# Supplementary material for: Statistical Mechanics of Zooplankton
Source: PLoS One. 2015 Aug 13;10(8):e0135258. doi: 10.1371/journal.pone.0135258 (PMC4535848; doi:10.1371/journal.pone.0135258)
Supplement: S1 Data Files — Information on the file contents and the data format is contained. (ZIP) [file pone.0135258.s001.zip]

Archive with 102 entries (99 files):
- raw data vibrio/
- raw data vibrio/calibration info.xls
- __MACOSX/
- __MACOSX/raw data vibrio/
- __MACOSX/raw data vibrio/._calibration info.xls
- raw data vibrio/exp1.txt
- __MACOSX/raw data vibrio/._exp1.txt
- raw data vibrio/exp10.txt
- __MACOSX/raw data vibrio/._exp10.txt
- raw data vibrio/exp11.txt
- __MACOSX/raw data vibrio/._exp11.txt
- raw data vibrio/exp12.txt
- __MACOSX/raw data vibrio/._exp12.txt
- raw data vibrio/exp13.txt
- __MACOSX/raw data vibrio/._exp13.txt
- raw data vibrio/exp14.txt
- __MACOSX/raw data vibrio/._exp14.txt
- raw data vibrio/exp15.txt
- __MACOSX/raw data vibrio/._exp15.txt
- raw data vibrio/exp16.txt
- __MACOSX/raw data vibrio/._exp16.txt
- raw data vibrio/exp17.txt
- __MACOSX/raw data vibrio/._exp17.txt
- raw data vibrio/exp17.xls
- __MACOSX/raw data vibrio/._exp17.xls
- raw data vibrio/exp18.txt
- __MACOSX/raw data vibrio/._exp18.txt
- raw data vibrio/exp19.txt
- __MACOSX/raw data vibrio/._exp19.txt
- raw data vibrio/exp2.txt
- __MACOSX/raw data vibrio/._exp2.txt
- raw data vibrio/exp20.txt
- __MACOSX/raw data vibrio/._exp20.txt
- raw data vibrio/exp21.txt
- __MACOSX/raw data vibrio/._exp21.txt
- raw data vibrio/exp22.txt
- __MACOSX/raw data vibrio/._exp22.txt
- raw data vibrio/exp23.txt
- __MACOSX/raw data vibrio/._exp23.txt
- raw data vibrio/exp24.txt
- __MACOSX/raw data vibrio/._exp24.txt
- raw data vibrio/exp25.txt
- __MACOSX/raw data vibrio/._exp25.txt
- raw data vibrio/exp25.xls
- __MACOSX/raw data vibrio/._exp25.xls
- raw data vibrio/exp25a.xls
- __MACOSX/raw data vibrio/._exp25a.xls
- raw data vibrio/exp26.txt
- __MACOSX/raw data vibrio/._exp26.txt
- raw data vibrio/exp26.xls
- __MACOSX/raw data vibrio/._exp26.xls
- raw data vibrio/exp27.txt
- __MACOSX/raw data vibrio/._exp27.txt
- raw data vibrio/exp28.txt
- __MACOSX/raw data vibrio/._exp28.txt
- raw data vibrio/exp29.txt
- __MACOSX/raw data vibrio/._exp29.txt
- raw data vibrio/exp3.txt
- __MACOSX/raw data vibrio/._exp3.txt
- raw data vibrio/exp30.txt
- __MACOSX/raw data vibrio/._exp30.txt
- raw data vibrio/exp31.txt
- __MACOSX/raw data vibrio/._exp31.txt
- raw data vibrio/exp31.xls
- __MACOSX/raw data vibrio/._exp31.xls
- raw data vibrio/exp32.txt
- __MACOSX/raw data vibrio/._exp32.txt
- raw data vibrio/exp32.xls
- __MACOSX/raw data vibrio/._exp32.xls
- raw data vibrio/exp33.txt
- __MACOSX/raw data vibrio/._exp33.txt
- raw data vibrio/exp33.xls
- __MACOSX/raw data vibrio/._exp33.xls
- raw data vibrio/exp34.txt
- __MACOSX/raw data vibrio/._exp34.txt
- raw data vibrio/exp35.txt
- __MACOSX/raw data vibrio/._exp35.txt
- raw data vibrio/exp36.txt
- __MACOSX/raw data vibrio/._exp36.txt
- raw data vibrio/exp37.txt
- __MACOSX/raw data vibrio/._exp37.txt
- raw data vibrio/exp38.txt
- __MACOSX/raw data vibrio/._exp38.txt
- raw data vibrio/exp39.txt
- __MACOSX/raw data vibrio/._exp39.txt
- raw data vibrio/exp40.txt
- __MACOSX/raw data vibrio/._exp40.txt
- raw data vibrio/exp5.txt
- __MACOSX/raw data vibrio/._exp5.txt
- raw data vibrio/exp6.txt
- __MACOSX/raw data vibrio/._exp6.txt
- raw data vibrio/exp7.txt
- __MACOSX/raw data vibrio/._exp7.txt
- raw data vibrio/exp8.txt
- __MACOSX/raw data vibrio/._exp8.txt
- raw data vibrio/exp9.txt
- __MACOSX/raw data vibrio/._exp9.txt
- raw data vibrio/Experimental condition.txt
- __MACOSX/raw data vibrio/._Experimental condition.txt
- raw data vibrio/file information.txt
- __MACOSX/raw data vibrio/._file information.txt
- __MACOSX/._raw data vibrio
