# Supplementary material for: Statistical Mechanics of Zooplankton
Source: PLoS One. 2015 Aug 13;10(8):e0135258. doi: 10.1371/journal.pone.0135258 (PMC4535848; doi:10.1371/journal.pone.0135258)
Supplement: S1 Data Files — Information on the file contents and the data format is contained. (ZIP) [file pone.0135258.s001.zip › raw data vibrio/exp1.txt]

1	0.03	57	6	14.98	-16.66666667	0
2	0.07	56.5	6	0	0	0
3	0.1	56.5	6	15.45	-16.66666667	-4
4	0.13	56	5.88	3.75	-4	0
5	0.17	55.88	5.88	47.68	37.33333333	37.33333333
6	0.2	57	7	29.97	-33.33333333	0
7	0.23	56	7	42.38	33.33333333	33.33333333
8	0.27	57	8	29.97	-33.33333333	0
9	0.3	56	8	0	0	0
10	0.33	56	8	0	0	0
11	0.37	56	8	0	0	0
12	0.4	56	8	0	0	0
13	0.43	56	8	0	0	0
14	0.47	56	8	84.76	66.66666667	66.66666667
15	0.5	58	10	67.01	66.66666667	-33.33333333
16	0.53	60	9	0	0	0
17	0.57	60	9	29.97	0	33.33333333
18	0.6	60	10	0	0	0
19	0.63	60	10	8.48	6.666666667	6.666666667
20	0.67	60.2	10.2	36.46	-6.666666667	-40
21	0.7	60	9	29.97	0	33.33333333
22	0.73	60	10	0	0	0
23	0.77	60	10	0	0	0
24	0.8	60	10	54.28	-60	-6.666666667
25	0.83	58.2	9.8	13.4	6.666666667	13.33333333
26	0.87	58.4	10.2	13.4	-13.33333333	-6.666666667
27	0.9	58	10	13.4	-6.666666667	13.33333333
28	0.93	57.8	10.4	30.56	-33.33333333	-6.666666667
29	0.97	56.8	10.2	9.85	11	1.666666667
30	1	57.13	10.25	27.27	-24.33333333	18.33333333
31	1.03	56.4	10.8	16.95	13.33333333	13.33333333
32	1.07	56.8	11.2	45.96	34.33333333	37.66666667
33	1.1	57.83	12.33	11.78	-6.666666667	-11
34	1.13	57.63	12	13.27	-10	11
35	1.17	57.33	12.33	10.53	-3.666666667	11.33333333
36	1.2	57.22	12.67	7.89	-4	7.666666667
37	1.23	57.1	12.9	4.24	-3.333333333	3.333333333
38	1.27	57	13	14.13	-11	11
39	1.3	56.67	13.33	6.66	-7.666666667	0
40	1.33	56.44	13.33	15.04	-14.66666667	-7.666666667
41	1.37	56	13.1	13.4	-6.666666667	13.33333333
42	1.4	55.8	13.5	8.99	-10	0
43	1.43	55.5	13.5	14.98	-13.33333333	-10
44	1.47	55.1	13.2	14.98	-13.33333333	10
45	1.5	54.7	13.5	13.44	-14.33333333	-4.666666667
46	1.53	54.27	13.36	12.18	-12	6.333333333
47	1.57	53.91	13.55	3.85	-3	3
48	1.6	53.82	13.64	3.85	-3	3
49	1.64	53.73	13.73	13.62	-15.33333333	0
50	1.67	53.27	13.73	7.32	-5.666666667	5.666666667
51	1.7	53.1	13.9	18.23	-20	3.333333333
52	1.74	52.5	14	12.36	-13.33333333	-3.333333333
53	1.77	52.1	13.9	8.79	-9.333333333	-2.666666667
54	1.8	51.82	13.82	10.62	-8	8.666666667
55	1.84	51.58	14.08	42.63	26	39.66666667
56	1.87	52.36	15.27	25.93	10.33333333	27
57	1.9	52.67	16.08	6.36	-7.333333333	0.333333333
58	1.94	52.45	16.09	12.34	1.666666667	13.66666667
59	1.97	52.5	16.5	9.48	-10	-3.333333333
60	2	52.2	16.4	6.51	-4	6
61	2.04	52.08	16.58	6.77	-5.666666667	5
62	2.07	51.91	16.73	16.93	-10.33333333	15.66666667
63	2.1	51.6	17.2	8.02	-9	0.666666667
64	2.14	51.33	17.22	18.07	-17	-10.33333333
65	2.17	50.82	16.91	8.76	-8	5.666666667
66	2.2	50.58	17.08	17.49	-19.33333333	0.666666667
67	2.24	50	17.1	8.36	-3	8.666666667
68	2.27	49.91	17.36	10.12	-10.33333333	4.666666667
69	2.3	49.6	17.5	20.75	-23	-1.666666667
70	2.34	48.91	17.45	2.72	-3	0
71	2.37	48.82	17.45	19.9	-21.66666667	4.333333333
72	2.4	48.17	17.58	2.5	-3	0
73	2.44	48.08	17.58	42.28	27.66666667	38.33333333
74	2.47	48.91	18.73	19.5	19.66666667	9
75	2.5	49.5	19	6.81	-4.666666667	6
76	2.54	49.36	19.18	10.13	-3.666666667	10.66666667
77	2.57	49.25	19.5	9	-8.333333333	5.666666667
78	2.6	49	19.67	11.17	-5.666666667	11
79	2.64	48.83	20	7.49	-8.333333333	0
80	2.67	48.58	20	9.13	-6.666666667	7.666666667
81	2.7	48.38	20.23	10.61	-10	6.333333333
82	2.74	48.08	20.42	12.17	-13	-3.666666667
83	2.77	47.69	20.31	9.78	-7.666666667	7.666666667
84	2.8	47.46	20.54	11.91	-12.66666667	-4
85	2.84	47.08	20.42	11.61	-5.333333333	11.66666667
86	2.87	46.92	20.77	16.14	-18	0
87	2.9	46.38	20.77	4.61	-5	0
88	2.94	46.23	20.77	11.75	-12.66666667	2.666666667
89	2.97	45.85	20.85	10.61	-9	7.666666667
90	3	45.58	21.08	10.36	9	7.666666667
91	3.04	45.85	21.31	42.51	35.66666667	30.66666667
92	3.07	46.92	22.23	12.16	-0.333333333	13.66666667
93	3.1	46.91	22.64	11.9	-5.333333333	12
94	3.14	46.75	23	0	0	0
95	3.17	46.75	23	5.58	-5.666666667	2.666666667
96	3.2	46.58	23.08	8.69	-7.333333333	6.333333333
97	3.24	46.36	23.27	12.54	-9.333333333	10.33333333
98	3.27	46.08	23.58	6.77	-5.666666667	5
99	3.3	45.91	23.73	11.16	-12.33333333	-1.333333333
100	3.34	45.54	23.69	16.46	-18	-3.666666667
101	3.37	45	23.58	2.5	0	3
102	3.4	45	23.67	15.99	-14	11
103	3.44	44.58	24	13.96	9	12.66666667
104	3.47	44.85	24.38	33.1	32.33333333	17.66666667
105	3.5	45.82	24.91	16.16	6	17
106	3.54	46	25.42	9.7	-3	10.33333333
107	3.57	45.91	25.73	2.72	-3	0
108	3.6	45.82	25.73	8.42	-2.333333333	9
109	3.64	45.75	26	9	-8.333333333	5.666666667
110	3.67	45.5	26.17	7.52	-7.666666667	3.333333333
111	3.7	45.27	26.27	11.23	-12	3
112	3.74	44.91	26.36	10.34	-11	-3.666666667
113	3.77	44.58	26.25	9.91	-10.33333333	3.666666667
114	3.8	44.27	26.36	10.5	-9	7.333333333
115	3.84	44	26.58	10.85	-12	2
116	3.87	43.64	26.64	8.4	-2	9.333333333
117	3.9	43.58	26.92	26.2	23	17.66666667
118	3.94	44.27	27.45	23.66	16	21
119	3.97	44.75	28.08	10.3	11	3
120	4	45.08	28.17	6.41	-2.666666667	6.333333333
121	4.04	45	28.36	3.41	0	-3.666666667
122	4.07	45	28.25	12.8	-6	13
123	4.1	44.82	28.64	6.09	-3	6
124	4.14	44.73	28.82	10.3	-11.66666667	1
125	4.17	44.38	28.85	20.02	-21.66666667	-4
126	4.2	43.73	28.73	2.72	0	3
127	4.24	43.73	28.82	10.47	-7.666666667	8.666666667
128	4.27	43.5	29.08	14.56	-14	8.333333333
129	4.3	43.08	29.33	7.9	3	8.333333333
130	4.34	43.17	29.58	30.18	30.33333333	14
131	4.37	44.08	30	21.19	16.66666667	16.66666667
132	4.4	44.58	30.5	8.14	8	4.666666667
133	4.44	44.82	30.64	21.97	-12.33333333	21
134	4.47	44.45	31.27	3.85	-3	-3
135	4.5	44.36	31.18	7.71	-6	6
136	4.54	44.18	31.36	7.22	-3.333333333	7.333333333
137	4.57	44.08	31.58	7.99	-7.666666667	-4
138	4.6	43.85	31.46	15.46	-15.66666667	7.666666667
139	4.64	43.38	31.69	7.3	-7	-3.666666667
140	4.67	43.17	31.58	9	-8.333333333	5.666666667
141	4.7	42.92	31.75	19.65	-21	6
142	4.74	42.29	31.93	3.78	-3.666666667	2.333333333
143	4.77	42.18	32	17.76	10.66666667	16.66666667
144	4.8	42.5	32.5	48.04	47.33333333	25
145	4.84	43.92	33.25	7.49	-8.333333333	0
146	4.87	43.67	33.25	14.13	11	11
147	4.91	44	33.58	9.49	0	10.66666667
148	4.94	44	33.9	9.67	-9	-5.666666667
149	4.97	43.73	33.73	14.16	-10.33333333	11.66666667
150	5.01	43.42	34.08	20.13	-22.33333333	3
151	5.04	42.75	34.17	5.58	-5.666666667	2.666666667
152	5.07	42.58	34.25	2.5	-2.666666667	0
153	5.11	42.5	34.25	12.49	-11	8.333333333
154	5.14	42.17	34.5	13.79	-14.66666667	-4.666666667
155	5.17	41.73	34.36	6.9	-7.666666667	1.333333333
156	5.21	41.5	34.4	13.64	-14	6
157	5.24	41.08	34.58	25.01	20.33333333	19
158	5.27	41.69	35.15	43.07	43.66666667	20
159	5.31	43	35.75	7.24	-6	5.333333333
160	5.34	42.82	35.91	9.45	6	8.666666667
161	5.37	43	36.17	2.5	-2.666666667	0
162	5.41	42.92	36.17	6.87	-2.333333333	7
163	5.44	42.85	36.38	10.49	-11.66666667	-1.666666667
164	5.47	42.5	36.33	12.49	-11	8.333333333
165	5.51	42.17	36.58	7.49	-8.333333333	0
166	5.54	41.92	36.58	7.11	-5	6.333333333
167	5.57	41.77	36.77	12.4	-9	10.33333333
168	5.61	41.5	37.08	6.28	-6.333333333	-2.666666667
169	5.64	41.31	37	0	0	0
170	5.67	41.31	37	51.29	53.66666667	19.33333333
171	5.71	42.92	37.58	10.4	-2.333333333	11.33333333
172	5.74	42.85	37.92	3.26	-2.666666667	-2.333333333
173	5.77	42.77	37.85	2.31	0	2.333333333
174	5.81	42.77	37.92	9.39	-9	5.333333333
175	5.84	42.5	38.08	10.42	-7	9.333333333
176	5.87	42.29	38.36	3.2	0.666666667	3.333333333
177	5.91	42.31	38.46	6.92	-7.666666667	0
178	5.94	42.08	38.46	18.59	-20.66666667	2.666666667
179	5.97	41.46	38.54	4.61	-5	0
180	6.01	41.31	38.54	5.15	-5.333333333	-2.666666667
181	6.04	41.15	38.46	21.87	-23	7.666666667
182	6.07	40.46	38.69	9.78	7.666666667	7.666666667
183	6.11	40.69	38.92	25.28	27	8.333333333
184	6.14	41.5	39.17	30.9	32	12.33333333
185	6.17	42.46	39.54	3.26	-2.666666667	2.666666667
186	6.21	42.38	39.62	4.61	0	5
187	6.24	42.38	39.77	2.31	-2.333333333	0
188	6.27	42.31	39.77	9.72	-10.33333333	-3.333333333
189	6.31	42	39.67	8.96	-5	8.333333333
190	6.34	41.85	39.92	5.15	-5.333333333	-2.333333333
191	6.37	41.69	39.85	12.6	-14	-1
192	6.41	41.27	39.82	15.41	-16.66666667	3.333333333
193	6.44	40.77	39.92	2.31	-2.666666667	0
194	6.47	40.69	39.92	10.46	-6.333333333	9.666666667
195	6.51	40.5	40.21	10.31	-4	11
196	6.54	40.38	40.54	39.46	40	18
197	6.57	41.58	41.08	19.51	16.66666667	14
198	6.61	42.08	41.5	6.99	6.333333333	-4.666666667
199	6.64	42.27	41.36	7.31	-3.333333333	7.333333333
200	6.67	42.17	41.58	0	0	0
201	6.71	42.17	41.58	5.58	-5.666666667	3
202	6.74	42	41.67	10.94	-9	8
203	6.77	41.73	41.91	5.1	-5	3
204	6.81	41.58	42	8.58	-9	-2.666666667
205	6.84	41.31	41.92	11.72	-13	0
206	6.87	40.92	41.92	14.56	-14	8.333333333
207	6.91	40.5	42.17	0	0	0
208	6.94	40.5	42.17	15.05	-16.66666667	1.333333333
209	6.97	40	42.21	8.92	-2.666666667	9.666666667
210	7.01	39.92	42.5	28.54	27	16.66666667
211	7.04	40.73	43	27.58	25.66666667	16.66666667
212	7.07	41.5	43.5	9	5.666666667	8.333333333
213	7.11	41.67	43.75	8.47	-9.666666667	0.666666667
214	7.14	41.38	43.77	6.52	-5	5
215	7.17	41.23	43.92	10.58	-1.666666667	11.66666667
216	7.21	41.18	44.27	10.11	-11	1.333333333
217	7.24	40.85	44.31	2.31	-2.666666667	0
218	7.27	40.77	44.31	23.12	-25.66666667	-2
219	7.31	40	44.25	7.9	2.666666667	8.333333333
220	7.34	40.08	44.5	5.58	-2.666666667	5.666666667
221	7.37	40	44.67	18.46	-20.66666667	0.666666667
222	7.41	39.38	44.69	9.06	-10	-0.666666667
223	7.44	39.08	44.67	5.58	-5.333333333	-3
224	7.47	38.92	44.58	13.45	-14	5.666666667
225	7.51	38.5	44.75	12.49	0	14
226	7.54	38.5	45.17	8.14	2.333333333	8.666666667
227	7.57	38.57	45.43	27.4	27	14
228	7.61	39.38	45.85	16.62	15.66666667	10
229	7.64	39.85	46.15	10.53	-2	11.66666667
230	7.67	39.79	46.5	6.42	-7.333333333	0
231	7.71	39.57	46.5	11.79	-6.333333333	11.66666667
232	7.74	39.38	46.85	10.46	-10.33333333	5
233	7.77	39.07	47	7.13	-7.333333333	-2.666666667
234	7.81	38.85	46.92	8.21	-9	2.666666667
235	7.84	38.58	47	9.13	-6.666666667	7.666666667
236	7.87	38.38	47.23	5.15	-5	-2.666666667
237	7.91	38.23	47.15	24.07	-25.66666667	7.666666667
238	7.94	37.46	47.38	3.26	-2.666666667	2.666666667
239	7.97	37.38	47.46	10.85	-10.33333333	6
240	8.01	37.07	47.64	4.69	-5	1
241	8.04	36.92	47.67	31.97	28.33333333	21.33333333
242	8.08	37.77	48.31	26.95	26.66666667	13.33333333
243	8.11	38.57	48.71	0	0	0
244	8.14	38.57	48.71	8.83	-2.333333333	9.666666667
245	8.18	38.5	49	7.73	-4	7.666666667
246	8.21	38.38	49.23	11.82	-12.66666667	-3
247	8.24	38	49.14	9.23	-10.33333333	0.333333333
248	8.28	37.69	49.15	11.53	-10.33333333	7.666666667
249	8.31	37.38	49.38	2.31	-2.333333333	0
250	8.34	37.31	49.38	12.67	-12.66666667	6.333333333
251	8.38	36.93	49.57	10.73	-11.66666667	3.333333333
252	8.41	36.58	49.67	11.42	-12.33333333	-3.333333333
253	8.44	36.21	49.57	6.77	-7	2.333333333
254	8.48	36	49.64	9.97	-10.33333333	4.333333333
255	8.51	35.69	49.77	5.99	-4	5.333333333
256	8.54	35.57	49.93	24.17	-26.66666667	-2.666666667
257	8.58	34.77	49.85	20.88	22	7.333333333
258	8.61	35.43	50.07	30.95	31.66666667	13
259	8.64	36.38	50.46	2.31	0	-2.666666667
260	8.68	36.38	50.38	7.92	6.333333333	6.333333333
261	8.71	36.57	50.57	2.14	0	2.333333333
262	8.74	36.57	50.64	11.57	-11.33333333	-6
263	8.78	36.23	50.46	5.73	-5	4
264	8.81	36.08	50.58	9.03	-7.666666667	6.333333333
265	8.84	35.85	50.77	4.61	-5.333333333	0
266	8.88	35.69	50.77	13.04	-10.33333333	10.33333333
267	8.91	35.38	51.08	11.75	-12.66666667	-2.666666667
268	8.94	35	51	9.22	-10.33333333	0
269	8.98	34.69	51	13.44	-12.66666667	7.666666667
270	9.01	34.31	51.23	13.76	-15	-3
271	9.04	33.86	51.14	9.08	-7.333333333	7.333333333
272	9.08	33.64	51.36	10.08	-11	0.666666667
273	9.11	33.31	51.38	12.04	-10.33333333	8.666666667
274	9.14	33	51.64	10.92	-12	2.333333333
275	9.18	32.64	51.71	23.64	26.33333333	2.666666667
276	9.21	33.43	51.79	30.7	31.66666667	12
277	9.24	34.38	52.15	5.67	-5.666666667	-2.666666667
278	9.28	34.21	52.07	10.44	-1.333333333	11.66666667
279	9.31	34.17	52.42	4.99	-5.666666667	0
280	9.34	34	52.42	7.05	-7.666666667	1.333333333
281	9.38	33.77	52.46	8.04	-6.666666667	6
282	9.41	33.57	52.64	12.26	-13.33333333	-2
283	9.44	33.17	52.58	9.18	-8.333333333	6.333333333
284	9.48	32.92	52.77	7.29	-7.666666667	2.666666667
285	9.51	32.69	52.85	11.75	-12.66666667	-2.666666667
286	9.54	32.31	52.77	8.54	-8	5.333333333
287	9.58	32.07	52.93	11.36	-12.66666667	-0.333333333
288	9.61	31.69	52.92	12.41	-12.66666667	5.333333333
289	9.64	31.31	53.08	18.59	-20.66666667	-2.666666667
290	9.68	30.69	53	9.45	-6.333333333	8.333333333
291	9.71	30.5	53.25	7.03	-6.333333333	4.333333333
292	9.74	30.31	53.38	12.39	-13	-4.333333333
293	9.78	29.92	53.25	11.35	10.33333333	7
294	9.81	30.23	53.46	45.29	48.66666667	13
295	9.84	31.69	53.85	0	0	0
296	9.88	31.69	53.85	2.31	0	2.333333333
297	9.91	31.69	53.92	6.21	-6.333333333	2.666666667
298	9.94	31.5	54	9.29	-1.333333333	10.33333333
299	9.98	31.46	54.31	8.31	-5	7.666666667
300	10.01	31.31	54.54	9.32	-10.33333333	1.333333333
301	10.04	31	54.58	7.23	-5	6.333333333
302	10.08	30.85	54.77	11.95	-11.66666667	-6.666666667
303	10.11	30.5	54.57	4.28	-4.666666667	0
304	10.14	30.36	54.57	16.42	-17	6.666666667
305	10.18	29.85	54.77	6.11	-7	0.666666667
306	10.21	29.64	54.79	2.34	1.666666667	2
307	10.24	29.69	54.85	11.34	10.33333333	7.333333333
308	10.28	30	55.07	42.58	46	10.33333333
309	10.31	31.38	55.38	4.61	0	5.333333333
310	10.34	31.38	55.54	6.67	-7	1.333333333
311	10.38	31.17	55.58	2.5	-3	0
312	10.41	31.08	55.58	2.5	0	-2.666666667
313	10.44	31.08	55.5	12.58	-7.666666667	11.66666667
314	10.48	30.85	55.85	7.08	-6	5
315	10.51	30.67	56	29.15	30	12
316	10.54	31.57	56.36	49.83	55.33333333	3.333333333
317	10.58	33.23	56.46	5.73	-5	4
318	10.61	33.08	56.58	0	0	0
319	10.64	33.08	56.58	4.99	0	5.666666667
320	10.68	33.08	56.75	3.53	-2.666666667	-2.666666667
321	10.71	33	56.67	10.68	-10.33333333	6
322	10.74	32.69	56.85	6.14	-6.333333333	2.333333333
323	10.78	32.5	56.92	11.04	6.333333333	10.33333333
324	10.81	32.69	57.23	53.48	58	13.66666667
325	10.84	34.43	57.64	10.24	11.33333333	-0.666666667
326	10.88	34.77	57.62	14.61	12.33333333	10.33333333
327	10.91	35.14	57.93	6.59	-7.333333333	-0.333333333
328	10.94	34.92	57.92	2.31	0	2.666666667
329	10.98	34.92	58	10.31	5.333333333	10.33333333
330	11.01	35.08	58.31	7.16	-7.333333333	-3.333333333
331	11.04	34.86	58.21	7.72	-7.333333333	5
332	11.08	34.64	58.36	8.83	-2.333333333	9.333333333
333	11.11	34.57	58.64	42.87	47.66666667	-2.333333333
334	11.14	36	58.57	23.27	23	11.66666667
335	11.18	36.69	58.92	2.31	0	-2.333333333
336	11.21	36.69	58.85	2.31	0	2.333333333
337	11.25	36.69	58.92	6.65	5.666666667	5
338	11.28	36.86	59.07	10.92	-12	-2.333333333
339	11.31	36.5	59	14.98	-6.333333333	15.33333333
340	11.35	36.31	59.46	5.15	-5.333333333	-2.666666667
341	11.38	36.15	59.38	9.96	9.333333333	6.333333333
342	11.41	36.43	59.57	33.23	36.66666667	3.333333333
343	11.45	37.53	59.67	29.11	32.33333333	-3.333333333
344	11.48	38.5	59.57	15.44	-9.666666667	14.33333333
345	11.51	38.21	60	8.56	9.666666667	0
346	11.55	38.5	60	5.76	-4	5
347	11.58	38.38	60.15	11.53	-12.66666667	-0.333333333
348	11.61	38	60.14	3.03	-2.333333333	2.333333333
349	11.65	37.93	60.21	10.92	-12	2.666666667
350	11.68	37.57	60.29	6.42	0	7
351	11.71	37.57	60.5	37.16	41	5.666666667
352	11.75	38.8	60.67	26.92	29.66666667	3.333333333
353	11.78	39.69	60.77	2.31	0	2.666666667
354	11.81	39.69	60.85	2.31	0	2.333333333
355	11.85	39.69	60.92	7.5	-6.333333333	5.333333333
356	11.88	39.5	61.08	5.61	-4	5
357	11.91	39.38	61.23	0	0	0
358	11.95	39.38	61.23	13.68	-15	-0.666666667
359	11.98	38.93	61.21	8.08	-6.666666667	6.333333333
360	12.01	38.73	61.4	32.22	35.66666667	4.333333333
361	12.05	39.8	61.53	29.43	32.33333333	5.333333333
362	12.08	40.77	61.69	7.46	7.666666667	3.333333333
363	12.11	41	61.79	7.46	-7.666666667	-3.333333333
364	12.15	40.77	61.69	7.46	7.666666667	3.333333333
365	12.18	41	61.79	4.28	0	4.666666667
366	12.21	41	61.93	9.22	-10.33333333	-0.333333333
367	12.25	40.69	61.92	5.77	-6.333333333	0.333333333
368	12.28	40.5	61.93	3.03	2.333333333	2.333333333
369	12.31	40.57	62	50.58	55.33333333	10.33333333
370	12.35	42.23	62.31	3.26	2.666666667	2.333333333
371	12.38	42.31	62.38	0	0	0
372	12.41	42.31	62.38	6.72	6.333333333	4
373	12.45	42.5	62.5	0	0	0
374	12.48	42.5	62.5	6.72	-6.333333333	-4
375	12.51	42.31	62.38	9.85	-10.33333333	4
376	12.55	42	62.5	2.14	0	-2.333333333
377	12.58	42	62.43	0	0	0
378	12.61	42	62.43	57.84	64.33333333	2.333333333
379	12.65	43.93	62.5	2.14	2.333333333	0
380	12.68	44	62.5	0	0	0
381	12.71	44	62.5	0	0	0
382	12.75	44	62.5	2.14	0	-2.333333333
383	12.78	44	62.43	2.14	-2.333333333	0
384	12.81	43.93	62.43	13.02	-14.33333333	2.333333333
385	12.85	43.5	62.5	8.78	-9	4
386	12.88	43.23	62.62	7.73	-7.666666667	-4
387	12.91	43	62.5	3.03	-2.333333333	-2.333333333
388	12.95	42.93	62.43	19.43	-20.66666667	6.333333333
389	12.98	42.31	62.62	9.85	-10.33333333	-4
390	13.01	42	62.5	10.04	11	-1
391	13.05	42.33	62.47	43.3	48	-5.333333333
392	13.08	43.77	62.31	2.31	0	2.333333333
393	13.11	43.77	62.38	2.31	-2.666666667	0
394	13.15	43.69	62.38	0	0	0
395	13.18	43.69	62.38	0	0	0
396	13.21	43.69	62.38	13.44	-12.66666667	8
397	13.25	43.31	62.62	12.04	-10.33333333	-8.666666667
398	13.28	43	62.36	9.97	-10.33333333	-4.333333333
399	13.31	42.69	62.23	17.25	19.33333333	1.333333333
400	13.35	43.27	62.27	42.74	47.33333333	-1.333333333
401	13.38	44.69	62.23	0	0	0
402	13.41	44.69	62.23	0	0	0
403	13.45	44.69	62.23	2.31	0	-2.666666667
404	13.48	44.69	62.15	0	0	0
405	13.51	44.69	62.15	9.15	-8.666666667	-5
406	13.55	44.43	62	19.89	-22	2.666666667
407	13.58	43.77	62.08	2.31	-2.666666667	0
408	13.61	43.69	62.08	8.23	-8.666666667	-2.666666667
409	13.65	43.43	62	12.84	-14.33333333	0
410	13.68	43	62	6.92	-7.666666667	0
411	13.71	42.77	62	10.21	-11.33333333	0
412	13.75	42.43	62	2.14	0	-2.333333333
413	13.78	42.43	61.93	41.28	45.66666667	-4.333333333
414	13.81	43.8	61.8	13.31	14.33333333	-3.666666667
415	13.85	44.23	61.69	0	0	0
416	13.88	44.23	61.69	2.31	0	-2.333333333
417	13.91	44.23	61.62	2.31	0	2.333333333
418	13.95	44.23	61.69	7.46	-7.666666667	3.333333333
419	13.98	44	61.79	13.54	-14.33333333	-5
420	14.01	43.57	61.64	10.24	-11.33333333	-0.666666667
421	14.05	43.23	61.62	2.31	0	2.333333333
422	14.08	43.23	61.69	23.76	25.66666667	-6.333333333
423	14.11	44	61.5	36.9	41	1.333333333
424	14.15	45.23	61.54	0	0	0
425	14.18	45.23	61.54	2.31	0	-2.666666667
426	14.21	45.23	61.46	7.59	-7.666666667	-3.333333333
427	14.25	45	61.36	7.88	-7.666666667	-4.333333333
428	14.28	44.77	61.23	8.91	-9	4.333333333
429	14.31	44.5	61.36	3.03	-2.333333333	-2.333333333
430	14.35	44.43	61.29	13.02	-14.33333333	2.333333333
431	14.38	44	61.36	15.14	16.66666667	-2.333333333
432	14.41	44.5	61.29	38.07	42.33333333	-2
433	14.45	45.77	61.23	7.11	7.666666667	2
434	14.48	46	61.29	7.97	-7.666666667	-4.666666667
435	14.52	45.77	61.15	0	0	0
436	14.55	45.77	61.15	8.44	-9	-2.666666667
437	14.58	45.5	61.07	2.14	-2.333333333	0
438	14.62	45.43	61.07	18.93	-21	2
439	14.65	44.8	61.13	9.18	-10	-2
440	14.68	44.5	61.07	3.03	-2.333333333	-2.333333333
441	14.72	44.43	61	7.51	-6.666666667	5
442	14.75	44.23	61.15	24.95	27.66666667	1.333333333
443	14.78	45.06	61.19	35.2	39	4
444	14.82	46.23	61.31	2.31	0	2.333333333
445	14.85	46.23	61.38	0	0	0
446	14.88	46.23	61.38	0	0	0
447	14.92	46.23	61.38	7.04	-7.666666667	1.666666667
448	14.95	46	61.43	0	0	0
449	14.98	46	61.43	20.79	-23	-1.666666667
450	15.02	45.31	61.38	2.31	-2.666666667	0
451	15.05	45.23	61.38	7.04	-7.666666667	1.666666667
452	15.08	45	61.43	13.02	-14.33333333	-2.333333333
453	15.12	44.57	61.36	40.9	45.33333333	4.666666667
454	15.15	45.93	61.5	17.13	19	0
455	15.18	46.5	61.5	0	0	0
456	15.22	46.5	61.5	6.72	6.333333333	4
457	15.25	46.69	61.62	6.72	-6.333333333	-4
458	15.28	46.5	61.5	12.84	-14.33333333	0
459	15.32	46.07	61.5	2.14	-2.333333333	0
460	15.35	46	61.5	7.73	-7.666666667	4
461	15.38	45.77	61.62	23.09	-25.66666667	-1.666666667
462	15.42	45	61.57	2.14	0	-2.333333333
463	15.45	45	61.5	29.97	33.33333333	0
464	15.48	46	61.5	32.11	35.66666667	0
465	15.52	47.07	61.5	5.9	5.333333333	4
466	15.55	47.23	61.62	0	0	0
467	15.58	47.23	61.62	0	0	0
468	15.62	47.23	61.62	7.73	-7.666666667	-4
469	15.65	47	61.5	8.05	-9	1
470	15.68	46.73	61.53	12.99	-14	3
471	15.72	46.31	61.62	2.31	-2.666666667	0
472	15.75	46.23	61.62	12.92	-14.33333333	-0.666666667
473	15.78	45.8	61.6	14.76	-16.33333333	0.666666667
474	15.82	45.31	61.62	3.26	-2.666666667	-2.666666667
475	15.85	45.23	61.54	7.01	-7.666666667	-1.333333333
476	15.88	45	61.5	29.97	33.33333333	0
477	15.92	46	61.5	23.31	25.66666667	-4
478	15.95	46.77	61.38	8.78	-9	4
479	15.98	46.5	61.5	0	0	0
480	16.02	46.5	61.5	0	0	0
481	16.05	46.5	61.5	8.15	-9	-1.333333333
482	16.08	46.23	61.46	14.58	-15.33333333	-5
483	16.12	45.77	61.31	2.31	0	-2.666666667
484	16.15	45.77	61.23	10.34	-11.33333333	2
485	16.18	45.43	61.29	12.84	-14.33333333	0
486	16.22	45	61.29	9.24	-10.33333333	0.666666667
487	16.25	44.69	61.31	15.65	-16.33333333	-6
488	16.28	44.2	61.13	13.93	-14.33333333	6
489	16.32	43.77	61.31	30.32	33.33333333	-5.333333333
490	16.35	44.77	61.15	24.48	26.66666667	-5
491	16.38	45.57	61	2.14	-2.333333333	0
492	16.42	45.5	61	0	0	0
493	16.45	45.5	61	0	0	0
494	16.48	45.5	61	9.29	-9	5
495	16.52	45.23	61.15	13.17	-14.33333333	-2.666666667
496	16.55	44.8	61.07	9.21	-10	-2.333333333
497	16.58	44.5	61	3.03	-2.333333333	-2.333333333
498	16.62	44.43	60.93	7.41	-6.666666667	5
499	16.65	44.23	61.08	17.14	19	1.666666667
500	16.68	44.8	61.13	23.19	25.66666667	-2
501	16.72	45.57	61.07	4.21	4	-2.333333333
502	16.75	45.69	61	7.18	-6.333333333	4.666666667
503	16.78	45.5	61.14	9.26	-6.333333333	8
504	16.82	45.31	61.38	2.31	0	-2.333333333
505	16.85	45.31	61.31	2.31	-2.666666667	0
506	16.88	45.23	61.31	7.81	-7.666666667	4
507	16.92	45	61.43	15.58	-16.66666667	-4.666666667
508	16.95	44.5	61.29	8.6	-9	3
509	16.98	44.23	61.38	9.15	-10	1.666666667
510	17.02	43.93	61.43	10.7	-12	0
511	17.05	43.57	61.43	8.01	-8.666666667	-1.666666667
512	17.08	43.31	61.38	44.79	49.66666667	3
513	17.12	44.8	61.47	13.14	14.33333333	-3
514	17.15	45.23	61.38	7.36	-5.333333333	6.333333333
515	17.18	45.07	61.57	2.14	-2.333333333	0
516	17.22	45	61.57	7.04	-7.666666667	1.666666667
517	17.25	44.77	61.62	0	0	0
518	17.28	44.77	61.62	2.31	-2.666666667	0
519	17.32	44.69	61.62	18.65	-20.66666667	-1.666666667
520	17.35	44.07	61.57	2.14	-2.333333333	0
521	17.38	44	61.57	9.91	-10.33333333	4
522	17.42	43.69	61.69	15.1	-16.33333333	3.666666667
523	17.45	43.2	61.8	6.52	-6.666666667	-3
524	17.48	43	61.71	13.02	-14.33333333	2.666666667
525	17.52	42.57	61.79	42.87	47.66666667	2.333333333
526	17.55	44	61.86	17.26	19	2.333333333
527	17.58	44.57	61.93	0	0	0
528	17.62	44.57	61.93	4.79	-2.333333333	4.666666667
529	17.65	44.5	62.07	0	0	0
530	17.69	44.5	62.07	6.27	-6.333333333	2.666666667
531	17.72	44.31	62.15	2.31	-2.666666667	0
532	17.75	44.23	62.15	14.97	-16.66666667	1.666666667
533	17.79	43.73	62.2	7.01	-7.666666667	0.333333333
534	17.82	43.5	62.21	8.08	-9	0.666666667
535	17.85	43.23	62.23	6.93	-7.666666667	-0.666666667
536	17.89	43	62.21	15.14	-16.66666667	-2.333333333
537	17.92	42.5	62.14	2.14	-2.333333333	0
538	17.95	42.43	62.14	14.36	-14.33333333	7.333333333
539	17.99	42	62.36	6.58	-6.666666667	-3
540	18.02	41.8	62.27	17.1	-19	1.333333333
541	18.05	41.23	62.31	7.81	-7.666666667	4
542	18.09	41	62.43	24.14	26.66666667	-3.333333333
543	18.12	41.8	62.33	36.05	40	-2.666666667
544	18.15	43	62.25	15.19	16.66666667	-2.666666667
545	18.19	43.5	62.17	7.49	0	8.333333333
546	18.22	43.5	62.42	8.02	6.333333333	-6.333333333
547	18.25	43.69	62.23	19.08	-20.33333333	6.333333333
548	18.29	43.08	62.42	2.5	-2.666666667	0
549	18.32	43	62.42	9.78	-10.33333333	-3.666666667
550	18.35	42.69	62.31	7.48	7.666666667	3.666666667
551	18.39	42.92	62.42	45.02	50	-3
552	18.42	44.42	62.33	17.66	19.33333333	-2.666666667
553	18.45	45	62.25	3.53	-2.666666667	2.666666667
554	18.49	44.92	62.33	9.99	0	-11
555	18.52	44.92	62	5.07	-2.333333333	-5
556	18.55	44.85	61.85	6.1	-7	0.333333333
557	18.59	44.64	61.86	5.35	-4.666666667	-3.666666667
558	18.62	44.5	61.75	4.99	0	5.666666667
559	18.65	44.5	61.92	50.26	50	-25
560	18.69	46	61.17	25.15	23	-16
561	18.72	46.69	60.69	3.26	2.666666667	-2.333333333
562	18.75	46.77	60.62	2.31	0	-2.666666667
563	18.79	46.77	60.54	8.15	-9	-1.333333333
564	18.82	46.5	60.5	10.93	-4	-11.66666667
565	18.85	46.38	60.15	9.48	-10	3.333333333
566	18.89	46.08	60.25	2.5	-2.666666667	0
567	18.92	46	60.25	16.95	-18	-5.666666667
568	18.95	45.46	60.08	4.61	-5	0
569	18.99	45.31	60.08	19.56	15.33333333	-15.33333333
570	19.02	45.77	59.62	41.61	38.33333333	-26.33333333
571	19.05	46.92	58.83	4.99	5.333333333	0
572	19.09	47.08	58.83	14.98	0	-16.66666667
573	19.12	47.08	58.33	5.53	-5.666666667	-2
574	19.15	46.91	58.27	3.85	-3	-3
575	19.19	46.82	58.18	10.62	-8	-8.666666667
576	19.22	46.58	57.92	6.32	-6.666666667	-2.333333333
577	19.25	46.38	57.85	14.58	-15.33333333	-5.333333333
578	19.29	45.92	57.69	6.52	-5	-5
579	19.32	45.77	57.54	15.17	-16.66666667	3.333333333
580	19.35	45.27	57.64	9.14	-9	-4.666666667
581	19.39	45	57.5	9.29	-10.33333333	1.333333333
582	19.42	44.69	57.54	2.31	2.666666667	0
583	19.45	44.77	57.54	44.28	38.33333333	-30.66666667
584	19.49	45.92	56.62	9.42	8.333333333	-6.666666667
585	19.52	46.17	56.42	10.23	7	-9
586	19.55	46.38	56.15	2.31	0	-2.333333333
587	19.59	46.38	56.08	3.26	-2.333333333	-2.666666667
588	19.62	46.31	56	14.67	-16.33333333	0
589	19.65	45.82	56	12.22	-8	-11
590	19.69	45.58	55.67	2.5	-2.666666667	0
591	19.72	45.5	55.67	19.97	-21.66666667	-4.333333333
592	19.75	44.85	55.54	4.61	-5.333333333	0
593	19.79	44.69	55.54	6.93	-6.333333333	4.333333333
594	19.82	44.5	55.67	20.13	-19.33333333	-11.33333333
595	19.85	43.92	55.33	0	0	0
596	19.89	43.92	55.33	30.03	24	-23
597	19.92	44.64	54.64	16.27	17.66666667	-4.666666667
598	19.95	45.17	54.5	8.71	7	-6.333333333
599	19.99	45.38	54.31	2.31	0	-2.666666667
600	20.02	45.38	54.23	4.61	0	-5
601	20.05	45.38	54.08	16.98	-18.66666667	0.333333333
602	20.09	44.82	54.09	12.53	-4.333333333	-13.33333333
603	20.12	44.69	53.69	6.02	-6.333333333	2
604	20.15	44.5	53.75	7.22	-4	-7
605	20.19	44.38	53.54	20.88	-23	2.666666667
606	20.22	43.69	53.62	11.53	-12.66666667	0
607	20.25	43.31	53.62	2.31	-2.666666667	0
608	20.29	43.23	53.62	16.3	-18	-2.666666667
609	20.32	42.69	53.54	11.53	-12.66666667	0
610	20.35	42.31	53.54	18	12.66666667	-15.33333333
611	20.39	42.69	53.08	41.29	43.66666667	-14.66666667
612	20.42	44	52.64	8.42	5.666666667	-7.333333333
613	20.45	44.17	52.42	2.5	-3	0
614	20.49	44.08	52.42	12.2	7.666666667	-11.33333333
615	20.52	44.31	52.08	16.3	-18	2.333333333
616	20.55	43.77	52.15	13.83	-15.33333333	0
617	20.59	43.31	52.15	5.39	-3.333333333	-5
618	20.62	43.21	52	7.72	-7	-4.666666667
619	20.65	43	51.86	8.5	-7.666666667	-5.666666667
620	20.69	42.77	51.69	16.78	-18	5.333333333
621	20.72	42.23	51.85	14.02	-15.33333333	-2.666666667
622	20.75	41.77	51.77	7.29	-2.666666667	-7.666666667
623	20.79	41.69	51.54	47.52	51.33333333	-13
624	20.82	43.23	51.15	14.58	15.33333333	-5
625	20.86	43.69	51	6.92	0	-7.666666667
626	20.89	43.69	50.77	7.29	-7.666666667	-2.666666667
627	20.92	43.46	50.69	10.31	-5	-10.33333333
628	20.96	43.31	50.38	11.76	-13	1.333333333
629	20.99	42.92	50.42	8.21	-9.333333333	0.333333333
630	21.02	42.64	50.43	10.13	-11	-1.666666667
631	21.06	42.31	50.38	11.53	-10.33333333	-7.666666667
632	21.09	42	50.15	9.51	-10.33333333	-2.333333333
633	21.12	41.69	50.08	14.76	-12.66666667	10
634	21.16	41.31	50.38	21.2	-22.33333333	-8
635	21.19	40.64	50.14	11.53	12	-4.666666667
636	21.22	41	50	43.07	46	-12.66666667
637	21.26	42.38	49.62	10.31	10.33333333	-5.333333333
638	21.29	42.69	49.46	0	0	0
639	21.32	42.69	49.46	16.3	12.66666667	-13
640	21.36	43.07	49.07	18.44	-20.33333333	2.666666667
641	21.39	42.46	49.15	5.15	-5	-2.333333333
642	21.42	42.31	49.08	16.14	-18	0
643	21.46	41.77	49.08	9.39	-9	-5.333333333
644	21.49	41.5	48.92	7.56	-4	-7.666666667
645	21.52	41.38	48.69	15.46	15.66666667	-7.666666667
646	21.56	41.85	48.46	49.82	52.33333333	-18
647	21.59	43.42	47.92	5.81	-3.666666667	5.333333333
648	21.62	43.31	48.08	13.58	6.333333333	-13.66666667
649	21.66	43.5	47.67	6.87	-7.666666667	-1
650	21.69	43.27	47.64	6.99	-6.333333333	-4.666666667
651	21.72	43.08	47.5	11.78	-13	1.333333333
652	21.76	42.69	47.54	4.9	-4	-3.666666667
653	21.79	42.57	47.43	14.9	-16.33333333	-3.333333333
654	21.82	42.08	47.33	4.99	-5.333333333	0
655	21.86	41.92	47.33	8.61	-7.666666667	-6
656	21.89	41.69	47.15	20.95	-23	3.333333333
657	21.92	41	47.25	11.88	-10.33333333	-8.333333333
658	21.96	40.69	47	7.63	-6.333333333	-5.666666667
659	21.99	40.5	46.83	12.26	11.66666667	-7
660	22.02	40.85	46.62	45.93	48.66666667	-15.66666667
661	22.06	42.31	46.15	2.31	2.333333333	0
662	22.09	42.38	46.15	6.54	-7	0.666666667
663	22.12	42.17	46.17	12.07	-5.666666667	-12.33333333
664	22.16	42	45.8	12.58	-14	-1.666666667
665	22.19	41.58	45.75	2.5	-2.666666667	0
666	22.22	41.5	45.75	7.22	-4	-7
667	22.26	41.38	45.54	5.03	4	-4
668	22.29	41.5	45.42	73.54	74.33333333	-34
669	22.32	43.73	44.4	20.24	-21.66666667	6
670	22.36	43.08	44.58	13.9	10	-11.66666667
671	22.39	43.38	44.23	6.56	-7	0.666666667
672	22.42	43.17	44.25	3.53	-3	2.666666667
673	22.46	43.08	44.33	12.91	-11.66666667	-8
674	22.49	42.73	44.09	10.29	-7.666666667	-8.666666667
675	22.52	42.5	43.83	0	0	0
676	22.56	42.5	43.83	4.99	0	-5.333333333
677	22.59	42.5	43.67	54.34	55	-25
678	22.62	44.15	42.92	10.38	11.66666667	0
679	22.66	44.5	42.92	4.99	0	-5.666666667
680	22.69	44.5	42.75	0	0	0
681	22.72	44.5	42.75	7.03	-6.333333333	-4.333333333
682	22.76	44.31	42.62	3.26	-2.666666667	-2.666666667
683	22.79	44.23	42.54	10.1	-10.33333333	-4
684	22.82	43.92	42.42	12.61	-14	-2
685	22.86	43.5	42.36	7.92	-6.333333333	6
686	22.89	43.31	42.54	18.59	-18	-10.33333333
687	22.92	42.77	42.23	5.15	-2.666666667	-5
688	22.96	42.69	42.08	13.44	-12.66666667	7.666666667
689	22.99	42.31	42.31	11.41	-10.33333333	-7.666666667
690	23.02	42	42.08	31.27	33.33333333	-9.666666667
691	23.06	43	41.79	15.02	16.66666667	-1.333333333
692	23.09	43.5	41.75	8.57	6.333333333	-7
693	23.12	43.69	41.54	0	0	0
694	23.16	43.69	41.54	5.92	-6.333333333	1.333333333
695	23.19	43.5	41.58	5.92	-6.333333333	-1.333333333
696	23.22	43.31	41.54	11.08	-10.33333333	-7
697	23.26	43	41.33	9.72	-10.33333333	-3.333333333
698	23.29	42.69	41.23	5.99	-6.333333333	2
699	23.32	42.5	41.29	12.53	-14	-1.333333333
700	23.36	42.08	41.25	12.07	-13	-3.333333333
701	23.39	41.69	41.15	12.71	-14	-2
702	23.42	41.27	41.09	22.67	22	-12.66666667
703	23.46	41.93	40.71	34.08	35.66666667	-12.66666667
704	23.49	43	40.33	2.5	2.666666667	0
705	23.52	43.08	40.33	5.93	-2.666666667	-6
706	23.56	43	40.15	7.08	2.333333333	-7.333333333
707	23.59	43.07	39.93	12.2	-12.66666667	5
708	23.62	42.69	40.08	6.21	-6.333333333	-2.666666667
709	23.66	42.5	40	15.16	-16.66666667	2.666666667
710	23.69	42	40.08	9.51	-10.33333333	-2.666666667
711	23.72	41.69	40	13.44	-7.666666667	-12.66666667
712	23.76	41.46	39.62	53.66	56	-20.66666667
713	23.79	43.14	39	19.33	21	5
714	23.82	43.77	39.15	7.23	-6.333333333	-5
715	23.86	43.58	39	3.53	-2.666666667	-2.666666667
716	23.89	43.5	38.92	2.5	0	-3
717	23.92	43.5	38.83	7.39	-4	-7
718	23.96	43.38	38.62	16.78	-17.66666667	-5.333333333
719	23.99	42.85	38.46	6.85	-7	-3.333333333
720	24.02	42.64	38.36	10.08	-11	0.666666667
721	24.06	42.31	38.38	7.1	-5.666666667	-5.666666667
722	24.09	42.14	38.21	11.21	-12.33333333	0.666666667
723	24.13	41.77	38.23	8.09	-9	0.666666667
724	24.16	41.5	38.25	23.15	24.33333333	-8.333333333
725	24.19	42.23	38	38.02	41	-10.33333333
726	24.23	43.46	37.69	2.08	1.333333333	2
727	24.26	43.5	37.75	8.72	-1.333333333	-9.666666667
728	24.29	43.46	37.46	4.61	-5	0
729	24.33	43.31	37.46	11.78	-13	1.333333333
730	24.36	42.92	37.5	9.2	-5	-9
731	24.39	42.77	37.23	14.58	-15.33333333	5
732	24.43	42.31	37.38	7.84	-7.666666667	-4.333333333
733	24.46	42.08	37.25	17.66	14	-14
734	24.49	42.5	36.83	38.59	42.33333333	-7
735	24.53	43.77	36.62	1.6	1.666666667	0.666666667
736	24.56	43.82	36.64	3.85	3	-3
737	24.59	43.91	36.55	6.36	0.333333333	-7.333333333
738	24.63	43.92	36.33	0	0	0
739	24.66	43.92	36.33	15.99	-14	-11
740	24.69	43.5	36	7.34	-7.666666667	3
741	24.73	43.27	36.09	5.68	-6.333333333	-0.333333333
742	24.76	43.08	36.08	8.37	5	-7.666666667
743	24.79	43.23	35.85	38.84	42.33333333	-9
744	24.83	44.5	35.58	19.02	19.33333333	-8.333333333
745	24.86	45.08	35.33	8.08	-2.666666667	-8.333333333
746	24.89	45	35.08	0.19	0	0
747	24.93	45	35.08	2.5	-2.666666667	0
748	24.96	44.92	35.08	14.56	-14	-8.333333333
749	24.99	44.5	34.83	0	0	0
750	25.03	44.5	34.83	17.8	-19.33333333	-4.666666667
751	25.06	43.92	34.69	12.8	-14	2
752	25.09	43.5	34.75	0	0	0
753	25.13	43.5	34.75	14.98	-16.66666667	0
754	25.16	43	34.75	15.19	-16.66666667	2.666666667
755	25.19	42.5	34.83	17.7	9	-17.33333333
756	25.23	42.77	34.31	50.74	55	-13
757	25.26	44.42	33.92	4.98	-5	2.666666667
758	25.29	44.27	34	10.13	7.666666667	-8.333333333
759	25.33	44.5	33.75	15.06	-16.66666667	1.666666667
760	25.36	44	33.8	4.71	2.666666667	-4.333333333
761	25.39	44.08	33.67	10.71	-11.66666667	-1
762	25.43	43.73	33.64	2.72	0	-3
763	25.46	43.73	33.55	26.41	-29.33333333	-0.333333333
764	25.49	42.85	33.54	28.49	29.33333333	-12
765	25.53	43.73	33.18	35.54	34.66666667	-18.66666667
766	25.56	44.77	32.62	2.56	1.666666667	-2.333333333
767	25.59	44.82	32.55	8.83	8.666666667	-4.333333333
768	25.63	45.08	32.42	10.62	-8.666666667	-8
769	25.66	44.82	32.18	2.72	0	-3
770	25.69	44.82	32.09	13.89	-15.33333333	-3
771	25.73	44.36	32	8.26	7.333333333	-5.666666667
772	25.76	44.58	31.83	27.47	-30.33333333	0
773	25.79	43.67	31.83	8.46	6	-7
774	25.83	43.85	31.62	40.69	38.33333333	-24
775	25.86	45	30.9	15.12	16.66666667	-2.333333333
776	25.89	45.5	30.83	6.06	-1.666666667	-6.333333333
777	25.93	45.45	30.64	2.72	-3	0
778	25.96	45.36	30.64	8.84	-6.333333333	-7.333333333
779	25.99	45.17	30.42	5	3.333333333	4.333333333
780	26.03	45.27	30.55	10.52	-6.333333333	-10
781	26.06	45.08	30.25	10.69	-11.66666667	0.666666667
782	26.09	44.73	30.27	13.62	-15.33333333	0
783	26.13	44.27	30.27	35.52	33.33333333	-21
784	26.16	45.27	29.64	31.89	33.33333333	-12.33333333
785	26.19	46.27	29.27	12.18	6	-12
786	26.23	46.45	28.91	2.72	-3	0
787	26.26	46.36	28.91	2.72	-3	0
788	26.29	46.27	28.91	8.8	-9	-3.666666667
789	26.33	46	28.8	9.09	-5	-8.666666667
790	26.36	45.85	28.54	12.41	-13	5
791	26.39	45.46	28.69	5.9	-6.333333333	-1.666666667
792	26.43	45.27	28.64	10.5	-9	-7.333333333
793	26.46	45	28.42	9.04	-9	4.333333333
794	26.49	44.73	28.55	22.93	-24.33333333	-8
795	26.53	44	28.31	21.25	23	-5.333333333
796	26.56	44.69	28.15	39.63	40.66666667	-17
797	26.59	45.91	27.64	0	0	0
798	26.63	45.91	27.64	5.45	0	-6.333333333
799	26.66	45.91	27.45	2.55	0.333333333	3
800	26.69	45.92	27.54	0	0	0
801	26.73	45.92	27.54	19.49	-21.66666667	0.333333333
802	26.76	45.27	27.55	10.35	-9	-7.333333333
803	26.79	45	27.33	8.94	-9	4
804	26.83	44.73	27.45	18.12	-16	-12.33333333
805	26.86	44.25	27.08	7.95	7	-5.333333333
806	26.89	44.46	26.92	34.02	37.33333333	-5.666666667
807	26.93	45.58	26.75	11.53	11	-6.666666667
808	26.96	45.91	26.55	8.23	5.666666667	-7.333333333
809	26.99	46.08	26.33	9.15	-8.666666667	-5
810	27.03	45.82	26.18	2.72	0	-3
811	27.06	45.82	26.09	5.3	-5	-3
812	27.09	45.67	26	11.81	-13.33333333	0
813	27.13	45.27	26	13.62	-12	-9
814	27.16	44.91	25.73	7.3	-8	0.666666667
815	27.19	44.67	25.75	7.9	-8.333333333	-2.666666667
816	27.23	44.42	25.67	20.68	-23	-1
817	27.26	43.73	25.64	7.62	-7.666666667	3.666666667
818	27.3	43.5	25.75	8.57	-6.333333333	-7
819	27.33	43.31	25.54	17.4	-19.33333333	0.333333333
820	27.36	42.73	25.55	39.39	39.66666667	-18.33333333
821	27.4	43.92	25	40.54	45	3
822	27.43	45.27	25.09	15.1	-16.66666667	-0.333333333
823	27.46	44.77	25.08	10.57	10.33333333	-5.333333333
824	27.5	45.08	24.92	13.58	-11.66666667	-9.333333333
825	27.53	44.73	24.64	9.91	-10.33333333	3.666666667
826	27.56	44.42	24.75	8.5	-8	5.333333333
827	27.6	44.18	24.91	9.27	-8.666666667	-5.333333333
828	27.63	43.92	24.75	5.72	-6.333333333	-0.666666667
829	27.66	43.73	24.73	19.78	-21.66666667	-3.666666667
830	27.7	43.08	24.62	4.65	-2.666666667	4.333333333
831	27.73	43	24.75	40.74	42.33333333	-16
832	27.76	44.27	24.27	14.67	15.33333333	6
833	27.8	44.73	24.45	0	0	0
834	27.83	44.73	24.45	11.56	-9.333333333	-9
835	27.86	44.45	24.18	5.45	-6	0
836	27.9	44.27	24.18	2.72	-3	0
837	27.93	44.18	24.18	7.96	-0.333333333	-8.666666667
838	27.96	44.17	23.92	27.58	-30.66666667	2.666666667
839	28	43.25	24	2.81	0.666666667	3
840	28.03	43.27	24.09	9.72	-1.333333333	-10.66666667
841	28.06	43.23	23.77	45.35	50	-7.333333333
842	28.1	44.73	23.55	10.84	9	-8
843	28.13	45	23.31	9	9	-4.333333333
844	28.16	45.27	23.18	3.85	-3	-3
845	28.2	45.18	23.09	11.23	-12	-3
846	28.23	44.82	23	2.72	-3	0
847	28.26	44.73	23	14.52	-16	-2.666666667
848	28.3	44.25	22.92	7.49	8.333333333	0
849	28.33	44.5	22.92	23.84	-25.66666667	-6.333333333
850	28.36	43.73	22.73	9.33	-10.33333333	0.666666667
851	28.4	43.42	22.75	12.73	-14	2.666666667
852	28.43	43	22.83	8.77	-9	-3.333333333
853	28.46	42.73	22.73	38.41	39.66666667	-16
854	28.5	43.92	22.25	25.42	27	-8.333333333
855	28.53	44.73	22	7.44	-7.666666667	3.333333333
856	28.56	44.5	22.1	13.22	2.666666667	-14.33333333
857	28.6	44.58	21.67	4.99	-5.333333333	0
858	28.63	44.42	21.67	7.92	-8	-4
859	28.66	44.18	21.55	8.83	-8.666666667	-4.333333333
860	28.7	43.92	21.42	6.86	-6.333333333	4.333333333
861	28.73	43.73	21.55	16.35	-18.33333333	0
862	28.76	43.18	21.55	40.5	33.33333333	-30.33333333
863	28.8	44.18	20.64	24.59	27.33333333	2
864	28.83	45	20.7	12.8	0	-14.33333333
865	28.86	45	20.27	15.38	6.666666667	-15.66666667
866	28.9	45.2	19.8	3	0	3.333333333
867	28.93	45.2	19.9	6.7	-6.666666667	-3.333333333
868	28.96	45	19.8	12.71	-10	-10
869	29	44.7	19.5	11.07	-10.66666667	6.333333333
870	29.03	44.38	19.69	5.53	-3.666666667	-4.666666667
871	29.06	44.27	19.55	16.57	-18	3
872	29.1	43.73	19.64	16.35	-18.33333333	0
873	29.13	43.18	19.64	5.77	-6	2
874	29.16	43	19.7	11	-9	-8.333333333
875	29.2	42.73	19.45	34.14	33.33333333	-18
876	29.23	43.73	18.91	30.46	33.33333333	-6
877	29.26	44.73	18.73	11.94	-11	-7.666666667
878	29.3	44.4	18.5	9.48	10	-3.333333333
879	29.33	44.7	18.4	3	-3.333333333	0
880	29.36	44.6	18.4	5.99	-6.666666667	0
881	29.4	44.4	18.4	7.57	-7.333333333	-4.333333333
882	29.43	44.18	18.27	9.82	-6	-9
883	29.46	44	18	22.61	-25	2.666666667
884	29.5	43.25	18.08	3.23	-2.333333333	-2.666666667
885	29.53	43.18	18	8.33	-8.666666667	-2.666666667
886	29.56	42.92	17.92	12.97	-14	-4
887	29.6	42.5	17.8	14.98	-16.66666667	0
888	29.63	42	17.8	21.9	24.33333333	-2.333333333
889	29.66	42.73	17.73	38.75	42.33333333	-7.666666667
890	29.7	44	17.5	6.81	6	-4.666666667
891	29.73	44.18	17.36	5.77	-6	-2
892	29.76	44	17.3	17.47	16.66666667	-10
893	29.8	44.5	17	14.98	-16.66666667	0
894	29.83	44	17	7.45	-7.333333333	3.666666667
895	29.86	43.78	17.11	16.98	-18.66666667	-3.666666667
896	29.9	43.22	17	6.66	-7.333333333	0
897	29.93	43	17	6.09	-6	-3
898	29.96	42.82	16.91	30.46	30.33333333	-15.33333333
899	30	43.73	16.45	47.58	51.33333333	-12
900	30.03	45.27	16.09	1.63	-1.666666667	0.666666667
901	30.06	45.22	16.11	7.45	-7.333333333	-3.666666667
902	30.1	45	16	4.24	-3.333333333	-3.333333333
903	30.13	44.9	15.9	4.24	3.333333333	-3.333333333
904	30.16	45	15.8	11.38	-12	3.666666667
905	30.2	44.64	15.91	4.91	-4.666666667	3
906	30.23	44.5	16	10.66	-9.333333333	-7.333333333
907	30.26	44.22	15.78	5.89	-4.666666667	4.666666667
908	30.3	44.08	15.92	11.83	-10	-8.333333333
909	30.33	43.78	15.67	10.87	-9.333333333	7.666666667
910	30.36	43.5	15.9	23.41	-16.66666667	-20
911	30.4	43	15.3	42.06	46.66666667	-3.333333333
912	30.43	44.4	15.2	24.78	27.33333333	-3
913	30.46	45.22	15.11	9.19	-7.333333333	-7
914	30.5	45	14.9	3	-3.333333333	0
915	30.53	44.9	14.9	4.24	3.333333333	3.333333333
916	30.57	45	15	14.98	-16.66666667	0
917	30.6	44.5	15	8.32	-9.333333333	0
918	30.63	44.22	15	3.33	0	-3.666666667
919	30.67	44.22	14.89	19.98	-22	0
920	30.7	43.56	14.89	9.99	-11.33333333	0
921	30.73	43.22	14.89	3.33	0	-3.666666667
922	30.77	43.22	14.78	21.77	-24	-2.666666667
923	30.8	42.5	14.7	3	0	3.333333333
924	30.83	42.5	14.8	32.42	30	-20
925	30.87	43.4	14.2	50.54	53.33333333	-17.66666667
926	30.9	45	13.67	25.73	-23.66666667	15.66666667
927	30.93	44.29	14.14	9.57	-9.666666667	-4.666666667
928	30.97	44	14	67.01	66.66666667	-33.33333333
929	31	46	13	62.8	-66.66666667	21
930	31.03	44	13.63	3.75	0	-4.333333333
931	31.07	44	13.5	14.98	0	-16.66666667
932	31.1	44	13	21.19	-16.66666667	16.66666667
933	31.13	43.5	13.5	23.64	-26.33333333	2.333333333
934	31.17	42.71	13.57	10.56	-1.333333333	-11.66666667
935	31.2	42.67	13.22	41.43	-46	2.333333333
936	31.23	41.29	13.29	6.51	7	-1.333333333
937	31.27	41.5	13.25	45.57	50	-8.333333333
938	31.3	43	13	59.94	66.66666667	0
939	31.33	45	13	29.97	33.33333333	0
940	31.37	46	13	29.97	0	-33.33333333
941	31.4	46	12	0	0	0
942	31.43	46	12	0	0	0
943	31.47	46	12	0	0	0
944	31.5	46	12	0	0	0
945	31.53	46	12	0	0	0
946	31.57	46	12	0	0	0
947	31.6	46	12	0	0	0
948	31.63	46	12	0	0	0
949	31.67	46	12	0	0	0
950	31.7	46	12	0	0	0
951	31.73	46	12	0	0	0
952	31.77	46	12	0	0	0
953	31.8	46	12	0	0	0
954	31.83	46	12	0	0	0
955	31.87	46	12	0	0	0
956	31.9	46	12	0	0	0
957	31.93	46	12	0	0	0
958	31.97	46	12	0	0	0
959	32	46	12	0	0	0
960	32.03	46	12	0	0	0
961	32.07	46	12	0	0	0
962	32.1	46	12	0	0	0
963	32.13	46	12	0	0	0
964	32.17	46	12	0	0	0
965	32.2	46	12	0	0	0
966	32.23	46	12	0	0	0
967	32.27	46	12	0	0	0
968	32.3	46	12	0	0	0
969	32.33	46	12	0	0	0
970	32.37	46	12	0	0	0
971	32.4	46	12	0	0	0
972	32.43	46	12	0	0	0
973	32.47	46	12	0	0	0
974	32.5	46	12	0	0	0
975	32.53	46	12	0	0	0
976	32.57	46	12	0	0	0
977	32.6	46	12	0	0	0
978	32.63	46	12	0	0	0
979	32.67	46	12	0	0	0
980	32.7	46	12	0	0	0
981	32.73	46	12	89.91	0	-100
982	32.77	46	9	89.91	0	-100
983	32.8	46	6	29.97	0	33.33333333
984	32.83	46	7	0	0	0
985	32.87	46	7	33.51	-33.33333333	-16.66666667
986	32.9	45	6.5	33.51	33.33333333	-16.66666667
987	32.93	46	6	3.75	4.333333333	0
988	32.97	46.13	6	6.44	5.333333333	4.666666667
989	33	46.29	6.14	6.44	-5.333333333	-4.666666667
990	33.03	46.13	6	0	0	0
991	33.07	46.13	6	13.03	-14	-4.666666667
992	33.1	45.71	5.86	0	0	0
993	33.13	45.71	5.86	8.56	0	-9.666666667
994	33.17	45.71	5.57	99.3	109.6666667	14.33333333
995	33.2	49	6	0	0	0
996	33.23	49	6	0	0	0
997	33.27	49	6	29.97	0	33.33333333
998	33.3	49	7	0	0	0
999	33.33	49	7	42.38	33.33333333	33.33333333
1000	33.37	50	8	0	0	0
1001	33.4	50	8	29.97	33.33333333	0
1002	33.43	51	8	59.94	0	66.66666667
1003	33.47	51	10	0	0	0
1004	33.5	51	10	42.38	-33.33333333	-33.33333333
1005	33.53	50	9	29.97	0	33.33333333
1006	33.57	50	10	29.97	33.33333333	0
1007	33.6	51	10	0	0	0
1008	33.63	51	10	0	0	0
1009	33.67	51	10	0	0	0
1010	33.7	51	10	0	0	0
1011	33.74	51	10	0	0	0
1012	33.77	51	10	67.01	33.33333333	66.66666667
1013	33.8	52	12	0	0	0
1014	33.84	52	12	0	0	0
1015	33.87	52	12	29.97	33.33333333	0
1016	33.9	53	12	42.38	33.33333333	33.33333333
1017	33.94	54	13	29.97	0	33.33333333
1018	33.97	54	14	0	0	0
1019	34	54	14	29.97	33.33333333	0
1020	34.04	55	14	0	0	0
1021	34.07	55	14	0	0	0
1022	34.1	55	14	50.94	-55.66666667	11
1023	34.14	53.33	14.33	22.34	22.33333333	-11
1024	34.17	54	14	0	0	0
1025	34.2	54	14	0	0	0
1026	34.24	54	14	0	0	0
1027	34.27	54	14	50.2	-55.66666667	-5.666666667
1028	34.3	52.33	13.83	17.45	-17.66666667	-7.666666667
1029	34.34	51.8	13.6	52.46	51	28
1030	34.37	53.33	14.44	25.85	28	7.666666667
1031	34.4	54.17	14.67	14.71	4	15.66666667
1032	34.44	54.29	15.14	16.47	-3	-18
1033	34.47	54.2	14.6	20.99	-19	13.33333333
1034	34.5	53.63	15	3.75	-4.333333333	0
1035	34.54	53.5	15	7.72	-7	4.666666667
1036	34.57	53.29	15.14	7.72	7	-4.666666667
1037	34.6	53.5	15	17.26	-16.66666667	9.666666667
1038	34.64	53	15.29	13.16	-11	-9.666666667
1039	34.67	52.67	15	45.85	44.33333333	25
1040	34.7	54	15.75	13.24	14.33333333	3.666666667
1041	34.74	54.43	15.86	8.13	-3.333333333	8.333333333
1042	34.77	54.33	16.11	5.01	5.666666667	0.666666667
1043	34.8	54.5	16.13	9.13	-9.333333333	-4.333333333
1044	34.84	54.22	16	16.98	-18.33333333	3.666666667
1045	34.87	53.67	16.11	12.24	11	-7.666666667
1046	34.9	54	15.88	21.84	-12.33333333	20.66666667
1047	34.94	53.63	16.5	14.55	15.66666667	3.333333333
1048	34.97	54.1	16.6	44.55	46.66666667	16.66666667
1049	35	55.5	17.1	8.85	-9.333333333	-3.333333333
1050	35.04	55.22	17	5.04	4.666666667	3
1051	35.07	55.36	17.09	2.72	-3	0
1052	35.1	55.27	17.09	7.42	-1.666666667	8
1053	35.14	55.22	17.33	0	0	0
1054	35.17	55.22	17.33	12.64	-13.33333333	4
1055	35.2	54.82	17.45	14.67	-15.33333333	6.333333333
1056	35.24	54.36	17.64	19.14	21.33333333	-2
1057	35.27	55	17.58	40.13	42.33333333	14
1058	35.3	56.27	18	20.75	21.33333333	9
1059	35.34	56.91	18.27	5.45	-6	0
1060	35.37	56.73	18.27	2.72	0	3
1061	35.4	56.73	18.36	0	0	0
1062	35.44	56.73	18.36	13.62	-12.33333333	9.333333333
1063	35.47	56.36	18.64	18.28	-18	-9.333333333
1064	35.5	55.82	18.36	0	0	0
1065	35.54	55.82	18.36	6.09	-6	-3
1066	35.57	55.64	18.27	15.41	-12.33333333	12.33333333
1067	35.6	55.27	18.64	15.89	-15	-9.333333333
1068	35.64	54.82	18.36	8.55	6	7.333333333
1069	35.67	55	18.58	38.79	42.33333333	8
1070	35.7	56.27	18.82	12.96	14	3.333333333
1071	35.74	56.69	18.92	5.77	-6.333333333	0
1072	35.77	56.5	18.92	6.81	-7.666666667	-0.333333333
1073	35.8	56.27	18.91	0	0	0
1074	35.84	56.27	18.91	6.3	-6.333333333	3
1075	35.87	56.08	19	2.5	-2.666666667	0
1076	35.9	56	19	3.53	-2.666666667	2.666666667
1077	35.94	55.92	19.08	19.99	-21.66666667	-5.666666667
1078	35.97	55.27	18.91	6.3	-6.333333333	3
1079	36	55.08	19	4.99	-5.333333333	0
1080	36.04	54.92	19	25.1	-28	2.666666667
1081	36.07	54.08	19.08	0	0	0
1082	36.1	54.08	19.08	30.07	33.33333333	-2.666666667
1083	36.14	55.08	19	27.47	30.66666667	0
1084	36.17	56	19	3.53	-2.666666667	2.666666667
1085	36.2	55.92	19.08	6.04	2.666666667	-6
1086	36.24	56	18.9	8.18	-9	0.333333333
1087	36.27	55.73	18.91	0	0	0
1088	36.3	55.73	18.91	14.67	-15.33333333	6
1089	36.34	55.27	19.09	8.62	-9	-3
1090	36.37	55	19	9.82	-9	-6
1091	36.4	54.73	18.82	14.67	-15.33333333	6
1092	36.44	54.27	19	6.2	-6.333333333	-2.666666667
1093	36.47	54.08	18.92	10.67	-11.66666667	-0.333333333
1094	36.5	53.73	18.91	13.62	-15.33333333	0
1095	36.54	53.27	18.91	13.89	15.33333333	-3
1096	36.57	53.73	18.82	38.7	42.33333333	-7.333333333
1097	36.6	55	18.6	8.51	-6	7.333333333
1098	36.64	54.82	18.82	0	0	0
1099	36.67	54.82	18.82	10.98	6	-10.66666667
1100	36.7	55	18.5	8.72	6	-7.666666667
1101	36.74	55.18	18.27	20.79	-22.66666667	4.333333333
1102	36.77	54.5	18.4	9.6	-10.66666667	-1.333333333
1103	36.8	54.18	18.36	7.33	-6	-5.333333333
1104	36.84	54	18.2	24.62	-27.33333333	2.333333333
1105	36.87	53.18	18.27	2.72	0	-3
1106	36.91	53.18	18.18	12.17	-13.33333333	1.333333333
1107	36.94	52.78	18.22	18.36	-20	4.666666667
1108	36.97	52.18	18.36	22.8	24.66666667	-6.333333333
1109	37.01	52.92	18.17	48.71	52.66666667	-12.33333333
1110	37.04	54.5	17.8	8.74	-9.333333333	3
1111	37.07	54.22	17.89	0	0	0
1112	37.11	54.22	17.89	16.09	-7.333333333	-16.33333333
1113	37.14	54	17.4	3	0	-3.333333333
1114	37.17	54	17.3	5.99	0	6.666666667
1115	37.21	54	17.5	16.14	-16.66666667	-6.666666667
1116	37.24	53.5	17.3	6.86	-7.666666667	-1
1117	37.27	53.27	17.27	14.91	-16.33333333	-1.666666667
1118	37.31	52.78	17.22	16.66	-17	7.666666667
1119	37.34	52.27	17.45	8.34	-9	-1.666666667
1120	37.37	52	17.4	15.28	-16.66666667	-3.333333333
1121	37.41	51.5	17.3	14.98	16.66666667	0
1122	37.44	52	17.3	38.15	42.33333333	-1
1123	37.47	53.27	17.27	13.89	15.33333333	3
1124	37.51	53.73	17.36	7.07	-7.666666667	-2
1125	37.54	53.5	17.3	3	0	-3.333333333
1126	37.57	53.5	17.2	3	-3.333333333	0
1127	37.61	53.4	17.2	18.66	-20.66666667	0.666666667
1128	37.64	52.78	17.22	13.32	14.66666667	0
1129	37.67	53.22	17.22	29.97	-33.33333333	0
1130	37.71	52.22	17.22	3.33	0	-3.666666667
1131	37.74	52.22	17.11	59.94	66.66666667	0
1132	37.77	54.22	17.11	7.17	-7.333333333	3
1133	37.81	54	17.2	5.99	0	-6.666666667
1134	37.84	54	17	6.09	-6	3
1135	37.87	53.82	17.09	5.45	0	6
1136	37.91	53.82	17.27	3.85	-3	-3
1137	37.94	53.73	17.18	7.24	-7.666666667	-2.666666667
1138	37.97	53.5	17.1	17.1	-16.66666667	9.333333333
1139	38.01	53	17.38	15.88	16.66666667	-6
1140	38.04	53.5	17.2	36.84	41	2.333333333
1141	38.07	54.73	17.27	9.02	9	4.333333333
1142	38.11	55	17.4	10.92	7.333333333	-9.666666667
1143	38.14	55.22	17.11	10.92	-7.333333333	9.666666667
1144	38.17	55	17.4	16.14	-16.66666667	-6.666666667
1145	38.21	54.5	17.2	22.01	24	4.333333333
1146	38.24	55.22	17.33	28.82	-31.66666667	-5
1147	38.27	54.27	17.18	2.6	-1.666666667	-2.333333333
1148	38.31	54.22	17.11	17.93	18.66666667	7.333333333
1149	38.34	54.78	17.33	28.69	31.66666667	4
1150	38.37	55.73	17.45	9.39	9	-5
1151	38.41	56	17.3	3	0	-3.333333333
1152	38.44	56	17.2	5.99	0	6.666666667
1153	38.47	56	17.4	3	0	3.333333333
1154	38.51	56	17.5	16.14	-16.66666667	-6.666666667
1155	38.54	55.5	17.3	5.99	0	-6.666666667
1156	38.57	55.5	17.1	16.14	-16.66666667	6.666666667
1157	38.61	55	17.3	23	24.33333333	8.333333333
1158	38.64	55.73	17.55	53.37	59	-5.666666667
1159	38.67	57.5	17.38	16.75	16.66666667	-8.333333333
1160	38.71	58	17.13	20.93	-22.33333333	6.666666667
1161	38.74	57.33	17.33	5.15	5.666666667	1.666666667
1162	38.77	57.5	17.38	15	-16.66666667	0.666666667
1163	38.81	57	17.4	6.95	7.333333333	-2.333333333
1164	38.84	57.22	17.33	15.29	-17	-1.333333333
1165	38.87	56.71	17.29	6.44	-7	0.333333333
1166	38.91	56.5	17.3	38.54	42.66666667	4.666666667
1167	38.94	57.78	17.44	30.15	33.33333333	-3.666666667
1168	38.97	58.78	17.33	8.32	7.333333333	5.666666667
1169	39.01	59	17.5	0	0	0
1170	39.04	59	17.5	0	0	0
1171	39.07	59	17.5	10.7	9.666666667	-7
1172	39.11	59.29	17.29	24.41	-26.33333333	7
1173	39.14	58.5	17.5	9.71	-9.333333333	-5.666666667
1174	39.17	58.22	17.33	6.78	-7.333333333	1.666666667
1175	39.21	58	17.38	6.98	-7.333333333	2
1176	39.24	57.78	17.44	8.49	-9.333333333	2
1177	39.27	57.5	17.5	8.49	-9.333333333	-2
1178	39.31	57.22	17.44	21.71	-24	2
1179	39.34	56.5	17.5	53.14	59	-1.666666667
1180	39.37	58.27	17.45	60.33	67.33333333	-0.666666667
1181	39.41	60.29	17.43	24.1	-26.33333333	5.666666667
1182	39.44	59.5	17.6	3	0	-3.333333333
1183	39.47	59.5	17.5	21.71	-24	-2
1184	39.51	58.78	17.44	8.49	-9.333333333	2
1185	39.54	58.5	17.5	0	0	0
1186	39.57	58.5	17.5	22.21	-24	-5.666666667
1187	39.61	57.78	17.33	9.71	-9.333333333	5.666666667
1188	39.64	57.5	17.5	3.75	0	-4
1189	39.67	57.5	17.38	15.45	-16.66666667	4
1190	39.71	57	17.5	8.83	-9.666666667	-2.333333333
1191	39.74	56.71	17.43	13.26	-14.66666667	0.666666667
1192	39.77	56.27	17.45	9.39	-9	-5
1193	39.81	56	17.3	24.16	26.66666667	3.333333333
1194	39.84	56.8	17.4	39.07	-43.33333333	3.333333333
1195	39.87	55.5	17.5	21.71	-24	-2
1196	39.91	54.78	17.44	13.48	-12.66666667	-8
1197	39.94	54.4	17.2	27.14	30	3.333333333
1198	39.97	55.3	17.3	30.64	33	9
1199	40.01	56.29	17.57	15.44	-9.666666667	14.33333333
1200	40.04	56	18	0	0	0
1201	40.07	56	18	89.91	100	0
1202	40.11	59	18	0	0	0
1203	40.14	59	18	0	0	0
1204	40.18	59	18	0	0	0
1205	40.21	59	18	0	0	0
1206	40.24	59	18	0	0	0
1207	40.28	59	18	0	0	0
1208	40.31	59	18	0	0	0
1209	40.34	59	18	0	0	0
1210	40.38	59	18	0	0	0
1211	40.41	59	18	0	0	0
1212	40.44	59	18	89.91	0	-100
1213	40.48	59	15	67.01	66.66666667	33.33333333
1214	40.51	61	16	29.97	0	-33.33333333
1215	40.54	61	15	108.05	-66.66666667	100
1216	40.58	59	18	134.02	66.66666667	-133.3333333
1217	40.61	61	14	134.02	-66.66666667	133.3333333
1218	40.64	59	18	0	0	0
1219	40.68	59	18	94.77	33.33333333	-100
1220	40.71	60	15	29.97	0	-33.33333333
1221	40.74	60	14	42.38	-33.33333333	33.33333333
1222	40.78	59	15	67.01	66.66666667	-33.33333333
1223	40.81	61	14	29.97	0	33.33333333
1224	40.84	61	15	31.17	-9.666666667	-33.33333333
1225	40.88	60.71	14	4.28	0	-4.666666667
1226	40.91	60.71	13.86	9.14	9.666666667	-3.666666667
1227	40.94	61	13.75	6.71	-7.333333333	1
1228	40.98	60.78	13.78	20.16	-21.33333333	7.333333333
1229	41.01	60.14	14	9.57	-9.333333333	-4.666666667
1230	41.04	59.86	13.86	6.05	-5	-5
1231	41.08	59.71	13.71	6.96	-7	-2.666666667
1232	41.11	59.5	13.63	0	0	0
1233	41.14	59.5	13.63	51.65	57.33333333	-2.333333333
1234	41.18	61.22	13.56	14.89	15	-7.666666667
1235	41.21	61.67	13.33	7.45	3.666666667	-7.333333333
1236	41.24	61.78	13.11	3.33	-3.666666667	0
1237	41.28	61.67	13.11	0	0	0
1238	41.31	61.67	13.11	13.73	-15	3.666666667
1239	41.34	61.22	13.22	9.42	-7.333333333	-7.333333333
1240	41.38	61	13	12.01	-11	7.333333333
1241	41.41	60.67	13.22	9.43	-1	-10.33333333
1242	41.44	60.64	12.91	7.59	-8	3
1243	41.48	60.4	13	6.28	-6	-3.666666667
1244	41.51	60.22	12.89	21.9	-24	3.666666667
1245	41.54	59.5	13	45.35	50	-6.666666667
1246	41.58	61	12.8	18.23	20	3.333333333
1247	41.61	61.6	12.9	8.79	-9	-4
1248	41.64	61.33	12.78	6.78	5.666666667	-5
1249	41.68	61.5	12.63	0	0	0
1250	41.71	61.5	12.63	16.75	-16.66666667	-8.333333333
1251	41.74	61	12.38	4.8	-3.333333333	4
1252	41.78	60.9	12.5	14.98	0	-16.66666667
1253	41.81	60.9	12	16.43	-13.33333333	12.66666667
1254	41.84	60.5	12.38	58.69	63.33333333	-16
1255	41.88	62.4	11.9	3	3.333333333	0
1256	41.91	62.5	11.9	6.19	-5.666666667	-4
1257	41.94	62.33	11.78	5.51	5.666666667	-2.666666667
1258	41.98	62.5	11.7	12.07	5.666666667	-12.33333333
1259	42.01	62.67	11.33	13.73	-15	3.666666667
1260	42.04	62.22	11.44	6.79	-7.333333333	-1.333333333
1261	42.08	62	11.4	0	0	0
1262	42.11	62	11.4	10.19	-11	-2.333333333
1263	42.14	61.67	11.33	10.62	-9	-7.666666667
1264	42.18	61.4	11.1	13.4	-13.33333333	6.666666667
1265	42.21	61	11.3	10.04	-11	1
1266	42.24	60.67	11.33	7.45	3.666666667	-7.333333333
1267	42.28	60.78	11.11	48.62	54	-0.333333333
1268	42.31	62.4	11.1	6.47	-6	4
1269	42.34	62.22	11.22	12.2	1.666666667	-13.33333333
1270	42.38	62.27	10.82	8.91	-1.666666667	9.666666667
1271	42.41	62.22	11.11	7.85	2.333333333	-8.333333333
1272	42.44	62.29	10.86	9.77	-9.666666667	-5.333333333
1273	42.48	62	10.7	8.74	-7.333333333	6.333333333
1274	42.51	61.78	10.89	0	0	0
1275	42.54	61.78	10.89	11.48	-9.333333333	-8.666666667
1276	42.58	61.5	10.63	3.75	0	4
1277	42.61	61.5	10.75	21.66	-24	1
1278	42.64	60.78	10.78	7.06	7.333333333	-2.666666667
1279	42.68	61	10.7	23.33	-26	-1
1280	42.71	60.22	10.67	30.15	33.33333333	3.666666667
1281	42.74	61.22	10.78	23.49	26	3.333333333
1282	42.78	62	10.88	9.72	-7.333333333	7.666666667
1283	42.81	61.78	11.11	3.33	-3.666666667	0
1284	42.84	61.67	11.11	6.66	0	-7.333333333
1285	42.88	61.67	10.89	8.66	-9	3.666666667
1286	42.91	61.4	11	6.28	-6	3.666666667
1287	42.94	61.22	11.11	9.99	0	-11
1288	42.98	61.22	10.78	16.65	-18.33333333	0
1289	43.01	60.67	10.78	12.01	11	7.333333333
1290	43.04	61	11	35.83	39.33333333	-6
1291	43.08	62.18	10.82	10.98	10.66666667	6
1292	43.11	62.5	11	7.34	7.666666667	-3
1293	43.14	62.73	10.91	13.27	-13.33333333	6.666666667
1294	43.18	62.33	11.11	10.53	-3.666666667	-11
1295	43.21	62.22	10.78	0	0	0
1296	43.24	62.22	10.78	9.09	-4	-9.333333333
1297	43.28	62.1	10.5	15.14	-10.66666667	13
1298	43.31	61.78	10.89	37.06	40.66666667	-6.333333333
1299	43.35	63	10.7	29.52	30	-13.33333333
1300	43.38	63.9	10.3	15.65	7	16
1301	43.41	64.11	10.78	4.42	-3.666666667	3.333333333
1302	43.45	64	10.88	14.55	-3.333333333	-16
1303	43.48	63.9	10.4	3.82	0.333333333	-4.333333333
1304	43.51	63.91	10.27	14.02	-13.66666667	7.666666667
1305	43.55	63.5	10.5	15.28	-16.66666667	-3.333333333
1306	43.58	63	10.4	14.98	16.66666667	0
1307	43.61	63.5	10.4	40.13	42.66666667	-13.33333333
1308	43.65	64.78	10	21.64	24	0
1309	43.68	65.5	10	6	5.666666667	3.666666667
1310	43.71	65.67	10.11	12.01	-11.33333333	-7.333333333
1311	43.75	65.33	9.89	0	0	0
1312	43.78	65.33	9.89	7.08	-6.666666667	3.666666667
1313	43.81	65.13	10	3.75	-4.333333333	0
1314	43.85	65	10	12.01	-7.333333333	-11
1315	43.88	64.78	9.67	6.95	7.333333333	-2.333333333
1316	43.91	65	9.6	55.26	59.33333333	-16.33333333
1317	43.95	66.78	9.11	8.74	7.333333333	6.333333333
1318	43.98	67	9.3	14.98	13.33333333	-10
1319	44.01	67.4	9	8.53	-6	7.333333333
1320	44.05	67.22	9.22	6.66	0	-7.333333333
1321	44.08	67.22	9	6.66	-7.333333333	0
1322	44.11	67	9	11.99	-13.33333333	0
1323	44.15	66.6	9	3	-3.333333333	0
1324	44.18	66.5	9	8.97	-9.333333333	-3.666666667
1325	44.21	66.22	8.89	7.17	-7.333333333	-3
1326	44.25	66	8.8	10.34	-11	3
1327	44.28	65.67	8.89	13.32	-15	0
1328	44.31	65.22	8.89	36.41	40	-7.333333333
1329	44.35	66.42	8.67	32.49	36	-1.333333333
1330	44.38	67.5	8.63	12.01	13.33333333	-1
1331	44.41	67.9	8.6	4.17	-4	2.333333333
1332	44.45	67.78	8.67	13.73	-3.666666667	-15
1333	44.48	67.67	8.22	0	0	0
1334	44.51	67.67	8.22	6.78	-5.666666667	5.333333333
1335	44.55	67.5	8.38	8.42	-9.333333333	-1.666666667
1336	44.58	67.22	8.33	6.95	-7.333333333	2.333333333
1337	44.61	67	8.4	11.32	-11	-6
1338	44.65	66.67	8.22	13.73	-15	3.666666667
1339	44.68	66.22	8.33	9.71	-10.66666667	-1
1340	44.71	65.9	8.3	6.04	3.333333333	-5.666666667
1341	44.75	66	8.13	26.49	29.33333333	-4.333333333
1342	44.78	66.88	8	37.65	41.66666667	-4
1343	44.81	68.13	7.88	10.41	-11.66666667	0.333333333
1344	44.85	67.78	7.89	10.93	11.66666667	3.666666667
1345	44.88	68.13	8	14.42	-11.66666667	-11
1346	44.91	67.78	7.67	12.01	7.333333333	11
1347	44.95	68	8	14.98	-16.66666667	0
1348	44.98	67.5	8	14.98	-16.66666667	0
1349	45.01	67	8	12.01	-7.333333333	-11
1350	45.05	66.78	7.67	3.33	0	3.666666667
1351	45.08	66.78	7.78	8.82	-9.333333333	3.333333333
1352	45.11	66.5	7.88	17.1	-16.66666667	-9.333333333
1353	45.15	66	7.6	8.53	-7.333333333	6
1354	45.18	65.78	7.78	14.88	16.33333333	1.333333333
1355	45.21	66.27	7.82	37.18	41	6
1356	45.25	67.5	8	14.98	16.66666667	0
1357	45.28	68	8	0	0	0
1358	45.31	68	8	0	0	0
1359	45.35	68	8	14.98	-16.66666667	0
1360	45.38	67.5	8	14.98	16.66666667	0
1361	45.41	68	8	0	0	0
1362	45.45	68	8	0	0	0
1363	45.48	68	8	48.04	-53.33333333	3.333333333
1364	45.51	66.4	8.1	5.34	-6	0.333333333
1365	45.55	66.22	8.11	45.29	-40.66666667	29.66666667
1366	45.58	65	9	42.38	33.33333333	-33.33333333
1367	45.61	66	8	0	0	0
1368	45.65	66	8	52.08	57	9.666666667
1369	45.68	67.71	8.29	10.7	9.666666667	7
1370	45.71	68	8.5	24.16	26.66666667	3.333333333
1371	45.75	68.8	8.6	56.86	-60	-20
1372	45.78	67	8	42.38	33.33333333	33.33333333
1373	45.81	68	9	9.57	-9.666666667	-4.666666667
1374	45.85	67.71	8.86	3.83	-3.666666667	-2
1375	45.88	67.6	8.8	13.4	13.33333333	6.666666667
1376	45.91	68	9	29.97	0	33.33333333
1377	45.95	68	10	27.08	9.666666667	-28.66666667
1378	45.98	68.29	9.14	19.08	20.66666667	4.333333333
1379	46.01	68.91	9.27	21.8	23	7.666666667
1380	46.05	69.6	9.5	9.9	-11	-1.666666667
1381	46.08	69.27	9.45	6.61	2	7.333333333
1382	46.11	69.33	9.67	7.06	-1	7.666666667
1383	46.15	69.3	9.9	6.7	-3.333333333	6.666666667
1384	46.18	69.2	10.1	9.48	-10	-3.333333333
1385	46.21	68.9	10	2.74	0.333333333	3
1386	46.25	68.91	10.09	8.17	-9	0
1387	46.28	68.64	10.09	16.4	-18	3.666666667
1388	46.31	68.1	10.2	3	0	-3.333333333
1389	46.35	68.1	10.1	39.86	39	21
1390	46.38	69.27	10.73	22.75	21	-14.33333333
1391	46.41	69.9	10.3	27.58	22.66666667	20.66666667
1392	46.45	70.58	10.92	15.49	-16	6
1393	46.48	70.1	11.1	12.15	13.33333333	2.333333333
1394	46.51	70.5	11.17	7.49	-8.333333333	0
1395	46.55	70.25	11.17	4.09	3.666666667	-2.666666667
1396	46.58	70.36	11.09	14.67	-15	6
1397	46.62	69.91	11.27	3.85	3	3
1398	46.65	70	11.36	12.18	-12	-6
1399	46.68	69.64	11.18	47.89	50	17.66666667
1400	46.72	71.14	11.71	23.23	26	-1.333333333
1401	46.75	71.92	11.67	5.38	-5	3.333333333
1402	46.78	71.77	11.77	9.9	10.33333333	-3.333333333
1403	46.82	72.08	11.67	9.9	-10.33333333	3.333333333
1404	46.85	71.77	11.77	4.38	-1.333333333	4.666666667
1405	46.88	71.73	11.91	2.72	0	-3
1406	46.92	71.73	11.82	7.42	-7.666666667	3.333333333
1407	46.95	71.5	11.92	2.5	0	2.666666667
1408	46.98	71.5	12	9.92	-10.66666667	-3
1409	47.02	71.18	11.91	7.95	-8.666666667	0.333333333
1410	47.05	70.92	11.92	14.56	-14	8.333333333
1411	47.08	70.5	12.17	6.58	4.666666667	-5.666666667
1412	47.12	70.64	12	41.01	42.66666667	16.66666667
1413	47.15	71.92	12.5	24.63	27	-4.666666667
1414	47.18	72.73	12.36	0	0	0
1415	47.22	72.73	12.36	0	0	0
1416	47.25	72.73	12.36	0	0	0
1417	47.28	72.73	12.36	0	0	0
1418	47.32	72.73	12.36	12.59	-14	0.666666667
1419	47.35	72.31	12.38	0	0	0
1420	47.38	72.31	12.38	2.31	0	2.666666667
1421	47.42	72.31	12.46	47.02	51.33333333	10.33333333
1422	47.45	73.85	12.77	25.46	28	2.666666667
1423	47.48	74.69	12.85	2.31	2.666666667	0
1424	47.52	74.77	12.85	2.31	-2.666666667	0
1425	47.55	74.69	12.85	2.31	0	2.333333333
1426	47.58	74.69	12.92	0	0	0
1427	47.62	74.69	12.92	6.21	-6.333333333	2.666666667
1428	47.65	74.5	13	0	0	0
1429	47.68	74.5	13	22.02	-24.33333333	-2.666666667
1430	47.72	73.77	12.92	3.26	-2.666666667	2.666666667
1431	47.75	73.69	13	6.28	-6.333333333	2.666666667
1432	47.78	73.5	13.08	7.56	-4	7.666666667
1433	47.82	73.38	13.31	19.01	-20.33333333	-5.333333333
1434	47.85	72.77	13.15	15.46	15.33333333	7.666666667
1435	47.88	73.23	13.38	40.57	44.66666667	6.333333333
1436	47.92	74.57	13.57	23.64	26.33333333	-2.333333333
1437	47.95	75.36	13.5	10.7	-12	0
1438	47.98	75	13.5	15.58	16.66666667	4.666666667
1439	48.02	75.5	13.64	8.2	-9	1.666666667
1440	48.05	75.23	13.69	9.96	-10.33333333	-3.666666667
1441	48.08	74.92	13.58	10.4	-2.333333333	11.33333333
1442	48.12	74.85	13.92	10.63	-11.66666667	2.666666667
1443	48.15	74.5	14	6.21	-6.333333333	-2.666666667
1444	48.18	74.31	13.92	0	0	0
1445	48.22	74.31	13.92	8.36	-8	5
1446	48.25	74.07	14.07	17.13	-19	0.333333333
1447	48.28	73.5	14.08	2.5	0	3
1448	48.32	73.5	14.17	12.92	-14.33333333	1.333333333
1449	48.35	73.07	14.21	11.51	-12.66666667	-2
1450	48.38	72.69	14.15	11.53	-10.33333333	7.666666667
1451	48.42	72.38	14.38	11.75	13	-2.333333333
1452	48.45	72.77	14.31	45.27	50	4.666666667
1453	48.48	74.27	14.45	26.98	21.66666667	21
1454	48.52	74.92	15.08	10.18	-11.33333333	0
1455	48.55	74.58	15.08	8.69	-7.333333333	6.333333333
1456	48.58	74.36	15.27	3.85	-3	3
1457	48.62	74.27	15.36	6.99	-6.333333333	4.666666667
1458	48.65	74.08	15.5	3.53	-2.666666667	2.666666667
1459	48.68	74	15.58	16.46	-18	3.666666667
1460	48.72	73.46	15.69	2.08	1.333333333	2
1461	48.75	73.5	15.75	15.19	-16.66666667	-2.666666667
1462	48.78	73	15.67	18.51	-20.66666667	-1.666666667
1463	48.82	72.38	15.62	4.61	0	5
1464	48.85	72.38	15.77	11.93	-12.66666667	-3.333333333
1465	48.88	72	15.67	3.53	-2.666666667	2.666666667
1466	48.92	71.92	15.75	14.13	-11.33333333	11
1467	48.95	71.58	16.08	22.09	-24.33333333	0
1468	48.98	70.85	16.08	5.38	-6	0
1469	49.02	70.67	16.08	4.99	-5.666666667	0
1470	49.05	70.5	16.08	9.86	-10.66666667	-2.666666667
1471	49.08	70.18	16	21.03	-22.66666667	5.666666667
1472	49.12	69.5	16.17	2.5	0	2.666666667
1473	49.15	69.5	16.25	19.51	16.66666667	14
1474	49.18	70	16.67	32.56	19.33333333	30.33333333
1475	49.22	70.58	17.58	13.45	5.666666667	14
1476	49.25	70.75	18	2.5	-2.666666667	0
1477	49.28	70.67	18	5.58	-5.666666667	2.666666667
1478	49.32	70.5	18.08	9.98	-10.66666667	3.333333333
1479	49.35	70.18	18.18	7.63	-3.333333333	8
1480	49.38	70.08	18.42	7.82	-7.666666667	-3.666666667
1481	49.42	69.85	18.31	16.14	-18	0
1482	49.45	69.31	18.31	8.86	-7.666666667	6.333333333
1483	49.48	69.08	18.5	8.92	-9.666666667	0
1484	49.52	68.79	18.5	13.33	-13.66666667	6.333333333
1485	49.55	68.38	18.69	11.98	-12.66666667	-3.666666667
1486	49.58	68	18.58	10.48	-7.666666667	9
1487	49.62	67.77	18.85	14.02	-15.33333333	-2.666666667
1488	49.65	67.31	18.77	11.75	-13	2.666666667
1489	49.68	66.92	18.85	11.18	-11.33333333	5
1490	49.72	66.58	19	9.46	-9	-5
1491	49.75	66.31	18.85	16.3	-18	2.333333333
1492	49.79	65.77	18.92	8.39	-9	2.666666667
1493	49.82	65.5	19	7.38	-6.333333333	5
1494	49.85	65.31	19.15	11.63	-12.66666667	-2.666666667
1495	49.89	64.93	19.07	23.8	12.66666667	23.33333333
1496	49.92	65.31	19.77	30.17	23	24.33333333
1497	49.95	66	20.5	2.5	0	2.666666667
1498	49.99	66	20.58	12.49	-8.333333333	11.33333333
1499	50.02	65.75	20.92	2.5	0	2.666666667
1500	50.05	65.75	21	4.99	-5.666666667	0
1501	50.09	65.58	21	15.99	-13.66666667	11
1502	50.12	65.17	21.33	7.06	-5.666666667	5.666666667
1503	50.15	65	21.5	9	-7.666666667	-6.333333333
1504	50.19	64.77	21.31	16.3	-13	12.66666667
1505	50.22	64.38	21.69	11.55	-12.66666667	-0.666666667
1506	50.25	64	21.67	10.68	-10.33333333	6
1507	50.29	63.69	21.85	9.22	-10.33333333	0
1508	50.32	63.38	21.85	8.59	-8	5
1509	50.35	63.14	22	11.43	-12.33333333	-2.666666667
1510	50.39	62.77	21.92	13.04	-10.33333333	10.33333333
1511	50.42	62.46	22.23	11.98	-13	-3
1512	50.45	62.07	22.14	14.36	-14.33333333	7.333333333
1513	50.49	61.64	22.36	10.15	-11	-1.666666667
1514	50.52	61.31	22.31	9.24	-10.33333333	-0.666666667
1515	50.55	61	22.29	15.14	-12	11.66666667
1516	50.59	60.64	22.64	4.28	-4.666666667	0
1517	50.62	60.5	22.64	34.6	29.33333333	24.66666667
1518	50.65	61.38	23.38	20.29	20.66666667	9.666666667
1519	50.69	62	23.67	12.49	-8.333333333	11
1520	50.72	61.75	24	3.53	-2.666666667	2.666666667
1521	50.75	61.67	24.08	2.5	-3	0
1522	50.79	61.58	24.08	5.58	-5.333333333	3
1523	50.82	61.42	24.17	15.99	-11.33333333	13.66666667
1524	50.85	61.08	24.58	3.53	-2.666666667	3
1525	50.89	61	24.67	18.7	-20.66666667	3.333333333
1526	50.92	60.38	24.77	5.15	-5	2.666666667
1527	50.95	60.23	24.85	8.76	-7.666666667	-6
1528	50.99	60	24.67	15.99	-14	11
1529	51.02	59.58	25	3.53	-2.666666667	2.666666667
1530	51.05	59.5	25.08	9.67	4	10
1531	51.09	59.62	25.38	46.11	41	31
1532	51.12	60.85	26.31	4.61	0	5
1533	51.15	60.85	26.46	16.39	-3.333333333	18
1534	51.19	60.75	27	3.53	-2.666666667	2.666666667
1535	51.22	60.67	27.08	3.53	-3	3
1536	51.25	60.58	27.17	9.84	-10.33333333	3.333333333
1537	51.29	60.27	27.27	9.84	-3.333333333	10.33333333
1538	51.32	60.17	27.58	13.32	-13.33333333	-6.666666667
1539	51.35	59.77	27.38	8.13	-9	1.333333333
1540	51.39	59.5	27.42	12.04	-6.333333333	11.66666667
1541	51.42	59.31	27.77	12.11	-13	-3.333333333
1542	51.45	58.92	27.67	10.21	-7.666666667	8.333333333
1543	51.49	58.69	27.92	6.21	-6.333333333	2.666666667
1544	51.52	58.5	28	14.98	6.333333333	15.33333333
1545	51.55	58.69	28.46	39.66	36	25.66666667
1546	51.59	59.77	29.23	3.26	2.666666667	2.666666667
1547	51.62	59.85	29.31	9.46	5	9
1548	51.65	60	29.58	0	0	0
1549	51.69	60	29.58	17.1	0	19
1550	51.72	60	30.15	12.49	-14	0.666666667
1551	51.75	59.58	30.17	3.53	-2.666666667	2.666666667
1552	51.79	59.5	30.25	14.56	-14	8.333333333
1553	51.82	59.08	30.5	12.22	-13	-4
1554	51.85	58.69	30.38	5.96	-6.333333333	-1.666666667
1555	51.89	58.5	30.33	14.56	-14	8.333333333
1556	51.92	58.08	30.58	5.81	-5.333333333	3.666666667
1557	51.95	57.92	30.69	61.44	57.33333333	37.66666667
1558	51.99	59.64	31.82	15.06	9.333333333	13.66666667
1559	52.02	59.92	32.23	2.31	0	2.666666667
1560	52.05	59.92	32.31	2.31	0	2.333333333
1561	52.09	59.92	32.38	10.75	-11.33333333	4
1562	52.12	59.58	32.5	4.64	2	4.666666667
1563	52.15	59.64	32.64	9.85	-8.666666667	7
1564	52.19	59.38	32.85	5.15	-5	2.333333333
1565	52.22	59.23	32.92	17.57	-18.66666667	5.333333333
1566	52.25	58.67	33.08	7.06	-5.666666667	5.666666667
1567	52.29	58.5	33.25	7.62	-7.666666667	3.666666667
1568	52.32	58.27	33.36	23.41	-25.66666667	-3.666666667
1569	52.35	57.5	33.25	0	0	0
1570	52.39	57.5	33.25	14.56	-14	8.333333333
1571	52.42	57.08	33.5	12.22	-13	-4
1572	52.45	56.69	33.38	13.44	-12.66666667	8
1573	52.49	56.31	33.62	6.79	-7.666666667	-1.333333333
1574	52.52	56.08	33.58	29.9	23	24.33333333
1575	52.55	56.77	34.31	33.9	32	20
1576	52.59	57.73	34.91	7.71	6.333333333	5.666666667
1577	52.62	57.92	35.08	12.73	-14	3
1578	52.65	57.5	35.17	7.9	2.666666667	8.333333333
1579	52.69	57.58	35.42	3.53	-2.666666667	2.666666667
1580	52.72	57.5	35.5	11.41	-9	9
1581	52.75	57.23	35.77	17.47	-18.66666667	5
1582	52.79	56.67	35.92	8.71	-9.666666667	-2.333333333
1583	52.82	56.38	35.85	3.26	-2.333333333	2.333333333
1584	52.85	56.31	35.92	22.23	-24.33333333	5.333333333
1585	52.89	55.58	36.08	2.5	-2.666666667	0
1586	52.92	55.5	36.08	10.5	-9	7.666666667
1587	52.96	55.23	36.31	29.21	23	23
1588	52.99	55.92	37	34.71	30	24.33333333
1589	53.02	56.82	37.73	0	0	0
1590	53.06	56.82	37.73	11.98	6	11.66666667
1591	53.09	57	38.08	7.11	-2.666666667	7.666666667
1592	53.12	56.92	38.31	11.7	-11.33333333	6.333333333
1593	53.16	56.58	38.5	2.5	-2.666666667	0
1594	53.19	56.5	38.5	9.92	-6.333333333	9
1595	53.22	56.31	38.77	14.89	-16	5
1596	53.26	55.83	38.92	7.49	-8.333333333	0
1597	53.29	55.58	38.92	5.58	-2.666666667	5.333333333
1598	53.32	55.5	39.08	11.4	-12	4.333333333
1599	53.36	55.14	39.21	19.3	-21.33333333	1.333333333
1600	53.39	54.5	39.25	22.34	22.33333333	11
1601	53.42	55.17	39.58	40.57	36.66666667	26
1602	53.46	56.27	40.36	7.94	7.666666667	4.666666667
1603	53.49	56.5	40.5	10.44	-1.333333333	11.66666667
1604	53.52	56.46	40.85	5.88	4	5
1605	53.56	56.58	41	5.58	-5.333333333	2.666666667
1606	53.59	56.42	41.08	9.44	-5	9.333333333
1607	53.62	56.27	41.36	6.99	-6.333333333	4.666666667
1608	53.66	56.08	41.5	11.78	-13	-1.333333333
1609	53.69	55.69	41.46	9.5	-10.33333333	2.666666667
1610	53.72	55.38	41.54	9.1	-10	-1.333333333
1611	53.76	55.08	41.5	5.58	-2.666666667	5.666666667
1612	53.79	55	41.67	12	-10.33333333	8.333333333
1613	53.82	54.69	41.92	9.3	-6.333333333	8.333333333
1614	53.86	54.5	42.17	45.02	47.33333333	16.66666667
1615	53.89	55.92	42.67	12.89	13	6
1616	53.92	56.31	42.85	11.2	6.333333333	10.66666667
1617	53.96	56.5	43.17	17.8	-19.33333333	4.666666667
1618	53.99	55.92	43.31	9.3	8.333333333	6.333333333
1619	54.02	56.17	43.5	2.5	-3	0
1620	54.06	56.08	43.5	11.78	-13	1.333333333
1621	54.09	55.69	43.54	8.57	-6.333333333	7
1622	54.12	55.5	43.75	5.79	-6.333333333	0.666666667
1623	54.16	55.31	43.77	12.11	-13	-3.333333333
1624	54.19	54.92	43.67	10.21	-7.666666667	8.333333333
1625	54.22	54.69	43.92	14.76	-10.33333333	13
1626	54.26	54.38	44.31	3.87	4	-2
1627	54.29	54.5	44.25	32.47	33.33333333	14
1628	54.32	55.5	44.67	22.55	24.33333333	6
1629	54.36	56.23	44.85	11.34	-3	12
1630	54.39	56.14	45.21	5.12	-4.666666667	3.333333333
1631	54.42	56	45.31	6.28	2.666666667	6.333333333
1632	54.46	56.08	45.5	11.78	-13	-1.333333333
1633	54.49	55.69	45.46	4.9	-4	3.666666667
1634	54.52	55.57	45.57	14.78	-16.33333333	-2.333333333
1635	54.56	55.08	45.5	3.53	-2.666666667	2.666666667
1636	54.59	55	45.58	3.53	-2.666666667	3
1637	54.62	54.92	45.67	7.39	-7.666666667	3.333333333
1638	54.66	54.69	45.77	17.2	-17.33333333	7.666666667
1639	54.69	54.17	46	10.65	-10.66666667	5
1640	54.72	53.85	46.15	26.98	28	10.33333333
1641	54.76	54.69	46.46	27.78	27	15.33333333
1642	54.79	55.5	46.92	12.4	9	10.33333333
1643	54.82	55.77	47.23	2.31	0	2.666666667
1644	54.86	55.77	47.31	3.26	2.666666667	2.333333333
1645	54.89	55.85	47.38	10.93	-11.66666667	4
1646	54.92	55.5	47.5	10.3	-11	2.666666667
1647	54.96	55.17	47.58	3.53	-3	3
1648	54.99	55.08	47.67	8.91	-7.666666667	6
1649	55.02	54.85	47.85	10.38	-11.66666667	-0.666666667
1650	55.06	54.5	47.83	5.78	-6.333333333	0.666666667
1651	55.09	54.31	47.85	17.56	-18	7.666666667
1652	55.12	53.77	48.08	8.5	-9	3
1653	55.16	53.5	48.17	30.84	29.33333333	17.33333333
1654	55.19	54.38	48.69	36.32	37.33333333	16
1655	55.22	55.5	49.17	2.5	-2.666666667	0
1656	55.26	55.42	49.17	12.49	-8.333333333	11
1657	55.29	55.17	49.5	0	0	0
1658	55.32	55.17	49.5	3.46	3.333333333	-1.666666667
1659	55.36	55.27	49.45	10.35	-9	7.333333333
1660	55.39	55	49.67	9.25	-10.33333333	0.666666667
1661	55.42	54.69	49.69	12.41	-12.66666667	5.333333333
1662	55.46	54.31	49.85	7.32	-7.666666667	-3.333333333
1663	55.49	54.08	49.75	46.3	41	31.33333333
1664	55.52	55.31	50.69	38.46	39.66666667	16
1665	55.56	56.5	51.17	9.01	-7.666666667	6.333333333
1666	55.59	56.27	51.36	5.18	-3.333333333	4.666666667
1667	55.62	56.17	51.5	9	-5.666666667	-8.333333333
1668	55.66	56	51.25	10.3	2.666666667	11
1669	55.69	56.08	51.58	10.61	-7.666666667	9
1670	55.72	55.85	51.85	13.44	-13	7.666666667
1671	55.76	55.46	52.08	2.58	1.333333333	-2.666666667
1672	55.79	55.5	52	7.34	-7.666666667	-3
1673	55.82	55.27	51.91	17.61	-19.33333333	3
1674	55.86	54.69	52	2.31	0	2.666666667
1675	55.89	54.69	52.08	26.28	23	18
1676	55.92	55.38	52.62	45.47	43.66666667	25.33333333
1677	55.96	56.69	53.38	8.71	-6.333333333	-7
1678	55.99	56.5	53.17	2.5	0	-3
1679	56.02	56.5	53.08	12.72	6.333333333	12.66666667
1680	56.06	56.69	53.46	12.91	-14	-3.333333333
1681	56.09	56.27	53.36	8.26	3.666666667	8.666666667
1682	56.12	56.38	53.62	6.6	-7	-1.333333333
1683	56.16	56.17	53.58	7.49	-8.333333333	0
1684	56.19	55.92	53.58	8.73	-7.666666667	6.333333333
1685	56.23	55.69	53.77	18.51	-20.33333333	-3.333333333
1686	56.26	55.08	53.67	13.73	-10.33333333	11
1687	56.29	54.77	54	2.31	-2.666666667	0
1688	56.33	54.69	54	23.05	20.66666667	15.33333333
1689	56.36	55.31	54.46	30.76	33.33333333	7.666666667
1690	56.39	56.31	54.69	0.93	-0.666666667	0.666666667
1691	56.43	56.29	54.71	14.21	9.666666667	12.33333333
1692	56.46	56.58	55.08	3.53	-2.666666667	3
1693	56.49	56.5	55.17	7.63	-6.333333333	-5.666666667
1694	56.53	56.31	55	8.38	-7.666666667	5.666666667
1695	56.56	56.08	55.17	10.32	-10.33333333	4.666666667
1696	56.59	55.77	55.31	11.75	-13	2.333333333
1697	56.63	55.38	55.38	7.39	-7	4
1698	56.66	55.17	55.5	34.32	35.33333333	14
1699	56.69	56.23	55.92	39.98	42.33333333	13.66666667
1700	56.73	57.5	56.33	0	0	0
1701	56.76	57.5	56.33	9.52	2.333333333	10.33333333
1702	56.79	57.57	56.64	0	0	0
1703	56.83	57.57	56.64	8.76	-8.666666667	4.333333333
1704	56.86	57.31	56.77	2.31	0	2.666666667
1705	56.89	57.31	56.85	6.76	-5.666666667	5
1706	56.93	57.14	57	14.27	-15	-5
1707	56.96	56.69	56.85	13.44	-12.66666667	7.666666667
1708	56.99	56.31	57.08	4.61	0	5
1709	57.03	56.31	57.23	17.25	-19.33333333	1.333333333
1710	57.06	55.73	57.27	32.1	34.66666667	9
1711	57.09	56.77	57.54	39.89	43.66666667	7
1712	57.13	58.08	57.75	7.32	7.666666667	3.333333333
1713	57.16	58.31	57.85	9.22	0	10
1714	57.19	58.31	58.15	10.31	-10.33333333	5.333333333
1715	57.23	58	58.31	7.29	-7.666666667	2.333333333
1716	57.26	57.77	58.38	2.31	-2.666666667	0
1717	57.29	57.69	58.38	9.5	-10.33333333	2.666666667
1718	57.33	57.38	58.46	9.74	-10	4
1719	57.36	57.08	58.58	2.5	-2.666666667	0
1720	57.39	57	58.58	33.35	33.33333333	16.33333333
1721	57.43	58	59.07	37.04	36	20
1722	57.46	59.08	59.67	7.39	7.666666667	3.333333333
1723	57.49	59.31	59.77	5.15	2.333333333	5
1724	57.53	59.38	59.92	3.26	-2.333333333	-2.333333333
1725	57.56	59.31	59.85	4.61	0	5
1726	57.59	59.31	60	22.28	-24.33333333	5.666666667
1727	57.63	58.58	60.17	2.5	-2.666666667	0
1728	57.66	58.5	60.17	4.99	0	5.333333333
1729	57.69	58.5	60.33	6.93	-6.333333333	4.333333333
1730	57.73	58.31	60.46	16.3	-18	-2.666666667
1731	57.76	57.77	60.38	9.02	-9	-4.333333333
1732	57.79	57.5	60.25	26.87	24.33333333	17.33333333
1733	57.83	58.23	60.77	47.52	48.66666667	20.33333333
1734	57.86	59.69	61.38	0	0	0
1735	57.89	59.69	61.38	2.31	0	2.666666667
1736	57.93	59.69	61.46	4.9	-4	3.666666667
1737	57.96	59.57	61.57	5.06	5.333333333	2.333333333
1738	57.99	59.73	61.64	12.69	-14	1.666666667
1739	58.03	59.31	61.69	9.25	-10.33333333	-0.666666667
1740	58.06	59	61.67	11	-5	11
1741	58.09	58.85	62	5.15	-5.333333333	-2.666666667
1742	58.13	58.69	61.92	6.21	-6.333333333	2.666666667
1743	58.16	58.5	62	15.14	-16.66666667	2.333333333
1744	58.19	58	62.07	9.22	-10.33333333	0.333333333
1745	58.23	57.69	62.08	17.13	15	11.66666667
1746	58.26	58.14	62.43	38.88	39	19
1747	58.29	59.31	63	14.58	15.33333333	5
1748	58.33	59.77	63.15	5.58	-6.333333333	0.666666667
1749	58.36	59.58	63.17	0	0	0
1750	58.39	59.58	63.17	4.33	1.333333333	4.666666667
1751	58.43	59.62	63.31	13.04	-10.33333333	10.33333333
1752	58.46	59.31	63.62	16.78	-18	-5.333333333
1753	58.49	58.77	63.46	6.62	-4.333333333	6
1754	58.53	58.64	63.64	10.08	-11	-0.666666667
1755	58.56	58.31	63.62	9.27	-10.33333333	-1.333333333
1756	58.59	58	63.58	10.48	-7.666666667	9
1757	58.63	57.77	63.85	22.01	-23	-9
1758	58.66	57.08	63.58	2.5	-2.666666667	0
1759	58.69	57	63.58	9.78	-10.33333333	3.666666667
1760	58.73	56.69	63.69	13.83	-15.33333333	0
1761	58.76	56.23	63.69	15.46	-15.33333333	7.666666667
1762	58.79	55.77	63.92	8.14	5.333333333	7.333333333
1763	58.83	55.93	64.14	43.69	46	16
1764	58.86	57.31	64.62	8.44	8.666666667	3
1765	58.89	57.57	64.71	8.62	6.666666667	7
1766	58.93	57.77	64.92	8.39	-9	2.666666667
1767	58.96	57.5	65	0	0	0
1768	58.99	57.5	65	9	-6.333333333	7.666666667
1769	59.03	57.31	65.23	11.37	-12.66666667	-0.666666667
1770	59.06	56.93	65.21	14.9	-15.66666667	5.666666667
1771	59.09	56.46	65.38	4.61	-5	0
1772	59.13	56.31	65.38	12.46	-12.66666667	-5.666666667
1773	59.16	55.93	65.21	17.91	-18.33333333	8.333333333
1774	59.19	55.38	65.46	2.31	-2.333333333	0
1775	59.23	55.31	65.46	3.26	-2.666666667	-2.666666667
1776	59.26	55.23	65.38	34.77	32.66666667	20.66666667
1777	59.29	56.21	66	33.49	36.66666667	7.666666667
1778	59.33	57.31	66.23	2.31	0	2.666666667
1779	59.36	57.31	66.31	8.86	-7.666666667	6.333333333
1780	59.4	57.08	66.5	5.58	-5.333333333	2.666666667
1781	59.43	56.92	66.58	7.65	-7.666666667	-4
1782	59.46	56.69	66.46	9.52	-6.333333333	8.333333333
1783	59.5	56.5	66.71	5.99	-6.333333333	2
1784	59.53	56.31	66.77	16.3	-18	2.666666667
1785	59.56	55.77	66.85	9.66	7.666666667	7.333333333
1786	59.6	56	67.07	44.42	43.66666667	23.33333333
1787	59.63	57.31	67.77	25.36	28	0
1788	59.66	58.15	67.77	10.16	-5	10
1789	59.7	58	68.07	4.78	0	5.333333333
1790	59.73	58	68.23	7.29	-7.666666667	2.666666667
1791	59.76	57.77	68.31	8.25	-9	-2
1792	59.8	57.5	68.25	7.22	-4	7
1793	59.83	57.38	68.46	9.1	-10	1.333333333
1794	59.86	57.08	68.5	2.5	-2.666666667	0
1795	59.9	57	68.5	21.03	-23	-4
1796	59.93	56.31	68.38	4.61	0	5.333333333
1797	59.96	56.31	68.54	9.32	-10.33333333	1.333333333
1798	60	56	68.58	13.74	10.33333333	11.33333333
1799	60.03	56.31	68.92	44.52	46	18
1800	60.06	57.69	69.46	2.31	0	-2.666666667
1801	60.1	57.69	69.38	13.04	-10.33333333	10.33333333
1802	60.13	57.38	69.69	0	0	0
1803	60.16	57.38	69.69	7.56	4	7.666666667
1804	60.2	57.5	69.92	6.14	-6.333333333	-2.333333333
1805	60.23	57.31	69.85	22.19	-24.33333333	5
1806	60.26	56.58	70	3.53	-2.666666667	2.666666667
1807	60.3	56.5	70.08	18.01	16.66666667	11.33333333
1808	60.33	57	70.42	45.97	42.33333333	28.33333333
1809	60.36	58.27	71.27	9.63	7.666666667	7.666666667
1810	60.4	58.5	71.5	5.88	-1.333333333	6.333333333
1811	60.43	58.46	71.69	7.29	-2.666666667	7.666666667
1812	60.46	58.38	71.92	9.42	6.666666667	8.333333333
1813	60.5	58.58	72.17	15.19	-16.66666667	-3
1814	60.53	58.08	72.08	8.26	-5.333333333	7.666666667
1815	60.56	57.92	72.31	4.61	-5	0
1816	60.6	57.77	72.31	11.53	-13	0
1817	60.63	57.38	72.31	13.04	10.33333333	10.33333333
1818	60.66	57.69	72.62	48.83	48.33333333	24.66666667
1819	60.7	59.14	73.36	18.41	16.66666667	11.66666667
1820	60.73	59.64	73.71	7.91	-8.666666667	2
1821	60.76	59.38	73.77	2.31	2.666666667	0
1822	60.8	59.46	73.77	7.01	1.333333333	7.666666667
1823	60.83	59.5	74	5.76	6.333333333	0
1824	60.86	59.69	74	14.48	-16	2.333333333
1825	60.9	59.21	74.07	13.51	-14.66666667	-2.333333333
1826	60.93	58.77	74	2.31	-2.666666667	0
1827	60.96	58.69	74	14.76	-12.66666667	10.33333333
1828	61	58.31	74.31	5.15	-2.666666667	5
1829	61.03	58.23	74.46	10.1	-10.33333333	4
1830	61.06	57.92	74.58	31.63	33.66666667	9.666666667
1831	61.1	58.93	74.87	24.32	25.33333333	9.333333333
1832	61.13	59.69	75.15	6.14	-6.333333333	-2.333333333
1833	61.16	59.5	75.08	0	0	0
1834	61.2	59.5	75.08	13.2	4.666666667	14
1835	61.23	59.64	75.5	2.14	-2.333333333	0
1836	61.26	59.57	75.5	9.78	-8.666666667	6.333333333
1837	61.3	59.31	75.69	14.02	-15.33333333	2.666666667
1838	61.33	58.85	75.77	9.06	-9.333333333	-4.333333333
1839	61.36	58.57	75.64	2.14	-2.333333333	0
1840	61.4	58.5	75.64	8.2	-9	1.666666667
1841	61.43	58.23	75.69	17.84	-19.66666667	3.333333333
1842	61.46	57.64	75.79	4.79	-4.666666667	-2.666666667
1843	61.5	57.5	75.71	30.75	29.33333333	18
1844	61.53	58.38	76.25	23.46	23.33333333	11
1845	61.56	59.08	76.58	9.6	10	3.666666667
1846	61.6	59.38	76.69	2.31	0	2.666666667
1847	61.63	59.38	76.77	11.54	-12.66666667	-0.666666667
1848	61.66	59	76.75	9.87	2.333333333	10.66666667
1849	61.7	59.07	77.07	14.78	-16.33333333	-2.333333333
1850	61.73	58.58	77	5.58	-2.666666667	5.666666667
1851	61.76	58.5	77.17	15.25	-16.66666667	-3.333333333
1852	61.8	58	77.07	15.14	-16.66666667	-2.333333333
1853	61.83	57.5	77	2.5	0	2.666666667
1854	61.86	57.5	77.08	15.09	-16.66666667	2
1855	61.9	57	77.14	11.73	-10.33333333	8
1856	61.93	56.69	77.38	36.2	37	16.33333333
1857	61.96	57.8	77.87	32.93	32.33333333	17
1858	62	58.77	78.38	2.31	-2.666666667	0
1859	62.03	58.69	78.38	0	0	0
1860	62.06	58.69	78.38	2.31	0	2.666666667
1861	62.1	58.69	78.46	6.93	-6.333333333	-4.333333333
1862	62.13	58.5	78.33	14.56	-14	8.333333333
1863	62.16	58.08	78.58	5.58	-5.333333333	3
1864	62.2	57.92	78.67	6.96	-5	6
1865	62.23	57.77	78.85	22.01	-23	-9
1866	62.26	57.08	78.58	3.53	-2.666666667	3
1867	62.3	57	78.67	15.37	-10.33333333	13.66666667
1868	62.33	56.69	79.08	18.25	-20.33333333	0
1869	62.36	56.08	79.08	11.07	-12.33333333	-0.333333333
1870	62.4	55.71	79.07	30.78	32.66666667	10.33333333
1871	62.43	56.69	79.38	34.77	34.66666667	17.66666667
1872	62.46	57.73	79.91	3.27	-2	3
1873	62.5	57.67	80	3.53	-3	2.666666667
1874	62.53	57.58	80.08	3.53	-2.666666667	3
1875	62.57	57.5	80.17	3.53	-2.666666667	2.666666667
1876	62.6	57.42	80.25	17.18	-19	2
1877	62.63	56.85	80.31	10.52	-11.66666667	-2
1878	62.67	56.5	80.25	7.03	-6.333333333	4.333333333
1879	62.7	56.31	80.38	7.56	-7.666666667	4
1880	62.73	56.08	80.5	15.79	-16.66666667	5.666666667
1881	62.77	55.58	80.67	10.36	-10.33333333	5
1882	62.8	55.27	80.82	8.72	7.666666667	6
1883	62.83	55.5	81	45.02	47.33333333	16.66666667
1884	62.87	56.92	81.5	4.99	5.333333333	0
1885	62.9	57.08	81.5	7.49	0	8.333333333
1886	62.93	57.08	81.75	4.99	0	5.666666667
1887	62.97	57.08	81.92	10.67	-11.66666667	-0.333333333
1888	63	56.73	81.91	8.58	-7.666666667	5.666666667
1889	63.03	56.5	82.08	2.5	0	3
1890	63.07	56.5	82.17	20.05	-21.66666667	4.666666667
1891	63.1	55.85	82.31	5.15	2.333333333	5
1892	63.13	55.92	82.46	52.84	52.66666667	26.33333333
1893	63.17	57.5	83.25	10.39	6.333333333	9.666666667
1894	63.2	57.69	83.54	6.8	4.333333333	6.333333333
1895	63.23	57.82	83.73	7.27	-5	6.333333333
1896	63.27	57.67	83.92	1.83	2	-0.333333333
1897	63.3	57.73	83.91	8.58	-7.666666667	5.666666667
1898	63.33	57.5	84.08	15.19	-16.66666667	3
1899	63.37	57	84.17	12.73	-14	2.666666667
1900	63.4	56.58	84.25	3.53	-2.666666667	-2.666666667
1901	63.43	56.5	84.17	9.01	-7.666666667	6.333333333
1902	63.47	56.27	84.36	6.99	-6.333333333	4.666666667
1903	63.5	56.08	84.5	20.13	-19.33333333	-11
1904	63.53	55.5	84.17	16.55	2.333333333	18
1905	63.57	55.57	84.71	48.86	47.66666667	26.33333333
1906	63.6	57	85.5	8.29	9	1.666666667
1907	63.63	57.27	85.55	6.79	1.333333333	7.333333333
1908	63.67	57.31	85.77	12.66	-13.33333333	4.666666667
1909	63.7	56.91	85.91	8.19	8.666666667	3
1910	63.73	57.17	86	17.48	-19.66666667	0
1911	63.77	56.58	86	7.9	-2.666666667	8.333333333
1912	63.8	56.5	86.25	12.49	-11	8.333333333
1913	63.83	56.17	86.5	15.79	-16.66666667	-5.666666667
1914	63.87	55.67	86.33	10.6	8.333333333	8.333333333
1915	63.9	55.92	86.58	25.1	-28	-2.666666667
1916	63.93	55.08	86.5	3.53	-2.666666667	-2.666666667
1917	63.97	55	86.42	22.18	4.666666667	24
1918	64	55.14	87.14	42.29	42.66666667	20.33333333
1919	64.03	56.42	87.75	10.46	10.33333333	5.333333333
1920	64.07	56.73	87.91	7.93	-2	8.666666667
1921	64.1	56.67	88.17	4.3	0.666666667	4.666666667
1922	64.13	56.69	88.31	12.69	-14	1.666666667
1923	64.17	56.27	88.36	9.47	7.666666667	7.333333333
1924	64.2	56.5	88.58	15.19	-16.66666667	3
1925	64.23	56	88.67	8.22	-9	-1
1926	64.27	55.73	88.64	11.72	-5	12
1927	64.3	55.58	89	15.19	16.66666667	2.666666667
1928	64.33	56.08	89.08	31.14	24.66666667	24.66666667
1929	64.37	56.82	89.82	11.24	8.666666667	8.666666667
1930	64.4	57.08	90.08	12.49	0	14
1931	64.43	57.08	90.5	2.5	0	-2.666666667
1932	64.47	57.08	90.42	5.58	-2.666666667	5.333333333
1933	64.5	57	90.58	14.13	-11	11.33333333
1934	64.53	56.67	90.92	11.63	-12	-5
1935	64.57	56.31	90.77	3.26	-2.666666667	2.666666667
1936	64.6	56.23	90.85	7.34	-7.666666667	2.666666667
1937	64.63	56	90.93	16.6	-16.66666667	8
1938	64.67	55.5	91.17	0	0	0
1939	64.7	55.5	91.17	19.6	-21.66666667	-0.666666667
1940	64.73	54.85	91.15	26.98	28	10.33333333
1941	64.77	55.69	91.46	32.13	27	23.66666667
1942	64.8	56.5	92.17	4.99	5.666666667	0
1943	64.83	56.67	92.17	7.22	3.333333333	7
1944	64.87	56.77	92.38	9.13	7.666666667	6.666666667
1945	64.9	57	92.58	16.75	-16.66666667	-8.333333333
1946	64.93	56.5	92.33	11.35	7.666666667	10.33333333
1947	64.97	56.73	92.64	19.6	-21.66666667	3.666666667
1948	65	56.08	92.75	4.99	-5.333333333	0
1949	65.03	55.92	92.75	10.3	-11.33333333	2.666666667
1950	65.07	55.58	92.83	17.48	-19.33333333	0
1951	65.1	55	92.83	3.53	-2.666666667	3
1952	65.13	54.92	92.92	13.66	-11.66666667	9.666666667
1953	65.17	54.57	93.21	12.21	-13.33333333	-1.333333333
1954	65.2	54.17	93.17	6.38	-3.333333333	6.333333333
1955	65.23	54.07	93.36	42.82	47.66666667	-1
1956	65.27	55.5	93.33	7.72	7.666666667	4
1957	65.3	55.73	93.45	7.24	1.333333333	8
1958	65.33	55.77	93.69	9.11	-9	4.666666667
1959	65.37	55.5	93.83	2.5	0	3
1960	65.4	55.5	93.92	6.14	-6.333333333	-2.333333333
1961	65.43	55.31	93.85	11.91	-13	2.333333333
1962	65.47	54.92	93.92	7.17	-7.666666667	2.666666667
1963	65.5	54.69	94	7.63	-6.333333333	5.666666667
1964	65.53	54.5	94.17	13.33	-14.33333333	4
1965	65.57	54.07	94.29	4.76	-5	-1.333333333
1966	65.6	53.92	94.25	24.8	25.66666667	9.666666667
1967	65.63	54.69	94.54	26.73	27	12.66666667
1968	65.67	55.5	94.92	2.5	0	2.666666667
1969	65.7	55.5	95	4.99	0	5.666666667
1970	65.73	55.5	95.17	0	0	0
1971	65.77	55.5	95.17	2.5	-2.666666667	0
1972	65.8	55.42	95.17	13.45	-14	5.333333333
1973	65.84	55	95.33	8.37	-9	-2
1974	65.87	54.73	95.27	10.8	-11.66666667	3.666666667
1975	65.9	54.38	95.38	9.67	-10	4
1976	65.94	54.08	95.5	12.67	14	2.333333333
1977	65.97	54.5	95.57	33.67	33.33333333	17
1978	66	55.5	96.08	2.5	2.666666667	0
1979	66.04	55.58	96.08	11.1	11.33333333	5
1980	66.07	55.92	96.23	7.09	-6.333333333	4.333333333
1981	66.1	55.73	96.36	7.62	-7.666666667	-3.666666667
1982	66.14	55.5	96.25	7.22	-4	7
1983	66.17	55.38	96.46	9.74	-10	4
1984	66.2	55.08	96.58	4.99	-5.333333333	0
1985	66.24	54.92	96.58	12.49	-14	0
1986	66.27	54.5	96.58	20.37	-21.66666667	6.333333333
1987	66.3	53.85	96.77	7.29	-2.666666667	7.666666667
1988	66.34	53.77	97	9.49	-9	-5.666666667
1989	66.37	53.5	96.83	23.56	14	22.33333333
1990	66.4	53.92	97.5	30.07	33.33333333	2.666666667
1991	66.44	54.92	97.58	2.5	2.666666667	0
1992	66.47	55	97.58	6.03	-2.666666667	6.333333333
1993	66.5	54.92	97.77	3.26	-2.333333333	2.666666667
1994	66.54	54.85	97.85	11.75	-13	-2.666666667
1995	66.57	54.46	97.77	4.61	-5	0
1996	66.6	54.31	97.77	11.75	-13	2.666666667
1997	66.64	53.92	97.85	10.4	-11.33333333	2.333333333
1998	66.67	53.58	97.92	3.53	-2.666666667	2.666666667
1999	66.7	53.5	98	22.02	-24.33333333	-2.666666667
2000	66.74	52.77	97.92	3.26	-2.666666667	-2.333333333
[truncated: 24,912 more rows]
