# Supplementary material for: Statistical Mechanics of Zooplankton
Source: PLoS One. 2015 Aug 13;10(8):e0135258. doi: 10.1371/journal.pone.0135258 (PMC4535848; doi:10.1371/journal.pone.0135258)
Supplement: S1 Data Files — Information on the file contents and the data format is contained. (ZIP) [file pone.0135258.s001.zip › raw data vibrio/exp10.txt]

1	0.03	27	144	26.04	-4.666666667	-28.66666667
2	0.07	26.86	143.14	0	0	0
3	0.1	26.86	143.14	0	0	0
4	0.13	26.86	143.14	0	0	0
5	0.17	26.86	143.14	0	0	0
6	0.2	26.86	143.14	0	0	0
7	0.23	26.86	143.14	8.65	-3.666666667	-8.666666667
8	0.27	26.75	142.88	8.65	3.666666667	8.666666667
9	0.3	26.86	143.14	8.65	-3.666666667	-8.666666667
10	0.33	26.75	142.88	8.65	3.666666667	8.666666667
11	0.37	26.86	143.14	0	0	0
12	0.4	26.86	143.14	0	0	0
13	0.43	26.86	143.14	0	0	0
14	0.47	26.86	143.14	0	0	0
15	0.5	26.86	143.14	0	0	0
16	0.53	26.86	143.14	0	0	0
17	0.57	26.86	143.14	0	0	0
18	0.6	26.86	143.14	0	0	0
19	0.63	26.86	143.14	8.65	-3.666666667	-8.666666667
20	0.67	26.75	142.88	0	0	0
21	0.7	26.75	142.88	8.65	3.666666667	8.666666667
22	0.73	26.86	143.14	0	0	0
23	0.77	26.86	143.14	0	0	0
24	0.8	26.86	143.14	0	0	0
25	0.83	26.86	143.14	8.65	-3.666666667	-8.666666667
26	0.87	26.75	142.88	8.65	3.666666667	8.666666667
27	0.9	26.86	143.14	8.17	-7.666666667	-4.666666667
28	0.93	26.63	143	8.17	7.666666667	4.666666667
29	0.97	26.86	143.14	0	0	0
30	1	26.86	143.14	12.84	0	-14.33333333
31	1.03	26.86	142.71	12.84	0	14.33333333
32	1.07	26.86	143.14	8.65	-3.666666667	-8.666666667
33	1.1	26.75	142.88	8.65	3.666666667	8.666666667
34	1.13	26.86	143.14	8.65	-3.666666667	-8.666666667
35	1.17	26.75	142.88	0	0	0
36	1.2	26.75	142.88	8.65	3.666666667	8.666666667
37	1.23	26.86	143.14	0	0	0
38	1.27	26.86	143.14	0	0	0
39	1.3	26.86	143.14	8.65	-3.666666667	-8.666666667
40	1.33	26.75	142.88	8.65	3.666666667	8.666666667
41	1.37	26.86	143.14	0	0	0
42	1.4	26.86	143.14	0	0	0
43	1.43	26.86	143.14	0	0	0
44	1.47	26.86	143.14	0	0	0
45	1.5	26.86	143.14	0	0	0
46	1.53	26.86	143.14	8.65	-3.666666667	-8.666666667
47	1.57	26.75	142.88	8.65	3.666666667	8.666666667
48	1.6	26.86	143.14	0	0	0
49	1.63	26.86	143.14	0	0	0
50	1.67	26.86	143.14	0	0	0
51	1.7	26.86	143.14	0	0	0
52	1.74	26.86	143.14	0	0	0
53	1.77	26.86	143.14	0	0	0
54	1.8	26.86	143.14	0	0	0
55	1.84	26.86	143.14	0	0	0
56	1.87	26.86	143.14	0	0	0
57	1.9	26.86	143.14	0	0	0
58	1.94	26.86	143.14	0	0	0
59	1.97	26.86	143.14	0	0	0
60	2	26.86	143.14	0	0	0
61	2.04	26.86	143.14	8.65	-3.666666667	-8.666666667
62	2.07	26.75	142.88	8.65	3.666666667	8.666666667
63	2.1	26.86	143.14	8.65	-3.666666667	-8.666666667
64	2.14	26.75	142.88	0	0	0
65	2.17	26.75	142.88	5.79	3.666666667	-5.666666667
66	2.2	26.86	142.71	12.84	0	14.33333333
67	2.24	26.86	143.14	8.65	-3.666666667	-8.666666667
68	2.27	26.75	142.88	8.65	3.666666667	8.666666667
69	2.3	26.86	143.14	0	0	0
70	2.34	26.86	143.14	0	0	0
71	2.37	26.86	143.14	0	0	0
72	2.4	26.86	143.14	8.65	-3.666666667	-8.666666667
73	2.44	26.75	142.88	8.65	3.666666667	8.666666667
74	2.47	26.86	143.14	0	0	0
75	2.5	26.86	143.14	0	0	0
76	2.54	26.86	143.14	0	0	0
77	2.57	26.86	143.14	0	0	0
78	2.6	26.86	143.14	0	0	0
79	2.64	26.86	143.14	0	0	0
80	2.67	26.86	143.14	0	0	0
81	2.7	26.86	143.14	8.65	-3.666666667	-8.666666667
82	2.74	26.75	142.88	8.65	3.666666667	8.666666667
83	2.77	26.86	143.14	8.65	-3.666666667	-8.666666667
84	2.8	26.75	142.88	8.65	3.666666667	8.666666667
85	2.84	26.86	143.14	0	0	0
86	2.87	26.86	143.14	0	0	0
87	2.9	26.86	143.14	0	0	0
88	2.94	26.86	143.14	8.65	-3.666666667	-8.666666667
89	2.97	26.75	142.88	8.65	3.666666667	8.666666667
90	3	26.86	143.14	0	0	0
91	3.04	26.86	143.14	8.65	-3.666666667	-8.666666667
92	3.07	26.75	142.88	0	0	0
93	3.1	26.75	142.88	8.65	3.666666667	8.666666667
94	3.14	26.86	143.14	0	0	0
95	3.17	26.86	143.14	8.65	-3.666666667	-8.666666667
96	3.2	26.75	142.88	8.65	3.666666667	8.666666667
97	3.24	26.86	143.14	0	0	0
98	3.27	26.86	143.14	8.65	-3.666666667	-8.666666667
99	3.3	26.75	142.88	8.65	3.666666667	8.666666667
100	3.34	26.86	143.14	0	0	0
101	3.37	26.86	143.14	0	0	0
102	3.4	26.86	143.14	8.65	-3.666666667	-8.666666667
103	3.44	26.75	142.88	8.65	3.666666667	8.666666667
104	3.47	26.86	143.14	0	0	0
105	3.5	26.86	143.14	10.62	-7.666666667	-8.666666667
106	3.54	26.63	142.88	10.62	7.666666667	8.666666667
107	3.57	26.86	143.14	6.05	4.666666667	-4.666666667
108	3.6	27	143	8.38	-8.333333333	-4
109	3.64	26.75	142.88	8.65	3.666666667	8.666666667
110	3.67	26.86	143.14	0	0	0
111	3.7	26.86	143.14	0	0	0
112	3.74	26.86	143.14	0	0	0
113	3.77	26.86	143.14	0	0	0
114	3.8	26.86	143.14	0	0	0
115	3.84	26.86	143.14	0	0	0
116	3.87	26.86	143.14	12.84	0	-14.33333333
117	3.9	26.86	142.71	12.84	0	14.33333333
118	3.94	26.86	143.14	0	0	0
119	3.97	26.86	143.14	0	0	0
120	4	26.86	143.14	0	0	0
121	4.04	26.86	143.14	0	0	0
122	4.07	26.86	143.14	0	0	0
123	4.1	26.86	143.14	0	0	0
124	4.14	26.86	143.14	8.65	-3.666666667	-8.666666667
125	4.17	26.75	142.88	8.65	3.666666667	8.666666667
126	4.2	26.86	143.14	0	0	0
127	4.24	26.86	143.14	8.65	-3.666666667	-8.666666667
128	4.27	26.75	142.88	0	0	0
129	4.3	26.75	142.88	8.65	3.666666667	8.666666667
130	4.34	26.86	143.14	8.65	-3.666666667	-8.666666667
131	4.37	26.75	142.88	0	0	0
132	4.4	26.75	142.88	8.65	3.666666667	8.666666667
133	4.44	26.86	143.14	0	0	0
134	4.47	26.86	143.14	8.65	-3.666666667	-8.666666667
135	4.5	26.75	142.88	8.65	3.666666667	8.666666667
136	4.54	26.86	143.14	0	0	0
137	4.57	26.86	143.14	8.65	-3.666666667	-8.666666667
138	4.6	26.75	142.88	8.65	3.666666667	8.666666667
139	4.64	26.86	143.14	0	0	0
140	4.67	26.86	143.14	0	0	0
141	4.7	26.86	143.14	6.05	4.666666667	-4.666666667
142	4.74	27	143	6.05	-4.666666667	4.666666667
143	4.77	26.86	143.14	0	0	0
144	4.8	26.86	143.14	0	0	0
145	4.84	26.86	143.14	0	0	0
146	4.87	26.86	143.14	0	0	0
147	4.9	26.86	143.14	8.65	-3.666666667	-8.666666667
148	4.94	26.75	142.88	0	0	0
149	4.97	26.75	142.88	8.65	3.666666667	8.666666667
150	5	26.86	143.14	0	0	0
151	5.04	26.86	143.14	0	0	0
152	5.07	26.86	143.14	0	0	0
153	5.1	26.86	143.14	0	0	0
154	5.14	26.86	143.14	0	0	0
155	5.17	26.86	143.14	0	0	0
156	5.21	26.86	143.14	0	0	0
157	5.24	26.86	143.14	8.65	-3.666666667	-8.666666667
158	5.27	26.75	142.88	8.65	3.666666667	8.666666667
159	5.31	26.86	143.14	0	0	0
160	5.34	26.86	143.14	8.65	-3.666666667	-8.666666667
161	5.37	26.75	142.88	0	0	0
162	5.41	26.75	142.88	8.65	3.666666667	8.666666667
163	5.44	26.86	143.14	0	0	0
164	5.47	26.86	143.14	0	0	0
165	5.51	26.86	143.14	0	0	0
166	5.54	26.86	143.14	0	0	0
167	5.57	26.86	143.14	8.65	-3.666666667	-8.666666667
168	5.61	26.75	142.88	8.65	3.666666667	8.666666667
169	5.64	26.86	143.14	0	0	0
170	5.67	26.86	143.14	0	0	0
171	5.71	26.86	143.14	0	0	0
172	5.74	26.86	143.14	8.65	-3.666666667	-8.666666667
173	5.77	26.75	142.88	0	0	0
174	5.81	26.75	142.88	0	0	0
175	5.84	26.75	142.88	8.65	3.666666667	8.666666667
176	5.87	26.86	143.14	0	0	0
177	5.91	26.86	143.14	0	0	0
178	5.94	26.86	143.14	0	0	0
179	5.97	26.86	143.14	0	0	0
180	6.01	26.86	143.14	0	0	0
181	6.04	26.86	143.14	12.84	0	-14.33333333
182	6.07	26.86	142.71	12.84	0	14.33333333
183	6.11	26.86	143.14	0	0	0
184	6.14	26.86	143.14	0	0	0
185	6.17	26.86	143.14	6.05	4.666666667	-4.666666667
186	6.21	27	143	6.05	-4.666666667	4.666666667
187	6.24	26.86	143.14	6.05	4.666666667	-4.666666667
188	6.27	27	143	0	0	0
189	6.31	27	143	6.05	-4.666666667	4.666666667
190	6.34	26.86	143.14	8.65	-3.666666667	-8.666666667
191	6.37	26.75	142.88	8.65	3.666666667	8.666666667
192	6.41	26.86	143.14	6.05	4.666666667	-4.666666667
193	6.44	27	143	6.05	-4.666666667	4.666666667
194	6.47	26.86	143.14	0	0	0
195	6.51	26.86	143.14	0	0	0
196	6.54	26.86	143.14	0	0	0
197	6.57	26.86	143.14	0	0	0
198	6.61	26.86	143.14	0	0	0
199	6.64	26.86	143.14	0	0	0
200	6.67	26.86	143.14	0	0	0
201	6.71	26.86	143.14	8.65	-3.666666667	-8.666666667
202	6.74	26.75	142.88	0	0	0
203	6.77	26.75	142.88	8.65	3.666666667	8.666666667
204	6.81	26.86	143.14	8.65	-3.666666667	-8.666666667
205	6.84	26.75	142.88	8.38	8.333333333	4
206	6.87	27	143	8.38	-8.333333333	-4
207	6.91	26.75	142.88	8.65	3.666666667	8.666666667
208	6.94	26.86	143.14	6.05	4.666666667	-4.666666667
209	6.97	27	143	8.38	-8.333333333	-4
210	7.01	26.75	142.88	0	0	0
211	7.04	26.75	142.88	8.65	3.666666667	8.666666667
212	7.07	26.86	143.14	0	0	0
213	7.11	26.86	143.14	0	0	0
214	7.14	26.86	143.14	0	0	0
215	7.17	26.86	143.14	8.65	-3.666666667	-8.666666667
216	7.21	26.75	142.88	8.65	3.666666667	8.666666667
217	7.24	26.86	143.14	0	0	0
218	7.27	26.86	143.14	0	0	0
219	7.31	26.86	143.14	6.05	4.666666667	-4.666666667
220	7.34	27	143	8.38	-8.333333333	-4
221	7.37	26.75	142.88	8.65	3.666666667	8.666666667
222	7.41	26.86	143.14	0	0	0
223	7.44	26.86	143.14	8.65	-3.666666667	-8.666666667
224	7.47	26.75	142.88	8.65	3.666666667	8.666666667
225	7.51	26.86	143.14	8.65	-3.666666667	-8.666666667
226	7.54	26.75	142.88	5.79	3.666666667	-5.666666667
227	7.57	26.86	142.71	12.84	0	14.33333333
228	7.61	26.86	143.14	8.65	-3.666666667	-8.666666667
229	7.64	26.75	142.88	8.65	3.666666667	8.666666667
230	7.67	26.86	143.14	6.05	4.666666667	-4.666666667
231	7.71	27	143	6.05	-4.666666667	4.666666667
232	7.74	26.86	143.14	8.65	-3.666666667	-8.666666667
233	7.77	26.75	142.88	8.65	3.666666667	8.666666667
234	7.81	26.86	143.14	8.65	-3.666666667	-8.666666667
235	7.84	26.75	142.88	8.65	3.666666667	8.666666667
236	7.87	26.86	143.14	0	0	0
237	7.91	26.86	143.14	8.65	-3.666666667	-8.666666667
238	7.94	26.75	142.88	0	0	0
239	7.97	26.75	142.88	5.3	-4	4
240	8.01	26.63	143	8.17	7.666666667	4.666666667
241	8.04	26.86	143.14	0	0	0
242	8.07	26.86	143.14	0	0	0
243	8.11	26.86	143.14	8.65	-3.666666667	-8.666666667
244	8.14	26.75	142.88	0	0	0
245	8.17	26.75	142.88	8.65	3.666666667	8.666666667
246	8.21	26.86	143.14	8.65	-3.666666667	-8.666666667
247	8.24	26.75	142.88	5.79	3.666666667	-5.666666667
248	8.27	26.86	142.71	12.84	0	14.33333333
249	8.31	26.86	143.14	0	0	0
250	8.34	26.86	143.14	0	0	0
251	8.37	26.86	143.14	0	0	0
252	8.41	26.86	143.14	8.65	-3.666666667	-8.666666667
253	8.44	26.75	142.88	0	0	0
254	8.47	26.75	142.88	8.65	3.666666667	8.666666667
255	8.51	26.86	143.14	10.62	-7.666666667	-8.666666667
256	8.54	26.63	142.88	10.62	7.666666667	8.666666667
257	8.58	26.86	143.14	0	0	0
258	8.61	26.86	143.14	8.65	-3.666666667	-8.666666667
259	8.64	26.75	142.88	8.65	3.666666667	8.666666667
260	8.68	26.86	143.14	0	0	0
261	8.71	26.86	143.14	8.65	-3.666666667	-8.666666667
262	8.74	26.75	142.88	8.65	3.666666667	8.666666667
263	8.78	26.86	143.14	4.28	0	5
264	8.81	26.86	143.29	4.28	0	-5
265	8.84	26.86	143.14	8.65	-3.666666667	-8.666666667
266	8.88	26.75	142.88	8.65	3.666666667	8.666666667
267	8.91	26.86	143.14	8.65	-3.666666667	-8.666666667
268	8.94	26.75	142.88	8.65	3.666666667	8.666666667
269	8.98	26.86	143.14	8.65	-3.666666667	-8.666666667
270	9.01	26.75	142.88	8.65	3.666666667	8.666666667
271	9.04	26.86	143.14	0	0	0
272	9.08	26.86	143.14	8.65	-3.666666667	-8.666666667
273	9.11	26.75	142.88	8.38	8.333333333	4
274	9.14	27	143	6.05	-4.666666667	4.666666667
275	9.18	26.86	143.14	0	0	0
276	9.21	26.86	143.14	8.65	-3.666666667	-8.666666667
277	9.24	26.75	142.88	8.65	3.666666667	8.666666667
278	9.28	26.86	143.14	8.65	-3.666666667	-8.666666667
279	9.31	26.75	142.88	8.65	3.666666667	8.666666667
280	9.34	26.86	143.14	8.65	-3.666666667	-8.666666667
281	9.38	26.75	142.88	0	0	0
282	9.41	26.75	142.88	0	0	0
283	9.44	26.75	142.88	0	0	0
284	9.48	26.75	142.88	8.65	3.666666667	8.666666667
285	9.51	26.86	143.14	8.65	-3.666666667	-8.666666667
286	9.54	26.75	142.88	0	0	0
287	9.58	26.75	142.88	0	0	0
288	9.61	26.75	142.88	8.65	3.666666667	8.666666667
289	9.64	26.86	143.14	8.65	-3.666666667	-8.666666667
290	9.68	26.75	142.88	8.65	3.666666667	8.666666667
291	9.71	26.86	143.14	0	0	0
292	9.74	26.86	143.14	0	0	0
293	9.78	26.86	143.14	8.65	-3.666666667	-8.666666667
294	9.81	26.75	142.88	8.65	3.666666667	8.666666667
295	9.84	26.86	143.14	0	0	0
296	9.88	26.86	143.14	0	0	0
297	9.91	26.86	143.14	0	0	0
298	9.94	26.86	143.14	0	0	0
299	9.98	26.86	143.14	0	0	0
300	10.01	26.86	143.14	8.65	-3.666666667	-8.666666667
301	10.04	26.75	142.88	0	0	0
302	10.08	26.75	142.88	0	0	0
303	10.11	26.75	142.88	0	0	0
304	10.14	26.75	142.88	0	0	0
305	10.18	26.75	142.88	8.65	3.666666667	8.666666667
306	10.21	26.86	143.14	0	0	0
307	10.24	26.86	143.14	8.65	-3.666666667	-8.666666667
308	10.28	26.75	142.88	0	0	0
309	10.31	26.75	142.88	8.65	3.666666667	8.666666667
310	10.34	26.86	143.14	0	0	0
311	10.38	26.86	143.14	0	0	0
312	10.41	26.86	143.14	8.65	-3.666666667	-8.666666667
313	10.44	26.75	142.88	8.65	3.666666667	8.666666667
314	10.48	26.86	143.14	0	0	0
315	10.51	26.86	143.14	0	0	0
316	10.54	26.86	143.14	0	0	0
317	10.58	26.86	143.14	0	0	0
318	10.61	26.86	143.14	0	0	0
319	10.64	26.86	143.14	0	0	0
320	10.68	26.86	143.14	0	0	0
321	10.71	26.86	143.14	8.65	-3.666666667	-8.666666667
322	10.74	26.75	142.88	0	0	0
323	10.78	26.75	142.88	0	0	0
324	10.81	26.75	142.88	8.65	3.666666667	8.666666667
325	10.84	26.86	143.14	8.65	-3.666666667	-8.666666667
326	10.88	26.75	142.88	8.65	3.666666667	8.666666667
327	10.91	26.86	143.14	0	0	0
328	10.94	26.86	143.14	0	0	0
329	10.98	26.86	143.14	8.65	-3.666666667	-8.666666667
330	11.01	26.75	142.88	0	0	0
331	11.04	26.75	142.88	0	0	0
332	11.08	26.75	142.88	8.65	3.666666667	8.666666667
333	11.11	26.86	143.14	0	0	0
334	11.14	26.86	143.14	8.65	-3.666666667	-8.666666667
335	11.18	26.75	142.88	0	0	0
336	11.21	26.75	142.88	0	0	0
337	11.24	26.75	142.88	8.38	8.333333333	4
338	11.28	27	143	8.38	-8.333333333	-4
339	11.31	26.75	142.88	0	0	0
340	11.34	26.75	142.88	8.65	3.666666667	8.666666667
341	11.38	26.86	143.14	0	0	0
342	11.41	26.86	143.14	8.65	-3.666666667	-8.666666667
343	11.44	26.75	142.88	8.65	3.666666667	8.666666667
344	11.48	26.86	143.14	0	0	0
345	11.51	26.86	143.14	0	0	0
346	11.54	26.86	143.14	8.65	-3.666666667	-8.666666667
347	11.58	26.75	142.88	0	0	0
348	11.61	26.75	142.88	0	0	0
349	11.64	26.75	142.88	8.65	3.666666667	8.666666667
350	11.68	26.86	143.14	0	0	0
351	11.71	26.86	143.14	0	0	0
352	11.74	26.86	143.14	0	0	0
353	11.78	26.86	143.14	8.65	-3.666666667	-8.666666667
354	11.81	26.75	142.88	8.65	3.666666667	8.666666667
355	11.84	26.86	143.14	0	0	0
356	11.88	26.86	143.14	0	0	0
357	11.91	26.86	143.14	8.65	-3.666666667	-8.666666667
358	11.95	26.75	142.88	0	0	0
359	11.98	26.75	142.88	8.65	3.666666667	8.666666667
360	12.01	26.86	143.14	8.65	-3.666666667	-8.666666667
361	12.05	26.75	142.88	8.65	3.666666667	8.666666667
362	12.08	26.86	143.14	0	0	0
363	12.11	26.86	143.14	0	0	0
364	12.15	26.86	143.14	0	0	0
365	12.18	26.86	143.14	8.65	-3.666666667	-8.666666667
366	12.21	26.75	142.88	8.65	3.666666667	8.666666667
367	12.25	26.86	143.14	0	0	0
368	12.28	26.86	143.14	0	0	0
369	12.31	26.86	143.14	8.65	-3.666666667	-8.666666667
370	12.35	26.75	142.88	8.65	3.666666667	8.666666667
371	12.38	26.86	143.14	8.65	-3.666666667	-8.666666667
372	12.41	26.75	142.88	8.65	3.666666667	8.666666667
373	12.45	26.86	143.14	8.65	-3.666666667	-8.666666667
374	12.48	26.75	142.88	0	0	0
375	12.51	26.75	142.88	8.65	3.666666667	8.666666667
376	12.55	26.86	143.14	0	0	0
377	12.58	26.86	143.14	0	0	0
378	12.61	26.86	143.14	8.65	-3.666666667	-8.666666667
379	12.65	26.75	142.88	8.65	3.666666667	8.666666667
380	12.68	26.86	143.14	8.65	-3.666666667	-8.666666667
381	12.71	26.75	142.88	8.65	3.666666667	8.666666667
382	12.75	26.86	143.14	8.65	-3.666666667	-8.666666667
383	12.78	26.75	142.88	8.65	3.666666667	8.666666667
384	12.81	26.86	143.14	0	0	0
385	12.85	26.86	143.14	0	0	0
386	12.88	26.86	143.14	8.65	-3.666666667	-8.666666667
387	12.91	26.75	142.88	8.65	3.666666667	8.666666667
388	12.95	26.86	143.14	0	0	0
389	12.98	26.86	143.14	8.65	-3.666666667	-8.666666667
390	13.01	26.75	142.88	0	0	0
391	13.05	26.75	142.88	0	0	0
392	13.08	26.75	142.88	0	0	0
393	13.11	26.75	142.88	0	0	0
394	13.15	26.75	142.88	8.65	3.666666667	8.666666667
395	13.18	26.86	143.14	8.65	-3.666666667	-8.666666667
396	13.21	26.75	142.88	8.65	3.666666667	8.666666667
397	13.25	26.86	143.14	6.05	4.666666667	-4.666666667
398	13.28	27	143	6.05	-4.666666667	4.666666667
399	13.31	26.86	143.14	8.65	-3.666666667	-8.666666667
400	13.35	26.75	142.88	5.3	-4	4
401	13.38	26.63	143	3.75	4	0
402	13.41	26.75	143	3.75	0	-4
403	13.45	26.75	142.88	0	0	0
404	13.48	26.75	142.88	8.65	3.666666667	8.666666667
405	13.51	26.86	143.14	0	0	0
406	13.55	26.86	143.14	0	0	0
407	13.58	26.86	143.14	0	0	0
408	13.61	26.86	143.14	8.65	-3.666666667	-8.666666667
409	13.65	26.75	142.88	8.65	3.666666667	8.666666667
410	13.68	26.86	143.14	8.65	-3.666666667	-8.666666667
411	13.71	26.75	142.88	0	0	0
412	13.75	26.75	142.88	8.65	3.666666667	8.666666667
413	13.78	26.86	143.14	6.05	4.666666667	-4.666666667
414	13.81	27	143	6.05	-4.666666667	4.666666667
415	13.85	26.86	143.14	8.65	-3.666666667	-8.666666667
416	13.88	26.75	142.88	0	0	0
417	13.91	26.75	142.88	0	0	0
418	13.95	26.75	142.88	0	0	0
419	13.98	26.75	142.88	0	0	0
420	14.01	26.75	142.88	0	0	0
421	14.05	26.75	142.88	8.65	3.666666667	8.666666667
422	14.08	26.86	143.14	8.65	-3.666666667	-8.666666667
423	14.11	26.75	142.88	0	0	0
424	14.15	26.75	142.88	8.65	3.666666667	8.666666667
425	14.18	26.86	143.14	8.65	-3.666666667	-8.666666667
426	14.21	26.75	142.88	8.65	3.666666667	8.666666667
427	14.25	26.86	143.14	8.65	-3.666666667	-8.666666667
428	14.28	26.75	142.88	8.65	3.666666667	8.666666667
429	14.31	26.86	143.14	12.84	0	-14.33333333
430	14.35	26.86	142.71	12.84	0	14.33333333
431	14.38	26.86	143.14	8.65	-3.666666667	-8.666666667
432	14.41	26.75	142.88	0	0	0
433	14.45	26.75	142.88	8.65	3.666666667	8.666666667
434	14.48	26.86	143.14	0	0	0
435	14.51	26.86	143.14	8.65	-3.666666667	-8.666666667
436	14.55	26.75	142.88	0	0	0
437	14.58	26.75	142.88	8.65	3.666666667	8.666666667
438	14.61	26.86	143.14	8.65	-3.666666667	-8.666666667
439	14.65	26.75	142.88	0	0	0
440	14.68	26.75	142.88	0	0	0
441	14.71	26.75	142.88	8.65	3.666666667	8.666666667
442	14.75	26.86	143.14	0	0	0
443	14.78	26.86	143.14	0	0	0
444	14.81	26.86	143.14	0	0	0
445	14.85	26.86	143.14	0	0	0
446	14.88	26.86	143.14	12.84	0	-14.33333333
447	14.91	26.86	142.71	5.79	-3.666666667	5.666666667
448	14.95	26.75	142.88	0	0	0
449	14.98	26.75	142.88	0	0	0
450	15.01	26.75	142.88	8.65	3.666666667	8.666666667
451	15.05	26.86	143.14	8.65	-3.666666667	-8.666666667
452	15.08	26.75	142.88	8.65	3.666666667	8.666666667
453	15.11	26.86	143.14	8.65	-3.666666667	-8.666666667
454	15.15	26.75	142.88	0	0	0
455	15.18	26.75	142.88	0	0	0
456	15.21	26.75	142.88	8.65	3.666666667	8.666666667
457	15.25	26.86	143.14	0	0	0
458	15.28	26.86	143.14	8.65	-3.666666667	-8.666666667
459	15.31	26.75	142.88	0	0	0
460	15.35	26.75	142.88	8.65	3.666666667	8.666666667
461	15.38	26.86	143.14	0	0	0
462	15.42	26.86	143.14	0	0	0
463	15.45	26.86	143.14	8.65	-3.666666667	-8.666666667
464	15.48	26.75	142.88	5.79	3.666666667	-5.666666667
465	15.52	26.86	142.71	11.03	-7.666666667	9.666666667
466	15.55	26.63	143	0	0	0
467	15.58	26.63	143	5.3	4	-4
468	15.62	26.75	142.88	8.65	3.666666667	8.666666667
469	15.65	26.86	143.14	0	0	0
470	15.68	26.86	143.14	10.62	-7.666666667	-8.666666667
471	15.72	26.63	142.88	0	0	0
472	15.75	26.63	142.88	10.62	7.666666667	8.666666667
473	15.78	26.86	143.14	0	0	0
474	15.82	26.86	143.14	8.65	-3.666666667	-8.666666667
475	15.85	26.75	142.88	8.65	3.666666667	8.666666667
476	15.88	26.86	143.14	8.65	-3.666666667	-8.666666667
477	15.92	26.75	142.88	0	0	0
478	15.95	26.75	142.88	8.65	3.666666667	8.666666667
479	15.98	26.86	143.14	0	0	0
480	16.02	26.86	143.14	0	0	0
481	16.05	26.86	143.14	8.65	-3.666666667	-8.666666667
482	16.08	26.75	142.88	0	0	0
483	16.12	26.75	142.88	8.65	3.666666667	8.666666667
484	16.15	26.86	143.14	8.65	-3.666666667	-8.666666667
485	16.18	26.75	142.88	0	0	0
486	16.22	26.75	142.88	8.65	3.666666667	8.666666667
487	16.25	26.86	143.14	8.65	-3.666666667	-8.666666667
488	16.28	26.75	142.88	0	0	0
489	16.32	26.75	142.88	8.65	3.666666667	8.666666667
490	16.35	26.86	143.14	8.65	-3.666666667	-8.666666667
491	16.38	26.75	142.88	0	0	0
492	16.42	26.75	142.88	0	0	0
493	16.45	26.75	142.88	5.3	-4	4
494	16.48	26.63	143	0	0	0
495	16.52	26.63	143	5.3	4	-4
496	16.55	26.75	142.88	8.65	3.666666667	8.666666667
497	16.58	26.86	143.14	0	0	0
498	16.62	26.86	143.14	8.65	-3.666666667	-8.666666667
499	16.65	26.75	142.88	8.65	3.666666667	8.666666667
500	16.68	26.86	143.14	0	0	0
501	16.72	26.86	143.14	0	0	0
502	16.75	26.86	143.14	8.65	-3.666666667	-8.666666667
503	16.78	26.75	142.88	0	0	0
504	16.82	26.75	142.88	8.65	3.666666667	8.666666667
505	16.85	26.86	143.14	8.65	-3.666666667	-8.666666667
506	16.88	26.75	142.88	0	0	0
507	16.92	26.75	142.88	0	0	0
508	16.95	26.75	142.88	8.65	3.666666667	8.666666667
509	16.98	26.86	143.14	8.65	-3.666666667	-8.666666667
510	17.02	26.75	142.88	0	0	0
511	17.05	26.75	142.88	0	0	0
512	17.08	26.75	142.88	8.65	3.666666667	8.666666667
513	17.12	26.86	143.14	8.17	4.666666667	8
514	17.15	27	143.38	8.17	-4.666666667	-8
515	17.18	26.86	143.14	0	0	0
516	17.22	26.86	143.14	0	0	0
517	17.25	26.86	143.14	8.65	-3.666666667	-8.666666667
518	17.28	26.75	142.88	0	0	0
519	17.32	26.75	142.88	12.72	3.666666667	13.66666667
520	17.35	26.86	143.29	4.28	0	-5
521	17.38	26.86	143.14	8.65	-3.666666667	-8.666666667
522	17.42	26.75	142.88	0	0	0
523	17.45	26.75	142.88	0	0	0
524	17.48	26.75	142.88	0	0	0
525	17.52	26.75	142.88	8.65	3.666666667	8.666666667
526	17.55	26.86	143.14	0	0	0
527	17.58	26.86	143.14	0	0	0
528	17.62	26.86	143.14	8.65	-3.666666667	-8.666666667
529	17.65	26.75	142.88	8.65	3.666666667	8.666666667
530	17.68	26.86	143.14	8.65	-3.666666667	-8.666666667
531	17.72	26.75	142.88	0	0	0
532	17.75	26.75	142.88	8.65	3.666666667	8.666666667
533	17.78	26.86	143.14	8.65	-3.666666667	-8.666666667
534	17.82	26.75	142.88	0	0	0
535	17.85	26.75	142.88	8.65	3.666666667	8.666666667
536	17.88	26.86	143.14	8.65	-3.666666667	-8.666666667
537	17.92	26.75	142.88	0	0	0
538	17.95	26.75	142.88	8.65	3.666666667	8.666666667
539	17.98	26.86	143.14	8.65	-3.666666667	-8.666666667
540	18.02	26.75	142.88	8.65	3.666666667	8.666666667
541	18.05	26.86	143.14	8.65	-3.666666667	-8.666666667
542	18.08	26.75	142.88	8.65	3.666666667	8.666666667
543	18.12	26.86	143.14	0	0	0
544	18.15	26.86	143.14	8.65	-3.666666667	-8.666666667
545	18.18	26.75	142.88	0	0	0
546	18.22	26.75	142.88	8.65	3.666666667	8.666666667
547	18.25	26.86	143.14	0	0	0
548	18.28	26.86	143.14	8.65	-3.666666667	-8.666666667
549	18.32	26.75	142.88	0	0	0
550	18.35	26.75	142.88	0	0	0
551	18.38	26.75	142.88	0	0	0
552	18.42	26.75	142.88	8.65	3.666666667	8.666666667
553	18.45	26.86	143.14	0	0	0
554	18.48	26.86	143.14	8.65	-3.666666667	-8.666666667
555	18.52	26.75	142.88	8.65	3.666666667	8.666666667
556	18.55	26.86	143.14	8.65	-3.666666667	-8.666666667
557	18.58	26.75	142.88	0	0	0
558	18.62	26.75	142.88	8.65	3.666666667	8.666666667
559	18.65	26.86	143.14	8.65	-3.666666667	-8.666666667
560	18.68	26.75	142.88	8.65	3.666666667	8.666666667
561	18.72	26.86	143.14	0	0	0
562	18.75	26.86	143.14	0	0	0
563	18.79	26.86	143.14	8.65	-3.666666667	-8.666666667
564	18.82	26.75	142.88	5.79	3.666666667	-5.666666667
565	18.85	26.86	142.71	12.84	0	14.33333333
566	18.89	26.86	143.14	8.65	-3.666666667	-8.666666667
567	18.92	26.75	142.88	8.38	8.333333333	4
568	18.95	27	143	11.24	-12.33333333	0
569	18.99	26.63	143	8.17	7.666666667	4.666666667
570	19.02	26.86	143.14	8.65	-3.666666667	-8.666666667
571	19.05	26.75	142.88	8.65	3.666666667	8.666666667
572	19.09	26.86	143.14	8.65	-3.666666667	-8.666666667
573	19.12	26.75	142.88	8.65	3.666666667	8.666666667
574	19.15	26.86	143.14	0	0	0
575	19.19	26.86	143.14	8.65	-3.666666667	-8.666666667
576	19.22	26.75	142.88	0	0	0
577	19.25	26.75	142.88	8.65	3.666666667	8.666666667
578	19.29	26.86	143.14	12.84	0	-14.33333333
579	19.32	26.86	142.71	12.84	0	14.33333333
580	19.35	26.86	143.14	8.65	-3.666666667	-8.666666667
581	19.39	26.75	142.88	0	0	0
582	19.42	26.75	142.88	0	0	0
583	19.45	26.75	142.88	0	0	0
584	19.49	26.75	142.88	0	0	0
585	19.52	26.75	142.88	8.65	3.666666667	8.666666667
586	19.55	26.86	143.14	0	0	0
587	19.59	26.86	143.14	0	0	0
588	19.62	26.86	143.14	0	0	0
589	19.65	26.86	143.14	8.65	-3.666666667	-8.666666667
590	19.69	26.75	142.88	0	0	0
591	19.72	26.75	142.88	8.65	3.666666667	8.666666667
592	19.75	26.86	143.14	0	0	0
593	19.79	26.86	143.14	0	0	0
594	19.82	26.86	143.14	8.65	-3.666666667	-8.666666667
595	19.85	26.75	142.88	0	0	0
596	19.89	26.75	142.88	8.65	3.666666667	8.666666667
597	19.92	26.86	143.14	0	0	0
598	19.95	26.86	143.14	0	0	0
599	19.99	26.86	143.14	8.65	-3.666666667	-8.666666667
600	20.02	26.75	142.88	0	0	0
601	20.05	26.75	142.88	8.65	3.666666667	8.666666667
602	20.09	26.86	143.14	8.65	-3.666666667	-8.666666667
603	20.12	26.75	142.88	8.65	3.666666667	8.666666667
604	20.15	26.86	143.14	8.65	-3.666666667	-8.666666667
605	20.19	26.75	142.88	0	0	0
606	20.22	26.75	142.88	8.65	3.666666667	8.666666667
607	20.25	26.86	143.14	12.84	0	-14.33333333
608	20.29	26.86	142.71	5.79	-3.666666667	5.666666667
609	20.32	26.75	142.88	8.65	3.666666667	8.666666667
610	20.35	26.86	143.14	0	0	0
611	20.39	26.86	143.14	6.05	4.666666667	-4.666666667
612	20.42	27	143	8.38	-8.333333333	-4
613	20.45	26.75	142.88	0	0	0
614	20.49	26.75	142.88	8.65	3.666666667	8.666666667
615	20.52	26.86	143.14	8.65	-3.666666667	-8.666666667
616	20.55	26.75	142.88	0	0	0
617	20.59	26.75	142.88	0	0	0
618	20.62	26.75	142.88	0	0	0
619	20.65	26.75	142.88	8.65	3.666666667	8.666666667
620	20.69	26.86	143.14	0	0	0
621	20.72	26.86	143.14	0	0	0
622	20.75	26.86	143.14	0	0	0
623	20.79	26.86	143.14	8.65	-3.666666667	-8.666666667
624	20.82	26.75	142.88	8.65	3.666666667	8.666666667
625	20.85	26.86	143.14	8.65	-3.666666667	-8.666666667
626	20.89	26.75	142.88	8.65	3.666666667	8.666666667
627	20.92	26.86	143.14	0	0	0
628	20.95	26.86	143.14	8.65	-3.666666667	-8.666666667
629	20.99	26.75	142.88	8.65	3.666666667	8.666666667
630	21.02	26.86	143.14	8.65	-3.666666667	-8.666666667
631	21.05	26.75	142.88	8.65	3.666666667	8.666666667
632	21.09	26.86	143.14	0	0	0
633	21.12	26.86	143.14	0	0	0
634	21.15	26.86	143.14	8.65	-3.666666667	-8.666666667
635	21.19	26.75	142.88	8.65	3.666666667	8.666666667
636	21.22	26.86	143.14	8.65	-3.666666667	-8.666666667
637	21.25	26.75	142.88	0	0	0
638	21.29	26.75	142.88	8.65	3.666666667	8.666666667
639	21.32	26.86	143.14	0	0	0
640	21.35	26.86	143.14	0	0	0
641	21.39	26.86	143.14	0	0	0
642	21.42	26.86	143.14	0	0	0
643	21.45	26.86	143.14	0	0	0
644	21.49	26.86	143.14	0	0	0
645	21.52	26.86	143.14	0	0	0
646	21.55	26.86	143.14	0	0	0
647	21.59	26.86	143.14	8.65	-3.666666667	-8.666666667
648	21.62	26.75	142.88	0	0	0
649	21.65	26.75	142.88	8.65	3.666666667	8.666666667
650	21.69	26.86	143.14	8.65	-3.666666667	-8.666666667
651	21.72	26.75	142.88	8.65	3.666666667	8.666666667
652	21.75	26.86	143.14	0	0	0
653	21.79	26.86	143.14	0	0	0
654	21.82	26.86	143.14	0	0	0
655	21.85	26.86	143.14	0	0	0
656	21.89	26.86	143.14	0	0	0
657	21.92	26.86	143.14	0	0	0
658	21.95	26.86	143.14	12.84	0	-14.33333333
659	21.99	26.86	142.71	12.84	0	14.33333333
660	22.02	26.86	143.14	0	0	0
661	22.05	26.86	143.14	8.65	-3.666666667	-8.666666667
662	22.09	26.75	142.88	0	0	0
663	22.12	26.75	142.88	8.65	3.666666667	8.666666667
664	22.16	26.86	143.14	0	0	0
665	22.19	26.86	143.14	0	0	0
666	22.22	26.86	143.14	0	0	0
667	22.26	26.86	143.14	0	0	0
668	22.29	26.86	143.14	8.65	-3.666666667	-8.666666667
669	22.32	26.75	142.88	8.65	3.666666667	8.666666667
670	22.36	26.86	143.14	0	0	0
671	22.39	26.86	143.14	0	0	0
672	22.42	26.86	143.14	8.65	-3.666666667	-8.666666667
673	22.46	26.75	142.88	0	0	0
674	22.49	26.75	142.88	8.65	3.666666667	8.666666667
675	22.52	26.86	143.14	8.65	-3.666666667	-8.666666667
676	22.56	26.75	142.88	8.65	3.666666667	8.666666667
677	22.59	26.86	143.14	0	0	0
678	22.62	26.86	143.14	0	0	0
679	22.66	26.86	143.14	12.84	0	-14.33333333
680	22.69	26.86	142.71	5.79	-3.666666667	5.666666667
681	22.72	26.75	142.88	8.38	8.333333333	4
682	22.76	27	143	8.38	-8.333333333	-4
683	22.79	26.75	142.88	8.65	3.666666667	8.666666667
684	22.82	26.86	143.14	8.65	-3.666666667	-8.666666667
685	22.86	26.75	142.88	8.65	3.666666667	8.666666667
686	22.89	26.86	143.14	0	0	0
687	22.92	26.86	143.14	0	0	0
688	22.96	26.86	143.14	8.65	-3.666666667	-8.666666667
689	22.99	26.75	142.88	8.65	3.666666667	8.666666667
690	23.02	26.86	143.14	6.05	4.666666667	-4.666666667
691	23.06	27	143	6.05	-4.666666667	4.666666667
692	23.09	26.86	143.14	0	0	0
693	23.12	26.86	143.14	0	0	0
694	23.16	26.86	143.14	0	0	0
695	23.19	26.86	143.14	8.65	-3.666666667	-8.666666667
696	23.22	26.75	142.88	8.65	3.666666667	8.666666667
697	23.26	26.86	143.14	8.65	-3.666666667	-8.666666667
698	23.29	26.75	142.88	8.65	3.666666667	8.666666667
699	23.32	26.86	143.14	0	0	0
700	23.36	26.86	143.14	0	0	0
701	23.39	26.86	143.14	8.65	-3.666666667	-8.666666667
702	23.42	26.75	142.88	8.65	3.666666667	8.666666667
703	23.46	26.86	143.14	8.65	-3.666666667	-8.666666667
704	23.49	26.75	142.88	0	0	0
705	23.52	26.75	142.88	0	0	0
706	23.56	26.75	142.88	8.65	3.666666667	8.666666667
707	23.59	26.86	143.14	0	0	0
708	23.62	26.86	143.14	0	0	0
709	23.66	26.86	143.14	0	0	0
710	23.69	26.86	143.14	12.84	0	-14.33333333
711	23.72	26.86	142.71	5.79	-3.666666667	5.666666667
712	23.76	26.75	142.88	0	0	0
713	23.79	26.75	142.88	8.65	3.666666667	8.666666667
714	23.82	26.86	143.14	8.65	-3.666666667	-8.666666667
715	23.86	26.75	142.88	0	0	0
716	23.89	26.75	142.88	8.65	3.666666667	8.666666667
717	23.92	26.86	143.14	8.65	-3.666666667	-8.666666667
718	23.96	26.75	142.88	8.65	3.666666667	8.666666667
719	23.99	26.86	143.14	0	0	0
720	24.02	26.86	143.14	8.65	-3.666666667	-8.666666667
721	24.06	26.75	142.88	0	0	0
722	24.09	26.75	142.88	0	0	0
723	24.12	26.75	142.88	0	0	0
724	24.16	26.75	142.88	8.65	3.666666667	8.666666667
725	24.19	26.86	143.14	8.65	-3.666666667	-8.666666667
726	24.22	26.75	142.88	8.38	8.333333333	4
727	24.26	27	143	6.05	-4.666666667	4.666666667
728	24.29	26.86	143.14	8.65	-3.666666667	-8.666666667
729	24.32	26.75	142.88	8.65	3.666666667	8.666666667
730	24.36	26.86	143.14	8.65	-3.666666667	-8.666666667
731	24.39	26.75	142.88	8.65	3.666666667	8.666666667
732	24.42	26.86	143.14	8.65	-3.666666667	-8.666666667
733	24.46	26.75	142.88	3.75	-4	0
734	24.49	26.63	142.88	5.51	2.666666667	-5.666666667
735	24.52	26.71	142.71	13.54	5	14.33333333
736	24.56	26.86	143.14	0	0	0
737	24.59	26.86	143.14	0	0	0
738	24.62	26.86	143.14	8.17	-7.666666667	-4.666666667
739	24.66	26.63	143	8.17	7.666666667	4.666666667
740	24.69	26.86	143.14	0	0	0
741	24.72	26.86	143.14	0	0	0
742	24.76	26.86	143.14	0	0	0
743	24.79	26.86	143.14	0	0	0
744	24.82	26.86	143.14	8.65	-3.666666667	-8.666666667
745	24.86	26.75	142.88	5.79	3.666666667	-5.666666667
746	24.89	26.86	142.71	12.84	0	14.33333333
747	24.92	26.86	143.14	8.65	-3.666666667	-8.666666667
748	24.96	26.75	142.88	8.65	3.666666667	8.666666667
749	24.99	26.86	143.14	0	0	0
750	25.02	26.86	143.14	8.65	-3.666666667	-8.666666667
751	25.06	26.75	142.88	8.65	3.666666667	8.666666667
752	25.09	26.86	143.14	0	0	0
753	25.12	26.86	143.14	0	0	0
754	25.16	26.86	143.14	0	0	0
755	25.19	26.86	143.14	0	0	0
756	25.22	26.86	143.14	8.65	-3.666666667	-8.666666667
757	25.26	26.75	142.88	8.65	3.666666667	8.666666667
758	25.29	26.86	143.14	8.65	-3.666666667	-8.666666667
759	25.32	26.75	142.88	0	0	0
760	25.36	26.75	142.88	0	0	0
761	25.39	26.75	142.88	8.65	3.666666667	8.666666667
762	25.42	26.86	143.14	0	0	0
763	25.46	26.86	143.14	0	0	0
764	25.49	26.86	143.14	8.65	-3.666666667	-8.666666667
765	25.52	26.75	142.88	8.38	8.333333333	4
766	25.56	27	143	6.05	-4.666666667	4.666666667
767	25.59	26.86	143.14	8.65	-3.666666667	-8.666666667
768	25.63	26.75	142.88	8.65	3.666666667	8.666666667
769	25.66	26.86	143.14	0	0	0
770	25.69	26.86	143.14	0	0	0
771	25.73	26.86	143.14	0	0	0
772	25.76	26.86	143.14	0	0	0
773	25.79	26.86	143.14	8.65	-3.666666667	-8.666666667
774	25.83	26.75	142.88	8.65	3.666666667	8.666666667
775	25.86	26.86	143.14	0	0	0
776	25.89	26.86	143.14	8.65	-3.666666667	-8.666666667
777	25.93	26.75	142.88	8.65	3.666666667	8.666666667
778	25.96	26.86	143.14	0	0	0
779	25.99	26.86	143.14	8.65	-3.666666667	-8.666666667
780	26.03	26.75	142.88	0	0	0
781	26.06	26.75	142.88	8.65	3.666666667	8.666666667
782	26.09	26.86	143.14	0	0	0
783	26.13	26.86	143.14	8.65	-3.666666667	-8.666666667
784	26.16	26.75	142.88	8.65	3.666666667	8.666666667
785	26.19	26.86	143.14	0	0	0
786	26.23	26.86	143.14	0	0	0
787	26.26	26.86	143.14	0	0	0
788	26.29	26.86	143.14	0	0	0
789	26.33	26.86	143.14	0	0	0
790	26.36	26.86	143.14	0	0	0
791	26.39	26.86	143.14	6.05	4.666666667	-4.666666667
792	26.43	27	143	8.38	-8.333333333	-4
793	26.46	26.75	142.88	8.65	3.666666667	8.666666667
794	26.49	26.86	143.14	8.65	-3.666666667	-8.666666667
795	26.53	26.75	142.88	8.65	3.666666667	8.666666667
796	26.56	26.86	143.14	8.65	-3.666666667	-8.666666667
797	26.59	26.75	142.88	8.65	3.666666667	8.666666667
798	26.63	26.86	143.14	0	0	0
799	26.66	26.86	143.14	8.65	-3.666666667	-8.666666667
800	26.69	26.75	142.88	8.65	3.666666667	8.666666667
801	26.73	26.86	143.14	0	0	0
802	26.76	26.86	143.14	8.65	-3.666666667	-8.666666667
803	26.79	26.75	142.88	8.65	3.666666667	8.666666667
804	26.83	26.86	143.14	0	0	0
805	26.86	26.86	143.14	0	0	0
806	26.89	26.86	143.14	8.65	-3.666666667	-8.666666667
807	26.93	26.75	142.88	8.38	8.333333333	4
808	26.96	27	143	6.05	-4.666666667	4.666666667
809	26.99	26.86	143.14	8.65	-3.666666667	-8.666666667
810	27.03	26.75	142.88	0	0	0
811	27.06	26.75	142.88	8.65	3.666666667	8.666666667
812	27.09	26.86	143.14	0	0	0
813	27.13	26.86	143.14	0	0	0
814	27.16	26.86	143.14	0	0	0
815	27.19	26.86	143.14	0	0	0
816	27.23	26.86	143.14	0	0	0
817	27.26	26.86	143.14	0	0	0
818	27.29	26.86	143.14	0	0	0
819	27.33	26.86	143.14	0	0	0
820	27.36	26.86	143.14	6.05	4.666666667	-4.666666667
821	27.39	27	143	0	0	0
822	27.43	27	143	6.05	-4.666666667	4.666666667
823	27.46	26.86	143.14	0	0	0
824	27.49	26.86	143.14	0	0	0
825	27.53	26.86	143.14	6.05	4.666666667	-4.666666667
826	27.56	27	143	8.38	-8.333333333	-4
827	27.59	26.75	142.88	0	0	0
828	27.63	26.75	142.88	8.65	3.666666667	8.666666667
829	27.66	26.86	143.14	6.05	4.666666667	-4.666666667
830	27.69	27	143	8.38	-8.333333333	-4
831	27.73	26.75	142.88	8.65	3.666666667	8.666666667
832	27.76	26.86	143.14	0	0	0
833	27.79	26.86	143.14	0	0	0
834	27.83	26.86	143.14	0	0	0
835	27.86	26.86	143.14	0	0	0
836	27.89	26.86	143.14	0	0	0
837	27.93	26.86	143.14	8.17	4.666666667	8
838	27.96	27	143.38	8.17	-4.666666667	-8
839	27.99	26.86	143.14	8.65	-3.666666667	-8.666666667
840	28.03	26.75	142.88	8.65	3.666666667	8.666666667
841	28.06	26.86	143.14	0	0	0
842	28.09	26.86	143.14	0	0	0
843	28.13	26.86	143.14	0	0	0
844	28.16	26.86	143.14	0	0	0
845	28.19	26.86	143.14	0	0	0
846	28.23	26.86	143.14	0	0	0
847	28.26	26.86	143.14	0	0	0
848	28.29	26.86	143.14	0	0	0
849	28.33	26.86	143.14	12.84	0	-14.33333333
850	28.36	26.86	142.71	5.79	-3.666666667	5.666666667
851	28.39	26.75	142.88	8.65	3.666666667	8.666666667
852	28.43	26.86	143.14	8.65	-3.666666667	-8.666666667
853	28.46	26.75	142.88	8.65	3.666666667	8.666666667
854	28.49	26.86	143.14	0	0	0
855	28.53	26.86	143.14	0	0	0
856	28.56	26.86	143.14	0	0	0
857	28.59	26.86	143.14	0	0	0
858	28.63	26.86	143.14	0	0	0
859	28.66	26.86	143.14	0	0	0
860	28.69	26.86	143.14	8.65	-3.666666667	-8.666666667
861	28.73	26.75	142.88	0	0	0
862	28.76	26.75	142.88	8.65	3.666666667	8.666666667
863	28.79	26.86	143.14	0	0	0
864	28.83	26.86	143.14	0	0	0
865	28.86	26.86	143.14	0	0	0
866	28.89	26.86	143.14	0	0	0
867	28.93	26.86	143.14	6.05	4.666666667	-4.666666667
868	28.96	27	143	8.38	-8.333333333	-4
869	29	26.75	142.88	8.65	3.666666667	8.666666667
870	29.03	26.86	143.14	0	0	0
871	29.06	26.86	143.14	0	0	0
872	29.1	26.86	143.14	0	0	0
873	29.13	26.86	143.14	0	0	0
874	29.16	26.86	143.14	8.65	-3.666666667	-8.666666667
875	29.2	26.75	142.88	8.65	3.666666667	8.666666667
876	29.23	26.86	143.14	8.65	-3.666666667	-8.666666667
877	29.26	26.75	142.88	8.65	3.666666667	8.666666667
878	29.3	26.86	143.14	8.65	-3.666666667	-8.666666667
879	29.33	26.75	142.88	8.65	3.666666667	8.666666667
880	29.36	26.86	143.14	8.65	-3.666666667	-8.666666667
881	29.4	26.75	142.88	8.65	3.666666667	8.666666667
882	29.43	26.86	143.14	0	0	0
883	29.46	26.86	143.14	8.65	-3.666666667	-8.666666667
884	29.5	26.75	142.88	8.65	3.666666667	8.666666667
885	29.53	26.86	143.14	0	0	0
886	29.56	26.86	143.14	0	0	0
887	29.6	26.86	143.14	0	0	0
888	29.63	26.86	143.14	0	0	0
889	29.66	26.86	143.14	0	0	0
890	29.7	26.86	143.14	0	0	0
891	29.73	26.86	143.14	0	0	0
892	29.76	26.86	143.14	9.57	-5	-9.333333333
893	29.8	26.71	142.86	9.57	9.666666667	4.666666667
894	29.83	27	143	6.05	-4.666666667	4.666666667
895	29.86	26.86	143.14	0	0	0
896	29.9	26.86	143.14	8.65	-3.666666667	-8.666666667
897	29.93	26.75	142.88	8.65	3.666666667	8.666666667
898	29.96	26.86	143.14	0	0	0
899	30	26.86	143.14	12.84	0	-14.33333333
900	30.03	26.86	142.71	12.84	0	14.33333333
901	30.06	26.86	143.14	8.65	-3.666666667	-8.666666667
902	30.1	26.75	142.88	0	0	0
903	30.13	26.75	142.88	8.65	3.666666667	8.666666667
904	30.16	26.86	143.14	8.65	-3.666666667	-8.666666667
905	30.2	26.75	142.88	0	0	0
906	30.23	26.75	142.88	8.65	3.666666667	8.666666667
907	30.26	26.86	143.14	0	0	0
908	30.3	26.86	143.14	0	0	0
909	30.33	26.86	143.14	0	0	0
910	30.36	26.86	143.14	0	0	0
911	30.4	26.86	143.14	0	0	0
912	30.43	26.86	143.14	0	0	0
913	30.46	26.86	143.14	0	0	0
914	30.5	26.86	143.14	0	0	0
915	30.53	26.86	143.14	8.65	-3.666666667	-8.666666667
916	30.56	26.75	142.88	8.65	3.666666667	8.666666667
917	30.6	26.86	143.14	8.65	-3.666666667	-8.666666667
918	30.63	26.75	142.88	0	0	0
919	30.66	26.75	142.88	0	0	0
920	30.7	26.75	142.88	8.38	8.333333333	4
921	30.73	27	143	8.38	-8.333333333	-4
922	30.76	26.75	142.88	0	0	0
923	30.8	26.75	142.88	8.65	3.666666667	8.666666667
924	30.83	26.86	143.14	8.65	-3.666666667	-8.666666667
925	30.86	26.75	142.88	8.65	3.666666667	8.666666667
926	30.9	26.86	143.14	8.65	-3.666666667	-8.666666667
927	30.93	26.75	142.88	0	0	0
928	30.96	26.75	142.88	0	0	0
929	31	26.75	142.88	8.65	3.666666667	8.666666667
930	31.03	26.86	143.14	0	0	0
931	31.06	26.86	143.14	6.05	4.666666667	-4.666666667
932	31.1	27	143	6.05	-4.666666667	4.666666667
933	31.13	26.86	143.14	8.65	-3.666666667	-8.666666667
934	31.16	26.75	142.88	0	0	0
935	31.2	26.75	142.88	5.79	3.666666667	-5.666666667
936	31.23	26.86	142.71	12.84	0	14.33333333
937	31.26	26.86	143.14	8.65	-3.666666667	-8.666666667
938	31.3	26.75	142.88	8.65	3.666666667	8.666666667
939	31.33	26.86	143.14	0	0	0
940	31.36	26.86	143.14	0	0	0
941	31.4	26.86	143.14	0	0	0
942	31.43	26.86	143.14	0	0	0
943	31.46	26.86	143.14	0	0	0
944	31.5	26.86	143.14	0	0	0
945	31.53	26.86	143.14	0	0	0
946	31.56	26.86	143.14	0	0	0
947	31.6	26.86	143.14	0	0	0
948	31.63	26.86	143.14	0	0	0
949	31.66	26.86	143.14	8.65	-3.666666667	-8.666666667
950	31.7	26.75	142.88	0	0	0
951	31.73	26.75	142.88	8.65	3.666666667	8.666666667
952	31.76	26.86	143.14	6.05	4.666666667	-4.666666667
953	31.8	27	143	6.05	-4.666666667	4.666666667
954	31.83	26.86	143.14	0	0	0
955	31.86	26.86	143.14	8.65	-3.666666667	-8.666666667
956	31.9	26.75	142.88	0	0	0
957	31.93	26.75	142.88	8.38	8.333333333	4
958	31.96	27	143	6.05	-4.666666667	4.666666667
959	32	26.86	143.14	8.65	-3.666666667	-8.666666667
960	32.03	26.75	142.88	0	0	0
961	32.06	26.75	142.88	0	0	0
962	32.1	26.75	142.88	8.65	3.666666667	8.666666667
963	32.13	26.86	143.14	0	0	0
964	32.16	26.86	143.14	8.65	-3.666666667	-8.666666667
965	32.2	26.75	142.88	8.38	8.333333333	4
966	32.23	27	143	8.38	-8.333333333	-4
967	32.26	26.75	142.88	8.65	3.666666667	8.666666667
968	32.3	26.86	143.14	8.65	-3.666666667	-8.666666667
969	32.33	26.75	142.88	0	0	0
970	32.37	26.75	142.88	0	0	0
971	32.4	26.75	142.88	0	0	0
972	32.43	26.75	142.88	8.65	3.666666667	8.666666667
973	32.47	26.86	143.14	8.65	-3.666666667	-8.666666667
974	32.5	26.75	142.88	8.65	3.666666667	8.666666667
975	32.53	26.86	143.14	8.17	-7.666666667	-4.666666667
976	32.57	26.63	143	0	0	0
977	32.6	26.63	143	8.17	7.666666667	4.666666667
978	32.63	26.86	143.14	8.65	-3.666666667	-8.666666667
979	32.67	26.75	142.88	0	0	0
980	32.7	26.75	142.88	8.65	3.666666667	8.666666667
981	32.73	26.86	143.14	0	0	0
982	32.77	26.86	143.14	0	0	0
983	32.8	26.86	143.14	0	0	0
984	32.83	26.86	143.14	0	0	0
985	32.87	26.86	143.14	0	0	0
986	32.9	26.86	143.14	0	0	0
987	32.93	26.86	143.14	0	0	0
988	32.97	26.86	143.14	8.65	-3.666666667	-8.666666667
989	33	26.75	142.88	0	0	0
990	33.03	26.75	142.88	0	0	0
991	33.07	26.75	142.88	0	0	0
992	33.1	26.75	142.88	8.65	3.666666667	8.666666667
993	33.13	26.86	143.14	0	0	0
994	33.17	26.86	143.14	8.65	-3.666666667	-8.666666667
995	33.2	26.75	142.88	8.65	3.666666667	8.666666667
996	33.23	26.86	143.14	12.84	0	-14.33333333
997	33.27	26.86	142.71	5.79	-3.666666667	5.666666667
998	33.3	26.75	142.88	8.65	3.666666667	8.666666667
999	33.33	26.86	143.14	8.65	-3.666666667	-8.666666667
1000	33.37	26.75	142.88	8.65	3.666666667	8.666666667
1001	33.4	26.86	143.14	8.65	-3.666666667	-8.666666667
1002	33.43	26.75	142.88	0	0	0
1003	33.47	26.75	142.88	0	0	0
1004	33.5	26.75	142.88	8.65	3.666666667	8.666666667
1005	33.53	26.86	143.14	6.05	4.666666667	-4.666666667
1006	33.57	27	143	6.05	-4.666666667	4.666666667
1007	33.6	26.86	143.14	0	0	0
1008	33.63	26.86	143.14	8.65	-3.666666667	-8.666666667
1009	33.67	26.75	142.88	8.65	3.666666667	8.666666667
1010	33.7	26.86	143.14	0	0	0
1011	33.73	26.86	143.14	0	0	0
1012	33.77	26.86	143.14	8.65	-3.666666667	-8.666666667
1013	33.8	26.75	142.88	0	0	0
1014	33.83	26.75	142.88	8.65	3.666666667	8.666666667
1015	33.87	26.86	143.14	0	0	0
1016	33.9	26.86	143.14	0	0	0
1017	33.93	26.86	143.14	0	0	0
1018	33.97	26.86	143.14	0	0	0
1019	34	26.86	143.14	8.17	-7.666666667	-4.666666667
1020	34.03	26.63	143	8.17	7.666666667	4.666666667
1021	34.07	26.86	143.14	8.65	-3.666666667	-8.666666667
1022	34.1	26.75	142.88	8.65	3.666666667	8.666666667
1023	34.13	26.86	143.14	0	0	0
1024	34.17	26.86	143.14	0	0	0
1025	34.2	26.86	143.14	5.35	-3.666666667	-4.666666667
1026	34.23	26.75	143	5.35	3.666666667	4.666666667
1027	34.27	26.86	143.14	0	0	0
1028	34.3	26.86	143.14	0	0	0
1029	34.33	26.86	143.14	8.65	-3.666666667	-8.666666667
1030	34.37	26.75	142.88	8.65	3.666666667	8.666666667
1031	34.4	26.86	143.14	0	0	0
1032	34.43	26.86	143.14	8.65	-3.666666667	-8.666666667
1033	34.47	26.75	142.88	8.65	3.666666667	8.666666667
1034	34.5	26.86	143.14	8.65	-3.666666667	-8.666666667
1035	34.53	26.75	142.88	8.65	3.666666667	8.666666667
1036	34.57	26.86	143.14	10.62	-7.666666667	-8.666666667
1037	34.6	26.63	142.88	0	0	0
1038	34.63	26.63	142.88	11.85	12.33333333	4
1039	34.67	27	143	6.05	-4.666666667	4.666666667
1040	34.7	26.86	143.14	8.65	-3.666666667	-8.666666667
1041	34.73	26.75	142.88	0	0	0
1042	34.77	26.75	142.88	0	0	0
1043	34.8	26.75	142.88	8.65	3.666666667	8.666666667
1044	34.83	26.86	143.14	0	0	0
1045	34.87	26.86	143.14	8.65	-3.666666667	-8.666666667
1046	34.9	26.75	142.88	8.65	3.666666667	8.666666667
1047	34.93	26.86	143.14	0	0	0
1048	34.97	26.86	143.14	8.65	-3.666666667	-8.666666667
1049	35	26.75	142.88	0	0	0
1050	35.03	26.75	142.88	0	0	0
1051	35.07	26.75	142.88	8.65	3.666666667	8.666666667
1052	35.1	26.86	143.14	8.65	-3.666666667	-8.666666667
1053	35.13	26.75	142.88	8.65	3.666666667	8.666666667
1054	35.17	26.86	143.14	8.17	-7.666666667	-4.666666667
1055	35.2	26.63	143	8.17	7.666666667	4.666666667
1056	35.23	26.86	143.14	10.62	-7.666666667	-8.666666667
1057	35.27	26.63	142.88	0	0	0
1058	35.3	26.63	142.88	11.85	12.33333333	4
1059	35.33	27	143	8.38	-8.333333333	-4
1060	35.37	26.75	142.88	8.65	3.666666667	8.666666667
1061	35.4	26.86	143.14	0	0	0
1062	35.43	26.86	143.14	8.65	-3.666666667	-8.666666667
1063	35.47	26.75	142.88	8.65	3.666666667	8.666666667
1064	35.5	26.86	143.14	8.65	-3.666666667	-8.666666667
1065	35.53	26.75	142.88	0	0	0
1066	35.57	26.75	142.88	5.3	-4	4
1067	35.6	26.63	143	8.17	7.666666667	4.666666667
1068	35.63	26.86	143.14	8.65	-3.666666667	-8.666666667
1069	35.67	26.75	142.88	8.65	3.666666667	8.666666667
1070	35.7	26.86	143.14	8.65	-3.666666667	-8.666666667
1071	35.73	26.75	142.88	8.65	3.666666667	8.666666667
1072	35.77	26.86	143.14	8.65	-3.666666667	-8.666666667
1073	35.8	26.75	142.88	8.65	3.666666667	8.666666667
1074	35.84	26.86	143.14	0	0	0
1075	35.87	26.86	143.14	8.65	-3.666666667	-8.666666667
1076	35.9	26.75	142.88	8.65	3.666666667	8.666666667
1077	35.94	26.86	143.14	0	0	0
1078	35.97	26.86	143.14	8.65	-3.666666667	-8.666666667
1079	36	26.75	142.88	8.65	3.666666667	8.666666667
1080	36.04	26.86	143.14	8.65	-3.666666667	-8.666666667
1081	36.07	26.75	142.88	0	0	0
1082	36.1	26.75	142.88	8.65	3.666666667	8.666666667
1083	36.14	26.86	143.14	0	0	0
1084	36.17	26.86	143.14	0	0	0
1085	36.2	26.86	143.14	12.84	0	-14.33333333
1086	36.24	26.86	142.71	5.79	-3.666666667	5.666666667
1087	36.27	26.75	142.88	0	0	0
1088	36.3	26.75	142.88	0	0	0
1089	36.34	26.75	142.88	8.65	3.666666667	8.666666667
1090	36.37	26.86	143.14	8.65	-3.666666667	-8.666666667
1091	36.4	26.75	142.88	8.65	3.666666667	8.666666667
1092	36.44	26.86	143.14	8.65	-3.666666667	-8.666666667
1093	36.47	26.75	142.88	8.65	3.666666667	8.666666667
1094	36.5	26.86	143.14	0	0	0
1095	36.54	26.86	143.14	0	0	0
1096	36.57	26.86	143.14	0	0	0
1097	36.6	26.86	143.14	8.65	-3.666666667	-8.666666667
1098	36.64	26.75	142.88	8.65	3.666666667	8.666666667
1099	36.67	26.86	143.14	8.65	-3.666666667	-8.666666667
1100	36.7	26.75	142.88	8.65	3.666666667	8.666666667
1101	36.74	26.86	143.14	8.65	-3.666666667	-8.666666667
1102	36.77	26.75	142.88	0	0	0
1103	36.8	26.75	142.88	8.65	3.666666667	8.666666667
1104	36.84	26.86	143.14	8.65	-3.666666667	-8.666666667
1105	36.87	26.75	142.88	5.79	3.666666667	-5.666666667
1106	36.9	26.86	142.71	12.84	0	14.33333333
1107	36.94	26.86	143.14	0	0	0
1108	36.97	26.86	143.14	0	0	0
1109	37	26.86	143.14	0	0	0
1110	37.04	26.86	143.14	0	0	0
1111	37.07	26.86	143.14	0	0	0
1112	37.1	26.86	143.14	0	0	0
1113	37.14	26.86	143.14	0	0	0
1114	37.17	26.86	143.14	0	0	0
1115	37.2	26.86	143.14	8.65	-3.666666667	-8.666666667
1116	37.24	26.75	142.88	0	0	0
1117	37.27	26.75	142.88	0	0	0
1118	37.3	26.75	142.88	0	0	0
1119	37.34	26.75	142.88	0	0	0
1120	37.37	26.75	142.88	0	0	0
1121	37.4	26.75	142.88	8.65	3.666666667	8.666666667
1122	37.44	26.86	143.14	0	0	0
1123	37.47	26.86	143.14	0	0	0
1124	37.5	26.86	143.14	0	0	0
1125	37.54	26.86	143.14	8.65	-3.666666667	-8.666666667
1126	37.57	26.75	142.88	0	0	0
1127	37.6	26.75	142.88	0	0	0
1128	37.64	26.75	142.88	3.75	-4	0
1129	37.67	26.63	142.88	3.75	4	0
1130	37.7	26.75	142.88	0	0	0
1131	37.74	26.75	142.88	8.65	3.666666667	8.666666667
1132	37.77	26.86	143.14	0	0	0
1133	37.8	26.86	143.14	8.65	-3.666666667	-8.666666667
1134	37.84	26.75	142.88	0	0	0
1135	37.87	26.75	142.88	0	0	0
1136	37.9	26.75	142.88	8.65	3.666666667	8.666666667
1137	37.94	26.86	143.14	8.65	-3.666666667	-8.666666667
1138	37.97	26.75	142.88	8.65	3.666666667	8.666666667
1139	38	26.86	143.14	0	0	0
1140	38.04	26.86	143.14	8.65	-3.666666667	-8.666666667
1141	38.07	26.75	142.88	0	0	0
1142	38.1	26.75	142.88	0	0	0
1143	38.14	26.75	142.88	8.65	3.666666667	8.666666667
1144	38.17	26.86	143.14	8.65	-3.666666667	-8.666666667
1145	38.2	26.75	142.88	0	0	0
1146	38.24	26.75	142.88	0	0	0
1147	38.27	26.75	142.88	0	0	0
1148	38.3	26.75	142.88	8.65	3.666666667	8.666666667
1149	38.34	26.86	143.14	8.65	-3.666666667	-8.666666667
1150	38.37	26.75	142.88	5.79	3.666666667	-5.666666667
1151	38.4	26.86	142.71	5.79	-3.666666667	5.666666667
1152	38.44	26.75	142.88	0	0	0
1153	38.47	26.75	142.88	8.65	3.666666667	8.666666667
1154	38.5	26.86	143.14	8.65	-3.666666667	-8.666666667
1155	38.54	26.75	142.88	5.3	-4	4
1156	38.57	26.63	143	5.3	4	-4
1157	38.6	26.75	142.88	8.65	3.666666667	8.666666667
1158	38.64	26.86	143.14	0	0	0
1159	38.67	26.86	143.14	0	0	0
1160	38.7	26.86	143.14	0	0	0
1161	38.74	26.86	143.14	8.65	-3.666666667	-8.666666667
1162	38.77	26.75	142.88	0	0	0
1163	38.8	26.75	142.88	8.65	3.666666667	8.666666667
1164	38.84	26.86	143.14	0	0	0
1165	38.87	26.86	143.14	8.65	-3.666666667	-8.666666667
1166	38.9	26.75	142.88	0	0	0
1167	38.94	26.75	142.88	8.65	3.666666667	8.666666667
1168	38.97	26.86	143.14	0	0	0
1169	39	26.86	143.14	8.65	-3.666666667	-8.666666667
1170	39.04	26.75	142.88	0	0	0
1171	39.07	26.75	142.88	8.65	3.666666667	8.666666667
1172	39.1	26.86	143.14	0	0	0
1173	39.14	26.86	143.14	0	0	0
1174	39.17	26.86	143.14	0	0	0
1175	39.21	26.86	143.14	0	0	0
1176	39.24	26.86	143.14	0	0	0
1177	39.27	26.86	143.14	10.62	-7.666666667	-8.666666667
1178	39.31	26.63	142.88	10.62	7.666666667	8.666666667
1179	39.34	26.86	143.14	8.65	-3.666666667	-8.666666667
1180	39.37	26.75	142.88	8.65	3.666666667	8.666666667
1181	39.41	26.86	143.14	0	0	0
1182	39.44	26.86	143.14	8.65	-3.666666667	-8.666666667
1183	39.47	26.75	142.88	8.65	3.666666667	8.666666667
1184	39.51	26.86	143.14	8.65	-3.666666667	-8.666666667
1185	39.54	26.75	142.88	8.65	3.666666667	8.666666667
1186	39.57	26.86	143.14	8.65	-3.666666667	-8.666666667
1187	39.61	26.75	142.88	0	0	0
1188	39.64	26.75	142.88	0	0	0
1189	39.67	26.75	142.88	8.65	3.666666667	8.666666667
1190	39.71	26.86	143.14	8.65	-3.666666667	-8.666666667
1191	39.74	26.75	142.88	8.65	3.666666667	8.666666667
1192	39.77	26.86	143.14	8.17	-7.666666667	-4.666666667
1193	39.81	26.63	143	8.17	7.666666667	4.666666667
1194	39.84	26.86	143.14	8.65	-3.666666667	-8.666666667
1195	39.87	26.75	142.88	0	0	0
1196	39.91	26.75	142.88	0	0	0
1197	39.94	26.75	142.88	8.65	3.666666667	8.666666667
1198	39.97	26.86	143.14	8.65	-3.666666667	-8.666666667
1199	40.01	26.75	142.88	8.65	3.666666667	8.666666667
1200	40.04	26.86	143.14	8.65	-3.666666667	-8.666666667
1201	40.07	26.75	142.88	0	0	0
1202	40.11	26.75	142.88	8.65	3.666666667	8.666666667
1203	40.14	26.86	143.14	8.65	-3.666666667	-8.666666667
1204	40.17	26.75	142.88	8.65	3.666666667	8.666666667
1205	40.21	26.86	143.14	0	0	0
1206	40.24	26.86	143.14	0	0	0
1207	40.27	26.86	143.14	8.65	-3.666666667	-8.666666667
1208	40.31	26.75	142.88	8.65	3.666666667	8.666666667
1209	40.34	26.86	143.14	0	0	0
1210	40.37	26.86	143.14	6.05	4.666666667	-4.666666667
1211	40.41	27	143	6.05	-4.666666667	4.666666667
1212	40.44	26.86	143.14	0	0	0
1213	40.47	26.86	143.14	0	0	0
1214	40.51	26.86	143.14	0	0	0
1215	40.54	26.86	143.14	0	0	0
1216	40.57	26.86	143.14	8.65	-3.666666667	-8.666666667
1217	40.61	26.75	142.88	5.3	-4	4
1218	40.64	26.63	143	8.17	7.666666667	4.666666667
1219	40.67	26.86	143.14	0	0	0
1220	40.71	26.86	143.14	0	0	0
1221	40.74	26.86	143.14	8.65	-3.666666667	-8.666666667
1222	40.77	26.75	142.88	8.65	3.666666667	8.666666667
1223	40.81	26.86	143.14	8.65	-3.666666667	-8.666666667
1224	40.84	26.75	142.88	8.65	3.666666667	8.666666667
1225	40.87	26.86	143.14	0	0	0
1226	40.91	26.86	143.14	8.65	-3.666666667	-8.666666667
1227	40.94	26.75	142.88	8.65	3.666666667	8.666666667
1228	40.97	26.86	143.14	0	0	0
1229	41.01	26.86	143.14	0	0	0
1230	41.04	26.86	143.14	8.65	-3.666666667	-8.666666667
1231	41.07	26.75	142.88	8.65	3.666666667	8.666666667
1232	41.11	26.86	143.14	0	0	0
1233	41.14	26.86	143.14	0	0	0
1234	41.17	26.86	143.14	0	0	0
1235	41.21	26.86	143.14	8.65	-3.666666667	-8.666666667
1236	41.24	26.75	142.88	0	0	0
1237	41.27	26.75	142.88	0	0	0
1238	41.31	26.75	142.88	8.65	3.666666667	8.666666667
1239	41.34	26.86	143.14	0	0	0
1240	41.37	26.86	143.14	0	0	0
1241	41.41	26.86	143.14	0	0	0
1242	41.44	26.86	143.14	8.65	-3.666666667	-8.666666667
1243	41.47	26.75	142.88	0	0	0
1244	41.51	26.75	142.88	0	0	0
1245	41.54	26.75	142.88	0	0	0
1246	41.57	26.75	142.88	0	0	0
1247	41.61	26.75	142.88	0	0	0
1248	41.64	26.75	142.88	8.65	3.666666667	8.666666667
1249	41.67	26.86	143.14	0	0	0
1250	41.71	26.86	143.14	0	0	0
1251	41.74	26.86	143.14	8.65	-3.666666667	-8.666666667
1252	41.77	26.75	142.88	8.65	3.666666667	8.666666667
1253	41.81	26.86	143.14	0	0	0
1254	41.84	26.86	143.14	8.65	-3.666666667	-8.666666667
1255	41.87	26.75	142.88	8.65	3.666666667	8.666666667
1256	41.91	26.86	143.14	0	0	0
1257	41.94	26.86	143.14	8.65	-3.666666667	-8.666666667
1258	41.97	26.75	142.88	8.65	3.666666667	8.666666667
1259	42.01	26.86	143.14	0	0	0
1260	42.04	26.86	143.14	0	0	0
1261	42.07	26.86	143.14	8.65	-3.666666667	-8.666666667
1262	42.11	26.75	142.88	8.65	3.666666667	8.666666667
1263	42.14	26.86	143.14	8.65	-3.666666667	-8.666666667
1264	42.17	26.75	142.88	0	0	0
1265	42.21	26.75	142.88	0	0	0
1266	42.24	26.75	142.88	8.65	3.666666667	8.666666667
1267	42.27	26.86	143.14	6.05	4.666666667	-4.666666667
1268	42.31	27	143	8.38	-8.333333333	-4
1269	42.34	26.75	142.88	0	0	0
1270	42.37	26.75	142.88	8.65	3.666666667	8.666666667
1271	42.41	26.86	143.14	8.65	-3.666666667	-8.666666667
1272	42.44	26.75	142.88	8.65	3.666666667	8.666666667
1273	42.47	26.86	143.14	8.65	-3.666666667	-8.666666667
1274	42.51	26.75	142.88	0	0	0
1275	42.54	26.75	142.88	0	0	0
1276	42.58	26.75	142.88	8.65	3.666666667	8.666666667
1277	42.61	26.86	143.14	0	0	0
1278	42.64	26.86	143.14	8.65	-3.666666667	-8.666666667
1279	42.68	26.75	142.88	8.65	3.666666667	8.666666667
1280	42.71	26.86	143.14	8.65	-3.666666667	-8.666666667
1281	42.74	26.75	142.88	0	0	0
1282	42.78	26.75	142.88	8.38	8.333333333	4
1283	42.81	27	143	11.24	-12.33333333	0
1284	42.84	26.63	143	8.17	7.666666667	4.666666667
1285	42.88	26.86	143.14	0	0	0
1286	42.91	26.86	143.14	0	0	0
1287	42.94	26.86	143.14	5.35	-3.666666667	-4.666666667
1288	42.98	26.75	143	3.75	0	-4
1289	43.01	26.75	142.88	8.65	3.666666667	8.666666667
1290	43.04	26.86	143.14	8.65	-3.666666667	-8.666666667
1291	43.08	26.75	142.88	8.65	3.666666667	8.666666667
1292	43.11	26.86	143.14	0	0	0
1293	43.14	26.86	143.14	0	0	0
1294	43.18	26.86	143.14	0	0	0
1295	43.21	26.86	143.14	0	0	0
1296	43.24	26.86	143.14	0	0	0
1297	43.28	26.86	143.14	0	0	0
1298	43.31	26.86	143.14	0	0	0
1299	43.34	26.86	143.14	8.17	-7.666666667	-4.666666667
1300	43.38	26.63	143	8.17	7.666666667	4.666666667
1301	43.41	26.86	143.14	8.65	-3.666666667	-8.666666667
1302	43.44	26.75	142.88	8.65	3.666666667	8.666666667
1303	43.48	26.86	143.14	0	0	0
1304	43.51	26.86	143.14	0	0	0
1305	43.54	26.86	143.14	0	0	0
1306	43.58	26.86	143.14	0	0	0
1307	43.61	26.86	143.14	0	0	0
1308	43.64	26.86	143.14	8.65	-3.666666667	-8.666666667
1309	43.68	26.75	142.88	0	0	0
1310	43.71	26.75	142.88	8.65	3.666666667	8.666666667
1311	43.74	26.86	143.14	0	0	0
1312	43.78	26.86	143.14	0	0	0
1313	43.81	26.86	143.14	8.65	-3.666666667	-8.666666667
1314	43.84	26.75	142.88	0	0	0
1315	43.88	26.75	142.88	8.65	3.666666667	8.666666667
1316	43.91	26.86	143.14	8.65	-3.666666667	-8.666666667
1317	43.94	26.75	142.88	0	0	0
1318	43.98	26.75	142.88	8.65	3.666666667	8.666666667
1319	44.01	26.86	143.14	0	0	0
1320	44.04	26.86	143.14	8.65	-3.666666667	-8.666666667
1321	44.08	26.75	142.88	0	0	0
1322	44.11	26.75	142.88	0	0	0
1323	44.14	26.75	142.88	8.65	3.666666667	8.666666667
1324	44.18	26.86	143.14	0	0	0
1325	44.21	26.86	143.14	0	0	0
1326	44.24	26.86	143.14	8.65	-3.666666667	-8.666666667
1327	44.28	26.75	142.88	0	0	0
1328	44.31	26.75	142.88	8.65	3.666666667	8.666666667
1329	44.34	26.86	143.14	0	0	0
1330	44.38	26.86	143.14	8.65	-3.666666667	-8.666666667
1331	44.41	26.75	142.88	0	0	0
1332	44.44	26.75	142.88	0	0	0
1333	44.48	26.75	142.88	0	0	0
1334	44.51	26.75	142.88	0	0	0
1335	44.54	26.75	142.88	8.65	3.666666667	8.666666667
1336	44.58	26.86	143.14	8.65	-3.666666667	-8.666666667
1337	44.61	26.75	142.88	0	0	0
1338	44.64	26.75	142.88	8.65	3.666666667	8.666666667
1339	44.68	26.86	143.14	0	0	0
1340	44.71	26.86	143.14	0	0	0
1341	44.74	26.86	143.14	0	0	0
1342	44.78	26.86	143.14	0	0	0
1343	44.81	26.86	143.14	8.65	-3.666666667	-8.666666667
1344	44.84	26.75	142.88	8.65	3.666666667	8.666666667
1345	44.88	26.86	143.14	8.65	-3.666666667	-8.666666667
1346	44.91	26.75	142.88	5.79	3.666666667	-5.666666667
1347	44.94	26.86	142.71	5.79	-3.666666667	5.666666667
1348	44.98	26.75	142.88	8.65	3.666666667	8.666666667
1349	45.01	26.86	143.14	0	0	0
1350	45.04	26.86	143.14	0	0	0
1351	45.08	26.86	143.14	0	0	0
1352	45.11	26.86	143.14	0	0	0
1353	45.14	26.86	143.14	0	0	0
1354	45.18	26.86	143.14	0	0	0
1355	45.21	26.86	143.14	6.05	4.666666667	-4.666666667
1356	45.24	27	143	6.05	-4.666666667	4.666666667
1357	45.28	26.86	143.14	8.17	-7.666666667	-4.666666667
1358	45.31	26.63	143	8.17	7.666666667	4.666666667
1359	45.34	26.86	143.14	8.65	-3.666666667	-8.666666667
1360	45.38	26.75	142.88	8.65	3.666666667	8.666666667
1361	45.41	26.86	143.14	0	0	0
1362	45.44	26.86	143.14	0	0	0
1363	45.48	26.86	143.14	0	0	0
1364	45.51	26.86	143.14	8.65	-3.666666667	-8.666666667
1365	45.54	26.75	142.88	8.38	8.333333333	4
1366	45.58	27	143	6.05	-4.666666667	4.666666667
1367	45.61	26.86	143.14	8.65	-3.666666667	-8.666666667
1368	45.64	26.75	142.88	0	0	0
1369	45.68	26.75	142.88	0	0	0
1370	45.71	26.75	142.88	3.75	-4	0
1371	45.74	26.63	142.88	11.85	12.33333333	4
1372	45.78	27	143	8.38	-8.333333333	-4
1373	45.81	26.75	142.88	8.65	3.666666667	8.666666667
1374	45.84	26.86	143.14	0	0	0
1375	45.88	26.86	143.14	8.65	-3.666666667	-8.666666667
1376	45.91	26.75	142.88	8.65	3.666666667	8.666666667
1377	45.94	26.86	143.14	0	0	0
1378	45.98	26.86	143.14	8.65	-3.666666667	-8.666666667
1379	46.01	26.75	142.88	0	0	0
1380	46.05	26.75	142.88	0	0	0
1381	46.08	26.75	142.88	0	0	0
1382	46.11	26.75	142.88	8.65	3.666666667	8.666666667
1383	46.15	26.86	143.14	8.65	-3.666666667	-8.666666667
1384	46.18	26.75	142.88	8.65	3.666666667	8.666666667
1385	46.21	26.86	143.14	0	0	0
1386	46.25	26.86	143.14	8.65	-3.666666667	-8.666666667
1387	46.28	26.75	142.88	8.65	3.666666667	8.666666667
1388	46.31	26.86	143.14	0	0	0
1389	46.35	26.86	143.14	0	0	0
1390	46.38	26.86	143.14	0	0	0
1391	46.41	26.86	143.14	0	0	0
1392	46.45	26.86	143.14	8.65	-3.666666667	-8.666666667
1393	46.48	26.75	142.88	8.65	3.666666667	8.666666667
1394	46.51	26.86	143.14	8.65	-3.666666667	-8.666666667
1395	46.55	26.75	142.88	8.38	8.333333333	4
1396	46.58	27	143	8.38	-8.333333333	-4
1397	46.61	26.75	142.88	0	0	0
1398	46.65	26.75	142.88	8.65	3.666666667	8.666666667
1399	46.68	26.86	143.14	0	0	0
1400	46.71	26.86	143.14	6.05	4.666666667	-4.666666667
1401	46.75	27	143	6.05	-4.666666667	4.666666667
1402	46.78	26.86	143.14	0	0	0
1403	46.81	26.86	143.14	0	0	0
1404	46.85	26.86	143.14	0	0	0
1405	46.88	26.86	143.14	0	0	0
1406	46.91	26.86	143.14	0	0	0
1407	46.95	26.86	143.14	8.65	-3.666666667	-8.666666667
1408	46.98	26.75	142.88	5.79	3.666666667	-5.666666667
1409	47.01	26.86	142.71	12.84	0	14.33333333
1410	47.05	26.86	143.14	0	0	0
1411	47.08	26.86	143.14	0	0	0
1412	47.11	26.86	143.14	0	0	0
1413	47.15	26.86	143.14	0	0	0
1414	47.18	26.86	143.14	6.05	4.666666667	-4.666666667
1415	47.21	27	143	6.05	-4.666666667	4.666666667
1416	47.25	26.86	143.14	8.65	-3.666666667	-8.666666667
1417	47.28	26.75	142.88	8.65	3.666666667	8.666666667
1418	47.31	26.86	143.14	8.65	-3.666666667	-8.666666667
1419	47.35	26.75	142.88	0	0	0
1420	47.38	26.75	142.88	8.65	3.666666667	8.666666667
1421	47.41	26.86	143.14	8.65	-3.666666667	-8.666666667
1422	47.45	26.75	142.88	8.65	3.666666667	8.666666667
1423	47.48	26.86	143.14	0	0	0
1424	47.51	26.86	143.14	6.05	4.666666667	-4.666666667
1425	47.55	27	143	8.38	-8.333333333	-4
1426	47.58	26.75	142.88	0	0	0
1427	47.61	26.75	142.88	8.65	3.666666667	8.666666667
1428	47.65	26.86	143.14	8.65	-3.666666667	-8.666666667
1429	47.68	26.75	142.88	0	0	0
1430	47.71	26.75	142.88	8.38	8.333333333	4
1431	47.75	27	143	8.38	-8.333333333	-4
1432	47.78	26.75	142.88	8.65	3.666666667	8.666666667
1433	47.81	26.86	143.14	8.65	-3.666666667	-8.666666667
1434	47.85	26.75	142.88	8.65	3.666666667	8.666666667
1435	47.88	26.86	143.14	0	0	0
1436	47.91	26.86	143.14	0	0	0
1437	47.95	26.86	143.14	0	0	0
1438	47.98	26.86	143.14	0	0	0
1439	48.01	26.86	143.14	0	0	0
1440	48.05	26.86	143.14	0	0	0
1441	48.08	26.86	143.14	0	0	0
1442	48.11	26.86	143.14	0	0	0
1443	48.15	26.86	143.14	0	0	0
1444	48.18	26.86	143.14	0	0	0
1445	48.21	26.86	143.14	8.65	-3.666666667	-8.666666667
1446	48.25	26.75	142.88	8.65	3.666666667	8.666666667
1447	48.28	26.86	143.14	8.65	-3.666666667	-8.666666667
1448	48.31	26.75	142.88	8.65	3.666666667	8.666666667
1449	48.35	26.86	143.14	0	0	0
1450	48.38	26.86	143.14	8.65	-3.666666667	-8.666666667
1451	48.41	26.75	142.88	8.65	3.666666667	8.666666667
1452	48.45	26.86	143.14	0	0	0
1453	48.48	26.86	143.14	0	0	0
1454	48.51	26.86	143.14	0	0	0
1455	48.55	26.86	143.14	8.65	-3.666666667	-8.666666667
1456	48.58	26.75	142.88	0	0	0
1457	48.61	26.75	142.88	8.65	3.666666667	8.666666667
1458	48.65	26.86	143.14	0	0	0
1459	48.68	26.86	143.14	8.65	-3.666666667	-8.666666667
1460	48.71	26.75	142.88	8.65	3.666666667	8.666666667
1461	48.75	26.86	143.14	0	0	0
1462	48.78	26.86	143.14	0	0	0
1463	48.81	26.86	143.14	0	0	0
1464	48.85	26.86	143.14	0	0	0
1465	48.88	26.86	143.14	6.05	4.666666667	-4.666666667
1466	48.91	27	143	8.38	-8.333333333	-4
1467	48.95	26.75	142.88	8.65	3.666666667	8.666666667
1468	48.98	26.86	143.14	0	0	0
1469	49.01	26.86	143.14	0	0	0
1470	49.05	26.86	143.14	0	0	0
1471	49.08	26.86	143.14	6.05	4.666666667	-4.666666667
1472	49.11	27	143	6.05	-4.666666667	4.666666667
1473	49.15	26.86	143.14	0	0	0
1474	49.18	26.86	143.14	12.84	0	-14.33333333
1475	49.21	26.86	142.71	5.79	-3.666666667	5.666666667
1476	49.25	26.75	142.88	0	0	0
1477	49.28	26.75	142.88	0	0	0
1478	49.31	26.75	142.88	8.65	3.666666667	8.666666667
1479	49.35	26.86	143.14	0	0	0
1480	49.38	26.86	143.14	8.65	-3.666666667	-8.666666667
1481	49.42	26.75	142.88	8.65	3.666666667	8.666666667
1482	49.45	26.86	143.14	0	0	0
1483	49.48	26.86	143.14	8.65	-3.666666667	-8.666666667
1484	49.52	26.75	142.88	8.65	3.666666667	8.666666667
1485	49.55	26.86	143.14	8.65	-3.666666667	-8.666666667
1486	49.58	26.75	142.88	8.65	3.666666667	8.666666667
1487	49.62	26.86	143.14	8.65	-3.666666667	-8.666666667
1488	49.65	26.75	142.88	8.38	8.333333333	4
1489	49.68	27	143	6.05	-4.666666667	4.666666667
1490	49.72	26.86	143.14	0	0	0
1491	49.75	26.86	143.14	8.65	-3.666666667	-8.666666667
1492	49.78	26.75	142.88	8.65	3.666666667	8.666666667
1493	49.82	26.86	143.14	0	0	0
1494	49.85	26.86	143.14	0	0	0
1495	49.88	26.86	143.14	8.65	-3.666666667	-8.666666667
1496	49.92	26.75	142.88	8.65	3.666666667	8.666666667
1497	49.95	26.86	143.14	8.65	-3.666666667	-8.666666667
1498	49.98	26.75	142.88	8.65	3.666666667	8.666666667
1499	50.02	26.86	143.14	0	0	0
1500	50.05	26.86	143.14	0	0	0
1501	50.08	26.86	143.14	0	0	0
1502	50.12	26.86	143.14	0	0	0
1503	50.15	26.86	143.14	0	0	0
1504	50.18	26.86	143.14	8.65	-3.666666667	-8.666666667
1505	50.22	26.75	142.88	8.65	3.666666667	8.666666667
1506	50.25	26.86	143.14	0	0	0
1507	50.28	26.86	143.14	0	0	0
1508	50.32	26.86	143.14	0	0	0
1509	50.35	26.86	143.14	0	0	0
1510	50.38	26.86	143.14	8.65	-3.666666667	-8.666666667
1511	50.42	26.75	142.88	8.65	3.666666667	8.666666667
1512	50.45	26.86	143.14	8.65	-3.666666667	-8.666666667
1513	50.48	26.75	142.88	0	0	0
1514	50.52	26.75	142.88	8.65	3.666666667	8.666666667
1515	50.55	26.86	143.14	0	0	0
1516	50.58	26.86	143.14	8.65	-3.666666667	-8.666666667
1517	50.62	26.75	142.88	8.65	3.666666667	8.666666667
1518	50.65	26.86	143.14	0	0	0
1519	50.68	26.86	143.14	0	0	0
1520	50.72	26.86	143.14	6.05	4.666666667	-4.666666667
1521	50.75	27	143	6.05	-4.666666667	4.666666667
1522	50.78	26.86	143.14	8.65	-3.666666667	-8.666666667
1523	50.82	26.75	142.88	0	0	0
1524	50.85	26.75	142.88	8.65	3.666666667	8.666666667
1525	50.88	26.86	143.14	0	0	0
1526	50.92	26.86	143.14	0	0	0
1527	50.95	26.86	143.14	0	0	0
1528	50.98	26.86	143.14	0	0	0
1529	51.02	26.86	143.14	8.65	-3.666666667	-8.666666667
1530	51.05	26.75	142.88	0	0	0
1531	51.08	26.75	142.88	8.65	3.666666667	8.666666667
1532	51.12	26.86	143.14	0	0	0
1533	51.15	26.86	143.14	0	0	0
1534	51.18	26.86	143.14	0	0	0
1535	51.22	26.86	143.14	0	0	0
1536	51.25	26.86	143.14	6.05	4.666666667	-4.666666667
1537	51.28	27	143	8.38	-8.333333333	-4
1538	51.32	26.75	142.88	8.65	3.666666667	8.666666667
1539	51.35	26.86	143.14	0	0	0
1540	51.38	26.86	143.14	4.31	0.666666667	-4.666666667
1541	51.42	26.88	143	4.31	-0.666666667	4.666666667
1542	51.45	26.86	143.14	0	0	0
1543	51.48	26.86	143.14	0	0	0
1544	51.52	26.86	143.14	8.65	-3.666666667	-8.666666667
1545	51.55	26.75	142.88	8.65	3.666666667	8.666666667
1546	51.58	26.86	143.14	0	0	0
1547	51.62	26.86	143.14	0	0	0
1548	51.65	26.86	143.14	0	0	0
1549	51.68	26.86	143.14	0	0	0
1550	51.72	26.86	143.14	0	0	0
1551	51.75	26.86	143.14	0	0	0
1552	51.78	26.86	143.14	0	0	0
1553	51.82	26.86	143.14	0	0	0
1554	51.85	26.86	143.14	6.05	4.666666667	-4.666666667
1555	51.88	27	143	6.05	-4.666666667	4.666666667
1556	51.92	26.86	143.14	6.05	4.666666667	-4.666666667
1557	51.95	27	143	6.05	-4.666666667	4.666666667
1558	51.98	26.86	143.14	8.65	-3.666666667	-8.666666667
1559	52.02	26.75	142.88	8.65	3.666666667	8.666666667
1560	52.05	26.86	143.14	0	0	0
1561	52.08	26.86	143.14	8.65	-3.666666667	-8.666666667
1562	52.12	26.75	142.88	8.65	3.666666667	8.666666667
1563	52.15	26.86	143.14	0	0	0
1564	52.18	26.86	143.14	0	0	0
1565	52.22	26.86	143.14	12.84	0	-14.33333333
1566	52.25	26.86	142.71	12.84	0	14.33333333
1567	52.28	26.86	143.14	0	0	0
1568	52.32	26.86	143.14	6.05	4.666666667	-4.666666667
1569	52.35	27	143	0	0	0
1570	52.38	27	143	6.05	-4.666666667	4.666666667
1571	52.42	26.86	143.14	0	0	0
1572	52.45	26.86	143.14	0	0	0
1573	52.48	26.86	143.14	0	0	0
1574	52.52	26.86	143.14	12.84	0	-14.33333333
1575	52.55	26.86	142.71	5.79	-3.666666667	5.666666667
1576	52.58	26.75	142.88	0	0	0
1577	52.62	26.75	142.88	8.65	3.666666667	8.666666667
1578	52.65	26.86	143.14	8.65	-3.666666667	-8.666666667
1579	52.68	26.75	142.88	5.79	3.666666667	-5.666666667
1580	52.72	26.86	142.71	5.79	-3.666666667	5.666666667
1581	52.75	26.75	142.88	8.65	3.666666667	8.666666667
1582	52.79	26.86	143.14	8.65	-3.666666667	-8.666666667
1583	52.82	26.75	142.88	8.38	8.333333333	4
1584	52.85	27	143	6.05	-4.666666667	4.666666667
1585	52.89	26.86	143.14	8.65	-3.666666667	-8.666666667
1586	52.92	26.75	142.88	8.65	3.666666667	8.666666667
1587	52.95	26.86	143.14	0	0	0
1588	52.99	26.86	143.14	0	0	0
1589	53.02	26.86	143.14	0	0	0
1590	53.05	26.86	143.14	0	0	0
1591	53.09	26.86	143.14	0	0	0
1592	53.12	26.86	143.14	0	0	0
1593	53.15	26.86	143.14	6.05	4.666666667	-4.666666667
1594	53.19	27	143	8.38	-8.333333333	-4
1595	53.22	26.75	142.88	0	0	0
1596	53.25	26.75	142.88	0	0	0
1597	53.29	26.75	142.88	8.65	3.666666667	8.666666667
1598	53.32	26.86	143.14	6.05	4.666666667	-4.666666667
1599	53.35	27	143	6.05	-4.666666667	4.666666667
1600	53.39	26.86	143.14	0	0	0
1601	53.42	26.86	143.14	8.65	-3.666666667	-8.666666667
1602	53.45	26.75	142.88	8.38	8.333333333	4
1603	53.49	27	143	8.38	-8.333333333	-4
1604	53.52	26.75	142.88	8.38	8.333333333	4
1605	53.55	27	143	6.05	-4.666666667	4.666666667
1606	53.59	26.86	143.14	8.65	-3.666666667	-8.666666667
1607	53.62	26.75	142.88	5.79	3.666666667	-5.666666667
1608	53.65	26.86	142.71	12.84	0	14.33333333
1609	53.69	26.86	143.14	0	0	0
1610	53.72	26.86	143.14	0	0	0
1611	53.75	26.86	143.14	0	0	0
1612	53.79	26.86	143.14	0	0	0
1613	53.82	26.86	143.14	0	0	0
1614	53.85	26.86	143.14	0	0	0
1615	53.89	26.86	143.14	0	0	0
1616	53.92	26.86	143.14	8.65	-3.666666667	-8.666666667
1617	53.95	26.75	142.88	8.65	3.666666667	8.666666667
1618	53.99	26.86	143.14	8.65	-3.666666667	-8.666666667
1619	54.02	26.75	142.88	0	0	0
1620	54.05	26.75	142.88	0	0	0
1621	54.09	26.75	142.88	0	0	0
1622	54.12	26.75	142.88	8.65	3.666666667	8.666666667
1623	54.15	26.86	143.14	8.65	-3.666666667	-8.666666667
1624	54.19	26.75	142.88	8.65	3.666666667	8.666666667
1625	54.22	26.86	143.14	0	0	0
1626	54.25	26.86	143.14	0	0	0
1627	54.29	26.86	143.14	8.65	-3.666666667	-8.666666667
1628	54.32	26.75	142.88	0	0	0
1629	54.35	26.75	142.88	0	0	0
1630	54.39	26.75	142.88	8.65	3.666666667	8.666666667
1631	54.42	26.86	143.14	0	0	0
1632	54.45	26.86	143.14	0	0	0
1633	54.49	26.86	143.14	8.65	-3.666666667	-8.666666667
1634	54.52	26.75	142.88	8.65	3.666666667	8.666666667
1635	54.55	26.86	143.14	8.65	-3.666666667	-8.666666667
1636	54.59	26.75	142.88	0	0	0
1637	54.62	26.75	142.88	0	0	0
1638	54.65	26.75	142.88	0	0	0
1639	54.69	26.75	142.88	8.65	3.666666667	8.666666667
1640	54.72	26.86	143.14	0	0	0
1641	54.75	26.86	143.14	0	0	0
1642	54.79	26.86	143.14	0	0	0
1643	54.82	26.86	143.14	0	0	0
1644	54.85	26.86	143.14	8.65	-3.666666667	-8.666666667
1645	54.89	26.75	142.88	8.65	3.666666667	8.666666667
1646	54.92	26.86	143.14	8.65	-3.666666667	-8.666666667
1647	54.95	26.75	142.88	8.65	3.666666667	8.666666667
1648	54.99	26.86	143.14	0	0	0
1649	55.02	26.86	143.14	8.65	-3.666666667	-8.666666667
1650	55.05	26.75	142.88	0	0	0
1651	55.09	26.75	142.88	8.65	3.666666667	8.666666667
1652	55.12	26.86	143.14	0	0	0
1653	55.15	26.86	143.14	0	0	0
1654	55.19	26.86	143.14	0	0	0
1655	55.22	26.86	143.14	0	0	0
1656	55.25	26.86	143.14	8.65	-3.666666667	-8.666666667
1657	55.29	26.75	142.88	8.65	3.666666667	8.666666667
1658	55.32	26.86	143.14	0	0	0
1659	55.35	26.86	143.14	0	0	0
1660	55.39	26.86	143.14	6.05	4.666666667	-4.666666667
1661	55.42	27	143	6.05	-4.666666667	4.666666667
1662	55.45	26.86	143.14	12.84	0	-14.33333333
1663	55.49	26.86	142.71	12.84	0	14.33333333
1664	55.52	26.86	143.14	0	0	0
1665	55.55	26.86	143.14	0	0	0
1666	55.59	26.86	143.14	8.65	-3.666666667	-8.666666667
1667	55.62	26.75	142.88	0	0	0
1668	55.65	26.75	142.88	0	0	0
1669	55.69	26.75	142.88	0	0	0
1670	55.72	26.75	142.88	8.65	3.666666667	8.666666667
1671	55.75	26.86	143.14	0	0	0
1672	55.79	26.86	143.14	0	0	0
1673	55.82	26.86	143.14	0	0	0
1674	55.85	26.86	143.14	0	0	0
1675	55.89	26.86	143.14	0	0	0
1676	55.92	26.86	143.14	0	0	0
1677	55.95	26.86	143.14	0	0	0
1678	55.99	26.86	143.14	8.65	-3.666666667	-8.666666667
1679	56.02	26.75	142.88	0	0	0
1680	56.05	26.75	142.88	8.65	3.666666667	8.666666667
1681	56.09	26.86	143.14	8.65	-3.666666667	-8.666666667
1682	56.12	26.75	142.88	0	0	0
1683	56.15	26.75	142.88	0	0	0
1684	56.19	26.75	142.88	8.65	3.666666667	8.666666667
1685	56.22	26.86	143.14	8.65	-3.666666667	-8.666666667
1686	56.26	26.75	142.88	8.65	3.666666667	8.666666667
1687	56.29	26.86	143.14	8.65	-3.666666667	-8.666666667
1688	56.32	26.75	142.88	0	0	0
1689	56.36	26.75	142.88	0	0	0
1690	56.39	26.75	142.88	0	0	0
1691	56.42	26.75	142.88	8.65	3.666666667	8.666666667
1692	56.46	26.86	143.14	12.84	0	-14.33333333
1693	56.49	26.86	142.71	5.79	-3.666666667	5.666666667
1694	56.52	26.75	142.88	0	0	0
1695	56.56	26.75	142.88	0	0	0
1696	56.59	26.75	142.88	8.65	3.666666667	8.666666667
1697	56.62	26.86	143.14	8.65	-3.666666667	-8.666666667
1698	56.66	26.75	142.88	8.65	3.666666667	8.666666667
1699	56.69	26.86	143.14	8.65	-3.666666667	-8.666666667
1700	56.72	26.75	142.88	8.65	3.666666667	8.666666667
1701	56.76	26.86	143.14	8.65	-3.666666667	-8.666666667
1702	56.79	26.75	142.88	8.65	3.666666667	8.666666667
1703	56.82	26.86	143.14	0	0	0
1704	56.86	26.86	143.14	8.65	-3.666666667	-8.666666667
1705	56.89	26.75	142.88	8.65	3.666666667	8.666666667
1706	56.92	26.86	143.14	0	0	0
1707	56.96	26.86	143.14	0	0	0
1708	56.99	26.86	143.14	0	0	0
1709	57.02	26.86	143.14	0	0	0
1710	57.06	26.86	143.14	0	0	0
1711	57.09	26.86	143.14	8.65	-3.666666667	-8.666666667
1712	57.12	26.75	142.88	8.65	3.666666667	8.666666667
1713	57.16	26.86	143.14	8.65	-3.666666667	-8.666666667
1714	57.19	26.75	142.88	0	0	0
1715	57.22	26.75	142.88	8.65	3.666666667	8.666666667
1716	57.26	26.86	143.14	0	0	0
1717	57.29	26.86	143.14	8.65	-3.666666667	-8.666666667
1718	57.32	26.75	142.88	8.65	3.666666667	8.666666667
1719	57.36	26.86	143.14	0	0	0
1720	57.39	26.86	143.14	8.65	-3.666666667	-8.666666667
1721	57.42	26.75	142.88	0	0	0
1722	57.46	26.75	142.88	8.65	3.666666667	8.666666667
1723	57.49	26.86	143.14	8.65	-3.666666667	-8.666666667
1724	57.52	26.75	142.88	8.65	3.666666667	8.666666667
1725	57.56	26.86	143.14	8.65	-3.666666667	-8.666666667
1726	57.59	26.75	142.88	8.65	3.666666667	8.666666667
1727	57.62	26.86	143.14	8.65	-3.666666667	-8.666666667
1728	57.66	26.75	142.88	0	0	0
1729	57.69	26.75	142.88	8.65	3.666666667	8.666666667
1730	57.72	26.86	143.14	0	0	0
1731	57.76	26.86	143.14	8.65	-3.666666667	-8.666666667
1732	57.79	26.75	142.88	8.65	3.666666667	8.666666667
1733	57.82	26.86	143.14	0	0	0
1734	57.86	26.86	143.14	0	0	0
1735	57.89	26.86	143.14	0	0	0
1736	57.92	26.86	143.14	4.28	0	5
1737	57.96	26.86	143.29	12.72	-3.666666667	-13.66666667
1738	57.99	26.75	142.88	0	0	0
1739	58.02	26.75	142.88	8.65	3.666666667	8.666666667
1740	58.06	26.86	143.14	0	0	0
1741	58.09	26.86	143.14	12.84	0	-14.33333333
1742	58.12	26.86	142.71	5.79	-3.666666667	5.666666667
1743	58.16	26.75	142.88	8.65	3.666666667	8.666666667
1744	58.19	26.86	143.14	0	0	0
1745	58.22	26.86	143.14	0	0	0
1746	58.26	26.86	143.14	8.65	-3.666666667	-8.666666667
1747	58.29	26.75	142.88	0	0	0
1748	58.32	26.75	142.88	8.65	3.666666667	8.666666667
1749	58.36	26.86	143.14	0	0	0
1750	58.39	26.86	143.14	0	0	0
1751	58.42	26.86	143.14	0	0	0
1752	58.46	26.86	143.14	0	0	0
1753	58.49	26.86	143.14	0	0	0
1754	58.52	26.86	143.14	0	0	0
1755	58.56	26.86	143.14	8.65	-3.666666667	-8.666666667
1756	58.59	26.75	142.88	0	0	0
1757	58.62	26.75	142.88	0	0	0
1758	58.66	26.75	142.88	8.38	8.333333333	4
1759	58.69	27	143	9.57	-4.666666667	-9.666666667
1760	58.72	26.86	142.71	12.84	0	14.33333333
1761	58.76	26.86	143.14	8.65	-3.666666667	-8.666666667
1762	58.79	26.75	142.88	8.65	3.666666667	8.666666667
1763	58.82	26.86	143.14	0	0	0
1764	58.86	26.86	143.14	0	0	0
1765	58.89	26.86	143.14	0	0	0
1766	58.92	26.86	143.14	0	0	0
1767	58.96	26.86	143.14	0	0	0
1768	58.99	26.86	143.14	8.65	-3.666666667	-8.666666667
1769	59.02	26.75	142.88	0	0	0
1770	59.06	26.75	142.88	0	0	0
1771	59.09	26.75	142.88	0	0	0
1772	59.12	26.75	142.88	3.75	0	4
1773	59.16	26.75	143	5.35	3.666666667	4.666666667
1774	59.19	26.86	143.14	8.65	-3.666666667	-8.666666667
1775	59.22	26.75	142.88	8.65	3.666666667	8.666666667
1776	59.26	26.86	143.14	8.65	-3.666666667	-8.666666667
1777	59.29	26.75	142.88	8.65	3.666666667	8.666666667
1778	59.32	26.86	143.14	0	0	0
1779	59.36	26.86	143.14	1.35	1	-1
1780	59.39	26.89	143.11	8.21	-4.666666667	-7.666666667
1781	59.42	26.75	142.88	8.65	3.666666667	8.666666667
1782	59.46	26.86	143.14	0	0	0
1783	59.49	26.86	143.14	0	0	0
1784	59.52	26.86	143.14	8.65	-3.666666667	-8.666666667
1785	59.56	26.75	142.88	0	0	0
1786	59.59	26.75	142.88	8.65	3.666666667	8.666666667
1787	59.63	26.86	143.14	0	0	0
1788	59.66	26.86	143.14	8.65	-3.666666667	-8.666666667
1789	59.69	26.75	142.88	8.65	3.666666667	8.666666667
1790	59.73	26.86	143.14	0	0	0
1791	59.76	26.86	143.14	0	0	0
1792	59.79	26.86	143.14	8.65	-3.666666667	-8.666666667
1793	59.83	26.75	142.88	0	0	0
1794	59.86	26.75	142.88	8.65	3.666666667	8.666666667
1795	59.89	26.86	143.14	8.65	-3.666666667	-8.666666667
1796	59.93	26.75	142.88	8.65	3.666666667	8.666666667
1797	59.96	26.86	143.14	0	0	0
1798	59.99	26.86	143.14	8.65	-3.666666667	-8.666666667
1799	60.03	26.75	142.88	8.65	3.666666667	8.666666667
1800	60.06	26.86	143.14	8.65	-3.666666667	-8.666666667
1801	60.09	26.75	142.88	0	0	0
1802	60.13	26.75	142.88	0	0	0
1803	60.16	26.75	142.88	0	0	0
1804	60.19	26.75	142.88	0	0	0
1805	60.23	26.75	142.88	8.65	3.666666667	8.666666667
1806	60.26	26.86	143.14	0	0	0
1807	60.29	26.86	143.14	0	0	0
1808	60.33	26.86	143.14	0	0	0
1809	60.36	26.86	143.14	0	0	0
1810	60.39	26.86	143.14	0	0	0
1811	60.43	26.86	143.14	12.84	0	-14.33333333
1812	60.46	26.86	142.71	5.79	-3.666666667	5.666666667
1813	60.49	26.75	142.88	0	0	0
1814	60.53	26.75	142.88	0	0	0
1815	60.56	26.75	142.88	0	0	0
1816	60.59	26.75	142.88	0	0	0
1817	60.63	26.75	142.88	0	0	0
1818	60.66	26.75	142.88	0	0	0
1819	60.69	26.75	142.88	0	0	0
1820	60.73	26.75	142.88	0	0	0
1821	60.76	26.75	142.88	0	0	0
1822	60.79	26.75	142.88	8.65	3.666666667	8.666666667
1823	60.83	26.86	143.14	8.65	-3.666666667	-8.666666667
1824	60.86	26.75	142.88	8.65	3.666666667	8.666666667
1825	60.89	26.86	143.14	8.65	-3.666666667	-8.666666667
1826	60.93	26.75	142.88	0	0	0
1827	60.96	26.75	142.88	0	0	0
1828	60.99	26.75	142.88	0	0	0
1829	61.03	26.75	142.88	8.65	3.666666667	8.666666667
1830	61.06	26.86	143.14	8.65	-3.666666667	-8.666666667
1831	61.09	26.75	142.88	8.65	3.666666667	8.666666667
1832	61.13	26.86	143.14	8.65	-3.666666667	-8.666666667
1833	61.16	26.75	142.88	0	0	0
1834	61.19	26.75	142.88	8.65	3.666666667	8.666666667
1835	61.23	26.86	143.14	8.65	-3.666666667	-8.666666667
1836	61.26	26.75	142.88	8.65	3.666666667	8.666666667
1837	61.29	26.86	143.14	0	0	0
1838	61.33	26.86	143.14	8.65	-3.666666667	-8.666666667
1839	61.36	26.75	142.88	8.38	8.333333333	4
1840	61.39	27	143	6.05	-4.666666667	4.666666667
1841	61.43	26.86	143.14	0	0	0
1842	61.46	26.86	143.14	0	0	0
1843	61.49	26.86	143.14	8.65	-3.666666667	-8.666666667
1844	61.53	26.75	142.88	8.65	3.666666667	8.666666667
1845	61.56	26.86	143.14	0	0	0
1846	61.59	26.86	143.14	8.65	-3.666666667	-8.666666667
1847	61.63	26.75	142.88	0	0	0
1848	61.66	26.75	142.88	8.65	3.666666667	8.666666667
1849	61.69	26.86	143.14	0	0	0
1850	61.73	26.86	143.14	8.65	-3.666666667	-8.666666667
1851	61.76	26.75	142.88	0	0	0
1852	61.79	26.75	142.88	8.38	8.333333333	4
1853	61.83	27	143	8.38	-8.333333333	-4
1854	61.86	26.75	142.88	8.65	3.666666667	8.666666667
1855	61.89	26.86	143.14	8.65	-3.666666667	-8.666666667
1856	61.93	26.75	142.88	8.65	3.666666667	8.666666667
1857	61.96	26.86	143.14	8.65	-3.666666667	-8.666666667
1858	61.99	26.75	142.88	8.65	3.666666667	8.666666667
1859	62.03	26.86	143.14	8.65	-3.666666667	-8.666666667
1860	62.06	26.75	142.88	8.65	3.666666667	8.666666667
1861	62.09	26.86	143.14	10.62	-7.666666667	-8.666666667
1862	62.13	26.63	142.88	3.75	4	0
1863	62.16	26.75	142.88	8.65	3.666666667	8.666666667
1864	62.19	26.86	143.14	0	0	0
1865	62.23	26.86	143.14	8.65	-3.666666667	-8.666666667
1866	62.26	26.75	142.88	8.65	3.666666667	8.666666667
1867	62.29	26.86	143.14	8.65	-3.666666667	-8.666666667
1868	62.33	26.75	142.88	8.65	3.666666667	8.666666667
1869	62.36	26.86	143.14	0	0	0
1870	62.39	26.86	143.14	8.65	-3.666666667	-8.666666667
1871	62.43	26.75	142.88	0	0	0
1872	62.46	26.75	142.88	5.79	3.666666667	-5.666666667
1873	62.49	26.86	142.71	5.79	-3.666666667	5.666666667
1874	62.53	26.75	142.88	0	0	0
1875	62.56	26.75	142.88	8.65	3.666666667	8.666666667
1876	62.59	26.86	143.14	8.65	-3.666666667	-8.666666667
1877	62.63	26.75	142.88	0	0	0
1878	62.66	26.75	142.88	0	0	0
1879	62.69	26.75	142.88	0	0	0
1880	62.73	26.75	142.88	0	0	0
1881	62.76	26.75	142.88	0	0	0
1882	62.79	26.75	142.88	3.75	-4	0
1883	62.83	26.63	142.88	10.62	7.666666667	8.666666667
1884	62.86	26.86	143.14	0	0	0
1885	62.89	26.86	143.14	8.65	-3.666666667	-8.666666667
1886	62.93	26.75	142.88	0	0	0
1887	62.96	26.75	142.88	3.75	-4	0
1888	63	26.63	142.88	10.62	7.666666667	8.666666667
1889	63.03	26.86	143.14	8.17	-7.666666667	-4.666666667
1890	63.06	26.63	143	8.17	7.666666667	4.666666667
1891	63.1	26.86	143.14	10.62	-7.666666667	-8.666666667
1892	63.13	26.63	142.88	0	0	0
1893	63.16	26.63	142.88	10.62	7.666666667	8.666666667
1894	63.2	26.86	143.14	6.05	4.666666667	-4.666666667
1895	63.23	27	143	6.05	-4.666666667	4.666666667
1896	63.26	26.86	143.14	0	0	0
1897	63.3	26.86	143.14	0	0	0
1898	63.33	26.86	143.14	8.65	-3.666666667	-8.666666667
1899	63.36	26.75	142.88	8.38	8.333333333	4
1900	63.4	27	143	8.38	-8.333333333	-4
1901	63.43	26.75	142.88	8.65	3.666666667	8.666666667
1902	63.46	26.86	143.14	8.65	-3.666666667	-8.666666667
1903	63.5	26.75	142.88	8.65	3.666666667	8.666666667
1904	63.53	26.86	143.14	8.65	-3.666666667	-8.666666667
1905	63.56	26.75	142.88	8.65	3.666666667	8.666666667
1906	63.6	26.86	143.14	0	0	0
1907	63.63	26.86	143.14	0	0	0
1908	63.66	26.86	143.14	0	0	0
1909	63.7	26.86	143.14	8.65	-3.666666667	-8.666666667
1910	63.73	26.75	142.88	8.65	3.666666667	8.666666667
1911	63.76	26.86	143.14	8.65	-3.666666667	-8.666666667
1912	63.8	26.75	142.88	8.65	3.666666667	8.666666667
1913	63.83	26.86	143.14	0	0	0
1914	63.86	26.86	143.14	8.65	-3.666666667	-8.666666667
1915	63.9	26.75	142.88	0	0	0
1916	63.93	26.75	142.88	0	0	0
1917	63.96	26.75	142.88	8.65	3.666666667	8.666666667
1918	64	26.86	143.14	8.65	-3.666666667	-8.666666667
1919	64.03	26.75	142.88	0	0	0
1920	64.06	26.75	142.88	8.65	3.666666667	8.666666667
1921	64.1	26.86	143.14	8.65	-3.666666667	-8.666666667
1922	64.13	26.75	142.88	8.65	3.666666667	8.666666667
1923	64.16	26.86	143.14	0	0	0
1924	64.2	26.86	143.14	8.65	-3.666666667	-8.666666667
1925	64.23	26.75	142.88	0	0	0
1926	64.26	26.75	142.88	0	0	0
1927	64.3	26.75	142.88	0	0	0
1928	64.33	26.75	142.88	8.65	3.666666667	8.666666667
1929	64.36	26.86	143.14	8.65	-3.666666667	-8.666666667
1930	64.4	26.75	142.88	8.65	3.666666667	8.666666667
1931	64.43	26.86	143.14	8.65	-3.666666667	-8.666666667
1932	64.46	26.75	142.88	8.65	3.666666667	8.666666667
1933	64.5	26.86	143.14	0	0	0
1934	64.53	26.86	143.14	8.65	-3.666666667	-8.666666667
1935	64.56	26.75	142.88	8.65	3.666666667	8.666666667
1936	64.6	26.86	143.14	8.65	-3.666666667	-8.666666667
1937	64.63	26.75	142.88	0	0	0
1938	64.66	26.75	142.88	8.65	3.666666667	8.666666667
1939	64.7	26.86	143.14	0	0	0
1940	64.73	26.86	143.14	8.65	-3.666666667	-8.666666667
1941	64.76	26.75	142.88	8.65	3.666666667	8.666666667
1942	64.8	26.86	143.14	0	0	0
1943	64.83	26.86	143.14	0	0	0
1944	64.86	26.86	143.14	0	0	0
1945	64.9	26.86	143.14	0	0	0
1946	64.93	26.86	143.14	0	0	0
1947	64.96	26.86	143.14	0	0	0
1948	65	26.86	143.14	0	0	0
1949	65.03	26.86	143.14	0	0	0
1950	65.06	26.86	143.14	0	0	0
1951	65.1	26.86	143.14	0	0	0
1952	65.13	26.86	143.14	8.65	-3.666666667	-8.666666667
1953	65.16	26.75	142.88	8.65	3.666666667	8.666666667
1954	65.2	26.86	143.14	8.65	-3.666666667	-8.666666667
1955	65.23	26.75	142.88	8.65	3.666666667	8.666666667
1956	65.26	26.86	143.14	6.05	4.666666667	-4.666666667
1957	65.3	27	143	6.05	-4.666666667	4.666666667
1958	65.33	26.86	143.14	0	0	0
1959	65.36	26.86	143.14	0	0	0
1960	65.4	26.86	143.14	8.65	-3.666666667	-8.666666667
1961	65.43	26.75	142.88	0	0	0
1962	65.46	26.75	142.88	8.65	3.666666667	8.666666667
1963	65.5	26.86	143.14	0	0	0
1964	65.53	26.86	143.14	8.65	-3.666666667	-8.666666667
1965	65.56	26.75	142.88	8.65	3.666666667	8.666666667
1966	65.6	26.86	143.14	0	0	0
1967	65.63	26.86	143.14	0	0	0
1968	65.66	26.86	143.14	0	0	0
1969	65.7	26.86	143.14	0	0	0
1970	65.73	26.86	143.14	8.65	-3.666666667	-8.666666667
1971	65.76	26.75	142.88	8.65	3.666666667	8.666666667
1972	65.8	26.86	143.14	0	0	0
1973	65.83	26.86	143.14	0	0	0
1974	65.86	26.86	143.14	8.65	-3.666666667	-8.666666667
1975	65.9	26.75	142.88	0	0	0
1976	65.93	26.75	142.88	0	0	0
1977	65.96	26.75	142.88	8.65	3.666666667	8.666666667
1978	66	26.86	143.14	0	0	0
1979	66.03	26.86	143.14	0	0	0
1980	66.06	26.86	143.14	0	0	0
1981	66.1	26.86	143.14	0	0	0
1982	66.13	26.86	143.14	8.65	-3.666666667	-8.666666667
1983	66.16	26.75	142.88	8.65	3.666666667	8.666666667
1984	66.2	26.86	143.14	8.65	-3.666666667	-8.666666667
1985	66.23	26.75	142.88	0	0	0
1986	66.26	26.75	142.88	0	0	0
1987	66.3	26.75	142.88	8.65	3.666666667	8.666666667
1988	66.33	26.86	143.14	8.65	-3.666666667	-8.666666667
1989	66.36	26.75	142.88	5.3	-4	4
1990	66.4	26.63	143	5.3	4	-4
1991	66.43	26.75	142.88	8.65	3.666666667	8.666666667
1992	66.47	26.86	143.14	8.65	-3.666666667	-8.666666667
1993	66.5	26.75	142.88	8.65	3.666666667	8.666666667
1994	66.53	26.86	143.14	0	0	0
1995	66.57	26.86	143.14	0	0	0
1996	66.6	26.86	143.14	0	0	0
1997	66.63	26.86	143.14	0	0	0
1998	66.67	26.86	143.14	0	0	0
1999	66.7	26.86	143.14	0	0	0
2000	66.73	26.86	143.14	6.05	4.666666667	-4.666666667
[truncated: 25,001 more rows]
