# Supplementary material for: Statistical Mechanics of Zooplankton
Source: PLoS One. 2015 Aug 13;10(8):e0135258. doi: 10.1371/journal.pone.0135258 (PMC4535848; doi:10.1371/journal.pone.0135258)
Supplement: S1 Data Files — Information on the file contents and the data format is contained. (ZIP) [file pone.0135258.s001.zip › raw data vibrio/exp11.txt]

1	0.03	305	44	13.44	7.666666667	12.66666667
2	0.07	305.23	44.38	9.13	-7.666666667	6.666666667
3	0.1	305	44.58	10.48	-7.666666667	9
4	0.13	304.77	44.85	16.3	-18	-2.666666667
5	0.17	304.23	44.77	14.02	-15.33333333	2.666666667
6	0.2	303.77	44.85	9.29	-9	5
7	0.23	303.5	45	25.9	24.33333333	15.33333333
8	0.27	304.23	45.46	45.94	48.66666667	15.33333333
9	0.3	305.69	45.92	6.21	-6.333333333	2.666666667
10	0.33	305.5	46	0	0	0
11	0.37	305.5	46	9	-6.333333333	7.666666667
12	0.4	305.31	46.23	5.15	-2.666666667	5
13	0.43	305.23	46.38	9.13	-7.666666667	6.666666667
14	0.47	305	46.58	15.8	-16.66666667	5.666666667
15	0.5	304.5	46.75	8.09	-9	0.666666667
16	0.53	304.23	46.77	6.93	-7.666666667	0.666666667
17	0.57	304	46.79	49.79	50	23.66666667
18	0.6	305.5	47.5	15.14	16.66666667	-2.333333333
19	0.63	306	47.43	4.64	0	5
20	0.67	306	47.58	8.88	-7.666666667	6.333333333
21	0.7	305.77	47.77	8.29	-9	2
22	0.73	305.5	47.83	5	0	5.666666667
23	0.77	305.5	48	22.38	-24.33333333	-5
24	0.8	304.77	47.85	0	0	0
25	0.83	304.77	47.85	13.54	-11.33333333	9.666666667
26	0.87	304.43	48.14	27.9	26.66666667	16
27	0.9	305.23	48.62	39.75	42.33333333	12.66666667
28	0.93	306.5	49	0	0	0
29	0.97	306.5	49	0	0	0
30	1	306.5	49	0	0	0
31	1.03	306.5	49	13.54	-14.33333333	4.666666667
32	1.07	306.07	49.14	9.06	-10	0.333333333
33	1.1	305.77	49.15	11.28	-9	9
34	1.13	305.5	49.42	10.03	-9	6.666666667
35	1.17	305.23	49.62	17.56	18	7.666666667
36	1.2	305.77	49.85	37.94	41	9.666666667
37	1.23	307	50.14	2.14	2.333333333	0
38	1.27	307.07	50.14	8.68	5.333333333	8
39	1.3	307.23	50.38	4.61	0	5.333333333
40	1.33	307.23	50.54	9.38	-7.666666667	7
41	1.37	307	50.75	2.5	0	2.666666667
42	1.4	307	50.83	47.39	50	16.66666667
43	1.43	308.5	51.33	16.75	16.66666667	8.333333333
44	1.47	309	51.58	2.5	0	3
45	1.5	309	51.67	18.01	16.66666667	11
46	1.53	309.5	52	8.39	-9	-2.666666667
47	1.57	309.23	51.92	22.02	-24.33333333	2.666666667
48	1.6	308.5	52	2.5	0	2.666666667
49	1.63	308.5	52.08	7.49	0	8.333333333
50	1.67	308.5	52.33	8.94	-9	4.333333333
51	1.7	308.23	52.46	15.97	-16.66666667	6
52	1.74	307.73	52.64	7.62	-7.666666667	3.666666667
53	1.77	307.5	52.75	2.5	0	2.666666667
54	1.8	307.5	52.83	53.22	57.66666667	13.33333333
55	1.84	309.23	53.23	8.29	9	-2
56	1.87	309.5	53.17	10.55	-6.333333333	9.666666667
57	1.9	309.31	53.46	3.26	-2.666666667	2.666666667
58	1.94	309.23	53.54	4.61	0	5
59	1.97	309.23	53.69	14.58	-15.33333333	5.333333333
60	2	308.77	53.85	8.57	-9	-3.333333333
61	2.04	308.5	53.75	22.51	-24.33333333	5.666666667
62	2.07	307.77	53.92	2.31	0	-2.333333333
63	2.1	307.77	53.85	8.08	-9	-0.666666667
64	2.14	307.5	53.83	57.91	57.66666667	28.66666667
65	2.17	309.23	54.69	16.14	18	0
66	2.2	309.77	54.69	7.13	7.666666667	2
67	2.24	310	54.75	15.19	-16.66666667	2.666666667
68	2.27	309.5	54.83	0	0	0
69	2.3	309.5	54.83	8.51	-9	3
70	2.34	309.23	54.92	13.83	-15.33333333	0
71	2.37	308.77	54.92	0	0	0
72	2.4	308.77	54.92	19.56	15.33333333	15.33333333
73	2.44	309.23	55.38	46.68	48.66666667	18
74	2.47	310.69	55.92	9.22	10.33333333	0.333333333
75	2.5	311	55.93	6.42	0	7
76	2.54	311	56.14	10.02	7.666666667	8
77	2.57	311.23	56.38	14.02	-15.33333333	-2.333333333
78	2.6	310.77	56.31	9.92	-9	6.333333333
79	2.64	310.5	56.5	9.99	0	11
80	2.67	310.5	56.83	15.19	-16.66666667	-2.666666667
81	2.7	310	56.75	15.19	-16.66666667	2.666666667
82	2.74	309.5	56.83	55.47	60.33333333	13.33333333
83	2.77	311.31	57.23	27.76	30.66666667	2.666666667
84	2.8	312.23	57.31	4.61	0	5
85	2.84	312.23	57.46	13.11	-7.666666667	12.33333333
86	2.87	312	57.83	9.23	-10.33333333	0.666666667
87	2.9	311.69	57.85	2.31	0	2.333333333
88	2.94	311.69	57.92	0	0	0
89	2.97	311.69	57.92	18.87	-20.33333333	5.333333333
90	3	311.08	58.08	2.5	-2.666666667	0
91	3.04	311	58.08	32.47	33.33333333	14
92	3.07	312	58.5	23.08	25.66666667	-1.333333333
93	3.1	312.77	58.46	0	0	0
94	3.14	312.77	58.46	4.61	0	5.333333333
95	3.17	312.77	58.62	4.61	0	5
96	3.2	312.77	58.77	8.29	-9	2
97	3.24	312.5	58.83	0	0	0
98	3.27	312.5	58.83	8.51	-9	3
99	3.3	312.23	58.92	7.29	-7.666666667	2.666666667
100	3.34	312	59	14.36	14.33333333	7
101	3.37	312.43	59.21	40.28	44.66666667	3.333333333
102	3.4	313.77	59.31	7.46	7.666666667	-3.333333333
103	3.44	314	59.21	7.46	7.666666667	3.333333333
104	3.47	314.23	59.31	7.07	-7.666666667	1.666666667
105	3.5	314	59.36	15.58	-16.66666667	4.666666667
106	3.54	313.5	59.5	17.26	16.66666667	9.666666667
107	3.57	314	59.79	50.89	56.33333333	4.333333333
108	3.6	315.69	59.92	0	0	0
109	3.64	315.69	59.92	7.11	7.666666667	2.666666667
110	3.67	315.92	60	6.89	2.666666667	7
111	3.7	316	60.21	7.46	7.666666667	3.333333333
112	3.74	316.23	60.31	21.92	-24.33333333	0.666666667
113	3.77	315.5	60.33	2.5	0	3
114	3.8	315.5	60.42	8.18	-9	1.333333333
115	3.84	315.23	60.46	8.8	-7.666666667	6
116	3.87	315	60.64	9.22	7.666666667	7
117	3.9	315.23	60.85	51.43	56.33333333	10.66666667
118	3.94	316.92	61.17	3.79	2.666666667	-3.333333333
119	3.97	317	61.07	11.66	7.666666667	10.33333333
120	4	317.23	61.38	0	0	0
121	4.04	317.23	61.38	21.92	-24.33333333	1.333333333
122	4.07	316.5	61.42	7.49	0	8.333333333
123	4.1	316.5	61.67	8.63	-9	3.333333333
124	4.14	316.23	61.77	14.02	-15.33333333	2.666666667
125	4.17	315.77	61.85	2.31	0	2.333333333
126	4.2	315.77	61.92	16.78	-18	-5
127	4.24	315.23	61.77	14.58	-15.33333333	5
128	4.27	314.77	61.92	0	0	0
129	4.3	314.77	61.92	16.62	15.33333333	10.33333333
130	4.34	315.23	62.23	40.22	42.33333333	14.66666667
131	4.37	316.5	62.67	2.5	0	-3
132	4.4	316.5	62.58	11.7	6.333333333	11.33333333
133	4.44	316.69	62.92	6.21	-6.333333333	2.666666667
134	4.47	316.5	63	24.32	-27	-2.666666667
135	4.5	315.69	62.92	0	0	0
136	4.54	315.69	62.92	6.21	-6.333333333	2.666666667
137	4.57	315.5	63	15.8	-16.66666667	5.666666667
138	4.6	315	63.17	9.23	-10.33333333	-0.666666667
139	4.64	314.69	63.15	11.76	-12.66666667	2.666666667
140	4.67	314.31	63.23	5.15	-2.666666667	5
141	4.7	314.23	63.38	21.92	-24.33333333	1.333333333
142	4.74	313.5	63.42	8.13	-9	-1.333333333
143	4.77	313.23	63.38	15.68	9	15
144	4.8	313.5	63.83	37	39.66666667	10.66666667
145	4.84	314.69	64.15	6.92	0	-7.666666667
146	4.87	314.69	63.92	0	0	0
147	4.9	314.69	63.92	4.61	0	5.333333333
148	4.94	314.69	64.08	15.47	-15.33333333	7.666666667
149	4.97	314.23	64.31	9.57	-10.33333333	-2
150	5	313.92	64.25	13.45	-14	5.666666667
151	5.04	313.5	64.42	8.13	-9	-1.333333333
152	5.07	313.23	64.38	8.9	-7.666666667	6.333333333
153	5.1	313	64.57	25.35	25.66666667	11.66666667
154	5.14	313.77	64.92	28.05	30.66666667	5.333333333
155	5.17	314.69	65.08	6.21	-6.333333333	-2.666666667
156	5.21	314.5	65	5	0	5.666666667
157	5.24	314.5	65.17	7.15	-6.333333333	4.666666667
158	5.27	314.31	65.31	3.26	-2.666666667	2.333333333
159	5.31	314.23	65.38	22.17	-24.33333333	4
160	5.34	313.5	65.5	8.15	-9	1.333333333
161	5.37	313.23	65.54	14.58	-15.33333333	5
162	5.41	312.77	65.69	4.61	0	5.333333333
163	5.44	312.77	65.85	52.75	57.66666667	10.66666667
164	5.47	314.5	66.17	6.83	7.666666667	0.333333333
165	5.51	314.73	66.18	8.17	0	9
166	5.54	314.73	66.45	6.95	-7.666666667	1.666666667
167	5.57	314.5	66.5	9.99	0	11
168	5.61	314.5	66.83	0	0	0
169	5.64	314.5	66.83	22.07	-24.33333333	3
170	5.67	313.77	66.92	8.51	-9	-3
171	5.71	313.5	66.83	6.36	-6.333333333	3
172	5.74	313.31	66.92	16.78	-18	5.333333333
173	5.77	312.77	67.08	14.02	15.33333333	2.333333333
174	5.81	313.23	67.15	29.82	28.33333333	17.33333333
175	5.84	314.08	67.67	2.5	0	-3
176	5.87	314.08	67.58	8.73	7.666666667	6.333333333
177	5.91	314.31	67.77	5.15	-2.666666667	5
178	5.94	314.23	67.92	22.02	-24.33333333	2.666666667
179	5.97	313.5	68	0	0	0
180	6.01	313.5	68	7.38	-6.333333333	5
181	6.04	313.31	68.15	16.3	-18	2.666666667
182	6.07	312.77	68.23	13.83	-15.33333333	0
183	6.11	312.31	68.23	3.26	-2.666666667	2.666666667
184	6.14	312.23	68.31	7.81	-7.666666667	4
185	6.17	312	68.43	23.29	-25.66666667	3.666666667
186	6.21	311.23	68.54	8.7	-7.666666667	5.666666667
187	6.24	311	68.71	15.4	-16.66666667	4
188	6.27	310.5	68.83	22.46	24.33333333	5.666666667
189	6.31	311.23	69	33.01	33.33333333	15.33333333
190	6.34	312.23	69.46	9.48	-10.33333333	1.333333333
191	6.37	311.92	69.5	9.2	-5	9
192	6.41	311.77	69.77	5.15	-2.666666667	5
193	6.44	311.69	69.92	9.3	-6.333333333	8.333333333
194	6.47	311.5	70.17	5.46	-4	4.666666667
195	6.51	311.38	70.31	39.34	37.33333333	23
196	6.54	312.5	71	17.66	2.666666667	19.33333333
197	6.57	312.58	71.58	0	0	0
198	6.61	312.58	71.58	8.53	3.666666667	9
199	6.64	312.69	71.85	18.82	-20.33333333	5
200	6.67	312.08	72	0	0	0
201	6.71	312.08	72	11.72	-13	0
202	6.74	311.69	72	2.31	0	2.666666667
203	6.77	311.69	72.08	13.44	-12.66666667	7.666666667
204	6.81	311.31	72.31	19.01	-20.66666667	-5.333333333
205	6.84	310.69	72.15	6.04	-6.333333333	2
206	6.87	310.5	72.21	18.42	16.66666667	12
207	6.91	311	72.57	39.21	43.66666667	1.666666667
208	6.94	312.31	72.62	4.61	0	5
209	6.97	312.31	72.77	7.27	-8	-2
210	7.01	312.07	72.71	9.88	-10	4.666666667
211	7.04	311.77	72.85	3.26	-2.666666667	2.333333333
212	7.07	311.69	72.92	9.45	-4	9.666666667
213	7.11	311.57	73.21	8.11	-8.666666667	-2
214	7.14	311.31	73.15	16.14	-18	0
215	7.17	310.77	73.15	8.98	-9	4.666666667
216	7.21	310.5	73.29	8.1	-9	0.666666667
217	7.24	310.23	73.31	7.81	-7.666666667	4
218	7.27	310	73.43	7.04	-7.666666667	-1.666666667
219	7.31	309.77	73.38	16.3	-18	2.666666667
220	7.34	309.23	73.46	6.99	-7.666666667	-1
221	7.37	309	73.43	0	0	0
222	7.41	309	73.43	30.05	-33.33333333	2.333333333
223	7.44	308	73.5	2.14	0	2.333333333
224	7.47	308	73.57	2.14	0	-2.333333333
225	7.51	308	73.5	14.99	-16.66666667	0
226	7.54	307.5	73.5	15.58	-16.66666667	4.666666667
227	7.57	307	73.64	2.14	0	2.333333333
228	7.61	307	73.71	20.81	23	2
229	7.64	307.69	73.77	19.01	20.66666667	-5
230	7.67	308.31	73.62	9.51	-2.666666667	10
231	7.71	308.23	73.92	68.08	66.66666667	36
232	7.74	310.23	75	37.81	33.33333333	25.66666667
233	7.77	311.23	75.77	4.38	1.333333333	4.666666667
234	7.81	311.27	75.91	10.3	7.666666667	8.666666667
235	7.84	311.5	76.17	14.99	0	16.66666667
236	7.87	311.5	76.67	8.11	-9	0.666666667
237	7.91	311.23	76.69	4.61	0	5.333333333
238	7.94	311.23	76.85	61.04	66.66666667	12.66666667
239	7.97	313.23	77.23	8.63	9	3.333333333
240	8.01	313.5	77.33	2.5	0	3
241	8.04	313.5	77.42	11.53	7.666666667	10.33333333
242	8.07	313.73	77.73	3.71	-1.333333333	4
243	8.11	313.69	77.85	2.31	0	2.333333333
244	8.14	313.69	77.92	6.21	-6.333333333	2.666666667
245	8.17	313.5	78	22.02	-24.33333333	-2.666666667
246	8.21	312.77	77.92	19.56	15.33333333	15.33333333
247	8.24	313.23	78.38	63.19	68	17.66666667
248	8.27	315.27	78.91	7.34	7.666666667	3
249	8.31	315.5	79	0	0	0
250	8.34	315.5	79	9.99	0	11
251	8.37	315.5	79.33	2.5	0	-2.666666667
252	8.41	315.5	79.25	18.01	-16.66666667	11
253	8.44	315	79.58	8.25	-9	-1
254	8.47	314.73	79.55	9.16	-7.666666667	6.666666667
255	8.51	314.5	79.75	7.11	-7.666666667	2.333333333
256	8.54	314.27	79.82	10.68	-11.66666667	0.333333333
257	8.58	313.92	79.83	12.73	-14	-2.666666667
258	8.61	313.5	79.75	50.26	50	25
259	8.64	315	80.5	17.26	19	2.333333333
260	8.68	315.57	80.57	12.09	6.666666667	11.66666667
261	8.71	315.77	80.92	8.39	-9	2.666666667
262	8.74	315.5	81	0	0	0
263	8.78	315.5	81	8.39	-9	-2.666666667
264	8.81	315.23	80.92	9.55	-7.666666667	7.333333333
265	8.84	315	81.14	7.19	-7.666666667	-2
266	8.88	314.77	81.08	24.94	15.33333333	23
267	8.91	315.23	81.77	44.05	48.66666667	5
268	8.94	316.69	81.92	6.36	-6.333333333	-3
269	8.98	316.5	81.83	5	0	5.666666667
270	9.01	316.5	82	5	0	5.666666667
271	9.04	316.5	82.17	0	0	0
272	9.08	316.5	82.17	8.29	-9	2
273	9.11	316.23	82.23	6.92	0	7.666666667
274	9.14	316.23	82.46	23.55	-24.33333333	9.666666667
275	9.18	315.5	82.75	9.02	-9	-4.333333333
276	9.21	315.23	82.62	23.96	25.66666667	7
277	9.24	316	82.83	45.58	50	8.333333333
278	9.28	317.5	83.08	0	0	0
279	9.31	317.5	83.08	5	0	5.666666667
280	9.34	317.5	83.25	2.5	0	2.666666667
281	9.38	317.5	83.33	6.93	-6.333333333	4.333333333
282	9.41	317.31	83.46	12.64	-10.33333333	9.666666667
283	9.44	317	83.75	14.99	-16.66666667	0
284	9.48	316.5	83.75	2.5	0	2.666666667
285	9.51	316.5	83.83	46.96	50	15.33333333
286	9.54	318	84.29	29.75	30.66666667	12.66666667
287	9.58	318.92	84.67	5.38	-5	3.333333333
288	9.61	318.77	84.77	5.16	2.666666667	5
289	9.64	318.85	84.92	2.31	-2.666666667	0
290	9.68	318.77	84.92	9.39	-9	5.333333333
291	9.71	318.5	85.08	2.5	0	-2.666666667
292	9.74	318.5	85	8.39	-9	2.666666667
293	9.78	318.23	85.08	2.31	0	2.333333333
294	9.81	318.23	85.15	21.91	-24.33333333	0.666666667
295	9.84	317.5	85.17	9.11	-9	4.666666667
296	9.88	317.23	85.31	0	0	0
297	9.91	317.23	85.31	23.41	-24.33333333	9
298	9.94	316.5	85.58	38.05	42.33333333	1.333333333
299	9.98	317.77	85.62	36.9	41	0.666666667
300	10.01	319	85.64	30.65	33.33333333	7.333333333
301	10.04	320	85.86	59.98	66.66666667	2.333333333
302	10.08	322	85.93	23.05	25.66666667	-0.333333333
303	10.11	322.77	85.92	2.31	0	2.666666667
304	10.14	322.77	86	7.24	7.666666667	2.333333333
305	10.18	323	86.07	7.34	7.666666667	2.666666667
306	10.21	323.23	86.15	14.02	-15.33333333	-2.333333333
307	10.24	322.77	86.08	2.31	0	2.333333333
308	10.28	322.77	86.15	39.69	41	16.33333333
309	10.31	324	86.64	51.84	56.33333333	12
310	10.34	325.69	87	4.61	0	-5
311	10.38	325.69	86.85	6.73	7.666666667	-0.666666667
312	10.41	325.92	86.83	5.17	-5	3
313	10.44	325.77	86.92	9.39	-9	5.333333333
314	10.48	325.5	87.08	2.5	0	3
315	10.51	325.5	87.17	0	0	0
316	10.54	325.5	87.17	2.5	0	2.666666667
317	10.58	325.5	87.25	30.07	-33.33333333	-2.666666667
318	10.61	324.5	87.17	0	0	0
319	10.64	324.5	87.17	5	0	5.333333333
320	10.68	324.5	87.33	47.39	50	16.66666667
321	10.71	326	87.83	24.98	25.66666667	10.66666667
322	10.74	326.77	88.15	7.97	7.666666667	4.666666667
323	10.78	327	88.29	13.52	10.33333333	11
324	10.81	327.31	88.62	3.26	-2.666666667	-2.666666667
325	10.84	327.23	88.54	13.83	-15.33333333	0
326	10.88	326.77	88.54	9.38	7.666666667	7
327	10.91	327	88.75	15.33	-16.66666667	-3.666666667
328	10.94	326.5	88.64	10.19	6.333333333	9.333333333
329	10.98	326.69	88.92	20.92	-23	-3
330	11.01	326	88.83	6.93	-7.666666667	0.666666667
331	11.04	325.77	88.85	2.31	0	2.333333333
332	11.08	325.77	88.92	10.21	-11.33333333	0.333333333
333	11.11	325.43	88.93	7.41	-6.666666667	5
334	11.14	325.23	89.08	14.58	-15.33333333	-5.333333333
335	11.18	324.77	88.92	3.26	-2.666666667	2.666666667
336	11.21	324.69	89	20.86	-23	2.333333333
337	11.24	324	89.07	0	0	0
338	11.28	324	89.07	33.67	33.33333333	17
339	11.31	325	89.58	30.38	33.33333333	5.666666667
340	11.34	326	89.75	7.49	7.666666667	3.333333333
341	11.38	326.23	89.85	8.27	-5.333333333	7.333333333
342	11.41	326.07	90.07	7.19	-7.333333333	2.666666667
343	11.44	325.85	90.15	10.77	-11.66666667	3.333333333
344	11.48	325.5	90.25	2.5	0	-2.666666667
345	11.51	325.5	90.17	7.15	-6.333333333	4.666666667
346	11.54	325.31	90.31	16.3	-18	2.333333333
347	11.58	324.77	90.38	2.31	0	2.666666667
348	11.61	324.77	90.46	11.53	-13	0
349	11.64	324.38	90.46	6.52	-5	5.333333333
350	11.68	324.23	90.62	7.09	-7.666666667	1.666666667
351	11.71	324	90.67	14.99	-16.66666667	0
352	11.74	323.5	90.67	8.11	-9	0.666666667
353	11.78	323.23	90.69	14.02	-15.33333333	2.666666667
354	11.81	322.77	90.77	48.45	50	19.66666667
355	11.84	324.27	91.36	17.45	15.33333333	12.33333333
356	11.88	324.73	91.73	0	0	0
357	11.91	324.73	91.73	9.24	-5	9
358	11.95	324.58	92	3.53	-2.666666667	2.666666667
359	11.98	324.5	92.08	2.5	0	3
360	12.01	324.5	92.17	19.69	-21.66666667	2
361	12.05	323.85	92.23	10.39	-11.66666667	0.666666667
362	12.08	323.5	92.25	2.5	0	-2.666666667
363	12.11	323.5	92.17	14.56	-14	8.333333333
364	12.15	323.08	92.42	9.51	-10.33333333	1.333333333
365	12.18	322.77	92.46	14.02	-15.33333333	2.666666667
366	12.21	322.31	92.54	9.24	-7.666666667	7
367	12.25	322.08	92.75	14.56	14	8.333333333
368	12.28	322.5	93	33.51	33.33333333	16.66666667
369	12.31	323.5	93.5	0	0	0
370	12.35	323.5	93.5	6.72	-4	6.333333333
371	12.38	323.38	93.69	0	0	0
372	12.41	323.38	93.69	5.16	-2.333333333	5.333333333
373	12.45	323.31	93.85	20.48	-21.33333333	7.666666667
374	12.48	322.67	94.08	4.99	-5.666666667	0
375	12.51	322.5	94.08	5	0	5.666666667
376	12.55	322.5	94.25	12.73	-14	2.666666667
377	12.58	322.08	94.33	8	-8.666666667	1
378	12.61	321.82	94.36	6.11	-5	4.666666667
379	12.65	321.67	94.5	11.3	-12	4
380	12.68	321.31	94.62	9.27	-10.33333333	-1.333333333
381	12.71	321	94.58	14.99	-16.66666667	0
382	12.75	320.5	94.58	12.99	-9	11.33333333
383	12.78	320.23	94.92	7.42	-7.666666667	-3
384	12.81	320	94.83	9.61	-10.33333333	3
385	12.85	319.69	94.92	13.83	-15.33333333	0
386	12.88	319.23	94.92	14.02	-15.33333333	-2.333333333
387	12.91	318.77	94.85	9.29	-9	5
388	12.95	318.5	95	14.99	-16.66666667	0
389	12.98	318	95	9.51	-10.33333333	2.666666667
390	13.01	317.69	95.08	6.36	-6.333333333	3
391	13.05	317.5	95.17	15.25	-16.66666667	-3.333333333
392	13.08	317	95.07	15.14	-16.66666667	-2.333333333
393	13.11	316.5	95	9	-6.333333333	7.666666667
394	13.15	316.31	95.23	5.15	-2.666666667	5
395	13.18	316.23	95.38	15.84	-16.66666667	5.666666667
396	13.21	315.73	95.55	29.05	28.33333333	15
397	13.25	316.58	96	3.53	-2.666666667	-2.666666667
398	13.28	316.5	95.92	6.14	-6.333333333	-2.333333333
399	13.31	316.31	95.85	18.88	-19.33333333	8
400	13.35	315.73	96.09	8.31	-7.666666667	5.333333333
401	13.38	315.5	96.25	2.5	0	-2.666666667
402	13.41	315.5	96.17	20.05	-21.66666667	4.666666667
403	13.45	314.85	96.31	10.4	-11.66666667	0.666666667
404	13.48	314.5	96.33	12.73	-14	3
405	13.51	314.08	96.42	9.51	-10.33333333	1.333333333
406	13.55	313.77	96.46	3.26	-2.666666667	2.666666667
407	13.58	313.69	96.54	19.32	-20.33333333	7
408	13.61	313.08	96.75	5.59	-5.333333333	2.666666667
409	13.65	312.92	96.83	19.43	-21.66666667	2.666666667
410	13.68	312.27	96.91	34.14	33.33333333	18
411	13.71	313.27	97.45	7.83	7.666666667	4.333333333
412	13.75	313.5	97.58	5	0	5.666666667
413	13.78	313.5	97.75	6.44	-6.333333333	3.333333333
414	13.81	313.31	97.85	11.73	-7.666666667	10.66666667
415	13.85	313.08	98.17	15.19	-16.66666667	2.666666667
416	13.88	312.58	98.25	11.15	-10.33333333	6.666666667
417	13.91	312.27	98.45	13.52	-14	-4.666666667
418	13.95	311.85	98.31	8.31	-5.333333333	7.666666667
419	13.98	311.69	98.54	11.53	-10.33333333	7.666666667
420	14.01	311.38	98.77	19.7	-20.33333333	-7.666666667
421	14.05	310.77	98.54	8.94	-9	4.333333333
422	14.08	310.5	98.67	7.88	-6.333333333	6
423	14.11	310.31	98.85	18.59	-20.66666667	2.333333333
424	14.15	309.69	98.92	6.21	-6.333333333	2.666666667
425	14.18	309.5	99	22.02	-24.33333333	-2.666666667
426	14.21	308.77	98.92	8.39	-9	2.666666667
427	14.25	308.5	99	15.58	-16.66666667	4.666666667
428	14.28	308	99.14	16.04	-16.66666667	6.333333333
429	14.31	307.5	99.33	39.49	36	25
430	14.35	308.58	100.08	5.23	5	3.333333333
431	14.38	308.73	100.18	6.83	-7.666666667	-0.333333333
432	14.41	308.5	100.17	9.01	-7.666666667	6.333333333
433	14.45	308.27	100.36	10.5	-11.66666667	0.666666667
434	14.48	307.92	100.38	8.31	-7.666666667	5.333333333
435	14.51	307.69	100.54	18.3	-20.33333333	1.333333333
436	14.55	307.08	100.58	9.46	-10.33333333	1.333333333
437	14.58	306.77	100.62	12.42	-13	5
438	14.61	306.38	100.77	8.31	-5	7.666666667
439	14.65	306.23	101	15.09	-16.66666667	0
440	14.68	305.73	101	7.25	-7.666666667	2.666666667
441	14.71	305.5	101.08	30.07	-33.33333333	3
442	14.75	304.5	101.17	2.5	0	2.666666667
443	14.78	304.5	101.25	28.78	27	17.33333333
444	14.81	305.31	101.77	14.35	14	7.666666667
445	14.85	305.73	102	8.65	-5	8.333333333
446	14.88	305.58	102.25	3.53	-2.666666667	2.666666667
447	14.91	305.5	102.33	14.99	-16.66666667	0
448	14.95	305	102.33	7.91	-7.666666667	4.333333333
449	14.98	304.77	102.46	3.26	-2.666666667	2.666666667
450	15.01	304.69	102.54	27.76	-30.66666667	-2.666666667
451	15.05	303.77	102.46	5.15	-2.666666667	5.333333333
452	15.08	303.69	102.62	12.42	-12.66666667	5
453	15.11	303.31	102.77	9.42	-10.33333333	2
454	15.15	303	102.83	9.23	-10.33333333	0.666666667
455	15.18	302.69	102.85	15.47	-15.33333333	7.666666667
456	15.21	302.23	103.08	16.3	-18	2.333333333
457	15.25	301.69	103.15	9.51	2.666666667	10.33333333
458	15.28	301.77	103.46	31.69	32	15
459	15.31	302.73	103.91	0	0	0
460	15.35	302.73	103.91	13.54	-14	5.666666667
461	15.38	302.31	104.08	7.75	6.333333333	5.666666667
462	15.42	302.5	104.25	2.5	0	2.666666667
463	15.45	302.5	104.33	22.24	-24.33333333	4.333333333
464	15.48	301.77	104.46	8.94	-9	-4.333333333
465	15.52	301.5	104.33	19.97	-21.66666667	4.333333333
466	15.55	300.85	104.46	4.61	-5.333333333	0
467	15.58	300.69	104.46	18.61	-20.33333333	4
468	15.62	300.08	104.58	5.59	-5.333333333	3
469	15.65	299.92	104.67	14.56	-14	8.333333333
470	15.68	299.5	104.92	9.39	-9	5.333333333
471	15.72	299.23	105.08	16.14	-18	0
472	15.75	298.69	105.08	13.83	-15.33333333	0
473	15.78	298.23	105.08	11.14	9	8.333333333
474	15.82	298.5	105.33	38.05	39.66666667	14.66666667
475	15.85	299.69	105.77	9.22	-10.33333333	0
476	15.88	299.38	105.77	14.82	4	16
477	15.92	299.5	106.25	8.57	-9	-3.333333333
478	15.95	299.23	106.15	7.23	-7.666666667	-2.333333333
479	15.98	299	106.08	15.8	-16.66666667	5.666666667
480	16.02	298.5	106.25	15.02	-16.66666667	1.333333333
481	16.05	298	106.29	15.05	-16.66666667	1.333333333
482	16.08	297.5	106.33	6.93	-6.333333333	4.333333333
483	16.12	297.31	106.46	11.78	-13	1.333333333
484	16.15	296.92	106.5	12.67	-14	2.333333333
485	16.18	296.5	106.57	10.01	-9	6.666666667
486	16.22	296.23	106.77	4.61	0	5
487	16.25	296.23	106.92	39.98	42.33333333	13.66666667
488	16.28	297.5	107.33	7.49	0	8.333333333
489	16.32	297.5	107.58	6.91	-7.666666667	-1
490	16.35	297.27	107.55	6.74	-6.333333333	4
491	16.38	297.08	107.67	12.91	-11.66666667	8
492	16.42	296.73	107.91	12.87	-14	3
493	16.45	296.31	108	9.55	-10.33333333	2.666666667
494	16.48	296	108.08	15.19	-16.66666667	3
495	16.52	295.5	108.17	2.5	0	2.666666667
496	16.55	295.5	108.25	30.07	-33.33333333	-2.666666667
497	16.58	294.5	108.17	19.51	16.66666667	13.66666667
498	16.62	295	108.58	42.15	42.33333333	20
499	16.65	296.27	109.18	5.45	0	6
500	16.68	296.27	109.36	6.99	-6.333333333	4.666666667
501	16.72	296.08	109.5	11.78	-13	1.333333333
502	16.75	295.69	109.54	5.92	-6.333333333	1.333333333
503	16.78	295.5	109.58	12.73	-14	3
504	16.82	295.08	109.67	17.48	-19.33333333	0
505	16.85	294.5	109.67	7.88	-6.333333333	6
506	16.88	294.31	109.85	9.23	-10.33333333	-0.666666667
507	16.92	294	109.83	27.02	16.66666667	25
508	16.95	294.5	110.58	27.24	27	14
509	16.98	295.31	111	6.28	6.333333333	2.666666667
510	17.02	295.5	111.08	23.16	-25.66666667	0.333333333
511	17.05	294.73	111.09	9.96	-7.666666667	8
512	17.08	294.5	111.33	2.5	0	3
513	17.12	294.5	111.42	5.92	-6.333333333	1.333333333
514	17.15	294.31	111.46	16.3	-18	2.666666667
515	17.18	293.77	111.54	8.65	-9	3.333333333
516	17.22	293.5	111.64	8.91	-9	4.333333333
517	17.25	293.23	111.77	16.78	-18	5
518	17.28	292.69	111.92	6.21	-6.333333333	2.666666667
519	17.32	292.5	112	26.55	19.33333333	22.33333333
520	17.35	293.08	112.67	12.49	14	0
521	17.38	293.5	112.67	7.49	0	8.333333333
522	17.42	293.5	112.92	5	0	5.333333333
523	17.45	293.5	113.08	12.49	-14	0
524	17.48	293.08	113.08	13.58	-11.66666667	9.333333333
525	17.52	292.73	113.36	6.99	-7.666666667	2
526	17.55	292.5	113.42	21.32	7.666666667	22.33333333
527	17.58	292.73	114.09	44.35	36.33333333	33.33333333
528	17.62	293.82	115.09	9.92	-10.66666667	-3
529	17.65	293.5	115	5.76	-4	-5
530	17.68	293.38	114.85	12.41	-5	12.66666667
531	17.72	293.23	115.23	10.31	-10.33333333	5
532	17.75	292.92	115.38	12.72	-14	1.333333333
533	17.78	292.5	115.42	0	0	0
534	17.82	292.5	115.42	22.2	-24.33333333	4
535	17.85	291.77	115.54	3.26	-2.666666667	2.666666667
536	17.88	291.69	115.62	18.69	-20.33333333	4.333333333
537	17.92	291.08	115.75	5.58	-2.666666667	5.666666667
538	17.95	291	115.92	9.64	-6	8.666666667
539	17.98	290.82	116.18	31.77	30.33333333	18.33333333
540	18.02	291.73	116.73	8.77	9	3.333333333
541	18.05	292	116.83	15.99	-14	11.33333333
542	18.08	291.58	117.17	5.58	-2.666666667	5.333333333
543	18.12	291.5	117.33	0	0	0
544	18.15	291.5	117.33	24.22	-27	-0.666666667
545	18.18	290.69	117.31	5.82	-6.333333333	0.666666667
546	18.22	290.5	117.33	6.93	-6.333333333	4.333333333
547	18.25	290.31	117.46	12.27	-13	4
548	18.28	289.92	117.58	12.73	-14	-2.666666667
549	18.32	289.5	117.5	15.58	-16.66666667	4.666666667
550	18.35	289	117.64	11.05	-10.33333333	7
551	18.38	288.69	117.85	9.15	-8.666666667	5
552	18.42	288.43	118	13.02	-14.33333333	2.333333333
553	18.45	288	118.07	25.85	25.66666667	13
554	18.48	288.77	118.46	15.09	16.66666667	-0.333333333
555	18.52	289.27	118.45	6.86	-6.333333333	4.333333333
556	18.55	289.08	118.58	8.73	7.666666667	6.333333333
557	18.58	289.31	118.77	19.89	-19.33333333	10.66666667
558	18.62	288.73	119.09	7.18	-7.666666667	2.666666667
559	18.65	288.5	119.17	8.08	-9	-0.666666667
560	18.68	288.23	119.15	21.91	-24.33333333	0.666666667
561	18.72	287.5	119.17	5	0	5.333333333
562	18.75	287.5	119.33	5.82	-6.333333333	-0.666666667
563	18.79	287.31	119.31	40.9	32	32
564	18.82	288.27	120.27	7.05	7.666666667	2
565	18.85	288.5	120.33	2.5	0	3
566	18.89	288.5	120.42	6.91	-7.666666667	1
567	18.92	288.27	120.45	10.52	-6.333333333	10
568	18.95	288.08	120.75	21.01	-23.33333333	-2
569	18.99	287.38	120.69	3.26	-2.333333333	2.666666667
570	19.02	287.31	120.77	9.42	-10.33333333	2
571	19.05	287	120.83	16.75	-16.66666667	8.333333333
572	19.09	286.5	121.08	0	0	0
573	19.12	286.5	121.08	29.97	-33.33333333	0
574	19.15	285.5	121.08	5	0	5.666666667
575	19.19	285.5	121.25	15.33	-16.66666667	-3.666666667
576	19.22	285	121.14	21.98	-23	8
577	19.25	284.31	121.38	21.75	12.66666667	20.66666667
578	19.29	284.69	122	35.63	31.66666667	23.66666667
579	19.32	285.64	122.71	6.72	-6	4.666666667
580	19.35	285.46	122.85	6.96	-7	-3.333333333
581	19.39	285.25	122.75	7.06	-5.666666667	5.666666667
582	19.42	285.08	122.92	10.67	-11.66666667	-0.333333333
583	19.45	284.73	122.91	8.42	-5.333333333	7.666666667
584	19.49	284.57	123.14	7.72	-4.666666667	7.333333333
585	19.52	284.43	123.36	13.02	-14.33333333	-2.333333333
586	19.55	284	123.29	8.56	0	9.333333333
587	19.59	284	123.57	15.51	-16.66666667	-4.333333333
588	19.62	283.5	123.44	29.98	-33.33333333	-0.666666667
589	19.65	282.5	123.42	17.22	-19	-2
590	19.69	281.93	123.36	8.93	-8	6
591	19.72	281.69	123.54	12.72	-6.333333333	12.66666667
592	19.75	281.5	123.92	36.02	33.33333333	22
593	19.79	282.5	124.58	0	0	0
594	19.82	282.5	124.58	5	0	5.666666667
595	19.85	282.5	124.75	6.44	-6.333333333	3.333333333
596	19.89	282.31	124.85	18.01	-15.33333333	12.66666667
597	19.92	281.85	125.23	11.78	-11.66666667	6.333333333
598	19.95	281.5	125.42	15.19	-16.66666667	-3
599	19.99	281	125.33	7.91	-7.666666667	4.333333333
600	20.02	280.77	125.46	8.86	-9	4
601	20.05	280.5	125.58	15.09	-16.66666667	2
602	20.09	280	125.64	21.09	-23	4.333333333
603	20.12	279.31	125.77	5.15	-2.666666667	5
604	20.15	279.23	125.92	14.02	-15.33333333	2.666666667
605	20.19	278.77	126	8.07	-9	0
606	20.22	278.5	126	23.76	-24.33333333	10.33333333
607	20.25	277.77	126.31	29.04	27	17.33333333
608	20.29	278.58	126.83	21.65	21.66666667	10.66666667
609	20.32	279.23	127.15	15.21	-16.66666667	-2
610	20.35	278.73	127.09	6.43	-5	5.333333333
611	20.39	278.58	127.25	3.53	-2.666666667	2.666666667
612	20.42	278.5	127.33	15	-16.66666667	1
613	20.45	278	127.36	9.74	-10.33333333	3.333333333
614	20.49	277.69	127.46	5.88	-6.333333333	1.333333333
615	20.52	277.5	127.5	8.15	-9	1.333333333
616	20.55	277.23	127.54	19.83	-18	12.66666667
617	20.59	276.69	127.92	34.04	33.33333333	18
618	20.62	277.69	128.46	12.27	13	4
619	20.65	278.08	128.58	3.53	-2.666666667	3
620	20.69	278	128.67	10.94	-9	8
621	20.72	277.73	128.91	12.28	-7.666666667	11.33333333
622	20.75	277.5	129.25	8.57	-9	-3.333333333
623	20.79	277.23	129.15	7.15	-7.666666667	2
624	20.82	277	129.21	15.02	-16.66666667	1.333333333
625	20.85	276.5	129.25	15.33	-16.66666667	3.666666667
626	20.89	276	129.36	15.33	-16.66666667	-3.666666667
627	20.92	275.5	129.25	9.63	0	10.66666667
628	20.95	275.5	129.57	38.31	36	22.66666667
629	20.99	276.58	130.25	15.58	16.33333333	6
630	21.02	277.07	130.43	0	0	0
631	21.05	277.07	130.43	11.83	-12.66666667	3.666666667
632	21.09	276.69	130.54	12.82	-14	-3
633	21.12	276.27	130.45	9.49	1.333333333	10.66666667
634	21.15	276.31	130.77	19.89	-19.33333333	10.66666667
635	21.19	275.73	131.09	7.18	-7.666666667	2.666666667
636	21.22	275.5	131.17	8.08	-9	-0.666666667
637	21.25	275.23	131.15	21.91	-24.33333333	0.666666667
638	21.29	274.5	131.17	4.99	0	5.333333333
639	21.32	274.5	131.33	30.38	-33.33333333	-5.333333333
640	21.35	273.5	131.17	36.02	33.33333333	22
641	21.39	274.5	131.83	33.51	33.33333333	16.66666667
642	21.42	275.5	132.33	2.5	0	3
643	21.45	275.5	132.42	6.91	-7.666666667	1
644	21.49	275.27	132.45	13.03	-14	3
645	21.52	274.85	132.54	11.06	-11.66666667	4.333333333
646	21.55	274.5	132.67	7.88	-6.333333333	6
647	21.59	274.31	132.85	9.46	-10.33333333	2.333333333
648	21.62	274	132.92	15.8	-16.66666667	5.333333333
649	21.65	273.5	133.08	8.34	-9	2.333333333
650	21.69	273.23	133.15	22.55	-24.33333333	6
651	21.72	272.5	133.33	2.5	0	-2.666666667
652	21.75	272.5	133.25	29.97	-33.33333333	0
653	21.79	271.5	133.25	19.51	16.66666667	14
654	21.82	272	133.67	26.55	19.33333333	22
655	21.85	272.58	134.33	8.03	9	1.666666667
656	21.89	272.85	134.38	6.52	-5.333333333	5.333333333
657	21.92	272.69	134.54	5.92	-6.333333333	1.333333333
658	21.95	272.5	134.58	8.02	-6.333333333	6.333333333
659	21.99	272.31	134.77	13.18	-10.33333333	10.33333333
660	22.02	272	135.08	15.19	-16.66666667	3
661	22.05	271.5	135.17	8.51	-9	-3
662	22.09	271.23	135.08	22.07	-24.33333333	3
663	22.12	270.5	135.17	7.49	0	8.333333333
664	22.16	270.5	135.42	21.92	-24.33333333	-1.333333333
665	22.19	269.77	135.38	8.21	-9	-1.666666667
666	22.22	269.5	135.33	8.94	-9	4.333333333
667	22.26	269.23	135.46	21.93	-24.33333333	1.333333333
668	22.29	268.5	135.5	9.92	-9	6.333333333
669	22.32	268.23	135.69	17.56	-18	7.666666667
670	22.36	267.69	135.92	8.15	-8.666666667	-2
671	22.39	267.43	135.86	4.79	2.333333333	4.666666667
672	22.42	267.5	136	29.09	27	18
673	22.46	268.31	136.54	5.16	2.333333333	5
674	22.49	268.38	136.69	23.74	13	23
675	22.52	268.77	137.38	48.95	35	42
676	22.56	269.82	138.64	15.82	3.333333333	17
677	22.59	269.92	139.15	11.43	5.333333333	11.66666667
678	22.62	270.08	139.5	8.94	-8.666666667	4.666666667
679	22.66	269.82	139.64	14.14	-5	14.66666667
680	22.69	269.67	140.08	11.36	0.666666667	12.66666667
681	22.72	269.69	140.46	4.9	-4	3.666666667
682	22.76	269.57	140.57	24.27	-26.66666667	-3.666666667
683	22.79	268.77	140.46	6.78	-6.666666667	3.666666667
684	22.82	268.57	140.57	8.7	-8.666666667	4
685	22.86	268.31	140.69	11.74	-13	-0.666666667
686	22.89	267.92	140.67	15.99	-14	11
687	22.92	267.5	141	13.02	-14.33333333	2.333333333
688	22.96	267.07	141.07	17.36	-19	3.333333333
689	22.99	266.5	141.17	6.08	-6.333333333	2
690	23.02	266.31	141.23	11.72	6.333333333	11.33333333
691	23.06	266.5	141.57	33.17	25.66666667	26.33333333
692	23.09	267.27	142.36	3.55	-3.333333333	2
693	23.12	267.17	142.42	11.95	-13.33333333	-1.333333333
694	23.16	266.77	142.38	3.26	-2.666666667	2.666666667
695	23.19	266.69	142.46	12.42	-12.66666667	5.333333333
696	23.22	266.31	142.62	2.31	0	2.333333333
697	23.26	266.31	142.69	24.22	-27	-0.666666667
698	23.29	265.5	142.67	9.99	0	11
699	23.32	265.5	143	14.99	-16.66666667	0
700	23.36	265	143	14.99	-16.66666667	0
701	23.39	264.5	143	16.3	-16.66666667	7
702	23.42	264	143.21	7.46	-7.666666667	3.333333333
703	23.46	263.77	143.31	16.3	-18	2.333333333
704	23.49	263.23	143.38	2.31	0	2.666666667
705	23.52	263.23	143.46	21.93	-24.33333333	1.333333333
706	23.56	262.5	143.5	9.92	-9	6.333333333
707	23.59	262.23	143.69	30.47	25.66666667	22.33333333
708	23.62	263	144.36	15.58	16.66666667	4.666666667
709	23.66	263.5	144.5	22.17	-24.33333333	-4
710	23.69	262.77	144.38	5.16	-2.666666667	5.333333333
711	23.72	262.69	144.54	6.39	-4	5.666666667
712	23.76	262.57	144.71	8.07	-8.666666667	2
713	23.79	262.31	144.77	7.29	-2.666666667	7.666666667
714	23.82	262.23	145	21.9	-24.33333333	0
715	23.86	261.5	145	15.58	-16.66666667	4.666666667
716	23.89	261	145.14	16.04	-16.66666667	6.333333333
717	23.92	260.5	145.33	39.49	36	25
718	23.96	261.58	146.08	31.29	30.66666667	16.66666667
719	23.99	262.5	146.58	7.83	-7.666666667	-4.333333333
720	24.02	262.27	146.45	8.52	-6.333333333	7.333333333
721	24.06	262.08	146.67	17.48	-19.33333333	0
722	24.09	261.5	146.67	9.99	0	11
723	24.12	261.5	147	8.07	-9	0
724	24.16	261.23	147	14.02	-15.33333333	2.666666667
725	24.19	260.77	147.08	9.59	-9	5.666666667
726	24.22	260.5	147.25	31.38	24.33333333	25
727	24.26	261.23	148	30.96	28.33333333	19.33333333
728	24.29	262.08	148.58	2.5	-2.666666667	0
729	24.32	262	148.58	9.99	0	11.33333333
730	24.36	262	148.92	6.66	-5	5.333333333
731	24.39	261.85	149.08	10.72	-11.66666667	3
732	24.42	261.5	149.17	15.8	-16.66666667	-5.666666667
733	24.46	261	149	11.53	-7.666666667	10.33333333
734	24.49	260.77	149.31	14.58	-15.33333333	5
735	24.52	260.31	149.46	3.26	-2.666666667	2.666666667
736	24.56	260.23	149.54	29.83	28	17.66666667
737	24.59	261.07	150.07	21.98	20.66666667	13
738	24.62	261.69	150.46	9.92	10.33333333	4
739	24.66	262	150.58	3.53	-2.666666667	3
740	24.69	261.92	150.67	15.99	-14	11
741	24.72	261.5	151	8.39	-9	-2.666666667
742	24.76	261.23	150.92	6.92	-7.666666667	0.333333333
743	24.79	261	150.93	15.14	-16.66666667	2.333333333
744	24.82	260.5	151	9	-6.333333333	7.666666667
745	24.86	260.31	151.23	27.51	23	20
746	24.89	261	151.83	30.38	33.33333333	5.666666667
747	24.92	262	152	7.29	-7.666666667	2.666666667
748	24.96	261.77	152.08	9.22	0	10
749	24.99	261.77	152.38	8.21	-9	-1.666666667
750	25.02	261.5	152.33	0	0	0
751	25.06	261.5	152.33	8.94	-9	4.333333333
752	25.09	261.23	152.46	11.07	-7.666666667	9.666666667
753	25.12	261	152.75	14.99	-16.66666667	0
754	25.16	260.5	152.75	15.19	-16.66666667	2.666666667
755	25.19	260	152.83	37.68	38	17.66666667
756	25.22	261.14	153.36	18.83	21	-1.666666667
757	25.26	261.77	153.31	8.7	-9	3.666666667
758	25.29	261.5	153.42	0	0	0
759	25.32	261.5	153.42	6.89	-4	6.666666667
760	25.36	261.38	153.62	13.25	-12.66666667	7
761	25.39	261	153.83	6.93	-7.666666667	0.666666667
762	25.42	260.77	153.85	2.31	0	2.333333333
763	25.46	260.77	153.92	23.05	-25.66666667	0.333333333
764	25.49	260	153.93	8.22	7.666666667	5
765	25.52	260.23	154.08	42.57	42.33333333	21
766	25.56	261.5	154.71	4.28	0	-4.666666667
767	25.59	261.5	154.57	2.14	0	2.333333333
768	25.63	261.5	154.64	10.7	0	12
769	25.66	261.5	155	8.39	-9	-2.666666667
770	25.69	261.23	154.92	7.29	-7.666666667	2.666666667
771	25.73	261	155	14.99	-16.66666667	0
772	25.76	260.5	155	14.99	-16.66666667	0
773	25.79	260	155	15.47	7.666666667	15.33333333
774	25.83	260.23	155.46	43.52	42.33333333	23.66666667
775	25.86	261.5	156.17	2.5	0	-3
776	25.89	261.5	156.08	5	0	5.666666667
777	25.93	261.5	156.25	7.62	-7.666666667	3.666666667
778	25.96	261.27	156.36	7.31	-3.333333333	7.333333333
779	25.99	261.17	156.58	11.99	-13.33333333	-1.333333333
780	26.03	260.77	156.54	8.65	-9	3.333333333
781	26.06	260.5	156.64	16.04	-16.66666667	6.333333333
782	26.09	260	156.83	7.42	-7.666666667	3
783	26.13	259.77	156.92	14.02	15.33333333	2.666666667
784	26.16	260.23	157	39.66	36	25.66666667
785	26.19	261.31	157.77	2.31	0	-2.666666667
786	26.23	261.31	157.69	13.06	6.333333333	13
787	26.26	261.5	158.08	5	0	5.666666667
788	26.29	261.5	158.25	21.91	-24.33333333	-0.666666667
789	26.33	260.77	158.23	8.63	-9	3.333333333
790	26.36	260.5	158.33	5.97	-6.333333333	1.666666667
791	26.39	260.31	158.38	9.85	-10.33333333	4
792	26.43	260	158.5	9.99	0	11
793	26.46	260	158.83	47.39	50	16.66666667
794	26.49	261.5	159.33	5.97	-6.333333333	1.666666667
795	26.53	261.31	159.38	7.56	-7.666666667	4
796	26.56	261.08	159.5	10.5	7.666666667	9
797	26.59	261.31	159.77	9.24	-10.33333333	-0.666666667
798	26.63	261	159.75	16.75	-16.66666667	8.333333333
799	26.66	260.5	160	8.39	-9	-2.666666667
800	26.69	260.23	159.92	7.29	-7.666666667	2.666666667
801	26.73	260	160	6.42	0	7
802	26.76	260	160.21	50.75	50	26.33333333
803	26.79	261.5	161	0	0	0
804	26.83	261.5	161	0	0	0
805	26.86	261.5	161	7.49	0	8.333333333
806	26.89	261.5	161.25	15.02	-16.66666667	1.333333333
807	26.93	261	161.29	7.52	-7.666666667	3
808	26.96	260.77	161.38	8.21	-9	-1.666666667
809	26.99	260.5	161.33	8.21	-9	1.666666667
810	27.03	260.23	161.38	9.22	0	10.33333333
811	27.06	260.23	161.69	6.92	0	7.666666667
812	27.09	260.23	161.92	39.98	42.33333333	13.66666667
813	27.13	261.5	162.33	2.5	0	-2.666666667
814	27.16	261.5	162.25	5	0	5.666666667
815	27.19	261.5	162.42	13.45	-14	5.333333333
816	27.23	261.08	162.58	3.53	-2.666666667	3
817	27.26	261	162.67	8.76	-7.666666667	6
818	27.29	260.77	162.85	9.29	-9	5
819	27.33	260.5	163	19.73	-21.66666667	-2.666666667
820	27.36	259.85	162.92	2.31	-2.666666667	0
821	27.39	259.77	162.92	50.56	51.33333333	23.33333333
822	27.43	261.31	163.62	5.91	6.333333333	-1.666666667
823	27.46	261.5	163.57	4.28	0	4.666666667
824	27.49	261.5	163.71	8.56	0	9.666666667
825	27.53	261.5	164	8.39	-9	-2.666666667
826	27.56	261.23	163.92	14.02	-15.33333333	-2.333333333
827	27.59	260.77	163.85	9.29	-9	5
828	27.63	260.5	164	6.21	-6.333333333	2.666666667
829	27.66	260.31	164.08	7.29	-2.666666667	7.666666667
830	27.69	260.23	164.31	36.45	33.33333333	23
831	27.73	261.23	165	16.62	15.33333333	10.33333333
832	27.76	261.69	165.31	6.02	-6.333333333	-2
833	27.79	261.5	165.25	7.49	0	8.333333333
834	27.83	261.5	165.5	12.73	-14	2.666666667
835	27.86	261.08	165.58	12.27	-13	-4
836	27.89	260.69	165.46	6.82	-6.333333333	4
837	27.93	260.5	165.58	9.81	-9	6.333333333
838	27.96	260.23	165.77	11.76	-12.66666667	2.666666667
839	27.99	259.85	165.85	11.35	-11.66666667	5
840	28.03	259.5	166	8.39	-9	-2.666666667
841	28.06	259.23	165.92	22.02	-24.33333333	2.666666667
842	28.09	258.5	166	8.39	-9	-2.666666667
843	28.13	258.23	165.92	14.58	-15.33333333	5.333333333
844	28.16	257.77	166.08	40.9	41	19.66666667
845	28.19	259	166.67	9.72	10.33333333	3.333333333
846	28.23	259.31	166.77	9	6.333333333	7.666666667
847	28.26	259.5	167	13.02	-14.33333333	2.333333333
848	28.29	259.07	167.07	9.39	-10	2.666666667
849	28.33	258.77	167.15	8.57	-9	3.333333333
850	28.36	258.5	167.25	15.02	-16.66666667	1.333333333
851	28.39	258	167.29	7.52	-7.666666667	3
852	28.43	257.77	167.38	14.02	-15.33333333	2.666666667
853	28.46	257.31	167.46	22.82	18	18
854	28.49	257.85	168	30.93	30.66666667	15.33333333
855	28.53	258.77	168.46	2.3	-2.666666667	0
856	28.56	258.69	168.46	5.88	-6.333333333	1.333333333
857	28.59	258.5	168.5	8.15	-6.333333333	6.333333333
858	28.63	258.31	168.69	2.31	0	2.666666667
859	28.66	258.31	168.77	7.29	-2.666666667	7.666666667
860	28.69	258.23	169	22.04	-24.33333333	2.666666667
861	28.73	257.5	169.08	9.39	-9	-5.333333333
862	28.76	257.23	168.92	14.73	-7.666666667	14.66666667
863	28.79	257	169.36	52.32	50	29.66666667
864	28.83	258.5	170.25	8.57	6.333333333	7
865	28.86	258.69	170.46	12.91	-14	-3.333333333
866	28.89	258.27	170.36	9.47	7.666666667	7.333333333
867	28.93	258.5	170.58	8.02	-6.333333333	6.333333333
868	28.96	258.31	170.77	3.26	-2.666666667	2.666666667
869	29	258.23	170.85	22	-24.33333333	2.333333333
870	29.03	257.5	170.92	8.07	-9	0
871	29.06	257.23	170.92	8.22	-7.666666667	5
872	29.1	257	171.07	15.25	-16.66666667	3.333333333
873	29.13	256.5	171.17	7.15	-6.333333333	4.666666667
874	29.16	256.31	171.31	13.57	9	12
875	29.2	256.58	171.67	32.56	30.66666667	19.33333333
876	29.23	257.5	172.25	0	0	0
877	29.26	257.5	172.25	0	0	0
878	29.3	257.5	172.25	9.99	0	11
879	29.33	257.5	172.58	22.2	-24.33333333	-4
880	29.36	256.77	172.46	3.26	-2.666666667	2.666666667
881	29.4	256.69	172.54	15.47	-15.33333333	7.666666667
882	29.43	256.23	172.77	7.18	-7.666666667	2
883	29.46	256	172.83	7.42	-7.666666667	3
884	29.5	255.77	172.92	23.05	-25.66666667	0.333333333
885	29.53	255	172.93	6.92	-7.666666667	-0.333333333
886	29.56	254.77	172.92	10.88	-9	8.333333333
887	29.6	254.5	173.17	21.19	16.66666667	16.66666667
888	29.63	255	173.67	37.68	41	8.333333333
889	29.66	256.23	173.92	0	0	0
890	29.7	256.23	173.92	15.47	-15.33333333	7.666666667
891	29.73	255.77	174.15	8.57	-9	3.333333333
892	29.76	255.5	174.25	0	0	0
893	29.8	255.5	174.25	21.97	-24.33333333	2
894	29.83	254.77	174.31	4.61	0	5
895	29.86	254.77	174.46	16.3	-18	2.666666667
896	29.9	254.23	174.54	21.25	18	15.33333333
897	29.93	254.77	175	30.93	30.66666667	15.33333333
898	29.96	255.69	175.46	7.81	8	3.666666667
899	30	255.93	175.57	10.82	-2.666666667	11.66666667
900	30.03	255.85	175.92	10.63	-11.66666667	2.666666667
901	30.06	255.5	176	7.49	0	8.333333333
902	30.1	255.5	176.25	22.09	-24.33333333	-3.333333333
903	30.13	254.77	176.15	2.31	0	2.666666667
904	30.16	254.77	176.23	8.09	-9	0.666666667
905	30.2	254.5	176.25	22.27	-24.33333333	4.333333333
906	30.23	253.77	176.38	52.62	51.33333333	28.33333333
907	30.26	255.31	177.23	13.44	12.66666667	7.666666667
908	30.3	255.69	177.46	6.82	-6.333333333	4
909	30.33	255.5	177.58	4.76	-4	3.666666667
910	30.36	255.38	177.69	3.26	-2.333333333	2.666666667
911	30.4	255.31	177.77	3.26	-2.666666667	2.666666667
912	30.43	255.23	177.85	22.38	-24.33333333	5
913	30.46	254.5	178	2.5	0	2.666666667
914	30.5	254.5	178.08	10.5	-9	7.666666667
915	30.53	254.23	178.31	43.33	42.33333333	23
916	30.56	255.5	179	12.25	9	10.33333333
917	30.6	255.77	179.31	9.11	-9	-4.666666667
918	30.63	255.5	179.17	10.55	6.333333333	9.666666667
919	30.66	255.69	179.46	4.9	-4	3.666666667
920	30.7	255.57	179.57	10.83	-11.33333333	4
921	30.73	255.23	179.69	14.58	-15.33333333	-5
922	30.76	254.77	179.54	11.97	-9	9.666666667
923	30.8	254.5	179.83	2.26	-2.333333333	1
924	30.83	254.43	179.86	28.77	26.66666667	17.33333333
925	30.86	255.23	180.38	31.36	33.33333333	10.33333333
926	30.9	256.23	180.69	2.31	0	2.666666667
927	30.93	256.23	180.77	6.92	0	7.666666667
928	30.96	256.23	181	14.58	-15.33333333	5
929	31	255.77	181.15	2.31	0	2.666666667
930	31.03	255.77	181.23	35.18	32	22.66666667
931	31.06	256.73	181.91	33.33	32	18.33333333
932	31.1	257.69	182.46	0	0	0
933	31.13	257.69	182.46	10.31	-10.33333333	5.333333333
934	31.16	257.38	182.62	2.31	0	2.333333333
935	31.2	257.38	182.69	3.26	-2.333333333	2.666666667
936	31.23	257.31	182.77	12.93	-10.33333333	10
937	31.26	257	183.07	6.92	-7.666666667	0.333333333
938	31.3	256.77	183.08	8.51	-9	3
939	31.33	256.5	183.17	15.25	-16.66666667	-3.333333333
940	31.36	256	183.07	6.92	-7.666666667	0.333333333
941	31.4	255.77	183.08	14.58	-15.33333333	5
942	31.43	255.31	183.23	23.28	23	11.66666667
943	31.46	256	183.58	31.93	28.33333333	21.66666667
944	31.5	256.85	184.23	7.29	-2.666666667	-7.666666667
945	31.53	256.77	184	6.92	0	7.666666667
946	31.56	256.77	184.23	6.92	0	7.666666667
947	31.6	256.77	184.46	8.94	-9	-4.333333333
948	31.63	256.5	184.33	9.28	0	10.33333333
949	31.66	256.5	184.64	22.57	-24.33333333	-6
950	31.7	255.77	184.46	6.92	0	7.666666667
951	31.73	255.77	184.69	9.11	-9	4.666666667
952	31.76	255.5	184.83	34.7	33.33333333	19.66666667
953	31.8	256.5	185.42	25.58	27	9
954	31.83	257.31	185.69	2.31	0	2.666666667
955	31.86	257.31	185.77	11.04	6.333333333	10.33333333
956	31.9	257.5	186.08	15.24	-14.33333333	9.333333333
957	31.93	257.07	186.36	9.18	-10	-1.666666667
958	31.96	256.77	186.31	0	0	0
959	32	256.77	186.31	23.06	-25.66666667	-0.666666667
960	32.03	256	186.29	7.52	-7.666666667	3
961	32.06	255.77	186.38	39.66	36	25.66666667
962	32.1	256.85	187.15	22.17	21.66666667	11.66666667
963	32.13	257.5	187.5	2.5	0	2.666666667
964	32.16	257.5	187.58	0	0	0
965	32.2	257.5	187.58	9.76	-6.333333333	9
966	32.23	257.31	187.85	13.41	6.333333333	13.33333333
967	32.26	257.5	188.25	16.75	-16.66666667	-8.333333333
968	32.3	257	188	15.19	-16.66666667	2.666666667
969	32.33	256.5	188.08	7.49	0	8.333333333
970	32.37	256.5	188.33	8.43	-6.333333333	7
971	32.4	256.31	188.54	50.61	48.66666667	28
972	32.43	257.77	189.38	8.9	7.666666667	6.333333333
973	32.47	258	189.57	2.85	0	3.333333333
974	32.5	258	189.67	9.99	-10.33333333	-4.333333333
975	32.53	257.69	189.54	14.99	-6.333333333	15.33333333
976	32.57	257.5	190	0	0	0
977	32.6	257.5	190	15.14	-16.66666667	-2.333333333
978	32.63	257	189.93	7.24	-7.666666667	2.333333333
979	32.67	256.77	190	12.74	7.666666667	12
980	32.7	257	190.36	51.09	50	27
981	32.73	258.5	191.17	5	0	-5.666666667
982	32.77	258.5	191	0	0	0
983	32.8	258.5	191	10.87	-6.333333333	10.33333333
984	32.83	258.31	191.31	16.78	-18	5
985	32.87	257.77	191.46	11.24	10.33333333	7
986	32.9	258.08	191.67	53.79	53.66666667	26.33333333
987	32.93	259.69	192.46	2.3	2.666666667	0
988	32.97	259.77	192.46	16.62	15.33333333	10.33333333
989	33	260.23	192.77	0	0	0
990	33.03	260.23	192.77	15.47	-15.33333333	7.666666667
991	33.07	259.77	193	8.07	-9	0
992	33.1	259.5	193	14.36	-14.33333333	7
993	33.13	259.07	193.21	3.03	-2.333333333	2.666666667
994	33.17	259	193.29	2.14	0	-2.666666667
995	33.2	259	193.21	20.76	-23	0.666666667
996	33.23	258.31	193.23	5.15	-2.666666667	5
997	33.27	258.23	193.38	13.83	-15.33333333	0
998	33.3	257.77	193.38	34.04	33.33333333	18
999	33.33	258.77	193.92	22.42	24.33333333	5.333333333
1000	33.37	259.5	194.08	8.34	9	2.333333333
1001	33.4	259.77	194.15	4.61	0	5.333333333
1002	33.43	259.77	194.31	8.25	-9	-2
1003	33.47	259.5	194.25	10.26	-9	7
1004	33.5	259.23	194.46	28.14	25.66666667	18
1005	33.53	260	195	35.76	36	16.66666667
1006	33.57	261.08	195.5	8.86	7.666666667	6.333333333
1007	33.6	261.31	195.69	0	0	0
1008	33.63	261.31	195.69	4.61	0	5.333333333
1009	33.67	261.31	195.85	5.15	-2.666666667	5
1010	33.7	261.23	196	14.02	-15.33333333	2.666666667
1011	33.73	260.77	196.08	8.51	-9	3
1012	33.77	260.5	196.17	15.05	-16.66666667	1.333333333
1013	33.8	260	196.21	0	0	0
1014	33.83	260	196.21	15.02	-16.66666667	1.333333333
1015	33.87	259.5	196.25	15.02	-16.66666667	1.333333333
1016	33.9	259	196.29	7.52	-7.666666667	3
1017	33.93	258.77	196.38	14.58	-15.33333333	5.333333333
1018	33.97	258.31	196.54	3.26	-2.666666667	2.666666667
1019	34	258.23	196.62	51.55	51.33333333	25.33333333
1020	34.03	259.77	197.38	9.02	-9	-4.333333333
1021	34.07	259.5	197.25	8.57	6.333333333	7
1022	34.1	259.69	197.46	6.82	-6.333333333	4
1023	34.13	259.5	197.58	8.7	-9	3.666666667
1024	34.17	259.23	197.69	7.07	-7.666666667	-1.666666667
1025	34.2	259	197.64	21.09	-23	4.333333333
1026	34.23	258.31	197.77	3.26	-2.666666667	2.666666667
1027	34.27	258.23	197.85	7.34	-7.666666667	2.666666667
1028	34.3	258	197.93	17.26	-19	-2.333333333
1029	34.33	257.43	197.86	13.54	-14.33333333	4.666666667
1030	34.37	257	198	15.8	-16.66666667	5.666666667
1031	34.4	256.5	198.17	47.39	50	16.66666667
1032	34.43	258	198.67	9.72	10.33333333	3.333333333
1033	34.47	258.31	198.77	7.26	6.333333333	5
1034	34.5	258.5	198.92	7.49	0	8.333333333
1035	34.53	258.5	199.17	13.33	-14.33333333	4
1036	34.57	258.07	199.29	13.43	14.33333333	4.333333333
1037	34.6	258.5	199.42	39.01	33.33333333	27.66666667
1038	34.63	259.5	200.25	25.6	24.33333333	14.66666667
1039	34.67	260.23	200.69	7.65	-7.666666667	-3.666666667
1040	34.7	260	200.58	3.53	-2.666666667	3
1041	34.73	259.92	200.67	10.3	2.666666667	11
1042	34.77	260	201	14.99	-16.66666667	0
1043	34.8	259.5	201	10.87	-6.333333333	10.33333333
1044	34.83	259.31	201.31	3.26	-2.666666667	2.333333333
1045	34.87	259.23	201.38	42.27	42.33333333	20.66666667
1046	34.9	260.5	202	17.26	19	2.333333333
1047	34.93	261.07	202.07	7.86	0.333333333	8.666666667
1048	34.97	261.08	202.33	10.17	-10.33333333	4.333333333
1049	35	260.77	202.46	2.31	0	2.666666667
1050	35.03	260.77	202.54	3.26	-2.666666667	2.666666667
1051	35.07	260.69	202.62	6.92	0	7.666666667
1052	35.1	260.69	202.85	20.75	-23	-0.666666667
1053	35.13	260	202.83	7.42	-7.666666667	3
1054	35.17	259.77	202.92	59.42	62.33333333	21.66666667
1055	35.2	261.64	203.57	11.08	12	3.333333333
1056	35.23	262	203.67	2.5	0	2.666666667
1057	35.27	262	203.75	8.65	-7.666666667	5.666666667
1058	35.3	261.77	203.92	2.3	-2.666666667	0
1059	35.33	261.69	203.92	10.24	10.33333333	5
1060	35.37	262	204.07	52.87	50	31
1061	35.4	263.5	205	0	0	0
1062	35.43	263.5	205	7.49	0	8.333333333
1063	35.47	263.5	205.25	8.57	6.333333333	7
1064	35.5	263.69	205.46	2.31	0	2.666666667
1065	35.53	263.69	205.54	11.76	-12.66666667	-2.666666667
1066	35.57	263.31	205.46	11.08	-10.33333333	7
1067	35.6	263	205.67	0	0	0
1068	35.63	263	205.67	50.26	50	25
1069	35.67	264.5	206.42	24.32	24.33333333	11.66666667
1070	35.7	265.23	206.77	0	0	0
1071	35.73	265.23	206.77	4.61	0	5
1072	35.77	265.23	206.92	2.31	0	2.666666667
1073	35.8	265.23	207	14.02	-15.33333333	2.666666667
1074	35.84	264.77	207.08	8.39	-9	-2.666666667
1075	35.87	264.5	207	9	-6.333333333	7.666666667
1076	35.9	264.31	207.23	9.22	0	10.33333333
1077	35.94	264.31	207.54	52.05	56.33333333	13
1078	35.97	266	207.93	15.14	16.66666667	2.333333333
1079	36	266.5	208	7.49	0	8.333333333
1080	36.04	266.5	208.25	0	0	0
1081	36.07	266.5	208.25	2.5	0	2.666666667
1082	36.1	266.5	208.33	21.19	16.66666667	16.66666667
1083	36.14	267	208.83	46.05	50	11.33333333
1084	36.17	268.5	209.17	8.29	9	2
1085	36.2	268.77	209.23	8.63	-9	3.333333333
1086	36.24	268.5	209.33	0	0	0
1087	36.27	268.5	209.33	8.43	-6.333333333	7
1088	36.3	268.31	209.54	8.57	6.333333333	7
1089	36.34	268.5	209.75	2.5	0	2.666666667
1090	36.37	268.5	209.83	0	0	0
1091	36.4	268.5	209.83	54.44	57.66666667	18.33333333
1092	36.44	270.23	210.38	5.15	2.666666667	-5
1093	36.47	270.31	210.23	4.61	0	5
1094	36.5	270.31	210.38	2.31	0	2.666666667
1095	36.54	270.31	210.46	10.39	6.333333333	9.666666667
1096	36.57	270.5	210.75	8.25	-9	-2
1097	36.6	270.23	210.69	6.95	-7.666666667	0.666666667
1098	36.64	270	210.71	7.11	-7.666666667	2
1099	36.67	269.77	210.77	2.31	0	2.666666667
1100	36.7	269.77	210.85	52.75	57.66666667	10.66666667
1101	36.74	271.5	211.17	15	16.66666667	-1
1102	36.77	272	211.14	2.14	0	2.333333333
1103	36.8	272	211.21	4.28	0	5
1104	36.84	272	211.36	7.59	7.666666667	3.333333333
1105	36.87	272.23	211.46	4.61	0	5.333333333
1106	36.9	272.23	211.62	14.02	-15.33333333	2.333333333
1107	36.94	271.77	211.69	8.25	-9	2
1108	36.97	271.5	211.75	9.59	9	5.666666667
1109	37	271.77	211.92	48.85	51.33333333	18
1110	37.04	273.31	212.46	8.57	6.333333333	-7
1111	37.07	273.5	212.25	2.5	0	2.666666667
1112	37.1	273.5	212.33	0	0	0
1113	37.14	273.5	212.33	10.23	-6.333333333	9.666666667
1114	37.17	273.31	212.62	3.26	-2.666666667	2.333333333
1115	37.2	273.23	212.69	7.13	-7.666666667	2
1116	37.24	273	212.75	8.65	-7.666666667	5.666666667
1117	37.27	272.77	212.92	8.51	-9	-3
1118	37.3	272.5	212.83	41.47	42.33333333	18.33333333
1119	37.34	273.77	213.38	35.41	38.33333333	9.666666667
1120	37.37	274.92	213.67	0	0	0
1121	37.4	274.92	213.67	5.58	2.666666667	5.333333333
1122	37.44	275	213.83	10.66	-5	10.66666667
1123	37.47	274.85	214.15	10.59	-11.66666667	-2.333333333
1124	37.5	274.5	214.08	2.5	0	-2.666666667
1125	37.54	274.5	214	0	0	0
1126	37.57	274.5	214	23.76	-24.33333333	10.33333333
1127	37.6	273.77	214.31	18.01	15.33333333	12.66666667
1128	37.64	274.23	214.69	39.14	42.33333333	10.33333333
1129	37.67	275.5	215	2.5	0	-2.666666667
1130	37.7	275.5	214.92	8.45	9	2.666666667
1131	37.74	275.77	215	4.61	0	5
1132	37.77	275.77	215.15	9.51	-10.33333333	2.666666667
1133	37.8	275.46	215.23	49.52	51.33333333	20
1134	37.84	277	215.83	16.75	16.66666667	8.333333333
1135	37.87	277.5	216.08	18.18	19.33333333	5.666666667
1136	37.9	278.08	216.25	6.62	6.333333333	3.666666667
1137	37.94	278.27	216.36	2.72	0	-3
1138	37.97	278.27	216.27	16.35	-18	0
1139	38	277.73	216.27	5.45	0	6
1140	38.04	277.73	216.45	5.45	0	6.333333333
1141	38.07	277.73	216.64	8.86	9	3.666666667
1142	38.1	278	216.75	54.94	57.66666667	20.33333333
1143	38.14	279.73	217.36	2.72	0	-3
1144	38.17	279.73	217.27	15.19	9	14.33333333
1145	38.2	280	217.7	0	0	0
1146	38.24	280	217.7	0	0	0
1147	38.27	280	217.7	0	0	0
1148	38.3	280	217.7	15.06	-16.66666667	1.666666667
1149	38.34	279.5	217.75	7.11	-7.666666667	2.333333333
1150	38.37	279.27	217.82	23.2	24.33333333	8.666666667
1151	38.4	280	218.08	53.59	57.66666667	15.66666667
1152	38.44	281.73	218.55	5.45	0	-6.333333333
1153	38.47	281.73	218.36	15.91	16.33333333	6.666666667
1154	38.5	282.22	218.56	9.9	-7.333333333	8
1155	38.54	282	218.8	8.46	-9	-2.333333333
1156	38.57	281.73	218.73	6.86	-7.666666667	-1
1157	38.6	281.5	218.7	7.68	-7.666666667	4
1158	38.64	281.27	218.82	2.72	0	-3
1159	38.67	281.27	218.73	5.45	0	6
1160	38.7	281.27	218.91	70.84	74.33333333	26.33333333
1161	38.74	283.5	219.7	9.38	9.333333333	-4.666666667
1162	38.77	283.78	219.56	9.38	-9.333333333	4.666666667
1163	38.8	283.5	219.7	12.96	13	6.333333333
1164	38.84	283.89	219.89	4.71	-3.666666667	3.666666667
1165	38.87	283.78	220	22.46	24	6.666666667
1166	38.9	284.5	220.2	28.14	26.33333333	17
1167	38.94	285.29	220.71	21.43	23.66666667	1.333333333
1168	38.97	286	220.75	0	0	0
1169	39	286	220.75	10.02	7.333333333	8.333333333
1170	39.04	286.22	221	6.66	-7.333333333	0
1171	39.07	286	221	3	0	3.333333333
1172	39.1	286	221.1	16.43	-16.66666667	-7.333333333
1173	39.14	285.5	220.88	16.75	16.66666667	8.333333333
1174	39.17	286	221.13	12.49	-9.666666667	10
1175	39.21	285.71	221.43	14.76	-16.33333333	0.333333333
1176	39.24	285.22	221.44	0	0	0
1177	39.27	285.22	221.44	3.33	0	-3.666666667
1178	39.31	285.22	221.33	41.59	42.66666667	18.33333333
1179	39.34	286.5	221.88	0	0	0
1180	39.37	286.5	221.88	8.34	9.333333333	0.333333333
1181	39.41	286.78	221.89	10.66	7.333333333	9.333333333
1182	39.44	287	222.17	15.8	-16.66666667	-5.666666667
1183	39.47	286.5	222	10.7	7	9.666666667
1184	39.51	286.71	222.29	14.82	-16.33333333	1.333333333
1185	39.54	286.22	222.33	25.36	26	-11
1186	39.57	287	222	0	0	0
1187	39.61	287	222	39.47	-43	9.666666667
1188	39.64	285.71	222.29	4.28	0	4.666666667
1189	39.67	285.71	222.43	14.76	-16.33333333	0.333333333
1190	39.71	285.22	222.44	15.95	-17	-5
1191	39.74	284.71	222.29	8.97	9.666666667	3
1192	39.77	285	222.38	0	0	0
1193	39.81	285	222.38	7.49	0	8.333333333
1194	39.84	285	222.63	98.91	100	45.66666667
1195	39.87	288	224	0	0	0
1196	39.91	288	224	0	0	0
1197	39.94	288	224	0	0	0
1198	39.97	288	224	42.38	-33.33333333	33.33333333
1199	40.01	287	225	0	0	0
1200	40.04	287	225	0	0	0
1201	40.07	287	225	42.38	-33.33333333	-33.33333333
1202	40.11	286	224	0	0	0
1203	40.14	286	224	29.97	-33.33333333	0
1204	40.17	285	224	0	0	0
1205	40.21	285	224	0	0	0
1206	40.24	285	224	42.38	33.33333333	33.33333333
1207	40.27	286	225	0	0	0
1208	40.31	286	225	29.97	33.33333333	0
1209	40.34	287	225	0	0	0
1210	40.37	287	225	29.97	0	33.33333333
1211	40.41	287	226	0	0	0
1212	40.44	287	226	0	0	0
1213	40.47	287	226	0	0	0
1214	40.51	287	226	0	0	0
1215	40.54	287	226	29.97	0	33.33333333
1216	40.57	287	227	0	0	0
1217	40.61	287	227	0	0	0
1218	40.64	287	227	59.94	-66.66666667	0
1219	40.67	285	227	0	0	0
1220	40.71	285	227	0	0	0
1221	40.74	285	227	29.97	33.33333333	0
1222	40.77	286	227	0	0	0
1223	40.81	286	227	29.97	33.33333333	0
1224	40.84	287	227	0	0	0
1225	40.87	287	227	42.38	33.33333333	33.33333333
1226	40.91	288	228	29.97	0	33.33333333
1227	40.94	288	229	42.38	33.33333333	33.33333333
1228	40.97	289	230	0	0	0
1229	41.01	289	230	0	0	0
1230	41.04	289	230	0	0	0
1231	41.07	289	230	0	0	0
1232	41.11	289	230	0	0	0
1233	41.14	289	230	0	0	0
1234	41.17	289	230	29.97	-33.33333333	0
1235	41.21	288	230	0	0	0
1236	41.24	288	230	0	0	0
1237	41.27	288	230	0	0	0
1238	41.31	288	230	0	0	0
1239	41.34	288	230	29.97	-33.33333333	0
1240	41.37	287	230	0	0	0
1241	41.41	287	230	29.97	33.33333333	0
1242	41.44	288	230	0	0	0
1243	41.47	288	230	23.98	-26.66666667	0
1244	41.51	287.2	230	38.38	26.66666667	33.33333333
1245	41.54	288	231	0	0	0
1246	41.57	288	231	0	0	0
1247	41.61	288	231	29.97	33.33333333	0
1248	41.64	289	231	0	0	0
1249	41.67	289	231	89.91	-100	0
1250	41.71	286	231	29.97	33.33333333	0
1251	41.74	287	231	0	0	0
1252	41.77	287	231	42.17	-43	-19
1253	41.81	285.71	230.43	5.74	3	5.666666667
1254	41.84	285.8	230.6	18.01	6.666666667	19
1255	41.87	286	231.17	9.28	-9.666666667	4
1256	41.91	285.71	231.29	14.27	-12.66666667	-9.666666667
1257	41.94	285.33	231	7.14	-6.333333333	-4.666666667
1258	41.97	285.14	230.86	8.65	3.666666667	9
1259	42.01	285.25	231.13	4.5	-2.666666667	-4.333333333
1260	42.04	285.17	231	54.95	61	0
1261	42.07	287	231	67.02	33.33333333	-66.66666667
1262	42.11	288	229	29.97	0	33.33333333
1263	42.14	288	230	89.91	0	-100
1264	42.17	288	227	0	0	0
1265	42.21	288	227	0	0	0
1266	42.24	288	227	59.94	0	-66.66666667
1267	42.27	288	225	0	0	0
1268	42.31	288	225	0	0	0
1269	42.34	288	225	63.58	-50	-50
1270	42.37	286.5	223.5	35.34	21	-33.33333333
1271	42.41	287.13	222.5	8.34	-0.666666667	-9.333333333
1272	42.44	287.11	222.22	7.45	3.666666667	-7.333333333
1273	42.47	287.22	222	9.07	-4.333333333	-9
1274	42.51	287.09	221.73	0	0	0
1275	42.54	287.09	221.73	26.97	21.33333333	-21.33333333
1276	42.58	287.73	221.09	38.24	42.33333333	-3
1277	42.61	289	221	8.99	0	-10
1278	42.64	289	220.7	8.21	9	1
1279	42.68	289.27	220.73	3.85	-3	3
1280	42.71	289.18	220.82	3.85	3	-3
1281	42.74	289.27	220.73	8.21	-9	-1
1282	42.78	289	220.7	3	0	3.333333333
1283	42.81	289	220.8	0	0	0
1284	42.84	289	220.8	8.46	-9	-2.333333333
1285	42.88	288.73	220.73	6.86	-7.666666667	-1
1286	42.91	288.5	220.7	6.86	-7.666666667	1
1287	42.94	288.27	220.73	8.46	-9	2.333333333
1288	42.98	288	220.8	0	0	0
1289	43.01	288	220.8	33.57	30.33333333	21.66666667
1290	43.04	288.91	221.45	8.17	9	0
1291	43.08	289.18	221.45	4.86	-3.333333333	4.333333333
1292	43.11	289.08	221.58	9.81	-2.666666667	10.66666667
1293	43.14	289	221.9	3	0	3.333333333
1294	43.18	289	222	0	0	0
1295	43.21	289	222	29.97	-33.33333333	0
1296	43.24	288	222	0	0	0
1297	43.28	288	222	3	0	3.333333333
1298	43.31	288	222.1	7.52	-6	5.666666667
1299	43.34	287.82	222.27	25.85	-27.33333333	-9
1300	43.38	287	222	0	0	0
1301	43.41	287	222	12.18	-6	12
1302	43.44	286.82	222.36	10.13	-10.66666667	-3.666666667
1303	43.48	286.5	222.25	15.06	-16.66666667	-1.666666667
1304	43.51	286	222.2	9.38	-6	8.333333333
1305	43.54	285.82	222.45	2.72	-3	0
1306	43.58	285.73	222.45	15.14	-17	-0.333333333
1307	43.61	285.22	222.44	15.91	-16.33333333	6.666666667
1308	43.64	284.73	222.64	0	0	0
1309	43.68	284.73	222.64	13.89	-15.33333333	3
1310	43.71	284.27	222.73	8.46	-9	2.333333333
1311	43.74	284	222.8	0	0	0
1312	43.78	284	222.8	31.29	33.33333333	10
1313	43.81	285	223.1	3	0	3.333333333
1314	43.84	285	223.2	3	0	-3.333333333
1315	43.88	285	223.1	9.66	-7.333333333	7.666666667
1316	43.91	284.78	223.33	9.71	-9.333333333	5.666666667
1317	43.94	284.5	223.5	4.24	-3.333333333	3.333333333
1318	43.98	284.4	223.6	6.74	-7.333333333	-1.666666667
1319	44.01	284.18	223.55	8.2	-6	6.666666667
1320	44.04	284	223.75	16.36	-18.33333333	-0.666666667
1321	44.08	283.45	223.73	8.48	-7.666666667	5.333333333
1322	44.11	283.22	223.89	7.45	-7.333333333	3.666666667
1323	44.14	283	224	8.17	-9	0
1324	44.18	282.73	224	13.62	15	0
1325	44.21	283.18	224	2.72	3	0
1326	44.24	283.27	224	38.72	33.33333333	27.33333333
1327	44.28	284.27	224.82	52.05	57.66666667	6
1328	44.31	286	225	7.45	7.333333333	3.666666667
1329	44.34	286.22	225.11	16.98	18.66666667	3.666666667
1330	44.38	286.78	225.22	8.37	-9.333333333	1
1331	44.41	286.5	225.25	8.69	-9.333333333	2.666666667
1332	44.44	286.22	225.33	15.02	16.33333333	3.333333333
1333	44.48	286.71	225.43	21.51	-23.66666667	2.333333333
1334	44.51	286	225.5	54.03	33.33333333	50
1335	44.54	287	227	0	0	0
1336	44.58	287	227	29.97	33.33333333	0
1337	44.61	288	227	67.02	66.66666667	33.33333333
1338	44.64	290	228	0	0	0
1339	44.68	290	228	0	0	0
1340	44.71	290	228	0	0	0
1341	44.74	290	228	0	0	0
1342	44.78	290	228	0	0	0
1343	44.81	290	228	0	0	0
1344	44.84	290	228	0	0	0
1345	44.88	290	228	29.97	-33.33333333	0
1346	44.91	289	228	29.97	0	33.33333333
1347	44.94	289	229	29.97	33.33333333	0
1348	44.98	290	229	0	0	0
1349	45.01	290	229	0	0	0
1350	45.04	290	229	0	0	0
1351	45.08	290	229	0	0	0
1352	45.11	290	229	59.94	66.66666667	0
1353	45.14	292	229	0	0	0
1354	45.18	292	229	29.97	-33.33333333	0
1355	45.21	291	229	89.91	-100	0
1356	45.24	288	229	14.99	16.66666667	0
1357	45.28	288.5	229	14.99	16.66666667	0
1358	45.31	289	229	53.7	59.33333333	-7.333333333
1359	45.34	290.78	228.78	14.89	14.66666667	-7.333333333
1360	45.38	291.22	228.56	0	0	0
1361	45.41	291.22	228.56	0	0	0
1362	45.44	291.22	228.56	6.87	-7.333333333	-2
1363	45.48	291	228.5	0	0	0
1364	45.51	291	228.5	0	0	0
1365	45.54	291	228.5	53.51	59.33333333	-5.666666667
1366	45.58	292.78	228.33	13.32	0	-14.66666667
1367	45.61	292.78	227.89	6.67	7.333333333	-0.333333333
1368	45.64	293	227.88	24.13	26	-7
1369	45.68	293.78	227.67	3.33	0	3.666666667
1370	45.71	293.78	227.78	8.65	-9.333333333	-2.666666667
1371	45.74	293.5	227.7	21.77	-24	2.666666667
1372	45.78	292.78	227.78	8.08	7.333333333	-5
1373	45.81	293	227.63	6.98	-7.333333333	-2.333333333
1374	45.84	292.78	227.56	3.33	0	3.666666667
1375	45.88	292.78	227.67	30.16	-33.33333333	3.666666667
1376	45.91	291.78	227.78	15.43	16.33333333	-4.666666667
1377	45.94	292.27	227.64	45.12	50.33333333	1
1378	45.98	293.78	227.67	14.82	-16.33333333	1.333333333
1379	46.01	293.29	227.71	4.28	0	5
1380	46.05	293.29	227.86	4.28	0	-5
1381	46.08	293.29	227.71	7.28	7	-3.666666667
1382	46.11	293.5	227.6	15.65	-16.66666667	5
1383	46.15	293	227.75	3.75	0	4.333333333
1384	46.18	293	227.88	30.2	-33.33333333	-4.333333333
1385	46.21	292	227.75	0	0	0
1386	46.25	292	227.75	7.49	0	-8.333333333
1387	46.28	292	227.5	11.24	0	12.66666667
1388	46.31	292	227.88	14.99	-16.66666667	0
1389	46.35	291.5	227.88	15.45	-16.66666667	-4.333333333
1390	46.38	291	227.75	8.85	-7.333333333	-6.333333333
1391	46.41	290.78	227.56	23.37	-26	-2
1392	46.45	290	227.5	3.75	0	4.333333333
1393	46.48	290	227.63	7.49	0	8.333333333
1394	46.51	290	227.88	15.88	16.66666667	-6
1395	46.55	290.5	227.7	25.21	26.33333333	10
1396	46.58	291.29	228	9.35	-9.666666667	4.333333333
1397	46.61	291	228.13	0.75	0	-1
1398	46.65	291	228.1	6.67	-7.333333333	0.333333333
1399	46.68	290.78	228.11	3.33	0	-3.666666667
1400	46.71	290.78	228	19.42	-18.66666667	11
1401	46.75	290.22	228.33	7.11	-7.333333333	-2.666666667
1402	46.78	290	228.25	10.02	-7.333333333	-8.333333333
1403	46.81	289.78	228	6.66	0	7.333333333
1404	46.85	289.78	228.22	8.65	-9.333333333	2.666666667
1405	46.88	289.5	228.3	23.44	-24	-10
1406	46.91	288.78	228	8.32	-9.333333333	0
1407	46.95	288.5	228	14.99	-16.66666667	0
1408	46.98	288	228	7.45	-7.333333333	-3.666666667
1409	47.01	287.78	227.89	33.96	7.333333333	37
1410	47.05	288	229	0	0	0
1411	47.08	288	229	39.82	-33.33333333	-29
1412	47.11	287	228.13	30.89	33.33333333	-8.333333333
1413	47.15	288	227.88	7.49	0	8.333333333
1414	47.18	288	228.13	0	0	0
1415	47.21	288	228.13	13.09	-3.333333333	-14.33333333
1416	47.25	287.9	227.7	1.05	-0.333333333	-1
1417	47.28	287.89	227.67	19.98	-22.33333333	0
1418	47.31	287.22	227.67	13.73	-14.66666667	-3.666666667
1419	47.35	286.78	227.56	0	0	0
1420	47.38	286.78	227.56	16.65	-18.66666667	0
1421	47.41	286.22	227.56	30.7	33.33333333	-7.666666667
1422	47.45	287.22	227.33	16.98	18.66666667	-3.666666667
1423	47.48	287.78	227.22	3.33	0	-3.666666667
1424	47.51	287.78	227.11	7.45	7.333333333	-3.666666667
1425	47.55	288	227	7.45	-7.333333333	-3.666666667
1426	47.58	287.78	226.89	14.78	-16.33333333	-1
1427	47.61	287.29	226.86	11.03	-9.666666667	-7.666666667
1428	47.65	287	226.63	6.98	-7.333333333	-2.333333333
1429	47.68	286.78	226.56	0	0	0
1430	47.71	286.78	226.56	16.98	-18.66666667	-4
1431	47.75	286.22	226.44	13.73	-14.66666667	4
1432	47.78	285.78	226.56	0	0	0
1433	47.81	285.78	226.56	16.98	-18.66666667	-4
1434	47.85	285.22	226.44	0	0	0
1435	47.88	285.22	226.44	13.73	-14.66666667	4
1436	47.91	284.78	226.56	9.93	-9.333333333	-6
1437	47.95	284.5	226.38	8.58	-9.333333333	2
1438	47.98	284.22	226.44	15.23	-17	-0.333333333
1439	48.01	283.71	226.43	40.62	43	-14.33333333
1440	48.05	285	226	9.42	7.333333333	-7.333333333
1441	48.08	285.22	225.78	0	0	0
1442	48.11	285.22	225.78	8.08	-7.333333333	-5
1443	48.15	285	225.63	3.75	0	-4.333333333
1444	48.18	285	225.5	6.87	-7.333333333	2
1445	48.21	284.78	225.56	0	0	0
1446	48.25	284.78	225.56	23.37	-26	-2
1447	48.28	284	225.5	6.87	-7.333333333	2
1448	48.31	283.78	225.56	6.87	7.333333333	-2
1449	48.35	284	225.5	38.44	40.66666667	-13
1450	48.38	285.22	225.11	3.33	0	3.666666667
1451	48.41	285.22	225.22	0	0	0
1452	48.45	285.22	225.22	7.27	-7.333333333	-3
1453	48.48	285	225.13	10	-11	-0.666666667
1454	48.51	284.67	225.11	1.72	1.333333333	1
1455	48.55	284.71	225.14	7.72	-7	-4.666666667
1456	48.58	284.5	225	16.75	-16.66666667	-8.333333333
1457	48.61	284	224.75	10.1	-9.666666667	-6
1458	48.65	283.71	224.57	6.77	-7	-2.333333333
1459	48.68	283.5	224.5	21.71	24	2
1460	48.71	284.22	224.56	23.37	26	-2
1461	48.75	285	224.5	14.99	-16.66666667	0
1462	48.78	284.5	224.5	0	0	0
1463	48.81	284.5	224.5	7.49	0	-8.333333333
1464	48.85	284.5	224.25	0	0	0
1465	48.88	284.5	224.25	15.19	-16.66666667	2.666666667
1466	48.91	284	224.33	17.48	0	-19.33333333
1467	48.95	284	223.75	9.15	-9.666666667	3.666666667
1468	48.98	283.71	223.86	40.39	-23.66666667	38
1469	49.01	283	225	29.97	33.33333333	0
1470	49.05	284	225	0	0	0
1471	49.08	284	225	57.6	-43	-47.66666667
1472	49.11	282.71	223.57	7.61	5.666666667	-6.333333333
1473	49.15	282.88	223.38	25.3	27.66666667	-3
1474	49.18	283.71	223.29	8.56	0	9.333333333
1475	49.21	283.71	223.57	13.54	-14	-4.666666667
1476	49.25	283.29	223.43	10.14	7	-8.666666667
1477	49.28	283.5	223.17	19.22	-10	-19
1478	49.31	283.2	222.6	13.4	-6.666666667	13.33333333
1479	49.35	283	223	0	0	0
1480	49.38	283	223	0	0	0
1481	49.42	283	223	26.81	-26.66666667	-13.33333333
1482	49.45	282.2	222.6	0	0	0
1483	49.48	282.2	222.6	21.19	-23.33333333	-3.333333333
1484	49.52	281.5	222.5	21.19	16.66666667	16.66666667
1485	49.55	282	223	0	0	0
1486	49.58	282	223	47.39	16.66666667	-50
1487	49.62	282.5	221.5	5	0	5.666666667
1488	49.65	282.5	221.67	60.15	50	44.33333333
1489	49.68	284	223	29.97	-33.33333333	0
1490	49.72	283	223	39.47	-9.666666667	-43
1491	49.75	282.71	221.71	21.43	-23.66666667	1.333333333
1492	49.78	282	221.75	15.19	-16.66666667	-2.666666667
1493	49.82	281.5	221.67	9.6	-7	-8
1494	49.85	281.29	221.43	8.83	-9.666666667	2.333333333
1495	49.88	281	221.5	18.01	-16.66666667	-11
1496	49.92	280.5	221.17	29.13	16.66666667	27.66666667
1497	49.95	281	222	0	0	0
1498	49.98	281	222	0	0	0
1499	50.02	281	222	0	0	0
1500	50.05	281	222	50.96	16.66666667	-54
1501	50.08	281.5	220.38	23.6	-26.33333333	1.666666667
1502	50.12	280.71	220.43	8.83	9.666666667	2.333333333
1503	50.15	281	220.5	10.7	-9.666666667	-7
1504	50.18	280.71	220.29	10.7	-7	-9.666666667
1505	50.22	280.5	220	7.72	7	-4.666666667
1506	50.25	280.71	219.86	21.41	-23.66666667	0.666666667
1507	50.28	280	219.88	9.82	-9.666666667	-5.666666667
1508	50.32	279.71	219.71	13.29	9.666666667	-11
1509	50.35	280	219.38	39.16	43	-8
1510	50.38	281.29	219.14	0	0	0
1511	50.42	281.29	219.14	8.56	0	-9.333333333
1512	50.45	281.29	218.86	17.65	-19.33333333	4.666666667
1513	50.48	280.71	219	14.13	9.666666667	-12.33333333
1514	50.52	281	218.63	0	0	0
1515	50.55	281	218.63	21.47	-23.66666667	-2
1516	50.58	280.29	218.57	1.96	-2.333333333	-0.333333333
1517	50.62	280.22	218.56	21.71	-24	-2
1518	50.65	279.5	218.5	3.75	0	-4
1519	50.68	279.5	218.38	14.99	-16.66666667	0
1520	50.72	279	218.38	10.07	-11	-1.666666667
1521	50.75	278.67	218.33	10.62	-9	-7.666666667
1522	50.78	278.4	218.1	12.01	-13.33333333	1
1523	50.82	278	218.13	19.67	16.66666667	-14.33333333
1524	50.85	278.5	217.7	36.6	40.33333333	-4.333333333
1525	50.88	279.71	217.57	0	0	0
1526	50.92	279.71	217.57	57.6	43	47.66666667
1527	50.95	281	219	67.2	-50	-55.66666667
1528	50.98	279.5	217.33	12.13	-12	-6.333333333
1529	51.02	279.14	217.14	15.44	-14.33333333	9.666666667
1530	51.05	278.71	217.43	12.85	-14	0
1531	51.08	278.29	217.43	11.14	7	-10
1532	51.12	278.5	217.13	23.84	-26.33333333	-4.333333333
1533	51.15	277.71	217	0	0	0
1534	51.18	277.71	217	16.18	-16.33333333	-7.333333333
1535	51.22	277.22	216.78	11.77	9.333333333	-9.333333333
1536	51.25	277.5	216.5	15.45	-16.66666667	4.333333333
1537	51.28	277	216.63	8.71	-9.666666667	-2
1538	51.32	276.71	216.57	29.97	-33.33333333	0
1539	51.35	275.71	216.57	6.77	-7	-2.333333333
1540	51.38	275.5	216.5	6.77	7	-2.333333333
1541	51.42	275.71	216.43	28.38	26.33333333	-17.66666667
1542	51.45	276.5	215.9	13.59	13	-7.666666667
1543	51.48	276.89	215.67	10.08	-8.666666667	7
1544	51.52	276.63	215.88	20.9	5.666666667	-22.66666667
1545	51.55	276.8	215.2	7.96	-5.666666667	-6.666666667
1546	51.58	276.63	215	12.52	-13.66666667	3.666666667
1547	51.62	276.22	215.11	7.31	-4	-7
1548	51.65	276.1	214.9	10.11	-10.66666667	3.333333333
1549	51.68	275.78	215	5.92	-5	-4
1550	51.72	275.63	214.88	18.75	-21	0.666666667
1551	51.75	275	214.9	30.12	-33.33333333	3.333333333
1552	51.78	274	215	5.99	0	-6.666666667
1553	51.82	274	214.8	7.77	-7.333333333	-4.333333333
1554	51.85	273.78	214.67	16.65	0	-18.66666667
1555	51.88	273.78	214.11	13.32	14.66666667	0
1556	51.92	274.22	214.11	4.95	-4	-3.666666667
1557	51.95	274.1	214	4.24	-3.333333333	-3.333333333
1558	51.98	274	213.9	14.98	-10	-13.33333333
1559	52.02	273.7	213.5	4.24	-3.333333333	-3.333333333
1560	52.05	273.6	213.4	12.64	-14	1.666666667
1561	52.08	273.18	213.45	14.67	-6	-15
1562	52.12	273	213	9.48	-10	-3.333333333
1563	52.15	272.7	212.9	20.98	-23.33333333	0
1564	52.18	272	212.9	3	0	-3.333333333
1565	52.22	272	212.8	29.97	-33.33333333	0
1566	52.25	271	212.8	0	0	0
1567	52.28	271	212.8	9.53	-9	-5.333333333
1568	52.32	270.73	212.64	24.01	-24.33333333	-11.33333333
1569	52.35	270	212.3	3	0	-3.333333333
1570	52.38	270	212.2	12.53	-14	-1
1571	52.42	269.58	212.17	17.51	-19.33333333	1
1572	52.45	269	212.2	8.99	0	-10
1573	52.48	269	211.9	19.12	14	-16
1574	52.52	269.42	211.42	13.94	13.33333333	-8
1575	52.55	269.82	211.18	9.15	-5	-8.666666667
1576	52.58	269.67	210.92	21.67	-22.33333333	-9.333333333
1577	52.62	269	210.64	7.04	2.666666667	-7.333333333
1578	52.65	269.08	210.42	8.83	-8.666666667	4.333333333
1579	52.68	268.82	210.55	19.57	-21.66666667	-1.666666667
1580	52.72	268.17	210.5	11.22	-11.66666667	-4.666666667
1581	52.75	267.82	210.36	9.19	-8	-6.333333333
1582	52.79	267.58	210.17	19.02	-19.33333333	8.333333333
1583	52.82	267	210.42	18.14	-3	-20
1584	52.85	266.91	209.82	12.27	-13.66666667	0.333333333
1585	52.89	266.5	209.83	29.97	-33.33333333	0
1586	52.92	265.5	209.83	2.5	0	-2.666666667
1587	52.95	265.5	209.75	11.17	-11	-5.666666667
1588	52.99	265.17	209.58	13.22	-14.66666667	-1
1589	53.02	264.73	209.55	7.66	-7.666666667	-4
1590	53.05	264.5	209.43	35.01	19.33333333	-33.66666667
1591	53.09	265.08	208.42	9.99	0	-11.33333333
1592	53.12	265.08	208.08	4.99	0	-5.333333333
1593	53.15	265.08	207.92	8.48	-8.666666667	-3.333333333
1594	53.19	264.82	207.82	16.35	0	-18.33333333
1595	53.22	264.82	207.27	15.34	-17	1.333333333
1596	53.25	264.31	207.31	11.99	-13.33333333	-1.333333333
1597	53.29	263.91	207.27	11.29	-11	-6.333333333
1598	53.32	263.58	207.08	14.99	-16.66666667	0
1599	53.35	263.08	207.08	16.75	-16.66666667	-8.333333333
1600	53.39	262.58	206.83	8.84	-7.333333333	-6.333333333
1601	53.42	262.36	206.64	14.76	3.333333333	-16.33333333
1602	53.45	262.46	206.15	41.5	20.66666667	-41
1603	53.49	263.08	204.92	2.5	-2.666666667	0
1604	53.52	263	204.92	16.8	-3	-18.66666667
1605	53.55	262.91	204.36	3.85	-3	-3
1606	53.59	262.82	204.27	17.45	-15.33333333	-12
1607	53.62	262.36	203.91	8.4	-9.333333333	0.333333333
1608	53.65	262.08	203.92	14.99	0	-16.66666667
1609	53.69	262.08	203.42	17.66	-19.33333333	2.666666667
1610	53.72	261.5	203.5	12.73	-14	-2.666666667
1611	53.75	261.08	203.42	10.79	-11.66666667	-2
1612	53.79	260.73	203.36	7.31	-5	-6.333333333
1613	53.82	260.58	203.17	8.69	-9	-3
1614	53.85	260.31	203.08	25.28	-27	-8.333333333
1615	53.89	259.5	202.83	11.97	9	-9.666666667
1616	53.92	259.77	202.54	39.55	27	-34.66666667
1617	53.95	260.58	201.5	2.5	-2.666666667	0
1618	53.99	260.5	201.5	2.5	0	-2.666666667
1619	54.02	260.5	201.42	13.75	-6.333333333	-14
1620	54.05	260.31	201	11.76	-13	-2.666666667
1621	54.09	259.92	200.92	14.83	-14	-8.333333333
1622	54.12	259.5	200.67	6.87	-7.666666667	-1
1623	54.15	259.27	200.64	10.5	-9	-7.333333333
1624	54.19	259	200.42	12.97	-14.33333333	-2
1625	54.22	258.57	200.36	8.04	-8.666666667	-1.666666667
1626	54.25	258.31	200.31	14.02	-15.33333333	-2.666666667
1627	54.29	257.85	200.23	12.47	-11.66666667	-7.666666667
1628	54.32	257.5	200	16.3	-16.66666667	-7
1629	54.35	257	199.79	18.63	16.66666667	-12.33333333
1630	54.39	257.5	199.42	32.91	25.66666667	-26
1631	54.42	258.27	198.64	2.72	0	3
1632	54.45	258.27	198.73	10.9	-6.333333333	-10.33333333
1633	54.49	258.08	198.42	17.48	-19.33333333	0
1634	54.52	257.5	198.42	0	0	0
1635	54.55	257.5	198.42	8.02	-6.333333333	-6.333333333
1636	54.59	257.31	198.23	15.46	-15.33333333	-7.666666667
1637	54.62	256.85	198	11.51	-11.66666667	-5.666666667
1638	54.65	256.5	197.83	2.5	0	-2.666666667
1639	54.69	256.5	197.75	14.99	0	-16.66666667
1640	54.72	256.5	197.25	39.01	33.33333333	-27.66666667
1641	54.75	257.5	196.42	6.63	-6.333333333	-3.666666667
1642	54.79	257.31	196.31	6.94	-7.666666667	-2
1643	54.82	257.08	196.25	5	0	-5.666666667
1644	54.85	257.08	196.08	15.8	-16.66666667	-5.333333333
1645	54.89	256.58	195.92	14.99	-16.66666667	0
1646	54.92	256.08	195.92	11.49	-7.666666667	-10
1647	54.95	255.85	195.62	10.49	-11.66666667	1.666666667
1648	54.99	255.5	195.67	14.56	-14	-8.333333333
1649	55.02	255.08	195.42	3.53	-2.666666667	-3
1650	55.05	255	195.33	20.98	-23	-3.333333333
1651	55.09	254.31	195.23	16.78	-18	-5
1652	55.12	253.77	195.08	12.88	7.666666667	-12.33333333
1653	55.15	254	194.71	38.89	36	-23.66666667
1654	55.19	255.08	194	2.5	0	-2.666666667
1655	55.22	255.08	193.92	9.78	-7.666666667	-7.666666667
1656	55.25	254.85	193.69	5.16	-2.666666667	-5
1657	55.29	254.77	193.54	13.44	-13	-7.666666667
1658	55.32	254.38	193.31	2.31	-2.333333333	0
1659	55.35	254.31	193.31	14.02	-15.33333333	-2.666666667
1660	55.39	253.85	193.23	15.8	-11.66666667	-13.33333333
1661	55.42	253.5	192.83	12.92	-14.33333333	-1.333333333
1662	55.45	253.07	192.79	17.19	-19	1.333333333
1663	55.49	252.5	192.83	7.15	-6.333333333	-4.666666667
1664	55.52	252.31	192.69	5.15	-2.666666667	-5
1665	55.55	252.23	192.54	27.76	-30.66666667	-2.666666667
1666	55.59	251.31	192.46	7.81	6.333333333	-5.666666667
1667	55.62	251.5	192.29	42.17	39.66666667	-25
1668	55.65	252.69	191.54	5.88	-6.333333333	-1.333333333
1669	55.69	252.5	191.5	8.15	-6.333333333	-6.333333333
1670	55.72	252.31	191.31	9.34	-10.33333333	1.666666667
1671	55.75	252	191.36	6.77	2.333333333	-7.333333333
1672	55.79	252.07	191.14	23.04	-25.33333333	3
1673	55.82	251.31	191.23	14.02	-2.666666667	-15.33333333
1674	55.85	251.23	190.77	6.93	-7.666666667	0.666666667
1675	55.89	251	190.79	17.26	-16.66666667	-9.666666667
1676	55.92	250.5	190.5	16.72	14.33333333	-12
1677	55.95	250.93	190.14	29.19	25.33333333	-20
1678	55.99	251.69	189.54	5.88	-6.333333333	-1.333333333
1679	56.02	251.5	189.5	6.72	-4	-6.333333333
1680	56.05	251.38	189.31	6.52	-5	-5.333333333
1681	56.09	251.23	189.15	13.83	-15.33333333	0
1682	56.12	250.77	189.15	12.55	-9	-10.66666667
1683	56.15	250.5	188.83	15.4	-16.66666667	-4
1684	56.19	250	188.71	6.95	-7.666666667	-0.666666667
1685	56.22	249.77	188.69	14.58	-15.33333333	-5
1686	56.26	249.31	188.54	9.27	-10.33333333	1
1687	56.29	249	188.57	15.44	-14.33333333	-9.333333333
1688	56.32	248.57	188.29	11.15	-12.33333333	-0.666666667
1689	56.36	248.2	188.27	12.86	-4.333333333	-13.66666667
1690	56.39	248.07	187.86	41.54	41.33333333	-21
1691	56.42	249.31	187.23	3.26	-2.666666667	2.666666667
1692	56.46	249.23	187.31	10.39	-5.333333333	-10.33333333
1693	56.49	249.07	187	14.63	-12.66666667	-10.33333333
1694	56.52	248.69	186.69	4.61	0	-5
1695	56.56	248.69	186.54	14.76	-16.33333333	-0.333333333
1696	56.59	248.2	186.53	15.22	-17	0.333333333
1697	56.62	247.69	186.54	9.59	-8.666666667	-6
1698	56.66	247.43	186.36	20.49	-22	6
1699	56.69	246.77	186.54	11.07	-9	-8.333333333
1700	56.72	246.5	186.29	17.26	-16.66666667	-9.666666667
1701	56.76	246	186	9.51	-10.33333333	2.666666667
1702	56.79	245.69	186.08	22.51	-23	-9.666666667
1703	56.82	245	185.79	8.75	9	-4
1704	56.86	245.27	185.67	45.42	41	-29.33333333
1705	56.89	246.5	184.79	8.56	0	-9.666666667
1706	56.92	246.5	184.5	8.15	-6.333333333	-6.333333333
1707	56.96	246.31	184.31	17.56	-18	7.666666667
1708	56.99	245.77	184.54	15.47	-15.33333333	-7.666666667
1709	57.02	245.31	184.31	2.31	-2.666666667	0
1710	57.06	245.23	184.31	16.3	-12.66666667	-13
1711	57.09	244.85	183.92	11.6	-11.66666667	-5.666666667
1712	57.12	244.5	183.75	15.02	-16.66666667	-1.333333333
1713	57.16	244	183.71	15.05	-16.66666667	-1.333333333
1714	57.19	243.5	183.67	8.21	-9	-1.666666667
1715	57.22	243.23	183.62	13.83	-15.33333333	0
1716	57.26	242.77	183.62	14.48	-9	-13.66666667
1717	57.29	242.5	183.21	41.08	39.66666667	-22.33333333
1718	57.32	243.69	182.54	9.79	10.33333333	-3.666666667
1719	57.36	244	182.43	21.06	-23	-4
1720	57.39	243.31	182.31	6.92	0	-7.666666667
1721	57.42	243.31	182.08	13.83	0	-15.33333333
1722	57.46	243.31	181.62	16.14	-18	0
1723	57.49	242.77	181.62	13.83	-15.33333333	0
1724	57.52	242.31	181.62	10.98	-10.33333333	-6.666666667
1725	57.56	242	181.42	12.97	-14.33333333	-2
1726	57.59	241.57	181.36	15.84	-2.333333333	-17.66666667
1727	57.62	241.5	180.83	39.64	42.33333333	-12.33333333
1728	57.66	242.77	180.46	2.31	-2.666666667	0
1729	57.69	242.69	180.46	10.22	-4	-10.66666667
1730	57.72	242.57	180.14	8.15	-8.666666667	-2
1731	57.76	242.31	180.08	11.76	-2.666666667	-13
1732	57.79	242.23	179.69	7.46	-7.666666667	3.333333333
1733	57.82	242	179.79	21.37	-23	-5.666666667
1734	57.86	241.31	179.62	9.69	-10.33333333	3
1735	57.89	241	179.71	16.06	7.666666667	-16
1736	57.92	241.23	179.23	29.02	25.66666667	-19.66666667
1737	57.96	242	178.64	16.3	16.66666667	-7
1738	57.99	242.5	178.43	6.81	-6.333333333	-4
1739	58.02	242.31	178.31	3.26	-2.666666667	-2.666666667
1740	58.06	242.23	178.23	11.4	-7.666666667	-10
1741	58.09	242	177.93	15.25	-16.66666667	-3.333333333
1742	58.12	241.5	177.83	15.05	-16.66666667	-1.333333333
1743	58.16	241	177.79	2.14	0	-2.666666667
1744	58.19	241	177.71	9.69	-10.33333333	-3
1745	58.22	240.69	177.62	39.28	27	-34.66666667
1746	58.26	241.5	176.58	5.92	6.333333333	-1.333333333
1747	58.29	241.69	176.54	5.88	-6.333333333	-1.333333333
1748	58.32	241.5	176.5	6.72	-4	-6.333333333
1749	58.36	241.38	176.31	7.29	-2.333333333	-7.666666667
1750	58.39	241.31	176.08	3.26	-2.666666667	-2.666666667
1751	58.42	241.23	176	23.15	-24.33333333	-8.333333333
1752	58.46	240.5	175.75	6.02	-6.333333333	-2
1753	58.49	240.31	175.69	16.3	-18	-2.333333333
1754	58.52	239.77	175.62	11.76	-13	-2.666666667
1755	58.56	239.38	175.54	4.61	-5	0
1756	58.59	239.23	175.54	20.49	-22	-6
1757	58.62	238.57	175.36	13	-12.33333333	-7.666666667
1758	58.66	238.2	175.13	13.51	-14.33333333	-4.333333333
1759	58.69	237.77	175	33.01	33.33333333	-15.33333333
1760	58.72	238.77	174.54	14.59	10.33333333	-12.33333333
1761	58.76	239.08	174.17	5	0	-5.666666667
1762	58.79	239.08	174	14.91	-13	-10.33333333
1763	58.82	238.69	173.69	8.15	-6.333333333	-6.333333333
1764	58.86	238.5	173.5	12.74	-14	-2.666666667
1765	58.89	238.08	173.42	10.1	-10.33333333	4
1766	58.92	237.77	173.54	15.47	-15.33333333	-7.666666667
1767	58.96	237.31	173.31	3.26	-2.666666667	-2.666666667
1768	58.99	237.23	173.23	27.76	-30.66666667	-2.666666667
1769	59.02	236.31	173.15	9.22	0	-10
1770	59.06	236.31	172.85	16.3	-18	-2.666666667
1771	59.09	235.77	172.77	13.83	-15.33333333	0
1772	59.12	235.31	172.77	16.51	8.666666667	-16
1773	59.16	235.57	172.29	34.88	24.66666667	-30.33333333
1774	59.19	236.31	171.38	7.2	-8	1.666666667
1775	59.22	236.07	171.43	11.83	-12.66666667	3.666666667
1776	59.26	235.69	171.54	13.44	-12.66666667	-7.666666667
1777	59.29	235.31	171.31	4.61	0	-5.333333333
1778	59.32	235.31	171.15	10.31	-10.33333333	-5
1779	59.36	235	171	16.75	-16.66666667	-8.333333333
1780	59.39	234.5	170.75	19.67	-21.66666667	-2
1781	59.42	233.85	170.69	10.4	-11.66666667	-0.666666667
1782	59.46	233.5	170.67	16.75	-16.66666667	-8.333333333
1783	59.49	233	170.42	13.09	-14.33333333	2.666666667
1784	59.52	232.57	170.5	4.79	-2.333333333	-4.666666667
1785	59.56	232.5	170.36	23.46	-24.33333333	-9.333333333
1786	59.59	231.77	170.08	32.03	30.66666667	-18
1787	59.63	232.69	169.54	18.59	10.33333333	-18
1788	59.66	233	169	10.7	-12	0
1789	59.69	232.64	169	11.62	1.666666667	-12.66666667
1790	59.73	232.69	168.62	13.04	-10.33333333	-10.33333333
1791	59.76	232.38	168.31	19.01	-20.33333333	5
1792	59.79	231.77	168.46	14.02	-15.33333333	-2.666666667
1793	59.83	231.31	168.38	4.61	0	-5
1794	59.86	231.31	168.23	18.59	-18	-10.33333333
1795	59.89	230.77	167.92	8.51	-9	-3
1796	59.93	230.5	167.83	22.31	-24.33333333	-4.666666667
1797	59.96	229.77	167.69	13.83	-15.33333333	0
1798	59.99	229.31	167.69	5.15	-2.666666667	-5
1799	60.03	229.23	167.54	20.03	-22	-3.666666667
1800	60.06	228.57	167.43	11.41	-8.666666667	-9.333333333
1801	60.09	228.31	167.15	42.01	39.66666667	-24.33333333
1802	60.13	229.5	166.42	6.62	-6.333333333	-3.666666667
1803	60.16	229.31	166.31	4.61	0	-5.333333333
1804	60.19	229.31	166.15	20.72	-7.666666667	-21.66666667
1805	60.23	229.08	165.5	3.53	-2.666666667	-2.666666667
1806	60.26	229	165.42	32.84	20	-30.66666667
1807	60.29	229.6	164.5	21.32	19.33333333	-13.66666667
1808	60.33	230.18	164.09	7.55	-6	-5.666666667
1809	60.36	230	163.92	3.5	0	-4
1810	60.39	230	163.8	9.32	-10.33333333	1.666666667
1811	60.43	229.69	163.85	2.31	0	2.333333333
1812	60.46	229.69	163.92	21.15	-23	-4.333333333
1813	60.49	229	163.79	19.88	-20.66666667	-8.333333333
1814	60.53	228.38	163.54	6.52	-5	-5.333333333
1815	60.56	228.23	163.38	16.62	-15.33333333	-10
1816	60.59	227.77	163.08	2.31	-2.666666667	0
1817	60.63	227.69	163.08	27.76	-30.66666667	-2.666666667
1818	60.66	226.77	163	8.74	-6.666666667	-7
1819	60.69	226.57	162.79	16.72	14.33333333	-12
1820	60.73	227	162.43	33.67	33.33333333	-17
1821	60.76	228	161.92	9.7	-9	5.666666667
1822	60.79	227.73	162.09	14.29	-1.333333333	-15.66666667
1823	60.83	227.69	161.62	2.31	0	-2.666666667
1824	60.86	227.69	161.54	13.44	-12.66666667	-7.666666667
1825	60.89	227.31	161.31	9.25	-10.33333333	0.666666667
1826	60.93	227	161.33	13.13	5	-13.66666667
1827	60.96	227.15	160.92	41.06	31	-33.33333333
1828	60.99	228.08	159.92	0	0	0
1829	61.03	228.08	159.92	9.1	4.333333333	-9.333333333
1830	61.06	228.21	159.64	10.43	3.333333333	-11
1831	61.09	228.31	159.31	24.43	-27	3.666666667
1832	61.13	227.5	159.42	6.62	-6.333333333	-3.666666667
1833	61.16	227.31	159.31	7.29	-2.666666667	-7.666666667
1834	61.19	227.23	159.08	12.88	-7.666666667	-12.33333333
1835	61.23	227	158.71	15.4	-16.66666667	4
1836	61.26	226.5	158.83	9.11	-9	-4.666666667
1837	61.29	226.23	158.69	20.09	-22	-4
1838	61.33	225.57	158.57	10.26	-11.33333333	-1
1839	61.36	225.23	158.54	14.58	-15.33333333	-5.333333333
1840	61.39	224.77	158.38	9.51	-2.666666667	-10
1841	61.43	224.69	158.08	2.31	0	-2.666666667
1842	61.46	224.69	158	29.34	23	-23
1843	61.49	225.38	157.31	0	0	0
1844	61.53	225.38	157.31	9.22	0	-10.33333333
1845	61.56	225.38	157	7.29	-2.333333333	-7.666666667
1846	61.59	225.31	156.77	17.56	-18	-7.666666667
1847	61.63	224.77	156.54	2.31	-2.666666667	0
1848	61.66	224.69	156.54	13.44	-12.66666667	-7.666666667
1849	61.69	224.31	156.31	9.22	0	-10.33333333
1850	61.73	224.31	156	38.53	23	-36
1851	61.76	225	154.92	10.23	10.33333333	-5
1852	61.79	225.31	154.77	14.02	-15.33333333	-2.666666667
1853	61.83	224.85	154.69	9.89	-1	-11
1854	61.86	224.82	154.36	13.1	-14.66666667	-1.666666667
1855	61.89	224.38	154.31	2.31	-2.333333333	0
1856	61.93	224.31	154.31	22.73	-24.33333333	-7.666666667
1857	61.96	223.58	154.08	8.63	-9	-2.666666667
1858	61.99	223.31	154	14.76	-13	-10.33333333
1859	62.03	222.92	153.69	12.7	-14	-0.666666667
1860	62.06	222.5	153.67	15.19	-16.66666667	-3
1861	62.09	222	153.58	11.67	-12	-5
1862	62.13	221.64	153.43	4.79	-4.666666667	-2.333333333
1863	62.16	221.5	153.36	39.47	33.33333333	-28.66666667
1864	62.19	222.5	152.5	0	0	0
1865	62.23	222.5	152.5	6.72	-4	-6.333333333
1866	62.26	222.38	152.31	16.62	6.333333333	-17.33333333
1867	62.29	222.57	151.79	14.85	-13.33333333	-9.666666667
1868	62.33	222.17	151.5	11.97	-13.33333333	1.333333333
1869	62.36	221.77	151.54	8.15	-9	-1.333333333
1870	62.39	221.5	151.5	15.14	-16.66666667	-2.333333333
1871	62.43	221	151.43	7.51	-5	-6.666666667
1872	62.46	220.85	151.23	16.14	-18	0
1873	62.49	220.31	151.23	10.39	-10.33333333	-5.333333333
1874	62.53	220	151.07	16.6	-16.66666667	-8
1875	62.56	219.5	150.83	9.11	-9	-4.666666667
1876	62.59	219.23	150.69	6.85	1.333333333	-7.333333333
1877	62.63	219.27	150.47	42.75	41	-24
1878	62.66	220.5	149.75	19.67	-21.66666667	-2
1879	62.69	219.85	149.69	3.26	-2.666666667	-2.333333333
1880	62.73	219.77	149.62	3.26	-2.666666667	-2.666666667
1881	62.76	219.69	149.54	13.44	-12.66666667	-7.666666667
1882	62.79	219.31	149.31	3.26	-2.666666667	-2.666666667
1883	62.83	219.23	149.23	14.58	-15.33333333	-5
1884	62.86	218.77	149.08	16.62	-15.33333333	-10.33333333
1885	62.89	218.31	148.77	9.24	-10.33333333	0.666666667
1886	62.93	218	148.79	23.98	23	-13.66666667
1887	62.96	218.69	148.38	30.79	27	-21
1888	63	219.5	147.75	7.04	-6.333333333	-4.333333333
1889	63.03	219.31	147.62	16.3	-18	-2.666666667
1890	63.06	218.77	147.54	2.31	-2.666666667	0
1891	63.1	218.69	147.54	6.64	-6.333333333	-3.666666667
1892	63.13	218.5	147.43	8.84	-9	-4
1893	63.16	218.23	147.31	15.47	-15.33333333	-7.666666667
1894	63.2	217.77	147.08	16.78	-18	-5.333333333
1895	63.23	217.23	146.92	8.05	-7.666666667	-4.333333333
1896	63.26	217	146.79	8.6	7.666666667	-5.666666667
1897	63.3	217.23	146.62	41.05	36	-28.33333333
1898	63.33	218.31	145.77	5.79	6.333333333	-0.666666667
1899	63.36	218.5	145.75	11.48	-4	-12.33333333
1900	63.4	218.38	145.38	4.61	-5	0
1901	63.43	218.23	145.38	19.8	-22	1.666666667
1902	63.46	217.57	145.43	4.79	-4.666666667	-2.333333333
1903	63.5	217.43	145.36	21.47	-22	-9.333333333
1904	63.53	216.77	145.08	10.88	-9	-8.333333333
1905	63.56	216.5	144.83	15.8	-16.66666667	5.666666667
1906	63.6	216	145	7.29	-7.666666667	-2.666666667
1907	63.63	215.77	144.92	17.56	-18	-7.666666667
1908	63.66	215.23	144.69	0	0	0
1909	63.7	215.23	144.69	22.53	16.66666667	-18.66666667
1910	63.73	215.73	144.13	24.67	25.66666667	-10
1911	63.76	216.5	143.83	7.15	-6.333333333	-4.666666667
1912	63.8	216.31	143.69	16.3	-18	-2.333333333
1913	63.83	215.77	143.62	3.26	-2.666666667	-2.666666667
1914	63.86	215.69	143.54	5.88	-6.333333333	-1.333333333
1915	63.9	215.5	143.5	8.78	-9	-4
1916	63.93	215.23	143.38	16.3	-18	-2.333333333
1917	63.96	214.69	143.31	11.53	0	-13
1918	64	214.69	142.92	27.76	-30.66666667	2.666666667
1919	64.03	213.77	143	2.31	-2.666666667	0
1920	64.06	213.69	143	21.19	-23	-4.666666667
1921	64.1	213	142.86	9.76	6.666666667	-8.666666667
1922	64.13	213.2	142.6	45.23	43.33333333	-25.66666667
1923	64.16	214.5	141.83	15.8	-16.66666667	5.666666667
1924	64.2	214	142	9.78	-7.666666667	-7.666666667
1925	64.23	213.77	141.77	8.29	-9	2
1926	64.26	213.5	141.83	7.39	-4	-7
1927	64.3	213.38	141.62	11.56	-12.66666667	0.666666667
1928	64.33	213	141.64	26.13	16.66666667	-23.66666667
1929	64.36	213.5	140.93	27.96	27	-15.66666667
1930	64.4	214.31	140.46	4.61	0	-5
1931	64.43	214.31	140.31	4.61	0	-5.333333333
1932	64.46	214.31	140.15	9.32	-3.333333333	-9.666666667
1933	64.5	214.21	139.86	21.42	-23.66666667	-1
1934	64.53	213.5	139.83	7.15	-6.333333333	-4.666666667
1935	64.56	213.31	139.69	9.34	-10.33333333	-1.666666667
1936	64.6	213	139.64	15	-16.66666667	1
1937	64.63	212.5	139.67	8.94	-9	-4.333333333
1938	64.66	212.23	139.54	15.47	-15.33333333	-7.666666667
1939	64.7	211.77	139.31	7.29	-2.666666667	-7.666666667
1940	64.73	211.69	139.08	14.58	-15.33333333	-5.333333333
1941	64.76	211.23	138.92	44.76	48.66666667	-10
1942	64.8	212.69	138.62	2.31	2.666666667	0
1943	64.83	212.77	138.62	8.15	-6.666666667	-6.333333333
1944	64.86	212.57	138.43	4.79	-2.333333333	-4.666666667
1945	64.9	212.5	138.29	12.11	-9.666666667	-9.666666667
1946	64.93	212.21	138	6.77	-7	-2.333333333
1947	64.96	212	137.93	21.29	-23	-5.333333333
1948	65	211.31	137.77	3.26	-2.666666667	-2.666666667
1949	65.03	211.23	137.69	7.46	-7.666666667	3.333333333
1950	65.06	211	137.79	29.72	26.66666667	-19.66666667
1951	65.1	211.8	137.2	27	29.66666667	-4
1952	65.13	212.69	137.08	9.3	-6.333333333	-8.333333333
1953	65.16	212.5	136.83	7.15	-6.333333333	-4.666666667
1954	65.2	212.31	136.69	3.26	-2.666666667	-2.333333333
1955	65.23	212.23	136.62	14.58	-15.33333333	5
1956	65.26	211.77	136.77	14.02	-15.33333333	-2.666666667
1957	65.3	211.31	136.69	3.26	-2.666666667	-2.333333333
1958	65.33	211.23	136.62	7.73	-7.666666667	-4
1959	65.36	211	136.5	14.44	7.666666667	-14
1960	65.4	211.23	136.08	35.12	36	-15.33333333
1961	65.43	212.31	135.62	2.31	-2.666666667	0
1962	65.46	212.23	135.62	2.31	0	-2.666666667
1963	65.5	212.23	135.54	7.66	-7.666666667	-3.666666667
1964	65.53	212	135.43	14.99	-16.66666667	0
1965	65.56	211.5	135.43	10.05	6.333333333	-9.333333333
1966	65.6	211.69	135.15	20.75	-23	-0.333333333
1967	65.63	211	135.14	11.33	-10.33333333	-7.333333333
1968	65.66	210.69	134.92	14.88	15	-7
1969	65.7	211.14	134.71	35.31	39	-5.666666667
1970	65.73	212.31	134.54	0	0	0
1971	65.76	212.31	134.54	3.26	-2.666666667	-2.666666667
1972	65.8	212.23	134.46	18.59	-18	-10.33333333
1973	65.83	211.69	134.15	0	0	0
1974	65.86	211.69	134.15	7.66	-4	-7.333333333
1975	65.9	211.57	133.93	17.26	-19	-2.333333333
1976	65.93	211	133.86	13.02	-14.33333333	-2.333333333
1977	65.96	210.57	133.79	6.26	4	-5.666666667
1978	66	210.69	133.62	31.59	34	-8.666666667
1979	66.03	211.71	133.36	5.47	4.666666667	-4.333333333
1980	66.06	211.85	133.23	2.31	0	-2.666666667
1981	66.1	211.85	133.15	6.52	-5.333333333	-5
1982	66.13	211.69	133	10.31	-10.33333333	-5
1983	66.16	211.38	132.85	5.16	-2.333333333	-5.333333333
1984	66.2	211.31	132.69	16.78	-18	5.333333333
1985	66.23	210.77	132.85	13.44	-13	-7.666666667
1986	66.26	210.38	132.62	4.61	-5	0
1987	66.3	210.23	132.62	34.04	33.33333333	-18
1988	66.33	211.23	132.08	17.56	18	-7.666666667
1989	66.36	211.77	131.85	7.29	-2.666666667	-7.666666667
1990	66.4	211.69	131.62	5.01	-4	-4
1991	66.43	211.57	131.5	2.14	-2.333333333	0
1992	66.47	211.5	131.5	3.03	-2.333333333	-2.333333333
1993	66.5	211.43	131.43	27.91	-31	2.333333333
1994	66.53	210.5	131.5	4.28	0	-4.666666667
1995	66.57	210.5	131.36	18.33	-19.33333333	-7
1996	66.6	209.92	131.15	40.15	40.33333333	-19.66666667
1997	66.63	211.13	130.56	11.39	12.33333333	-2
1998	66.67	211.5	130.5	2.14	0	-2.333333333
1999	66.7	211.5	130.43	2.14	0	-2.333333333
2000	66.73	211.5	130.36	18.26	-19	-7.666666667
[truncated: 24,974 more rows]
