# Supplementary material for: Statistical Mechanics of Zooplankton
Source: PLoS One. 2015 Aug 13;10(8):e0135258. doi: 10.1371/journal.pone.0135258 (PMC4535848; doi:10.1371/journal.pone.0135258)
Supplement: S1 Data Files — Information on the file contents and the data format is contained. (ZIP) [file pone.0135258.s001.zip › raw data vibrio/exp12.txt]

1	0.03	36	45	15.8	-16.66666667	-5.666666667
2	0.07	35.5	44.83	6.83	-7.666666667	-0.333333333
3	0.1	35.27	44.82	24.51	-27	3.333333333
4	0.13	34.46	44.92	2.58	1.333333333	2.666666667
5	0.17	34.5	45	6.81	-7.666666667	0
6	0.2	34.27	45	16.57	-18	-3
7	0.23	33.73	44.91	8.9	-7.666666667	6.333333333
8	0.27	33.5	45.1	8.9	-4.666666667	8.666666667
9	0.3	33.36	45.36	30.46	33.33333333	6.333333333
10	0.33	34.36	45.55	5.98	4.666666667	-5
11	0.37	34.5	45.4	6.9	-7.666666667	-1.333333333
12	0.4	34.27	45.36	9.47	7.666666667	7.333333333
13	0.43	34.5	45.58	10.3	2.666666667	11.33333333
14	0.47	34.58	45.92	26.28	-28.33333333	-6.333333333
15	0.5	33.73	45.73	0	0	0
16	0.53	33.73	45.73	16.35	-18.33333333	0
17	0.57	33.18	45.73	20.68	-22.66666667	3.333333333
18	0.6	32.5	45.83	7.49	0	8.333333333
19	0.63	32.5	46.08	2.41	-1.333333333	2.333333333
20	0.67	32.46	46.15	30.66	30	16.33333333
21	0.7	33.36	46.64	25.12	27.33333333	6
22	0.73	34.18	46.82	11.56	-9	9
23	0.77	33.91	47.09	7.76	-8	-3
24	0.8	33.67	47	5.58	-5.666666667	2.666666667
25	0.83	33.5	47.08	9.67	-4	10
26	0.87	33.38	47.38	14.27	-15.66666667	-0.666666667
27	0.9	32.91	47.36	6.09	-6	-3
28	0.93	32.73	47.27	13.62	-12.33333333	9.333333333
29	0.97	32.36	47.55	19.07	-21	0
30	1	31.73	47.55	7.83	-7.666666667	-4.333333333
31	1.03	31.5	47.42	24.96	25.66666667	10.33333333
32	1.07	32.27	47.73	39.07	41	14.66666667
33	1.1	33.5	48.17	0	0	0
34	1.13	33.5	48.17	2.5	0	2.666666667
35	1.17	33.5	48.25	11.17	-11	5.666666667
36	1.2	33.17	48.42	15.8	-16.66666667	-5.666666667
37	1.23	32.67	48.25	3.86	2	3.666666667
38	1.27	32.73	48.36	14.67	-15.33333333	6.333333333
39	1.3	32.27	48.55	16.35	-18	0
40	1.33	31.73	48.55	7.83	-7.666666667	-4.333333333
41	1.37	31.5	48.42	5	0	5.333333333
42	1.4	31.5	48.58	47.55	50	17.33333333
43	1.43	33	49.1	14.99	16.66666667	-0.666666667
44	1.47	33.5	49.08	8.87	-7.666666667	6.333333333
45	1.5	33.27	49.27	2.72	0	3
46	1.53	33.27	49.36	5.18	-3.333333333	4.666666667
47	1.57	33.17	49.5	3.6	-2.333333333	3.333333333
48	1.6	33.1	49.6	37.14	39	13.33333333
49	1.63	34.27	50	22.61	24.33333333	6.666666667
50	1.67	35	50.2	3	0	3.333333333
51	1.7	35	50.3	14.85	12	11.33333333
52	1.74	35.36	50.64	21.28	-23	-4.666666667
53	1.77	34.67	50.5	2.5	0	-2.666666667
54	1.8	34.67	50.42	5.58	-5.666666667	2.666666667
55	1.84	34.5	50.5	5.78	-4.666666667	4.666666667
56	1.87	34.36	50.64	17.89	-19.66666667	1.666666667
57	1.9	33.77	50.69	15.55	16.66666667	4.333333333
58	1.94	34.27	50.82	44.54	46.66666667	17
59	1.97	35.67	51.33	10.3	11	-2.666666667
60	2	36	51.25	8.43	-9	-2.333333333
61	2.04	35.73	51.18	7.71	6	6
62	2.07	35.91	51.36	7.32	-8	-1
63	2.1	35.67	51.33	7.9	-3	8.333333333
64	2.14	35.58	51.58	10.08	-10.33333333	-4.333333333
65	2.17	35.27	51.45	16.35	-18	0
66	2.2	34.73	51.45	6.95	-7.666666667	1.666666667
67	2.24	34.5	51.5	2.5	0	2.666666667
68	2.27	34.5	51.58	26.31	25.66666667	14
69	2.3	35.27	52	35.93	39.66666667	5
70	2.34	36.46	52.15	2.41	1.333333333	-2.333333333
71	2.37	36.5	52.08	2.5	0	3
72	2.4	36.5	52.17	18.48	-19.33333333	7
73	2.44	35.92	52.38	7.84	-8.333333333	-1.666666667
74	2.47	35.67	52.33	0	0	0
75	2.5	35.67	52.33	13.09	-14.66666667	-0.666666667
76	2.54	35.23	52.31	15.18	-16.66666667	1.666666667
77	2.57	34.73	52.36	0	0	0
78	2.6	34.73	52.36	9.47	-7.666666667	7.333333333
79	2.64	34.5	52.58	55.26	59	17
80	2.67	36.27	53.09	8.58	7.666666667	-5.666666667
81	2.7	36.5	52.92	2.5	0	2.666666667
82	2.74	36.5	53	2.5	0	2.666666667
83	2.77	36.5	53.08	14.13	-11	11.33333333
84	2.8	36.17	53.42	8.7	9.333333333	1
85	2.84	36.45	53.45	65.78	68.33333333	26.66666667
86	2.87	38.5	54.25	6.85	-7.666666667	0.666666667
87	2.9	38.27	54.27	0	0	0
88	2.94	38.27	54.27	5.36	-3.333333333	5
89	2.97	38.17	54.42	7.8	-8.666666667	1
90	3	37.91	54.45	7.19	6.333333333	5
91	3.04	38.1	54.6	11.29	-12.33333333	-1.666666667
92	3.07	37.73	54.55	13.89	-15.33333333	3
93	3.1	37.27	54.64	2.72	0	3
94	3.14	37.27	54.73	10.64	7.666666667	9
95	3.17	37.5	55	37.13	39	14
96	3.2	38.67	55.42	18.2	20	1
97	3.24	39.27	55.45	5	-3.333333333	4.333333333
98	3.27	39.17	55.58	9.7	-10.66666667	-1.333333333
99	3.3	38.85	55.54	6.61	-6	4.333333333
100	3.34	38.67	55.67	2.57	2	2
101	3.37	38.73	55.73	47.83	48	23
102	3.4	40.17	56.42	26.9	27.66666667	11
103	3.44	41	56.75	4.5	0	5
104	3.47	41	56.9	8.87	-3	9.333333333
105	3.5	40.91	57.18	7.99	8.666666667	2.333333333
106	3.54	41.17	57.25	19.98	-22.33333333	0
107	3.57	40.5	57.25	0	0	0
108	3.6	40.5	57.25	0	0	0
109	3.64	40.5	57.25	7.22	-4	7
110	3.67	40.38	57.46	21.56	-23.66666667	-1.333333333
111	3.7	39.67	57.42	49.62	53.33333333	13.33333333
112	3.74	41.27	57.82	37.18	41	6
113	3.77	42.5	58	0	0	0
114	3.8	42.5	58	14.13	-11	11
115	3.84	42.17	58.33	2.5	0	3
116	3.87	42.17	58.42	7.36	-8.333333333	-1.333333333
117	3.9	41.92	58.38	14.58	-15.33333333	-5
118	3.94	41.46	58.23	3.28	1.333333333	3.333333333
119	3.97	41.5	58.33	8.21	-9	1.666666667
120	4	41.23	58.38	15.1	-16.66666667	-0.666666667
121	4.04	40.73	58.36	7.94	-7.666666667	4.666666667
122	4.07	40.5	58.5	8.15	-9	-1.333333333
123	4.1	40.23	58.46	22.2	-24.33333333	4
124	4.14	39.5	58.58	0	0	0
125	4.17	39.5	58.58	14.99	-16.66666667	-0.333333333
126	4.2	39	58.57	14.99	-16.66666667	0.333333333
127	4.24	38.5	58.58	47.39	50	16.66666667
128	4.27	40	59.08	13.99	15.33333333	2.333333333
129	4.3	40.46	59.15	0	0	0
130	4.34	40.46	59.15	6.69	-6.333333333	4
131	4.37	40.27	59.27	0	0	0
132	4.4	40.27	59.27	12.18	-12	6
133	4.44	39.91	59.45	6.09	-6	-3
134	4.47	39.73	59.36	19.6	-21.66666667	-3.666666667
135	4.5	39.08	59.25	10.69	-11.66666667	0.666666667
136	4.54	38.73	59.27	2.57	-2	2
137	4.57	38.67	59.33	33.6	27.66666667	25
138	4.6	39.5	60.08	24.64	25.66666667	9.333333333
139	4.64	40.27	60.36	7.94	7.666666667	4.666666667
140	4.67	40.5	60.5	0	0	0
141	4.7	40.5	60.5	9.63	7.666666667	7.666666667
142	4.74	40.73	60.73	9.24	-5	9
143	4.77	40.58	61	9.31	-10.33333333	0
144	4.8	40.27	61	23.29	-25.66666667	-2.666666667
145	4.84	39.5	60.92	7.49	0	8.333333333
146	4.87	39.5	61.17	17.01	-19	1
147	4.9	38.93	61.2	14.17	-15.66666667	1
148	4.94	38.46	61.23	1.29	1.333333333	0.666666667
149	4.97	38.5	61.25	9.02	-9	4.333333333
150	5	38.23	61.38	16.27	-16.66666667	-6.666666667
151	5.04	37.73	61.18	9.79	-7.666666667	8
152	5.07	37.5	61.42	30.07	-33.33333333	2.666666667
153	5.1	36.5	61.5	29.97	33.33333333	0
154	5.14	37.5	61.5	36.39	35.66666667	19
155	5.17	38.57	62.07	5.11	-2.333333333	-5
156	5.21	38.5	61.92	10.03	-4	10.33333333
157	5.24	38.38	62.23	2.31	0	2.666666667
158	5.27	38.38	62.31	22.77	-24.66666667	-5.666666667
159	5.31	37.64	62.14	9.18	-8.666666667	5.666666667
160	5.34	37.38	62.31	0	0	0
161	5.37	37.38	62.31	5.16	-5	2.333333333
162	5.41	37.23	62.38	19.71	-21.66666667	4
163	5.44	36.58	62.5	3.53	-2.666666667	-2.666666667
164	5.47	36.5	62.42	15.69	16.66666667	5
165	5.51	37	62.57	33.4	36	8.666666667
166	5.54	38.08	62.83	5.58	-2.666666667	-5.333333333
167	5.57	38	62.67	8.76	-7.666666667	6
168	5.61	37.77	62.85	3.26	-2.666666667	2.333333333
169	5.64	37.69	62.92	12.42	-12.66666667	5.333333333
170	5.67	37.31	63.08	7.11	-7.666666667	-2.666666667
171	5.71	37.08	63	11.94	-13	-2.666666667
172	5.74	36.69	62.92	4.61	0	5.333333333
173	5.77	36.69	63.08	20.88	-23	-2.666666667
174	5.81	36	63	6.92	-7.666666667	0
175	5.84	35.77	63	23.19	-25.66666667	2.666666667
176	5.87	35	63.08	0	0	0
177	5.91	35	63.08	20.75	-23	0
178	5.94	34.31	63.08	9.61	-10.33333333	3
179	5.97	34	63.17	23.21	25.66666667	-3
180	6.01	34.77	63.08	27.67	30.66666667	0
181	6.04	35.69	63.08	11.53	-12.66666667	0
182	6.07	35.31	63.08	6.21	6.333333333	-2.666666667
183	6.11	35.5	63	22.02	-24.33333333	-2.666666667
184	6.14	34.77	62.92	8.39	-9	2.666666667
185	6.17	34.5	63	0	0	0
186	6.21	34.5	63	22.02	-24.33333333	-2.666666667
187	6.24	33.77	62.92	8.39	-9	2.666666667
188	6.27	33.5	63	7.38	-6.333333333	5
189	6.31	33.31	63.15	19.7	-20.66666667	-7.666666667
190	6.34	32.69	62.92	15.47	-15.33333333	7.666666667
191	6.37	32.23	63.15	14.58	-15.33333333	-5
192	6.41	31.77	63	14.58	-15.33333333	5
193	6.44	31.31	63.15	9.23	-10.33333333	0.666666667
194	6.47	31	63.17	15.8	-16.66666667	5.333333333
195	6.51	30.5	63.33	21.96	24.33333333	1.666666667
196	6.54	31.23	63.38	32.36	36	-2.333333333
197	6.57	32.31	63.31	24.27	-27	-2
198	6.61	31.5	63.25	0	0	0
199	6.64	31.5	63.25	3.87	-4	2
200	6.67	31.38	63.31	2.31	0	2.333333333
201	6.71	31.38	63.38	8.42	6.666666667	6.666666667
202	6.74	31.58	63.58	49.2	50	22.33333333
203	6.77	33.08	64.25	9.19	10	2
204	6.81	33.38	64.31	17.06	-18.66666667	1.666666667
205	6.84	32.82	64.36	0	0	0
206	6.87	32.82	64.36	8.14	-8	4.666666667
207	6.91	32.58	64.5	6.07	-6.666666667	-1.333333333
208	6.94	32.38	64.46	3.26	-2.333333333	-2.666666667
209	6.97	32.31	64.38	21.98	-24.33333333	4
210	7.01	31.58	64.5	2.5	-2.666666667	0
211	7.04	31.5	64.5	8.78	-9	-4
212	7.07	31.23	64.38	22.17	-24.33333333	4
213	7.11	30.5	64.5	2.5	0	-2.666666667
214	7.14	30.5	64.42	15.19	-16.66666667	2.666666667
215	7.17	30	64.5	15.19	-16.66666667	2.666666667
216	7.21	29.5	64.58	0	0	0
217	7.24	29.5	64.58	22.14	24.33333333	3.666666667
218	7.27	30.23	64.69	17.56	18	7.666666667
219	7.31	30.77	64.92	7.42	7.666666667	-3
220	7.34	31	64.83	9.61	-10.33333333	3
221	7.37	30.69	64.92	5.77	-6.333333333	0
222	7.41	30.5	64.92	16.75	16.66666667	8.333333333
223	7.44	31	65.17	45.58	50	8.333333333
224	7.47	32.5	65.42	21.92	24.33333333	-1.333333333
225	7.51	33.23	65.38	15.1	-16.66666667	-0.666666667
226	7.54	32.73	65.36	5.94	-5	4.666666667
227	7.57	32.58	65.5	5	0	5.666666667
228	7.61	32.58	65.67	12.57	14	1.333333333
229	7.64	33	65.71	51.87	56.33333333	12.33333333
230	7.67	34.69	66.08	21.87	23	7.666666667
231	7.71	35.38	66.31	9.97	-10	-4.666666667
232	7.74	35.08	66.17	0	0	0
233	7.77	35.08	66.17	9.79	-10.33333333	-3
234	7.81	34.77	66.08	8.51	-9	3
235	7.84	34.5	66.17	7.15	-6.333333333	4.666666667
236	7.87	34.31	66.31	0	0	0
237	7.91	34.31	66.31	12.46	-13	-4.666666667
238	7.94	33.92	66.17	28.61	31	7
239	7.97	34.85	66.38	22.36	24.33333333	4
240	8.01	35.58	66.5	19.71	21.66666667	-4
241	8.04	36.23	66.38	19.71	-21.66666667	4
242	8.07	35.58	66.5	2.5	0	2.666666667
243	8.11	35.58	66.58	2.5	-2.666666667	0
244	8.14	35.5	66.58	38.05	42.33333333	1.333333333
245	8.17	36.77	66.62	30.06	33.33333333	2.333333333
246	8.21	37.77	66.69	0	0	0
247	8.24	37.77	66.69	3.26	-2.666666667	2.666666667
248	8.27	37.69	66.77	6.53	-6.333333333	-3.333333333
249	8.31	37.5	66.67	0	0	0
250	8.34	37.5	66.67	7.88	-6.333333333	6
251	8.37	37.31	66.85	10.03	-10.33333333	-4.666666667
252	8.41	37	66.71	6.95	-7.666666667	-0.666666667
253	8.44	36.77	66.69	14.02	-15.33333333	2.666666667
254	8.47	36.31	66.77	27.67	30.66666667	0
255	8.51	37.23	66.77	32.36	36	2.666666667
256	8.54	38.31	66.85	7.88	6.333333333	-6
257	8.58	38.5	66.67	0	0	0
258	8.61	38.5	66.67	0	0	0
259	8.64	38.5	66.67	19.61	-21.66666667	0.666666667
260	8.68	37.85	66.69	4.92	5	2
261	8.71	38	66.75	36.89	41	0.666666667
262	8.74	39.23	66.77	30.32	33.33333333	5
263	8.78	40.23	66.92	3.39	1.333333333	-3.333333333
264	8.81	40.27	66.82	12.81	-14	1
265	8.84	39.85	66.85	3.26	-2.666666667	-2.666666667
266	8.88	39.77	66.77	2.31	-2.666666667	0
267	8.91	39.69	66.77	5.79	-6.333333333	-0.666666667
268	8.94	39.5	66.75	8.25	-9	-2
269	8.98	39.23	66.69	16.78	-18	5.333333333
270	9.01	38.69	66.85	32.36	36	-2.666666667
271	9.04	39.77	66.77	38.76	41	13.33333333
272	9.08	41	67.17	7.42	-7.666666667	-3
273	9.11	40.77	67.08	2.31	-2.666666667	0
274	9.14	40.69	67.08	0	0	0
275	9.18	40.69	67.08	0	0	0
276	9.21	40.69	67.08	12.42	-12.66666667	5
277	9.24	40.31	67.23	16.78	-18	-5
278	9.28	39.77	67.08	5.15	-2.666666667	-5.333333333
279	9.31	39.69	66.92	20.84	-23	-2
280	9.34	39	66.86	7.19	7.666666667	2
281	9.38	39.23	66.92	34.07	36.66666667	9.333333333
282	9.41	40.33	67.2	13.57	14.66666667	-4
283	9.44	40.77	67.08	2.31	-2.666666667	0
284	9.48	40.69	67.08	6.36	-6.333333333	3
285	9.51	40.5	67.17	0	0	0
286	9.54	40.5	67.17	12.49	-14	0
287	9.58	40.08	67.17	34.65	38.33333333	4.666666667
288	9.61	41.23	67.31	29.97	33.33333333	0
289	9.64	42.23	67.31	2.31	2.666666667	0
290	9.68	42.31	67.31	3.26	-2.666666667	2.333333333
291	9.71	42.23	67.38	19.71	-21.66666667	4
292	9.74	41.58	67.5	0	0	0
293	9.78	41.58	67.5	3.53	-2.666666667	-2.666666667
294	9.81	41.5	67.42	8.13	-9	-1.333333333
295	9.84	41.23	67.38	19.71	-21.66666667	4
296	9.88	40.58	67.5	14.63	16.33333333	0
297	9.91	41.07	67.5	42.82	47.66666667	0
298	9.94	42.5	67.5	2.5	0	2.666666667
299	9.98	42.5	67.58	0	0	0
300	10.01	42.5	67.58	0	0	0
301	10.04	42.5	67.58	2.5	0	-2.666666667
302	10.08	42.5	67.5	6.72	-6.333333333	4
303	10.11	42.31	67.62	50.81	56.33333333	3
304	10.14	44	67.71	15.05	16.66666667	-1.333333333
305	10.18	44.5	67.67	9.61	6.333333333	8.333333333
306	10.21	44.69	67.92	18.4	-20.33333333	2.666666667
307	10.24	44.08	68	7.47	-7.666666667	-2.666666667
308	10.28	43.85	67.92	3.26	-2.666666667	-2.333333333
309	10.31	43.77	67.85	5.16	-2.666666667	5
310	10.34	43.69	68	19.09	-20.66666667	-4.666666667
311	10.38	43.07	67.86	9.43	-10	-3
312	10.41	42.77	67.77	8.29	-9	2
313	10.44	42.5	67.83	32.89	35.66666667	8
314	10.48	43.57	68.07	34.27	37.33333333	-7.333333333
315	10.51	44.69	67.85	2.31	0	-2.666666667
316	10.54	44.69	67.77	4.12	1.333333333	-4.333333333
317	10.58	44.73	67.64	7.94	-7.666666667	-4.666666667
318	10.61	44.5	67.5	5.88	-6.333333333	1.333333333
319	10.64	44.31	67.54	24.23	-27	-1.333333333
320	10.68	43.5	67.5	22.17	-24.33333333	4
321	10.71	42.77	67.62	8.78	-9	-4
322	10.74	42.5	67.5	5.88	-6.333333333	1.333333333
323	10.78	42.31	67.54	24.24	-27	1.333333333
324	10.81	41.5	67.58	14.99	16.66666667	0
325	10.84	42	67.58	53.15	59	-4
326	10.88	43.77	67.46	9.13	10	1.333333333
327	10.91	44.07	67.5	2.14	0	2.333333333
328	10.94	44.07	67.57	0	0	0
329	10.98	44.07	67.57	2.14	-2.333333333	0
330	11.01	44	67.57	15.69	-16.66666667	-5
331	11.04	43.5	67.42	8.13	-9	-1.333333333
332	11.08	43.23	67.38	7.04	-7.666666667	1.666666667
333	11.11	43	67.43	15.14	-16.66666667	2.333333333
334	11.14	42.5	67.5	30.05	33.33333333	-2.333333333
335	11.18	43.5	67.43	30.05	33.33333333	2.333333333
336	11.21	44.5	67.5	0	0	0
337	11.24	44.5	67.5	0	0	0
338	11.28	44.5	67.5	2.5	0	-2.666666667
339	11.31	44.5	67.42	5.84	-6.333333333	-1.333333333
340	11.34	44.31	67.38	9.27	-10.33333333	1.333333333
341	11.38	44	67.42	14.99	-16.66666667	0
342	11.41	43.5	67.42	8.7	-9	-3.666666667
343	11.44	43.23	67.31	22.65	-24.33333333	6.333333333
344	11.48	42.5	67.5	15.14	16.66666667	2.333333333
345	11.51	43	67.57	45.01	50	-2.333333333
346	11.54	44.5	67.5	0	0	0
347	11.58	44.5	67.5	0	0	0
348	11.61	44.5	67.5	2.5	0	2.666666667
349	11.64	44.5	67.58	0	0	0
350	11.68	44.5	67.58	15.19	-16.66666667	-2.666666667
351	11.71	44	67.5	7.73	-7.666666667	4
352	11.74	43.77	67.62	8.13	-9	-1.333333333
353	11.78	43.5	67.58	12.85	-14.33333333	-0.333333333
354	11.81	43.07	67.57	17.26	-19	-2.333333333
355	11.84	42.5	67.5	45.01	50	2.333333333
356	11.88	44	67.57	23.09	25.66666667	1.666666667
357	11.91	44.77	67.62	2.31	0	2.333333333
358	11.95	44.77	67.69	8.11	-9	-0.666666667
359	11.98	44.5	67.67	0	0	0
360	12.01	44.5	67.67	0	0	0
361	12.05	44.5	67.67	15.05	-16.66666667	1.333333333
362	12.08	44	67.71	6.95	-7.666666667	-0.666666667
363	12.11	43.77	67.69	16.78	-18	-5
364	12.15	43.23	67.54	6.99	-7.666666667	1
365	12.18	43	67.57	7.81	7.666666667	4
366	12.21	43.23	67.69	32.28	36	0
367	12.25	44.31	67.69	14.02	15.33333333	2.666666667
368	12.28	44.77	67.77	2.31	0	-2.666666667
369	12.31	44.77	67.69	8.11	-9	-0.666666667
370	12.35	44.5	67.67	0	0	0
371	12.38	44.5	67.67	12.92	-14.33333333	1.333333333
372	12.41	44.07	67.71	9.21	-10	2
373	12.45	43.77	67.77	2.31	0	-2.666666667
374	12.48	43.77	67.69	20.97	-23.33333333	-1.666666667
375	12.51	43.07	67.64	9.18	-10	1.666666667
376	12.55	42.77	67.69	14.02	15.33333333	2.666666667
377	12.58	43.23	67.77	38.45	42.33333333	-6.333333333
378	12.61	44.5	67.58	8.7	9	3.666666667
379	12.65	44.77	67.69	0	0	0
380	12.68	44.77	67.69	8.7	-9	-3.666666667
381	12.71	44.5	67.58	12.97	-14.33333333	2
382	12.75	44.07	67.64	2.14	0	2.333333333
383	12.78	44.07	67.71	9.21	-10	2
384	12.81	43.77	67.77	8.63	-9	-3.333333333
385	12.85	43.5	67.67	15	-16.66666667	-1
386	12.88	43	67.64	9.22	7.666666667	7
387	12.91	43.23	67.85	46.11	51.33333333	0
388	12.95	44.77	67.85	8.31	7.666666667	5
389	12.98	45	68	5.16	-5	-2.666666667
390	13.01	44.85	67.92	3.26	-2.666666667	-2.333333333
391	13.05	44.77	67.85	3.26	-2.666666667	2.333333333
392	13.08	44.69	67.92	6.36	-6.333333333	-3
393	13.11	44.5	67.83	6.36	-6.333333333	3
394	13.15	44.31	67.92	16.14	-18	0
395	13.18	43.77	67.92	8.51	-9	-3
396	13.21	43.5	67.83	0	0	0
397	13.25	43.5	67.83	22.07	-24.33333333	3
398	13.28	42.77	67.92	8.51	-9	-3
399	13.31	42.5	67.83	15.8	-16.66666667	5.666666667
400	13.35	42	68	6.92	-7.666666667	0
401	13.38	41.77	68	13.83	-15.33333333	0
402	13.41	41.31	68	9.55	-10.33333333	2.666666667
403	13.45	41	68.08	15.19	-16.66666667	-2.666666667
404	13.48	40.5	68	12.74	-14	2.666666667
405	13.51	40.08	68.08	3.53	-2.666666667	3
406	13.55	40	68.17	8.48	-9	-2.666666667
407	13.58	39.73	68.09	24.2	25.66666667	-7.666666667
408	13.61	40.5	67.86	32.75	35.66666667	7
409	13.65	41.57	68.07	5.74	4	-5
410	13.68	41.69	67.92	4.29	-4	2.666666667
411	13.71	41.57	68	7.25	-6.333333333	5
412	13.75	41.38	68.15	21.26	-23	-5
413	13.78	40.69	68	5.61	-4	4.666666667
414	13.81	40.57	68.14	6.19	-6.333333333	3
415	13.85	40.38	68.23	11.82	-12.66666667	-3
416	13.88	40	68.14	13.02	-14.33333333	2.333333333
417	13.91	39.57	68.21	12.84	-14.33333333	0
418	13.95	39.14	68.21	15.58	-16.66666667	5
419	13.98	38.64	68.36	8.62	-8.666666667	-4.333333333
420	14.01	38.38	68.23	4.61	-5	0
421	14.05	38.23	68.23	20.19	-21.66666667	6.333333333
422	14.08	37.58	68.42	16.86	18.66666667	-2
423	14.11	38.14	68.36	47.58	53	3
424	14.15	39.73	68.45	2.72	0	-3
425	14.18	39.73	68.36	7.94	-7.666666667	4.666666667
426	14.21	39.5	68.5	0	0	0
427	14.25	39.5	68.5	9.63	-1.666666667	10.66666667
428	14.28	39.45	68.82	14.36	-15	-5
429	14.31	39	68.67	9.35	-9	5
430	14.35	38.73	68.82	10.47	-7.666666667	8.666666667
431	14.38	38.5	69.08	2.5	0	3
432	14.41	38.5	69.17	25.47	-27.66666667	5.333333333
433	14.45	37.67	69.33	25.47	27.66666667	5.666666667
434	14.48	38.5	69.5	40.27	39	22.33333333
435	14.51	39.67	70.17	5	0	5.333333333
436	14.55	39.67	70.33	6.2	-7	-0.666666667
437	14.58	39.46	70.31	5.9	-6.333333333	1.666666667
438	14.61	39.27	70.36	7.31	-3.333333333	7.333333333
439	14.65	39.17	70.58	2.5	-3	0
440	14.68	39.08	70.58	21.26	-23.33333333	-4
441	14.71	38.38	70.46	8.97	-7	7
442	14.75	38.17	70.67	12.3	-10.66666667	8.333333333
443	14.78	37.85	70.92	10.72	-11.66666667	-3
444	14.81	37.5	70.83	28.26	22.33333333	22.33333333
445	14.85	38.17	71.5	29.23	30.33333333	11
446	14.88	39.08	71.83	16.75	16.66666667	8.333333333
447	14.91	39.58	72.08	14.68	-13.33333333	9.333333333
448	14.95	39.18	72.36	5.04	-3.333333333	4.666666667
449	14.98	39.08	72.5	7.9	-7.666666667	-4
450	15.01	38.85	72.38	10.49	-11.66666667	-1.666666667
451	15.05	38.5	72.33	12.49	-11	8.333333333
452	15.08	38.17	72.58	21.34	-22.33333333	-8.333333333
453	15.11	37.5	72.33	9.13	-4	9.666666667
454	15.15	37.38	72.62	14.06	-15.33333333	-1.333333333
455	15.18	36.92	72.58	2.5	0	3
456	15.21	36.92	72.67	21.25	-23	6
457	15.25	36.23	72.85	17.62	-19.66666667	0.333333333
458	15.28	35.64	72.86	6.42	-7	0
459	15.31	35.43	72.86	16.99	-16.66666667	9
460	15.35	34.93	73.13	7.42	-8	-1.666666667
461	15.38	34.69	73.08	23.17	-25.66666667	2.333333333
462	15.42	33.92	73.15	8.75	-9.333333333	-2.666666667
463	15.45	33.64	73.07	14.24	-13.66666667	8
464	15.48	33.23	73.31	27.38	30.33333333	1.666666667
465	15.52	34.14	73.36	10.27	10.66666667	-4.333333333
466	15.55	34.46	73.23	2.31	0	2.666666667
467	15.58	34.46	73.31	1.39	1.333333333	0.666666667
468	15.62	34.5	73.33	0	0	0
469	15.65	34.5	73.33	12.49	-11	8.333333333
470	15.68	34.17	73.58	31.39	25	24.33333333
471	15.72	34.92	74.31	37.21	38.66666667	14.66666667
472	15.75	36.08	74.75	5.58	5.666666667	2.666666667
473	15.78	36.25	74.83	10.23	-11.33333333	-0.333333333
474	15.82	35.91	74.82	9.27	-5.333333333	8.666666667
475	15.85	35.75	75.08	5.58	-2.666666667	5.666666667
476	15.88	35.67	75.25	3.53	-3	2.666666667
477	15.92	35.58	75.33	12.73	-13.66666667	3
478	15.95	35.17	75.42	15.19	-16.66666667	-3
479	15.98	34.67	75.33	6.2	-7	-0.666666667
480	16.02	34.46	75.31	13.44	13	7.666666667
481	16.05	34.85	75.54	46.96	41	32
482	16.08	36.08	76.5	13.45	14	-5.666666667
483	16.12	36.5	76.33	6.87	-7.666666667	1
484	16.15	36.27	76.36	12.01	-3.333333333	13
485	16.18	36.17	76.75	5.84	-3	5.666666667
486	16.22	36.08	76.92	14.13	-5.666666667	14.66666667
487	16.25	35.91	77.36	35.43	39	4.666666667
488	16.28	37.08	77.5	47.16	43.33333333	29.33333333
489	16.32	38.38	78.38	11.76	-2.333333333	-12.66666667
490	16.35	38.31	78	14.28	-10.33333333	12
491	16.38	38	78.36	5.24	5.666666667	2
492	16.42	38.17	78.42	7.8	-8.666666667	1
493	16.45	37.91	78.45	2.72	-3	0
494	16.48	37.82	78.45	10.2	-10.66666667	-4
495	16.52	37.5	78.33	18.01	-16.66666667	11.33333333
496	16.55	37	78.67	32.42	30.66666667	18.66666667
497	16.58	37.92	79.23	40.65	45	4.333333333
498	16.62	39.27	79.36	0	0	0
499	16.65	39.27	79.36	9.62	-3.333333333	10.33333333
500	16.68	39.17	79.67	2.5	0	2.666666667
501	16.72	39.17	79.75	7.99	-8.666666667	2.333333333
502	16.75	38.91	79.82	10.77	-8	8.666666667
503	16.78	38.67	80.08	0	0	0
504	16.82	38.67	80.08	11.81	-13.33333333	0.333333333
505	16.85	38.27	80.09	18.78	-20	5.333333333
506	16.88	37.67	80.25	21.89	23.66666667	4.333333333
507	16.92	38.38	80.38	37.56	40	12.33333333
508	16.95	39.58	80.75	12.82	14	3.333333333
509	16.98	40	80.85	10.21	-11	2.333333333
510	17.02	39.67	80.92	0	0	0
511	17.05	39.67	80.92	9.42	-10.33333333	2.666666667
512	17.08	39.36	81	6.09	-3	6
513	17.12	39.27	81.18	10.58	-11.66666667	1.666666667
514	17.15	38.92	81.23	14.02	-15.33333333	-2.666666667
515	17.18	38.46	81.15	6.35	-7	0.666666667
516	17.22	38.25	81.17	17.66	-19.33333333	2.666666667
517	17.25	37.67	81.25	14.63	15.66666667	3.666666667
518	17.28	38.14	81.36	41.67	43.66666667	15.33333333
519	17.32	39.45	81.82	7.01	7.333333333	3.333333333
520	17.35	39.67	81.92	2.5	0	2.666666667
521	17.38	39.67	82	2.5	0	2.666666667
522	17.42	39.67	82.08	12.07	-13.33333333	-2.666666667
523	17.45	39.27	82	18.84	-20	5.666666667
524	17.48	38.67	82.17	2.5	0	2.666666667
525	17.52	38.67	82.25	12.73	-13.33333333	-5.333333333
526	17.55	38.27	82.09	12.92	-14	2
527	17.58	37.85	82.15	9.54	-6	9
528	17.62	37.67	82.42	40.27	44.33333333	5.333333333
529	17.65	39	82.58	23.56	22.33333333	14
530	17.68	39.67	83	0	0	0
531	17.72	39.67	83	2.5	0	2.666666667
532	17.75	39.67	83.08	24.21	-25.33333333	9.333333333
533	17.78	38.91	83.36	8.02	-8	-3.666666667
534	17.82	38.67	83.25	5	-5.666666667	0
535	17.85	38.5	83.25	0	0	0
536	17.88	38.5	83.25	25.1	-27.66666667	2.666666667
537	17.92	37.67	83.33	6.87	-7	-3.333333333
538	17.95	37.46	83.23	44.35	43.66666667	23
539	17.98	38.77	83.92	21.87	23	7.666666667
540	18.02	39.46	84.15	6.16	7	0.666666667
541	18.05	39.67	84.17	6.16	-7	-0.666666667
542	18.08	39.46	84.15	3.1	1.333333333	3.333333333
543	18.12	39.5	84.25	24.98	-27.66666667	0
544	18.15	38.67	84.25	5	-5.666666667	0
545	18.18	38.5	84.25	2.5	0	-2.666666667
546	18.22	38.5	84.17	25.47	-27.66666667	5.333333333
547	18.25	37.67	84.33	7.06	-5.666666667	-5.333333333
548	18.28	37.5	84.17	5.58	5.666666667	2.666666667
549	18.32	37.67	84.25	42.68	44.33333333	16.66666667
550	18.35	39	84.75	19.53	21.33333333	3.666666667
551	18.38	39.64	84.86	14.63	-15.66666667	-3.666666667
552	18.42	39.17	84.75	5	-5.666666667	0
553	18.45	39	84.75	6.94	-5	5.666666667
554	18.48	38.85	84.92	11.76	-13	2.666666667
555	18.52	38.46	85	2.75	1.333333333	2.666666667
556	18.55	38.5	85.08	19.6	-21.66666667	0
557	18.58	37.85	85.08	10.72	-11.66666667	3
558	18.62	37.5	85.17	17.3	-19.33333333	-0.666666667
559	18.65	36.92	85.15	17.3	19.33333333	0.666666667
560	18.68	37.5	85.17	36.33	39.66666667	7
561	18.72	38.69	85.38	2.31	0	2.666666667
562	18.75	38.69	85.46	0	0	0
563	18.79	38.69	85.46	0	0	0
564	18.82	38.69	85.46	10.31	-10.33333333	5.333333333
565	18.85	38.38	85.62	9.08	-10	-1.333333333
566	18.89	38.08	85.58	5	-5.333333333	0
567	18.92	37.92	85.58	8.73	-7.666666667	6.333333333
568	18.95	37.69	85.77	20.98	-23	-3.333333333
569	18.99	37	85.67	0	0	0
570	19.02	37	85.67	45.73	46	21.33333333
571	19.05	38.38	86.31	3.87	4	-2
572	19.09	38.5	86.25	5.31	-4	4.333333333
573	19.12	38.38	86.38	7.83	-8	-3
574	19.15	38.14	86.29	20.49	-22.66666667	-2
575	19.19	37.46	86.23	2.24	1.333333333	-2
576	19.22	37.5	86.17	24.57	24.33333333	12.33333333
577	19.25	38.23	86.54	47.53	48.66666667	20.33333333
578	19.29	39.69	87.15	4.61	0	-5
579	19.32	39.69	87	7.63	-6.333333333	5.666666667
580	19.35	39.5	87.17	0	0	0
581	19.39	39.5	87.17	11.28	-12	4
582	19.42	39.14	87.29	19.59	-21.33333333	-4
583	19.45	38.5	87.17	0	0	0
584	19.49	38.5	87.17	10.8	-12	1.333333333
585	19.52	38.14	87.21	4.28	0	5
586	19.55	38.14	87.36	40.9	45.33333333	4.666666667
587	19.59	39.5	87.5	15.19	16.66666667	2.666666667
588	19.62	40	87.58	0	0	0
589	19.65	40	87.58	2.5	-2.666666667	0
590	19.69	39.92	87.58	7.48	-7.666666667	3.666666667
591	19.72	39.69	87.69	6.02	-6.333333333	2
592	19.75	39.5	87.75	15.19	-16.66666667	-2.666666667
593	19.79	39	87.67	9.25	-10.33333333	0.666666667
594	19.82	38.69	87.69	6.02	-6.333333333	2
595	19.85	38.5	87.75	8.31	-7.666666667	5.333333333
596	19.89	38.27	87.91	42.63	47.33333333	3
597	19.92	39.69	88	22.71	23	10.33333333
598	19.95	40.38	88.31	7.77	-8	-3.333333333
599	19.99	40.14	88.21	15.58	-16.66666667	-4.666666667
600	20.02	39.64	88.07	5.97	-6	2.666666667
601	20.05	39.46	88.15	1.21	1.333333333	0.666666667
602	20.09	39.5	88.17	10.8	-12	1.333333333
603	20.12	39.14	88.21	6.73	-7	-2.666666667
604	20.15	38.93	88.13	13.03	-14.33333333	1.333333333
605	20.19	38.5	88.17	5.46	-4	4.666666667
606	20.22	38.38	88.31	25.36	28.33333333	0
607	20.25	39.23	88.31	29.97	33.33333333	0
608	20.29	40.23	88.31	3.26	2.666666667	2.333333333
609	20.32	40.31	88.38	9.85	-10.33333333	4
610	20.35	40	88.5	2.5	-2.666666667	0
611	20.39	39.92	88.5	2.5	0	2.666666667
612	20.42	39.92	88.58	18.61	-20.33333333	-4
613	20.45	39.31	88.46	9.29	-10.33333333	1.333333333
614	20.49	39	88.5	12.74	-14	2.666666667
615	20.52	38.58	88.58	2.5	-2.666666667	0
616	20.55	38.5	88.58	2.5	0	-2.666666667
617	20.59	38.5	88.5	30.38	33.33333333	5.666666667
618	20.62	39.5	88.67	15.8	16.66666667	5.333333333
619	20.65	40	88.83	3.53	-2.666666667	-2.666666667
620	20.69	39.92	88.75	5.6	-2.333333333	5.666666667
621	20.72	39.85	88.92	5.16	-5.333333333	2.666666667
622	20.75	39.69	89	7.63	-6.333333333	5.666666667
623	20.79	39.5	89.17	8.51	-9	-3
624	20.82	39.23	89.08	16.14	-18	0
625	20.85	38.69	89.08	6.36	-6.333333333	3
626	20.89	38.5	89.17	8.51	-9	-3
627	20.92	38.23	89.08	6.79	-3	7
628	20.95	38.14	89.29	43.65	48	7
629	20.99	39.58	89.5	5.94	5	-4.666666667
630	21.02	39.73	89.36	6.87	-7.666666667	-1
631	21.05	39.5	89.33	0	0	0
632	21.09	39.5	89.33	5.17	-4	4.333333333
633	21.12	39.38	89.46	9.1	-10	1.333333333
634	21.15	39.08	89.5	10.76	-11.66666667	-1.666666667
635	21.19	38.73	89.45	7.83	-7.666666667	4.333333333
636	21.22	38.5	89.58	8.18	-9	-1.333333333
637	21.25	38.23	89.54	7.05	-7.666666667	1.333333333
638	21.29	38	89.58	31.71	33.33333333	11.66666667
639	21.32	39	89.93	30.27	33.33333333	4.666666667
640	21.35	40	90.07	6.06	4.666666667	4.666666667
641	21.39	40.14	90.21	6.29	-7	-0.333333333
642	21.42	39.93	90.2	14.21	-15.66666667	-1.666666667
643	21.45	39.46	90.15	1.21	1.333333333	0.666666667
644	21.49	39.5	90.17	0	0	0
645	21.52	39.5	90.17	10.38	-9	7
646	21.55	39.23	90.38	22.85	-24.33333333	-7
647	21.59	38.5	90.17	0	0	0
648	21.62	38.5	90.17	11.28	-12	4
649	21.65	38.14	90.29	3.97	3	3
650	21.69	38.23	90.38	15.46	-16.66666667	-3.666666667
651	21.72	37.73	90.27	14.92	-16.66666667	1.333333333
652	21.75	37.23	90.31	15.13	-16.66666667	-1.333333333
653	21.79	36.73	90.27	7.05	-7.666666667	2
654	21.82	36.5	90.33	0	0	0
655	21.85	36.5	90.33	30.38	33.33333333	5.666666667
656	21.89	37.5	90.5	5	0	-5.666666667
657	21.92	37.5	90.33	0	0	0
658	21.95	37.5	90.33	0	0	0
659	21.99	37.5	90.33	11.17	-11	5.666666667
660	22.02	37.17	90.5	7.84	-8.666666667	-1.666666667
661	22.05	36.91	90.45	11.45	-8	10
662	22.09	36.67	90.75	12.29	-13.33333333	-3.666666667
663	22.12	36.27	90.64	16.35	-18	0
664	22.16	35.73	90.64	11.47	4	12
665	22.19	35.85	91	33.67	35.33333333	12
666	22.22	36.91	91.36	18.18	19.66666667	4.666666667
667	22.26	37.5	91.5	10.37	10.66666667	4.666666667
668	22.29	37.82	91.64	7.45	-5	6.333333333
669	22.32	37.67	91.83	17.7	-19	5.666666667
670	22.36	37.1	92	0	0	0
671	22.39	37.1	92	4.24	-3.333333333	3.333333333
672	22.42	37	92.1	10.19	-11	2.333333333
673	22.46	36.67	92.17	18.01	-16.66666667	11
674	22.49	36.17	92.5	16.75	-16.66666667	-8.333333333
675	22.52	35.67	92.25	6.17	-7	-0.666666667
676	22.56	35.46	92.23	13.86	-15.33333333	-1
677	22.59	35	92.2	9.53	-9	5.333333333
678	22.62	34.73	92.36	7.94	-7.666666667	4.666666667
679	22.66	34.5	92.5	24.98	-27.66666667	0
680	22.69	33.67	92.5	6	3.666666667	5.666666667
681	22.72	33.78	92.67	46.38	48	18.33333333
682	22.76	35.22	93.22	21.32	18.66666667	15
683	22.79	35.78	93.67	1.51	1.333333333	-1
684	22.82	35.82	93.64	3.82	-4.333333333	-0.666666667
685	22.86	35.69	93.62	11.98	-3.666666667	12.66666667
686	22.89	35.58	94	7.13	-7.333333333	-3
687	22.92	35.36	93.91	19.84	-21	-6
688	22.96	34.73	93.73	12.66	-7.666666667	11.66666667
689	22.99	34.5	94.08	2.5	0	3
690	23.02	34.5	94.17	18.67	-19.66666667	6.333333333
691	23.06	33.91	94.36	7.32	-8	-1
692	23.09	33.67	94.33	4.06	2	4
693	23.12	33.73	94.45	30.46	-33.33333333	-6
694	23.16	32.73	94.27	5.45	0	6
695	23.19	32.73	94.45	13.89	-15.33333333	3.333333333
696	23.22	32.27	94.55	48.74	48.66666667	24
697	23.26	33.73	95.27	6.09	6	3
698	23.29	33.91	95.36	3.85	-3	3
699	23.32	33.82	95.45	10.2	-10.66666667	-4
700	23.36	33.5	95.33	11.17	-11	5.666666667
701	23.39	33.17	95.5	9.01	6.333333333	7.666666667
702	23.42	33.36	95.73	12.07	-12	5.666666667
703	23.46	33	95.9	16.15	-18	0.666666667
704	23.49	32.46	95.92	8.39	-9.333333333	-0.333333333
705	23.52	32.18	95.91	18.51	-17	11.33333333
706	23.56	31.67	96.25	1.94	2	0.666666667
707	23.59	31.73	96.27	19.18	-21	4.333333333
708	23.62	31.1	96.4	11.8	-12.33333333	-4.333333333
709	23.66	30.73	96.27	7.05	-7.666666667	2
710	23.69	30.5	96.33	9.71	-10.66666667	-2
711	23.72	30.18	96.27	20.88	-22.66666667	5
712	23.76	29.5	96.42	45.03	47.33333333	16.66666667
713	23.79	30.92	96.92	19.02	19.33333333	8.333333333
714	23.82	31.5	97.17	7.18	-7.666666667	-2.666666667
715	23.86	31.27	97.09	8.8	-9	3.666666667
716	23.89	31	97.2	5.61	-3	5.333333333
717	23.92	30.91	97.36	8.73	8.666666667	4.666666667
718	23.96	31.17	97.5	40.96	36	27.66666667
719	23.99	32.25	98.33	21.74	22	10.33333333
720	24.02	32.91	98.64	3.85	-3	3
721	24.06	32.82	98.73	12.18	6	12
722	24.09	33	99.09	11.23	-3	12
723	24.12	32.91	99.45	20.68	-22	-6.666666667
724	24.16	32.25	99.25	10.6	8.333333333	8.333333333
725	24.19	32.5	99.5	5.78	-4.666666667	4.666666667
726	24.22	32.36	99.64	19.27	-21	-3
727	24.26	31.73	99.55	16.7	-16	9.333333333
728	24.29	31.25	99.83	3.25	0.666666667	-3.333333333
729	24.32	31.27	99.73	11.13	-11.66666667	3.333333333
730	24.36	30.92	99.83	9.58	-6.333333333	8.666666667
731	24.39	30.73	100.09	6.82	-7.666666667	0.333333333
732	24.42	30.5	100.1	19.66	-21.66666667	1.666666667
733	24.46	29.85	100.15	11.69	-11.66666667	6
734	24.49	29.5	100.33	10.56	-10.66666667	-5
735	24.52	29.18	100.18	20.54	-22.66666667	2.333333333
736	24.56	28.5	100.25	11.17	7.666666667	10
737	24.59	28.73	100.55	30.09	33.33333333	3
738	24.62	29.73	100.64	23.62	24.33333333	9.333333333
739	24.66	30.46	100.92	40.17	42.33333333	14.66666667
740	24.69	31.73	101.36	45.64	42.33333333	28
741	24.72	33	102.2	8.46	9	2.333333333
742	24.76	33.27	102.27	7.71	6	6
743	24.79	33.45	102.45	6.46	-1	7.333333333
744	24.82	33.42	102.67	9.01	5.333333333	8.333333333
745	24.86	33.58	102.92	3.53	-2.666666667	2.666666667
746	24.89	33.5	103	16.14	-16.66666667	-6.666666667
747	24.92	33	102.8	18.85	-11	17.66666667
748	24.96	32.67	103.33	0	0	0
749	24.99	32.67	103.33	33.91	35.33333333	13.33333333
750	25.02	33.73	103.73	32.22	31.33333333	17.33333333
751	25.06	34.67	104.25	7.3	8	0.666666667
752	25.09	34.91	104.27	2.72	0	3
753	25.12	34.91	104.36	2.72	0	3
754	25.16	34.91	104.45	8.23	-8	4.333333333
755	25.19	34.67	104.58	33.97	30.33333333	22.33333333
756	25.22	35.58	105.25	34.83	38.33333333	6.666666667
757	25.26	36.73	105.45	7.71	6	6.333333333
758	25.29	36.91	105.64	2.72	0	3
759	25.32	36.91	105.73	10.9	0	12
760	25.36	36.91	106.09	0.32	0.333333333	-0.333333333
761	25.39	36.92	106.08	13.8	-15.33333333	2.333333333
762	25.42	36.46	106.15	3.1	1.333333333	3.333333333
763	25.46	36.5	106.25	11.17	-11	5.666666667
764	25.49	36.17	106.42	15.19	-16.66666667	-3
765	25.52	35.67	106.33	32.47	33.33333333	14
766	25.56	36.67	106.75	40.21	44.33333333	5
767	25.59	38	106.9	9.98	9	6.333333333
768	25.63	38.27	107.09	13.62	-12	9
769	25.66	37.91	107.36	0	0	0
770	25.69	37.91	107.36	5.45	-6	0
771	25.73	37.73	107.36	0	0	0
772	25.76	37.73	107.36	22.92	-24.33333333	8
773	25.79	37	107.6	9.26	-9	-5
774	25.83	36.73	107.45	7.83	-7.666666667	4.333333333
775	25.86	36.5	107.58	6.99	-7.666666667	2
776	25.89	36.27	107.64	46.71	46.66666667	23
777	25.93	37.67	108.33	18.25	20	-2
778	25.96	38.27	108.27	0	0	0
779	25.99	38.27	108.27	11.09	-5.666666667	11
780	26.03	38.1	108.6	5.99	0	6.666666667
781	26.06	38.1	108.8	0	0	0
782	26.09	38.1	108.8	45.65	46.66666667	20
783	26.13	39.5	109.4	19.19	16.66666667	13.33333333
784	26.16	40	109.8	3	3.333333333	0
785	26.19	40.1	109.8	3	0	3.333333333
786	26.23	40.1	109.9	8.09	-6.333333333	6.333333333
787	26.26	39.91	110.09	5.45	-6	0
788	26.29	39.73	110.09	6.82	-7.666666667	-0.333333333
789	26.33	39.5	110.08	8.87	-7.666666667	6.333333333
790	26.36	39.27	110.27	18.25	-20	2
791	26.39	38.67	110.33	0	0	0
792	26.43	38.67	110.33	60.36	61	28
793	26.46	40.5	111.17	1.21	-1.333333333	-0.666666667
794	26.49	40.46	111.15	8.17	7	6
795	26.53	40.67	111.33	5.38	-5.666666667	2.333333333
796	26.56	40.5	111.4	6.9	-7.666666667	-1.333333333
797	26.59	40.27	111.36	6.09	3	6.333333333
798	26.63	40.36	111.55	50.02	48.66666667	27
799	26.66	41.82	112.36	13.89	15	-3
800	26.69	42.27	112.27	5.36	-3.333333333	5
801	26.73	42.17	112.42	17.66	13.66666667	13.66666667
802	26.76	42.58	112.83	7.31	-7.333333333	-3.333333333
803	26.79	42.36	112.73	16.57	-18	-3
804	26.83	41.82	112.64	3.85	-3	3
805	26.86	41.73	112.73	8.87	-7.666666667	6.333333333
806	26.89	41.5	112.92	6.82	-7.666666667	-0.333333333
807	26.93	41.27	112.91	5.45	0	6
808	26.96	41.27	113.09	41.15	43.66666667	13.66666667
809	26.99	42.58	113.5	18.4	20	4.666666667
810	27.03	43.18	113.64	13.89	-15	3
811	27.06	42.73	113.73	2.57	-2	-2
812	27.09	42.67	113.67	5.58	-3	5.333333333
813	27.13	42.58	113.83	3.53	-2.666666667	3
814	27.16	42.5	113.92	15.8	-16.66666667	-5.666666667
815	27.19	42	113.75	15.19	-16.66666667	2.666666667
816	27.23	41.5	113.83	5.13	-1.333333333	5.666666667
817	27.26	41.46	114	14.1	-15.33333333	3
818	27.29	41	114.09	43.08	45.33333333	15.33333333
819	27.33	42.36	114.55	34.1	38	1.666666667
820	27.36	43.5	114.6	16.14	-16.66666667	6.666666667
821	27.39	43	114.8	3	3.333333333	0
822	27.43	43.1	114.8	11.38	-12.33333333	-2.333333333
823	27.46	42.73	114.73	9.24	-5	9
824	27.49	42.58	115	3.53	-2.666666667	-2.666666667
825	27.53	42.5	114.92	23.29	-25.66666667	2.666666667
826	27.56	41.73	115	7.25	-7.666666667	2.666666667
827	27.59	41.5	115.08	14.99	-16.66666667	0.333333333
828	27.63	41	115.09	19.59	18	12.33333333
829	27.66	41.54	115.46	37.33	40.33333333	9.666666667
830	27.69	42.75	115.75	0	0	0
831	27.73	42.75	115.75	2.5	0	2.666666667
832	27.76	42.75	115.83	6.42	-4.333333333	5.666666667
833	27.79	42.62	116	6.08	-4	5.666666667
834	27.83	42.5	116.17	15.8	-16.66666667	-5.666666667
835	27.86	42	116	15.19	-16.66666667	2.666666667
836	27.89	41.5	116.08	7.42	7.666666667	3.333333333
837	27.93	41.73	116.18	21.08	-21	10.66666667
838	27.96	41.1	116.5	13.91	-14.33333333	-5.666666667
839	27.99	40.67	116.33	22.78	23	10.33333333
840	28.03	41.36	116.64	28.45	30.33333333	9
841	28.06	42.27	116.91	7.34	7.666666667	3
842	28.09	42.5	117	6.81	-7.666666667	0
843	28.13	42.27	117	15.41	-12	12
844	28.16	41.91	117.36	13.99	-15	-4.333333333
845	28.19	41.46	117.23	8.06	9	1.333333333
846	28.23	41.73	117.27	13.89	-15.33333333	-3
847	28.26	41.27	117.18	16.35	-18	0
848	28.29	40.73	117.18	9.79	-7.666666667	8
849	28.33	40.5	117.42	8.37	-9.333333333	0.666666667
850	28.36	40.22	117.44	25.04	26	10.33333333
851	28.39	41	117.75	15.8	16.66666667	5.666666667
852	28.43	41.5	117.92	2.5	0	2.666666667
853	28.46	41.5	118	2.58	-1.333333333	2.666666667
854	28.49	41.46	118.08	10.29	-6.333333333	9.333333333
855	28.53	41.27	118.36	10.9	-12	0
856	28.56	40.91	118.36	13.99	-15	-4.333333333
857	28.59	40.46	118.23	7.04	-6.333333333	-4.666666667
858	28.63	40.27	118.09	16.57	-18	3
859	28.66	39.73	118.18	4.89	-2	5
860	28.69	39.67	118.33	9.42	-5.666666667	9
861	28.73	39.5	118.6	48.42	50	20
862	28.76	41	119.2	8.46	9	2.333333333
863	28.79	41.27	119.27	11.23	-12	3
864	28.83	40.91	119.36	0	0	0
865	28.86	40.91	119.36	19.27	-21.33333333	-3
866	28.89	40.27	119.27	9.63	7.666666667	7.666666667
867	28.93	40.5	119.5	24.14	-25.66666667	-7.666666667
868	28.96	39.73	119.27	14.67	-15.33333333	6
869	29	39.27	119.45	10.48	-11.66666667	0.333333333
870	29.03	38.92	119.46	12.75	-14	-1.333333333
871	29.06	38.5	119.42	33.29	33.33333333	16
872	29.1	39.5	119.9	30.12	33.33333333	3.333333333
873	29.13	40.5	120	2.5	0	2.666666667
874	29.16	40.5	120.08	8.87	-7.666666667	6.333333333
875	29.2	40.27	120.27	2.36	-1.666666667	2
876	29.23	40.22	120.33	16.65	-18.33333333	0
877	29.26	39.67	120.33	5.38	-5.666666667	2.333333333
878	29.3	39.5	120.4	7	-7.666666667	1.666666667
879	29.33	39.27	120.45	16.35	-18	0
880	29.36	38.73	120.45	13.89	-15.33333333	3.333333333
881	29.4	38.27	120.55	10.23	7.666666667	8.333333333
882	29.43	38.5	120.8	54.03	57.33333333	17.66666667
883	29.46	40.22	121.33	7.42	1.666666667	-8
884	29.5	40.27	121.09	8.8	-9	3.666666667
885	29.53	40	121.2	5.61	-3	5.333333333
886	29.56	39.91	121.36	7.32	-8	-1
887	29.6	39.67	121.33	8.99	-7.333333333	7.333333333
888	29.63	39.45	121.55	49.21	51.66666667	18.33333333
889	29.66	41	122.1	9.68	9	5.666666667
890	29.7	41.27	122.27	1.94	-0.666666667	2
891	29.73	41.25	122.33	16.08	-17.33333333	4
892	29.76	40.73	122.45	7.99	5.333333333	7.333333333
893	29.8	40.89	122.67	11.7	-13	1
894	29.83	40.5	122.7	3	0	3.333333333
895	29.86	40.5	122.8	18.33	-20.33333333	-0.666666667
896	29.9	39.89	122.78	8.24	-5.333333333	7.333333333
897	29.93	39.73	123	9.4	6.333333333	8.333333333
898	29.96	39.92	123.25	40.46	39.33333333	21.66666667
899	30	41.1	123.9	11.99	13.33333333	0
900	30.03	41.5	123.9	9.38	-4.666666667	9.333333333
901	30.06	41.36	124.18	3.85	3	3
902	30.1	41.45	124.27	17.23	-18	6
903	30.13	40.91	124.45	6.48	-7	-1.666666667
904	30.16	40.7	124.4	6.7	-6.666666667	-3.333333333
905	30.2	40.5	124.3	15.28	-16.66666667	3.333333333
906	30.23	40	124.4	16.43	-18.33333333	1.666666667
907	30.26	39.45	124.45	4.57	1.666666667	5
908	30.3	39.5	124.6	41.3	39	24.33333333
909	30.33	40.67	125.33	15.47	17	1
910	30.36	41.18	125.36	17.54	-19.33333333	-2
911	30.4	40.6	125.3	17.48	16.66666667	10
912	30.43	41.1	125.6	19.41	-21.66666667	-1.666666667
913	30.46	40.45	125.55	2.13	1.666666667	1.666666667
914	30.5	40.5	125.6	15.28	-16.66666667	-3.333333333
915	30.53	40	125.5	23.79	-24.33333333	10.66666667
916	30.56	39.27	125.82	0	0	0
917	30.6	39.27	125.82	11.75	-9	9.333333333
918	30.63	39	126.1	8.36	3	8.666666667
919	30.66	39.09	126.36	43.42	47	11.33333333
920	30.7	40.5	126.7	9.26	7.666666667	7
921	30.73	40.73	126.91	0	0	0
922	30.76	40.73	126.91	11.56	-9.333333333	9
923	30.8	40.45	127.18	10.91	-11.66666667	-2.666666667
924	30.83	40.1	127.1	13.74	-14.33333333	5
925	30.86	39.67	127.25	9.01	-5.666666667	-8.333333333
926	30.9	39.5	127	10.64	-7.666666667	9
927	30.93	39.27	127.27	18.25	-20	2
928	30.96	38.67	127.33	0	0	0
929	31	38.67	127.33	46.1	44.33333333	25.66666667
930	31.03	40	128.1	8.71	9	-3.333333333
931	31.06	40.27	128	8.17	0	9
932	31.1	40.27	128.27	8.46	-9	-2.333333333
933	31.13	40	128.2	9.48	3.333333333	10
934	31.16	40.1	128.5	19.39	-21.66666667	-1.666666667
935	31.2	39.45	128.45	2.13	1.666666667	-1.666666667
936	31.23	39.5	128.4	23.22	-25.66666667	1.666666667
937	31.26	38.73	128.45	6.95	-7.666666667	1.666666667
938	31.3	38.5	128.5	15.28	-16.66666667	3.333333333
939	31.33	38	128.6	29.7	22.33333333	24.33333333
940	31.36	38.67	129.33	49.56	53.33333333	13.33333333
941	31.4	40.27	129.73	21.28	-22.33333333	-7.666666667
942	31.43	39.6	129.5	14.99	13.33333333	10
943	31.46	40	129.8	10.04	-11	1
944	31.5	39.67	129.83	17.1	-19	2.333333333
945	31.53	39.1	129.9	11.57	-12.33333333	3.333333333
946	31.56	38.73	130	6.81	-7.666666667	0
947	31.6	38.5	130	2.5	0	2.666666667
948	31.63	38.5	130.08	26.08	-27.66666667	8.333333333
949	31.66	37.67	130.33	0	0	0
950	31.7	37.67	130.33	23.69	25	8.333333333
951	31.73	38.42	130.58	26.6	28.33333333	8
952	31.76	39.27	130.82	2.72	0	3
953	31.8	39.27	130.91	9.98	-9	6.333333333
954	31.83	39	131.1	10.96	-11	5
955	31.86	38.67	131.25	12.49	-14	0
956	31.9	38.25	131.25	8.74	8.333333333	5
957	31.93	38.5	131.4	23.47	-25.66666667	-4.333333333
958	31.96	37.73	131.27	7.81	-7.666666667	4.333333333
959	32	37.5	131.4	25.15	-27.66666667	3.333333333
960	32.03	36.67	131.5	21.91	20	13.66666667
961	32.06	37.27	131.91	37.95	39.33333333	15
962	32.1	38.45	132.36	1.74	1.666666667	1.333333333
963	32.13	38.5	132.4	11.94	7.666666667	11
964	32.16	38.73	132.73	6.86	-7.666666667	-1
965	32.2	38.5	132.7	13.4	-13.33333333	6.666666667
966	32.23	38.1	132.9	12.36	13.33333333	3.333333333
967	32.26	38.5	133	55.75	50	36.66666667
968	32.3	40	134.1	9.66	-7.333333333	7.666666667
969	32.33	39.78	134.33	9.9	4.333333333	10.33333333
970	32.37	39.91	134.64	0	0	0
971	32.4	39.91	134.64	0.94	0.333333333	1
972	32.43	39.92	134.67	24.8	-27.33333333	4.333333333
973	32.47	39.1	134.8	11.64	-12.33333333	3.666666667
974	32.5	38.73	134.91	0	0	0
975	32.53	38.73	134.91	10.83	-9	8
976	32.57	38.46	135.15	37.07	30	28.33333333
977	32.6	39.36	136	19.31	21.33333333	3.333333333
978	32.63	40	136.1	9.68	9	5.666666667
979	32.67	40.27	136.27	11.23	-12	3
980	32.7	39.91	136.36	6.36	-7	1.333333333
981	32.73	39.7	136.4	7.44	-8.333333333	-1.333333333
982	32.77	39.45	136.36	4.31	1.666666667	4.666666667
983	32.8	39.5	136.5	21.71	-24	2
984	32.83	38.78	136.56	9.38	-9.333333333	4.666666667
985	32.87	38.5	136.7	9.26	-7.666666667	7
986	32.9	38.27	136.91	5.27	-0.666666667	5.666666667
987	32.93	38.25	137.08	45.65	49.33333333	12.33333333
988	32.97	39.73	137.45	14.84	16.33333333	-0.333333333
989	33	40.22	137.44	7.08	6	5.333333333
990	33.03	40.4	137.6	20.52	-22.33333333	4.333333333
991	33.07	39.73	137.73	3.66	-2	3.333333333
992	33.1	39.67	137.83	7.06	-5.666666667	5.666666667
993	33.13	39.5	138	23.16	-25.66666667	0
994	33.17	38.73	138	7.25	-7.666666667	2.666666667
995	33.2	38.5	138.08	10.82	7.666666667	9.333333333
996	33.23	38.73	138.36	31.8	-35.33333333	-1
997	33.27	37.67	138.33	22.78	23	10.33333333
998	33.3	38.36	138.64	35.76	38	12
999	33.33	39.5	139	0	0	0
1000	33.37	39.5	139	9.14	-4.666666667	9
1001	33.4	39.36	139.27	2.72	-3	0
1002	33.43	39.27	139.27	18.47	-19	7.666666667
1003	33.47	38.7	139.5	8.42	-8.333333333	-4.666666667
1004	33.5	38.45	139.36	7.37	-7.666666667	2.666666667
1005	33.53	38.22	139.44	23.21	-25.66666667	3.666666667
1006	33.57	37.45	139.55	2.13	1.666666667	1.666666667
1007	33.6	37.5	139.6	14.6	9.333333333	13.33333333
1008	33.63	37.78	140	38.84	37	22.33333333
1009	33.67	38.89	140.67	22.12	23	8.333333333
1010	33.7	39.58	140.92	14.9	-16	-4
1011	33.73	39.1	140.8	12.25	-13.66666667	-1
1012	33.77	38.69	140.77	11.94	-0.666666667	13.33333333
1013	33.8	38.67	141.17	11.82	-13.33333333	0.333333333
1014	33.83	38.27	141.18	2.72	0	3
1015	33.87	38.27	141.27	16.57	-18	-3
1016	33.9	37.73	141.18	9.44	-7.666666667	7.333333333
1017	33.93	37.5	141.4	12.36	-13.33333333	3.333333333
1018	33.97	37.1	141.5	19.19	13.33333333	16.66666667
1019	34	37.5	142	37.13	39	14
1020	34.03	38.67	142.42	7.68	-7.333333333	-5
1021	34.07	38.45	142.27	5.45	-6	0
1022	34.1	38.27	142.27	7.71	6	6
1023	34.13	38.45	142.45	11.49	-11.66666667	5
1024	34.17	38.1	142.6	14.36	8.666666667	13.33333333
1025	34.2	38.36	143	37.21	38	16.66666667
1026	34.23	39.5	143.5	10.37	10.66666667	4.666666667
1027	34.27	39.82	143.64	4.63	-5	1
1028	34.3	39.67	143.67	12.39	-1.666666667	13.66666667
1029	34.33	39.62	144.08	9.56	-8.666666667	6.333333333
1030	34.37	39.36	144.27	3.85	-3	-3
1031	34.4	39.27	144.18	23.16	-25.66666667	-0.333333333
1032	34.43	38.5	144.17	5.58	5.666666667	2.666666667
1033	34.47	38.67	144.25	14.72	-10.33333333	13
1034	34.5	38.36	144.64	13.62	12.33333333	9
1035	34.53	38.73	144.91	39.9	42.33333333	13
1036	34.57	40	145.3	3	0	-3.333333333
1037	34.6	40	145.2	10.81	-10	6.666666667
1038	34.63	39.7	145.4	7.44	-8.333333333	-1.333333333
1039	34.67	39.45	145.36	10.17	1.666666667	11.33333333
1040	34.7	39.5	145.7	7.48	-4.666666667	7
1041	34.73	39.36	145.91	19.27	-21	-3
1042	34.77	38.73	145.82	8.72	-7.666666667	6
1043	34.8	38.5	146	23.32	-25.66666667	-3
1044	34.83	37.73	145.91	12.84	-2	14
1045	34.87	37.67	146.33	51.26	56.33333333	7.333333333
1046	34.9	39.36	146.55	12.18	12.33333333	6
1047	34.93	39.73	146.73	0.96	0.666666667	0.666666667
1048	34.97	39.75	146.75	11.44	-9.666666667	8.333333333
1049	35	39.46	147	1.15	1.333333333	0
1050	35.03	39.5	147	23.79	-25.66666667	6
1051	35.07	38.73	147.18	8.72	-7.666666667	-6
1052	35.1	38.5	147	10.64	7.666666667	9
1053	35.13	38.73	147.27	30.09	-33.33333333	3
1054	35.17	37.73	147.36	2.03	-2	-1
1055	35.2	37.67	147.33	20.31	20	10.33333333
1056	35.23	38.27	147.64	24.37	24.33333333	12
1057	35.27	39	148	8.17	9	0
1058	35.3	39.27	148	15.41	-12	12
1059	35.33	38.91	148.36	20.04	-22	-3.666666667
1060	35.37	38.25	148.25	0.96	0.666666667	0.666666667
1061	35.4	38.27	148.27	11.23	3	12.33333333
1062	35.43	38.36	148.64	19.84	-21	-6.333333333
1063	35.47	37.73	148.45	14.67	-15.33333333	6.333333333
1064	35.5	37.27	148.64	16.57	-18	-3
1065	35.53	36.73	148.55	13.41	9	11.66666667
1066	35.57	37	148.9	45.22	45.33333333	21.66666667
1067	35.6	38.36	149.55	4.31	4.666666667	-1.666666667
1068	35.63	38.5	149.5	0	0	0
1069	35.67	38.5	149.5	10.3	2.666666667	11
1070	35.7	38.58	149.83	17.51	-19.33333333	-1
1071	35.73	38	149.8	15.02	-16.66666667	1
1072	35.77	37.5	149.83	6.83	-7.666666667	-0.333333333
1073	35.8	37.27	149.82	16.57	-18	3
1074	35.84	36.73	149.91	12.84	-2	14
1075	35.87	36.67	150.33	28.52	-31.33333333	-5
1076	35.9	35.73	150.18	5.45	0	6
1077	35.94	35.73	150.36	6.87	-7.666666667	-1
1078	35.97	35.5	150.33	23.18	-25.66666667	1
1079	36	34.73	150.36	6.87	-7.666666667	-1
1080	36.04	34.5	150.33	30.38	-33.33333333	5.666666667
1081	36.07	33.5	150.5	23.52	25.66666667	4.666666667
1082	36.1	34.27	150.64	31.89	33.33333333	12
1083	36.14	35.27	151	10.14	-9	-6.666666667
1084	36.17	35	150.8	8.27	8.333333333	4
1085	36.2	35.25	150.92	20.14	-19.33333333	11
1086	36.24	34.67	151.25	6.17	-7	-0.666666667
1087	36.27	34.46	151.23	10.45	-9.666666667	6.333333333
1088	36.3	34.17	151.42	16.39	-14.66666667	-11
1089	36.34	33.73	151.09	8.17	0	9
1090	36.37	33.73	151.36	31.83	-35.33333333	2
1091	36.4	32.67	151.42	0	0	0
1092	36.44	32.67	151.42	27.14	-30	4
1093	36.47	31.77	151.54	8.15	-9	-1.333333333
1094	36.5	31.5	151.5	9.63	-7.666666667	7.666666667
1095	36.54	31.27	151.73	23.73	-25.66666667	5.666666667
1096	36.57	30.5	151.9	8.07	-8.333333333	3.333333333
1097	36.6	30.25	152	14.04	3.666666667	15
1098	36.64	30.36	152.45	40.96	45.66666667	-3
1099	36.67	31.73	152.36	0	0	0
1100	36.7	31.73	152.36	6.9	-7.666666667	1.333333333
1101	36.74	31.5	152.4	16.14	-16.66666667	6.666666667
1102	36.77	31	152.6	16.14	-16.66666667	-6.666666667
1103	36.8	30.5	152.4	19.19	16.66666667	13.33333333
1104	36.84	31	152.8	38.66	36	23.33333333
1105	36.87	32.08	153.5	12.71	9.333333333	10.66666667
1106	36.9	32.36	153.82	0	0	0
1107	36.94	32.36	153.82	15.8	-12	12.66666667
1108	36.97	32	154.2	5.61	-3	5.333333333
1109	37	31.91	154.36	9.82	-6	-9
1110	37.04	31.73	154.09	11.5	-7.666666667	10.33333333
1111	37.07	31.5	154.4	13.4	-13.33333333	6.666666667
1112	37.1	31.1	154.6	11.99	-12.33333333	-5
1113	37.14	30.73	154.45	7.83	-7.666666667	4.333333333
1114	37.17	30.5	154.58	14.99	-16.66666667	0.666666667
1115	37.2	30	154.6	15.65	-16.66666667	5
1116	37.24	29.5	154.75	8.07	-3.333333333	8.333333333
1117	37.27	29.4	155	12.36	-13.33333333	-3.333333333
1118	37.3	29	154.9	17.32	-18.33333333	6.333333333
1119	37.34	28.45	155.09	16.12	-17.66666667	-0.333333333
1120	37.37	27.92	155.08	7.95	8.666666667	0.333333333
1121	37.4	28.18	155.09	91.61	101.6666667	7.333333333
1122	37.44	31.23	155.31	43.86	48.66666667	2.333333333
1123	37.47	32.69	155.38	76.39	84.66666667	8
1124	37.5	35.23	155.62	46.34	51.33333333	-5.333333333
1125	37.54	36.77	155.46	21.93	24.33333333	1.333333333
1126	37.57	37.5	155.5	0	0	0
1127	37.6	37.5	155.5	0	0	0
1128	37.64	37.5	155.5	0	0	0
1129	37.67	37.5	155.5	2.5	0	2.666666667
1130	37.7	37.5	155.58	51.88	57.66666667	1.333333333
1131	37.74	39.23	155.62	38.5	42.33333333	-6.666666667
1132	37.77	40.5	155.42	0	0	0
1133	37.8	40.5	155.42	2.5	0	2.666666667
1134	37.84	40.5	155.5	0	0	0
1135	37.87	40.5	155.5	21.93	24.33333333	-1.333333333
1136	37.9	41.23	155.46	47.53	48.66666667	20.66666667
1137	37.94	42.69	156.08	18.11	19.33333333	-5.666666667
1138	37.97	43.27	155.91	2.72	0	3
1139	38	43.27	156	7.25	7.666666667	2.666666667
1140	38.04	43.5	156.08	11.17	-11	5.666666667
1141	38.07	43.17	156.25	6.76	7	2
1142	38.1	43.38	156.31	40.85	43.66666667	12.66666667
1143	38.14	44.69	156.69	24.57	27	4.666666667
1144	38.17	45.5	156.83	5	0	5.666666667
1145	38.2	45.5	157	7.34	-7.666666667	3
1146	38.24	45.27	157.09	6.82	7.666666667	-0.333333333
1147	38.27	45.5	157.08	22.09	-22.66666667	9.333333333
1148	38.3	44.82	157.36	10.13	-10.66666667	-3.666666667
1149	38.34	44.5	157.25	6.02	-6.333333333	2
1150	38.37	44.31	157.31	2.31	0	2.333333333
1151	38.4	44.31	157.38	24.16	25.33333333	8.666666667
1152	38.44	45.07	157.64	37.55	41.33333333	7
1153	38.47	46.31	157.85	2.16	-1.333333333	2
1154	38.5	46.27	157.91	7.34	7.666666667	3
1155	38.54	46.5	158	7.38	-6.333333333	5
1156	38.57	46.31	158.15	9.23	-10.33333333	0.666666667
1157	38.6	46	158.17	25.71	28.33333333	4.666666667
1158	38.64	46.85	158.31	30.32	33.33333333	5
1159	38.67	47.85	158.46	14.02	15.33333333	-2.666666667
1160	38.7	48.31	158.38	6.72	6.333333333	4
1161	38.74	48.5	158.5	2.5	0	2.666666667
1162	38.77	48.5	158.58	8.06	-7.666666667	5
1163	38.8	48.27	158.73	12.85	-14	1.333333333
1164	38.84	47.85	158.77	10.82	-11.66666667	-3.333333333
1165	38.87	47.5	158.67	4.99	0	5.333333333
1166	38.9	47.5	158.83	6.36	-6.333333333	3
1167	38.94	47.31	158.92	36.34	39.66666667	7.333333333
1168	38.97	48.5	159.14	27.91	31	2.333333333
1169	39	49.43	159.21	4.58	-4	3.333333333
1170	39.04	49.31	159.31	0	0	0
1171	39.07	49.31	159.31	4.98	-5.666666667	-0.666666667
1172	39.1	49.14	159.29	12.67	-13.66666667	2.333333333
1173	39.14	48.73	159.36	5.94	-5	4.666666667
1174	39.17	48.58	159.5	3.53	-2.666666667	-2.666666667
1175	39.21	48.5	159.42	8.13	-9	-1.333333333
1176	39.24	48.23	159.38	15.1	-16.66666667	-0.666666667
1177	39.27	47.73	159.36	6.99	-7.666666667	2
1178	39.31	47.5	159.42	0	0	0
1179	39.34	47.5	159.42	38.5	42.33333333	6.666666667
1180	39.37	48.77	159.62	14.58	15.33333333	-5.333333333
1181	39.41	49.23	159.46	0	0	0
1182	39.44	49.23	159.46	9.48	-10.33333333	1.333333333
1183	39.47	48.92	159.5	7.56	-7.666666667	4
1184	39.51	48.69	159.62	4.61	0	5
1185	39.54	48.69	159.77	20.98	-23	-3.333333333
1186	39.57	48	159.67	10.68	-10.33333333	6
1187	39.61	47.69	159.85	2.31	0	2.333333333
1188	39.64	47.69	159.92	47.53	51.33333333	13
1189	39.67	49.23	160.31	12.04	11.66666667	6.333333333
1190	39.71	49.58	160.5	0	0	0
1191	39.74	49.58	160.5	2.5	0	2.666666667
1192	39.77	49.58	160.58	2.5	-2.666666667	0
1193	39.81	49.5	160.58	0	0	0
1194	39.84	49.5	160.58	21.94	-24.33333333	-1.333333333
1195	39.87	48.77	160.54	7.29	-2.666666667	7.666666667
1196	39.91	48.69	160.77	2.31	0	-2.666666667
1197	39.94	48.69	160.69	30.16	-32.66666667	8
1198	39.97	47.71	160.93	15.48	17.33333333	-0.333333333
1199	40.01	48.23	160.92	51.05	56.33333333	8.333333333
1200	40.04	49.92	161.17	6.7	-7	-3.333333333
1201	40.07	49.71	161.07	0.68	-0.666666667	0.333333333
1202	40.11	49.69	161.08	8.66	1.333333333	9.333333333
1203	40.14	49.73	161.36	9.01	-7.666666667	-6.333333333
1204	40.17	49.5	161.17	5.46	-4	4.666666667
1205	40.21	49.38	161.31	11.55	-12.66666667	0.666666667
1206	40.24	49	161.33	8.37	-9	-2
1207	40.27	48.73	161.27	6.1	-5	5
1208	40.31	48.58	161.42	25.68	-28.33333333	1
1209	40.34	47.73	161.45	38.17	42.33333333	1.666666667
1210	40.37	49	161.5	30.89	33.33333333	8.333333333
1211	40.41	50	161.75	15.8	16.66666667	5.666666667
1212	40.44	50.5	161.92	14.99	-16.66666667	-0.666666667
1213	40.47	50	161.9	15.28	-16.66666667	3.333333333
1214	40.51	49.5	162	5	0	5.666666667
1215	40.54	49.5	162.17	2.5	0	-3
1216	40.57	49.5	162.08	29.97	-33.33333333	0
1217	40.61	48.5	162.08	10.82	7.666666667	9.333333333
1218	40.64	48.73	162.36	15.78	-16.66666667	6
1219	40.67	48.23	162.54	17.99	-18.66666667	-7
1220	40.71	47.67	162.33	25.71	25	14
1221	40.74	48.42	162.75	33.97	36	11
1222	40.77	49.5	163.08	12.71	10.66666667	9.333333333
1223	40.81	49.82	163.36	16.57	-18.33333333	-3
1224	40.84	49.27	163.27	4.89	-4	3.666666667
1225	40.87	49.15	163.38	3.48	0.666666667	4
1226	40.91	49.17	163.5	9.21	-2.333333333	10
1227	40.94	49.1	163.8	11.18	-12.33333333	0.666666667
1228	40.97	48.73	163.82	7.42	-7.666666667	3.333333333
1229	41.01	48.5	163.92	31.92	-34.66666667	7.666666667
1230	41.04	47.46	164.15	0	0	0
1231	41.07	47.46	164.15	5.96	-6.333333333	-2
1232	41.11	47.27	164.09	16.57	-18	3
1233	41.14	46.73	164.18	2.72	0	3
1234	41.17	46.73	164.27	31.84	-35.33333333	2
1235	41.21	45.67	164.33	38.21	41.66666667	8.333333333
1236	41.24	46.92	164.58	26.55	22	19.66666667
1237	41.27	47.58	165.17	2.5	-2.666666667	0
1238	41.31	47.5	165.17	5.46	-4	4.666666667
1239	41.34	47.38	165.31	6.58	-7	0.666666667
1240	41.37	47.17	165.33	7.77	-8.666666667	1
1241	41.41	46.91	165.36	34.69	36.33333333	13
1242	41.44	48	165.75	44.62	43.66666667	23.66666667
1243	41.47	49.31	166.46	2.31	2.333333333	0
1244	41.51	49.38	166.46	9.74	-10	4
1245	41.54	49.08	166.58	10.79	-9.666666667	7
1246	41.57	48.79	166.79	2.56	2	2
1247	41.61	48.85	166.85	11.35	-11.66666667	5
1248	41.64	48.5	167	10.92	-12	2.333333333
1249	41.67	48.14	167.07	14.99	-16.66666667	0
1250	41.71	47.64	167.07	10.49	-8.666666667	8
1251	41.74	47.38	167.31	2.31	0	2.333333333
1252	41.77	47.38	167.38	48.85	51.33333333	18
1253	41.81	48.92	167.92	14.02	15.33333333	-2.333333333
1254	41.84	49.38	167.85	9.51	-10	2.333333333
1255	41.87	49.08	167.92	2.31	-2.666666667	0
1256	41.91	49	167.92	12.37	-11	8.333333333
1257	41.94	48.67	168.17	6.44	-7	2
1258	41.97	48.46	168.23	48.66	51.33333333	17.33333333
1259	42.01	50	168.75	21.48	19.33333333	14
1260	42.04	50.58	169.17	3.53	3	2.666666667
1261	42.07	50.67	169.25	5.4	-1	6
1262	42.11	50.64	169.43	5.15	-4.666666667	-3.333333333
1263	42.14	50.5	169.33	12.49	-11	8.333333333
1264	42.17	50.17	169.58	3.53	-3	3
1265	42.21	50.08	169.67	8.91	-7.666666667	6
1266	42.24	49.85	169.85	3.26	-2.666666667	2.333333333
1267	42.27	49.77	169.92	12.69	-9	11
1268	42.31	49.5	170.25	48.04	52.66666667	8.333333333
1269	42.34	51.08	170.5	3.53	3	2.666666667
1270	42.37	51.17	170.58	2.5	0	3
1271	42.41	51.17	170.67	12.73	2.666666667	13.66666667
1272	42.44	51.25	171.08	17.48	-19.33333333	0
1273	42.47	50.67	171.08	7.06	-5.666666667	5.666666667
1274	42.51	50.5	171.25	2.5	0	-2.666666667
1275	42.54	50.5	171.17	12.49	-11	8.333333333
1276	42.58	50.17	171.42	20.6	-22.33333333	-5.666666667
1277	42.61	49.5	171.25	5.31	-4	4.333333333
1278	42.64	49.38	171.38	18.76	20.66666667	4
1279	42.68	50	171.5	39.09	39	19.33333333
1280	42.71	51.17	172.08	7.89	7	5
1281	42.74	51.38	172.23	0	0	0
1282	42.78	51.38	172.23	27.67	-30.66666667	0
1283	42.81	50.46	172.23	3.28	1.333333333	3.333333333
1284	42.84	50.5	172.33	2.5	0	-2.666666667
1285	42.88	50.5	172.25	30.07	-33.33333333	2.666666667
1286	42.91	49.5	172.33	0	0	0
1287	42.94	49.5	172.33	11.69	-9	9.666666667
1288	42.98	49.23	172.62	24.94	23	15.33333333
1289	43.01	49.92	173.08	30.78	33	9.333333333
1290	43.04	50.91	173.36	7.88	8.666666667	2
1291	43.08	51.17	173.42	2.5	0	2.666666667
1292	43.11	51.17	173.5	21.9	-23.66666667	-6.333333333
1293	43.14	50.46	173.31	7.17	-6.333333333	4.666666667
1294	43.18	50.27	173.45	16.69	10.33333333	15.66666667
1295	43.21	50.58	173.92	48.24	50	19.33333333
1296	43.24	52.08	174.5	12.11	10	9
1297	43.28	52.38	174.77	4.61	0	5
1298	43.31	52.38	174.92	9.51	2.666666667	10.33333333
1299	43.34	52.46	175.23	17.86	-18.33333333	7.333333333
1300	43.38	51.91	175.45	10.42	-11	-4
1301	43.41	51.58	175.33	2.5	-2.666666667	0
1302	43.44	51.5	175.33	10.3	-11	3
1303	43.48	51.17	175.42	21.38	-23.66666667	-3.666666667
1304	43.51	50.46	175.31	40.87	37.33333333	25.66666667
1305	43.54	51.58	176.08	28.48	30.66666667	8.333333333
1306	43.58	52.5	176.33	0	0	0
1307	43.61	52.5	176.33	8.43	6.333333333	7
1308	43.64	52.69	176.54	16.22	-17.33333333	4.333333333
1309	43.68	52.17	176.67	2.5	0	2.666666667
1310	43.71	52.17	176.75	18.01	-16.66666667	11
1311	43.74	51.67	177.08	5	-5.666666667	0
1312	43.78	51.5	177.08	7.56	-4	7.666666667
1313	43.81	51.38	177.31	27.76	-30.66666667	-2.666666667
1314	43.84	50.46	177.23	6.87	7	3.333333333
1315	43.88	50.67	177.33	41.6	41.66666667	19.66666667
1316	43.91	51.92	177.92	16.14	18	0
1317	43.94	52.46	177.92	3.26	-2.666666667	-2.333333333
1318	43.98	52.38	177.85	11.76	2.666666667	12.66666667
1319	44.01	52.46	178.23	16.6	-18.33333333	1.333333333
1320	44.04	51.91	178.27	12.28	-13.66666667	-0.666666667
1321	44.08	51.5	178.25	2.5	0	2.666666667
1322	44.11	51.5	178.33	27.59	-30.66666667	-2.666666667
1323	44.14	50.58	178.25	3.53	-2.666666667	2.666666667
1324	44.18	50.5	178.33	3.78	-4	1.666666667
1325	44.21	50.38	178.38	30.66	25.33333333	23
1326	44.24	51.14	179.07	31.67	34.33333333	8.666666667
1327	44.28	52.17	179.33	6.71	7	1.666666667
1328	44.31	52.38	179.38	14.02	-15.33333333	-2.333333333
1329	44.34	51.92	179.31	12.7	-14	0.666666667
1330	44.38	51.5	179.33	0	0	0
1331	44.41	51.5	179.33	14.13	-11	11.33333333
1332	44.44	51.17	179.67	7.49	-8.333333333	0
1333	44.48	50.92	179.67	15.99	-14	11
1334	44.51	50.5	180	17.29	-19.33333333	0
1335	44.54	49.92	180	8.67	-9.333333333	2.333333333
1336	44.58	49.64	180.07	46.21	50	12
1337	44.61	51.14	180.43	11.08	12	-3.333333333
1338	44.64	51.5	180.33	8.53	-1.333333333	9.666666667
1339	44.68	51.46	180.62	5.15	-2.666666667	5
1340	44.71	51.38	180.77	10.31	-10	5
1341	44.74	51.08	180.92	13.2	-13.66666667	5.333333333
1342	44.78	50.67	181.08	5.58	-5.666666667	-2.666666667
1343	44.81	50.5	181	20.13	-21.66666667	5
1344	44.84	49.85	181.15	11.76	-13	2.666666667
1345	44.88	49.46	181.23	5.15	-2.666666667	5
1346	44.91	49.38	181.38	8.51	9.666666667	1.333333333
1347	44.94	49.67	181.42	38.47	39.33333333	16.66666667
1348	44.98	50.85	181.92	2.31	0	-2.333333333
1349	45.01	50.85	181.85	9.13	-9	5
1350	45.04	50.58	182	7.53	-6.666666667	5
1351	45.08	50.38	182.15	7.14	-7	3.333333333
1352	45.11	50.17	182.25	19.98	-22.33333333	0
1353	45.14	49.5	182.25	0	0	0
1354	45.18	49.5	182.25	29.97	-33.33333333	0
1355	45.21	48.5	182.25	7.62	7.666666667	3.666666667
1356	45.24	48.73	182.36	6.99	-7.666666667	2
1357	45.28	48.5	182.42	38.46	38	19.33333333
1358	45.31	49.64	183	15.9	17.66666667	2.666666667
1359	45.34	50.17	183.08	8.26	-8.666666667	3.333333333
1360	45.38	49.91	183.18	7.55	-8	2.333333333
1361	45.41	49.67	183.25	5	-5.666666667	0
1362	45.44	49.5	183.25	7.22	-4	7
1363	45.48	49.38	183.46	26.79	-29.33333333	-4.333333333
1364	45.51	48.5	183.33	5.17	-4	4.333333333
1365	45.54	48.38	183.46	12.09	-12.66666667	4
1366	45.58	48	183.58	11.17	-11	5.666666667
1367	45.61	47.67	183.75	5.4	-1	6
1368	45.64	47.64	183.93	46.44	48	19
1369	45.68	49.08	184.5	3.53	3	-2.666666667
1370	45.71	49.17	184.42	7.88	-8.666666667	-2
1371	45.74	48.91	184.36	18.76	-16.33333333	13
1372	45.78	48.42	184.75	1.46	1.333333333	0.666666667
1373	45.81	48.46	184.77	11.35	-12.66666667	-0.666666667
1374	45.84	48.08	184.75	14.56	-13.66666667	8.333333333
1375	45.88	47.67	185	5	-5.666666667	0
1376	45.91	47.5	185	31.46	-34.66666667	5
1377	45.94	46.46	185.15	6.79	7	3.333333333
1378	45.98	46.67	185.25	52.03	53.33333333	22
1379	46.01	48.27	185.91	7.34	7.666666667	3
1380	46.05	48.5	186	2.5	0	2.666666667
1381	46.08	48.5	186.08	5.61	-4	5
1382	46.11	48.38	186.23	21.74	-23.66666667	3.333333333
1383	46.15	47.67	186.33	5	-5.666666667	0
1384	46.18	47.5	186.33	6.93	-6.333333333	4.333333333
1385	46.21	47.31	186.46	17.4	-19.33333333	-0.333333333
1386	46.25	46.73	186.45	17.45	-15.33333333	12.33333333
1387	46.28	46.27	186.82	10.94	-11.66666667	3.333333333
1388	46.31	45.92	186.92	19.56	15.33333333	15.33333333
1389	46.35	46.38	187.38	33.46	37.33333333	-1.666666667
1390	46.38	47.5	187.33	0	0	0
1391	46.41	47.5	187.33	7.72	-7.666666667	4
1392	46.45	47.27	187.45	9.41	-3.333333333	10
1393	46.48	47.17	187.75	16.75	-16.66666667	8.333333333
1394	46.51	46.67	188	2.5	-3	0
1395	46.55	46.58	188	19.79	-22	0
1396	46.58	45.92	188	14.73	-14	8.333333333
1397	46.61	45.5	188.25	2.5	0	-2.666666667
1398	46.65	45.5	188.17	7.39	-4	7
1399	46.68	45.38	188.38	21.45	20.66666667	12.33333333
1400	46.71	46	188.75	29.35	30.66666667	11
1401	46.75	46.92	189.08	10.18	-11.33333333	0
1402	46.78	46.58	189.08	10.82	-6.666666667	10
1403	46.81	46.38	189.38	2.31	0	2.666666667
1404	46.85	46.38	189.46	21.86	-23.66666667	-4.333333333
1405	46.88	45.67	189.33	5	-5.666666667	0
1406	46.91	45.5	189.33	10.23	-6.333333333	9.666666667
1407	46.95	45.31	189.62	19.63	-21.33333333	4.333333333
1408	46.98	44.67	189.75	5.58	-5.666666667	2.666666667
1409	47.01	44.5	189.83	11.97	-1.333333333	13.33333333
1410	47.05	44.46	190.23	36.25	40.33333333	3.333333333
1411	47.08	45.67	190.33	12.74	13.66666667	3
1412	47.11	46.08	190.42	17.66	-19.33333333	-3
1413	47.15	45.5	190.33	7.45	-2.333333333	8
1414	47.18	45.43	190.57	9.5	-8.666666667	6
1415	47.21	45.17	190.75	18.01	-16.66666667	11
1416	47.25	44.67	191.08	5.58	-5.666666667	-2.666666667
1417	47.28	44.5	191	12.48	-12	7
1418	47.31	44.14	191.21	20.43	-22.66666667	0.666666667
1419	47.35	43.46	191.23	8.9	9	4.333333333
1420	47.38	43.73	191.36	37.49	37.33333333	18.66666667
1421	47.41	44.85	191.92	19.73	21.66666667	2.666666667
1422	47.45	45.5	192	18.53	-19.66666667	6
1423	47.48	44.91	192.18	7.55	-8	2.333333333
1424	47.51	44.67	192.25	2.5	0	2.666666667
1425	47.55	44.67	192.33	15.8	-16.66666667	5.666666667
1426	47.58	44.17	192.5	2.5	0	2.666666667
1427	47.61	44.17	192.58	13.22	-14.66666667	-1
1428	47.65	43.73	192.55	14.67	-15.33333333	6
1429	47.68	43.27	192.73	13.27	-14	4
1430	47.71	42.85	192.85	15.89	9.666666667	14.66666667
1431	47.75	43.14	193.29	37.59	41.33333333	5.666666667
1432	47.78	44.38	193.46	6.63	-7	1.333333333
1433	47.81	44.17	193.5	3.53	-3	2.666666667
1434	47.85	44.08	193.58	3.53	-2.666666667	3
1435	47.88	44	193.67	12.49	-11	8.333333333
1436	47.91	43.67	193.92	27.01	23.66666667	18
1437	47.95	44.38	194.46	38.27	37.33333333	20.66666667
1438	47.98	45.5	195.08	2.5	2.666666667	0
1439	48.01	45.58	195.08	8.69	-7.333333333	6.333333333
1440	48.05	45.36	195.27	9.01	-6.333333333	7.666666667
1441	48.08	45.17	195.5	3.53	-3	2.666666667
1442	48.11	45.08	195.58	15.99	-13.66666667	11.33333333
1443	48.15	44.67	195.92	5.58	-5.666666667	2.666666667
1444	48.18	44.5	196	18.18	-19.33333333	-5.666666667
1445	48.21	43.92	195.83	15.47	-15.33333333	8.333333333
1446	48.25	43.46	196.08	20.52	18	14
1447	48.28	44	196.5	40.98	42.33333333	16.66666667
1448	48.31	45.27	197	8.45	7.666666667	5.666666667
1449	48.35	45.5	197.17	0	0	0
1450	48.38	45.5	197.17	14.13	-11	11
1451	48.41	45.17	197.5	3.53	-3	2.666666667
1452	48.45	45.08	197.58	12.27	-13	-4
1453	48.48	44.69	197.46	6.92	0	7.666666667
1454	48.51	44.69	197.69	13.13	-14	4.333333333
1455	48.55	44.27	197.82	25.52	-27	8.666666667
1456	48.58	43.46	198.08	22.08	22.66666667	9.333333333
1457	48.61	44.14	198.36	42.34	45.33333333	13
1458	48.65	45.5	198.75	7.06	5.666666667	5.666666667
1459	48.68	45.67	198.92	5.58	-5.666666667	2.666666667
1460	48.71	45.5	199	7.49	0	8.333333333
1461	48.75	45.5	199.25	5.31	-4	4.333333333
1462	48.78	45.38	199.38	21.54	-23.66666667	1.333333333
1463	48.81	44.67	199.42	2.14	2	1
1464	48.85	44.73	199.45	12.82	-14	3
1465	48.88	44.31	199.54	17.4	-19.33333333	0.333333333
1466	48.91	43.73	199.55	9.68	-3	10.33333333
1467	48.95	43.64	199.86	28.26	28.66666667	13
1468	48.98	44.5	200.25	30.07	33.33333333	2.666666667
1469	49.01	45.5	200.33	0	0	0
1470	49.05	45.5	200.33	14.13	-11	11.33333333
1471	49.08	45.17	200.67	2.5	0	2.666666667
1472	49.11	45.17	200.75	8.96	-8.333333333	5.666666667
1473	49.15	44.92	200.92	12.89	-14	2.666666667
1474	49.18	44.5	201	8.07	-9	0
1475	49.21	44.23	201	24.07	-25.66666667	7.666666667
1476	49.25	43.46	201.23	1.29	1.333333333	0.666666667
1477	49.28	43.5	201.25	2.08	-1.333333333	2
1478	49.31	43.46	201.31	45.41	46.33333333	20.33333333
1479	49.35	44.85	201.92	17.56	17.66666667	7.666666667
1480	49.38	45.38	202.15	6.54	-7	0.666666667
1481	49.42	45.17	202.17	15.19	-16.66666667	2.666666667
1482	49.45	44.67	202.25	5.58	-5.666666667	2.666666667
1483	49.48	44.5	202.33	5.17	-4	4.333333333
1484	49.52	44.38	202.46	19.7	-21.66666667	-0.333333333
1485	49.55	43.73	202.45	6.61	-2	7.333333333
1486	49.58	43.67	202.67	7.06	-5.666666667	5.333333333
1487	49.62	43.5	202.83	24.98	-27.66666667	0
1488	49.65	42.67	202.83	33.41	34.66666667	12.66666667
1489	49.68	43.71	203.21	23.82	26.33333333	4
1490	49.72	44.5	203.33	0	0	0
1491	49.75	44.5	203.33	13.11	-1.333333333	14.66666667
1492	49.78	44.46	203.77	8.86	-9.666666667	-0.666666667
1493	49.82	44.17	203.75	9.99	0	11
1494	49.85	44.17	204.08	15.19	-16.66666667	3
1495	49.88	43.67	204.17	5	-5.666666667	0
1496	49.92	43.5	204.17	17.3	-19.33333333	-0.666666667
1497	49.95	42.92	204.15	13	-14	3.333333333
1498	49.98	42.5	204.25	5.58	5.666666667	2.666666667
1499	50.02	42.67	204.33	42.63	41.66666667	22.33333333
1500	50.05	43.92	205	17.29	19.33333333	0
1501	50.08	44.5	205	5.76	-4	5
1502	50.12	44.38	205.15	6.92	0	7.666666667
1503	50.15	44.38	205.38	21.89	-23.66666667	-4.333333333
1504	50.18	43.67	205.25	5.58	-5.666666667	2.666666667
1505	50.22	43.5	205.33	5.17	-4	4.333333333
1506	50.25	43.38	205.46	14.49	-15.33333333	4
1507	50.28	42.92	205.58	9.01	-8.333333333	5.666666667
1508	50.32	42.67	205.75	13.18	-14.66666667	-2
1509	50.35	42.23	205.69	11.53	-10.33333333	7.666666667
1510	50.38	41.92	205.92	46.68	48.66666667	18
1511	50.42	43.38	206.46	5.17	4	-4.333333333
1512	50.45	43.5	206.33	0	0	0
1513	50.48	43.5	206.33	11.17	-11	5.666666667
1514	50.52	43.17	206.5	5	0	5.666666667
1515	50.55	43.17	206.67	11.01	-10.66666667	6
1516	50.58	42.85	206.85	17.29	-19.33333333	2
1517	50.62	42.27	206.91	8.48	-9	-2.666666667
1518	50.65	42	206.83	20.06	-18	13.33333333
1519	50.68	41.46	207.23	0	0	0
1520	50.72	41.46	207.23	45.41	46.33333333	20.66666667
1521	50.75	42.85	207.85	13.83	15.33333333	0
1522	50.78	43.31	207.85	0	0	0
1523	50.82	43.31	207.85	10.49	-4.666666667	10.66666667
1524	50.85	43.17	208.17	15.19	-16.66666667	2.666666667
1525	50.88	42.67	208.25	5.58	-5.666666667	2.666666667
1526	50.92	42.5	208.33	5.17	-4	4.333333333
1527	50.95	42.38	208.46	14.49	-15.33333333	4
1528	50.98	41.92	208.58	9.01	-8.333333333	5.666666667
1529	51.02	41.67	208.75	17.48	-19.66666667	0
1530	51.05	41.08	208.75	19	10	18.66666667
1531	51.08	41.38	209.31	33.44	37.33333333	0.666666667
1532	51.12	42.5	209.33	18.18	19.33333333	5.666666667
1533	51.15	43.08	209.5	3.53	3	2.666666667
1534	51.18	43.17	209.58	15.19	-16.66666667	3
1535	51.22	42.67	209.67	4.99	0	5.333333333
1536	51.25	42.67	209.83	7.06	-5.666666667	5.666666667
1537	51.28	42.5	210	25.1	-27.66666667	2.666666667
1538	51.32	41.67	210.08	5.58	-5.666666667	3
1539	51.35	41.5	210.17	5.46	-4	4.666666667
1540	51.38	41.38	210.31	21.76	-23.66666667	3.666666667
1541	51.42	40.67	210.42	37.79	41.66666667	5.333333333
1542	51.45	41.92	210.58	22.03	18	16.66666667
1543	51.48	42.46	211.08	4.53	4	3
1544	51.52	42.58	211.17	3.53	-2.666666667	2.666666667
1545	51.55	42.5	211.25	1.29	-1.333333333	-0.666666667
1546	51.58	42.46	211.23	5.15	-2.666666667	5
1547	51.62	42.38	211.38	19.81	-21.66666667	2.333333333
1548	51.65	41.73	211.45	0	0	0
1549	51.68	41.73	211.45	14.67	-15.33333333	6.333333333
1550	51.72	41.27	211.64	18.48	-20	3.666666667
1551	51.75	40.67	211.75	12.73	-13.33333333	5.333333333
1552	51.78	40.27	211.91	11.01	-11.66666667	3
1553	51.82	39.92	212	12.74	-14	2.666666667
1554	51.85	39.5	212.08	8.34	-9	2.333333333
1555	51.88	39.23	212.15	16.35	-16.66666667	7
1556	51.92	38.73	212.36	30.09	33.33333333	3
1557	51.95	39.73	212.45	24.37	24	12.33333333
1558	51.98	40.45	212.82	6.68	1.666666667	-7.333333333
1559	52.02	40.5	212.6	9.44	-7.666666667	7.333333333
1560	52.05	40.27	212.82	15.67	-17.33333333	0.333333333
1561	52.08	39.75	212.83	12.92	-9.666666667	10.66666667
1562	52.12	39.46	213.15	6.69	-6.333333333	4
1563	52.15	39.27	213.27	5.36	-3.333333333	5
1564	52.18	39.17	213.42	13.26	-14.66666667	-2
1565	52.22	38.73	213.36	24.67	-27	6
1566	52.25	37.92	213.54	2.67	2.666666667	1.333333333
1567	52.28	38	213.58	25.74	15.33333333	24.33333333
1568	52.32	38.46	214.31	24.37	27	1.666666667
1569	52.35	39.27	214.36	15.89	15.33333333	9.333333333
1570	52.38	39.73	214.64	9.44	-5	9.333333333
1571	52.42	39.58	214.92	9.64	-10.33333333	2.666666667
1572	52.45	39.27	215	19.65	-20	8.333333333
1573	52.48	38.67	215.25	16.75	16.66666667	8.333333333
1574	52.52	39.17	215.5	42.06	36.66666667	28.66666667
1575	52.55	40.27	216.36	18.28	18.33333333	9.333333333
1576	52.58	40.82	216.64	1.02	0.333333333	1
1577	52.62	40.83	216.67	17.05	-12.66666667	14
1578	52.65	40.45	217.09	3.85	-3	3
1579	52.68	40.36	217.18	3.85	-3	3
1580	52.72	40.27	217.27	18.96	-16.33333333	13.33333333
1581	52.75	39.78	217.67	2.36	-1.666666667	2
1582	52.79	39.73	217.73	6.86	-7.666666667	-1
1583	52.82	39.5	217.7	23.43	-25.66666667	4
1584	52.85	38.73	217.82	7.42	-7.666666667	3.333333333
1585	52.89	38.5	217.92	10.47	7.666666667	8.666666667
1586	52.92	38.73	218.18	29.97	-33.33333333	0
1587	52.95	37.73	218.18	5.45	0	6
1588	52.99	37.73	218.36	20.31	20	10.33333333
1589	53.02	38.33	218.67	32.56	30.66666667	19.33333333
1590	53.05	39.25	219.25	0	0	0
1591	53.09	39.25	219.25	7.64	-8.333333333	-1.666666667
1592	53.12	39	219.2	7.77	-7.333333333	4.333333333
1593	53.15	38.78	219.33	10.53	3.666666667	11.33333333
1594	53.19	38.89	219.67	11.83	-13	-2.333333333
1595	53.22	38.5	219.6	9.49	0	10.66666667
1596	53.25	38.5	219.92	17.22	-16.66666667	9.333333333
1597	53.29	38	220.2	10.76	-11	4.333333333
1598	53.32	37.67	220.33	0	0	0
1599	53.35	37.67	220.33	28.91	23	22.33333333
1600	53.39	38.36	221	19.27	21.33333333	3
1601	53.42	39	221.09	3.27	0	3.666666667
1602	53.45	39	221.2	5.87	-6	2.333333333
1603	53.49	38.82	221.27	6.09	3	6
1604	53.52	38.91	221.45	13.89	-15.33333333	3.333333333
1605	53.55	38.45	221.55	2.13	1.666666667	1.666666667
1606	53.59	38.5	221.6	15.28	-16.66666667	3.333333333
1607	53.62	38	221.7	11.19	-7.333333333	10
1608	53.65	37.78	222	10.53	-3.666666667	11
1609	53.69	37.67	222.33	0	0	0
1610	53.72	37.67	222.33	42.34	44.33333333	15.66666667
1611	53.75	39	222.8	3	0	3.333333333
1612	53.79	39	222.9	5.99	0	6.666666667
1613	53.82	39	223.1	9.66	7.333333333	7.666666667
1614	53.85	39.22	223.33	7.45	-7.333333333	3.666666667
1615	53.89	39	223.44	16.35	-18.33333333	0.333333333
1616	53.92	38.45	223.45	6.09	-6	3.333333333
1617	53.95	38.27	223.55	8.34	-9	1.666666667
1618	53.99	38	223.6	6.95	-7.333333333	2.333333333
1619	54.02	37.78	223.67	17.8	-3.666666667	19.33333333
1620	54.05	37.67	224.25	0	0	0
1621	54.09	37.67	224.25	43.23	44.33333333	18.33333333
1622	54.12	39	224.8	6.69	7.333333333	-0.666666667
1623	54.15	39.22	224.78	0	0	0
1624	54.19	39.22	224.78	6.69	-7.333333333	0.666666667
1625	54.22	39	224.8	14.17	0	15.66666667
1626	54.25	39	225.27	3.85	-3	3
1627	54.29	38.91	225.36	13.21	-13.66666667	-5.333333333
1628	54.32	38.5	225.2	5.99	0	6.666666667
1629	54.35	38.5	225.4	15.28	-16.66666667	3.333333333
1630	54.39	38	225.5	14.99	-16.66666667	0
1631	54.42	37.5	225.5	33.51	33.33333333	16.66666667
1632	54.45	38.5	226	47.94	50	18.66666667
1633	54.49	40	226.56	15.18	-14.33333333	-9
1634	54.52	39.57	226.29	4.28	0	-5
1635	54.55	39.57	226.14	17.42	-19	3.666666667
1636	54.59	39	226.25	22.48	0	25
1637	54.62	39	227	7.45	-7.333333333	-3.666666667
1638	54.65	38.78	226.89	6.66	0	7.333333333
1639	54.69	38.78	227.11	8.33	-9.333333333	-0.333333333
1640	54.72	38.5	227.1	23.74	-26.33333333	-3.333333333
1641	54.75	37.71	227	13.16	9.666666667	11
1642	54.79	38	227.33	22.34	22.33333333	11.33333333
1643	54.82	38.67	227.67	41.19	44.33333333	11
1644	54.85	40	228	5	0	-5.666666667
1645	54.89	40	227.83	24.98	-26.66666667	-7.666666667
1646	54.92	39.2	227.6	0	0	0
1647	54.95	39.2	227.6	27.63	-6.666666667	30
1648	54.99	39	228.5	0	0	0
1649	55.02	39	228.5	15.8	-16.66666667	5.666666667
1650	55.05	38.5	228.67	9.21	-10	-2.333333333
1651	55.09	38.2	228.6	6.7	-6.666666667	-3.333333333
1652	55.12	38	228.5	21.19	16.66666667	16.66666667
1653	55.15	38.5	229	44.96	50	0
1654	55.19	40	229	13.4	6.666666667	13.33333333
1655	55.22	40.2	229.4	6.7	-6.666666667	3.333333333
1656	55.25	40	229.5	6.7	-6.666666667	3.333333333
1657	55.29	39.8	229.6	37.91	40	13.33333333
1658	55.32	41	230	29.97	-33.33333333	0
1659	55.35	40	230	0	0	0
1660	55.39	40	230	0	0	0
1661	55.42	40	230	0	0	0
1662	55.45	40	230	46.05	-50	11
1663	55.49	38.5	230.33	24.98	16.66666667	22.33333333
1664	55.52	39	231	0	0	0
1665	55.55	39	231	0	0	0
1666	55.59	39	231	0	0	0
1667	55.62	39	231	42.38	33.33333333	33.33333333
1668	55.65	40	232	0	0	0
1669	55.69	40	232	29.97	33.33333333	0
1670	55.72	41	232	0	0	0
1671	55.75	41	232	67.02	66.66666667	-33.33333333
1672	55.79	43	231	0	0	0
1673	55.82	43	231	0	0	0
1674	55.85	43	231	0	0	0
1675	55.89	43	231	0	0	0
1676	55.92	43	231	29.97	33.33333333	0
1677	55.95	44	231	59.94	-66.66666667	0
1678	55.99	42	231	0	0	0
1679	56.02	42	231	59.94	66.66666667	0
1680	56.05	44	231	0	0	0
1681	56.09	44	231	0	0	0
1682	56.12	44	231	0	0	0
1683	56.15	44	231	0	0	0
1684	56.19	44	231	0	0	0
1685	56.22	44	231	42.38	33.33333333	33.33333333
1686	56.26	45	232	0	0	0
1687	56.29	45	232	0	0	0
1688	56.32	45	232	0	0	0
1689	56.36	45	232	0	0	0
1690	56.39	45	232	0	0	0
1691	56.42	45	232	0	0	0
1692	56.46	45	232	0	0	0
1693	56.49	45	232	0	0	0
1694	56.52	45	232	0	0	0
1695	56.56	45	232	0	0	0
1696	56.59	45	232	0	0	0
1697	56.62	45	232	0	0	0
1698	56.66	45	232	0	0	0
1699	56.69	45	232	0	0	0
1700	56.72	45	232	0	0	0
1701	56.76	45	232	0	0	0
1702	56.79	45	232	0	0	0
1703	56.82	45	232	0	0	0
1704	56.86	45	232	0	0	0
1705	56.89	45	232	0	0	0
1706	56.92	45	232	0	0	0
1707	56.96	45	232	94.78	-33.33333333	-100
1708	56.99	44	229	0	0	0
1709	57.02	44	229	0	0	0
1710	57.06	44	229	0	0	0
1711	57.09	44	229	67.02	33.33333333	-66.66666667
1712	57.12	45	227	8.56	-9.666666667	0
1713	57.16	44.71	227	9.91	9.666666667	-5.666666667
1714	57.19	45	226.83	34.97	0	39
1715	57.22	45	228	0	0	0
1716	57.26	45	228	48.33	-26.66666667	-46.66666667
1717	57.29	44.2	226.6	13.4	-6.666666667	13.33333333
1718	57.32	44	227	0	0	0
1719	57.36	44	227	29.97	-33.33333333	0
1720	57.39	43	227	0	0	0
1721	57.42	43	227	44.08	43	-23.66666667
1722	57.46	44.29	226.29	15.63	17	-3
1723	57.49	44.8	226.2	7.2	-4.333333333	-6.666666667
1724	57.52	44.67	226	6.32	-2.333333333	6.666666667
1725	57.56	44.6	226.2	5.42	-5.666666667	-2
1726	57.59	44.43	226.14	16.72	-14.33333333	12
1727	57.62	44	226.5	15.8	-16.66666667	-5.666666667
1728	57.66	43.5	226.33	10.8	-12	-1.333333333
1729	57.69	43.14	226.29	6.05	5	4.666666667
1730	57.72	43.29	226.43	24.82	-26.33333333	-8.666666667
1731	57.76	42.5	226.17	18.98	16.66666667	-13
1732	57.79	43	225.78	22.49	25	-1
1733	57.82	43.75	225.75	28.53	29.33333333	-12.33333333
1734	57.86	44.63	225.38	20.67	-21	9.666666667
1735	57.89	44	225.67	7.9	-8.333333333	2.666666667
1736	57.92	43.75	225.75	20.59	-10.66666667	-20.33333333
1737	57.96	43.43	225.14	10.95	-7	10
1738	57.99	43.22	225.44	7.45	-7.333333333	-3.666666667
1739	58.02	43	225.33	9.03	-9.666666667	3.333333333
1740	58.06	42.71	225.43	27.67	-30.33333333	-4.333333333
1741	58.09	41.8	225.3	0	0	0
1742	58.12	41.8	225.3	38.96	40	-16.66666667
1743	58.16	43	224.8	23.75	23.66666667	11.33333333
1744	58.19	43.71	225.14	3.09	3	2
1745	58.22	43.8	225.2	21.24	-15.66666667	-17.66666667
1746	58.26	43.33	224.67	10.09	-11	1.333333333
1747	58.29	43	224.71	13.56	0	15.33333333
1748	58.32	43	225.17	14.99	-16.66666667	0
1749	58.36	42.5	225.17	13.99	0	-15.66666667
1750	58.39	42.5	224.7	14.99	-16.66666667	0.333333333
1751	58.42	42	224.71	21.31	-20.66666667	-11
1752	58.46	41.38	224.38	14.38	11	11
1753	58.49	41.71	224.71	31.17	33.33333333	-9.333333333
1754	58.52	42.71	224.43	8.71	9.666666667	-1.666666667
1755	58.56	43	224.38	6.96	0	-8
1756	58.59	43	224.14	12.11	-9.666666667	9.666666667
1757	58.62	42.71	224.43	8.36	-7	-6
1758	58.66	42.5	224.25	14.99	-16.66666667	0
1759	58.69	42	224.25	21.43	-23.66666667	1.333333333
1760	58.72	41.29	224.29	13.54	14	4.666666667
1761	58.76	41.71	224.43	15.44	-14	-9.666666667
1762	58.79	41.29	224.14	18.71	-20.66666667	2.666666667
1763	58.82	40.67	224.22	37.4	37.66666667	-17.33333333
1764	58.86	41.8	223.7	27.8	30.33333333	5.333333333
1765	58.89	42.71	223.86	12.13	-9	-10
1766	58.92	42.44	223.56	8.68	-8	-5.333333333
1767	58.96	42.2	223.4	0	0	0
1768	58.99	42.2	223.4	9.54	-10.33333333	-2.333333333
1769	59.02	41.89	223.33	10.58	10.33333333	5.666666667
1770	59.06	42.2	223.5	39.68	43.33333333	-8.333333333
1771	59.09	43.5	223.25	11.24	12.66666667	0
1772	59.12	43.88	223.25	11.85	-12.66666667	-4
1773	59.16	43.5	223.13	3.75	0	-4.333333333
1774	59.19	43.5	223	18.73	-16.66666667	12.66666667
1775	59.22	43	223.38	3.75	0	-4.333333333
1776	59.26	43	223.25	14.99	-16.66666667	0
1777	59.29	42.5	223.25	15.45	-16.66666667	-4
1778	59.32	42	223.13	7.27	-7.333333333	3
1779	59.36	41.78	223.22	23.33	-26	1
1780	59.39	41	223.25	3.75	0	4.333333333
1781	59.42	41	223.38	12.49	-6	-12.66666667
1782	59.46	40.82	223	0.54	-0.666666667	0
1783	59.49	40.8	223	23.98	-26.66666667	0
1784	59.52	40	223	3.33	0	-3.666666667
1785	59.56	40	222.89	36.78	40.66666667	-3.666666667
1786	59.59	41.22	222.78	4.71	3.666666667	-3.666666667
1787	59.63	41.33	222.67	2.57	-2	2
1788	59.66	41.27	222.73	12.18	-12	6
1789	59.69	40.91	222.91	10.61	-11.66666667	-0.666666667
1790	59.73	40.56	222.89	1.72	-2	-0.333333333
1791	59.76	40.5	222.88	15.45	-16.66666667	4
1792	59.79	40	223	6.66	0	-7.333333333
1793	59.83	40	222.78	10.56	-9.666666667	-7
1794	59.86	39.71	222.57	4.28	0	-4.666666667
1795	59.89	39.71	222.43	23.06	24	-9.666666667
1796	59.93	40.43	222.14	12.11	9.333333333	9.666666667
1797	59.96	40.71	222.43	10.1	9.666666667	-6
1798	59.99	41	222.25	19.86	-18.66666667	-12
1799	60.03	40.44	221.89	3.72	2	3.666666667
1800	60.06	40.5	222	10.81	-10	-6.666666667
1801	60.09	40.2	221.8	9.12	10	-1.666666667
1802	60.13	40.5	221.75	43.25	46.66666667	-11.66666667
1803	60.16	41.9	221.4	22.19	24.33333333	-5
1804	60.19	42.63	221.25	3.75	-4.333333333	0
1805	60.23	42.5	221.25	15.19	-16.66666667	2.666666667
1806	60.26	42	221.33	6.66	-7.333333333	0
1807	60.29	41.78	221.33	9.71	-9.333333333	5.666666667
1808	60.33	41.5	221.5	15.45	-16.66666667	-4
1809	60.36	41	221.38	10.99	-11	-5.333333333
1810	60.39	40.67	221.22	5.78	-5.666666667	-3
1811	60.43	40.5	221.13	40.16	43.33333333	-11
1812	60.46	41.8	220.8	22.8	25.33333333	3
1813	60.49	42.56	220.89	13.73	14.66666667	3.666666667
1814	60.53	43	221	19.42	-18.66666667	-11
1815	60.56	42.44	220.67	23.32	-5	25.33333333
1816	60.59	42.29	221.43	17.13	0	-19
1817	60.63	42.29	220.86	17.65	-19.33333333	4.666666667
1818	60.66	41.71	221	15.84	9.666666667	-14.66666667
1819	60.69	42	220.56	25.36	-26	11
1820	60.73	41.22	220.89	6.67	-7.333333333	-0.333333333
1821	60.76	41	220.88	21.94	23.66666667	-5.666666667
1822	60.79	41.71	220.71	39.37	43	-9
1823	60.83	43	220.44	11.78	-9.666666667	9
1824	60.86	42.71	220.71	11.51	-1.333333333	-12.66666667
1825	60.89	42.67	220.33	5.58	-5.666666667	-2.666666667
1826	60.93	42.5	220.25	15.45	-16.66666667	4.333333333
1827	60.96	42	220.38	5.3	-4	-4.333333333
1828	60.99	41.88	220.25	11.85	-12.66666667	4.333333333
1829	61.03	41.5	220.38	3.75	0	-4.333333333
1830	61.06	41.5	220.25	7.18	-7	-3.666666667
1831	61.09	41.29	220.14	18.71	-20.66666667	2.666666667
1832	61.13	40.67	220.22	37.4	37.66666667	-17.33333333
1833	61.16	41.8	219.7	37.07	40	10
1834	61.19	43	220	10.6	-8.333333333	-8.333333333
1835	61.23	42.75	219.75	0	0	0
1836	61.26	42.75	219.75	10.06	-10.33333333	4.666666667
1837	61.29	42.44	219.89	10.53	-3.666666667	-11
1838	61.33	42.33	219.56	22.84	-20.66666667	14.66666667
1839	61.36	41.71	220	12.84	0	-14.33333333
1840	61.39	41.71	219.57	4.28	0	4.666666667
1841	61.43	41.71	219.71	0	0	0
1842	61.46	41.71	219.71	12.11	9.666666667	9.666666667
1843	61.49	42	220	0	0	0
1844	61.53	42	220	32.97	26	-26
1845	61.56	42.78	219.22	9.5	-9.333333333	5.333333333
1846	61.59	42.5	219.38	16.75	8.333333333	-16.66666667
1847	61.63	42.75	218.88	9.17	-10.33333333	0.333333333
1848	61.66	42.44	218.89	19.74	-14.66666667	16.33333333
1849	61.69	42	219.38	14.13	-9.666666667	-12.66666667
1850	61.73	41.71	219	0	0	0
1851	61.76	41.71	219	13.6	-7	-13.33333333
1852	61.79	41.5	218.6	11.24	-12	3.666666667
1853	61.83	41.14	218.71	21.97	24.66666667	1.333333333
1854	61.86	41.88	218.75	40.41	44	-8.333333333
1855	61.89	43.2	218.5	3	0	-3.333333333
1856	61.93	43.2	218.4	13.82	-15	3.333333333
1857	61.96	42.75	218.5	0	0	0
1858	61.99	42.75	218.5	6.06	-6.333333333	-2
1859	62.03	42.56	218.44	10.79	-12	2
1860	62.06	42.2	218.5	6.7	-6.666666667	-3.333333333
1861	62.09	42	218.4	6.95	-7.333333333	-2.333333333
1862	62.13	41.78	218.33	8.42	-9.333333333	1.666666667
1863	62.16	41.5	218.38	15.45	-16.66666667	4
1864	62.19	41	218.5	36.27	33.33333333	-22.66666667
1865	62.23	42	217.82	27.79	29.33333333	10.33333333
1866	62.26	42.88	218.13	7.11	-2.666666667	-7.666666667
1867	62.29	42.8	217.9	9.48	-10	-3.333333333
1868	62.33	42.5	217.8	7.64	8.333333333	-1.666666667
1869	62.36	42.75	217.75	14.22	-15	5
1870	62.39	42.3	217.9	14.41	-14	7.666666667
1871	62.43	41.88	218.13	6.1	-5.666666667	-4.333333333
1872	62.46	41.71	218	11.55	-2.666666667	-12.33333333
1873	62.49	41.63	217.63	5.3	-4.333333333	-4.333333333
1874	62.53	41.5	217.5	5.27	5.666666667	-2
1875	62.56	41.67	217.44	40.38	44.33333333	-6.333333333
1876	62.59	43	217.25	11.24	0	12.66666667
1877	62.63	43	217.63	11.24	0	12.33333333
1878	62.66	43	218	0	0	0
1879	62.69	43	218	27.42	-23.66666667	-19
1880	62.73	42.29	217.43	11.14	7	-10
1881	62.76	42.5	217.13	23.55	-26.33333333	0.333333333
1882	62.79	41.71	217.14	9.57	9.666666667	-4.666666667
1883	62.83	42	217	9.57	-9.666666667	4.666666667
1884	62.86	41.71	217.14	15.36	-16.33333333	-4.666666667
1885	62.89	41.22	217	17.47	-17	-9.666666667
1886	62.93	40.71	216.71	4.28	0	-4.666666667
1887	62.96	40.71	216.57	0	0	0
1888	63	40.71	216.57	21.51	-23.66666667	-2.333333333
1889	63.03	40	216.5	15.45	-16.66666667	-4
1890	63.06	39.5	216.38	46.34	50	-12.66666667
1891	63.1	41	216	30.38	33.33333333	-5.666666667
1892	63.13	42	215.83	6.08	6.666666667	-1
1893	63.16	42.2	215.8	8.48	-6.666666667	6.666666667
1894	63.2	42	216	18.96	-6.666666667	-20
1895	63.23	41.8	215.4	29.97	-26.66666667	20
1896	63.26	41	216	31.17	9.666666667	-33.33333333
1897	63.3	41.29	215	11.38	-9.666666667	8.333333333
1898	63.33	41	215.25	15.19	-16.66666667	-2.666666667
1899	63.36	40.5	215.17	7.35	-7	4
1900	63.4	40.29	215.29	15	-9.666666667	-13.66666667
1901	63.43	40	214.88	13.84	11	-10.66666667
1902	63.46	40.33	214.56	34.46	29	-25.33333333
1903	63.5	41.2	213.8	8.35	8	-4.333333333
1904	63.53	41.44	213.67	7.68	-6.333333333	-5.666666667
1905	63.56	41.25	213.5	9.01	-8.333333333	-5.666666667
1906	63.6	41	213.33	3.16	-3.333333333	-1
1907	63.63	40.9	213.3	20.38	-21.66666667	6.666666667
1908	63.66	40.25	213.5	13.65	-12	-9.333333333
1909	63.7	39.89	213.22	5.16	3.666666667	-4.333333333
1910	63.73	40	213.09	24.65	-26.66666667	-6.333333333
1911	63.76	39.2	212.9	6.7	-6.666666667	-3.333333333
1912	63.8	39	212.8	10.1	-11	-1.666666667
1913	63.83	38.67	212.75	13.35	-15	1
1914	63.86	38.22	212.78	10.3	-10.33333333	-4.666666667
1915	63.9	37.91	212.64	7.32	-8	1
1916	63.93	37.67	212.67	18.77	-19	-9
1917	63.96	37.1	212.4	30.86	30	-16.66666667
1918	64	38	211.9	11.37	9	-8.666666667
1919	64.03	38.27	211.64	6.87	7.666666667	1
1920	64.06	38.5	211.67	9.58	-10.66666667	-1
1921	64.1	38.18	211.64	7.22	-3.333333333	-7.333333333
1922	64.13	38.08	211.42	17.66	-19.33333333	2.666666667
1923	64.16	37.5	211.5	12.74	-14	-2.666666667
1924	64.2	37.08	211.42	12.49	0	-14
1925	64.23	37.08	211	17.66	-19.33333333	-2.666666667
1926	64.26	36.5	210.92	12.74	-14	-3
1927	64.3	36.08	210.83	17.48	-19.33333333	0
1928	64.33	35.5	210.83	6.08	-6.333333333	-2
1929	64.36	35.31	210.77	9.72	-10.33333333	-3.333333333
1930	64.4	35	210.67	14.99	-16.66666667	0
1931	64.43	34.5	210.67	9.32	-7.666666667	-7.333333333
1932	64.46	34.27	210.45	8.25	-9	-1
1933	64.5	34	210.42	38.27	41	-11.33333333
1934	64.53	35.23	210.08	14.58	15.33333333	-5.333333333
1935	64.56	35.69	209.92	11.53	-10.33333333	-7.666666667
1936	64.6	35.38	209.69	14.35	-15.66666667	-1.666666667
1937	64.63	34.91	209.64	5.45	-6	0
1938	64.66	34.73	209.64	6.87	-7.666666667	1
1939	64.7	34.5	209.67	5	0	-5.666666667
1940	64.73	34.5	209.5	29.97	-33.33333333	0
1941	64.76	33.5	209.5	2.5	0	-2.666666667
1942	64.8	33.5	209.42	21.94	-24.33333333	1.333333333
1943	64.83	32.77	209.46	8.94	-9	-4.333333333
1944	64.86	32.5	209.33	2.5	0	-2.666666667
1945	64.9	32.5	209.25	21.11	-19.33333333	-13.33333333
1946	64.93	31.92	208.85	10.54	-11.66666667	0.333333333
1947	64.96	31.57	208.86	17.14	-19	-1
1948	65	31	208.83	7.18	7.666666667	-2
1949	65.03	31.23	208.77	32.28	36	0
1950	65.06	32.31	208.77	0	0	0
1951	65.1	32.31	208.77	3.26	2.333333333	-2.666666667
1952	65.13	32.38	208.69	14.35	-15.66666667	-1.666666667
1953	65.16	31.91	208.64	6.09	-6	-3
1954	65.2	31.73	208.55	1.07	-1.333333333	-0.333333333
1955	65.23	31.69	208.54	11.53	-12.66666667	0
1956	65.26	31.31	208.54	19.7	-20.66666667	-7.666666667
1957	65.3	30.69	208.31	2.31	0	-2.666666667
1958	65.33	30.69	208.23	20.76	-23	0.666666667
1959	65.36	30	208.25	11.88	-10.33333333	-8.333333333
1960	65.4	29.69	208	12.58	-14	0
1961	65.43	29.27	208	7.03	-1.333333333	-7.666666667
1962	65.46	29.23	207.77	19.77	-22	0.666666667
1963	65.5	28.57	207.79	5.62	-6.333333333	-0.666666667
1964	65.53	28.38	207.77	3.51	4	-0.666666667
1965	65.56	28.5	207.75	36.79	41	-0.666666667
1966	65.6	29.73	207.73	2.72	0	-3
1967	65.63	29.73	207.64	7.94	-7.666666667	-4.666666667
1968	65.66	29.5	207.5	8.15	6.333333333	-6.333333333
1969	65.7	29.69	207.31	12.69	-14	1.666666667
1970	65.73	29.27	207.36	17.41	-19.33333333	0.666666667
1971	65.76	28.69	207.38	4.61	0	-5
1972	65.8	28.69	207.23	0	0	0
1973	65.83	28.69	207.23	32.73	-35	-10
1974	65.86	27.64	206.93	0	0	0
1975	65.9	27.64	206.93	48.82	54.33333333	-4.333333333
1976	65.93	29.27	206.8	67.05	74.33333333	-4.333333333
1977	65.96	31.5	206.67	15.25	16.66666667	-3.333333333
1978	66	32	206.57	7.66	7.666666667	-3.666666667
1979	66.03	32.23	206.46	0	0	0
1980	66.06	32.23	206.46	2.31	0	-2.666666667
1981	66.1	32.23	206.38	8.78	9	4
1982	66.13	32.5	206.5	51.99	57.66666667	4
1983	66.16	34.23	206.62	30.06	33.33333333	-2.666666667
1984	66.2	35.23	206.54	14.58	15.33333333	5
1985	66.23	35.69	206.69	7.93	-8.666666667	0.666666667
1986	66.26	35.43	206.71	4.47	2.333333333	-4.333333333
1987	66.3	35.5	206.58	2.5	0	3
1988	66.33	35.5	206.67	15	-16.66666667	-1
1989	66.36	35	206.64	7.89	-7.666666667	4.333333333
1990	66.4	34.77	206.77	13.83	15.33333333	0
1991	66.43	35.23	206.77	53.11	59	-3.333333333
1992	66.47	37	206.67	6.96	7.666666667	0.666666667
1993	66.5	37.23	206.69	21.97	-24.33333333	2
1994	66.53	36.5	206.75	5.58	5.666666667	-2.666666667
1995	66.57	36.67	206.67	2.57	2	2
1996	66.6	36.73	206.73	22.85	23.33333333	-10
1997	66.63	37.43	206.43	40.15	41.33333333	-17
1998	66.67	38.67	205.92	24.98	27.66666667	0
1999	66.7	39.5	205.92	19.6	-19.66666667	-9.333333333
2000	66.73	38.91	205.64	0	0	0
[truncated: 25,967 more rows]
