# Supplementary material for: Statistical Mechanics of Zooplankton
Source: PLoS One. 2015 Aug 13;10(8):e0135258. doi: 10.1371/journal.pone.0135258 (PMC4535848; doi:10.1371/journal.pone.0135258)
Supplement: S1 Data Files — Information on the file contents and the data format is contained. (ZIP) [file pone.0135258.s001.zip › raw data vibrio/exp13.txt]

1	0.03	127	21	27.47	0	-30.66666667
2	0.07	127	20.08	12.85	-14.33333333	-0.333333333
3	0.1	126.57	20.07	24.45	-26.66666667	-5
4	0.13	125.77	19.92	6.36	-6.666666667	2.666666667
5	0.17	125.57	20	10.21	-11.33333333	0
6	0.2	125.23	20	8.07	9	0
7	0.23	125.5	20	32.18	35.66666667	2.333333333
8	0.27	126.57	20.07	5.93	6.666666667	0.333333333
9	0.3	126.77	20.08	6	-1.333333333	6.333333333
10	0.33	126.73	20.27	8.87	-7.666666667	-6.333333333
11	0.37	126.5	20.08	5.61	-4	5
12	0.4	126.38	20.23	7.29	-7.666666667	2.666666667
13	0.43	126.15	20.31	7.32	-7.666666667	-2
14	0.47	125.92	20.25	16.45	-18	4.333333333
15	0.5	125.38	20.38	6.92	-7.666666667	0
16	0.53	125.15	20.38	2.31	-2.333333333	0
17	0.57	125.08	20.38	23.05	-25.66666667	0
18	0.6	124.31	20.38	10.54	-10.33333333	-5.666666667
19	0.63	124	20.21	15.02	-16.66666667	1.333333333
20	0.67	123.5	20.25	26.57	27	12.33333333
21	0.7	124.31	20.62	30.23	32	9.666666667
22	0.73	125.27	20.91	0	0	0
23	0.77	125.27	20.91	3.85	-3	3
24	0.8	125.18	21	13.62	-12	9
25	0.83	124.82	21.27	7.07	-8	-0.666666667
26	0.87	124.58	21.25	2.5	-2.666666667	0
27	0.9	124.5	21.25	20.45	-22.66666667	0.666666667
28	0.93	123.82	21.27	7.27	-8	2
29	0.97	123.58	21.33	5.04	3.666666667	4.333333333
30	1	123.69	21.46	13.83	-15.33333333	0
31	1.03	123.23	21.46	10.1	-10.33333333	4
32	1.07	122.92	21.58	22.48	-25	0
33	1.1	122.17	21.58	2.5	-3	0
34	1.13	122.08	21.58	10.94	-10.33333333	6.333333333
35	1.17	121.77	21.77	21.3	-23	-6.333333333
36	1.2	121.08	21.58	3.53	-2.666666667	3
37	1.23	121	21.67	24.72	19.33333333	19.33333333
38	1.27	121.58	22.25	27.59	30.66666667	2.666666667
39	1.3	122.5	22.33	8.94	9	4.333333333
40	1.33	122.77	22.46	18.01	-15.33333333	13
41	1.37	122.31	22.85	7.32	-7.666666667	-3.333333333
42	1.4	122.08	22.75	5.58	-2.666666667	5.666666667
43	1.43	122	22.92	13.45	-14	5.333333333
44	1.47	121.58	23.08	5.58	-2.666666667	5.666666667
45	1.5	121.5	23.25	5.31	-4	4.333333333
46	1.53	121.38	23.38	26.56	-29.33333333	-1.666666667
47	1.57	120.5	23.33	0	0	0
48	1.6	120.5	23.33	21.95	-24.33333333	1.666666667
49	1.63	119.77	23.38	8.21	-9	-1.666666667
50	1.67	119.5	23.33	19.51	16.66666667	14
51	1.7	120	23.75	39.49	36	25
52	1.74	121.08	24.5	12.11	10	9
53	1.77	121.38	24.77	4.61	-5	0
54	1.8	121.23	24.77	13.06	-13.66666667	4.666666667
55	1.84	120.82	24.91	13.93	-14.66666667	5.666666667
56	1.87	120.38	25.08	16.62	10.33333333	15.33333333
57	1.9	120.69	25.54	15.81	-17.33333333	1.333333333
58	1.94	120.17	25.58	14.68	-16	-4
59	1.97	119.69	25.46	12.58	-14	-0.333333333
60	2	119.27	25.45	6.86	-6.333333333	4.333333333
61	2.04	119.08	25.58	5.58	-5.333333333	3
62	2.07	118.92	25.67	19.83	-21.66666667	5
63	2.1	118.27	25.82	12.81	-14	1
64	2.14	117.85	25.85	4.61	-5.333333333	0
65	2.17	117.69	25.85	9.15	-6.333333333	7.666666667
66	2.2	117.5	26.08	24.21	-27	0
67	2.24	116.69	26.08	6.36	-6.333333333	3
68	2.27	116.5	26.17	20.44	-22.66666667	0.333333333
69	2.3	115.82	26.18	10.98	-10.66666667	-6
70	2.34	115.5	26	15.8	-16.66666667	5.666666667
71	2.37	115	26.17	8.77	-9	3.333333333
72	2.4	114.73	26.27	8.17	0	9.333333333
73	2.44	114.73	26.55	26.87	25.66666667	15
74	2.47	115.5	27	23.03	16.66666667	19.33333333
75	2.5	116	27.58	17.66	-14	-13.66666667
76	2.54	115.58	27.17	12.69	-10.33333333	9.333333333
77	2.57	115.27	27.45	9.04	-9	4.333333333
78	2.6	115	27.58	6.95	-6	5
79	2.64	114.82	27.73	9.56	-10.66666667	0.666666667
80	2.67	114.5	27.75	18.29	-16.66666667	11.66666667
81	2.7	114	28.1	12.5	-14	-0.666666667
82	2.74	113.58	28.08	3.53	-2.666666667	3
83	2.77	113.5	28.17	20.05	-21.66666667	4.666666667
84	2.8	112.85	28.31	10.52	-11.66666667	-2
85	2.84	112.5	28.25	13.45	-14	5.666666667
86	2.87	112.08	28.42	17.66	-19.33333333	-3
87	2.9	111.5	28.33	6.93	-6.333333333	4.333333333
88	2.94	111.31	28.46	24.51	-27	-4.333333333
89	2.97	110.5	28.33	17.66	14	14
90	3	110.92	28.75	30.03	25.66666667	21
91	3.04	111.69	29.38	12.22	13	4
92	3.07	112.08	29.5	3.53	-2.666666667	2.666666667
93	3.1	112	29.58	12.97	-14.33333333	2
94	3.14	111.57	29.64	9.98	-8.666666667	7
95	3.17	111.31	29.85	14.02	-15.33333333	2.333333333
96	3.2	110.85	29.92	10.63	-11.66666667	2.666666667
97	3.24	110.5	30	9	-6.333333333	7.666666667
98	3.27	110.31	30.23	24.21	-27	0.666666667
99	3.3	109.5	30.25	5.31	-4	4.333333333
100	3.34	109.38	30.38	12.03	-12.66666667	4
101	3.37	109	30.5	13.02	-14.33333333	2.333333333
102	3.4	108.57	30.57	2.14	-2.333333333	0
103	3.44	108.5	30.57	22.2	-24.33333333	4
104	3.47	107.77	30.69	8.2	-9	-1.666666667
105	3.5	107.5	30.64	20.52	-21.66666667	7
106	3.54	106.85	30.85	5.15	-5.333333333	2.333333333
107	3.57	106.69	30.92	31.51	29.33333333	19.33333333
108	3.6	107.57	31.5	19.74	14.33333333	16.66666667
109	3.64	108	32	7.29	-7.666666667	-2.666666667
110	3.67	107.77	31.92	11.53	-13	0
111	3.7	107.38	31.92	10.39	-10.33333333	5
112	3.74	107.07	32.07	11.5	-10	8
113	3.77	106.77	32.31	11.76	-13	2.333333333
114	3.8	106.38	32.38	16.14	-17.66666667	0
115	3.84	105.85	32.38	8.93	-9.333333333	4
116	3.87	105.57	32.5	7.99	-8.666666667	-1.333333333
117	3.9	105.31	32.46	22.72	-24.66666667	6
118	3.94	104.57	32.64	3.03	-2.333333333	-2.333333333
119	3.97	104.5	32.57	21.26	-21.66666667	9.333333333
120	4	103.85	32.85	4.61	-5.333333333	0
121	4.04	103.69	32.85	20.75	-23	0.333333333
122	4.07	103	32.86	11.33	-10.33333333	7.333333333
123	4.1	102.69	33.08	21.67	-23	7
124	4.14	102	33.29	8.7	-9	3.666666667
125	4.17	101.73	33.4	23.17	25.66666667	3.333333333
126	4.2	102.5	33.5	14.67	11.66666667	11.66666667
127	4.24	102.85	33.85	2.31	0	2.333333333
128	4.27	102.85	33.92	3.26	-2.666666667	2.666666667
129	4.3	102.77	34	13.44	-13	7.666666667
130	4.34	102.38	34.23	5.15	-2.333333333	5
131	4.37	102.31	34.38	22.34	-24.66666667	4
132	4.4	101.57	34.5	0	0	0
133	4.44	101.57	34.5	19.62	-21.66666667	0
134	4.47	100.92	34.5	12.49	-14	0
135	4.5	100.5	34.5	8.78	-9	4
136	4.54	100.23	34.62	16.14	-18	0
137	4.57	99.69	34.62	4.61	0	5
138	4.6	99.69	34.77	30.06	-33.33333333	2.666666667
139	4.64	98.69	34.85	10.6	-6.333333333	9.666666667
140	4.67	98.5	35.14	15.14	-16.66666667	-2.333333333
141	4.7	98	35.07	15.14	-16.66666667	2.333333333
142	4.74	97.5	35.14	15.14	-16.66666667	2.333333333
143	4.77	97	35.21	8.6	7.666666667	5.666666667
144	4.8	97.23	35.38	34.27	36	13
145	4.84	98.31	35.77	7.39	-7.666666667	-3.333333333
146	4.87	98.08	35.67	10.47	-7.666666667	8.333333333
147	4.9	97.85	35.92	5.38	-6	0
148	4.94	97.67	35.92	8.51	-8	5
149	4.97	97.43	36.07	18.1	-19.33333333	5.333333333
150	5.01	96.85	36.23	5.15	-5.333333333	2.666666667
151	5.04	96.69	36.31	9.78	-6.333333333	8.666666667
152	5.07	96.5	36.57	24.85	-27	-6.333333333
153	5.11	95.69	36.38	9.65	-6.333333333	8.666666667
154	5.14	95.5	36.64	15.09	-16.66666667	-2
155	5.17	95	36.58	15.49	-16.66666667	4.333333333
156	5.21	94.5	36.71	18.39	-19.33333333	7
157	5.24	93.92	36.92	5.15	-5	-2.333333333
158	5.27	93.77	36.85	11.37	-12.33333333	2.666666667
159	5.31	93.4	36.93	13.8	-3	15
160	5.34	93.31	37.38	24.73	25.66666667	9.666666667
161	5.37	94.08	37.67	10.21	7.666666667	8.333333333
162	5.41	94.31	37.92	0	0	0
163	5.44	94.31	37.92	20.23	-4.666666667	22
164	5.47	94.17	38.58	2.5	-3	0
165	5.51	94.08	38.58	15.35	-17	-0.333333333
166	5.54	93.57	38.57	14.63	-16.33333333	0.333333333
167	5.57	93.08	38.58	15.84	-17	4.333333333
168	5.61	92.57	38.71	8.84	-8.666666667	4.666666667
169	5.64	92.31	38.85	3.26	-2.666666667	2.333333333
170	5.67	92.23	38.92	23.09	-24.33333333	8.333333333
171	5.71	91.5	39.17	10.73	-12	-1
172	5.74	91.14	39.14	19.53	-21.33333333	3.666666667
173	5.77	90.5	39.25	0	0	0
174	5.81	90.5	39.25	15.02	-16.66666667	1.333333333
175	5.84	90	39.29	20.96	-23	3
176	5.87	89.31	39.38	13.44	12.66666667	8
177	5.91	89.69	39.62	35.19	33.33333333	20.33333333
178	5.94	90.69	40.23	4.61	5.333333333	0
179	5.97	90.85	40.23	11.89	-7	11.33333333
180	6.01	90.64	40.57	4.79	-2.333333333	4.666666667
181	6.04	90.57	40.71	15.14	-16.66666667	-2.333333333
182	6.07	90.07	40.64	9.09	-6.666666667	7.666666667
183	6.11	89.87	40.87	11.25	-12.33333333	-2.666666667
184	6.14	89.5	40.79	13.71	-12	9.333333333
185	6.17	89.14	41.07	19.38	-21.33333333	-2.333333333
186	6.21	88.5	41	6.7	-3.333333333	6.666666667
187	6.24	88.4	41.2	18.93	-21	1
188	6.27	87.77	41.23	8.91	-9	4.333333333
189	6.31	87.5	41.36	15.14	-16.66666667	-2.333333333
190	6.34	87	41.29	19.74	16.66666667	14
191	6.37	87.5	41.71	28.21	24.33333333	20
192	6.41	88.23	42.31	3.26	2.666666667	2.333333333
193	6.44	88.31	42.38	3.26	-2.666666667	2.666666667
194	6.47	88.23	42.46	7.01	-7.666666667	1.333333333
195	6.51	88	42.5	15.14	-16.66666667	2.333333333
196	6.54	87.5	42.57	8.72	-9	-3.666666667
197	6.57	87.23	42.46	16.62	-15.33333333	10.33333333
198	6.61	86.77	42.77	15.84	-16.66666667	5.333333333
199	6.64	86.27	42.93	12.87	-14	-2.666666667
200	6.67	85.85	42.85	5.15	-5.333333333	2.333333333
201	6.71	85.69	42.92	21.22	-23	5
202	6.74	85	43.07	13.54	-14.33333333	4.666666667
203	6.77	84.57	43.21	10.59	-11.33333333	3.333333333
204	6.81	84.23	43.31	16.78	-18	-5.333333333
205	6.84	83.69	43.15	14.58	-15.33333333	5.333333333
206	6.87	83.23	43.31	7.13	-7.666666667	-2
207	6.91	83	43.25	30.89	33.33333333	8.333333333
208	6.94	84	43.5	21.03	23	-4
209	6.97	84.69	43.38	6.72	-6.333333333	4
210	7.01	84.5	43.5	12.84	-14.33333333	0
211	7.04	84.07	43.5	17.13	-19	0
212	7.07	83.5	43.5	0	0	0
213	7.11	83.5	43.5	8.15	-6.333333333	6.333333333
214	7.14	83.31	43.69	10.87	-10.33333333	-6.333333333
215	7.17	83	43.5	21.03	-23	4
216	7.21	82.31	43.62	2.31	-2.666666667	0
217	7.24	82.23	43.62	27.66	-30.66666667	0
218	7.27	81.31	43.62	9.26	-10.33333333	0.666666667
219	7.31	81	43.64	15.09	-16.66666667	-2
220	7.34	80.5	43.58	38.5	42.33333333	-6.666666667
221	7.37	81.77	43.38	22.17	24.33333333	4
222	7.41	82.5	43.5	2.5	0	-2.666666667
223	7.44	82.5	43.42	10.71	-12	0.333333333
224	7.47	82.14	43.43	8.99	-9.666666667	-1.666666667
225	7.51	81.85	43.38	4.61	-5.333333333	0
226	7.54	81.69	43.38	11.76	-12.66666667	2.666666667
227	7.57	81.31	43.46	16.78	-18	-5
228	7.61	80.77	43.31	8.84	-9	4
229	7.64	80.5	43.43	23.4	-24.33333333	-9.333333333
230	7.67	79.77	43.15	3.26	-2.666666667	2.666666667
231	7.71	79.69	43.23	25.36	-28	0
232	7.74	78.85	43.23	5.15	-5.333333333	-2.666666667
233	7.77	78.69	43.15	8.11	-8.666666667	2
234	7.81	78.43	43.21	30.64	29.33333333	-17.33333333
235	7.84	79.31	42.69	14.58	15.33333333	5.333333333
236	7.87	79.77	42.85	13.44	-13	-7.666666667
237	7.91	79.38	42.62	2.31	-2.333333333	0
238	7.94	79.31	42.62	2.31	0	-2.666666667
239	7.97	79.31	42.54	16.78	-18	-5.333333333
240	8.01	78.77	42.38	14.58	-15.33333333	5.333333333
241	8.04	78.31	42.54	3.26	-2.666666667	-2.666666667
242	8.07	78.23	42.46	16.3	-18	-2.666666667
243	8.11	77.69	42.38	14.02	-15.33333333	2.666666667
244	8.14	77.23	42.46	16.78	-18	-5
245	8.17	76.69	42.31	5.8	-6.333333333	-0.666666667
246	8.21	76.5	42.29	21.91	-24.33333333	0.666666667
247	8.24	75.77	42.31	5.16	-2.666666667	-5.333333333
248	8.28	75.69	42.15	28.05	-30.66666667	5.333333333
249	8.31	74.77	42.31	5.16	-2.666666667	-5.333333333
250	8.34	74.69	42.15	12.77	-14	-0.666666667
251	8.38	74.27	42.13	43.58	47.33333333	-9.333333333
252	8.41	75.69	41.85	16.78	18	-5.333333333
253	8.44	76.23	41.69	14.02	-15.33333333	2.666666667
254	8.48	75.77	41.77	12.41	-13	-5
255	8.51	75.38	41.62	2.31	-2.333333333	0
256	8.54	75.31	41.62	9.03	-8	-6.333333333
257	8.58	75.07	41.43	9.15	-10	-1.666666667
258	8.61	74.77	41.38	15.46	-15.33333333	8
259	8.64	74.31	41.62	15.46	-15.33333333	-8
260	8.68	73.85	41.38	19.01	-20.66666667	5.333333333
261	8.71	73.23	41.54	12.41	-12.66666667	-5.333333333
262	8.74	72.85	41.38	5.15	-5.333333333	-2.333333333
263	8.78	72.69	41.31	8.39	-8.666666667	-3.333333333
264	8.81	72.43	41.21	27.75	29.33333333	-9.666666667
265	8.84	73.31	40.92	31.36	33.33333333	-10
266	8.88	74.31	40.62	8.73	-8	5.666666667
267	8.91	74.07	40.79	11.51	-12.66666667	2
268	8.94	73.69	40.85	11.53	-10.33333333	-7.666666667
269	8.98	73.38	40.62	3.26	-2.333333333	2.333333333
270	9.01	73.31	40.69	13.24	-14.66666667	-0.666666667
271	9.04	72.87	40.67	6.32	-6.666666667	-2.333333333
272	9.08	72.67	40.6	13.07	-14.66666667	0.666666667
273	9.11	72.23	40.62	22.17	-24.33333333	-4
274	9.14	71.5	40.5	2.14	0	-2.333333333
275	9.18	71.5	40.43	14.98	-16.66666667	0
276	9.21	71	40.43	9.32	-10.33333333	-1.666666667
277	9.24	70.69	40.38	18.65	-20.66666667	1.666666667
278	9.28	70.07	40.43	12.82	-12.66666667	-6.666666667
279	9.31	69.69	40.23	8.07	-8.666666667	2
280	9.34	69.43	40.29	12.89	-14.33333333	-1.333333333
281	9.38	69	40.25	30.38	33.33333333	-5.666666667
282	9.41	70	40.08	30.89	33.33333333	-8.333333333
283	9.44	71	39.83	15.19	-16.66666667	-2.666666667
284	9.48	70.5	39.75	0	0	0
285	9.51	70.5	39.75	5.31	-4	-4.333333333
286	9.54	70.38	39.62	2.31	-2.333333333	0
287	9.58	70.31	39.62	9.85	-10.33333333	-4
288	9.61	70	39.5	21.53	-23	6.333333333
289	9.64	69.31	39.69	12.38	-10.33333333	-9
290	9.68	69	39.42	10.77	-10.33333333	-6.333333333
291	9.71	68.69	39.23	14.58	-15.33333333	5
292	9.74	68.23	39.38	15.46	-15.33333333	-7.666666667
293	9.78	67.77	39.15	3.26	-2.666666667	-2.333333333
294	9.81	67.69	39.08	25.28	27	-8.333333333
295	9.84	68.5	38.83	24.57	27	-4.666666667
296	9.88	69.31	38.69	8.86	-7.666666667	-6.333333333
297	9.91	69.08	38.5	8.87	6.333333333	-7.666666667
298	9.94	69.27	38.27	15.5	-16.66666667	-4
299	9.98	68.77	38.15	12.54	-9	-10.66666667
300	10.01	68.5	37.83	7.18	-7.666666667	2.666666667
301	10.04	68.27	37.91	23.27	-25.66666667	-2.666666667
302	10.08	67.5	37.83	5.46	-4	-4.666666667
303	10.11	67.38	37.69	11.98	-12.66666667	-3.666666667
304	10.14	67	37.58	15.8	-16.66666667	5.666666667
305	10.18	66.5	37.75	7.04	-6.333333333	-4.333333333
306	10.21	66.31	37.62	17.41	-19.33333333	0.666666667
307	10.24	65.73	37.64	31.65	25.66666667	-24
308	10.28	66.5	36.92	23.56	22.33333333	-14
309	10.31	67.17	36.5	3.53	-3	-2.666666667
310	10.34	67.08	36.42	3.53	-2.666666667	-3
311	10.38	67	36.33	12.92	-14.33333333	-1.333333333
312	10.41	66.57	36.29	10.08	-8.666666667	-7
313	10.44	66.31	36.08	16.3	-18	-2.666666667
314	10.48	65.77	36	9.34	-6.333333333	-8.333333333
315	10.51	65.58	35.75	8.44	-9	-2
316	10.54	65.31	35.69	24.27	-27	2
317	10.58	64.5	35.75	7.04	-6.333333333	-4.333333333
318	10.61	64.31	35.62	18.44	-20.66666667	0
319	10.64	63.69	35.62	11.76	-12.66666667	-2.666666667
320	10.68	63.31	35.54	9.29	-10.33333333	-1.333333333
321	10.71	63	35.5	15.19	-16.66666667	-2.666666667
322	10.74	62.5	35.42	8.86	-9	4
323	10.78	62.23	35.54	16.78	-18	-5.333333333
324	10.81	61.69	35.38	13.83	-15.33333333	0
325	10.84	61.23	35.38	18.59	-18	-10
326	10.88	60.69	35.08	2.31	0	-2.666666667
327	10.91	60.69	35	28.05	-30.66666667	-5
328	10.94	59.77	34.85	7.12	-6.666666667	-4.666666667
329	10.98	59.57	34.71	22.69	24.66666667	-5.666666667
330	11.01	60.31	34.54	6.82	6.333333333	-4
331	11.04	60.5	34.42	8.29	6.333333333	6.666666667
332	11.08	60.69	34.62	21.28	-20.33333333	-12.33333333
333	11.11	60.08	34.25	9.43	-10.33333333	-0.666666667
334	11.14	59.77	34.23	11.45	-11.66666667	-5
335	11.18	59.42	34.08	10.3	-11.33333333	3
336	11.21	59.08	34.17	9	-5.333333333	-8.333333333
337	11.24	58.92	33.92	12.61	-14	-2
338	11.28	58.5	33.86	15	-16.66666667	-1
339	11.31	58	33.83	21.17	-23	-4.666666667
340	11.34	57.31	33.69	11.53	-13	0
341	11.38	56.92	33.69	13.09	-14	-3.666666667
342	11.41	56.5	33.58	24.43	27	3.666666667
343	11.44	57.31	33.69	20.82	23	2
344	11.48	58	33.75	0	0	0
345	11.51	58	33.75	16.75	-16.66666667	-8.333333333
346	11.54	57.5	33.5	0	0	0
347	11.58	57.5	33.5	0	0	0
348	11.61	57.5	33.5	27.47	-30.66666667	0
349	11.65	56.58	33.5	3.53	-2.666666667	-2.666666667
350	11.68	56.5	33.42	8.13	-9	-1.333333333
351	11.71	56.23	33.38	21.92	-24.33333333	1.333333333
352	11.75	55.5	33.42	6.62	-6.333333333	-3.666666667
353	11.78	55.31	33.31	10.14	-10.33333333	-4.666666667
354	11.81	55	33.17	20.84	-23	2
355	11.85	54.31	33.23	27.66	30.66666667	0
356	11.88	55.23	33.23	30.06	33.33333333	2.666666667
357	11.91	56.23	33.31	0	0	0
358	11.95	56.23	33.31	8.11	-7.666666667	-4.666666667
359	11.98	56	33.17	9.42	-10.33333333	2
360	12.01	55.69	33.23	7.48	-6.333333333	-5.333333333
361	12.05	55.5	33.07	8.35	-9	-2.333333333
362	12.08	55.23	33	14.02	-15.33333333	2.666666667
363	12.11	54.77	33.08	9.21	-9	-5
364	12.15	54.5	32.93	12.81	-14	-3.333333333
365	12.18	54.08	32.83	2.5	-2.666666667	0
366	12.21	54	32.83	15.05	-16.66666667	-1.333333333
367	12.25	53.5	32.79	15.05	-16.66666667	1.333333333
368	12.28	53	32.83	11.3	-10.33333333	-7
369	12.31	52.69	32.62	29.97	33.33333333	0
370	12.35	53.69	32.62	24.45	27	-4
371	12.38	54.5	32.5	0	0	0
372	12.41	54.5	32.5	19.63	-21.66666667	-1.333333333
373	12.45	53.85	32.46	5.54	-6	-1.333333333
374	12.48	53.67	32.42	4.99	-5.666666667	0
375	12.51	53.5	32.42	8.02	-6.333333333	-6.333333333
376	12.55	53.31	32.23	10.23	-10.33333333	-5
377	12.58	53	32.08	9.55	-10.33333333	-2.666666667
378	12.61	52.69	32	13.44	-12.66666667	-7.666666667
379	12.65	52.31	31.77	9.59	-10.33333333	3
380	12.68	52	31.86	15	-16.66666667	-1
381	12.71	51.5	31.83	9.11	-9	-4.666666667
382	12.75	51.23	31.69	30.06	33.33333333	-2.333333333
383	12.78	52.23	31.62	17.56	18	-8
384	12.81	52.77	31.38	2.31	0	2.666666667
385	12.85	52.77	31.46	5.15	-2.666666667	-5
386	12.88	52.69	31.31	6.62	-6.333333333	3.666666667
387	12.91	52.5	31.42	14.56	-14	-8.333333333
388	12.95	52.08	31.17	7.6	-7.666666667	-3
389	12.98	51.85	31.08	4.61	-5.333333333	0
390	13.01	51.69	31.08	9.3	-6.333333333	-8.333333333
391	13.05	51.5	30.83	15.19	-16.66666667	-2.666666667
392	13.08	51	30.75	8.65	-7.666666667	5.666666667
393	13.11	50.77	30.92	15.46	-15.33333333	-7.666666667
394	13.15	50.31	30.69	2.31	-2.666666667	0
395	13.18	50.23	30.69	9	-7.666666667	-6.333333333
396	13.21	50	30.5	36.9	41	1.333333333
397	13.25	51.23	30.54	16.78	18	-5.333333333
398	13.28	51.77	30.38	2.31	0	-2.333333333
399	13.31	51.77	30.31	9.46	-9	-5.666666667
400	13.35	51.5	30.14	6.34	-6.333333333	3
401	13.38	51.31	30.23	13.68	-7.666666667	-13.33333333
402	13.41	51.08	29.83	9.79	-10.33333333	3
403	13.45	50.77	29.92	0	0	0
404	13.48	50.77	29.92	15.46	-15.33333333	-7.666666667
405	13.51	50.31	29.69	0	0	0
406	13.55	50.31	29.69	9.25	-10.33333333	-0.666666667
407	13.58	50	29.67	20.76	-23	0.666666667
408	13.61	49.31	29.69	2.31	-2.666666667	0
409	13.65	49.23	29.69	22.14	-24.33333333	-3.666666667
410	13.68	48.5	29.58	8.18	-9	-1.333333333
411	13.71	48.23	29.54	7.66	-7.666666667	-3.666666667
412	13.75	48	29.43	6.99	7.666666667	1
413	13.78	48.23	29.46	33.14	34.66666667	-12.33333333
414	13.81	49.27	29.09	12.87	14	-3
415	13.85	49.69	29	6.28	-6.333333333	-2.666666667
416	13.88	49.5	28.92	7.25	-7.666666667	2.666666667
417	13.91	49.27	29	11.09	-9	-8.333333333
418	13.95	49	28.75	9.66	-10.33333333	3.333333333
419	13.98	48.69	28.85	6.44	-6.333333333	-3.333333333
420	14.01	48.5	28.75	7.04	-6.333333333	-4.333333333
421	14.05	48.31	28.62	18.44	-20.66666667	0
422	14.08	47.69	28.62	8.04	-6.333333333	-6.333333333
423	14.11	47.5	28.43	8.71	-9	3.666666667
424	14.15	47.23	28.54	13.44	-12.66666667	-7.666666667
425	14.18	46.85	28.31	4.61	-5.333333333	0
426	14.21	46.69	28.31	19.25	-20.66666667	-5.666666667
427	14.25	46.07	28.14	12.14	-12.66666667	-4.666666667
428	14.28	45.69	28	2.31	0	-2.666666667
429	14.31	45.69	27.92	2.31	0	-2.333333333
430	14.35	45.69	27.85	42.07	46.33333333	-7.666666667
431	14.38	47.08	27.62	4.61	5	0
432	14.41	47.23	27.62	9.13	-7.666666667	-6.666666667
433	14.45	47	27.42	7.23	-5	-6.333333333
434	14.48	46.85	27.23	8.4	-9.333333333	2
435	14.51	46.57	27.29	6.43	-2.333333333	-7
436	14.55	46.5	27.08	14.99	-16.66666667	0
437	14.58	46	27.08	7.29	-7.666666667	-2.666666667
438	14.61	45.77	27	3.26	-2.666666667	-2.666666667
439	14.65	45.69	26.92	13.44	-12.66666667	-7.666666667
440	14.68	45.31	26.69	17.48	-19.33333333	-1.666666667
441	14.71	44.73	26.64	10.29	-11.66666667	-0.666666667
442	14.75	44.38	26.62	3.26	-2.333333333	-2.666666667
443	14.78	44.31	26.54	11.78	-13	-1.333333333
444	14.81	43.92	26.5	13.45	-14	-5.666666667
445	14.85	43.5	26.33	8.21	-9	1.666666667
446	14.88	43.23	26.38	18.01	15.33333333	-12.66666667
447	14.92	43.69	26	25.34	27	-8.333333333
448	14.95	44.5	25.75	0	0	0
449	14.98	44.5	25.75	2.5	0	-2.666666667
450	15.02	44.5	25.67	11.17	-11	-5.666666667
451	15.05	44.17	25.5	3.53	-3	-2.666666667
452	15.08	44.08	25.42	9.23	-5.333333333	-9
453	15.12	43.92	25.15	12.85	-14	-2.333333333
454	15.15	43.5	25.08	7.9	-4	-7.666666667
455	15.18	43.38	24.85	21.52	-23.66666667	-0.666666667
456	15.22	42.67	24.83	5.58	-5.666666667	-2.666666667
457	15.25	42.5	24.75	3.87	-4	-2
458	15.28	42.38	24.69	5.15	-5	-2.333333333
459	15.32	42.23	24.62	15.23	-16.66666667	-2.333333333
460	15.35	41.73	24.55	7.83	-7.666666667	-4.333333333
461	15.38	41.5	24.42	36.02	33.33333333	-22.33333333
462	15.42	42.5	23.75	29.97	33.33333333	0
463	15.45	43.5	23.75	8.57	-6.333333333	-7
464	15.48	43.31	23.54	5.58	-4.666666667	-4
465	15.52	43.17	23.42	7.49	-8.333333333	0
466	15.55	42.92	23.42	7.49	0	-8.333333333
467	15.58	42.92	23.17	8.38	-7.666666667	-5.666666667
468	15.62	42.69	23	7.9	-8.666666667	0
469	15.65	42.43	23	13.54	-14.33333333	-4.666666667
470	15.68	42	22.86	15	-16.66666667	-1
471	15.72	41.5	22.83	0	0	0
472	15.75	41.5	22.83	7.15	-6.333333333	-4.666666667
473	15.78	41.31	22.69	21.19	20.33333333	-12
474	15.82	41.92	22.33	37.13	38.66666667	-13.66666667
475	15.85	43.08	21.92	6	-5.666666667	-3.333333333
476	15.88	42.91	21.82	0	0	0
477	15.92	42.91	21.82	7.55	3	-8
478	15.95	43	21.58	18.8	-20.66666667	-4
479	15.98	42.38	21.46	6.67	-7	-1.333333333
480	16.02	42.17	21.42	2.5	-3	0
481	16.05	42.08	21.42	3.53	-2.666666667	-3
482	16.08	42	21.33	10.34	-7.666666667	-8.333333333
483	16.12	41.77	21.08	8.39	-9	-2.666666667
484	16.15	41.5	21	13.45	-14	-5.666666667
485	16.18	41.08	20.83	17.66	-19.33333333	-2.666666667
486	16.22	40.5	20.75	2.5	0	2.666666667
487	16.25	40.5	20.83	8.71	-6.333333333	-7
488	16.28	40.31	20.62	16.14	-18	0
489	16.32	39.77	20.62	8.13	-9	-1.333333333
490	16.35	39.5	20.58	27.46	25.66666667	-16.33333333
491	16.38	40.27	20.09	19.65	18.33333333	-12
492	16.42	40.82	19.73	13.89	15	-3
493	16.45	41.27	19.64	3.85	-3	-3
494	16.48	41.18	19.55	8.37	-6	-7.333333333
495	16.52	41	19.33	5.74	-6	-2
496	16.55	40.82	19.27	3.85	-3	-3
497	16.58	40.73	19.18	11.3	-5	-11.66666667
498	16.62	40.58	18.83	17.51	-19.33333333	-1
499	16.65	40	18.8	7.33	-6	-5.333333333
500	16.68	39.82	18.64	9.58	-10.66666667	1
501	16.72	39.5	18.67	13.45	-14	-5.666666667
502	16.75	39.08	18.5	2.5	0	-2.666666667
503	16.78	39.08	18.42	9	-5.333333333	-8.333333333
504	16.82	38.92	18.17	25.71	25	-14
505	16.85	39.67	17.75	25.1	27.66666667	-2.666666667
506	16.88	40.5	17.67	5.83	3.333333333	-5.666666667
507	16.92	40.6	17.5	15.7	-11	-13.66666667
508	16.95	40.27	17.09	7.72	-5.666666667	-6.333333333
509	16.98	40.1	16.9	3	-3.333333333	0
510	17.02	40	16.9	8.36	-3	-8.666666667
511	17.05	39.91	16.64	12.72	-13.66666667	3.666666667
512	17.08	39.5	16.75	9.16	7.666666667	-6.666666667
513	17.12	39.73	16.55	19.35	-21.66666667	-1.666666667
514	17.15	39.08	16.5	10.3	-2.666666667	-11
515	17.18	39	16.17	6.93	-7.666666667	-0.666666667
516	17.22	38.77	16.15	8.08	-9	0.666666667
517	17.25	38.5	16.17	10.29	-7.666666667	-8.666666667
518	17.28	38.27	15.91	10.91	-11.66666667	-2.666666667
519	17.32	37.92	15.83	13.45	-14	-5.333333333
520	17.35	37.5	15.67	6.53	-6.333333333	3.333333333
521	17.38	37.31	15.77	27.51	23	-20
522	17.42	38	15.17	29.22	27.33333333	-17.66666667
523	17.45	38.82	14.64	0	0	0
524	17.48	38.82	14.64	7.82	-8	3.666666667
525	17.52	38.58	14.75	9.33	8	-6.666666667
526	17.55	38.82	14.55	22.07	-24.66666667	-1.666666667
527	17.58	38.08	14.5	3.53	-2.666666667	-2.666666667
528	17.62	38	14.42	4.99	0	-5.666666667
529	17.65	38	14.25	19.66	-21.33333333	-5.333333333
530	17.68	37.36	14.09	6.09	-6	-3
531	17.72	37.18	14	11.56	-9	-9
532	17.75	36.91	13.73	5.45	-6	0
533	17.78	36.73	13.73	10.32	-11.66666667	-1.333333333
534	17.82	36.38	13.69	17.06	-18.66666667	-1.666666667
535	17.85	35.82	13.64	2.72	-3	0
536	17.88	35.73	13.64	7.94	-7.666666667	-4.666666667
537	17.92	35.5	13.5	0	0	0
538	17.95	35.5	13.5	27.59	-30.66666667	-2.666666667
539	17.98	34.58	13.42	3.53	-2.666666667	2.666666667
540	18.02	34.5	13.5	11.72	-7.666666667	-10.66666667
541	18.05	34.27	13.18	8.19	-9	-0.333333333
542	18.08	34	13.17	10.49	-10.33333333	-5.666666667
543	18.12	33.69	13	17.01	-18.33333333	-4.666666667
544	18.15	33.14	12.86	13.65	-15	2
545	18.19	32.69	12.92	0	0	0
546	18.22	32.69	12.92	0	0	0
547	18.25	32.69	12.92	32.19	34.66666667	-9.333333333
548	18.29	33.73	12.64	17.48	19.33333333	1.666666667
549	18.32	34.31	12.69	10.87	-10.33333333	-6.333333333
550	18.35	34	12.5	0	0	0
551	18.39	34	12.5	6.81	-6	4.666666667
552	18.42	33.82	12.64	0	0	0
553	18.45	33.82	12.64	8	-5	-7.333333333
554	18.49	33.67	12.42	20.14	-22.33333333	2.666666667
555	18.52	33	12.5	8.72	6	-7.666666667
556	18.55	33.18	12.27	6.31	-6	-3.333333333
557	18.59	33	12.17	5.47	-6	0.333333333
558	18.62	32.82	12.18	10.98	-10.66666667	-6
559	18.65	32.5	12	12.49	-14	0
560	18.69	32.08	12	2.5	0	2.666666667
561	18.72	32.08	12.08	24.29	-27	0.333333333
562	18.75	31.27	12.09	8.48	-9	2.666666667
563	18.79	31	12.17	9.23	-10.33333333	-0.666666667
564	18.82	30.69	12.15	41.94	46.33333333	-5
565	18.85	32.08	12	25.1	28	2.666666667
566	18.89	32.92	12.08	3.53	2.666666667	-2.666666667
567	18.92	33	12	0	0	0
568	18.95	33	12	2.5	-2.666666667	0
569	18.99	32.92	12	6.3	-6.333333333	-3
570	19.02	32.73	11.91	0	0	0
571	19.05	32.73	11.91	13.62	-15.33333333	0
572	19.09	32.27	11.91	6.3	-6.333333333	3
573	19.12	32.08	12	37.83	41	10.33333333
574	19.15	33.31	12.31	35.88	39.66666667	3.666666667
575	19.19	34.5	12.42	0	0	0
576	19.22	34.5	12.42	0	0	0
577	19.25	34.5	12.42	6.62	-6.333333333	-3.666666667
578	19.29	34.31	12.31	0	0	0
579	19.32	34.31	12.31	6.77	-7.666666667	0.666666667
580	19.35	34.08	12.33	8	-8.666666667	1
581	19.39	33.82	12.36	6.11	-5	4.666666667
582	19.42	33.67	12.5	24.97	27.66666667	0
583	19.45	34.5	12.5	30.07	33.33333333	2.666666667
584	19.49	35.5	12.58	2.5	0	3
585	19.52	35.5	12.67	2.5	2.666666667	0
586	19.55	35.58	12.67	2.5	0	2.666666667
587	19.59	35.58	12.75	3.53	-2.666666667	-2.666666667
588	19.62	35.5	12.67	4.99	0	5.333333333
589	19.65	35.5	12.83	7.52	-7.666666667	-3.333333333
590	19.69	35.27	12.73	8.03	-6.333333333	6.333333333
591	19.72	35.08	12.92	18.18	-19.33333333	-5.666666667
592	19.75	34.5	12.75	0	0	0
593	19.79	34.5	12.75	8.31	-7.666666667	5.333333333
594	19.82	34.27	12.91	0	0	0
595	19.85	34.27	12.91	30.09	33.33333333	3
596	19.89	35.27	13	27.82	30	8.333333333
597	19.92	36.17	13.25	3.53	-3	-2.666666667
598	19.95	36.08	13.17	6.11	-5.666666667	3.333333333
599	19.99	35.91	13.27	2.72	-3	0
600	20.02	35.82	13.27	2.72	0	3
601	20.05	35.82	13.36	3.85	-3	-3
602	20.09	35.73	13.27	0	0	0
603	20.12	35.73	13.27	2.72	0	3
604	20.15	35.73	13.36	42.26	45	13
605	20.19	37.08	13.75	12.73	14	-2.666666667
606	20.22	37.5	13.67	2.5	2.666666667	0
607	20.25	37.58	13.67	10.36	-10.33333333	5
608	20.29	37.27	13.82	0	0	0
609	20.32	37.27	13.82	3.85	-3	3
610	20.35	37.18	13.91	6.09	-6	3
611	20.39	37	14	8.62	-9	3
612	20.42	36.73	14.09	8.18	9	-0.333333333
613	20.45	37	14.08	45.02	50	3
614	20.49	38.5	14.17	14.98	16.66666667	0
615	20.52	39	14.17	0	0	0
616	20.55	39	14.17	8.48	-9	-2.666666667
617	20.59	38.73	14.09	2.72	0	3
618	20.62	38.73	14.18	2.72	0	3
619	20.65	38.73	14.27	0	0	0
620	20.69	38.73	14.27	8.06	-7.666666667	5
621	20.72	38.5	14.42	11.9	7.666666667	-11
622	20.75	38.73	14.09	45.53	50	7.333333333
623	20.79	40.23	14.31	0.81	-0.333333333	0.666666667
624	20.82	40.22	14.33	0	0	0
625	20.85	40.22	14.33	0	0	0
626	20.89	40.22	14.33	6.95	-7.333333333	2.333333333
627	20.92	40	14.4	3	0	3.333333333
628	20.95	40	14.5	10.64	-9	-7.666666667
629	20.99	39.73	14.27	5.45	0	6
630	21.02	39.73	14.45	16.57	18	3.333333333
631	21.05	40.27	14.55	36.81	41	-1.666666667
632	21.09	41.5	14.5	8.49	9.333333333	2
633	21.12	41.78	14.56	3.33	0	3.666666667
634	21.15	41.78	14.67	0	0	0
635	21.19	41.78	14.67	0	0	0
636	21.22	41.78	14.67	16.65	-18.66666667	0
637	21.25	41.22	14.67	6.73	-7.333333333	1
638	21.29	41	14.7	0	0	0
639	21.32	41	14.7	50.27	55.66666667	6.333333333
640	21.35	42.67	14.89	20.01	21	7
641	21.39	43.3	15.1	9.48	-10	3.333333333
642	21.42	43	15.2	0	0	0
643	21.45	43	15.2	8.99	0	-10
644	21.49	43	14.9	6.67	-7.333333333	-0.333333333
645	21.52	42.78	14.89	0	0	0
646	21.56	42.78	14.89	9.31	-9.333333333	-4.666666667
647	21.59	42.5	14.75	37.46	33.33333333	25
648	21.62	43.5	15.5	50.01	55.66666667	-2.666666667
649	21.66	45.17	15.42	18.9	20	-6.333333333
650	21.69	45.77	15.23	7.8	-7.333333333	4.333333333
651	21.72	45.55	15.36	6.25	4	5.666666667
652	21.76	45.67	15.53	3.75	3.333333333	-2.333333333
653	21.79	45.77	15.46	34.87	-37.66666667	9
654	21.82	44.64	15.73	3.03	-2.666666667	-2
655	21.86	44.56	15.67	12.59	-8.666666667	11
656	21.89	44.3	16	19.19	-13.33333333	-16.66666667
657	21.92	43.9	15.5	3	0	3.333333333
658	21.96	43.9	15.6	14.98	-10	-13.33333333
659	21.99	43.6	15.2	12.81	-12.66666667	-6.666666667
660	22.02	43.22	15	14.89	-14.66666667	-7.333333333
661	22.06	42.78	14.78	9.5	-9.333333333	-5
662	22.09	42.5	14.63	3.75	0	4
663	22.12	42.5	14.75	15.64	-16.66666667	-5
664	22.16	42	14.6	15.64	16.66666667	5
665	22.19	42.5	14.75	50.57	47.33333333	30.66666667
666	22.22	43.92	15.67	2.5	-3	0
667	22.26	43.83	15.67	4.56	-0.333333333	5
668	22.29	43.82	15.82	5.45	-6	0
669	22.32	43.64	15.82	6.63	-1.333333333	-7.333333333
670	22.36	43.6	15.6	11.3	-9	-9
671	22.39	43.33	15.33	14.13	-11	-11
672	22.42	43	15	10.53	-11	-3.666666667
673	22.46	42.67	14.89	25.96	27.66666667	8
674	22.49	43.5	15.13	52.04	50	29
675	22.52	45	16	23.55	26	-3.666666667
676	22.56	45.78	15.89	8.97	-9.333333333	3.666666667
677	22.59	45.5	16	14.98	-16.66666667	0
678	22.62	45	16	4.24	3.333333333	3.333333333
679	22.66	45.1	16.1	11.54	-10.66666667	-7
680	22.69	44.78	15.89	11.63	-12.66666667	-3
681	22.72	44.4	15.8	7.31	-7.333333333	3.666666667
682	22.76	44.18	15.91	9.54	10.66666667	-0.333333333
683	22.79	44.5	15.9	31.02	33.33333333	9
684	22.82	45.5	16.17	2.5	0	-3
685	22.86	45.5	16.08	4.99	-5.666666667	0
686	22.89	45.33	16.08	5.96	-2	6.333333333
687	22.92	45.27	16.27	5.07	-5.333333333	-1.666666667
688	22.96	45.11	16.22	10.74	-10.33333333	6
689	22.99	44.8	16.4	4.71	-0.666666667	5.333333333
690	23.02	44.78	16.56	15.95	-17.66666667	2.333333333
691	23.06	44.25	16.63	23.27	-1.666666667	25.66666667
692	23.09	44.2	17.4	16.95	-13.33333333	-13.33333333
693	23.12	43.8	17	30.56	6.666666667	33.33333333
694	23.16	44	18	0	0	0
695	23.19	44	18	59.94	66.66666667	0
696	23.22	46	18	0	0	0
697	23.26	46	18	42.38	33.33333333	33.33333333
698	23.29	47	19	42.6	-30	-36.66666667
699	23.32	46.1	17.9	25.78	23.33333333	16.66666667
700	23.36	46.8	18.4	24.16	-26.66666667	3.333333333
701	23.39	46	18.5	6.7	6.666666667	3.333333333
702	23.42	46.2	18.6	6.7	-6.666666667	-3.333333333
703	23.46	46	18.5	44.95	0	50
704	23.49	46	20	0	0	0
705	23.52	46	20	67.01	-66.66666667	-33.33333333
706	23.56	44	19	29.97	33.33333333	0
707	23.59	45	19	0	0	0
708	23.62	45	19	53.8	-55.66666667	-22.33333333
709	23.66	43.33	18.33	10.76	-11	-4.333333333
710	23.69	43	18.2	14.98	-13.33333333	10
711	23.72	42.6	18.5	6.68	7.333333333	-1.666666667
712	23.76	42.82	18.45	33.08	32	18.33333333
713	23.79	43.78	19	8.61	7.333333333	6
714	23.82	44	19.18	8.06	-7.333333333	5
715	23.86	43.78	19.33	11.54	11.66666667	5.666666667
716	23.89	44.13	19.5	10.54	-11.66666667	2
717	23.92	43.78	19.56	6.48	4.333333333	5.666666667
718	23.96	43.91	19.73	17.32	-19.33333333	1.666666667
719	23.99	43.33	19.78	15.51	-17	-1.666666667
720	24.02	42.82	19.73	6.89	-7.333333333	2.333333333
721	24.06	42.6	19.8	11.34	-12.66666667	-0.666666667
722	24.09	42.22	19.78	18.79	-20.66666667	-2.666666667
723	24.12	41.6	19.7	16.14	-16.66666667	6.666666667
724	24.16	41.1	19.9	4.24	-3.333333333	3.333333333
725	24.19	41	20	30.56	33.33333333	6.666666667
726	24.22	42	20.2	29.17	27.33333333	17.66666667
727	24.26	42.82	20.73	2.72	0	3
728	24.29	42.82	20.82	10.64	-2.333333333	11.66666667
729	24.32	42.75	21.17	7.9	-8.333333333	2.666666667
730	24.36	42.5	21.25	2.5	-2.666666667	0
731	24.39	42.42	21.25	15.59	-17	3.666666667
732	24.42	41.91	21.36	3.85	-3	3
733	24.46	41.82	21.45	19.57	-21.66666667	1.666666667
734	24.49	41.17	21.5	2.5	-3	0
735	24.52	41.08	21.5	15.8	-16.66666667	-5.666666667
736	24.56	40.58	21.33	13.45	-13.66666667	5.666666667
737	24.59	40.17	21.5	10.53	-11.66666667	-1.666666667
738	24.62	39.82	21.45	6.68	6	4.333333333
739	24.66	40	21.58	49.19	50	22.33333333
740	24.69	41.5	22.25	10.13	10.66666667	3.666666667
741	24.72	41.82	22.36	2.72	-3	0
742	24.76	41.73	22.36	6.87	-7.666666667	-1
743	24.79	41.5	22.33	0	0	0
744	24.83	41.5	22.33	20.45	-22.66666667	1
745	24.86	40.82	22.36	3.85	-3	3
746	24.89	40.73	22.45	10.27	-11.66666667	0.333333333
747	24.93	40.38	22.46	11.58	-12.66666667	1.333333333
748	24.96	40	22.5	2.5	0	-2.666666667
749	24.99	40	22.42	15.8	-16.66666667	5.333333333
750	25.03	39.5	22.58	6.82	-6.333333333	-4
751	25.06	39.31	22.46	9.32	-10.33333333	-1.333333333
752	25.09	39	22.42	50.26	50	25
753	25.13	40.5	23.17	15.19	16.66666667	2.666666667
754	25.16	41	23.25	12.49	-14	0
755	25.19	40.58	23.25	3.53	-2.666666667	-2.666666667
756	25.23	40.5	23.17	2.5	0	2.666666667
757	25.26	40.5	23.25	11.17	-11	5.666666667
758	25.29	40.17	23.42	10.56	-11.66666667	-2
759	25.33	39.82	23.36	10.13	-10.66666667	-3.666666667
760	25.36	39.5	23.25	5.31	-4	4.333333333
761	25.39	39.38	23.38	12.03	-12.66666667	4
762	25.43	39	23.5	16.75	-16.66666667	-8.333333333
763	25.46	38.5	23.25	5.31	-4	4.333333333
764	25.49	38.38	23.38	4.61	-5	0
765	25.53	38.23	23.38	22.27	-24.33333333	-4.333333333
766	25.56	37.5	23.25	6.02	-6.333333333	2
767	25.59	37.31	23.31	13.06	-13	6.333333333
768	25.63	36.92	23.5	12.49	-14	0
769	25.66	36.5	23.5	25.04	25.66666667	10.66666667
770	25.69	37.27	23.82	37.63	41	8.666666667
771	25.73	38.5	24.08	2.5	0	3
772	25.76	38.5	24.17	15.02	-16.66666667	1
773	25.79	38	24.2	9.37	-6	8.333333333
774	25.83	37.82	24.45	0	0	0
775	25.86	37.82	24.45	17.23	-18.33333333	-6
776	25.89	37.27	24.27	12.18	-12	6
777	25.93	36.91	24.45	6.5	-7.333333333	0.333333333
778	25.96	36.69	24.46	28.94	29.66666667	12.33333333
779	25.99	37.58	24.83	31.29	30.66666667	16.66666667
780	26.03	38.5	25.33	8.43	6.333333333	7
781	26.06	38.69	25.54	6.8	4.333333333	6.333333333
782	26.09	38.82	25.73	10.79	-8	9
783	26.13	38.58	26	3.53	-2.666666667	-2.666666667
784	26.16	38.5	25.92	9.54	-10.66666667	-0.333333333
785	26.19	38.18	25.91	13.62	-9	12
786	26.23	37.91	26.27	13.51	-13.66666667	-6.333333333
787	26.26	37.5	26.08	10.3	-11	3
788	26.29	37.17	26.17	12.92	-13.33333333	-5.666666667
789	26.33	36.77	26	9.49	-9	5.666666667
790	26.36	36.5	26.17	0	0	0
791	26.39	36.5	26.17	23.38	-25.66666667	3.333333333
792	26.43	35.73	26.27	7.52	-7.666666667	-3.333333333
793	26.46	35.5	26.17	13.45	-14	5.333333333
794	26.49	35.08	26.33	10.82	-11.66666667	-2
795	26.53	34.73	26.27	6.1	-5	5
796	26.56	34.58	26.42	9.38	-10.33333333	1
797	26.59	34.27	26.45	13.89	-15	-3
798	26.63	33.82	26.36	10.37	-10.66666667	4.666666667
799	26.66	33.5	26.5	11.72	-7.666666667	10.66666667
800	26.69	33.27	26.82	36.84	41	-2.333333333
801	26.73	34.5	26.75	23.64	25.66666667	5.333333333
802	26.76	35.27	26.91	8.8	-9	-3.666666667
803	26.79	35	26.8	9.53	-9	-5.333333333
804	26.83	34.73	26.64	11.72	-5	12
805	26.86	34.58	27	9.7	-10.33333333	-3
806	26.89	34.27	26.91	0	0	0
807	26.93	34.27	26.91	13.62	-12	9
808	26.96	33.91	27.18	19.83	-21.33333333	-6
809	26.99	33.27	27	2.72	0	-3
810	27.03	33.27	26.91	23.32	-25.66666667	3
811	27.06	32.5	27	7.34	-7.666666667	-3
812	27.09	32.27	26.91	2.72	0	3
813	27.13	32.27	27	23.16	-25.66666667	0
814	27.16	31.5	27	0	0	0
815	27.19	31.5	27	23.32	-25.66666667	3
816	27.23	30.73	27.09	12.72	-14	2
817	27.26	30.31	27.15	10.31	-10.33333333	-5
818	27.29	30	27	7.71	-6	6
819	27.33	29.82	27.18	6.56	-7.333333333	0.666666667
820	27.36	29.6	27.2	13.08	-3.333333333	14.33333333
821	27.39	29.5	27.63	15	16.66666667	-1
822	27.43	30	27.6	38.33	42.33333333	4.333333333
823	27.46	31.27	27.73	10.64	-9	-7.666666667
824	27.49	31	27.5	5.62	-6	-1.666666667
825	27.53	30.82	27.45	8.62	-3	9.333333333
826	27.56	30.73	27.73	12.18	-12.33333333	6
827	27.59	30.36	27.91	3.85	-3	3
828	27.63	30.27	28	20.16	-22.33333333	0
829	27.66	29.6	28	7.08	7.333333333	3
830	27.69	29.82	28.09	58.52	56	33
831	27.73	31.5	29.08	35.59	14.66666667	37
832	27.76	31.94	30.19	9.37	0	10.33333333
833	27.79	31.94	30.5	3.12	2	-3
834	27.83	32	30.41	9.64	0	10.66666667
835	27.86	32	30.73	9.82	10.33333333	4
836	27.89	32.31	30.85	14.53	-16.33333333	-1
837	27.93	31.82	30.82	7.64	-8.333333333	-1
838	27.96	31.57	30.79	27.35	30	5
839	27.99	32.47	30.94	45.84	51	-0.333333333
840	28.03	34	30.93	2.14	2.333333333	0
841	28.06	34.07	30.93	0	0	0
842	28.1	34.07	30.93	10.19	-9	6.666666667
843	28.13	33.8	31.13	8.24	2.333333333	-8.666666667
844	28.16	33.87	30.87	15.56	-17.33333333	2.333333333
845	28.2	33.35	30.94	15.31	-17	0.333333333
846	28.23	32.84	30.95	8.49	-8	-5
847	28.26	32.6	30.8	56.97	63.33333333	2
848	28.3	34.5	30.86	30.65	33.33333333	-7.333333333
849	28.33	35.5	30.64	10.11	9	7
850	28.36	35.77	30.85	2.31	0	-2.666666667
851	28.4	35.77	30.77	2.31	0	-2.666666667
852	28.43	35.77	30.69	17.35	-18.66666667	5.666666667
853	28.46	35.21	30.86	2.14	-2.333333333	0
854	28.5	35.14	30.86	12.24	-12.33333333	-5.666666667
855	28.53	34.77	30.69	13.25	12.33333333	8
856	28.56	35.14	30.93	66.3	72.33333333	15
857	28.6	37.31	31.38	8.32	9	1.333333333
858	28.63	37.58	31.42	0	0	0
859	28.66	37.58	31.42	2.5	3	0
860	28.7	37.67	31.42	4.99	0	5.333333333
861	28.73	37.67	31.58	12.57	-13.33333333	5
862	28.76	37.27	31.73	4.68	2	-5
863	28.8	37.33	31.58	16.93	-18.66666667	1.333333333
864	28.83	36.77	31.62	37.46	41	7
865	28.86	38	31.83	37.46	41	-7
866	28.9	39.23	31.62	8.21	9	1.666666667
867	28.93	39.5	31.67	8.21	-9	-1.666666667
868	28.96	39.23	31.62	5.74	-3	5.666666667
869	29	39.14	31.79	8.1	5.666666667	7
870	29.03	39.31	32	7.4	-8	-2.333333333
871	29.06	39.07	31.93	9.39	-10	-2.666666667
872	29.1	38.77	31.85	2.31	-2.666666667	0
873	29.13	38.69	31.85	59.98	66.66666667	2.333333333
874	29.16	40.69	31.92	18.59	18	10.33333333
875	29.2	41.23	32.23	5.15	5	2.666666667
876	29.23	41.38	32.31	8.31	-5	-7.666666667
877	29.26	41.23	32.08	8.31	5	7.666666667
878	29.3	41.38	32.31	11.86	-12.66666667	-3.333333333
879	29.33	41	32.21	7.15	-7.666666667	-2
880	29.36	40.77	32.15	8.57	-9	3.333333333
881	29.4	40.5	32.25	6.44	6.333333333	-3.333333333
882	29.43	40.69	32.15	46.62	51.33333333	7.666666667
883	29.46	42.23	32.38	29.97	33.33333333	0
884	29.5	43.23	32.38	0	0	0
885	29.53	43.23	32.38	3.26	2.666666667	2.666666667
886	29.56	43.31	32.46	9.29	-10.33333333	1.333333333
887	29.6	43	32.5	7.73	-7.666666667	4
888	29.63	42.77	32.62	2.31	-2.666666667	0
889	29.66	42.69	32.62	6.72	-6.333333333	-4
890	29.7	42.5	32.5	29.97	33.33333333	0
891	29.73	43.5	32.5	36.63	39.66666667	9
892	29.76	44.69	32.77	17.56	18	-7.666666667
893	29.8	45.23	32.54	7.05	-7.666666667	1.333333333
894	29.83	45	32.58	9.04	-9	-4.333333333
895	29.86	44.73	32.45	6.86	6.333333333	4.333333333
896	29.9	44.92	32.58	8.73	-7.666666667	6.333333333
897	29.93	44.69	32.77	12.41	-12.66666667	-5
898	29.96	44.31	32.62	5.96	6.333333333	1.666666667
899	30	44.5	32.67	36.55	39.66666667	8.333333333
900	30.03	45.69	32.92	29.97	33.33333333	0
901	30.06	46.69	32.92	3.26	2.666666667	-2.333333333
902	30.1	46.77	32.85	2.31	-2.666666667	0
903	30.13	46.69	32.85	2.31	0	2.333333333
904	30.16	46.69	32.92	2.31	0	-2.333333333
905	30.2	46.69	32.85	2.31	0	2.333333333
906	30.23	46.69	32.92	25.46	-28	2.666666667
907	30.26	45.85	33	20.06	21.66666667	4.666666667
908	30.3	46.5	33.14	42.58	47.33333333	3.666666667
909	30.33	47.92	33.25	11.73	13	-0.666666667
910	30.36	48.31	33.23	6.08	6.333333333	-2
911	30.4	48.5	33.17	0	0	0
912	30.43	48.5	33.17	8.51	-9	-3
913	30.46	48.23	33.08	4.61	0	5
914	30.5	48.23	33.23	21.99	-24.33333333	-2
915	30.53	47.5	33.17	0	0	0
916	30.56	47.5	33.17	37.78	41	9.333333333
917	30.6	48.73	33.45	47.03	51.33333333	9.333333333
918	30.63	50.27	33.73	8.06	7.666666667	-5
919	30.66	50.5	33.58	11.9	-7.666666667	11
920	30.7	50.27	33.91	9.22	-6.333333333	-8
921	30.73	50.08	33.67	9.99	0	11
922	30.76	50.08	34	13.61	-13	-7.666666667
923	30.8	49.69	33.77	2.31	0	2.666666667
924	30.83	49.69	33.85	2.31	0	2.333333333
925	30.86	49.69	33.92	41.85	46	7.333333333
926	30.9	51.07	34.14	21.08	23.33333333	3
927	30.93	51.77	34.23	2.31	0	2.666666667
928	30.96	51.77	34.31	8.25	-9	-2
929	31	51.5	34.25	0	0	0
930	31.03	51.5	34.25	7.04	-6.333333333	4.333333333
931	31.06	51.31	34.38	2.31	0	2.666666667
932	31.1	51.31	34.46	2.31	-2.666666667	0
933	31.13	51.23	34.46	4.61	5	0
934	31.16	51.38	34.46	48.85	51.33333333	18
935	31.2	52.92	35	23.17	25.66666667	-2.666666667
936	31.23	53.69	34.92	2.31	0	2.666666667
937	31.26	53.69	35	2.31	0	-2.666666667
938	31.3	53.69	34.92	8.75	-6.333333333	7.333333333
939	31.33	53.5	35.14	10.49	-11	3.666666667
940	31.36	53.17	35.25	19.98	-22.33333333	0
941	31.4	52.5	35.25	0	0	0
942	31.43	52.5	35.25	26.82	29.33333333	4.333333333
943	31.47	53.38	35.38	40.26	43.66666667	10.33333333
944	31.5	54.69	35.69	11.46	12.66666667	-1.666666667
945	31.53	55.07	35.64	0	0	0
946	31.57	55.07	35.64	2.79	-2.333333333	-2
947	31.6	55	35.58	6.98	-7.666666667	1.333333333
948	31.63	54.77	35.62	7.29	-2.666666667	7.666666667
949	31.67	54.69	35.85	29.97	33.33333333	0
950	31.7	55.69	35.85	29.97	33.33333333	0
951	31.73	56.69	35.85	9.76	-6.333333333	-9
952	31.77	56.5	35.58	12.73	14	-2.666666667
953	31.8	56.92	35.5	5.04	-3.333333333	-4.666666667
954	31.83	56.82	35.36	9.58	-10.66666667	-1
955	31.87	56.5	35.33	17.66	-19.33333333	3
956	31.9	55.92	35.42	5.89	-6.333333333	-2
957	31.93	55.73	35.36	9.16	-10	2.333333333
958	31.97	55.43	35.43	3.03	2.333333333	2.333333333
959	32	55.5	35.5	21.93	-24.33333333	-1.333333333
960	32.03	54.77	35.46	2.31	0	-2.666666667
961	32.07	54.77	35.38	2.31	-2.666666667	0
962	32.1	54.69	35.38	2.31	0	2.666666667
963	32.13	54.69	35.46	52.3	58	-5.666666667
964	32.17	56.43	35.29	17.16	19	-1.333333333
965	32.2	57	35.25	7.13	7.666666667	2
966	32.23	57.23	35.31	15.18	-16.66666667	1.666666667
967	32.27	56.73	35.36	7.65	1.333333333	8.666666667
968	32.3	56.77	35.62	8.78	-9	-4
969	32.33	56.5	35.5	8.78	-9	-4
970	32.37	56.23	35.38	0	0	0
971	32.4	56.23	35.38	0	0	0
972	32.43	56.23	35.38	37.86	40	13.66666667
973	32.47	57.43	35.79	37.92	42	2
974	32.5	58.69	35.85	0	0	0
975	32.53	58.69	35.85	2.31	0	2.333333333
976	32.57	58.69	35.92	0	0	0
977	32.6	58.69	35.92	18.4	-20.33333333	2.666666667
978	32.63	58.08	36	7.47	-7.666666667	-2.666666667
979	32.67	57.85	35.92	4.61	-5.333333333	0
980	32.7	57.69	35.92	14.25	10.33333333	12.33333333
981	32.73	58	36.29	47.1	52.33333333	0
982	32.77	59.57	36.29	25.69	28.66666667	0
983	32.8	60.43	36.29	0	0	0
984	32.83	60.43	36.29	4.68	-4	3
985	32.87	60.31	36.38	2.31	-2.666666667	0
986	32.9	60.23	36.38	2.31	0	-2.333333333
987	32.93	60.23	36.31	0	0	0
988	32.97	60.23	36.31	27.76	-30.66666667	2.333333333
989	33	59.31	36.38	11.53	12.66666667	0
990	33.03	59.69	36.38	46.11	51.33333333	0
991	33.07	61.23	36.38	25.43	28	4
992	33.1	62.07	36.5	5.9	5.333333333	-4
993	33.13	62.23	36.38	5.9	-5.333333333	4
994	33.17	62.07	36.5	0	0	0
995	33.2	62.07	36.5	7.59	-7.333333333	4
996	33.23	61.85	36.62	10.94	-11.66666667	-4
997	33.27	61.5	36.5	2.14	-2.333333333	0
998	33.3	61.43	36.5	6.86	-6.666666667	-4
999	33.33	61.23	36.38	2.31	-2.666666667	0
1000	33.37	61.15	36.38	19.9	-21.66666667	4
1001	33.4	60.5	36.5	8.15	-9	-1.333333333
1002	33.43	60.23	36.46	2.31	0	-2.666666667
1003	33.47	60.23	36.38	2.31	0	-2.333333333
1004	33.5	60.23	36.31	22.65	-24.33333333	6.333333333
1005	33.53	59.5	36.5	8.78	-9	-4
1006	33.57	59.23	36.38	2.31	0	-2.333333333
1007	33.6	59.23	36.31	30.32	-33.33333333	5
1008	33.63	58.23	36.46	2.31	0	-2.666666667
1009	33.67	58.23	36.38	2.31	0	-2.333333333
1010	33.7	58.23	36.31	21.95	-24.33333333	1.666666667
1011	33.73	57.5	36.36	21.92	24.33333333	0.666666667
1012	33.77	58.23	36.38	38.15	42.33333333	-3
1013	33.8	59.5	36.29	2.14	2.333333333	0
1014	33.83	59.57	36.29	8.44	-8.666666667	3
1015	33.87	59.31	36.38	2.31	2.333333333	0
1016	33.9	59.38	36.38	2.31	-2.333333333	0
1017	33.93	59.31	36.38	16.14	-18	0
1018	33.97	58.77	36.38	2.31	-2.666666667	0
1019	34	58.69	36.38	6.72	-6.333333333	4
1020	34.03	58.5	36.5	8.78	-9	-4
1021	34.07	58.23	36.38	19.78	-22	-0.666666667
1022	34.1	57.57	36.36	10.24	-11.33333333	0.666666667
1023	34.13	57.23	36.38	16.78	18	5.333333333
1024	34.17	57.77	36.54	37.09	41	4.333333333
1025	34.2	59	36.67	21.43	23	6
1026	34.23	59.69	36.85	6.04	-6.333333333	-2
1027	34.27	59.5	36.79	12.99	-14	-4
1028	34.3	59.08	36.67	2.5	0	2.666666667
1029	34.33	59.08	36.75	10.33	-7.666666667	8.333333333
1030	34.37	58.85	37	4.61	-5.333333333	0
1031	34.4	58.69	37	2.31	0	2.666666667
1032	34.43	58.69	37.08	16.97	-18.33333333	4.333333333
1033	34.47	58.14	37.21	2.14	-2.333333333	0
1034	34.5	58.07	37.21	11.51	-12.66666667	-2
1035	34.53	57.69	37.15	20.75	-23	-0.333333333
1036	34.57	57	37.14	2.14	0	2.333333333
1037	34.6	57	37.21	45.1	50	4
1038	34.63	58.5	37.33	16.75	16.66666667	8.333333333
1039	34.67	59	37.58	0	0	0
1040	34.7	59	37.58	2.5	0	3
1041	34.74	59	37.67	7.57	-7.666666667	3.333333333
1042	34.77	58.77	37.77	3.26	-2.666666667	2.666666667
1043	34.8	58.69	37.85	7.38	-6.333333333	5
1044	34.84	58.5	38	19.73	-21.66666667	-2.666666667
1045	34.87	57.85	37.92	0	0	0
1046	34.9	57.85	37.92	17.19	-19.33333333	-0.333333333
1047	34.94	57.27	37.91	8.48	-9	-2.666666667
1048	34.97	57	37.83	10.49	-10.33333333	5.666666667
1049	35	56.69	38	17.61	19.33333333	3
1050	35.04	57.27	38.09	38.05	41	11
1051	35.07	58.5	38.42	5.92	6.333333333	1.333333333
1052	35.1	58.69	38.46	2.31	0	2.666666667
1053	35.14	58.69	38.54	10.31	-10.33333333	5
1054	35.17	58.38	38.69	0	0	0
1055	35.2	58.38	38.69	3.26	-2.333333333	2.666666667
1056	35.24	58.31	38.77	6.99	-7.666666667	2
1057	35.27	58.08	38.83	19.51	-16.66666667	14
1058	35.3	57.58	39.25	5.58	-2.666666667	-5.666666667
1059	35.34	57.5	39.08	6.14	-6.333333333	2.333333333
1060	35.37	57.31	39.15	16.3	-18	-2.333333333
1061	35.4	56.77	39.08	8.51	-9	3
1062	35.44	56.5	39.17	22.85	24.33333333	7
1063	35.47	57.23	39.38	32.36	36	2.666666667
1064	35.5	58.31	39.46	7.92	6.333333333	6
1065	35.54	58.5	39.64	2.14	0	2.333333333
1066	35.57	58.5	39.71	6.99	-6.333333333	4.666666667
1067	35.6	58.31	39.85	2.31	-2.666666667	0
1068	35.64	58.23	39.85	0	0	0
1069	35.67	58.23	39.85	22.38	-24.33333333	5
1070	35.7	57.5	40	8.39	-9	-2.666666667
1071	35.74	57.23	39.92	2.31	0	-2.333333333
1072	35.77	57.23	39.85	16.3	-18	-2.666666667
1073	35.8	56.69	39.77	9	-6.333333333	7.666666667
1074	35.84	56.5	40	4.99	0	5.666666667
1075	35.87	56.5	40.17	30.07	33.33333333	2.666666667
1076	35.9	57.5	40.25	30.89	33.33333333	8.333333333
1077	35.94	58.5	40.5	4.28	0	4.666666667
1078	35.97	58.5	40.64	0	0	0
1079	36	58.5	40.64	0	0	0
1080	36.04	58.5	40.64	17.57	-19.33333333	-2
1081	36.07	57.92	40.58	9.1	-9.333333333	4.333333333
1082	36.1	57.64	40.71	5.47	4.333333333	4.666666667
1083	36.14	57.77	40.85	16.3	-18	-2.666666667
1084	36.17	57.23	40.77	30.06	33.33333333	2.666666667
1085	36.2	58.23	40.85	35.11	36	15.33333333
1086	36.24	59.31	41.31	5.8	6.333333333	-0.666666667
1087	36.27	59.5	41.29	6.48	-6.333333333	3
1088	36.3	59.31	41.38	2.31	-2.666666667	0
1089	36.34	59.23	41.38	8.6	-7.666666667	-5.666666667
1090	36.37	59	41.21	7.15	-7.666666667	-2
1091	36.4	58.77	41.15	2.31	-2.666666667	0
1092	36.44	58.69	41.15	10.99	-4	11.66666667
1093	36.47	58.57	41.5	10.78	-11.33333333	-4
1094	36.5	58.23	41.38	4.61	-5	0
1095	36.54	58.08	41.38	20.75	-23.33333333	0
1096	36.57	57.38	41.38	17.02	18	6.666666667
1097	36.6	57.92	41.58	47.71	52.66666667	5.666666667
1098	36.64	59.5	41.75	6.44	6.333333333	3.333333333
1099	36.67	59.69	41.85	6.99	-6.333333333	-4.666666667
1100	36.7	59.5	41.71	2.14	0	2.666666667
1101	36.74	59.5	41.79	6.42	0	7
1102	36.77	59.5	42	19.6	-21.66666667	0
1103	36.8	58.85	42	3.26	-2.666666667	-2.666666667
1104	36.84	58.77	41.92	3.26	-2.666666667	2.666666667
1105	36.87	58.69	42	16.53	-17.33333333	5.666666667
1106	36.9	58.17	42.17	12.92	-13.33333333	-5.666666667
1107	36.94	57.77	42	12.41	-13	5
1108	36.97	57.38	42.15	3.26	-2.333333333	-2.333333333
1109	37	57.31	42.08	31.36	33.33333333	10
1110	37.04	58.31	42.38	29.97	33.33333333	0
1111	37.07	59.31	42.38	0	0	0
1112	37.1	59.31	42.38	0	0	0
1113	37.14	59.31	42.38	2.31	0	2.666666667
1114	37.17	59.31	42.46	15.46	-15.33333333	7.666666667
1115	37.2	58.85	42.69	2.31	-2.666666667	0
1116	37.24	58.77	42.69	6.11	-6.666666667	-1.666666667
1117	37.27	58.57	42.64	17.22	-19	-2
1118	37.3	58	42.58	7.65	-7.666666667	3.666666667
1119	37.34	57.77	42.69	16.62	-15.33333333	-10.33333333
1120	37.37	57.31	42.38	9.03	-8	6.333333333
1121	37.4	57.07	42.57	9.75	-10	4
1122	37.44	56.77	42.69	55.19	60	12.66666667
1123	37.47	58.57	43.07	12.84	14.33333333	0
1124	37.5	59	43.07	2.14	2.333333333	0
1125	37.54	59.07	43.07	11.63	-12.66666667	2.666666667
1126	37.57	58.69	43.15	4.05	-4	2
1127	37.6	58.57	43.21	2.14	-2.333333333	0
1128	37.64	58.5	43.21	15.02	-16.66666667	1.333333333
1129	37.67	58	43.25	10.58	-10.33333333	-5.666666667
1130	37.7	57.69	43.08	7.11	7.666666667	-2.666666667
1131	37.74	57.92	43	41.04	43.66666667	12.66666667
1132	37.77	59.23	43.38	30.06	33.33333333	-2.333333333
1133	37.8	60.23	43.31	0	0	0
1134	37.84	60.23	43.31	9.18	-10	1.666666667
1135	37.87	59.93	43.36	18.63	-20.66666667	0.666666667
1136	37.9	59.31	43.38	6.72	6.333333333	4
1137	37.94	59.5	43.5	8.15	-6.333333333	-6.333333333
1138	37.97	59.31	43.31	2.31	-2.666666667	0
1139	38.01	59.23	43.31	16.14	-18	0
1140	38.04	58.69	43.31	14.02	-15.33333333	2.333333333
1141	38.07	58.23	43.38	7.04	-7.666666667	1.666666667
1142	38.11	58	43.43	23.09	-25.66666667	-1.666666667
1143	38.14	57.23	43.38	29.97	33.33333333	0
1144	38.17	58.23	43.38	46.11	51.33333333	0
1145	38.21	59.77	43.38	4.61	0	-5
1146	38.24	59.77	43.23	0	0	0
1147	38.27	59.77	43.23	8.63	-9	3.333333333
1148	38.31	59.5	43.33	7.88	-6.333333333	-6
1149	38.34	59.31	43.15	7.05	-7.666666667	-2.333333333
1150	38.37	59.08	43.08	4.99	0	-5.333333333
1151	38.41	59.08	42.92	11.98	-13	2.666666667
1152	38.44	58.69	43	11.72	13	0
1153	38.47	59.08	43	42.51	47.33333333	-2.333333333
1154	38.51	60.5	42.93	4.28	0	-4.666666667
1155	38.54	60.5	42.79	2.14	0	2.333333333
1156	38.57	60.5	42.86	6.34	-6.333333333	-3
1157	38.61	60.31	42.77	2.31	0	-2.666666667
1158	38.64	60.31	42.69	2.31	-2.666666667	0
1159	38.67	60.23	42.69	14.58	-15.33333333	-5
1160	38.71	59.77	42.54	8.15	-9	-1.333333333
1161	38.74	59.5	42.5	8.15	-6.333333333	6.333333333
1162	38.77	59.31	42.69	10.87	-10.33333333	-6.333333333
1163	38.81	59	42.5	14.98	-16.66666667	0
1164	38.84	58.5	42.5	0	0	0
1165	38.87	58.5	42.5	38.06	42.33333333	-1.333333333
1166	38.91	59.77	42.46	13.47	14.33333333	-4.333333333
1167	38.94	60.2	42.33	6.64	-6.666666667	3.333333333
1168	38.97	60	42.43	0	0	0
1169	39.01	60	42.43	0	0	0
1170	39.04	60	42.43	15.14	-16.66666667	2.333333333
1171	39.07	59.5	42.5	2.5	0	-2.666666667
1172	39.11	59.5	42.42	8.7	-9	-3.666666667
1173	39.14	59.23	42.31	23.1	25.66666667	1.666666667
1174	39.17	60	42.36	36.9	41	0.666666667
1175	39.21	61.23	42.38	0	0	0
1176	39.24	61.23	42.38	2.31	0	-2.333333333
1177	39.27	61.23	42.31	2.31	-2.666666667	0
1178	39.31	61.15	42.31	2.31	2.666666667	0
1179	39.34	61.23	42.31	16.14	-18	0
1180	39.37	60.69	42.31	11.53	-12.66666667	0
1181	39.41	60.31	42.31	5.8	6.333333333	-0.666666667
1182	39.44	60.5	42.29	52.14	57.66666667	5.666666667
1183	39.47	62.23	42.46	20.94	23.33333333	-1
1184	39.51	62.93	42.43	5.8	-5.333333333	3.666666667
1185	39.54	62.77	42.54	7.01	7.666666667	-1.333333333
1186	39.57	63	42.5	14.98	-16.66666667	0
1187	39.61	62.5	42.5	8.78	-9	-4
1188	39.64	62.23	42.38	4.95	-5.333333333	1.666666667
1189	39.67	62.07	42.43	3.03	-2.333333333	2.333333333
1190	39.71	62	42.5	7.01	7.666666667	-1.333333333
1191	39.74	62.23	42.46	53.03	59	-1
1192	39.77	64	42.43	7.04	7.666666667	-1.666666667
1193	39.81	64.23	42.38	2.31	0	2.666666667
1194	39.84	64.23	42.46	0	0	0
1195	39.87	64.23	42.46	7.66	-7.666666667	3.666666667
1196	39.91	64	42.57	15.14	-16.66666667	-2.333333333
1197	39.94	63.5	42.5	8.15	-9	-1.333333333
1198	39.97	63.23	42.46	0	0	0
1199	40.01	63.23	42.46	38.18	42.33333333	3.666666667
1200	40.04	64.5	42.57	35.76	39.66666667	1.666666667
1201	40.07	65.69	42.62	6.72	-6.333333333	-4
1202	40.11	65.5	42.5	0	0	0
1203	40.14	65.5	42.5	8.15	-9	1.333333333
1204	40.17	65.23	42.54	8.15	9	-1.333333333
1205	40.21	65.5	42.5	15.14	-16.66666667	2.333333333
1206	40.24	65	42.57	2.14	0	-2.333333333
1207	40.27	65	42.5	7.01	-7.666666667	1.333333333
1208	40.31	64.77	42.54	23.08	-25.66666667	-1.333333333
1209	40.34	64	42.5	2.14	0	-2.333333333
1210	40.37	64	42.43	15.14	-16.66666667	2.333333333
1211	40.41	63.5	42.5	8.78	9	-4
1212	40.44	63.77	42.38	36.91	41	1.666666667
1213	40.47	65	42.43	21.06	23	-4
1214	40.51	65.69	42.31	5.81	-6.333333333	0.666666667
1215	40.54	65.5	42.33	0	0	0
1216	40.57	65.5	42.33	0	0	0
1217	40.61	65.5	42.33	22.12	-24.33333333	-3.333333333
1218	40.64	64.77	42.23	2.31	-2.666666667	0
1219	40.67	64.69	42.23	5.79	-6.333333333	0.666666667
1220	40.71	64.5	42.25	28.82	31	-8.333333333
1221	40.74	65.43	42	38.15	42	5
1222	40.77	66.69	42.15	4.61	0	-5
1223	40.81	66.69	42	2.31	0	-2.666666667
1224	40.84	66.69	41.92	0	0	0
1225	40.87	66.69	41.92	11.76	-12.66666667	-2.333333333
1226	40.91	66.31	41.85	5.16	-2.666666667	-5.333333333
1227	40.94	66.23	41.69	19.96	-22	3.333333333
1228	40.97	65.57	41.79	3.03	-2.333333333	2.333333333
1229	41.01	65.5	41.86	45.41	50	-7.333333333
1230	41.04	67	41.64	23.1	25.66666667	1.666666667
1231	41.07	67.77	41.69	8.11	7.666666667	4.666666667
1232	41.11	68	41.83	2.5	-2.666666667	0
1233	41.14	67.92	41.83	14.56	-14	-8.333333333
1234	41.17	67.5	41.58	6.62	-6.333333333	3.666666667
1235	41.21	67.31	41.69	2.31	-2.666666667	0
1236	41.24	67.23	41.69	13.83	-15.33333333	0
1237	41.27	66.77	41.69	7.07	7.666666667	-1.666666667
1238	41.31	67	41.64	36.89	41	-0.666666667
1239	41.34	68.23	41.62	30.06	33.33333333	2.333333333
1240	41.38	69.23	41.69	0	0	0
1241	41.41	69.23	41.69	7.07	-7.666666667	-1.666666667
1242	41.44	69	41.64	2.14	0	-2.333333333
1243	41.48	69	41.57	7.66	-7.666666667	-3.666666667
1244	41.51	68.77	41.46	16.78	-18	5.333333333
1245	41.54	68.23	41.62	7.73	-7.666666667	-4
1246	41.58	68	41.5	53.04	59	-1.333333333
1247	41.61	69.77	41.46	21.93	24.33333333	1.333333333
1248	41.64	70.5	41.5	6.72	6.333333333	-4
1249	41.68	70.69	41.38	2.31	0	-2.333333333
1250	41.71	70.69	41.31	2.31	0	-2.666666667
1251	41.74	70.69	41.23	8.07	-8.666666667	2
1252	41.78	70.43	41.29	20.15	-22	-4.666666667
1253	41.81	69.77	41.15	3.26	-2.666666667	-2.333333333
1254	41.84	69.69	41.08	13.13	12.66666667	-7.333333333
1255	41.88	70.07	40.86	48.58	54	-0.333333333
1256	41.91	71.69	40.85	16.14	18	0
1257	41.94	72.23	40.85	9.84	-10.33333333	-3.333333333
1258	41.98	71.92	40.75	0	0	0
1259	42.01	71.92	40.75	0	0	0
1260	42.04	71.92	40.75	18.69	-20.33333333	-4.333333333
1261	42.08	71.31	40.62	2.31	-2.666666667	0
1262	42.11	71.23	40.62	2.31	0	-2.666666667
1263	42.14	71.23	40.54	23.08	25.66666667	-1.333333333
1264	42.18	72	40.5	36.9	41	-1.333333333
1265	42.21	73.23	40.46	2.31	0	-2.666666667
1266	42.24	73.23	40.38	10.38	9	-7
1267	42.28	73.5	40.17	6.36	6.333333333	-3
1268	42.31	73.69	40.08	20.75	-23	-0.333333333
1269	42.34	73	40.07	4.79	-2.333333333	-4.666666667
1270	42.38	72.93	39.93	8.36	-8	5
1271	42.41	72.69	40.08	9.45	-4	-9.666666667
1272	42.44	72.57	39.79	49.9	55.33333333	4.333333333
1273	42.48	74.23	39.92	16.3	18	-2.333333333
1274	42.51	74.77	39.85	3.26	-2.666666667	2.333333333
1275	42.54	74.69	39.92	6.09	-6.333333333	-2
1276	42.58	74.5	39.86	2.14	0	-2.333333333
1277	42.61	74.5	39.79	2.14	0	2.333333333
1278	42.64	74.5	39.86	2.14	0	-2.333333333
1279	42.68	74.5	39.79	14.98	-16.66666667	0
1280	42.71	74	39.79	42.81	47.66666667	0
1281	42.74	75.43	39.79	30.05	33.33333333	2.333333333
1282	42.78	76.43	39.86	2.14	0	-2.333333333
1283	42.81	76.43	39.79	6.56	-6.666666667	-3.333333333
1284	42.84	76.23	39.69	0	0	0
1285	42.88	76.23	39.69	7.46	-7.666666667	3.333333333
1286	42.91	76	39.79	9.4	-10.33333333	2
1287	42.94	75.69	39.85	13.44	-12.66666667	-7.666666667
1288	42.98	75.31	39.62	27.66	30.66666667	0
1289	43.01	76.23	39.62	45.25	50	-5
1290	43.04	77.73	39.47	15.56	16.66666667	5
1291	43.08	78.23	39.62	3.26	-2.666666667	-2.666666667
1292	43.11	78.15	39.54	14.02	-15.33333333	-2.666666667
1293	43.14	77.69	39.46	2.31	0	-2.666666667
1294	43.18	77.69	39.38	2.31	0	-2.333333333
1295	43.21	77.69	39.31	14.02	-15.33333333	-2.666666667
1296	43.24	77.23	39.23	7.57	-7.666666667	3.333333333
1297	43.28	77	39.33	51.69	56.33333333	-11
1298	43.31	78.69	39	29.97	33.33333333	0
1299	43.34	79.69	39	0	0	0
1300	43.38	79.69	39	0	0	0
1301	43.41	79.69	39	8.99	-8.666666667	-4.666666667
1302	43.44	79.43	38.86	7.72	-6.666666667	-5.666666667
1303	43.48	79.23	38.69	7.46	-7.666666667	3.333333333
1304	43.51	79	38.79	9.4	-10.33333333	2
1305	43.54	78.69	38.85	17.56	18	-7.666666667
1306	43.58	79.23	38.62	50.64	56.33333333	-4
1307	43.61	80.92	38.5	12.22	13	4
1308	43.64	81.31	38.62	4.61	0	-5.333333333
1309	43.68	81.31	38.46	9.51	-2.666666667	-10.33333333
1310	43.71	81.23	38.15	8.76	-7.666666667	6
1311	43.74	81	38.33	10.68	-10.33333333	-6
1312	43.78	80.69	38.15	2.31	0	-2.333333333
1313	43.81	80.69	38.08	7.5	-6.333333333	-5.333333333
1314	43.84	80.5	37.92	55.35	60.33333333	-12.66666667
1315	43.88	82.31	37.54	20.78	23	-1.333333333
1316	43.91	83	37.5	7.38	-5	-6.333333333
1317	43.94	82.85	37.31	2.31	0	-2.666666667
1318	43.98	82.85	37.23	4.61	0	-5
1319	44.01	82.85	37.08	3.26	-2.666666667	-2.666666667
1320	44.04	82.77	37	9.49	-9	-5.666666667
1321	44.08	82.5	36.83	0	0	0
1322	44.11	82.5	36.83	2.5	0	-2.666666667
1323	44.14	82.5	36.75	52.03	57.66666667	-4.333333333
1324	44.18	84.23	36.62	16.3	18	-2.666666667
1325	44.21	84.77	36.54	1.27	-1.333333333	0.333333333
1326	44.24	84.73	36.55	7.24	1.333333333	-8
1327	44.28	84.77	36.31	7.29	-2.666666667	-7.666666667
1328	44.31	84.69	36.08	0	0	0
1329	44.34	84.69	36.08	4.61	0	-5.333333333
1330	44.38	84.69	35.92	5.77	-6.333333333	0
1331	44.41	84.5	35.92	30.38	33.33333333	-5.666666667
1332	44.44	85.5	35.75	24.27	27	-2
1333	44.48	86.31	35.69	2.31	0	2.666666667
1334	44.51	86.31	35.77	11.72	6.333333333	-11.33333333
1335	44.54	86.5	35.43	0	0	0
1336	44.58	86.5	35.43	5.85	-6.333333333	1
1337	44.61	86.31	35.46	9.99	-10.33333333	-4.333333333
1338	44.65	86	35.33	8.96	-5	-8.333333333
1339	44.68	85.85	35.08	25.46	28	-2.666666667
1340	44.71	86.69	35	47.02	51.33333333	-10.33333333
1341	44.75	88.23	34.69	3.26	2.666666667	2.666666667
1342	44.78	88.31	34.77	2.31	0	-2.666666667
1343	44.81	88.31	34.69	2.31	0	2.666666667
1344	44.85	88.31	34.77	2.31	0	-2.666666667
1345	44.88	88.31	34.69	3.26	-2.666666667	-2.333333333
1346	44.91	88.23	34.62	2.31	0	-2.666666667
1347	44.95	88.23	34.54	15.46	-15.33333333	-7.666666667
1348	44.98	87.77	34.31	58.78	64	-13
1349	45.01	89.69	33.92	24.36	27	-3
1350	45.05	90.5	33.83	0	0	0
1351	45.08	90.5	33.83	0	0	0
1352	45.11	90.5	33.83	12.13	0	-13.33333333
1353	45.15	90.5	33.43	6.64	-6.333333333	3.666666667
1354	45.18	90.31	33.54	2.31	-2.666666667	0
1355	45.21	90.23	33.54	7.01	-7.666666667	-1.333333333
1356	45.25	90	33.5	7.73	7.666666667	-4
1357	45.28	90.23	33.38	48.14	51.33333333	-15.33333333
1358	45.31	91.77	32.92	27.76	30.66666667	-2.333333333
1359	45.35	92.69	32.85	0	0	0
1360	45.38	92.69	32.85	6.99	-6.333333333	-4.666666667
1361	45.41	92.5	32.71	5.8	-6.333333333	-0.666666667
1362	45.45	92.31	32.69	2.31	0	-2.333333333
1363	45.48	92.31	32.62	3.26	-2.666666667	-2.666666667
1364	45.51	92.23	32.54	5.8	-5.333333333	-3.666666667
1365	45.55	92.07	32.43	51.54	56.66666667	-9.333333333
1366	45.58	93.77	32.15	30.32	33.33333333	-5
1367	45.61	94.77	32	0	0	0
1368	45.65	94.77	32	0	0	0
1369	45.68	94.77	32	5.23	5.333333333	-2.333333333
1370	45.71	94.93	31.93	29.79	31.33333333	-11
1371	45.75	95.87	31.6	41.09	45.33333333	-4.666666667
1372	45.78	97.23	31.46	25.74	28	-5.666666667
1373	45.81	98.07	31.29	3.03	-2.333333333	-2.666666667
1374	45.85	98	31.21	7.15	-7.666666667	-2
1375	45.88	97.77	31.15	2.31	0	-2.333333333
1376	45.91	97.77	31.08	8.39	-9	-2.666666667
1377	45.95	97.5	31	6.21	6.333333333	2.666666667
1378	45.98	97.69	31.08	53.16	58	-12.33333333
1379	46.01	99.43	30.71	29.97	33.33333333	0
1380	46.05	100.43	30.71	6.63	-6.666666667	-3
1381	46.08	100.23	30.62	13.07	14.66666667	-0.666666667
1382	46.11	100.67	30.6	8.79	-8	-5.666666667
1383	46.15	100.43	30.43	0	0	0
1384	46.18	100.43	30.43	0	0	0
1385	46.21	100.43	30.43	11.88	-5.333333333	-12
1386	46.25	100.27	30.07	37.02	41	-2.333333333
1387	46.28	101.5	30	45.41	50	-7
1388	46.31	103	29.79	0	0	0
1389	46.35	103	29.79	0	0	0
1390	46.38	103	29.79	8.6	7.666666667	-5.666666667
1391	46.41	103.23	29.62	10.92	-12	-0.666666667
1392	46.45	102.87	29.6	2	0	-2.333333333
1393	46.48	102.87	29.53	11.43	-12.33333333	-3.333333333
1394	46.51	102.5	29.43	8.27	6.333333333	-6.666666667
1395	46.55	102.69	29.23	53.23	58	-12.33333333
1396	46.58	104.43	28.86	30.27	33.33333333	-5
1397	46.61	105.43	28.71	6.63	-6.666666667	-3
1398	46.65	105.23	28.62	6.86	6.666666667	-4
1399	46.68	105.43	28.5	6.86	-6.666666667	4
1400	46.71	105.23	28.62	0	0	0
1401	46.75	105.23	28.62	6.54	1.333333333	-7.333333333
1402	46.78	105.27	28.4	8.04	-9	1
1403	46.81	105	28.43	40.93	44.33333333	-10
1404	46.85	106.33	28.13	44.68	49	-8.666666667
1405	46.88	107.8	27.87	2.83	2.333333333	2
1406	46.91	107.87	27.93	9.39	-7.666666667	-7.333333333
1407	46.95	107.64	27.71	3.03	-2.333333333	2.666666667
1408	46.98	107.57	27.79	2.14	0	-2.666666667
1409	47.01	107.57	27.71	50.92	56.66666667	-3.666666667
1410	47.05	109.27	27.6	34.85	38.66666667	1.333333333
1411	47.08	110.43	27.64	18.29	19	-7
1412	47.11	111	27.43	0	0	0
1413	47.15	111	27.43	0	0	0
1414	47.18	111	27.43	0	0	0
1415	47.21	111	27.43	9.11	-7.666666667	-6.666666667
1416	47.25	110.77	27.23	24.19	26.66666667	-3
1417	47.28	111.57	27.14	55.7	62	-2.333333333
1418	47.31	113.43	27.07	11.14	11.33333333	-5
1419	47.35	113.77	26.92	6.25	-6.666666667	-2
1420	47.38	113.57	26.86	0	0	0
1421	47.41	113.57	26.86	0	0	0
1422	47.45	113.57	26.86	3.03	-2.333333333	-2.333333333
1423	47.48	113.5	26.79	3.03	-2.333333333	2.333333333
1424	47.51	113.43	26.86	4.28	4.666666667	0
1425	47.55	113.57	26.86	55.66	62	0
1426	47.58	115.43	26.86	23.18	25.66666667	-2
1427	47.61	116.2	26.8	7.06	7.666666667	2
1428	47.65	116.43	26.86	3.03	2.333333333	-2.333333333
1429	47.68	116.5	26.79	0	0	0
1430	47.71	116.5	26.79	2.14	-2.333333333	0
1431	47.75	116.43	26.79	13.71	-12	-9.666666667
1432	47.78	116.07	26.5	7.59	-7.333333333	4
1433	47.81	115.85	26.62	26.59	29.33333333	-0.666666667
1434	47.85	116.73	26.6	53.06	59	3.666666667
1435	47.88	118.5	26.71	15.58	16.66666667	-4.666666667
1436	47.92	119	26.57	0	0	0
1437	47.95	119	26.57	2.14	0	-2.333333333
1438	47.98	119	26.5	0	0	0
1439	48.02	119	26.5	2.14	0	2.333333333
1440	48.05	119	26.57	10.79	-10.33333333	-6.333333333
1441	48.08	118.69	26.38	9.85	10.33333333	4
1442	48.12	119	26.5	59.98	66.66666667	-2.333333333
1443	48.15	121	26.43	23.99	26.66666667	-1
1444	48.18	121.8	26.4	6.05	6.666666667	1
1445	48.22	122	26.43	0	0	0
1446	48.25	122	26.43	9.11	-7.666666667	-6.666666667
1447	48.28	121.77	26.23	8.49	-9	-3
1448	48.32	121.5	26.14	2.14	0	-2.333333333
1449	48.35	121.5	26.07	10.74	-9	8
1450	48.38	121.23	26.31	47.58	52.33333333	-8
1451	48.42	122.8	26.07	42.15	46.66666667	4.333333333
1452	48.45	124.2	26.2	7.06	7.666666667	-2
1453	48.48	124.43	26.14	2.14	0	-2.333333333
1454	48.52	124.43	26.07	0	0	0
1455	48.55	124.43	26.07	17.26	19	-2.333333333
1456	48.58	125	26	59.97	66.66666667	-2
1457	48.62	127	25.94	15.1	16.66666667	2
1458	48.65	127.5	26	4.28	0	-4.666666667
1459	48.68	127.5	25.86	9.15	10	-2
1460	48.72	127.8	25.8	6.86	-7.666666667	-0.333333333
1461	48.75	127.57	25.79	2.14	0	2.333333333
1462	48.78	127.57	25.86	2.14	0	-2.333333333
1463	48.82	127.57	25.79	34.82	38.66666667	0.333333333
1464	48.85	128.73	25.8	44.36	49	-6.666666667
1465	48.88	130.2	25.6	11.65	12.33333333	3.666666667
1466	48.92	130.57	25.71	3.03	-2.333333333	-2.333333333
1467	48.95	130.5	25.64	15.14	16.66666667	-2.333333333
1468	48.98	131	25.57	0	0	0
1469	49.02	131	25.57	0	0	0
1470	49.05	131	25.57	15.14	-16.66666667	2.333333333
1471	49.08	130.5	25.64	8.11	9	-0.666666667
1472	49.12	130.77	25.62	51.9	57.66666667	-2
1473	49.15	132.5	25.56	22.99	25.66666667	-1
1474	49.18	133.27	25.53	0	0	0
1475	49.22	133.27	25.53	2	0	2.333333333
1476	49.25	133.27	25.6	2	0	-2.333333333
1477	49.28	133.27	25.53	2	0	2.333333333
1478	49.32	133.27	25.6	2	-2.333333333	0
1479	49.35	133.2	25.6	6.7	-6.666666667	-3.333333333
1480	49.38	133	25.5	36.09	40	3.333333333
1481	49.42	134.2	25.6	58.25	64.33333333	6.666666667
1482	49.45	136.13	25.8	2.83	2.333333333	-2.333333333
1483	49.48	136.2	25.73	6.02	-6.666666667	-0.666666667
1484	49.52	136	25.71	6.02	6.666666667	0.666666667
1485	49.55	136.2	25.73	6.02	-6.666666667	-0.666666667
1486	49.58	136	25.71	6.42	0	7.333333333
1487	49.62	136	25.93	2.14	0	-2.333333333
1488	49.65	136	25.86	6.42	0	7
1489	49.68	136	26.07	54.84	60	11
1490	49.72	137.8	26.4	34.75	38	7.666666667
1491	49.75	138.94	26.63	9.11	-7	-7.666666667
1492	49.78	138.73	26.4	0	0	0
1493	49.82	138.73	26.4	5.7	-5.333333333	3.333333333
1494	49.85	138.57	26.5	2.14	0	2.333333333
1495	49.88	138.57	26.57	3.03	-2.333333333	2.333333333
1496	49.92	138.5	26.64	5.72	5	4
1497	49.95	138.65	26.76	23.8	26.33333333	-2.333333333
1498	49.98	139.44	26.69	53.33	58.66666667	8
1499	50.02	141.2	26.93	2	0	2.333333333
1500	50.05	141.2	27	14.41	13.33333333	9
1501	50.08	141.6	27.27	6.57	-3.333333333	-6.666666667
1502	50.12	141.5	27.07	2.14	-2.333333333	0
1503	50.15	141.43	27.07	0	0	0
1504	50.18	141.43	27.07	10.7	0	12
1505	50.22	141.43	27.43	16.67	-1.666666667	-18.33333333
1506	50.25	141.38	26.88	44.4	45	19.66666667
1507	50.28	142.73	27.47	29.97	33.33333333	0
1508	50.32	143.73	27.47	2.83	2.333333333	-2.333333333
1509	50.35	143.8	27.4	6.7	6.666666667	3.333333333
1510	50.38	144	27.5	3.75	0	4.333333333
1511	50.42	144	27.63	6.59	-6.666666667	-3.333333333
1512	50.45	143.8	27.53	7.6	-7.666666667	3.666666667
1513	50.48	143.57	27.64	5.86	5.333333333	-3.666666667
1514	50.52	143.73	27.53	16.11	15.66666667	9
1515	50.55	144.2	27.8	48.32	53.33333333	6.666666667
1516	50.58	145.8	28	12.64	13.33333333	4.333333333
1517	50.62	146.2	28.13	10.08	10	5.333333333
1518	50.65	146.5	28.29	7.45	-7.666666667	-3
1519	50.68	146.27	28.2	7.45	7.666666667	3
1520	50.72	146.5	28.29	2.04	-2	0.666666667
1521	50.75	146.44	28.31	7.88	-8	-3.666666667
1522	50.78	146.2	28.2	5.61	1	6
1523	50.82	146.23	28.38	41.04	45.66666667	0.666666667
1524	50.85	147.6	28.4	36.18	40	4.333333333
1525	50.88	148.8	28.53	16.15	17.66666667	2.666666667
1526	50.92	149.33	28.61	6.16	1.666666667	6.666666667
1527	50.95	149.38	28.81	5.76	-6	-2.666666667
1528	50.98	149.2	28.73	2	0	2.333333333
1529	51.02	149.2	28.8	0	0	0
1530	51.05	149.2	28.8	21.14	-23.33333333	-3
1531	51.08	148.5	28.71	15.58	16.66666667	5
1532	51.12	149	28.86	21.98	24.33333333	0.333333333
1533	51.15	149.73	28.87	43.96	49	0
1534	51.18	151.2	28.87	2.83	-2.333333333	2
1535	51.22	151.13	28.93	4.47	-4.333333333	2.333333333
1536	51.25	151	29	2.14	0	2.333333333
1537	51.29	151	29.07	2.14	0	-2.333333333
1538	51.32	151	29	7.2	6.666666667	4.333333333
1539	51.35	151.2	29.13	2	0	2.333333333
1540	51.39	151.2	29.2	12.15	-13.33333333	-2.333333333
1541	51.42	150.8	29.13	9.18	-10	-2
1542	51.45	150.5	29.07	9.24	-10	-2.333333333
1543	51.49	150.2	29	2	0	-2.333333333
1544	51.52	150.2	28.93	2	0	2.333333333
1545	51.55	150.2	29	50.51	56	6.333333333
1546	51.59	151.88	29.19	18.1	18.33333333	8
1547	51.62	152.43	29.43	3.03	2.333333333	-2.333333333
1548	51.65	152.5	29.36	2.14	0	2.333333333
1549	51.69	152.5	29.43	0	0	0
1550	51.72	152.5	29.43	3.03	-2.333333333	-2.333333333
1551	51.75	152.43	29.36	7.6	-7.666666667	3.666666667
1552	51.79	152.2	29.47	12.15	-13.33333333	-2.333333333
1553	51.82	151.8	29.4	28.04	31	-2.333333333
1554	51.85	152.73	29.33	50.93	56.66666667	-4
1555	51.89	154.43	29.21	5.37	5.666666667	2
1556	51.92	154.6	29.27	2.83	2.333333333	2
1557	51.95	154.67	29.33	0	0	0
1558	51.99	154.67	29.33	9.22	9	-4.666666667
1559	52.02	154.94	29.19	7.64	-7.666666667	3.333333333
1560	52.05	154.71	29.29	8.65	-9	-3.333333333
1561	52.09	154.44	29.19	13.11	-14.66666667	0
1562	52.12	154	29.19	1.87	2	0
1563	52.15	154.06	29.19	10.95	-8.666666667	-8.666666667
1564	52.19	153.8	28.93	2.5	-1.666666667	2.333333333
1565	52.22	153.75	29	20.94	-23	4.333333333
1566	52.25	153.06	29.13	5.3	-4	-4.333333333
1567	52.29	152.94	29	2.65	-2	-2
1568	52.32	152.88	28.94	10.12	-9.333333333	6.333333333
1569	52.35	152.6	29.13	18.42	-20	-4.333333333
1570	52.39	152	29	24.35	27	0
1571	52.42	152.81	29	37.79	42	2.333333333
1572	52.45	154.07	29.07	17.69	19.33333333	-4.333333333
1573	52.49	154.65	28.94	8.79	-5	-8.333333333
1574	52.52	154.5	28.69	11.85	-12	5.666666667
1575	52.55	154.14	28.86	2.14	0	-2.333333333
1576	52.59	154.14	28.79	7.42	4.333333333	7
1577	52.62	154.27	29	13.48	12	-8.666666667
1578	52.65	154.63	28.74	25.01	-27.66666667	-2.333333333
1579	52.69	153.8	28.67	11.71	8.333333333	-10
1580	52.72	154.05	28.37	15.24	-15	7.666666667
1581	52.75	153.6	28.6	12.15	-13.33333333	2.333333333
1582	52.79	153.2	28.67	11.42	-11.33333333	-5.666666667
1583	52.82	152.86	28.5	7.77	-8.666666667	-1
1584	52.85	152.6	28.47	18.02	-20	-1.333333333
1585	52.89	152	28.43	8.18	4.333333333	8
1586	52.92	152.13	28.67	11.12	-6.666666667	-10.33333333
1587	52.95	151.93	28.36	0	0	0
1588	52.99	151.93	28.36	36.85	40.66666667	3.333333333
1589	53.02	153.15	28.46	29.89	28.33333333	-17.66666667
1590	53.05	154	27.93	21.86	23.66666667	6.333333333
1591	53.09	154.71	28.12	3.94	-4	2
1592	53.12	154.59	28.18	2.33	-1	2.333333333
1593	53.15	154.56	28.25	15.81	-12	-12.66666667
1594	53.19	154.2	27.87	21.36	-23.33333333	4.333333333
1595	53.22	153.5	28	3.03	2.333333333	-2.333333333
1596	53.25	153.57	27.93	12.46	-13.33333333	-3.333333333
1597	53.29	153.17	27.83	5.58	-3	-5.333333333
1598	53.32	153.08	27.67	7.31	-2.666666667	-7.666666667
1599	53.35	153	27.44	17.59	-19	4.333333333
1600	53.39	152.43	27.57	0	0	0
1601	53.42	152.43	27.57	44.06	48	-10
1602	53.45	153.87	27.27	45.83	48.66666667	-14.66666667
1603	53.49	155.33	26.83	10.53	-3.666666667	-11
1604	53.52	155.22	26.5	20.6	6.666666667	-22
1605	53.55	155.42	25.84	13.08	-9	-11.33333333
1606	53.59	155.15	25.5	13.82	3.333333333	15
1607	53.62	155.25	25.95	18.57	-20.33333333	-3
1608	53.65	154.64	25.86	14.07	-12.66666667	-9.333333333
1609	53.69	154.26	25.58	13.18	-6.666666667	-13
1610	53.72	154.06	25.19	29.35	-32.66666667	-0.666666667
1611	53.75	153.08	25.17	24.3	-27	0.333333333
1612	53.79	152.27	25.18	8.17	-9	0
1613	53.82	152	25.18	10.9	-12	0
1614	53.85	151.64	25.18	5.68	-2	-6
1615	53.89	151.58	25	5.58	-2.666666667	-5.666666667
1616	53.92	151.5	24.83	11.97	-9	-9.666666667
1617	53.95	151.23	24.54	25.74	22.33333333	-18
1618	53.99	151.9	24	18.01	17.66666667	-9.666666667
1619	54.02	152.43	23.71	22.9	9	-23.66666667
1620	54.05	152.7	23	3	3.333333333	0
1621	54.09	152.8	23	7.33	-5.333333333	-6
1622	54.12	152.64	22.82	9.6	-1.333333333	-10.66666667
1623	54.15	152.6	22.5	9.6	1.333333333	-10.66666667
1624	54.19	152.64	22.18	9.64	-8	7.333333333
1625	54.22	152.4	22.4	10.93	-5.666666667	-10.66666667
1626	54.25	152.23	22.08	7.29	-7.666666667	-2.666666667
1627	54.29	152	22	0	0	0
1628	54.32	152	22	11.53	-7.666666667	-10.33333333
1629	54.35	151.77	21.69	5.83	-6.333333333	2
1630	54.39	151.58	21.75	9.95	-2.666666667	-10.66666667
1631	54.42	151.5	21.43	0	0	0
1632	54.45	151.5	21.43	10.01	-9	-6.666666667
1633	54.49	151.23	21.23	18.02	-19.66666667	4.333333333
1634	54.52	150.64	21.36	18.42	12	-16.66666667
1635	54.56	151	20.86	20.91	10.33333333	-21
1636	54.59	151.31	20.23	14.95	14.66666667	-7.666666667
1637	54.62	151.75	20	35.18	30.66666667	-24.33333333
1638	54.66	152.67	19.27	4.43	-1.333333333	-4.666666667
1639	54.69	152.63	19.13	6.1	-2	-6.666666667
1640	54.72	152.57	18.93	32.18	-35.66666667	2.333333333
1641	54.76	151.5	19	37.17	39.33333333	-12.33333333
1642	54.79	152.68	18.63	36.87	-40.66666667	4.666666667
1643	54.82	151.46	18.77	6.52	-5	-5
1644	54.86	151.31	18.62	6.9	-7.666666667	1.666666667
1645	54.89	151.08	18.67	15.01	-14.66666667	-8
1646	54.92	150.64	18.43	9.06	4.333333333	-9.333333333
1647	54.96	150.77	18.15	8.27	-9	2
1648	54.99	150.5	18.21	6.04	-6.333333333	-2
1649	55.02	150.31	18.15	9.78	-8	-7.333333333
1650	55.06	150.07	17.93	0	0	0
1651	55.09	150.07	17.93	7.72	-4.666666667	-7.333333333
1652	55.12	149.93	17.71	36.83	33.33333333	-23.66666667
1653	55.16	150.93	17	15.69	5	-16.66666667
1654	55.19	151.08	16.5	9.26	9.333333333	-4.666666667
1655	55.22	151.36	16.36	6.27	-1.666666667	-7
1656	55.26	151.31	16.15	7.38	6.333333333	-5
1657	55.29	151.5	16	6.21	-6.333333333	2.666666667
1658	55.32	151.31	16.08	9.22	0	-10.33333333
1659	55.36	151.31	15.77	11.66	-12.66666667	3
1660	55.39	150.93	15.86	6.42	0	-7.333333333
1661	55.42	150.93	15.64	15.44	-14.33333333	-9.333333333
1662	55.46	150.5	15.36	4.28	0	-5
1663	55.49	150.5	15.21	2.14	0	2.666666667
1664	55.52	150.5	15.29	16.72	-14.33333333	-12
1665	55.56	150.07	14.93	2.14	0	2.333333333
1666	55.59	150.07	15	3.03	-2.333333333	-2.333333333
1667	55.62	150	14.93	8.2	-9	-2
1668	55.66	149.73	14.87	14.81	-14	-8.333333333
1669	55.69	149.31	14.62	4.68	4	3
1670	55.72	149.43	14.71	32.61	33.33333333	-14
1671	55.76	150.43	14.29	39.82	35.66666667	-26.33333333
1672	55.79	151.5	13.5	8.83	2.333333333	-9.666666667
1673	55.82	151.57	13.21	4.79	-2.333333333	5
1674	55.86	151.5	13.36	8.39	-6.333333333	-7
1675	55.89	151.31	13.15	2.31	0	-2.333333333
1676	55.92	151.31	13.08	5.25	-3.333333333	-5
1677	55.96	151.21	12.93	2.14	-2.333333333	0
1678	55.99	151.14	12.93	6.1	2	-6.666666667
1679	56.02	151.2	12.73	17.39	-18.66666667	-5.333333333
1680	56.06	150.64	12.57	1.98	1.666666667	1.666666667
1681	56.09	150.69	12.62	8.55	-4	-8.666666667
1682	56.12	150.57	12.36	42.07	42.66666667	-19.66666667
1683	56.16	151.85	11.77	25	24	-13.66666667
1684	56.19	152.57	11.36	11.08	3.333333333	-12
1685	56.22	152.67	11	7.08	6	-5
1686	56.26	152.85	10.85	3.26	-2.666666667	-2.666666667
1687	56.29	152.77	10.77	0	0	0
1688	56.32	152.77	10.77	10.01	-6.666666667	-9
1689	56.36	152.57	10.5	3.03	-2.333333333	-2.333333333
1690	56.39	152.5	10.43	6.81	-6.333333333	-4
1691	56.42	152.31	10.31	3.26	-2.666666667	-2.666666667
1692	56.46	152.23	10.23	9.9	-10.33333333	3.333333333
1693	56.49	151.92	10.33	7.39	-7.666666667	-3.333333333
1694	56.52	151.69	10.23	5.99	-6.333333333	2
1695	56.56	151.5	10.29	6.99	6.333333333	-4.666666667
1696	56.59	151.69	10.15	17.1	-18.33333333	-5
1697	56.62	151.14	10	6.77	-7	-2.333333333
1698	56.66	150.93	9.93	4.28	0	-4.666666667
1699	56.69	150.93	9.79	14.59	15	-5.666666667
1700	56.72	151.38	9.62	26.98	28.33333333	-10.33333333
1701	56.76	152.23	9.31	14.58	15.33333333	-5.333333333
1702	56.79	152.69	9.15	2.31	0	-2.333333333
1703	56.82	152.69	9.08	0	0	0
1704	56.86	152.69	9.08	4.61	0	-5.333333333
1705	56.89	152.69	8.92	7.75	-6.333333333	-5.666666667
1706	56.92	152.5	8.75	7.04	-6.333333333	-4.333333333
1707	56.96	152.31	8.62	9.26	-10.33333333	0.666666667
1708	56.99	152	8.64	9.26	-10.33333333	-0.666666667
1709	57.02	151.69	8.62	7.04	-6.333333333	4.333333333
1710	57.06	151.5	8.75	6.02	-6.333333333	-2
1711	57.09	151.31	8.69	5.16	-5.333333333	-2.333333333
1712	57.12	151.15	8.62	5.76	-5	-4
1713	57.16	151	8.5	9	-7.666666667	-6.333333333
1714	57.19	150.77	8.31	0	0	0
1715	57.22	150.77	8.31	37.56	41	-8
1716	57.26	152	8.07	21.22	23	-5
1717	57.29	152.69	7.92	0	0	0
1718	57.32	152.69	7.92	0	0	0
1719	57.36	152.69	7.92	2.31	0	-2.333333333
1720	57.39	152.69	7.85	6.44	-6.333333333	-3.333333333
1721	57.42	152.5	7.75	7.22	-4	-7
1722	57.46	152.38	7.54	5.15	-5	2.666666667
1723	57.49	152.23	7.62	7.73	-7.666666667	-4
1724	57.52	152	7.5	7.01	-7.666666667	-1.333333333
1725	57.56	151.77	7.46	8.15	-9	1.333333333
1726	57.59	151.5	7.5	35.9	39.66666667	-4
1727	57.62	152.69	7.38	18.43	19.33333333	-6.666666667
1728	57.66	153.27	7.18	7.42	7.666666667	-3.333333333
1729	57.69	153.5	7.08	4.99	0	-5.333333333
1730	57.72	153.5	6.92	10.3	-11	-3
1731	57.76	153.17	6.83	7.78	-8.333333333	3
1732	57.79	152.92	6.92	8.96	8.333333333	-5.666666667
1733	57.83	153.17	6.75	18.01	16.66666667	-11
1734	57.86	153.67	6.42	18.67	20	-5
1735	57.89	154.27	6.27	2.72	0	-3
1736	57.93	154.27	6.18	10.47	7.666666667	-8.666666667
1737	57.96	154.5	5.92	0	0	0
1738	57.99	154.5	5.92	0	0	0
1739	58.03	154.5	5.92	4.99	0	-5.666666667
1740	58.06	154.5	5.75	6.85	-7.666666667	-0.666666667
1741	58.09	154.27	5.73	13.62	-15	0
1742	58.13	153.82	5.73	0	0	0
1743	58.16	153.82	5.73	13.62	15	0
1744	58.19	154.27	5.73	14.67	15.33333333	6
1745	58.23	154.73	5.91	12.79	14	0.333333333
1746	58.26	155.15	5.92	12.3	0.666666667	13.66666667
1747	58.29	155.17	6.33	7.06	-5.666666667	-5.333333333
1748	58.33	155	6.17	9.58	-9	-5.666666667
1749	58.36	154.73	6	2.72	0	3
1750	58.39	154.73	6.09	10.28	-9	7.333333333
1751	58.43	154.46	6.31	19.51	20.66666667	6.333333333
1752	58.46	155.08	6.5	44.05	39.66666667	28.66666667
1753	58.49	156.27	7.36	19.65	18.33333333	12.33333333
1754	58.53	156.82	7.73	2.72	0	3
1755	58.56	156.82	7.82	7.71	6	6
1756	58.59	157	8	15.99	-14	11
1757	58.63	156.58	8.33	2.5	-2.666666667	0
1758	58.66	156.5	8.33	2.5	-2.666666667	0
1759	58.69	156.42	8.33	16.75	-16.66666667	8.333333333
1760	58.73	155.92	8.58	2.5	-2.333333333	-1.333333333
1761	58.76	155.85	8.54	48.63	46	28
1762	58.79	157.23	9.38	17.62	19.66666667	-0.666666667
1763	58.83	157.82	9.36	8.55	6	7.333333333
1764	58.86	158	9.58	2.5	2.666666667	0
1765	58.89	158.08	9.58	3.53	-2.666666667	3
1766	58.93	158	9.67	7.57	-7.666666667	3.333333333
1767	58.96	157.77	9.77	10.94	-6.333333333	10.33333333
1768	58.99	157.58	10.08	3.53	-2.666666667	3
1769	59.03	157.5	10.17	0	0	0
1770	59.06	157.5	10.17	27.95	29.33333333	9.666666667
1771	59.09	158.38	10.46	22.65	23.33333333	9.666666667
1772	59.13	159.08	10.75	5.28	5	3.333333333
1773	59.16	159.23	10.85	6.64	-5.333333333	5
1774	59.19	159.07	11	4.28	0	4.666666667
1775	59.23	159.07	11.14	8.63	8	5.666666667
1776	59.26	159.31	11.31	0	0	0
1777	59.29	159.31	11.31	27.76	-31	2.333333333
1778	59.33	158.38	11.38	11.76	13	-2.333333333
1779	59.36	158.77	11.31	36.03	38.33333333	12
1780	59.39	159.92	11.67	29.59	31	11
1781	59.43	160.85	12	2.31	0	-2.666666667
1782	59.46	160.85	11.92	2.31	0	2.666666667
1783	59.49	160.85	12	9.33	-9	5.666666667
1784	59.53	160.58	12.17	3.53	-2.666666667	2.666666667
1785	59.56	160.5	12.25	7.79	2.333333333	8.333333333
1786	59.59	160.57	12.5	6.58	-6.333333333	-4
1787	59.63	160.38	12.38	6.58	6.333333333	4
1788	59.66	160.57	12.5	43.66	47.66666667	9.666666667
1789	59.69	162	12.79	20.45	16.66666667	15.33333333
1790	59.73	162.5	13.25	7.04	6.333333333	4.333333333
1791	59.76	162.69	13.38	9.51	-10.33333333	2.666666667
1792	59.79	162.38	13.46	5.17	4	-4.333333333
1793	59.83	162.5	13.33	6.93	6.333333333	4.333333333
1794	59.86	162.69	13.46	11.53	-12.66666667	0
1795	59.89	162.31	13.46	7.65	-7.666666667	4
1796	59.93	162.08	13.58	12.27	-13	-4
1797	59.96	161.69	13.46	6.64	-6.333333333	3.666666667
1798	59.99	161.5	13.57	2.14	-2.333333333	0
1799	60.03	161.43	13.57	15.14	-12	12
1800	60.06	161.07	13.93	18.73	20.66666667	2.333333333
1801	60.09	161.69	14	40.12	43.66666667	9.666666667
1802	60.13	163	14.29	8.39	-9	-3
1803	60.16	162.73	14.2	8.39	9	3
1804	60.19	163	14.29	7.52	-7.666666667	3
1805	60.23	162.77	14.38	6.86	-6.666666667	4
1806	60.26	162.57	14.5	2.14	-2.333333333	0
1807	60.29	162.5	14.5	2.14	0	2.333333333
1808	60.33	162.5	14.57	6.77	-2.333333333	7.333333333
1809	60.36	162.43	14.79	21.08	21.33333333	9.333333333
1810	60.39	163.07	15.07	34.04	37.66666667	4.333333333
1811	60.43	164.2	15.2	6.01	-6.666666667	0.333333333
1812	60.46	164	15.21	20.74	22.33333333	6.333333333
1813	60.49	164.67	15.4	6.06	-5.666666667	-3.666666667
1814	60.53	164.5	15.29	6.48	-6.333333333	3
1815	60.56	164.31	15.38	5.01	4	4
1816	60.59	164.43	15.5	21.43	-23.33333333	-5.666666667
1817	60.63	163.73	15.33	2	0	2.333333333
1818	60.66	163.73	15.4	49.66	55	7.666666667
1819	60.69	165.38	15.63	25.76	27.33333333	8
1820	60.73	166.2	15.87	6.27	-6.666666667	2
1821	60.76	166	15.93	2.14	0	2.333333333
1822	60.79	166	16	0	0	0
1823	60.83	166	16	13.02	-14.33333333	2.333333333
1824	60.86	165.57	16.07	4.79	-2.333333333	-4.666666667
1825	60.89	165.5	15.93	4.79	-2.333333333	-4.666666667
1826	60.93	165.43	15.79	12.06	11.33333333	7
1827	60.96	165.77	16	35.01	36.66666667	13.33333333
1828	60.99	166.87	16.4	17.74	18.66666667	-6.333333333
1829	61.03	167.43	16.21	0	0	0
1830	61.06	167.43	16.21	2.14	2.333333333	0
1831	61.09	167.5	16.21	7.7	-6.333333333	5.666666667
1832	61.13	167.31	16.38	6.57	-1.333333333	7.333333333
1833	61.16	167.27	16.6	10.81	-9	-8
1834	61.2	167	16.36	6.83	-6.666666667	3.666666667
1835	61.23	166.8	16.47	19.56	21	5.666666667
1836	61.26	167.43	16.64	39.36	42	12
1837	61.3	168.69	17	10.17	10.33333333	-4.666666667
1838	61.33	169	16.86	6.77	-2.333333333	7
1839	61.36	168.93	17.07	6.5	6.666666667	-2.333333333
1840	61.4	169.13	17	10.91	-12	0
1841	61.43	168.77	17	2.31	0	2.666666667
1842	61.46	168.77	17.08	17.45	-19	4
1843	61.5	168.2	17.2	6.01	-6.666666667	0.333333333
1844	61.53	168	17.21	24.24	26.66666667	4
1845	61.56	168.8	17.33	54.28	60	6.666666667
1846	61.6	170.6	17.53	4.97	-5.333333333	-1
1847	61.63	170.44	17.5	8.67	-5.666666667	7.666666667
1848	61.66	170.27	17.73	2.83	2	2.333333333
1849	61.7	170.33	17.8	2.83	-2	2.333333333
1850	61.73	170.27	17.87	2	-2.333333333	0
1851	61.76	170.2	17.87	12.92	-14.33333333	-0.666666667
1852	61.8	169.77	17.85	13.17	14.33333333	2.666666667
1853	61.83	170.2	17.93	48.61	53.33333333	9
1854	61.86	171.8	18.2	6.52	6.666666667	3
1855	61.9	172	18.29	7.11	7.666666667	-2
1856	61.93	172.23	18.23	2.31	0	2.666666667
1857	61.96	172.23	18.31	7.07	-7.666666667	1.666666667
1858	62	172	18.36	2.14	0	2.333333333
1859	62.03	172	18.43	17.65	-19	-4.666666667
1860	62.06	171.43	18.29	2.14	0	-2.666666667
1861	62.1	171.43	18.21	29.97	33.33333333	0
1862	62.13	172.43	18.21	43.29	47.66666667	7.333333333
1863	62.16	173.86	18.43	4.68	-4.333333333	-3.333333333
1864	62.2	173.73	18.33	4	0	4.666666667
1865	62.23	173.73	18.47	2.83	2.333333333	-2.333333333
1866	62.26	173.8	18.4	9.48	-10	3.333333333
1867	62.3	173.5	18.5	5.83	5.666666667	-3.333333333
1868	62.33	173.67	18.4	13.07	-14.66666667	-0.666666667
1869	62.36	173.23	18.38	0	0	0
1870	62.4	173.23	18.38	39.3	42.33333333	11
1871	62.43	174.5	18.71	27.91	31	-2.333333333
1872	62.46	175.43	18.64	10.7	-12	0
1873	62.5	175.07	18.64	10.7	12	0
1874	62.53	175.43	18.64	4.9	-5.333333333	1
1875	62.56	175.27	18.67	8.12	-9	1.333333333
1876	62.6	175	18.71	10.23	-4.333333333	-10.33333333
1877	62.63	174.87	18.4	9.23	-3.333333333	9.666666667
1878	62.66	174.77	18.69	43.2	47.66666667	6
1879	62.7	176.2	18.87	32.07	34.33333333	9.333333333
1880	62.73	177.23	19.15	6.42	6.666666667	-2.666666667
1881	62.76	177.43	19.07	7.91	8.666666667	0.333333333
1882	62.8	177.69	19.08	0	0	0
1883	62.83	177.69	19.08	2.31	0	-2.666666667
1884	62.86	177.69	19	14.02	-15.33333333	2.666666667
1885	62.9	177.23	19.08	7.19	-7.666666667	2
1886	62.93	177	19.14	2.14	0	-2.333333333
1887	62.96	177	19.07	37.56	41	8
1888	63	178.23	19.31	32.27	36	0
1889	63.03	179.31	19.31	3.26	2.333333333	2.333333333
1890	63.06	179.38	19.38	2.31	-2.333333333	0
1891	63.1	179.31	19.38	0	0	0
1892	63.13	179.31	19.38	0	0	0
1893	63.16	179.31	19.38	3.26	-2.666666667	2.666666667
1894	63.2	179.23	19.46	9.48	-10.33333333	1.333333333
1895	63.23	178.92	19.5	9.48	10.33333333	1.333333333
1896	63.26	179.23	19.54	46.62	51.33333333	7.666666667
1897	63.3	180.77	19.77	22.12	24.33333333	-3.333333333
1898	63.33	181.5	19.67	8.19	-7.666666667	5
1899	63.36	181.27	19.82	8.17	0	9
1900	63.4	181.27	20.09	7.41	-6.333333333	5.333333333
1901	63.43	181.08	20.25	4.99	0	-5.666666667
1902	63.46	181.08	20.08	17.66	-19.33333333	3
1903	63.5	180.5	20.17	0	0	0
1904	63.53	180.5	20.17	22.85	24.33333333	7
1905	63.56	181.23	20.38	53.04	59	1.666666667
1906	63.6	183	20.43	7.66	7.666666667	3.666666667
1907	63.63	183.23	20.54	0	0	0
1908	63.66	183.23	20.54	0	0	0
1909	63.7	183.23	20.54	14.58	-15.33333333	5
1910	63.73	182.77	20.69	7.07	7.666666667	-1.666666667
1911	63.76	183	20.64	15.14	-16.66666667	-2.333333333
1912	63.8	182.5	20.57	8.13	-9	-1
1913	63.83	182.23	20.54	55.25	61.33333333	3.333333333
1914	63.86	184.07	20.64	27.91	31	-2.333333333
1915	63.9	185	20.57	2.14	0	2.333333333
1916	63.93	185	20.64	0	0	0
1917	63.96	185	20.64	8.21	0	9.333333333
1918	64	185	20.92	3.92	0	-4.333333333
1919	64.03	185	20.79	6.93	-7.666666667	-0.666666667
1920	64.06	184.77	20.77	0	0	0
1921	64.1	184.77	20.77	2.31	0	2.666666667
1922	64.13	184.77	20.85	49.94	55.33333333	5
1923	64.16	186.43	21	17.84	19	-5.666666667
1924	64.2	187	20.83	0	0	0
1925	64.23	187	20.83	2.5	0	3
1926	64.26	187	20.92	7.23	-7.666666667	-2.333333333
1927	64.3	186.77	20.85	6.93	7.666666667	-0.666666667
1928	64.33	187	20.83	17.36	-19	3.333333333
1929	64.36	186.43	20.93	7.61	-6.666666667	-5.333333333
1930	64.4	186.23	20.77	36.56	40	7.666666667
1931	64.43	187.43	21	44.88	49.66666667	-5.666666667
1932	64.47	188.92	20.83	2.5	0	3
1933	64.5	188.92	20.92	0	0	0
1934	64.53	188.92	20.92	9.65	10.33333333	-2.333333333
1935	64.57	189.23	20.85	6.93	-7.666666667	-0.666666667
1936	64.6	189	20.83	10.14	-10.33333333	-4.666666667
1937	64.63	188.69	20.69	2.31	0	2.666666667
1938	64.67	188.69	20.77	8.07	-8.666666667	-2
1939	64.7	188.43	20.71	4.28	0	5
1940	64.73	188.43	20.86	19.94	-22	-3
1941	64.77	187.77	20.77	0	0	0
1942	64.8	187.77	20.77	8.63	-9	-3.333333333
1943	64.83	187.5	20.67	8.11	-9	0.666666667
1944	64.87	187.23	20.69	7.07	-7.666666667	-1.666666667
1945	64.9	187	20.64	23.07	-25.66666667	-0.666666667
1946	64.93	186.23	20.62	2.31	0	2.333333333
1947	64.97	186.23	20.69	0	0	0
1948	65	186.23	20.69	50.63	56.33333333	-3.666666667
1949	65.03	187.92	20.58	2.5	2.666666667	0
1950	65.07	188	20.58	5.57	6	-1
1951	65.1	188.18	20.55	5.62	-6	-1.666666667
1952	65.13	188	20.5	3.53	-2.666666667	-2.666666667
1953	65.17	187.92	20.42	0	0	0
1954	65.2	187.92	20.42	20.54	-21.66666667	-8
1955	65.23	187.27	20.18	2.72	0	3
1956	65.27	187.27	20.27	39.98	41	-17.33333333
1957	65.3	188.5	19.75	20.72	22.66666667	-3.666666667
1958	65.33	189.18	19.64	13.18	14	-4.666666667
1959	65.37	189.6	19.5	9.9	-11	1.666666667
1960	65.4	189.27	19.55	9.04	2	-10
1961	65.43	189.33	19.25	11.17	-11	5.666666667
1962	65.47	189	19.42	7.49	0	-8.333333333
1963	65.5	189	19.17	8.19	-9	0.333333333
1964	65.53	188.73	19.18	29.55	19.33333333	-26.66666667
1965	65.57	189.31	18.38	52.01	56.33333333	-12.66666667
1966	65.6	191	18	23.28	24.33333333	-9
1967	65.63	191.73	17.73	22.4	-24.33333333	5.666666667
1968	65.67	191	17.9	3	0	-3.333333333
1969	65.7	191	17.8	11.18	9	-8.333333333
1970	65.73	191.27	17.55	12.39	7.666666667	-11.66666667
1971	65.77	191.5	17.2	21.81	-24	-3
1972	65.8	190.78	17.11	8.74	-9.333333333	3
1973	65.83	190.5	17.2	31.15	33.33333333	-9.333333333
1974	65.87	191.5	16.92	53.52	57.33333333	-16
1975	65.9	193.22	16.44	9.38	9.333333333	-4.666666667
1976	65.93	193.5	16.3	8.38	-9.333333333	1
1977	65.97	193.22	16.33	10.87	9.333333333	-7.666666667
1978	66	193.5	16.1	6.55	-7	1.333333333
1979	66.03	193.29	16.14	6.65	7	2
1980	66.07	193.5	16.2	17.87	-16.66666667	-10.66666667
1981	66.1	193	15.88	15.04	-11	-12.66666667
1982	66.13	192.67	15.5	7.8	-5.666666667	6.666666667
1983	66.17	192.5	15.7	8.24	7.666666667	-5
1984	66.2	192.73	15.55	21.84	-24.33333333	-1.666666667
1985	66.23	192	15.5	8.29	-9	-1.666666667
1986	66.27	191.73	15.45	46.98	52	-5.333333333
1987	66.3	193.29	15.29	24.41	27	0.333333333
1988	66.33	194.1	15.3	3	-3.333333333	0
1989	66.37	194	15.3	10.3	9	-7
1990	66.4	194.27	15.09	10.3	-9	7
1991	66.43	194	15.3	24.98	26	-10
1992	66.47	194.78	15	52.99	57.33333333	-13.33333333
1993	66.5	196.5	14.6	21.69	24	-1.333333333
1994	66.53	197.22	14.56	3.33	0	-4
1995	66.57	197.22	14.44	3.33	0	-3.666666667
1996	66.6	197.22	14.33	8.56	9.333333333	2.333333333
1997	66.63	197.5	14.4	15.28	-16.66666667	-3.333333333
1998	66.67	197	14.3	14.98	16.66666667	0
1999	66.7	197.5	14.3	38.71	42.66666667	-6.333333333
2000	66.73	198.78	14.11	21.9	24	-3.666666667
[truncated: 24,912 more rows]
