# Supplementary material for: Statistical Mechanics of Zooplankton
Source: PLoS One. 2015 Aug 13;10(8):e0135258. doi: 10.1371/journal.pone.0135258 (PMC4535848; doi:10.1371/journal.pone.0135258)
Supplement: S1 Data Files — Information on the file contents and the data format is contained. (ZIP) [file pone.0135258.s001.zip › raw data vibrio/exp14.txt]

1	0.03	310	21	10.53	-11	-3.666666667
2	0.07	309.67	20.89	67.01	66.66666667	33.33333333
3	0.1	311.67	21.89	11.54	-1	12.66666667
4	0.13	311.64	22.27	19.09	-21.33333333	1
5	0.17	311	22.3	0	0	0
6	0.2	311	22.3	3	0	3.333333333
7	0.23	311	22.4	16.79	15	11
8	0.27	311.45	22.73	44.01	45.66666667	18
9	0.3	312.82	23.27	10.47	8.666666667	7.666666667
10	0.33	313.08	23.5	14.56	14	8.333333333
11	0.37	313.5	23.75	0	0	0
12	0.4	313.5	23.75	10.3	-2.666666667	11
13	0.43	313.42	24.08	11.17	-11.33333333	5.666666667
14	0.47	313.08	24.25	10.87	-11.66666667	-2.333333333
15	0.5	312.73	24.18	2.72	0	3
16	0.53	312.73	24.27	17.44	-15.33333333	12.33333333
17	0.57	312.27	24.64	0	0	0
18	0.6	312.27	24.64	24.08	-25.66666667	-7.333333333
19	0.63	311.5	24.42	44.25	47.33333333	13.66666667
20	0.67	312.92	24.83	36.87	36	19.66666667
21	0.7	314	25.42	0	0	0
22	0.73	314	25.42	2.5	0	2.666666667
23	0.77	314	25.5	2.5	0	2.666666667
24	0.8	314	25.58	0	0	0
25	0.83	314	25.58	22.22	-24.33333333	5
26	0.87	313.27	25.73	8.87	7.666666667	6.333333333
27	0.9	313.5	25.92	18.01	-16.66666667	11
28	0.93	313	26.25	21.39	-23	-5.666666667
29	0.97	312.31	26.08	5.15	-2.666666667	5
30	1	312.23	26.23	15.46	-15.33333333	7.666666667
31	1.03	311.77	26.46	54.32	57.66666667	18
32	1.07	313.5	27	8.83	2.333333333	9.666666667
33	1.1	313.57	27.29	0	0	0
34	1.13	313.57	27.29	6.34	-6.333333333	3
35	1.17	313.38	27.38	6.34	6.333333333	-3
36	1.2	313.57	27.29	6.77	-2.333333333	7
37	1.23	313.5	27.5	10.92	-12	2.333333333
38	1.27	313.14	27.57	13.57	-15	1.666666667
39	1.3	312.69	27.62	6.72	-6.333333333	-4
40	1.33	312.5	27.5	19.27	0	21.33333333
41	1.37	312.5	28.14	21.99	-24.33333333	-2
42	1.4	311.77	28.08	2.3	-2.666666667	0
43	1.43	311.69	28.08	27.32	27	14
44	1.47	312.5	28.5	29.97	33.33333333	0
45	1.5	313.5	28.5	8.15	6.333333333	6.333333333
46	1.53	313.69	28.69	0	0	0
47	1.57	313.69	28.69	0	0	0
48	1.6	313.69	28.69	23.66	-23	12.66666667
49	1.64	313	29.07	10.7	0	12
50	1.67	313	29.43	15.58	-16.66666667	-4.666666667
51	1.7	312.5	29.29	14.36	-14.33333333	7
52	1.74	312.07	29.5	11.88	-12.66666667	-4
53	1.77	311.69	29.38	0	0	0
54	1.8	311.69	29.38	20.79	-23	1.666666667
55	1.84	311	29.43	0	0	0
56	1.87	311	29.43	30.27	-33.33333333	4.666666667
57	1.9	310	29.57	4.28	0	4.666666667
58	1.94	310	29.71	9.33	-7.666666667	7
59	1.97	309.77	29.92	28.05	30.66666667	5.333333333
60	2	310.69	30.08	12.47	10.33333333	9.333333333
61	2.04	311	30.36	21.09	23	-4.333333333
62	2.07	311.69	30.23	9.92	-6.333333333	9
63	2.1	311.5	30.5	2.14	-2.333333333	0
64	2.14	311.43	30.5	14.98	-16.66666667	0
65	2.17	310.93	30.5	7.88	-8	4
66	2.2	310.69	30.62	8.44	-8.666666667	3
67	2.24	310.43	30.71	18.41	-16.66666667	12
68	2.27	309.93	31.07	0	0	0
69	2.3	309.93	31.07	21.45	-23.33333333	5.333333333
70	2.34	309.23	31.23	16.3	-18	-2.666666667
71	2.37	308.69	31.15	15.46	-15.33333333	7.666666667
72	2.4	308.23	31.38	14.02	-15.33333333	2.666666667
73	2.44	307.77	31.46	16.14	-18	0
74	2.47	307.23	31.46	10.26	-7.666666667	8.333333333
75	2.5	307	31.71	23.42	23	12.33333333
76	2.54	307.69	32.08	47.02	51.33333333	10
77	2.57	309.23	32.38	7.52	-7.666666667	-3
78	2.6	309	32.29	0	0	0
79	2.64	309	32.29	14.01	-7.666666667	13.33333333
80	2.67	308.77	32.69	10.32	-11.33333333	-1.666666667
81	2.7	308.43	32.64	8.28	-5.333333333	7.666666667
82	2.74	308.27	32.87	11.51	-9	9
83	2.77	308	33.14	9.43	-10.33333333	-2
84	2.8	307.69	33.08	48.14	51.33333333	15.33333333
85	2.84	309.23	33.54	23.05	15.33333333	20.33333333
86	2.87	309.69	34.15	4.05	-4	2
87	2.9	309.57	34.21	2.14	0	2.666666667
88	2.94	309.57	34.29	8.44	-8.666666667	3
89	2.97	309.31	34.38	9.03	-8	6.333333333
90	3	309.07	34.57	4.79	-2.333333333	4.666666667
91	3.04	309	34.71	2.14	0	-2.333333333
92	3.07	309	34.64	23.15	14.33333333	21.66666667
93	3.1	309.43	35.29	41.38	44.66666667	11
94	3.14	310.77	35.62	9.22	0	10
95	3.17	310.77	35.92	6.92	0	7.666666667
96	3.2	310.77	36.15	7.43	1	8.333333333
97	3.24	310.8	36.4	2	-2.333333333	0
98	3.27	310.73	36.4	15.07	-16.66666667	-0.666666667
99	3.3	310.23	36.38	2.31	0	2.666666667
100	3.34	310.23	36.46	34.11	34.66666667	15.66666667
101	3.37	311.27	36.93	34	34.66666667	15
102	3.4	312.31	37.38	6.72	6.333333333	4
103	3.44	312.5	37.5	2.14	0	2.333333333
104	3.47	312.5	37.57	0	0	0
105	3.5	312.5	37.57	6.81	6.333333333	4
106	3.54	312.69	37.69	24.24	-18.33333333	20
107	3.57	312.14	38.29	4.79	-4.666666667	-2.666666667
108	3.6	312	38.21	7.46	7.666666667	3.333333333
109	3.64	312.23	38.31	49.66	51.33333333	20.33333333
110	3.67	313.77	38.92	28.05	30.66666667	5.333333333
111	3.7	314.69	39.08	8.51	-6.333333333	7
112	3.74	314.5	39.29	0	0	0
113	3.77	314.5	39.29	6.48	-6.333333333	3
114	3.8	314.31	39.38	6.72	6.333333333	4
115	3.84	314.5	39.5	9.92	6.333333333	9
116	3.87	314.69	39.77	7.48	-6.333333333	5.333333333
117	3.9	314.5	39.93	48.1	50	19
118	3.94	316	40.5	9.85	10.33333333	-4
119	3.97	316.31	40.38	14.76	12.66666667	10.33333333
120	4	316.69	40.69	4.61	0	5.333333333
121	4.04	316.69	40.85	6.92	0	7.666666667
122	4.07	316.69	41.08	0	0	0
123	4.1	316.69	41.08	10.08	-8.666666667	7
124	4.14	316.43	41.29	13.54	-14.33333333	4.666666667
125	4.17	316	41.43	2.14	0	2.333333333
126	4.2	316	41.5	14.98	-16.66666667	0
127	4.24	315.5	41.5	15.14	-16.66666667	2.333333333
128	4.27	315	41.57	2.14	0	2.333333333
129	4.3	315	41.64	24.13	-26.66666667	3
130	4.34	314.2	41.73	9.99	-6.666666667	9
131	4.37	314	42	7.29	-7.666666667	2.666666667
132	4.4	313.77	42.08	22.78	24.33333333	7
133	4.44	314.5	42.29	37.07	39.66666667	11
134	4.47	315.69	42.62	8.73	8	5.666666667
135	4.5	315.93	42.79	2.14	0	2.333333333
136	4.54	315.93	42.86	4.28	0	4.666666667
137	4.57	315.93	43	10.91	-12	2.333333333
138	4.6	315.57	43.07	10.61	-8.666666667	8
139	4.64	315.31	43.31	3.26	-2.666666667	2.333333333
140	4.67	315.23	43.38	19.71	-21.66666667	4
141	4.7	314.58	43.5	10.63	-11.66666667	-1.333333333
142	4.74	314.23	43.46	7.01	-7.666666667	1.333333333
143	4.77	314	43.5	10.87	-10.33333333	6.333333333
144	4.8	313.69	43.69	6.92	0	7.666666667
145	4.84	313.69	43.92	27.76	-30.66666667	2.666666667
146	4.87	312.77	44	10.43	-11.33333333	2.333333333
147	4.91	312.43	44.07	19.91	-22	2.666666667
148	4.94	311.77	44.15	24.23	24.33333333	11.66666667
149	4.97	312.5	44.5	48.23	50	19.33333333
150	5.01	314	45.08	0	0	0
151	5.04	314	45.08	2.5	0	3
152	5.07	314	45.17	21.17	-23	4.666666667
153	5.11	313.31	45.31	8.15	6.333333333	6.333333333
154	5.14	313.5	45.5	7.49	0	8.333333333
155	5.17	313.5	45.75	16.75	-16.66666667	8.333333333
156	5.21	313	46	7.29	-7.666666667	-2.666666667
157	5.24	312.77	45.92	21.25	18	15.33333333
158	5.27	313.31	46.38	40.78	33.33333333	31
159	5.31	314.31	47.31	0	0	0
160	5.34	314.31	47.31	0	0	0
161	5.37	314.31	47.31	9.78	6.333333333	8.666666667
162	5.41	314.5	47.57	10.05	6.333333333	9.333333333
163	5.44	314.69	47.85	20.95	-23	-3.333333333
164	5.47	314	47.75	21.14	10.33333333	21
165	5.51	314.31	48.38	4.61	-5.333333333	0
166	5.54	314.15	48.38	47.52	41	33.33333333
167	5.57	315.38	49.38	23.05	25.66666667	0
168	5.61	316.15	49.38	5.76	-5	4
169	5.64	316	49.5	9.29	-5	9
170	5.67	315.85	49.77	5.15	-2.666666667	5
171	5.71	315.77	49.92	11.89	-9	9.666666667
172	5.74	315.5	50.21	7.7	-6.333333333	5.666666667
173	5.77	315.31	50.38	2.3	-2.666666667	0
174	5.81	315.23	50.38	49.5	48.66666667	25.66666667
175	5.84	316.69	51.15	19.7	20.66666667	7.666666667
176	5.87	317.31	51.38	10.18	9	6.666666667
177	5.91	317.58	51.58	4.62	3.666666667	3.666666667
178	5.94	317.69	51.69	6.92	0	7.666666667
179	5.97	317.69	51.92	2.31	0	2.666666667
180	6.01	317.69	52	10.18	-8.666666667	7
181	6.04	317.43	52.21	7.57	5.666666667	6.333333333
182	6.07	317.6	52.4	35.36	36.33333333	15
183	6.11	318.69	52.85	31.38	31.66666667	14.66666667
184	6.14	319.64	53.29	7.77	-8.666666667	0.666666667
185	6.17	319.38	53.31	9.69	6.333333333	8.666666667
186	6.21	319.57	53.57	6.95	4	6.666666667
187	6.24	319.69	53.77	2.31	0	2.666666667
188	6.27	319.69	53.85	2.31	0	2.333333333
189	6.31	319.69	53.92	11.77	-8.666666667	9.666666667
190	6.34	319.43	54.21	18.17	19	7
191	6.37	320	54.42	49.19	50	22
192	6.41	321.5	55.08	21.48	19.33333333	14
193	6.44	322.08	55.5	7.92	-5	-7
194	6.47	321.93	55.29	9.17	2.333333333	9.666666667
195	6.51	322	55.58	12.13	-10.33333333	9
196	6.54	321.69	55.85	0	0	0
197	6.57	321.69	55.85	2.31	0	2.333333333
198	6.61	321.69	55.92	13.83	0	15.33333333
199	6.64	321.69	56.38	57.23	60.33333333	20.66666667
200	6.67	323.5	57	23.76	24.33333333	10.33333333
201	6.71	324.23	57.31	9.88	6.666666667	8.666666667
202	6.74	324.43	57.57	2.14	2.333333333	0
203	6.77	324.5	57.57	10.35	0	11.66666667
204	6.81	324.5	57.92	2.5	0	2.666666667
205	6.84	324.5	58	8.39	-9	2.666666667
206	6.87	324.23	58.08	4.61	0	5
207	6.91	324.23	58.23	7.57	-7.666666667	3.333333333
208	6.94	324	58.33	15.19	-16.66666667	3
209	6.97	323.5	58.42	8.18	-9	1.333333333
210	7.01	323.23	58.46	6.99	-7.666666667	-1
211	7.04	323	58.43	10.5	-7.666666667	8.666666667
212	7.07	322.77	58.69	7.72	-6.666666667	5.666666667
213	7.11	322.57	58.86	17.26	-19	-2.333333333
214	7.14	322	58.79	8.05	-7.666666667	4.333333333
215	7.17	321.77	58.92	9.21	-9	5
216	7.21	321.5	59.07	10.73	-9	8
217	7.24	321.23	59.31	6.95	-7.666666667	-0.666666667
218	7.27	321	59.29	7.52	7.666666667	3
219	7.31	321.23	59.38	38.19	42.33333333	4
220	7.34	322.5	59.5	8.78	9	4
221	7.37	322.77	59.62	2.31	0	2.333333333
222	7.41	322.77	59.69	2.31	0	2.666666667
223	7.44	322.77	59.77	9.5	-2.666666667	10.33333333
224	7.47	322.69	60.08	0	0	0
225	7.51	322.69	60.08	13.44	-12.66666667	7.666666667
226	7.54	322.31	60.31	2.3	-2.666666667	0
227	7.57	322.23	60.31	22.45	-24.33333333	-5.666666667
228	7.61	321.5	60.14	4.79	-2.333333333	5
229	7.64	321.43	60.29	13.54	-14.33333333	4.666666667
230	7.67	321	60.43	8.9	-7.666666667	6.333333333
231	7.71	320.77	60.62	16.3	-18	2.333333333
232	7.74	320.23	60.69	6.95	-7.666666667	0.666666667
233	7.77	320	60.71	15.44	-14.33333333	9.666666667
234	7.81	319.57	61	3.03	-2.333333333	2.333333333
235	7.84	319.5	61.07	37.81	41	9.666666667
236	7.87	320.73	61.36	15.37	16.66666667	3.333333333
237	7.91	321.23	61.46	0	0	0
238	7.94	321.23	61.46	14.58	-15.33333333	5.333333333
239	7.97	320.77	61.62	2.31	0	2.333333333
240	8.01	320.77	61.69	2.3	-2.666666667	0
241	8.04	320.69	61.69	6.92	0	7.666666667
242	8.08	320.69	61.92	18.01	-15.33333333	13
243	8.11	320.23	62.31	7.46	-7.666666667	-3.333333333
244	8.14	320	62.21	13.54	-14.33333333	5
245	8.18	319.57	62.36	10.24	-11.33333333	0.666666667
246	8.21	319.23	62.38	14.58	-15.33333333	5.333333333
247	8.24	318.77	62.54	16.14	-18	0
248	8.28	318.23	62.54	6.99	-7.666666667	1
249	8.31	318	62.57	15.58	-16.66666667	4.666666667
250	8.34	317.5	62.71	16.3	-16.66666667	7.333333333
251	8.38	317	62.93	14.36	-14.33333333	7
252	8.41	316.57	63.14	5.15	5.333333333	2
253	8.44	316.73	63.2	28.91	-32	1
254	8.48	315.77	63.23	15.1	-16.66666667	1.333333333
255	8.51	315.27	63.27	8.31	7.666666667	5
256	8.54	315.5	63.42	37.98	39.66666667	14.33333333
257	8.58	316.69	63.85	2.31	0	2.333333333
258	8.61	316.69	63.92	9.5	2.666666667	10.33333333
259	8.64	316.77	64.23	3.26	-2.666666667	2.666666667
260	8.68	316.69	64.31	9.78	-6.333333333	8.666666667
261	8.71	316.5	64.57	2.14	-2.333333333	0
262	8.74	316.43	64.57	12.85	-14.33333333	0.333333333
263	8.78	316	64.58	18.99	-19	9.333333333
264	8.81	315.43	64.86	46.16	44.66666667	25.33333333
265	8.84	316.77	65.62	24.94	15.33333333	23
266	8.88	317.23	66.31	8.84	9	4
267	8.91	317.5	66.43	4.28	0	4.666666667
268	8.94	317.5	66.57	0	0	0
269	8.98	317.5	66.57	19.15	-19.33333333	9.333333333
270	9.01	316.92	66.85	6.73	-7	2.666666667
271	9.04	316.71	66.93	11.58	-7	10.66666667
272	9.08	316.5	67.25	9.02	-9	4.333333333
273	9.11	316.23	67.38	7.04	-7.666666667	1.666666667
274	9.14	316	67.43	10.79	-10.33333333	6.333333333
275	9.18	315.69	67.62	21.03	-23	-4
276	9.21	315	67.5	10.63	-7.666666667	9
277	9.24	314.77	67.77	14.58	-15.33333333	5
278	9.28	314.31	67.92	3.26	-2.666666667	2.666666667
279	9.31	314.23	68	9.22	0	10.33333333
280	9.34	314.23	68.31	38.47	42.33333333	6.333333333
281	9.38	315.5	68.5	0	0	0
282	9.41	315.5	68.5	11.41	9	9
283	9.44	315.77	68.77	3.26	-2.666666667	2.666666667
284	9.48	315.69	68.85	8.88	-6.333333333	7.333333333
285	9.51	315.5	69.07	4.79	-2.333333333	4.666666667
286	9.54	315.43	69.21	0	0	0
287	9.58	315.43	69.21	20.41	-22	5.666666667
288	9.61	314.77	69.38	2.3	-2.666666667	0
289	9.64	314.69	69.38	20.79	-23	1.666666667
290	9.68	314	69.43	15.14	-16.66666667	2.333333333
291	9.71	313.5	69.5	8.78	-9	4
292	9.74	313.23	69.62	8.6	-7.666666667	5.666666667
293	9.78	313	69.79	18.29	-19	7
294	9.81	312.43	70	6.36	-6.666666667	-2.666666667
295	9.84	312.23	69.92	16.78	-18	5.333333333
296	9.88	311.69	70.08	20.84	-23	2
297	9.91	311	70.14	10.46	-10.33333333	5.666666667
298	9.94	310.69	70.31	8.04	-8.666666667	1.666666667
299	9.98	310.43	70.36	15.58	-16.66666667	4.666666667
300	10.01	309.93	70.5	14.98	-16.66666667	0
301	10.04	309.43	70.5	6.86	-6.666666667	-4
302	10.08	309.23	70.38	18.59	-18	10.33333333
303	10.11	308.69	70.69	10.87	-6.333333333	10.33333333
304	10.14	308.5	71	35.73	39.66666667	0
305	10.18	309.69	71	9.22	10.33333333	0
306	10.21	310	71	8.31	-7.666666667	5
307	10.24	309.77	71.15	7.12	-6.666666667	4.666666667
308	10.28	309.57	71.29	4.28	-4.666666667	0
309	10.31	309.43	71.29	6.63	-6.666666667	3
310	10.34	309.23	71.38	17.56	-18	8
311	10.38	308.69	71.62	8.01	-8.666666667	-1.666666667
312	10.41	308.43	71.57	12.84	-14.33333333	0
313	10.44	308	71.57	9.91	-10.33333333	4
314	10.48	307.69	71.69	20.94	-23	3.333333333
315	10.51	307	71.79	12.7	-10.33333333	9.666666667
316	10.54	306.69	72.08	8.91	-8.666666667	4.333333333
317	10.58	306.43	72.21	22.65	-24.66666667	5.666666667
318	10.61	305.69	72.38	11.53	-12.66666667	0
319	10.64	305.31	72.38	16.14	-18	0
320	10.68	304.77	72.38	29.16	30.66666667	10.33333333
321	10.71	305.69	72.69	32.11	33.33333333	13
322	10.74	306.69	73.08	13.04	-10.33333333	10
323	10.78	306.38	73.38	6.58	6.333333333	4
324	10.81	306.57	73.5	7.99	-8.666666667	-1.333333333
325	10.84	306.31	73.46	8.07	-3.333333333	8.333333333
326	10.88	306.21	73.71	7.22	-4.333333333	7
327	10.91	306.08	73.92	16.03	-17	5
328	10.94	305.57	74.07	9.03	-6.333333333	8
329	10.98	305.38	74.31	14.76	13	10.33333333
330	11.01	305.77	74.62	41.02	41	19.66666667
331	11.04	307	75.21	7.46	7.666666667	3.333333333
332	11.08	307.23	75.31	0	0	0
333	11.11	307.23	75.31	9.23	-5.333333333	8.666666667
334	11.14	307.07	75.57	2.14	-2.333333333	0
335	11.18	307	75.57	4.79	-2.333333333	4.666666667
336	11.21	306.93	75.71	19.74	-14.33333333	16.66666667
337	11.25	306.5	76.21	3.03	2.333333333	2.666666667
338	11.28	306.57	76.29	64.32	70.66666667	11
339	11.31	308.69	76.62	9.26	-6.333333333	8
340	11.35	308.5	76.86	4.28	0	4.666666667
341	11.38	308.5	77	4.28	0	4.666666667
342	11.41	308.5	77.14	2.14	0	2.333333333
343	11.45	308.5	77.21	6.41	-6.333333333	3.333333333
344	11.48	308.31	77.31	9.13	-8	6.333333333
345	11.51	308.07	77.5	0	0	0
346	11.55	308.07	77.5	34.54	37.66666667	7.666666667
347	11.58	309.2	77.73	38.81	41	13.66666667
348	11.61	310.43	78.14	2.14	0	2.333333333
349	11.65	310.43	78.21	2.14	2.333333333	0
350	11.68	310.5	78.21	0	0	0
351	11.71	310.5	78.21	15.44	-14.33333333	9.666666667
352	11.75	310.07	78.5	2.14	-2.333333333	0
353	11.78	310	78.5	2.14	-2.333333333	0
354	11.81	309.93	78.5	9.13	-8	6.333333333
355	11.85	309.69	78.69	20.8	-23	-1.666666667
356	11.88	309	78.64	6.58	6.666666667	3
357	11.91	309.2	78.73	16.24	-17	6.333333333
358	11.95	308.69	78.92	13.83	-15.33333333	0
359	11.98	308.23	78.92	7.29	-7.666666667	2.666666667
360	12.01	308	79	13.54	-14.33333333	4.666666667
361	12.05	307.57	79.14	4.28	-4.666666667	0
362	12.08	307.43	79.14	0	0	0
363	12.11	307.43	79.14	47.87	52.33333333	9.666666667
364	12.15	309	79.43	3.03	2.333333333	2.333333333
365	12.18	309.07	79.5	0	0	0
366	12.21	309.07	79.5	2.14	0	2.333333333
367	12.25	309.07	79.57	6.88	-7.333333333	1.666666667
368	12.28	308.85	79.62	5.15	-5.333333333	2.333333333
369	12.31	308.69	79.69	12.82	-14	1.333333333
370	12.35	308.27	79.73	7.6	-6.666666667	-5.333333333
371	12.38	308.07	79.57	7.66	-7.333333333	4
372	12.41	307.85	79.69	37.22	34	23.66666667
373	12.45	308.87	80.4	34.42	32.66666667	20
374	12.48	309.85	81	0	0	0
375	12.51	309.85	81	7.99	7.333333333	4.666666667
376	12.55	310.07	81.14	9.85	-6.666666667	8.666666667
377	12.58	309.87	81.4	6.48	-0.666666667	7.333333333
378	12.61	309.85	81.62	4.61	-5.333333333	0
379	12.65	309.69	81.62	7.7	-6.333333333	5.666666667
380	12.68	309.5	81.79	7.17	-7.666666667	-2
381	12.71	309.27	81.73	11.3	-9	9
382	12.75	309	82	15.14	-16.66666667	2.333333333
383	12.78	308.5	82.07	4.28	0	4.666666667
384	12.81	308.5	82.21	8.54	-9	3.333333333
385	12.85	308.23	82.31	17.63	-19.66666667	-0.666666667
386	12.88	307.64	82.29	6.42	-7	0
387	12.91	307.43	82.29	12.48	-12	7
388	12.95	307.07	82.5	28.82	31	-8.333333333
389	12.98	308	82.25	36.93	41	2
390	13.01	309.23	82.31	0	0	0
391	13.05	309.23	82.31	9	-7.666666667	6.333333333
392	13.08	309	82.5	7.73	-7.666666667	4
393	13.11	308.77	82.62	8.21	-9	1.666666667
394	13.15	308.5	82.67	0	0	0
395	13.18	308.5	82.67	11.14	-9	8.333333333
396	13.21	308.23	82.92	32.11	33.33333333	13
397	13.25	309.23	83.31	32.27	36	0
398	13.28	310.31	83.31	6.81	6.333333333	4
399	13.31	310.5	83.43	5.85	6.333333333	1
400	13.35	310.69	83.46	0	0	0
401	13.38	310.69	83.46	12.42	-12.66666667	5.333333333
402	13.41	310.31	83.62	7.56	-7.666666667	-4
403	13.45	310.08	83.5	15.39	-12.33333333	12
404	13.48	309.71	83.86	9.34	-7	7.333333333
405	13.51	309.5	84.08	39.13	39.66666667	18
406	13.55	310.69	84.62	27.97	27	15.33333333
407	13.58	311.5	85.08	8.86	6.333333333	7.666666667
408	13.61	311.69	85.31	3.26	2.666666667	2.333333333
409	13.65	311.77	85.38	8.78	-9	4
410	13.68	311.5	85.5	7.49	0	8.333333333
411	13.71	311.5	85.75	2.5	0	2.666666667
412	13.75	311.5	85.83	8.29	-9	-2
413	13.78	311.23	85.77	23.84	-24.33333333	10.33333333
414	13.81	310.5	86.08	7.49	0	8.333333333
415	13.85	310.5	86.33	21.91	-24.33333333	-0.666666667
416	13.88	309.77	86.31	8.25	-9	-2
417	13.91	309.5	86.25	10.26	-9	7
418	13.95	309.23	86.46	7.66	-7.666666667	3.666666667
419	13.98	309	86.57	14.99	-16.66666667	0.333333333
420	14.01	308.5	86.58	22.14	-24.33333333	3.666666667
421	14.05	307.77	86.69	2.31	0	2.666666667
422	14.08	307.77	86.77	23.06	-25.66666667	-0.666666667
423	14.11	307	86.75	7.49	-7.666666667	3.333333333
424	14.15	306.77	86.85	3.26	-2.666666667	2.333333333
425	14.18	306.69	86.92	13.45	10.33333333	11
426	14.21	307	87.25	39.86	42.33333333	13
427	14.25	308.27	87.64	0	0	0
428	14.28	308.27	87.64	0	0	0
429	14.31	308.27	87.64	9.01	7.666666667	6.333333333
430	14.35	308.5	87.83	10.88	-9	8.333333333
431	14.38	308.23	88.08	14.02	-15.33333333	2.333333333
432	14.41	307.77	88.15	8.57	-9	3.333333333
433	14.45	307.5	88.25	9.02	-9	4.333333333
434	14.48	307.23	88.38	2.31	0	2.666666667
435	14.52	307.23	88.46	27.76	-30.66666667	-2.666666667
436	14.55	306.31	88.38	5.15	-2.666666667	5.333333333
437	14.58	306.23	88.54	14.58	-15.33333333	5
438	14.62	305.77	88.69	9.46	-9	5.666666667
439	14.65	305.5	88.86	38.83	41	13.66666667
440	14.68	306.73	89.27	24.83	25.66666667	10
441	14.72	307.5	89.57	0	0	0
442	14.75	307.5	89.57	5.91	-6.333333333	1.666666667
443	14.78	307.31	89.62	5.32	1.666666667	5.666666667
444	14.82	307.36	89.79	13.71	-12	9.333333333
445	14.85	307	90.07	0	0	0
446	14.88	307	90.07	25.85	25.66666667	13
447	14.92	307.77	90.46	42.16	41	22.66666667
448	14.95	309	91.14	0	0	0
449	14.98	309	91.14	6.42	0	7.333333333
450	15.02	309	91.36	7.59	7.666666667	3.333333333
451	15.05	309.23	91.46	11.07	-7.666666667	9.666666667
452	15.08	309	91.75	6.94	-7.666666667	0.666666667
453	15.12	308.77	91.77	3.26	-2.666666667	2.666666667
454	15.15	308.69	91.85	14.77	-16.33333333	0.666666667
455	15.18	308.2	91.87	10.22	-6.666666667	9
456	15.22	308	92.14	6.23	-6.666666667	2
457	15.25	307.8	92.2	3.51	-3.666666667	-1.666666667
458	15.28	307.69	92.15	26.33	27	11.66666667
459	15.32	308.5	92.5	38.47	42.33333333	6.333333333
460	15.35	309.77	92.69	2.31	0	2.666666667
461	15.38	309.77	92.77	0	0	0
462	15.42	309.77	92.77	2.31	0	2.666666667
463	15.45	309.77	92.85	9.29	-9	5
464	15.48	309.5	93	7.38	-6.333333333	5
465	15.52	309.31	93.15	16.14	-18	0
466	15.55	308.77	93.15	8.76	7.666666667	6
467	15.58	309	93.33	45.52	50	8
468	15.62	310.5	93.57	8.18	9	1.666666667
469	15.65	310.77	93.62	4.52	5	-1.333333333
470	15.68	310.92	93.58	6.56	2.666666667	7
471	15.72	311	93.79	6.93	-7.666666667	-0.666666667
472	15.75	310.77	93.77	6.92	0	7.666666667
473	15.78	310.77	94	4.61	0	5
474	15.82	310.77	94.15	5.46	1	6
475	15.85	310.8	94.33	2	0	2.333333333
476	15.88	310.8	94.4	51.31	54.33333333	17.66666667
477	15.92	312.43	94.93	17.65	19	4.666666667
478	15.95	313	95.07	6.42	0	7.333333333
479	15.98	313	95.29	0	0	0
480	16.02	313	95.29	12.48	-12	7
481	16.05	312.64	95.5	3.03	-2.333333333	2.333333333
482	16.08	312.57	95.57	6.06	-4.666666667	4.666666667
483	16.12	312.43	95.71	25.52	26.66666667	9.666666667
484	16.15	313.23	96	44.89	47	16.66666667
485	16.18	314.64	96.5	10.7	12	0
486	16.22	315	96.5	0	0	0
487	16.25	315	96.5	9	7.666666667	6.333333333
488	16.28	315.23	96.69	13.83	-15.33333333	0
489	16.32	314.77	96.69	12.25	-9	10.33333333
490	16.35	314.5	97	9.29	-9	5
491	16.38	314.23	97.15	5.11	-5.333333333	2
492	16.42	314.07	97.21	9.07	-10	0.666666667
493	16.45	313.77	97.23	14.02	-15.33333333	2.666666667
494	16.48	313.31	97.31	3.26	-2.666666667	2.333333333
495	16.52	313.23	97.38	7.73	-7.666666667	4
496	16.55	313	97.5	7.73	-7.666666667	4
497	16.58	312.77	97.62	23.31	-25.66666667	-4
498	16.62	312	97.5	9	-7.666666667	6.333333333
499	16.65	311.77	97.69	38.02	41	10.33333333
500	16.68	313	98	30.27	33.33333333	4.666666667
501	16.72	314	98.14	0	0	0
502	16.75	314	98.14	6.42	0	7.333333333
503	16.78	314	98.36	7.59	-7.666666667	3.333333333
504	16.82	313.77	98.46	8.71	-9	3.666666667
505	16.85	313.5	98.57	8.71	-9	-3.666666667
506	16.88	313.23	98.46	0	0	0
507	16.92	313.23	98.46	2.31	0	2.666666667
508	16.95	313.23	98.54	29.32	25.66666667	20
509	16.98	314	99.14	38.1	41	10.66666667
510	17.02	315.23	99.46	6.78	6.666666667	3.666666667
511	17.05	315.43	99.57	6.95	-6.666666667	4
512	17.08	315.23	99.69	2.31	0	-2.333333333
513	17.12	315.23	99.62	13.83	-15.33333333	0
514	17.15	314.77	99.62	11.53	0	12.66666667
515	17.18	314.77	100	8.74	-6.666666667	7
516	17.22	314.57	100.21	10.59	-11.33333333	3.333333333
517	17.25	314.23	100.31	7.46	-7.666666667	-3.333333333
518	17.28	314	100.21	10.7	0	12
519	17.32	314	100.57	15.14	16.66666667	2.333333333
520	17.35	314.5	100.64	43.34	45.33333333	16.66666667
521	17.38	315.86	101.14	2.42	-2	2
522	17.42	315.8	101.2	8.31	-7.666666667	5.333333333
523	17.45	315.57	101.36	4.28	0	4.666666667
524	17.48	315.57	101.5	0	0	0
525	17.52	315.57	101.5	8.63	-8.666666667	-4
526	17.55	315.31	101.38	17.56	-18	8
527	17.58	314.77	101.62	9.22	0	10
528	17.62	314.77	101.92	0	0	0
529	17.65	314.77	101.92	55.39	57.66666667	21.66666667
530	17.69	316.5	102.57	6.81	6.333333333	4
531	17.72	316.69	102.69	5.15	2.666666667	5.333333333
532	17.75	316.77	102.85	3.26	-2.666666667	-2.666666667
533	17.79	316.69	102.77	2.31	0	2.666666667
534	17.82	316.69	102.85	4.61	0	5
535	17.85	316.69	103	13.44	-12.66666667	7.666666667
536	17.89	316.31	103.23	40.26	43.66666667	10.33333333
537	17.92	317.62	103.54	49.28	53.66666667	10.33333333
538	17.95	319.23	103.85	2.3	2.666666667	0
539	17.99	319.31	103.85	11.75	2.333333333	12.66666667
540	18.02	319.38	104.23	9.4	-10.33333333	-0.666666667
541	18.05	319.07	104.21	4.28	0	5
542	18.09	319.07	104.36	6.96	-6.666666667	3.666666667
543	18.12	318.87	104.47	9.18	-9.666666667	3.666666667
544	18.15	318.58	104.58	21.95	24.33333333	3.666666667
545	18.19	319.31	104.69	37.61	39.66666667	13
546	18.22	320.5	105.08	25.83	27	10
547	18.25	321.31	105.38	2.31	0	-2.333333333
548	18.29	321.31	105.31	0	0	0
549	18.32	321.31	105.31	8.86	-7.666666667	6.333333333
550	18.35	321.08	105.5	3.53	-2.666666667	2.666666667
551	18.39	321	105.58	7.65	-7.666666667	3.666666667
552	18.42	320.77	105.69	0	0	0
553	18.45	320.77	105.69	42.8	41	24.33333333
554	18.49	322	106.42	34.56	38	5
555	18.52	323.14	106.57	2.95	3	1.666666667
556	18.55	323.23	106.62	2.3	2.666666667	0
557	18.59	323.31	106.62	5.15	-2.666666667	5
558	18.62	323.23	106.77	0	0	0
559	18.65	323.23	106.77	12.61	-10	10
560	18.69	322.93	107.07	3.03	2.333333333	2.333333333
561	18.72	323	107.14	8.13	-7.666666667	-4.666666667
562	18.75	322.77	107	15.46	-15.33333333	7.666666667
563	18.79	322.31	107.23	2.3	-2.666666667	0
564	18.82	322.23	107.23	2.31	0	2.666666667
565	18.85	322.23	107.31	41.37	45	9
566	18.89	323.58	107.58	16.77	16.33333333	9.333333333
567	18.92	324.07	107.86	7.09	8	-0.333333333
568	18.95	324.31	107.85	6.92	0	7.666666667
569	18.99	324.31	108.08	6.21	6.333333333	-2.666666667
570	19.02	324.5	108	7.38	-6.333333333	5
571	19.05	324.31	108.15	3.26	-2.666666667	2.666666667
572	19.09	324.23	108.23	2.31	0	2.666666667
573	19.12	324.23	108.31	9	-7.666666667	6.333333333
574	19.15	324	108.5	20.78	-23	-1.333333333
575	19.19	323.31	108.46	3.26	-2.666666667	-2.666666667
576	19.22	323.23	108.38	7.04	-7.666666667	1.666666667
577	19.25	323	108.43	14.99	-16.66666667	-0.333333333
578	19.29	322.5	108.42	5.92	-6.333333333	1.333333333
579	19.32	322.31	108.46	9.29	-10.33333333	1.333333333
580	19.35	322	108.5	15.19	-16.66666667	-2.666666667
581	19.39	321.5	108.42	14.52	-14.33333333	7.333333333
582	19.42	321.07	108.64	2.14	-2.333333333	0
583	19.45	321	108.64	15	-16.66666667	1
584	19.49	320.5	108.67	0	0	0
585	19.52	320.5	108.67	32.33	33.33333333	13.33333333
586	19.55	321.5	109.07	36.01	39.66666667	-5
587	19.59	322.69	108.92	14.85	-16.33333333	-1.666666667
588	19.62	322.2	108.87	2	0	-2.333333333
589	19.65	322.2	108.8	2	0	2.333333333
590	19.69	322.2	108.87	4	0	4.333333333
591	19.72	322.2	109	5.99	-6.666666667	0
592	19.75	322	109	9.99	-9	6.666666667
593	19.79	321.73	109.2	31.08	34.66666667	-1.666666667
594	19.82	322.77	109.15	36.93	41	2
595	19.85	324	109.21	0	0	0
596	19.89	324	109.21	2.14	0	2.666666667
597	19.92	324	109.29	0	0	0
598	19.95	324	109.29	2.14	0	-2.666666667
599	19.99	324	109.21	15.44	-14.33333333	9.666666667
600	20.02	323.57	109.5	4.14	3.333333333	-3.333333333
601	20.05	323.67	109.4	13.07	-14.66666667	-0.666666667
602	20.09	323.23	109.38	7.04	-7.666666667	1.666666667
603	20.12	323	109.43	7.66	-7.666666667	3.666666667
604	20.15	322.77	109.54	3.26	-2.666666667	2.666666667
605	20.19	322.69	109.62	14.76	-16.33333333	-0.666666667
606	20.22	322.2	109.6	13.04	-14.33333333	-2
607	20.25	321.77	109.54	8.13	-9	1
608	20.29	321.5	109.57	15.14	-16.66666667	2.333333333
609	20.32	321	109.64	0	0	0
610	20.35	321	109.64	24.13	-26.66666667	3
611	20.39	320.2	109.73	4	0	4.666666667
612	20.42	320.2	109.87	20.98	-23.33333333	-0.333333333
613	20.45	319.5	109.86	8.99	-10	0.333333333
614	20.49	319.2	109.87	30.56	33.33333333	-6.666666667
615	20.52	320.2	109.67	29.97	33.33333333	0
616	20.55	321.2	109.67	4	0	-4.666666667
617	20.59	321.2	109.53	2	0	-2
618	20.62	321.2	109.47	4	0	4.333333333
619	20.65	321.2	109.6	2	0	2.333333333
620	20.69	321.2	109.67	6.04	-6.666666667	-1
621	20.72	321	109.64	22.14	-24.33333333	3
622	20.75	320.27	109.73	2	-2.333333333	0
623	20.79	320.2	109.73	32.03	35.66666667	2.333333333
624	20.82	321.27	109.8	42.88	47.33333333	4
625	20.86	322.69	109.92	5.15	2.666666667	-5
626	20.89	322.77	109.77	2.31	0	2.666666667
627	20.92	322.77	109.85	2.3	-2.666666667	0
628	20.96	322.69	109.85	9.15	-8.666666667	5
629	20.99	322.43	110	6.85	-7.666666667	0
630	21.02	322.2	110	6.98	1	7.666666667
631	21.06	322.23	110.23	45.56	50	-7.666666667
632	21.09	323.73	110	25.48	28	4.666666667
633	21.12	324.57	110.14	4.28	-4.666666667	0
634	21.16	324.43	110.14	11.73	12.33333333	4.333333333
635	21.19	324.8	110.27	9.13	-10	-2
636	21.22	324.5	110.21	2.14	0	2.666666667
637	21.26	324.5	110.29	5.8	-6.333333333	0.666666667
638	21.29	324.31	110.31	3.26	-2.666666667	2.333333333
639	21.32	324.23	110.38	0	0	0
640	21.36	324.23	110.38	14.02	-15.33333333	-2.333333333
641	21.39	323.77	110.31	8.7	-9	3.666666667
642	21.42	323.5	110.42	15.09	-16.66666667	-2
643	21.46	323	110.36	0	0	0
644	21.49	323	110.36	52.05	57.66666667	3.666666667
645	21.52	324.73	110.47	41.19	42.33333333	17.66666667
646	21.56	326	111	0	0	0
647	21.59	326	111	0	0	0
648	21.62	326	111	0	0	0
649	21.66	326	111	0	0	0
650	21.69	326	111	34.52	-33.33333333	-19
651	21.72	325	110.43	34.52	33.33333333	19
652	21.76	326	111	29.97	33.33333333	0
653	21.79	327	111	59.94	66.66666667	0
654	21.82	329	111	0	0	0
655	21.86	329	111	29.97	-33.33333333	0
656	21.89	328	111	0	0	0
657	21.92	328	111	0	0	0
658	21.96	328	111	0	0	0
659	21.99	328	111	0	0	0
660	22.02	328	111	29.97	-33.33333333	0
661	22.06	327	111	48.1	-50	-19
662	22.09	325.5	110.43	15.14	-16.66666667	-2.333333333
663	22.12	325	110.36	6.13	-6.666666667	1.333333333
664	22.16	324.8	110.4	6.9	-7.666666667	1
665	22.19	324.57	110.43	10.29	-11.33333333	-1.666666667
666	22.22	324.23	110.38	6.96	-7.666666667	-0.666666667
667	22.26	324	110.36	20.8	-23	-1.666666667
668	22.29	323.31	110.31	3.26	-2.666666667	2.333333333
669	22.32	323.23	110.38	7.73	-7.666666667	4
670	22.36	323	110.5	23.08	-25.66666667	-1.333333333
671	22.39	322.23	110.46	0	0	0
672	22.42	322.23	110.46	21.92	-24.33333333	-1
673	22.46	321.5	110.43	8.18	-9	-1.666666667
674	22.49	321.23	110.38	8.9	-7.666666667	6.333333333
675	22.52	321	110.57	15.14	-16.66666667	2.333333333
676	22.56	320.5	110.64	9.08	-10	-1.333333333
677	22.59	320.2	110.6	9.76	-6.666666667	8.666666667
678	22.62	320	110.86	22.71	-24.33333333	-6.333333333
679	22.66	319.27	110.67	14.99	-16.66666667	-1.666666667
680	22.69	318.77	110.62	16.05	-16.66666667	6
681	22.72	318.27	110.8	15.36	-16.66666667	4
682	22.76	317.77	110.92	8.31	-9	-2
683	22.79	317.5	110.86	15.58	-16.66666667	4.666666667
684	22.82	317	111	7.29	-7.666666667	-2.666666667
685	22.86	316.77	110.92	10.47	-11.33333333	2.666666667
686	22.89	316.43	111	12.84	-14.33333333	0
687	22.92	316	111	17.13	-19	0
688	22.96	315.43	111	12.84	-14.33333333	0
689	22.99	315	111	11.53	7.666666667	10.33333333
690	23.02	315.23	111.31	30.06	33.33333333	2.333333333
691	23.06	316.23	111.38	8.6	-7.666666667	-5.666666667
692	23.09	316	111.21	2.14	0	2.666666667
693	23.12	316	111.29	20.96	-23	3
694	23.16	315.31	111.38	2.3	-2.666666667	0
695	23.19	315.23	111.38	2.31	0	2.666666667
696	23.22	315.23	111.46	15.46	-15.33333333	7.666666667
697	23.26	314.77	111.69	17.56	-18	-7.666666667
698	23.29	314.23	111.46	8.8	-7.666666667	6
699	23.32	314	111.64	15.58	-16.66666667	-4.666666667
700	23.36	313.5	111.5	16.3	-16.66666667	7
701	23.39	313	111.71	7.52	-7.666666667	-3
702	23.42	312.77	111.62	31.36	-33.33333333	10
703	23.46	311.77	111.92	0	0	0
704	23.49	311.77	111.92	17.06	-19	0.333333333
705	23.52	311.2	111.93	12.91	-14.33333333	-0.333333333
706	23.56	310.77	111.92	17.06	-19	0.333333333
707	23.59	310.2	111.93	12.91	-14.33333333	-0.333333333
708	23.62	309.77	111.92	11.14	-11.33333333	5
709	23.66	309.43	112.07	19.88	-22	-2.333333333
710	23.69	308.77	112	32.11	33.33333333	12.66666667
711	23.72	309.77	112.38	14.02	15.33333333	-2.333333333
712	23.76	310.23	112.31	7.07	-7.666666667	1.666666667
713	23.79	310	112.36	2.14	0	2.333333333
714	23.82	310	112.43	6.99	-7.666666667	1
715	23.86	309.77	112.46	20.94	-23.33333333	-1
716	23.89	309.07	112.43	2.14	-2.333333333	0
717	23.92	309	112.43	13.54	-14.33333333	4.666666667
718	23.96	308.57	112.57	17.65	-19	-4.666666667
719	23.99	308	112.43	7.04	-7.666666667	-1.666666667
720	24.02	307.77	112.38	20.95	-23.33333333	1.666666667
721	24.06	307.07	112.43	9.15	-10	-1.666666667
722	24.09	306.77	112.38	23.31	-25.66666667	4
723	24.13	306	112.5	7.73	-7.666666667	-4
724	24.16	305.77	112.38	17.56	-18	8
725	24.19	305.23	112.62	8.9	-7.666666667	-6.333333333
726	24.23	305	112.43	6.99	-7.666666667	1
727	24.26	304.77	112.46	30.06	33.33333333	-2.666666667
728	24.29	305.77	112.38	7.04	7.666666667	1.666666667
729	24.33	306	112.43	9.11	-7.666666667	-6.666666667
730	24.36	305.77	112.23	0	0	0
731	24.39	305.77	112.23	8.49	-9	-3
732	24.43	305.5	112.14	9.15	-10	2
733	24.46	305.2	112.2	13.43	-14.33333333	-4
734	24.49	304.77	112.08	10.21	-11.33333333	-0.333333333
735	24.53	304.43	112.07	34.32	38	-2.333333333
736	24.56	305.57	112	23.12	24.66666667	-7.666666667
737	24.59	306.31	111.77	3.66	4	0.666666667
738	24.63	306.43	111.79	0	0	0
739	24.66	306.43	111.79	0	0	0
740	24.69	306.43	111.79	13.54	-14.33333333	-5
741	24.73	306	111.64	13.54	-14.33333333	5
742	24.76	305.57	111.79	4.28	-4.666666667	0
743	24.79	305.43	111.79	19.77	-22	-0.666666667
744	24.83	304.77	111.77	8.49	-9	3
745	24.86	304.5	111.86	9.73	-10	-4.333333333
746	24.89	304.2	111.73	12.97	-14.33333333	-1.333333333
747	24.93	303.77	111.69	10.59	-11.33333333	3.333333333
748	24.96	303.43	111.79	19.77	-22	-0.666666667
749	24.99	302.77	111.77	6.49	-6.666666667	3
750	25.03	302.57	111.86	4.79	-4.666666667	-2.333333333
751	25.06	302.43	111.79	20.18	-22	4.333333333
752	25.09	301.77	111.92	16.14	-18	0
753	25.13	301.23	111.92	14.58	-15.33333333	-5
754	25.16	300.77	111.77	10.54	-11.33333333	3
755	25.19	300.43	111.86	32.39	35.66666667	4.666666667
756	25.23	301.5	112	9.29	9	5
757	25.26	301.77	112.15	2.31	0	2.666666667
758	25.29	301.77	112.23	16.78	-18	-5
759	25.33	301.23	112.08	7.19	-7.666666667	2
760	25.36	301	112.14	2.14	0	2.333333333
761	25.39	301	112.21	15.02	-16.66666667	1.333333333
762	25.43	300.5	112.25	15.02	-16.66666667	1.333333333
763	25.46	300	112.29	0	0	0
764	25.49	300	112.29	23.24	-25.66666667	3
765	25.53	299.23	112.38	14.02	-15.33333333	-2.333333333
766	25.56	298.77	112.31	8.84	-9	4
767	25.59	298.5	112.43	21.94	-24.33333333	-1.666666667
768	25.63	297.77	112.38	8.18	-9	1.666666667
769	25.66	297.5	112.43	15.14	-16.66666667	2.333333333
770	25.69	297	112.5	15.14	-16.66666667	2.333333333
771	25.73	296.5	112.57	2.14	-2.333333333	0
772	25.76	296.43	112.57	24.22	19	19
773	25.79	297	113.14	20.75	23	0.333333333
774	25.83	297.69	113.15	6.44	-6.333333333	3.333333333
775	25.86	297.5	113.25	5.31	-4	4.333333333
776	25.89	297.38	113.38	5.15	-5	2.666666667
777	25.93	297.23	113.46	7.59	-7.666666667	-3.333333333
778	25.96	297	113.36	15.58	-16.66666667	4.666666667
779	25.99	296.5	113.5	8.15	-9	-1.333333333
780	26.03	296.23	113.46	7.82	-7.666666667	4
781	26.06	296	113.58	23.09	-25.66666667	-1.333333333
782	26.09	295.23	113.54	7.59	-7.666666667	3.333333333
783	26.13	295	113.64	9.34	-10.33333333	1.666666667
784	26.16	294.69	113.69	7.93	-8.666666667	0.666666667
785	26.19	294.43	113.71	49.42	52.33333333	16.66666667
786	26.23	296	114.21	8.6	7.666666667	5.666666667
787	26.26	296.23	114.38	2.31	0	-2.333333333
788	26.29	296.23	114.31	0	0	0
789	26.33	296.23	114.31	15.46	-15.33333333	7.666666667
790	26.36	295.77	114.54	2.31	0	2.666666667
791	26.39	295.77	114.62	16.3	-18	-2.666666667
792	26.43	295.23	114.54	7.59	-7.666666667	3.333333333
793	26.46	295	114.64	7.07	-7.666666667	1.666666667
794	26.49	294.77	114.69	23.34	-25.66666667	-4
795	26.53	294	114.57	4.28	0	4.666666667
796	26.56	294	114.71	17.65	-19	5
797	26.59	293.43	114.86	23.12	25.66666667	0.333333333
798	26.63	294.2	114.87	39	43.33333333	2
799	26.66	295.5	114.93	3.03	-2.333333333	-2.333333333
800	26.69	295.43	114.86	7.91	8.666666667	-0.333333333
801	26.73	295.69	114.85	2.31	0	2.333333333
802	26.76	295.69	114.92	15.46	-15.33333333	7.666666667
803	26.79	295.23	115.15	6.92	-7.666666667	-0.333333333
804	26.83	295	115.14	2.14	0	-2.333333333
805	26.86	295	115.07	13.02	-14.33333333	2.333333333
806	26.89	294.57	115.14	11.34	-11.33333333	5.666666667
807	26.93	294.23	115.31	0	0	0
808	26.96	294.23	115.31	15.16	-16.66666667	3
809	26.99	293.73	115.4	44.96	50	-3
810	27.03	295.23	115.31	23.76	25.66666667	6.333333333
811	27.06	296	115.5	0	0	0
812	27.09	296	115.5	7.01	-7.666666667	1.333333333
813	27.13	295.77	115.54	0	0	0
814	27.16	295.77	115.54	0	0	0
815	27.19	295.77	115.54	16.14	-18	0
816	27.23	295.23	115.54	7.01	-7.666666667	-1.333333333
817	27.26	295	115.5	2.14	0	2.333333333
818	27.3	295	115.57	7.04	-7.666666667	1.666666667
819	27.33	294.77	115.62	16.3	-18	-2.666666667
820	27.36	294.23	115.54	7.59	-7.666666667	3.333333333
821	27.4	294	115.64	9.22	-7.666666667	7
822	27.43	293.77	115.85	15.12	-16.66666667	-1.666666667
823	27.46	293.27	115.8	2	0	2.333333333
824	27.5	293.27	115.87	8.35	-9	-2.666666667
825	27.53	293	115.79	15.58	-16.66666667	4.666666667
826	27.56	292.5	115.93	0	0	0
827	27.6	292.5	115.93	8.07	-9	-0.333333333
828	27.63	292.23	115.92	10.88	9	8.333333333
829	27.66	292.5	116.17	9.99	0	11
830	27.7	292.5	116.5	4.24	3.333333333	3.333333333
831	27.73	292.6	116.6	46.91	23.33333333	46.66666667
832	27.76	293.3	118	19.19	13.33333333	16.66666667
833	27.8	293.7	118.5	10.17	4	10.66666667
834	27.83	293.82	118.82	18.62	-7.333333333	19.33333333
835	27.86	293.6	119.4	3	0	3.333333333
836	27.9	293.6	119.5	6.7	-6.666666667	3.333333333
837	27.93	293.4	119.6	14.98	-10	13.33333333
838	27.96	293.1	120	30.85	30	16.66666667
839	28	294	120.5	18.92	18.33333333	10.66666667
840	28.03	294.55	120.82	11.23	-3.333333333	12
841	28.06	294.45	121.18	9.63	1.666666667	10.66666667
842	28.1	294.5	121.5	12.49	-14	0
843	28.13	294.08	121.5	9	0.666666667	10
844	28.16	294.1	121.8	11.06	-11.66666667	4
845	28.2	293.75	121.92	7.9	-8.333333333	2.666666667
846	28.23	293.5	122	8.72	-7.666666667	6
847	28.26	293.27	122.18	11.1	-6.333333333	10.66666667
848	28.3	293.08	122.5	11.78	-13	-1.333333333
849	28.33	292.69	122.46	15.8	-17.33333333	1.333333333
850	28.36	292.17	122.5	2.5	0	2.666666667
851	28.4	292.17	122.58	40.66	30.33333333	33.33333333
852	28.43	293.08	123.58	9.03	5	9
853	28.46	293.23	123.85	9.03	6.333333333	7.666666667
854	28.5	293.42	124.08	7.63	-8	3.333333333
855	28.53	293.18	124.18	10.98	-6	10.66666667
856	28.56	293	124.5	8.72	-6	7.666666667
857	28.6	292.82	124.73	12.56	-10.66666667	9
858	28.63	292.5	125	12.73	-14	-2.666666667
859	28.66	292.08	124.92	16.75	-16.66666667	8.333333333
860	28.7	291.58	125.17	15.99	-13.66666667	11
861	28.73	291.17	125.5	2.5	-3	0
862	28.76	291.08	125.5	16.75	-16.66666667	8.333333333
863	28.8	290.58	125.75	16.75	-16.66666667	-8.333333333
864	28.83	290.08	125.5	20.14	-19.33333333	11
865	28.86	289.5	125.83	0	0	0
866	28.9	289.5	125.83	15.05	-16.66666667	-1.333333333
867	28.93	289	125.79	20.45	-16.66666667	15.33333333
868	28.96	288.5	126.25	38.12	36	22.33333333
869	29	289.58	126.92	21.19	16.66666667	16.66666667
870	29.03	290.08	127.42	5.58	-5.333333333	2.666666667
871	29.06	289.92	127.5	5.04	-3.333333333	4.666666667
872	29.1	289.82	127.64	3.44	0.333333333	3.666666667
873	29.13	289.83	127.75	21.21	-18.66666667	14.33333333
874	29.16	289.27	128.18	11.14	-11.66666667	4.333333333
875	29.2	288.92	128.31	13.36	-14	-4.666666667
876	29.23	288.5	128.17	14.56	-14	8.333333333
877	29.26	288.08	128.42	10.79	-11.66666667	-2
878	29.3	287.73	128.36	23.61	-24.33333333	10.33333333
879	29.33	287	128.67	7.08	-7.666666667	-1.666666667
880	29.36	286.77	128.62	14.07	-9	12.66666667
881	29.4	286.5	129	22.02	-24.33333333	-2.666666667
882	29.43	285.77	128.92	4.61	0	5.333333333
883	29.46	285.77	129.08	17.56	-18	7.666666667
884	29.5	285.23	129.31	6.96	-7.666666667	0.666666667
885	29.53	285	129.33	20.8	-23	1.666666667
886	29.56	284.31	129.38	17.56	-18	8
887	29.6	283.77	129.62	16.78	-18	-5.333333333
888	29.63	283.23	129.46	8.86	9	4
889	29.66	283.5	129.58	33.97	22.33333333	30.66666667
890	29.7	284.17	130.5	15.8	17.33333333	-1.333333333
891	29.73	284.69	130.46	11.76	-12.66666667	2.666666667
892	29.76	284.31	130.54	2.31	0	2.666666667
893	29.8	284.31	130.62	9.37	-7.666666667	7
894	29.83	284.08	130.83	11.13	-11.66666667	-3.333333333
895	29.86	283.73	130.73	17.08	-7.666666667	17.33333333
896	29.9	283.5	131.25	15.8	-16.66666667	5.666666667
897	29.93	283	131.42	20.77	-23	-1.333333333
898	29.96	282.31	131.38	9.85	-10.33333333	4
899	30	282	131.5	4.99	0	5.666666667
900	30.03	282	131.67	15.68	-3	17
901	30.06	281.91	132.18	39.14	36.33333333	24
902	30.1	283	132.9	9.98	9	6.333333333
903	30.13	283.27	133.09	11.29	-6.333333333	11
904	30.16	283.08	133.42	3.53	-2.666666667	2.666666667
905	30.2	283	133.5	9.29	-10.33333333	-1.333333333
906	30.23	282.69	133.46	12.42	-12.66666667	5.333333333
907	30.26	282.31	133.62	11.98	3.666666667	12.66666667
908	30.3	282.42	134	27.92	-30.66666667	5.666666667
909	30.33	281.5	134.17	2.5	0	2.666666667
910	30.36	281.5	134.25	23.41	-25.66666667	3.666666667
911	30.4	280.73	134.36	7.94	-7.666666667	4.666666667
912	30.43	280.5	134.5	8.15	-9	1.333333333
913	30.46	280.23	134.54	14.58	-15.33333333	5
914	30.5	279.77	134.69	8.1	-9	-0.666666667
915	30.53	279.5	134.67	22.12	-24.33333333	3.333333333
916	30.57	278.77	134.77	9.5	-2.666666667	10.33333333
917	30.6	278.69	135.08	13.74	10.33333333	11.33333333
918	30.63	279	135.42	26.67	28.33333333	9
919	30.67	279.85	135.69	13.88	-11.66666667	10.33333333
920	30.7	279.5	136	0	0	0
921	30.73	279.5	136	9.85	-4	10.33333333
922	30.77	279.38	136.31	5.15	-2.333333333	5
923	30.8	279.31	136.46	11.78	-13	1.333333333
924	30.83	278.92	136.5	9.2	-5	9
925	30.87	278.77	136.77	21.3	-23	-6.333333333
926	30.9	278.08	136.58	14.12	-13	9
927	30.93	277.69	136.85	9.15	-6.333333333	7.666666667
928	30.97	277.5	137.08	15.19	-16.66666667	3
929	31	277	137.17	18.92	-20.66666667	4.666666667
930	31.03	276.38	137.31	16.95	18	6.333333333
931	31.07	276.92	137.5	36.82	28.33333333	29.33333333
932	31.1	277.77	138.38	10.03	10.33333333	4
933	31.13	278.08	138.5	11.04	-10.33333333	6.333333333
934	31.17	277.77	138.69	4.61	0	5.333333333
935	31.2	277.77	138.85	8.34	-9	2.333333333
936	31.23	277.5	138.92	11.04	-6.333333333	10.33333333
937	31.27	277.31	139.23	24.21	-27	0.666666667
938	31.3	276.5	139.25	7.04	-6.333333333	4.333333333
939	31.33	276.31	139.38	3.26	-2.666666667	2.666666667
940	31.37	276.23	139.46	21.93	-24.33333333	1.333333333
941	31.4	275.5	139.5	9.92	6.333333333	9
942	31.43	275.69	139.77	27.76	-30.66666667	2.666666667
943	31.47	274.77	139.85	3.26	-2.666666667	2.333333333
944	31.5	274.69	139.92	12.42	-12.66666667	5.333333333
945	31.53	274.31	140.08	14.13	-12.66666667	9.333333333
946	31.57	273.93	140.36	6.04	-6.666666667	0
947	31.6	273.73	140.36	36.59	34.66666667	21.33333333
948	31.63	274.77	141	14.58	15.33333333	5
949	31.67	275.23	141.15	10.48	-7.666666667	9
950	31.7	275	141.42	7.53	-5	6.666666667
951	31.73	274.85	141.62	16.14	-18	0
952	31.77	274.31	141.62	7.04	6.333333333	4.333333333
953	31.8	274.5	141.75	12.73	-14	-2.666666667
954	31.83	274.08	141.67	19.02	-19.33333333	8.333333333
955	31.87	273.5	141.92	11.04	-6.333333333	10.33333333
956	31.9	273.31	142.23	9.72	-10.33333333	3.333333333
957	31.93	273	142.33	20.76	-23	-0.666666667
958	31.97	272.31	142.31	10.87	-10.33333333	6.333333333
959	32	272	142.5	31.92	27.33333333	22.66666667
960	32.03	272.82	143.18	30.34	29	17
961	32.07	273.69	143.69	6.77	-0.666666667	7.666666667
962	32.1	273.67	143.92	0	0	0
963	32.13	273.67	143.92	13.51	-3.333333333	14.66666667
964	32.17	273.57	144.36	11.06	-8.666666667	8.666666667
965	32.2	273.31	144.62	11.75	-13	2.333333333
966	32.23	272.92	144.69	7.29	-7.666666667	2.666666667
967	32.27	272.69	144.77	0	0	0
968	32.3	272.69	144.77	28.05	-30.66666667	5
969	32.33	271.77	144.92	0	0	0
970	32.37	271.77	144.92	19.83	-18	13
971	32.4	271.23	145.31	0	0	0
972	32.43	271.23	145.31	25.44	25.66666667	12
973	32.47	272	145.67	21.19	16.66666667	16.66666667
974	32.5	272.5	146.17	7.15	6.333333333	4.666666667
975	32.53	272.69	146.31	6.81	-4	6.333333333
976	32.57	272.57	146.5	4.79	-2.333333333	4.666666667
977	32.6	272.5	146.64	8.83	-9.666666667	2.333333333
978	32.63	272.21	146.71	11.72	-12	4.666666667
979	32.67	271.85	146.85	5.15	-5.333333333	2.333333333
980	32.7	271.69	146.92	10.46	-6.333333333	9.666666667
981	32.73	271.5	147.21	15.02	-16.66666667	1.333333333
982	32.77	271	147.25	12.89	-14.33333333	-1.333333333
983	32.8	270.57	147.21	10.59	-11.33333333	3.333333333
984	32.83	270.23	147.31	9.18	-10	1.666666667
985	32.87	269.93	147.36	12.97	-14.33333333	2
986	32.9	269.5	147.42	15.19	-16.66666667	2.666666667
987	32.93	269	147.5	15.8	-16.66666667	5.666666667
988	32.97	268.5	147.67	18.01	16.66666667	11
989	33	269	148	38.64	41	12.66666667
990	33.03	270.23	148.38	7.73	-7.666666667	4
991	33.07	270	148.5	9	-7.666666667	6.333333333
992	33.1	269.77	148.69	4.61	0	5.333333333
993	33.13	269.77	148.85	7.51	-6.666666667	5
994	33.17	269.57	149	7.14	-8	0
995	33.2	269.33	149	16.91	-18.66666667	0
996	33.23	268.77	149	16.62	-15.33333333	10.33333333
997	33.27	268.31	149.31	2.3	-2.666666667	0
998	33.3	268.23	149.31	25.46	-28.33333333	2.333333333
999	33.33	267.38	149.38	2.31	-2.333333333	0
1000	33.37	267.31	149.38	9.5	-2.666666667	10.33333333
1001	33.4	267.23	149.69	29.12	25.66666667	20
1002	33.43	268	150.29	34.76	25.66666667	28.66666667
1003	33.47	268.77	151.15	2.3	-2.666666667	0
1004	33.5	268.69	151.15	8.78	-9.666666667	-0.666666667
1005	33.53	268.4	151.13	7.35	3.333333333	7.666666667
1006	33.57	268.5	151.36	27.08	-28.66666667	9.333333333
1007	33.6	267.64	151.64	4.28	-4.666666667	0
1008	33.63	267.5	151.64	5.95	-6.333333333	1.666666667
1009	33.67	267.31	151.69	6.99	-5.666666667	5.666666667
1010	33.7	267.14	151.86	13.51	-15	-0.333333333
1011	33.74	266.69	151.85	17.8	-18.33333333	7.333333333
1012	33.77	266.14	152.07	13.5	-15	0.333333333
1013	33.8	265.69	152.08	14.76	-12.66666667	10
1014	33.84	265.31	152.38	3.26	-2.666666667	-2.333333333
1015	33.87	265.23	152.31	22.65	-24.33333333	6.333333333
1016	33.9	264.5	152.5	2.5	0	2.666666667
1017	33.94	264.5	152.58	43.58	41	26
1018	33.97	265.73	153.36	11.47	6.333333333	11
1019	34	265.92	153.69	5.15	-5	-2.333333333
1020	34.04	265.77	153.62	4.61	0	5
1021	34.07	265.77	153.77	9.11	-6.666666667	7.666666667
1022	34.1	265.57	154	7.25	-6.333333333	5
1023	34.14	265.38	154.15	11.67	-12.66666667	2
1024	34.17	265	154.21	13.02	-14.33333333	2.666666667
1025	34.2	264.57	154.29	8.44	-8.666666667	3
1026	34.24	264.31	154.38	3.26	-2.666666667	2.666666667
1027	34.27	264.23	154.46	17.56	-18	7.666666667
1028	34.3	263.69	154.69	16.48	-18.33333333	0.666666667
1029	34.34	263.14	154.71	4.28	-4.666666667	0
1030	34.37	263	154.71	10.03	-10.33333333	4.666666667
1031	34.4	262.69	154.85	21.25	-23	5
1032	34.44	262	155	15.14	-16.66666667	2.333333333
1033	34.47	261.5	155.07	8.44	-9	2.666666667
1034	34.5	261.23	155.15	6.92	-7.666666667	-0.333333333
1035	34.54	261	155.14	24.26	-26.66666667	4.333333333
1036	34.57	260.2	155.27	12.97	-14.33333333	1.333333333
1037	34.6	259.77	155.31	9.92	-9	6.333333333
1038	34.64	259.5	155.5	29.97	33.33333333	0
1039	34.67	260.5	155.5	18.41	16.66666667	12
1040	34.7	261	155.86	2.14	0	-2.333333333
1041	34.74	261	155.79	9.44	-7.666666667	7
1042	34.77	260.77	156	10.41	-6.666666667	9.666666667
1043	34.8	260.57	156.29	4.79	-4.666666667	-2.666666667
1044	34.84	260.43	156.21	6.56	-6.666666667	3.333333333
1045	34.87	260.23	156.31	9.75	-10	4
1046	34.9	259.93	156.43	21.22	-23.33333333	-4
1047	34.94	259.23	156.31	9	-7.666666667	6.333333333
1048	34.97	259	156.5	15.19	-16.66666667	2.666666667
1049	35	258.5	156.58	16.17	-16.66666667	7
1050	35.04	258	156.79	21.72	23	7
1051	35.07	258.69	157	21.75	20.66666667	12.66666667
1052	35.1	259.31	157.38	8.63	8.666666667	4
1053	35.14	259.57	157.5	4.79	-2.333333333	4.666666667
1054	35.17	259.5	157.64	0	0	0
1055	35.2	259.5	157.64	16.72	-14.33333333	12
1056	35.24	259.07	158	10.16	-10	-5
1057	35.27	258.77	157.85	15.45	-9	14.66666667
1058	35.3	258.5	158.29	5.8	-6.333333333	0.666666667
1059	35.34	258.31	158.31	19.93	-22.33333333	-0.666666667
1060	35.37	257.64	158.29	10.07	-11	0.666666667
1061	35.4	257.31	158.31	10.87	-10.33333333	6.333333333
1062	35.44	257	158.5	16.3	16.66666667	7
1063	35.47	257.5	158.71	33.26	29.33333333	22.33333333
1064	35.5	258.38	159.38	0	0	0
1065	35.54	258.38	159.38	6.58	4	6.333333333
1066	35.57	258.5	159.57	4.28	0	4.666666667
1067	35.6	258.5	159.71	6.77	-5.666666667	5.333333333
1068	35.64	258.33	159.87	8.49	-8.333333333	4.333333333
1069	35.67	258.08	160	16.63	-17	7
1070	35.7	257.57	160.21	9.45	-10	-2.666666667
1071	35.74	257.27	160.13	8.35	-9	2.666666667
1072	35.77	257	160.21	15.14	-16.66666667	2.666666667
1073	35.8	256.5	160.29	8.6	-9	3
1074	35.84	256.23	160.38	22.17	-24.33333333	4
1075	35.87	255.5	160.5	8.15	-9	1.333333333
1076	35.9	255.23	160.54	8.69	-7.666666667	5.666666667
1077	35.94	255	160.71	15.02	-16.66666667	1.333333333
1078	35.97	254.5	160.75	8.25	-4	8.333333333
1079	36	254.38	161	36.58	39.66666667	9.666666667
1080	36.04	255.57	161.29	13.02	14.33333333	-2.666666667
1081	36.07	256	161.21	9.65	-6.666666667	8.666666667
1082	36.1	255.8	161.47	7.99	6.666666667	5.666666667
1083	36.14	256	161.64	9.34	-10.33333333	1.666666667
1084	36.17	255.69	161.69	12.41	-12.66666667	-5
1085	36.2	255.31	161.54	10.35	-3.666666667	11
1086	36.24	255.2	161.87	20.58	-21	9
1087	36.27	254.57	162.14	2.14	0	2.333333333
1088	36.3	254.57	162.21	30.65	31	14.33333333
1089	36.34	255.5	162.64	26.45	27.66666667	9.666666667
1090	36.37	256.33	162.93	6.78	1.666666667	7.333333333
1091	36.4	256.38	163.15	10.18	-10.33333333	4.666666667
1092	36.44	256.07	163.29	2.14	-2.333333333	0
1093	36.47	256	163.29	5.26	-4.333333333	3.666666667
1094	36.5	255.87	163.4	12.13	-12.33333333	5.666666667
1095	36.54	255.5	163.57	8.48	-5.666666667	7.666666667
1096	36.57	255.33	163.8	6.26	-6.333333333	-3
1097	36.6	255.14	163.71	12.83	-12.33333333	7
1098	36.64	254.77	163.92	13.75	-14.66666667	5
1099	36.67	254.33	164.07	17.11	-18.66666667	2.666666667
1100	36.7	253.77	164.15	22.73	24.33333333	7
1101	36.74	254.5	164.36	31.17	33.33333333	9.333333333
1102	36.77	255.5	164.64	10.11	9	7
1103	36.8	255.77	164.85	2.31	-2.666666667	0
1104	36.84	255.69	164.85	5.86	-4	5
1105	36.87	255.57	165	13.98	-8.666666667	12.66666667
1106	36.91	255.31	165.38	13.23	-14.66666667	0.666666667
1107	36.94	254.87	165.4	0	0	0
1108	36.97	254.87	165.4	11.39	-12.33333333	3.333333333
1109	37.01	254.5	165.5	8.78	-9	-4
1110	37.04	254.23	165.38	5.9	-5.333333333	4
1111	37.07	254.07	165.5	11.88	-12.66666667	4
1112	37.11	253.69	165.62	20.76	-23	0.666666667
1113	37.14	253	165.64	4.28	0	5
1114	37.17	253	165.79	23.06	-25.66666667	-0.666666667
1115	37.21	252.23	165.77	4.61	0	5
1116	37.24	252.23	165.92	20.7	-19.66666667	12.33333333
1117	37.27	251.64	166.29	25.69	28.66666667	0
1118	37.31	252.5	166.29	22.53	24.33333333	5.666666667
1119	37.34	253.23	166.46	6.62	4.333333333	6
1120	37.37	253.36	166.64	15.78	-17	4.333333333
1121	37.41	252.85	166.77	2.31	0	2.666666667
1122	37.44	252.85	166.85	4.61	-5.333333333	0
1123	37.47	252.69	166.85	7.38	-6.333333333	5
1124	37.51	252.5	167	15.14	-16.66666667	2.333333333
1125	37.54	252	167.07	8.81	-4.333333333	8.666666667
1126	37.57	251.87	167.33	16.48	-18	-4.333333333
1127	37.61	251.33	167.2	10	-11	0.333333333
1128	37.64	251	167.21	15.58	-16.66666667	5
1129	37.67	250.5	167.36	15.14	-16.66666667	-2.333333333
1130	37.71	250	167.29	6.42	0	7
1131	37.74	250	167.5	23.31	-25.66666667	-4
1132	37.77	249.23	167.38	7.73	-7.666666667	4
1133	37.81	249	167.5	21.53	-23	6.333333333
1134	37.84	248.31	167.69	9.34	-10.33333333	-1.666666667
1135	37.87	248	167.64	11.05	-10.33333333	7
1136	37.91	247.69	167.85	14.02	-15.33333333	2.333333333
1137	37.94	247.23	167.92	13.54	9	12.33333333
1138	37.97	247.5	168.29	38.24	42.33333333	-4.666666667
1139	38.01	248.77	168.15	7.12	-6.666666667	4.666666667
1140	38.04	248.57	168.29	8.83	-2.333333333	9.333333333
1141	38.07	248.5	168.57	7.48	-3.333333333	7.666666667
1142	38.11	248.4	168.8	4	-4.333333333	0
1143	38.14	248.27	168.8	6.39	-6.666666667	-3
1144	38.17	248.07	168.71	18.41	-16.66666667	12
1145	38.21	247.57	169.07	9.38	-10	-2.333333333
1146	38.24	247.27	169	19.18	-21	4.666666667
1147	38.27	246.64	169.14	4.79	-4.666666667	2.333333333
1148	38.31	246.5	169.21	8.54	-9	3.333333333
1149	38.34	246.23	169.31	21.91	-24.33333333	-0.666666667
1150	38.37	245.5	169.29	22.76	19	16.66666667
1151	38.41	246.07	169.79	28.94	26.66666667	18
1152	38.44	246.87	170.33	2	0	2.333333333
1153	38.47	246.87	170.4	0	0	0
1154	38.51	246.87	170.4	7.35	-7.666666667	3.333333333
1155	38.54	246.64	170.5	6.05	-4.666666667	4.666666667
1156	38.57	246.5	170.64	6.87	-5.666666667	5.333333333
1157	38.61	246.33	170.8	5.65	-4.333333333	4.333333333
1158	38.64	246.2	170.93	17.2	-18.66666667	4.666666667
1159	38.67	245.64	171.07	11.48	-12.33333333	-2.333333333
1160	38.71	245.27	171	9.67	-7	8.333333333
1161	38.74	245.06	171.25	16.89	-18.66666667	1.333333333
1162	38.77	244.5	171.29	6.06	5.666666667	3.666666667
1163	38.81	244.67	171.4	35.61	34	20
1164	38.84	245.69	172	24.58	27	4.666666667
1165	38.87	246.5	172.14	15.14	-12	12
1166	38.91	246.14	172.5	8.8	-9	-3.333333333
1167	38.94	245.87	172.4	0	0	0
1168	38.97	245.87	172.4	12.13	-12.33333333	5.666666667
1169	39.01	245.5	172.57	0	0	0
1170	39.04	245.5	172.57	11.3	-10	7.666666667
1171	39.07	245.2	172.8	12.98	-14.33333333	1.666666667
1172	39.11	244.77	172.85	10.52	-9	7.333333333
1173	39.14	244.5	173.07	8.99	-10	0
1174	39.17	244.2	173.07	13.4	-13.33333333	6.666666667
1175	39.21	243.8	173.27	11.24	-12.33333333	-2
1176	39.24	243.43	173.21	14.36	-14.33333333	7.333333333
1177	39.27	243	173.43	9.31	-10.33333333	-1.666666667
1178	39.31	242.69	173.38	12.85	-14	-1.666666667
1179	39.34	242.27	173.33	8.49	-9	3.333333333
1180	39.37	242	173.43	9.27	-10.33333333	1
1181	39.41	241.69	173.46	21.45	-23	6
1182	39.44	241	173.64	0	0	0
1183	39.47	241	173.64	16.72	14.33333333	12
1184	39.51	241.43	174	32.18	35.66666667	2.333333333
1185	39.54	242.5	174.07	6.27	-6.333333333	2.666666667
1186	39.57	242.31	174.15	4.61	0	5.333333333
1187	39.61	242.31	174.31	2.31	-2.666666667	0
1188	39.64	242.23	174.31	28.05	-30.66666667	5
1189	39.67	241.31	174.46	7.92	6.333333333	6
1190	39.71	241.5	174.64	9.73	-9	-6
1191	39.74	241.23	174.46	10.26	-7.666666667	8.333333333
1192	39.77	241	174.71	17.26	-19	2.666666667
1193	39.81	240.43	174.79	13.02	-14.33333333	2.333333333
1194	39.84	240	174.86	7.19	-7.666666667	2
1195	39.87	239.77	174.92	12.15	-11.33333333	7.333333333
1196	39.91	239.43	175.14	6.86	-7.666666667	-0.333333333
1197	39.94	239.2	175.13	24.06	-26.66666667	2.333333333
1198	39.97	238.4	175.2	0.96	1	0.333333333
1199	40.01	238.43	175.21	19.15	9.333333333	19.33333333
1200	40.04	238.71	175.79	38.59	43	2.333333333
1201	40.07	240	175.86	7.19	7.666666667	2
1202	40.11	240.23	175.92	7.29	-7.666666667	2.666666667
1203	40.14	240	176	9.78	-7.666666667	7.666666667
1204	40.18	239.77	176.23	7.29	-2.666666667	7.666666667
1205	40.21	239.69	176.46	11.53	-12.66666667	0
1206	40.24	239.31	176.46	9.29	-10.33333333	1.333333333
1207	40.28	239	176.5	7.73	-7.666666667	4
1208	40.31	238.77	176.62	12.11	-9	10
1209	40.34	238.5	176.92	14.98	-16.66666667	0
1210	40.38	238	176.92	9.55	-10.33333333	2.666666667
1211	40.41	237.69	177	16.62	-15.33333333	10.33333333
1212	40.44	237.23	177.31	17.56	-18	-7.666666667
1213	40.48	236.69	177.08	15.46	-15.33333333	7.666666667
1214	40.51	236.23	177.31	2.31	0	2.333333333
1215	40.54	236.23	177.38	18	15.33333333	13
1216	40.58	236.69	177.77	25.17	27	7.666666667
1217	40.61	237.5	178	16.3	16.66666667	7
1218	40.64	238	178.21	8.56	0	9.666666667
1219	40.68	238	178.5	10.92	-12	2.333333333
1220	40.71	237.64	178.57	21.56	22.33333333	9.333333333
1221	40.74	238.31	178.85	40.78	33.33333333	30.66666667
1222	40.78	239.31	179.77	19.83	18	12.66666667
1223	40.81	239.85	180.15	9.13	5	9
1224	40.84	240	180.42	5.88	-5	4
1225	40.88	239.85	180.54	14.3	-9.333333333	13
1226	40.91	239.57	180.93	8.28	-8.666666667	-2.666666667
1227	40.94	239.31	180.85	0	0	0
1228	40.98	239.31	180.85	14.38	-10.33333333	12
1229	41.01	239	181.21	0	0	0
1230	41.04	239	181.21	19.88	-20.66666667	8.333333333
1231	41.08	238.38	181.46	4.61	-5	0
1232	41.11	238.23	181.46	8.8	-7.666666667	6
1233	41.14	238	181.64	13.02	-14.33333333	-2.333333333
1234	41.18	237.57	181.57	17.26	-19	-2.333333333
1235	41.21	237	181.5	9	-7.666666667	6.333333333
1236	41.24	236.77	181.69	12.25	-9	10.33333333
1237	41.28	236.5	182	21.19	16.66666667	16.66666667
1238	41.31	237	182.5	27.58	30.66666667	2.666666667
1239	41.34	237.92	182.58	10.61	7.666666667	9
1240	41.38	238.15	182.85	11.53	-10	7.666666667
1241	41.41	237.85	183.08	2.31	0	2.333333333
1242	41.44	237.85	183.15	3.26	-2.666666667	2.666666667
1243	41.48	237.77	183.23	10.89	-4.333333333	11.33333333
1244	41.51	237.64	183.57	12.42	-13.66666667	1.666666667
1245	41.54	237.23	183.62	11.02	-12	1.666666667
1246	41.58	236.87	183.67	18.23	12	16
1247	41.61	237.23	184.15	45.72	42.33333333	28.33333333
1248	41.64	238.5	185	7.38	6.333333333	5
1249	41.68	238.69	185.15	4.61	0	5.333333333
1250	41.71	238.69	185.31	4.61	0	5
1251	41.74	238.69	185.46	14.76	-12.66666667	10.33333333
1252	41.78	238.31	185.77	2.31	0	2.666666667
1253	41.81	238.31	185.85	5.15	-2.666666667	5
1254	41.84	238.23	186	8.13	-7.666666667	4.666666667
1255	41.88	238	186.14	10.46	-10.33333333	5.666666667
1256	41.91	237.69	186.31	14.58	-15.33333333	5
1257	41.94	237.23	186.46	0	0	0
1258	41.98	237.23	186.46	17.56	-18	7.666666667
1259	42.01	236.69	186.69	6.81	-6.333333333	-4
1260	42.04	236.5	186.57	22.2	-24.33333333	4
1261	42.08	235.77	186.69	8.2	-9	-1.666666667
1262	42.11	235.5	186.64	8.39	6.333333333	7
1263	42.14	235.69	186.85	42.83	41	24.33333333
1264	42.18	236.92	187.58	10.94	10.33333333	6.333333333
1265	42.21	237.23	187.77	0	0	0
1266	42.24	237.23	187.77	4.61	0	5
1267	42.28	237.23	187.92	11.14	-7.666666667	9.666666667
1268	42.31	237	188.21	15.49	-16.66666667	-4.333333333
1269	42.34	236.5	188.08	7.56	-4	7.666666667
1270	42.38	236.38	188.31	5.15	-5	2.333333333
1271	42.41	236.23	188.38	6.96	-7.666666667	-0.666666667
1272	42.44	236	188.36	23.68	-25.66666667	6
1273	42.48	235.23	188.54	7.01	-7.666666667	-1.333333333
1274	42.51	235	188.5	8.56	0	9.666666667
1275	42.54	235	188.79	15.02	-16.66666667	-1.333333333
1276	42.58	234.5	188.75	15.02	-16.66666667	1.333333333
1277	42.61	234	188.79	15.02	-16.66666667	-1.333333333
1278	42.64	233.5	188.75	7.49	0	8.333333333
1279	42.68	233.5	189	26.81	27	12.66666667
1280	42.71	234.31	189.38	22.4	23	9.666666667
1281	42.74	235	189.67	10.92	-7.666666667	-9.666666667
1282	42.78	234.77	189.38	9.51	2.666666667	10.33333333
1283	42.81	234.85	189.69	12.36	-11.66666667	7.666666667
1284	42.84	234.5	189.92	2.5	0	2.666666667
1285	42.88	234.5	190	8.83	-9.666666667	2.333333333
1286	42.91	234.21	190.07	9.08	-7	7.333333333
1287	42.94	234	190.29	18.45	-20.66666667	0.666666667
1288	42.98	233.38	190.31	5.15	-5	2.333333333
1289	43.01	233.23	190.38	12.92	-14.33333333	0.666666667
1290	43.04	232.8	190.4	17.16	-19	2
1291	43.08	232.23	190.46	7.01	-7.666666667	1.333333333
1292	43.11	232	190.5	7.73	-7.666666667	4
1293	43.14	231.77	190.62	23.09	-25.66666667	-1.666666667
1294	43.18	231	190.57	9.11	-7.666666667	6.666666667
1295	43.21	230.77	190.77	3.26	-2.666666667	2.666666667
1296	43.24	230.69	190.85	24.51	18	20.33333333
1297	43.28	231.23	191.46	23.86	25.66666667	7
1298	43.31	232	191.67	10.92	-7.666666667	-9.666666667
1299	43.35	231.77	191.38	15.05	10	13.66666667
1300	43.38	232.07	191.79	15.58	-16.66666667	-5
1301	43.41	231.57	191.64	10.89	-11.33333333	4.333333333
1302	43.45	231.23	191.77	8.4	-7.666666667	5.333333333
1303	43.48	231	191.93	15.14	-16.66666667	2.333333333
1304	43.51	230.5	192	10.63	-9	7.666666667
1305	43.55	230.23	192.23	6.93	-7.666666667	-0.666666667
1306	43.58	230	192.21	15.44	-14.33333333	9.666666667
1307	43.61	229.57	192.5	10.27	-11.33333333	-1.333333333
1308	43.65	229.23	192.46	15.46	-15.33333333	7.666666667
1309	43.68	228.77	192.69	16.78	-18	-5
1310	43.71	228.23	192.54	10.14	-7.666666667	8.333333333
1311	43.75	228	192.79	20.83	-23	2
1312	43.78	227.31	192.85	6.27	6.333333333	2.666666667
1313	43.81	227.5	192.93	27.8	27	15
1314	43.85	228.31	193.38	13.83	15.33333333	0
1315	43.88	228.77	193.38	10.92	7.666666667	9.666666667
1316	43.91	229	193.67	7.57	-7.666666667	3.333333333
1317	43.95	228.77	193.77	9.2	-9	5
1318	43.98	228.5	193.92	17.57	-19	5
1319	44.01	227.93	194.07	3.03	2.333333333	2.333333333
1320	44.05	228	194.14	21.33	-23	5.666666667
1321	44.08	227.31	194.31	2.31	-2.666666667	0
1322	44.11	227.23	194.31	20.09	-22	4
1323	44.15	226.57	194.43	5.11	-2.333333333	5
1324	44.18	226.5	194.58	21.27	-23.33333333	-3.666666667
1325	44.21	225.8	194.47	7.49	-3.666666667	7.333333333
1326	44.25	225.69	194.69	14.58	-15.33333333	5.333333333
1327	44.28	225.23	194.85	13.83	-15.33333333	0
1328	44.31	224.77	194.85	19.56	15.33333333	15.33333333
1329	44.35	225.23	195.31	33.57	36	10.33333333
1330	44.38	226.31	195.62	2.31	0	2.333333333
1331	44.41	226.31	195.69	2.31	0	2.666666667
1332	44.45	226.31	195.77	8.5	-5.666666667	7.666666667
1333	44.48	226.14	196	4.79	-4.666666667	2.333333333
1334	44.51	226	196.07	14.99	-16.66666667	0.333333333
1335	44.55	225.5	196.08	16.17	-16.66666667	7
1336	44.58	225	196.29	2.14	0	2.333333333
1337	44.61	225	196.36	17.31	10.33333333	16.33333333
1338	44.65	225.31	196.85	41.82	39.66666667	24
1339	44.68	226.5	197.57	16.51	11.66666667	14.33333333
1340	44.71	226.85	198	10.37	-11.66666667	0
1341	44.75	226.5	198	9.29	9	5
1342	44.78	226.77	198.15	11.53	-9	9.333333333
1343	44.81	226.5	198.43	12.49	-14	-0.333333333
1344	44.85	226.08	198.42	11.14	-10.33333333	6.666666667
1345	44.88	225.77	198.62	14.61	12.33333333	10.33333333
1346	44.91	226.14	198.93	43.69	41.33333333	25.33333333
1347	44.95	227.38	199.69	18.01	15.66666667	13
1348	44.98	227.85	200.08	3.26	-2.666666667	2.333333333
1349	45.01	227.77	200.15	4.61	0	5.333333333
1350	45.05	227.77	200.31	2.31	0	2.333333333
1351	45.08	227.77	200.38	8.15	-6.666666667	6.333333333
1352	45.11	227.57	200.57	10.29	-11.33333333	1.666666667
1353	45.15	227.23	200.62	7.52	-7.666666667	3
1354	45.18	227	200.71	7.97	-7.666666667	4.666666667
1355	45.21	226.77	200.85	2.31	-2.666666667	0
1356	45.25	226.69	200.85	19.79	-20.66666667	7.333333333
1357	45.28	226.07	201.07	3.03	-2.333333333	-2.333333333
1358	45.31	226	201	21.19	16.66666667	16.66666667
1359	45.35	226.5	201.5	33.51	33.33333333	16.66666667
1360	45.38	227.5	202	9.29	9	5
1361	45.41	227.77	202.15	2.31	0	2.666666667
1362	45.45	227.77	202.23	8.91	-9	4.333333333
1363	45.48	227.5	202.36	4.28	0	4.666666667
1364	45.51	227.5	202.5	7.06	-5.666666667	5.666666667
1365	45.55	227.33	202.67	14.92	-16	3.333333333
1366	45.58	226.85	202.77	3.26	-2.666666667	-2.666666667
1367	45.61	226.77	202.69	15.4	-16.66666667	3.666666667
1368	45.65	226.27	202.8	8.87	-9	4.333333333
1369	45.68	226	202.93	13.02	-14.33333333	2.333333333
1370	45.71	225.57	203	4.79	-4.666666667	2.333333333
1371	45.75	225.43	203.07	19.91	-22	2.666666667
1372	45.78	224.77	203.15	10.5	-11.33333333	-2.666666667
1373	45.81	224.43	203.07	13.54	-14.33333333	4.666666667
1374	45.85	224	203.21	9.23	-10.33333333	0.666666667
1375	45.88	223.69	203.23	14.79	-16.33333333	1.333333333
1376	45.91	223.2	203.27	7.71	-6.666666667	5.333333333
1377	45.95	223	203.43	0	0	0
1378	45.98	223	203.43	47.27	50	16.33333333
1379	46.01	224.5	203.92	0	0	0
1380	46.05	224.5	203.92	11.66	-12	5
1381	46.08	224.14	204.07	4.79	-4.666666667	2.333333333
1382	46.11	224	204.14	2.14	0	2.333333333
1383	46.15	224	204.21	7.46	-7.666666667	3.333333333
1384	46.18	223.77	204.31	12.91	-11.33333333	8.666666667
1385	46.21	223.43	204.57	6.95	-6.666666667	4
1386	46.25	223.23	204.69	6.96	-7.666666667	-0.666666667
1387	46.28	223	204.67	33.15	25.66666667	26.33333333
1388	46.31	223.77	205.46	25.93	26.66666667	11
1389	46.35	224.57	205.79	0	0	0
1390	46.38	224.57	205.79	7.22	6.666666667	4.333333333
1391	46.41	224.77	205.92	8.39	-9	2.666666667
1392	46.45	224.5	206	14.36	-14.33333333	7
1393	46.48	224.07	206.21	9.07	-10	0.666666667
1394	46.51	223.77	206.23	11.81	-6.666666667	11.33333333
1395	46.55	223.57	206.57	10.73	-11.33333333	-3.666666667
1396	46.58	223.23	206.46	15.46	-15.33333333	7.666666667
1397	46.62	222.77	206.69	0	0	0
1398	46.65	222.77	206.69	9.23	-6.666666667	8
1399	46.68	222.57	206.93	30.65	31	14.33333333
1400	46.72	223.5	207.36	16.45	16.66666667	7.333333333
1401	46.75	224	207.58	2.5	0	3
1402	46.78	224	207.67	12.15	7.666666667	11
1403	46.82	224.23	208	7.24	-7.666666667	2.333333333
1404	46.85	224	208.07	7.34	-7.666666667	2.666666667
1405	46.88	223.77	208.15	14.02	-15.33333333	2.666666667
1406	46.92	223.31	208.23	4.61	0	5
1407	46.95	223.31	208.38	10.49	-8	8.666666667
1408	46.98	223.07	208.64	17.22	-19	-2
1409	47.02	222.5	208.58	15.19	-16.66666667	-2.666666667
1410	47.05	222	208.5	10.63	-7.666666667	9
1411	47.08	221.77	208.77	24.93	24.33333333	13.33333333
1412	47.12	222.5	209.17	32.33	33.33333333	13.33333333
1413	47.15	223.5	209.57	4.28	4.666666667	0
1414	47.18	223.64	209.57	13.71	9.666666667	12
1415	47.22	223.93	209.93	12.85	-14.33333333	-0.333333333
1416	47.25	223.5	209.92	4.99	0	5.333333333
1417	47.28	223.5	210.08	13.43	-14.33333333	4.333333333
1418	47.32	223.07	210.21	6.99	5.333333333	5.666666667
1419	47.35	223.23	210.38	27.66	-30.66666667	0
1420	47.38	222.31	210.38	2.31	-2.666666667	0
1421	47.42	222.23	210.38	7.73	-7.666666667	4
1422	47.45	222	210.5	4.28	0	4.666666667
1423	47.48	222	210.64	29.97	-33.33333333	0
1424	47.52	221	210.64	0	0	0
1425	47.55	221	210.64	23.84	-25.66666667	7
1426	47.58	220.23	210.85	8.31	-7.666666667	5
1427	47.62	220	211	10.31	10.33333333	5
1428	47.65	220.31	211.15	44.52	46	18
1429	47.68	221.69	211.69	0	0	0
1430	47.72	221.69	211.69	0	0	0
1431	47.75	221.69	211.69	3.91	-4	-1.666666667
1432	47.78	221.57	211.64	15.58	-16.66666667	5
1433	47.82	221.07	211.79	12.08	-12.66666667	4.333333333
1434	47.85	220.69	211.92	6.21	-6.333333333	2.666666667
1435	47.88	220.5	212	12.25	-9	10.33333333
1436	47.92	220.23	212.31	7.65	-7.666666667	3.666666667
1437	47.95	220	212.42	20.77	-23	-1.333333333
1438	47.98	219.31	212.38	2.31	-2.666666667	0
1439	48.02	219.23	212.38	8.9	-7.666666667	6.333333333
1440	48.05	219	212.57	14.99	-16.66666667	0.333333333
1441	48.08	218.5	212.58	15.49	-16.66666667	4.333333333
1442	48.12	218	212.71	15.05	-16.66666667	-1.333333333
1443	48.15	217.5	212.67	9.61	6.333333333	8.333333333
1444	48.18	217.69	212.92	38.37	36	23.33333333
1445	48.22	218.77	213.62	13.83	15.33333333	0
1446	48.25	219.23	213.62	5.15	2.666666667	5
1447	48.28	219.31	213.77	9.23	-10.33333333	0.666666667
1448	48.32	219	213.79	7.15	-7.666666667	2
1449	48.35	218.77	213.85	8.34	-9	2.333333333
1450	48.38	218.5	213.92	13.08	-14.33333333	2.666666667
1451	48.42	218.07	214	6.77	-2.333333333	7
1452	48.45	218	214.21	17.26	-16.66666667	9.666666667
1453	48.48	217.5	214.5	49.19	50	22.33333333
1454	48.52	219	215.17	16.36	18	-3
1455	48.55	219.54	215.08	10.31	5	10
1456	48.58	219.69	215.38	9.5	2.666666667	10.33333333
1457	48.62	219.77	215.69	8.25	-9	2
1458	48.65	219.5	215.75	6.02	-6.333333333	-2
1459	48.68	219.31	215.69	6.99	-5.666666667	5.666666667
1460	48.72	219.14	215.86	12.99	-12.33333333	7.333333333
1461	48.75	218.77	216.08	8.39	-9	-2.666666667
1462	48.78	218.5	216	7.38	-6.333333333	5
1463	48.82	218.31	216.15	5.15	-2.666666667	5.333333333
1464	48.85	218.23	216.31	22.65	-24.33333333	6.333333333
1465	48.88	217.5	216.5	36.19	39.66666667	6.333333333
1466	48.92	218.69	216.69	25.9	27	10.33333333
1467	48.95	219.5	217	7.38	-6.333333333	5
1468	48.98	219.31	217.15	2.31	0	2.666666667
1469	49.02	219.31	217.23	6.53	6.333333333	3.333333333
1470	49.05	219.5	217.33	5.96	-6.333333333	1.666666667
1471	49.08	219.31	217.38	9.85	-10.33333333	4
1472	49.12	219	217.5	7.73	-7.666666667	4
1473	49.15	218.77	217.62	39.46	41	15.33333333
1474	49.18	220	218.08	30.18	30.66666667	14
1475	49.22	220.92	218.5	3.53	2.666666667	-2.666666667
1476	49.25	221	218.42	3.53	2.666666667	2.666666667
1477	49.28	221.08	218.5	7.9	-2.666666667	8.333333333
1478	49.32	221	218.75	5.82	-6	2.333333333
1479	49.35	220.82	218.82	11.23	12	3
1480	49.38	221.18	218.91	20.43	-22.66666667	0.333333333
1481	49.42	220.5	218.92	7.49	0	8.333333333
1482	49.45	220.5	219.17	6.83	-7.666666667	0.333333333
1483	49.48	220.27	219.18	24.2	-25.66666667	8
1484	49.52	219.5	219.42	6.99	7.666666667	-2
1485	49.55	219.73	219.36	7.94	-7.666666667	4.666666667
1486	49.58	219.5	219.5	45.57	50	8.333333333
1487	49.62	221	219.75	16.75	16.66666667	8.333333333
1488	49.65	221.5	220	2.58	-1.333333333	-2.666666667
1489	49.68	221.46	219.92	7.39	1.333333333	8.333333333
1490	49.72	221.5	220.17	4.99	0	5.333333333
1491	49.75	221.5	220.33	4.99	0	-5.333333333
1492	49.79	221.5	220.17	15.02	-16.66666667	1
1493	49.82	221	220.2	11.18	-9	8.333333333
1494	49.85	220.73	220.45	7.72	-7.666666667	-4
1495	49.89	220.5	220.33	11.35	-7.666666667	10.33333333
1496	49.92	220.27	220.64	14.67	-15	-6.333333333
1497	49.95	219.82	220.45	9.63	-10.66666667	1.666666667
1498	49.99	219.5	220.5	9.63	-7.666666667	7.666666667
1499	50.02	219.27	220.73	16.35	-18	0
1500	50.05	218.73	220.73	6.85	-7.666666667	0.666666667
1501	50.09	218.5	220.75	20.16	16.66666667	15
1502	50.12	219	221.2	38.46	42.33333333	5.333333333
1503	50.15	220.27	221.36	7.94	7.666666667	4.666666667
1504	50.19	220.5	221.5	6.95	-7.666666667	-1.666666667
1505	50.22	220.27	221.45	8.09	7.666666667	5
1506	50.25	220.5	221.6	15.28	-16.66666667	3.333333333
1507	50.29	220	221.7	3	0	3.333333333
1508	50.32	220	221.8	8.46	-9	-2.333333333
1509	50.35	219.73	221.73	9.67	9	5.666666667
1510	50.39	220	221.9	15.96	-16.66666667	6
1511	50.42	219.5	222.08	15.19	-16.66666667	-2.666666667
1512	50.45	219	222	8.17	-9	0
1513	50.49	218.73	222	8.17	0	9
1514	50.52	218.73	222.27	22.4	-24.33333333	-5.666666667
1515	50.55	218	222.1	5.98	-6	2.666666667
1516	50.59	217.82	222.18	2.72	0	3
1517	50.62	217.82	222.27	24.81	-27.33333333	4.333333333
1518	50.65	217	222.4	10.19	11	-2.333333333
1519	50.69	217.33	222.33	26.22	19	22.33333333
1520	50.72	217.9	223	21	21.66666667	9
1521	50.75	218.55	223.27	8.66	7.666666667	5.666666667
1522	50.79	218.78	223.44	9.38	-9.333333333	-4.666666667
1523	50.82	218.5	223.3	22.37	-24	-6.333333333
1524	50.85	217.78	223.11	0	0	0
1525	50.89	217.78	223.11	19.16	-1	21.33333333
1526	50.92	217.75	223.75	10.15	-10.66666667	3.666666667
1527	50.95	217.43	223.86	8.51	4.333333333	8.333333333
1528	50.99	217.56	224.11	18.09	-18.66666667	-7.666666667
1529	51.02	217	223.88	19.77	-11	18.66666667
1530	51.05	216.67	224.44	13.84	15.33333333	2
1531	51.09	217.13	224.5	79.38	29	83.33333333
1532	51.12	218	227	48.7	21	-50
1533	51.15	218.63	225.5	3.75	-4.333333333	0
1534	51.19	218.5	225.5	34.17	23.33333333	30
1535	51.22	219.2	226.4	30.89	-31.66666667	-13.33333333
1536	51.25	218.25	226	20.56	-18	-14.33333333
1537	51.29	217.71	225.57	22.91	2.333333333	25.33333333
1538	51.32	217.78	226.33	7.45	-7.333333333	-3.666666667
1539	51.35	217.56	226.22	8.31	-9	2.333333333
1540	51.39	217.29	226.29	52.08	-9.666666667	57
1541	51.42	217	228	0	0	0
1542	51.45	217	228	29.97	0	-33.33333333
1543	51.49	217	227	46.81	-40	-33.33333333
1544	51.52	215.8	226	23.26	6.666666667	25
1545	51.55	216	226.75	9.15	-9.666666667	3.666666667
1546	51.59	215.71	226.86	2.73	-2.666666667	0.666666667
1547	51.62	215.63	226.88	19.1	-21	4
1548	51.65	215	227	15.45	-16.66666667	-4
1549	51.69	214.5	226.88	7.27	2	7.666666667
1550	51.72	214.56	227.11	3.72	-2	-3.666666667
1551	51.75	214.5	227	20.17	8.333333333	21
1552	51.79	214.75	227.63	29.97	33.33333333	0
1553	51.82	215.75	227.63	7.96	8.333333333	2.666666667
1554	51.85	216	227.71	48.81	33.33333333	43
1555	51.89	217	229	52.98	-41.66666667	-41.66666667
1556	51.92	215.75	227.75	77.14	75	41.66666667
1557	51.95	218	229	0	0	0
1558	51.99	218	229	65.73	-66.66666667	-30
1559	52.02	216	228.1	18.01	-19	6.333333333
1560	52.05	215.43	228.29	0	0	0
1561	52.09	215.43	228.29	64.77	56.66666667	44.66666667
1562	52.12	217.13	229.63	28.53	29	12.33333333
1563	52.15	218	230	0	0	0
1564	52.19	218	230	0	0	0
1565	52.22	218	230	0	0	0
1566	52.25	218	230	0	0	0
1567	52.29	218	230	0	0	0
1568	52.32	218	230	0	0	0
1569	52.35	218	230	67.01	33.33333333	66.66666667
1570	52.39	219	232	67.01	-66.66666667	-33.33333333
1571	52.42	217	231	24.97	-27.66666667	0
1572	52.45	216.17	231	21.98	-5.666666667	23.66666667
1573	52.49	216	231.71	48.81	33.33333333	43
1574	52.52	217	233	75.74	-62	-57
1575	52.55	215.14	231.29	33.44	28.66666667	23.66666667
1576	52.59	216	232	33.51	-33.33333333	-16.66666667
1577	52.62	215	231.5	0	0	0
1578	52.65	215	231.5	26.22	-29	0
1579	52.69	214.13	231.5	3.75	4	0
1580	52.72	214.25	231.5	34.59	11.66666667	36.66666667
1581	52.75	214.6	232.6	72.15	71	37.66666667
1582	52.79	216.73	233.73	13.68	14	5.666666667
1583	52.82	217.15	233.9	32.95	-23.66666667	-28
1584	52.85	216.44	233.06	49.13	-39	-38.33333333
1585	52.89	215.27	231.91	6.82	7.666666667	0.333333333
1586	52.92	215.5	231.92	6.82	-7.666666667	-0.333333333
1587	52.96	215.27	231.91	8.18	-9	-0.333333333
1588	52.99	215	231.9	8.18	-9	0.333333333
1589	53.02	214.73	231.91	38.24	42.33333333	3
1590	53.06	216	232	0	0	0
1591	53.09	216	232	33.71	0	-37.33333333
1592	53.12	216	230.88	11.24	0	-12.66666667
1593	53.16	216	230.5	77.23	54.33333333	-66.66666667
1594	53.19	217.63	228.5	21.19	16.66666667	-16.66666667
1595	53.22	218.13	228	10.41	3	-11
1596	53.26	218.22	227.67	10.87	-10.66666667	-5.666666667
1597	53.29	217.9	227.5	6.19	-4	-5.666666667
1598	53.32	217.78	227.33	12.01	7.333333333	-11
1599	53.36	218	227	14.89	-7.333333333	-14.66666667
1600	53.39	217.78	226.56	0	0	0
1601	53.42	217.78	226.56	43.06	40.66666667	-25.33333333
1602	53.46	219	225.8	29.17	27.33333333	-17.66666667
1603	53.49	219.82	225.27	12.43	6	-12.33333333
1604	53.52	220	224.9	0	0	0
1605	53.56	220	224.9	12.36	-13.33333333	-3.333333333
1606	53.59	219.6	224.8	0	0	0
1607	53.62	219.6	224.8	9.06	6	-8
1608	53.66	219.78	224.56	9.38	-9.333333333	4.666666667
1609	53.69	219.5	224.7	5.99	0	-6.666666667
1610	53.72	219.5	224.5	36.21	36.66666667	-16.66666667
1611	53.76	220.6	224	27.63	30	-6.666666667
1612	53.79	221.5	223.8	3	3.333333333	0
1613	53.82	221.6	223.8	4.24	-3.333333333	-3.333333333
1614	53.86	221.5	223.7	8.38	9.333333333	-1
1615	53.89	221.78	223.67	9.71	-9.333333333	-5.666666667
1616	53.92	221.5	223.5	0	0	0
1617	53.96	221.5	223.5	8.49	-9.333333333	-2
1618	53.99	221.22	223.44	6.86	-7.333333333	2
1619	54.02	221	223.5	2.5	0	-2.666666667
1620	54.06	221	223.42	15.19	-16.66666667	2.666666667
1621	54.09	220.5	223.5	0	0	0
1622	54.12	220.5	223.5	8.49	-9.333333333	-2
1623	54.16	220.22	223.44	6.86	-7.333333333	2
1624	54.19	220	223.5	14.98	-16.66666667	0
1625	54.22	219.5	223.5	8.49	-9.333333333	-2
1626	54.26	219.22	223.44	6.86	-7.333333333	2
1627	54.29	219	223.5	8.29	-9	-1.666666667
1628	54.32	218.73	223.45	15.14	-17	-0.333333333
1629	54.36	218.22	223.44	6.86	-7.333333333	2
1630	54.39	218	223.5	0	0	0
1631	54.42	218	223.5	0	0	0
1632	54.46	218	223.5	44.95	50	0
1633	54.49	219.5	223.5	3	0	3.333333333
1634	54.52	219.5	223.6	0	0	0
1635	54.56	219.5	223.6	0	0	0
1636	54.59	219.5	223.6	3	0	3.333333333
1637	54.62	219.5	223.7	21.67	-24	-1
1638	54.66	218.78	223.67	15.24	-17	2
1639	54.69	218.27	223.73	0	0	0
1640	54.72	218.27	223.73	0	0	0
1641	54.76	218.27	223.73	14.91	-16.33333333	1.666666667
1642	54.79	217.78	223.78	8.35	-9.333333333	0.666666667
1643	54.82	217.5	223.8	6.83	-7.666666667	0.666666667
1644	54.86	217.27	223.82	0	0	0
1645	54.89	217.27	223.82	14.88	-16.33333333	-1.333333333
1646	54.92	216.78	223.78	8.35	-9.333333333	0.666666667
1647	54.96	216.5	223.8	7.15	-7.666666667	-2.333333333
1648	54.99	216.27	223.73	2.72	0	3
1649	55.02	216.27	223.82	23.43	-25.66666667	-4
1650	55.06	215.5	223.7	7.68	-7.666666667	4
1651	55.09	215.27	223.82	14.98	-16.33333333	2.333333333
1652	55.12	214.78	223.89	14.98	16.33333333	-2.333333333
1653	55.16	215.27	223.82	29.97	33.33333333	0
1654	55.19	216.27	223.82	6.83	7.666666667	-0.666666667
1655	55.22	216.5	223.8	17.87	16.66666667	11
1656	55.26	217	224.13	15.88	-16.66666667	5.666666667
1657	55.29	216.5	224.3	3	0	-3.333333333
1658	55.32	216.5	224.2	3	0	3.333333333
1659	55.36	216.5	224.3	17.47	-16.66666667	-10
1660	55.39	216	224	15.89	-9	15
1661	55.42	215.73	224.45	2.72	0	-3
1662	55.46	215.73	224.36	15.33	-17	2.666666667
1663	55.49	215.22	224.44	8.49	9.333333333	2
1664	55.52	215.5	224.5	23.2	-25.66666667	-1.666666667
1665	55.56	214.73	224.45	0	0	0
1666	55.59	214.73	224.45	6.95	-7.666666667	1.666666667
1667	55.62	214.5	224.5	9.63	-7.666666667	7.666666667
1668	55.66	214.27	224.73	0	0	0
1669	55.69	214.27	224.73	7.15	7.666666667	2.333333333
1670	55.72	214.5	224.8	6.83	-7.666666667	0.666666667
1671	55.76	214.27	224.82	2.72	0	3
1672	55.79	214.27	224.91	14.85	-16.33333333	-0.666666667
1673	55.82	213.78	224.89	14.85	16.33333333	0.666666667
1674	55.86	214.27	224.91	45.11	50.33333333	-0.666666667
1675	55.89	215.78	224.89	13.32	14.66666667	0
1676	55.92	216.22	224.89	0	0	0
1677	55.96	216.22	224.89	8.97	9.333333333	3.666666667
1678	55.99	216.5	225	0	0	0
1679	56.02	216.5	225	0	0	0
1680	56.06	216.5	225	8.32	5.666666667	-7.333333333
1681	56.09	216.67	224.78	29.97	33.33333333	0
1682	56.12	217.67	224.78	4.71	3.666666667	-3.666666667
1683	56.16	217.78	224.67	12.85	7.333333333	-12.33333333
1684	56.19	218	224.3	2.91	-2.666666667	-1.666666667
1685	56.23	217.92	224.25	9.49	10	2.666666667
1686	56.26	218.22	224.33	12.21	6	12.33333333
1687	56.29	218.4	224.7	48	53.33333333	-2.333333333
1688	56.33	220	224.63	13.75	13.33333333	-7.666666667
1689	56.36	220.4	224.4	0	0	0
1690	56.39	220.4	224.4	7.57	-7.333333333	-4.333333333
1691	56.43	220.18	224.27	7.57	7.333333333	4.333333333
1692	56.46	220.4	224.4	0	0	0
1693	56.49	220.4	224.4	0	0	0
1694	56.53	220.4	224.4	15.59	-6	16.33333333
1695	56.56	220.22	224.89	10.17	6	-9.666666667
1696	56.59	220.4	224.6	42.97	45	16
1697	56.63	221.75	225.08	14.41	16	0
1698	56.66	222.23	225.08	4.78	-4.666666667	-2.666666667
1699	56.69	222.09	225	6.58	-3	6.666666667
1700	56.73	222	225.2	7.33	6	5.333333333
1701	56.76	222.18	225.36	8.1	-8.666666667	2
1702	56.79	221.92	225.42	10.32	8.666666667	7.333333333
1703	56.83	222.18	225.64	13.89	-15	3
1704	56.86	221.73	225.73	21.81	-24.33333333	-1
1705	56.89	221	225.7	5.99	0	6.666666667
1706	56.93	221	225.9	0	0	0
1707	56.96	221	225.9	15.12	-16.66666667	-2.333333333
1708	56.99	220.5	225.83	18.26	16.66666667	11.66666667
1709	57.03	221	226.18	36.14	40	4
1710	57.06	222.2	226.3	10.81	10	6.666666667
1711	57.09	222.5	226.5	3	0	-3.333333333
1712	57.13	222.5	226.4	8.56	-9.333333333	-2.333333333
1713	57.16	222.22	226.33	9.6	6	9
1714	57.19	222.4	226.6	7.57	-7.333333333	4.333333333
1715	57.23	222.18	226.73	0	0	0
1716	57.26	222.18	226.73	20.68	-22.66666667	3.333333333
1717	57.29	221.5	226.83	6.83	-7.666666667	-0.333333333
1718	57.33	221.27	226.82	2.72	-3	0
1719	57.36	221.18	226.82	5.98	-6	2.666666667
1720	57.39	221	226.9	14.99	-16.66666667	0.666666667
1721	57.43	220.5	226.92	2.5	0	2.666666667
1722	57.46	220.5	227	15.68	-16.66666667	5
1723	57.49	220	227.15	9.38	-9	-5
1724	57.53	219.73	227	30.09	33.33333333	3
1725	57.56	220.73	227.09	16.57	18	3
1726	57.59	221.27	227.18	7.68	7.666666667	4
1727	57.63	221.5	227.3	0	0	0
1728	57.66	221.5	227.3	8.24	-7.666666667	5
1729	57.69	221.27	227.45	3.38	-1.666666667	3.666666667
1730	57.73	221.22	227.56	2.86	1.666666667	2.666666667
1731	57.76	221.27	227.64	8.39	-9	2
1732	57.79	221	227.7	8.91	-9	4
1733	57.83	220.73	227.82	21.8	-24.33333333	-0.666666667
1734	57.86	220	227.8	8.19	9	0.666666667
1735	57.89	220.27	227.82	16.35	-18	0
1736	57.93	219.73	227.82	17.45	-15.33333333	12
1737	57.96	219.27	228.18	0	0	0
1738	57.99	219.27	228.18	43.68	48.66666667	3
1739	58.03	220.73	228.27	23.17	25.66666667	1
1740	58.06	221.5	228.3	5.99	0	6.666666667
1741	58.09	221.5	228.5	3	0	3.333333333
1742	58.13	221.5	228.6	5.99	0	6.666666667
1743	58.16	221.5	228.8	0	0	0
1744	58.19	221.5	228.8	15.28	-16.66666667	3.333333333
1745	58.23	221	228.9	11.17	-12	-2.666666667
1746	58.26	220.64	228.82	8.17	0	9
1747	58.29	220.64	229.09	11.23	-12.33333333	-3
1748	58.33	220.27	229	7.52	-0.666666667	8.333333333
1749	58.36	220.25	229.25	0	0	0
1750	58.39	220.25	229.25	21.34	22.33333333	8.333333333
1751	58.43	220.92	229.5	25.86	28.66666667	2
1752	58.46	221.78	229.56	12.28	7.333333333	11.33333333
1753	58.49	222	229.9	6.67	7.333333333	-0.333333333
1754	58.53	222.22	229.89	9.66	-10.66666667	0.333333333
1755	58.56	221.9	229.9	8.27	-8.666666667	-2.666666667
1756	58.59	221.64	229.82	6.81	-4.666666667	6
1757	58.63	221.5	230	8.99	0	10
1758	58.66	221.5	230.3	3	0	3.333333333
1759	58.69	221.5	230.4	0	0	0
1760	58.73	221.5	230.4	4.24	-3.333333333	3.333333333
1761	58.76	221.4	230.5	20.21	-22.33333333	-1.666666667
1762	58.79	220.73	230.45	10.9	0	12.33333333
1763	58.83	220.73	230.82	7.68	-7.666666667	-4
1764	58.86	220.5	230.7	16.14	-16.66666667	6.666666667
1765	58.89	220	230.9	16.14	16.66666667	-6.666666667
1766	58.93	220.5	230.7	35.04	39	2.666666667
1767	58.96	221.67	230.78	6.3	7	-1
1768	58.99	221.88	230.75	13.96	15	-2.666666667
1769	59.03	222.33	230.67	24.97	28	0
1770	59.06	223.17	230.67	29.81	32.33333333	6.333333333
1771	59.09	224.14	230.86	11.17	12	-3.666666667
1772	59.13	224.5	230.75	13.82	10	-11.66666667
1773	59.16	224.8	230.4	17.98	-20	0
1774	59.19	224.2	230.4	5.99	0	6.666666667
1775	59.23	224.2	230.6	48.32	26.66666667	46.66666667
1776	59.26	225	232	0	0	0
1777	59.29	225	232	67.01	33.33333333	-66.66666667
1778	59.33	226	230	37.91	-40	13.33333333
1779	59.36	224.8	230.4	29.97	33.33333333	0
1780	59.4	225.8	230.4	11.99	13.33333333	0
1781	59.43	226.2	230.4	48.32	-6.666666667	53.33333333
1782	59.46	226	232	52.15	16.66666667	-55.66666667
1783	59.5	226.5	230.33	15.8	-16.66666667	5.666666667
1784	59.53	226	230.5	6.7	6.666666667	-3.333333333
1785	59.56	226.2	230.4	18.95	-6.666666667	20
1786	59.6	226	231	19.15	-9.666666667	-19
1787	59.63	225.71	230.43	17.65	19.33333333	4.666666667
1788	59.66	226.29	230.57	27.41	30.33333333	1
1789	59.7	227.2	230.6	17.98	20	0
1790	59.73	227.8	230.6	9.21	6.666666667	7.666666667
1791	59.76	228	230.83	13.78	-14.33333333	5.666666667
1792	59.8	227.57	231	32.61	14.33333333	33.33333333
1793	59.83	228	232	0	0	0
1794	59.86	228	232	21.19	-16.66666667	-16.66666667
1795	59.9	227.5	231.5	9.48	-10	-3.333333333
1796	59.93	227.2	231.4	14.95	-16.33333333	-3.666666667
1797	59.96	226.71	231.29	52.08	9.666666667	57
1798	60	227	233	47.38	-16.66666667	-50
1799	60.03	226.5	231.5	45.11	50	-4
1800	60.06	228	231.38	34.83	36.66666667	-12.66666667
1801	60.1	229.1	231	3	0	3.333333333
1802	60.13	229.1	231.1	7	-7	-3.333333333
1803	60.16	228.89	231	3.33	0	-3.666666667
1804	60.2	228.89	230.89	3.33	-3.666666667	0
1805	60.23	228.78	230.89	8.97	-9.333333333	3.666666667
1806	60.26	228.5	231	0	0	0
1807	60.3	228.5	231	12.36	-13.33333333	-3.333333333
1808	60.33	228.1	230.9	36.58	33.33333333	-23.33333333
1809	60.36	229.1	230.2	20.49	22.66666667	-3
1810	60.4	229.78	230.11	18.84	14.66666667	-14.66666667
1811	60.43	230.22	229.67	6.95	-7.333333333	-2.333333333
1812	60.46	230	229.6	3	0	3.333333333
1813	60.5	230	229.7	8.99	0	-10
1814	60.53	230	229.4	14.98	-16.66666667	0
1815	60.56	229.5	229.4	6.9	-7.666666667	-1.333333333
1816	60.6	229.27	229.36	22.34	24.33333333	-5.333333333
1817	60.63	230	229.2	45.05	50	-3.333333333
1818	60.66	231.5	229.1	8.9	7.666666667	-6.333333333
1819	60.7	231.73	228.91	8.18	9	-0.333333333
1820	60.73	232	228.9	3	0	3.333333333
1821	60.76	232	229	3	0	-3.333333333
1822	60.8	232	228.9	3	0	3.333333333
1823	60.83	232	229	23.31	-26	0
1824	60.86	231.22	229	31.59	33.33333333	11
1825	60.9	232.22	229.33	36.19	39.33333333	9
1826	60.93	233.4	229.6	18.53	20	5
1827	60.96	234	229.75	0	0	0
1828	61	234	229.75	7.49	0	8.333333333
1829	61.03	234	230	3	0	-3.333333333
1830	61.06	234	229.9	7.3	-7.333333333	3.333333333
1831	61.1	233.78	230	8.32	-9.333333333	0
1832	61.13	233.5	230	30.2	33.33333333	4.333333333
1833	61.16	234.5	230.13	31.5	24	25.33333333
1834	61.2	235.22	230.89	23.55	26	3.666666667
1835	61.23	236	231	0	0	0
1836	61.26	236	231	0	0	0
1837	61.3	236	231	0	0	0
1838	61.33	236	231	7.45	-7.333333333	-3.666666667
1839	61.36	235.78	230.89	3.33	0	3.666666667
1840	61.4	235.78	231	3.12	-1.666666667	3
1841	61.43	235.73	231.09	7.34	-7.666666667	-3
1842	61.46	235.5	231	3	0	3.333333333
1843	61.5	235.5	231.1	3	0	3.333333333
1844	61.53	235.5	231.2	23.39	25.66666667	-3.666666667
1845	61.56	236.27	231.09	28.46	31.66666667	0.666666667
1846	61.6	237.22	231.11	16.65	15	-11
1847	61.63	237.67	230.78	3.33	3.666666667	0
1848	61.66	237.78	230.78	18.84	14.66666667	-15
1849	61.7	238.22	230.33	49.44	49.33333333	-24.33333333
1850	61.73	239.7	229.6	42.73	36	-31
1851	61.76	240.78	228.67	0	0	0
1852	61.8	240.78	228.67	8.32	7.333333333	-5.666666667
1853	61.83	241	228.5	7.34	-3	-7.666666667
1854	61.86	240.91	228.27	9.98	6.333333333	-9
1855	61.9	241.1	228	4.24	-3.333333333	-3.333333333
1856	61.93	241	227.9	10.97	-3	-11.66666667
1857	61.96	240.91	227.55	6.41	-7	-1.666666667
1858	62	240.7	227.5	6.7	-6.666666667	-3.333333333
1859	62.03	240.5	227.4	0	0	0
1860	62.06	240.5	227.4	3	0	-3.333333333
1861	62.1	240.5	227.3	43.07	44	-19
1862	62.13	241.82	226.73	27.03	25.33333333	-16
1863	62.16	242.58	226.25	0	0	0
1864	62.2	242.58	226.25	2.5	0	-2.666666667
1865	62.23	242.58	226.17	4.99	0	-5.666666667
1866	62.26	242.58	226	7.49	0	-8.333333333
1867	62.3	242.58	225.75	15.19	-16.66666667	-2.666666667
1868	62.33	242.08	225.67	0	0	0
1869	62.36	242.08	225.67	8	-8.666666667	-1
1870	62.4	241.82	225.64	2.72	0	-3
1871	62.43	241.82	225.55	2.72	-3	0
1872	62.46	241.73	225.55	14.67	-15.33333333	-6.333333333
1873	62.5	241.27	225.36	0	0	0
1874	62.53	241.27	225.36	39.14	41	-14.66666667
1875	62.57	242.5	224.92	25.83	27	-10
1876	62.6	243.31	224.62	7.56	-7.666666667	-4
1877	62.63	243.08	224.5	7.56	7.666666667	4
1878	62.67	243.31	224.62	10.32	-1.333333333	-11.66666667
1879	62.7	243.27	224.27	15.13	-16.66666667	1.333333333
1880	62.73	242.77	224.31	2.31	-2.666666667	0
1881	62.77	242.69	224.31	4.61	0	-5.333333333
1882	62.8	242.69	224.15	18.82	-20.33333333	-5
1883	62.83	242.08	224	2.5	-2.666666667	0
1884	62.87	242	224	9.5	-10.33333333	2.666666667
1885	62.9	241.69	224.08	6.21	-6.333333333	-2.666666667
1886	62.93	241.5	224	25.17	27	-7.666666667
1887	62.97	242.31	223.77	30.32	33.33333333	-5
1888	63	243.31	223.62	21.03	23	-4
1889	63.03	244	223.5	12.49	-14	0
1890	63.07	243.58	223.5	2.5	-2.666666667	0
1891	63.1	243.5	223.5	0	0	0
1892	63.13	243.5	223.5	2.5	0	-2.666666667
1893	63.17	243.5	223.42	6.99	-7.666666667	-2
1894	63.2	243.27	223.36	14.06	14	-7
1895	63.23	243.69	223.15	31.36	33.33333333	-10
1896	63.27	244.69	222.85	18.59	20.66666667	-2.666666667
1897	63.3	245.31	222.77	2.31	0	-2.666666667
1898	63.33	245.31	222.69	0	0	0
1899	63.37	245.31	222.69	6.41	6.333333333	3.333333333
1900	63.4	245.5	222.79	2.14	0	-2.666666667
1901	63.43	245.5	222.71	6.48	-6.333333333	-3
1902	63.47	245.31	222.62	7.88	-8	-4
1903	63.5	245.07	222.5	0	0	0
1904	63.53	245.07	222.5	9.13	-10	1.333333333
1905	63.57	244.77	222.54	14.02	-15.33333333	2.666666667
1906	63.6	244.31	222.62	3.26	-2.666666667	-2.666666667
1907	63.63	244.23	222.54	4.91	-5.333333333	-1.333333333
1908	63.67	244.07	222.5	4.79	-2.333333333	-4.666666667
1909	63.7	244	222.36	7.59	-7.666666667	3.333333333
1910	63.73	243.77	222.46	16.3	-18	2.666666667
1911	63.77	243.23	222.54	7.66	-7.666666667	-3.666666667
1912	63.8	243	222.43	7.81	-7.666666667	-4
1913	63.83	242.77	222.31	2.31	0	2.333333333
1914	63.87	242.77	222.38	6.63	-6.666666667	-3
1915	63.9	242.57	222.29	5.96	6.666666667	0.666666667
1916	63.93	242.77	222.31	30.32	33.33333333	-5.333333333
1917	63.97	243.77	222.15	9.39	10	-2.666666667
1918	64	244.07	222.07	9.78	8	-7.333333333
1919	64.03	244.31	221.85	2.31	0	2.333333333
1920	64.07	244.31	221.92	16.14	-18	0
1921	64.1	243.77	221.92	2.31	0	2.666666667
1922	64.13	243.77	222	7.31	-6.666666667	-4.666666667
1923	64.17	243.57	221.86	2.14	-2.333333333	0
1924	64.2	243.5	221.86	9.46	-9	-5.666666667
1925	64.23	243.23	221.69	7.07	-7.666666667	-1.666666667
1926	64.27	243	221.64	14.36	-14.33333333	7.333333333
1927	64.3	242.57	221.86	14.36	14.33333333	-7.333333333
1928	64.33	243	221.64	47.09	52.33333333	0
1929	64.37	244.57	221.64	7.6	7.666666667	-3.666666667
1930	64.4	244.8	221.53	2	2.333333333	0
1931	64.43	244.87	221.53	6.89	6.666666667	-3.333333333
1932	64.47	245.07	221.43	15.14	-16.66666667	2.333333333
1933	64.5	244.57	221.5	3.03	-2.333333333	-2.333333333
1934	64.53	244.5	221.43	2.14	-2.333333333	0
1935	64.57	244.43	221.43	2.14	0	-2.333333333
1936	64.6	244.43	221.36	12.48	-12	-7.333333333
1937	64.63	244.07	221.14	11.66	-12.66666667	3
1938	64.67	243.69	221.23	2.31	0	-2.666666667
1939	64.7	243.69	221.15	19.17	-20.66666667	-5
1940	64.73	243.07	221	9.06	-10	0
1941	64.77	242.77	221	6.3	-6.666666667	-2.333333333
1942	64.8	242.57	220.93	9.23	-8.666666667	-5.333333333
1943	64.83	242.31	220.77	9.59	-10.33333333	3
1944	64.87	242	220.86	11.53	-12	-5
1945	64.9	241.64	220.71	12.7	-13.66666667	-3
1946	64.93	241.23	220.62	2.31	0	2.333333333
1947	64.97	241.23	220.69	7.48	-5.333333333	-6.333333333
1948	65	241.07	220.5	43.29	47.66666667	-7
1949	65.03	242.5	220.29	17.26	19	-2.666666667
1950	65.07	243.07	220.21	2.14	2.333333333	0
1951	65.1	243.14	220.21	9.8	-9.666666667	-4.333333333
1952	65.13	242.85	220.08	7.54	-7	-5
1953	65.17	242.64	219.93	2.14	-2.333333333	0
1954	65.2	242.57	219.93	7.36	-6.333333333	-5.333333333
1955	65.23	242.38	219.77	2.31	-2.333333333	0
1956	65.27	242.31	219.77	9.37	-10.33333333	-2
1957	65.3	242	219.71	14.36	-14.33333333	-7
1958	65.33	241.57	219.5	2.14	-2.333333333	0
1959	65.37	241.5	219.5	8.15	-9	1.333333333
1960	65.4	241.23	219.54	17.66	-19.66666667	-1.333333333
1961	65.43	240.64	219.5	7.72	-7	-4.666666667
1962	65.47	240.43	219.36	6.76	-5.333333333	-5.333333333
1963	65.5	240.27	219.2	17.24	-19.33333333	1
1964	65.53	239.69	219.23	7.81	-4	-7.666666667
1965	65.57	239.57	219	27.94	31	-2.666666667
1966	65.6	240.5	218.92	31.07	33.33333333	-9.333333333
1967	65.63	241.5	218.64	9.65	-6.333333333	-8.666666667
1968	65.67	241.31	218.38	4.61	0	-5
1969	65.7	241.31	218.23	4.61	0	5
1970	65.73	241.31	218.38	4.61	0	-5
1971	65.77	241.31	218.23	9.9	-8	-7.666666667
1972	65.8	241.07	218	9.06	-10	0
1973	65.84	240.77	218	14.02	-15.33333333	-2.666666667
1974	65.87	240.31	217.92	4.61	0	-5
1975	65.9	240.31	217.77	9.23	-10.33333333	0.666666667
1976	65.94	240	217.79	20.94	-23	-3.333333333
1977	65.97	239.31	217.69	5.15	-2.666666667	-5
1978	66	239.23	217.54	2.31	0	-2.666666667
1979	66.04	239.23	217.46	13.83	-15.33333333	0
1980	66.07	238.77	217.46	47.02	51.33333333	-10.33333333
1981	66.1	240.31	217.15	27.66	30.66666667	0
1982	66.14	241.23	217.15	8.98	6.666666667	-7.333333333
1983	66.17	241.43	216.93	2.14	0	-2.333333333
1984	66.2	241.43	216.86	12.52	11.33333333	-8
1985	66.24	241.77	216.62	49.82	55.33333333	3
1986	66.27	243.43	216.71	17.65	19	-4.666666667
1987	66.3	244	216.57	7.04	7.666666667	1.666666667
1988	66.34	244.23	216.62	6.63	6.666666667	3
1989	66.37	244.43	216.71	6.63	-6.666666667	-3
1990	66.4	244.23	216.62	5.9	-5.333333333	-4
1991	66.44	244.07	216.5	2.14	-2.333333333	0
1992	66.47	244	216.5	2.14	-2.333333333	0
1993	66.5	243.93	216.5	7.91	-8.666666667	1
1994	66.54	243.67	216.53	20.22	-22.33333333	-3.333333333
1995	66.57	243	216.43	2.14	0	-2.333333333
1996	66.6	243	216.36	0	0	0
1997	66.64	243	216.36	14.36	-14.33333333	-7.333333333
1998	66.67	242.57	216.14	11.34	-11.33333333	5.666666667
1999	66.7	242.23	216.31	7.46	-7.666666667	-3.333333333
2000	66.74	242	216.21	13.02	14.33333333	-2.333333333
[truncated: 24,971 more rows]
