# Supplementary material for: Statistical Mechanics of Zooplankton
Source: PLoS One. 2015 Aug 13;10(8):e0135258. doi: 10.1371/journal.pone.0135258 (PMC4535848; doi:10.1371/journal.pone.0135258)
Supplement: S1 Data Files — Information on the file contents and the data format is contained. (ZIP) [file pone.0135258.s001.zip › raw data vibrio/exp15.txt]

1	0.03	33	23	17.98	-20	0
2	0.07	32.4	23	0	0	0
3	0.1	32.4	23	12.18	-13.33333333	-2.333333333
4	0.13	32	22.93	4.6	-2.333333333	4.666666667
5	0.17	31.93	23.07	0	0	0
6	0.2	31.93	23.07	9.76	-9.666666667	4.666666667
7	0.23	31.64	23.21	10.06	-11	0.666666667
8	0.27	31.31	23.23	3.26	-2.666666667	2.666666667
9	0.3	31.23	23.31	3.26	-2.666666667	-2.666666667
10	0.33	31.15	23.23	12.85	-14	1.333333333
11	0.37	30.73	23.27	0	0	0
12	0.4	30.73	23.27	7.05	-7.666666667	2
13	0.43	30.5	23.33	30.38	33.33333333	5.666666667
14	0.47	31.5	23.5	14.98	16.66666667	0
15	0.5	32	23.5	0	0	0
16	0.53	32	23.5	0	0	0
17	0.57	32	23.5	7.01	7.666666667	1.333333333
18	0.6	32.23	23.54	16.3	18	2.666666667
19	0.63	32.77	23.62	27.3	24.33333333	-18.33333333
20	0.67	33.5	23.07	28.16	31	4.666666667
21	0.7	34.43	23.21	8.11	8.666666667	-2
22	0.73	34.69	23.15	9.15	-6.333333333	-7.666666667
23	0.77	34.5	22.92	0	0	0
24	0.8	34.5	22.92	0	0	0
25	0.83	34.5	22.92	0	0	0
26	0.87	34.5	22.92	10.71	6.333333333	-10
27	0.9	34.69	22.62	9.51	2.666666667	-10.33333333
28	0.93	34.77	22.31	0	0	0
29	0.97	34.77	22.31	29.97	33.33333333	0
30	1	35.77	22.31	23.76	24.33333333	-10.33333333
31	1.03	36.5	22	14.48	10.66666667	-12
32	1.07	36.82	21.64	0	0	0
33	1.1	36.82	21.64	6.09	3	-6.333333333
34	1.13	36.91	21.45	4.54	3	-4
35	1.17	37	21.33	8.22	-9	1
36	1.2	36.73	21.36	2.72	0	-3
37	1.23	36.73	21.27	8.87	-7.666666667	-6.333333333
38	1.27	36.5	21.08	0	0	0
39	1.3	36.5	21.08	0	0	0
40	1.33	36.5	21.08	41.42	39.66666667	-23.33333333
41	1.37	37.69	20.38	18.44	20.66666667	0
42	1.4	38.31	20.38	9.79	-3.333333333	-10.33333333
43	1.43	38.21	20.07	7.31	3.333333333	-7.333333333
44	1.47	38.31	19.85	2.31	0	-2.666666667
45	1.5	38.31	19.77	0	0	0
46	1.53	38.31	19.77	12.2	-1.333333333	-13.66666667
47	1.57	38.27	19.36	0	0	0
48	1.6	38.27	19.36	9.14	-9	4.666666667
49	1.64	38	19.5	9.29	-5	-9
50	1.67	37.85	19.23	25.54	-28.33333333	3.333333333
51	1.7	37	19.33	0	0	0
52	1.74	37	19.33	2.5	0	3
53	1.77	37	19.42	5.65	-5	-3.666666667
54	1.8	36.85	19.31	2.31	-2.666666667	0
55	1.84	36.77	19.31	12.52	-11.66666667	-7.666666667
56	1.87	36.42	19.08	2.5	2.666666667	0
57	1.9	36.5	19.08	12.49	-11	-8.333333333
58	1.94	36.17	18.83	20.59	-22.33333333	5.666666667
59	1.97	35.5	19	9	-6.333333333	-7.666666667
60	2	35.31	18.77	10.38	-10.33333333	5.333333333
61	2.04	35	18.93	10.38	10.33333333	-5.333333333
62	2.07	35.31	18.77	18.44	-20.66666667	0
63	2.1	34.69	18.77	6.53	-6.333333333	-3.333333333
64	2.14	34.5	18.67	4.99	0	-5.666666667
65	2.17	34.5	18.5	38.19	42.33333333	-4
66	2.2	35.77	18.38	13.38	14.33333333	-3.666666667
67	2.24	36.2	18.27	2.83	2.333333333	-2.333333333
68	2.27	36.27	18.2	0	0	0
69	2.3	36.27	18.2	7.98	7.666666667	-4.333333333
70	2.34	36.5	18.07	2.14	0	-2.333333333
71	2.37	36.5	18	0	0	0
72	2.4	36.5	18	22.02	-24.33333333	-2.666666667
73	2.44	35.77	17.92	8.05	7.666666667	-4.333333333
74	2.47	36	17.79	0	0	0
75	2.5	36	17.79	14.98	-16.66666667	0
76	2.54	35.5	17.79	8.54	-9	-3.333333333
77	2.57	35.23	17.69	2.31	0	-2.333333333
78	2.6	35.23	17.62	19.98	-22	3
79	2.64	34.57	17.71	33.65	36.66666667	-8
80	2.67	35.67	17.47	30.04	33.33333333	2
81	2.7	36.67	17.53	10.04	11	-1
82	2.74	37	17.5	2.14	0	-2.333333333
83	2.77	37	17.43	0	0	0
84	2.8	37	17.43	0	0	0
85	2.84	37	17.43	0	0	0
86	2.87	37	17.43	0	0	0
87	2.9	37	17.43	6.99	-7.666666667	1
88	2.94	36.77	17.46	13.19	-14.66666667	-2
89	2.97	36.33	17.4	10.07	-11	-1.333333333
90	3	36	17.36	2.14	0	-2.333333333
91	3.04	36	17.29	0	0	0
92	3.07	36	17.29	15.14	-16.66666667	2.333333333
93	3.1	35.5	17.36	8.43	-7.666666667	-5.333333333
94	3.14	35.27	17.2	8	-9	0.333333333
95	3.17	35	17.21	6.93	-7.666666667	0.666666667
96	3.2	34.77	17.23	0	0	0
97	3.24	34.77	17.23	9.11	-6.666666667	-7.666666667
98	3.27	34.57	17	15.46	-16.33333333	5.666666667
99	3.3	34.08	17.17	15.6	-17	-3.333333333
100	3.34	33.57	17.07	2.14	-2.333333333	0
101	3.37	33.5	17.07	15.14	-16.66666667	-2.333333333
102	3.4	33	17	7.29	-7.666666667	2.666666667
103	3.44	32.77	17.08	10.42	-9	-7.333333333
104	3.47	32.5	16.86	2.14	0	2.333333333
105	3.5	32.5	16.93	8.44	-9	-2.666666667
106	3.54	32.23	16.85	8.08	9	0.333333333
107	3.57	32.5	16.86	30.65	33.33333333	-7.333333333
108	3.6	33.5	16.64	1.78	0	-2
109	3.64	33.5	16.58	8.86	9	-4
110	3.67	33.77	16.46	2.31	0	-2.666666667
111	3.7	33.77	16.38	2.31	0	2.666666667
112	3.74	33.77	16.46	10.27	-11.33333333	1.333333333
113	3.77	33.43	16.5	2.14	0	-2.333333333
114	3.8	33.43	16.43	13.02	-14.33333333	2.333333333
115	3.84	33	16.5	7.01	-7.666666667	-1.333333333
116	3.87	32.77	16.46	3.26	-2.666666667	-2.666666667
117	3.9	32.69	16.38	2.31	0	-2.333333333
118	3.94	32.69	16.31	21.53	-23	6.333333333
119	3.97	32	16.5	7.01	-7.666666667	-1.333333333
120	4	31.77	16.46	0	0	0
121	4.04	31.77	16.46	9.64	-9	-5.666666667
122	4.07	31.5	16.29	2.14	-2.333333333	0
123	4.1	31.43	16.29	19.77	-22	0.666666667
124	4.14	30.77	16.31	2.31	0	-2.666666667
125	4.17	30.77	16.23	17.09	-19	1.333333333
126	4.2	30.2	16.27	0	0	0
127	4.24	30.2	16.27	9.99	-6.666666667	-9
128	4.27	30	16	0	0	0
129	4.3	30	16	0	0	0
130	4.34	30	16	29.97	33.33333333	0
131	4.37	31	16	42.38	-33.33333333	33.33333333
132	4.4	30	17	35.76	16.66666667	-36
133	4.44	30.5	15.92	8.86	6.333333333	-7.666666667
134	4.47	30.69	15.69	2.31	0	-2.333333333
135	4.5	30.69	15.62	9.85	10.33333333	-4
136	4.54	31	15.5	2.5	-2.666666667	0
137	4.57	30.92	15.5	8.87	-6.333333333	-7.666666667
138	4.6	30.73	15.27	24.56	25.66666667	-9
139	4.64	31.5	15	39.21	39.66666667	-18
140	4.67	32.69	14.46	9.24	7.666666667	-7
141	4.7	32.92	14.25	13.59	10.33333333	-11
142	4.74	33.23	13.92	16.28	11.33333333	-14
143	4.77	33.57	13.5	5.72	-6.333333333	1.333333333
144	4.8	33.38	13.54	9.1	-10	-1.333333333
145	4.84	33.08	13.5	2.5	-2.666666667	0
146	4.87	33	13.5	7.73	-7.666666667	4
147	4.91	32.77	13.62	11.53	0	-13
148	4.94	32.77	13.23	4.61	0	-5
149	4.97	32.77	13.08	3.26	-2.666666667	2.333333333
150	5.01	32.69	13.15	25.23	27	-7.666666667
151	5.04	33.5	12.92	25.83	27	-10
152	5.07	34.31	12.62	13.44	12.66666667	-8
153	5.11	34.69	12.38	2.31	2.666666667	0
154	5.14	34.77	12.38	2.31	0	-2.333333333
155	5.17	34.77	12.31	0	0	0
156	5.21	34.77	12.31	4.61	0	-5.333333333
157	5.24	34.77	12.15	15.46	-15.33333333	-7.666666667
158	5.27	34.31	11.92	0	0	0
159	5.31	34.31	11.92	4.61	0	-5
160	5.34	34.31	11.77	2.31	0	-2.666666667
161	5.37	34.31	11.69	10.46	-10.33333333	5.666666667
162	5.41	34	11.86	6.92	7.666666667	-0.333333333
163	5.44	34.23	11.85	21.9	-24.33333333	-0.666666667
164	5.47	33.5	11.83	6.07	-6.333333333	-2
165	5.51	33.31	11.77	15.46	15.33333333	-7.666666667
166	5.54	33.77	11.54	29.97	33.33333333	0
167	5.57	34.77	11.54	9.13	10	-1.333333333
168	5.61	35.07	11.5	5.9	5.333333333	-4
169	5.64	35.23	11.38	0	0	0
170	5.67	35.23	11.38	8.78	9	4
171	5.71	35.5	11.5	10.7	-12	0
172	5.74	35.14	11.5	7.44	-7.333333333	4
173	5.77	34.92	11.62	4.61	-5	0
174	5.81	34.77	11.62	2.31	-2.666666667	0
175	5.84	34.69	11.62	0	0	0
176	5.87	34.69	11.62	2.31	0	2.333333333
177	5.91	34.69	11.69	28.25	29.66666667	10.33333333
178	5.94	35.58	12	26.64	26.66666667	12.66666667
179	5.97	36.38	12.38	6.6	-7	1.333333333
180	6.01	36.17	12.42	7.48	7	4
181	6.04	36.38	12.54	16.21	9.666666667	15.33333333
182	6.07	36.67	13	2.5	-3	0
183	6.11	36.58	13	13.88	-14.66666667	-4.666666667
184	6.14	36.14	12.86	4.79	-2.333333333	4.666666667
185	6.17	36.07	13	6.41	-5	-5
186	6.21	35.92	12.85	8.96	-8.333333333	5
187	6.24	35.67	13	2.5	-3	0
188	6.27	35.58	13	9.13	-6.666666667	7.666666667
189	6.31	35.38	13.23	3.26	-2.333333333	2.666666667
190	6.34	35.31	13.31	4.61	-5.333333333	0
191	6.37	35.15	13.31	16.07	-16	-7.666666667
192	6.41	34.67	13.08	11.63	-12	5
193	6.44	34.31	13.23	2.31	0	2.666666667
194	6.47	34.31	13.31	20.35	-21.33333333	-7.666666667
195	6.51	33.67	13.08	17.66	13.66666667	14
196	6.54	34.08	13.5	22.4	24.66666667	4.666666667
197	6.57	34.82	13.64	27.67	28.33333333	12
198	6.61	35.67	14	4.54	5	0
199	6.64	35.82	14	16.16	1	18
200	6.67	35.85	14.54	3.31	0.333333333	-3.666666667
201	6.71	35.86	14.43	16.79	-18.33333333	3.666666667
202	6.74	35.31	14.54	2.31	0	2.666666667
203	6.77	35.31	14.62	0	0	0
204	6.81	35.31	14.62	9.27	-10.33333333	-1.333333333
205	6.84	35	14.58	9.78	-10.33333333	3.666666667
206	6.87	34.69	14.69	6.02	-6.333333333	2
207	6.91	34.5	14.75	2.5	0	2.666666667
208	6.94	34.5	14.83	8.29	-9	-2
209	6.97	34.23	14.77	9.78	-7.666666667	7.666666667
210	7.01	34	15	9.99	-11	0
211	7.04	33.67	15	2.5	0	2.666666667
212	7.07	33.67	15.08	7.49	-8.333333333	0
213	7.11	33.42	15.08	7.9	-8.333333333	3
214	7.14	33.17	15.17	33.54	32.33333333	18
215	7.17	34.14	15.71	10.76	12	1.333333333
216	7.21	34.5	15.75	8.25	9	-2
217	7.24	34.77	15.69	6.92	0	7.666666667
218	7.27	34.77	15.92	0	0	0
219	7.31	34.77	15.92	14.58	-15.33333333	-5
220	7.34	34.31	15.77	5.54	-3.333333333	5.333333333
221	7.37	34.21	15.93	8.99	-9.666666667	2.333333333
222	7.41	33.92	16	7.29	-2.333333333	7.666666667
223	7.44	33.85	16.23	6.2	-6	3.333333333
224	7.47	33.67	16.33	4.92	-4.333333333	-3.333333333
225	7.51	33.54	16.23	6.44	-7	-2
226	7.54	33.33	16.17	16.53	-17	6.333333333
227	7.57	32.82	16.36	2.72	0	-3
228	7.61	32.82	16.27	15.66	-17	3.666666667
229	7.64	32.31	16.38	0	0	0
230	7.67	32.31	16.38	24.25	-27	-1.666666667
231	7.71	31.5	16.33	0	0	0
232	7.74	31.5	16.33	4.99	0	5.666666667
233	7.77	31.5	16.5	24.14	-25.66666667	7.666666667
234	7.81	30.73	16.73	8.06	-7.666666667	-5
235	7.84	30.5	16.58	0	0	0
236	7.87	30.5	16.58	0	0	0
237	7.91	30.5	16.58	6.99	-7.666666667	2
238	7.94	30.27	16.64	13.62	-9	12
239	7.97	30	17	42.38	-33.33333333	-33.33333333
240	8.01	29	16	42.38	33.33333333	33.33333333
241	8.04	30	17	0	0	0
242	8.08	30	17	29.97	-33.33333333	0
243	8.11	29	17	29.97	33.33333333	0
244	8.14	30	17	42.38	-33.33333333	33.33333333
245	8.18	29	18	42.38	33.33333333	-33.33333333
246	8.21	30	17	0	0	0
247	8.24	30	17	29.97	33.33333333	0
248	8.28	31	17	29.97	-33.33333333	0
249	8.31	30	17	42.38	33.33333333	33.33333333
250	8.34	31	18	42.38	-33.33333333	-33.33333333
251	8.38	30	17	29.97	33.33333333	0
252	8.41	31	17	29.97	-33.33333333	0
253	8.44	30	17	29.97	33.33333333	0
254	8.48	31	17	42.38	-33.33333333	-33.33333333
255	8.51	30	16	42.38	-33.33333333	33.33333333
256	8.54	29	17	0	0	0
257	8.58	29	17	42.38	33.33333333	33.33333333
258	8.61	30	18	59.94	0	-66.66666667
259	8.64	30	16	42.38	-33.33333333	33.33333333
260	8.68	29	17	59.94	66.66666667	0
261	8.71	31	17	29.97	-33.33333333	0
262	8.74	30	17	14.36	14.33333333	7
263	8.78	30.43	17.21	15.03	11.33333333	-12
264	8.81	30.77	16.85	44.34	48.66666667	-7.666666667
265	8.84	32.23	16.62	16.78	18	-5.333333333
266	8.88	32.77	16.46	7.05	7.666666667	-1.333333333
267	8.91	33	16.42	7.82	7.666666667	4
268	8.94	33.23	16.54	8.86	9	-4
269	8.98	33.5	16.42	0	0	0
270	9.01	33.5	16.42	8.06	-7.666666667	-5
271	9.04	33.27	16.27	15.13	-16.66666667	1.333333333
272	9.08	32.77	16.31	0	0	0
273	9.11	32.77	16.31	0	0	0
274	9.14	32.77	16.31	4.61	0	-5.333333333
275	9.18	32.77	16.15	2.31	-2.666666667	0
276	9.21	32.69	16.15	5.78	-6.333333333	0.666666667
277	9.24	32.5	16.17	15	-16.66666667	-1
278	9.28	32	16.14	30.73	33.33333333	-7.333333333
279	9.31	33	15.92	31.07	33.33333333	-9.333333333
280	9.34	34	15.64	6.96	7.666666667	-0.666666667
281	9.38	34.23	15.62	8.21	9	1.666666667
282	9.41	34.5	15.67	0	0	0
283	9.44	34.5	15.67	0	0	0
284	9.48	34.5	15.67	6.53	-6.333333333	3.333333333
285	9.51	34.31	15.77	6.53	6.333333333	-3.333333333
286	9.54	34.5	15.67	19.83	-21.66666667	3.333333333
287	9.58	33.85	15.77	7.13	7.666666667	-0.666666667
288	9.61	34.08	15.75	0	0	0
289	9.64	34.08	15.75	0	0	0
290	9.68	34.08	15.75	39.42	41	16
291	9.71	35.31	16.23	22.89	25.33333333	-0.666666667
292	9.74	36.07	16.21	5.54	5.333333333	3.333333333
293	9.78	36.23	16.31	2.31	2.666666667	0
294	9.81	36.31	16.31	2.31	-2.666666667	0
295	9.84	36.23	16.31	2.31	0	2.333333333
296	9.88	36.23	16.38	0	0	0
297	9.91	36.23	16.38	5.9	-5.333333333	4
298	9.94	36.07	16.5	17.13	-19	0
299	9.98	35.5	16.5	0	0	0
300	10.01	35.5	16.5	6.72	6.333333333	-4
301	10.04	35.69	16.38	13.83	-15.33333333	0
302	10.08	35.23	16.38	30.06	33.33333333	-2.333333333
303	10.11	36.23	16.31	25.2	28	-0.666666667
304	10.14	37.07	16.29	10.44	11.66666667	1.333333333
305	10.18	37.42	16.33	8.42	7.333333333	5.666666667
306	10.21	37.64	16.5	18.54	19.66666667	-6.333333333
307	10.24	38.23	16.31	19.95	9	20.33333333
308	10.28	38.5	16.92	57.68	62.66666667	13
309	10.31	40.38	17.31	27.66	31	0
310	10.34	41.31	17.31	2.31	0	2.333333333
311	10.38	41.31	17.38	2.31	2.333333333	0
312	10.41	41.38	17.38	17.1	-18.66666667	2.333333333
313	10.44	40.82	17.45	17.1	18.66666667	-2.333333333
314	10.48	41.38	17.38	9.67	-10	4
315	10.51	41.08	17.5	4.99	0	5.666666667
316	10.54	41.08	17.67	2.5	-2.666666667	0
317	10.58	41	17.67	9.25	-10.33333333	0.666666667
318	10.61	40.69	17.69	6.02	-6.333333333	2
319	10.64	40.5	17.75	2.5	0	-2.666666667
320	10.68	40.5	17.67	2.5	0	2.666666667
321	10.71	40.5	17.75	32.47	36	0
322	10.74	41.58	17.75	27.58	30.66666667	2.666666667
323	10.78	42.5	17.83	7.63	6.333333333	5.666666667
324	10.81	42.69	18	3.26	2.666666667	2.666666667
325	10.84	42.77	18.08	8.64	7.666666667	5.666666667
326	10.88	43	18.25	4.65	5	-0.666666667
327	10.91	43.15	18.23	0	0	0
328	10.94	43.15	18.23	7.36	-7.666666667	-2
329	10.98	42.92	18.17	7.36	7.666666667	2
330	11.01	43.15	18.23	13.83	-15.33333333	0
331	11.04	42.69	18.23	0	0	0
332	11.08	42.69	18.23	2.31	0	2.666666667
333	11.11	42.69	18.31	24.37	27	-3.333333333
334	11.14	43.5	18.21	24.21	27	0.666666667
335	11.18	44.31	18.23	6.34	6.333333333	-3
336	11.21	44.5	18.14	0.71	0	1
337	11.25	44.5	18.17	0	0	0
338	11.28	44.5	18.17	7.39	-4	7
339	11.31	44.38	18.38	2.31	0	-2.333333333
340	11.35	44.38	18.31	0	0	0
341	11.38	44.38	18.31	9.6	-10	3.666666667
342	11.41	44.08	18.42	10.79	-11.66666667	-2
343	11.45	43.73	18.36	0	0	0
344	11.48	43.73	18.36	10.29	-11.66666667	0.666666667
345	11.51	43.38	18.38	3.26	-2.333333333	-2.333333333
346	11.55	43.31	18.31	6.94	-7.666666667	-2
347	11.58	43.08	18.25	4.99	-5.333333333	0
348	11.61	42.92	18.25	13.45	-14	5.666666667
349	11.65	42.5	18.42	0	0	0
350	11.68	42.5	18.42	39.52	44	1
351	11.71	43.82	18.45	14.67	15	-6
352	11.75	44.27	18.27	0	0	0
353	11.78	44.27	18.27	11.53	10.33333333	7.666666667
354	11.81	44.58	18.5	4.99	0	5.666666667
355	11.85	44.58	18.67	0	0	0
356	11.88	44.58	18.67	7.09	-6.666666667	-4.333333333
357	11.91	44.38	18.54	9.13	-10	1.333333333
358	11.95	44.08	18.58	4.9	-5.333333333	1.333333333
359	11.98	43.92	18.62	10.23	-11.33333333	-1.333333333
360	12.01	43.58	18.58	3.53	-2.666666667	-2.666666667
361	12.05	43.5	18.5	7.94	-7.666666667	4.666666667
362	12.08	43.27	18.64	17.23	-18	-6.333333333
363	12.11	42.73	18.45	7.83	-7.666666667	4.333333333
364	12.15	42.5	18.58	0	0	0
365	12.18	42.5	18.58	6.82	-6.333333333	-4
366	12.21	42.31	18.46	5.34	-1.333333333	6
367	12.25	42.27	18.64	37.73	41	9.333333333
368	12.28	43.5	18.92	8.87	7.666666667	-6.333333333
369	12.31	43.73	18.73	8.62	3	9
370	12.35	43.82	19	0	0	0
371	12.38	43.82	19	8.63	-8	5.666666667
372	12.41	43.58	19.17	16.75	16.66666667	8.333333333
373	12.45	44.08	19.42	35.05	36.66666667	13.33333333
374	12.48	45.18	19.82	19.07	21.33333333	0
375	12.51	45.82	19.82	13.62	15	0
376	12.55	46.27	19.82	6.4	-6.333333333	3.333333333
377	12.58	46.08	19.92	2.5	0	-3
378	12.61	46.08	19.83	9.23	10	-2
379	12.65	46.38	19.77	9.23	-10	2
380	12.68	46.08	19.83	4.99	0	5.666666667
381	12.71	46.08	20	10.48	-10.33333333	5
382	12.75	45.77	20.15	8.31	7.666666667	-5
383	12.78	46	20	15.79	-16.66666667	5.666666667
384	12.81	45.5	20.17	37.25	41	6.333333333
385	12.85	46.73	20.36	33.7	36.33333333	9.333333333
386	12.88	47.82	20.64	8.94	8.666666667	-4.666666667
387	12.91	48.08	20.5	12.84	14	3.333333333
388	12.95	48.5	20.6	5.59	-4.666666667	4.333333333
389	12.98	48.36	20.73	5.45	0	6
390	13.01	48.36	20.91	10.44	11.33333333	3
391	13.05	48.7	21	10.44	-11.33333333	-3
392	13.08	48.36	20.91	6.59	7.333333333	0.333333333
393	13.11	48.58	20.92	9.77	-10.33333333	-3.333333333
394	13.15	48.27	20.82	11.4	-9	8.666666667
395	13.18	48	21.08	3.53	2.666666667	-2.666666667
396	13.21	48.08	21	17.48	-19.33333333	0
397	13.25	47.5	21	4.91	-4.666666667	-3
398	13.28	47.36	20.91	8.4	-9.333333333	0.333333333
399	13.31	47.08	20.92	3.53	-2.666666667	2.666666667
400	13.35	47	21	9.22	-10.33333333	0
401	13.38	46.69	21	7.63	-6.333333333	-5.666666667
402	13.41	46.5	20.83	14.56	-14	8.333333333
403	13.45	46.08	21.08	32.92	36.66666667	0.333333333
404	13.48	47.18	21.09	24.74	27.33333333	3.666666667
405	13.51	48	21.2	3	0	-3.333333333
406	13.55	48	21.1	3	0	3.333333333
407	13.58	48	21.2	9.33	2.666666667	10
408	13.61	48.08	21.5	0	0	0
409	13.65	48.08	21.5	12.73	-13.66666667	2.666666667
410	13.68	47.67	21.58	2.5	-3	0
411	13.71	47.58	21.58	15.79	-16.66666667	-5.333333333
412	13.75	47.08	21.42	5.58	-2.666666667	5.333333333
413	13.78	47	21.58	6.68	-6	-4.333333333
414	13.81	46.82	21.45	3.85	-3	-3
415	13.85	46.73	21.36	9.47	-7.666666667	7.333333333
416	13.88	46.5	21.58	17.32	-19.33333333	1.333333333
417	13.91	45.92	21.62	7.29	-7.666666667	2.333333333
418	13.95	45.69	21.69	5.81	-6.333333333	-0.666666667
419	13.98	45.5	21.67	3.53	2.666666667	-3
420	14.01	45.58	21.58	36.49	38.33333333	14
421	14.05	46.73	22	17.55	19.33333333	2.666666667
422	14.08	47.31	22.08	7.82	-1.333333333	-8.666666667
423	14.11	47.27	21.82	0	0	0
424	14.15	47.27	21.82	8.72	7.666666667	6
425	14.18	47.5	22	7.34	-7.666666667	3
426	14.21	47.27	22.09	13.45	-14	4.666666667
427	14.25	46.85	22.23	5.5	-4	-4.666666667
428	14.28	46.73	22.09	8.31	-7.666666667	5.333333333
429	14.31	46.5	22.25	6.02	-6.333333333	2
430	14.35	46.31	22.31	9.51	-7.666666667	-7.666666667
431	14.38	46.08	22.08	12.09	-11.66666667	6.333333333
432	14.41	45.73	22.27	27.78	-30.33333333	-6
433	14.45	44.82	22.09	9.27	8.666666667	5.333333333
434	14.48	45.08	22.25	9.27	-8.666666667	-5.333333333
435	14.52	44.82	22.09	6.09	-3	6
436	14.55	44.73	22.27	2.72	0	3
437	14.58	44.73	22.36	10.5	9	7.333333333
438	14.62	45	22.58	25.57	28.33333333	3.666666667
439	14.65	45.85	22.69	7.17	-1	-8
440	14.68	45.82	22.45	5.45	0	6.333333333
441	14.72	45.82	22.64	7.03	3.333333333	7
442	14.75	45.92	22.85	12.85	-14	2.333333333
443	14.78	45.5	22.92	0	0	0
444	14.82	45.5	22.92	2.5	0	-3
445	14.85	45.5	22.83	14.98	-16.66666667	0
446	14.88	45	22.83	9.58	-9	5.666666667
447	14.92	44.73	23	5.31	-2	-5.666666667
448	14.95	44.67	22.83	4.99	-5.666666667	0
449	14.98	44.5	22.83	13.45	-14	5.666666667
450	15.02	44.08	23	13.45	-13.66666667	-5.666666667
451	15.05	43.67	22.83	5.58	-5.666666667	3
452	15.08	43.5	22.92	16.75	-16.66666667	8.333333333
453	15.12	43	23.17	0	0	0
454	15.15	43	23.17	23.12	-24.33333333	-8.666666667
455	15.18	42.27	22.91	2.72	0	3
456	15.22	42.27	23	0	0	0
457	15.25	42.27	23	17.55	-19.33333333	-2.666666667
458	15.28	41.69	22.92	16.47	-17.33333333	5.333333333
459	15.32	41.17	23.08	3.53	-3	-2.666666667
460	15.35	41.08	23	7.06	-5.333333333	5.666666667
461	15.38	40.92	23.17	18.18	19.33333333	5.333333333
462	15.42	41.5	23.33	2.5	0	3
463	15.45	41.5	23.42	18.18	19.33333333	-5.666666667
464	15.48	42.08	23.25	2.5	0	2.666666667
465	15.52	42.08	23.33	8	-8.666666667	1
466	15.55	41.82	23.36	8.55	6	7.333333333
467	15.58	42	23.58	21.07	-23	-4
468	15.62	41.31	23.46	2.31	0	-2.666666667
469	15.65	41.31	23.38	2.31	0	2.666666667
470	15.68	41.31	23.46	24.51	-27	-4.333333333
471	15.72	40.5	23.33	0	0	0
472	15.75	40.5	23.33	5.96	-6.333333333	1.666666667
473	15.78	40.31	23.38	2.31	-2.666666667	0
474	15.82	40.23	23.38	21.95	-24.33333333	-1.666666667
475	15.85	39.5	23.33	8.21	-9	1.666666667
476	15.88	39.23	23.38	3.26	2.666666667	2.666666667
477	15.92	39.31	23.46	7.92	6.333333333	6
478	15.95	39.5	23.64	24.5	27	4.333333333
479	15.98	40.31	23.77	2.31	0	-2.666666667
480	16.02	40.31	23.69	0	0	0
481	16.05	40.31	23.69	0	0	0
482	16.08	40.31	23.69	6.92	0	7.666666667
483	16.12	40.31	23.92	20.55	-21.33333333	8.333333333
484	16.15	39.67	24.17	4.99	-5.666666667	0
485	16.18	39.5	24.17	0	0	0
486	16.22	39.5	24.17	15.79	-16.66666667	5.333333333
487	16.25	39	24.33	10.94	-9	-8
488	16.28	38.73	24.09	8.31	-7.666666667	5.333333333
489	16.32	38.5	24.25	0	0	0
490	16.35	38.5	24.25	15.19	-16.66666667	2.666666667
491	16.38	38	24.33	15.79	-16.66666667	-5.333333333
492	16.42	37.5	24.17	7.15	-6.333333333	4.666666667
493	16.45	37.31	24.31	12.46	-13	-4.666666667
494	16.48	36.92	24.17	12.49	-14	0
495	16.52	36.5	24.17	7.15	-6.333333333	4.666666667
496	16.55	36.31	24.31	17.48	-19.33333333	1.666666667
497	16.58	35.73	24.36	7.62	-7.666666667	-3.666666667
498	16.62	35.5	24.25	10.26	-9	7
499	16.65	35.23	24.46	13.6	-13.66666667	-6.333333333
500	16.68	34.82	24.27	10.47	-10.66666667	5
501	16.72	34.5	24.42	7.83	-7.666666667	4.333333333
502	16.75	34.27	24.55	7.83	7.666666667	-4.333333333
503	16.78	34.5	24.42	23.19	25.66666667	1
504	16.82	35.27	24.45	7.72	7.666666667	-4
505	16.85	35.5	24.33	4.99	0	5.666666667
506	16.88	35.5	24.5	8.15	-6.333333333	6.333333333
507	16.92	35.31	24.69	8.88	9	-3.666666667
508	16.95	35.58	24.58	11.67	-10.33333333	8
509	16.98	35.27	24.82	5.69	-6.333333333	0.333333333
510	17.02	35.08	24.83	15.19	-16.66666667	-2.666666667
511	17.05	34.58	24.75	8.13	-7.333333333	5.333333333
512	17.08	34.36	24.91	3.85	-3	-3
513	17.12	34.27	24.82	0	0	0
514	17.15	34.27	24.82	30.09	-33.33333333	-3
515	17.18	33.27	24.73	2.72	0	3
516	17.22	33.27	24.82	13.89	-15	3
517	17.25	32.82	24.91	13.89	-15.33333333	-3
518	17.28	32.36	24.82	2.72	-3	0
519	17.32	32.27	24.82	0	0	0
520	17.35	32.27	24.82	18.28	18.33333333	9
521	17.38	32.82	25.09	20.98	22.66666667	5.333333333
522	17.42	33.5	25.25	9.56	10.66666667	0.666666667
523	17.45	33.82	25.27	9.71	-10.66666667	2
524	17.48	33.5	25.33	7.06	5.666666667	5.666666667
525	17.52	33.67	25.5	4.99	-5.666666667	0
526	17.55	33.5	25.5	0	0	0
527	17.58	33.5	25.5	20.84	-22.66666667	-4.666666667
528	17.62	32.82	25.36	0	0	0
529	17.65	32.82	25.36	13.01	-14.66666667	0.666666667
530	17.69	32.38	25.38	9.08	-10	1.333333333
531	17.72	32.08	25.42	8.1	-8.666666667	-2
532	17.75	31.82	25.36	10.37	-10.66666667	4.666666667
533	17.79	31.5	25.5	4.31	-4.666666667	1.666666667
534	17.82	31.36	25.55	9.24	-9.333333333	-4.333333333
535	17.85	31.08	25.42	14.98	-16.66666667	0
536	17.89	30.58	25.42	5.58	-2.666666667	5.333333333
537	17.92	30.5	25.58	10.47	-10.66666667	5
538	17.95	30.18	25.73	29.97	33.33333333	0
539	17.99	31.18	25.73	21.28	18.33333333	15
540	18.02	31.73	26.18	2.72	3	0
541	18.05	31.82	26.18	2.72	0	3
542	18.09	31.82	26.27	0	0	0
543	18.12	31.82	26.27	3.85	-3	3
544	18.15	31.73	26.36	0	0	0
545	18.19	31.73	26.36	10.29	-11.66666667	0.666666667
546	18.22	31.38	26.38	9.08	-10	1.333333333
547	18.25	31.08	26.42	8.1	-8.666666667	-2
548	18.29	30.82	26.36	2.72	-3	0
549	18.32	30.73	26.36	5.94	-5	4.666666667
550	18.35	30.58	26.5	9.41	-10.33333333	1.666666667
551	18.39	30.27	26.55	25.7	24.33333333	15
552	18.42	31	27	29.97	-33.33333333	0
553	18.45	30	27	0	0	0
554	18.49	30	27	29.97	-33.33333333	0
555	18.52	29	27	29.97	33.33333333	0
556	18.55	30	27	29.97	-33.33333333	0
557	18.59	29	27	0	0	0
558	18.62	29	27	0	0	0
559	18.65	29	27	29.97	33.33333333	0
560	18.69	30	27	29.97	33.33333333	0
561	18.72	31	27	22.47	-24.33333333	-6
562	18.75	30.27	26.82	47.58	51.66666667	12
563	18.79	31.82	27.18	36.68	39.33333333	10.66666667
564	18.82	33	27.5	10.87	10.33333333	-6.333333333
565	18.85	33.31	27.31	6.52	5	5
566	18.89	33.46	27.46	10.31	10.33333333	5.333333333
567	18.92	33.77	27.62	2.31	0	-2.666666667
568	18.95	33.77	27.54	14.94	13.66666667	9.333333333
569	18.99	34.18	27.82	8.2	-8.666666667	-2.333333333
570	19.02	33.92	27.75	4.46	-5	0.666666667
571	19.05	33.77	27.77	5.89	-6.333333333	2
572	19.09	33.58	27.83	28.47	30.66666667	8.333333333
573	19.12	34.5	28.08	35.79	39.66666667	2.333333333
574	19.15	35.69	28.15	4.61	5.333333333	0
575	19.19	35.85	28.15	16.78	17.66666667	5.333333333
576	19.22	36.38	28.31	0	0	0
577	19.25	36.38	28.31	0	0	0
578	19.29	36.38	28.31	2.31	-2.333333333	0
579	19.32	36.31	28.31	2.31	0	2.333333333
580	19.35	36.31	28.38	0	0	0
581	19.39	36.31	28.38	2.31	-2.666666667	0
582	19.42	36.23	28.38	6.98	-7.666666667	1.333333333
583	19.45	36	28.42	12.73	-14	2.666666667
584	19.49	35.58	28.5	3.53	-2.666666667	-2.666666667
585	19.52	35.5	28.42	14.98	16.66666667	0
586	19.55	36	28.42	45.23	50	5.333333333
587	19.59	37.5	28.58	3.53	2.666666667	-2.666666667
588	19.62	37.58	28.5	2.5	0	2.666666667
589	19.65	37.58	28.58	9.65	6.333333333	9
590	19.69	37.77	28.85	3.26	-2.666666667	-2.666666667
591	19.72	37.69	28.77	2.31	0	2.666666667
592	19.75	37.69	28.85	2.31	0	2.333333333
593	19.79	37.69	28.92	0	0	0
594	19.82	37.69	28.92	12.58	-14	-0.333333333
595	19.85	37.27	28.91	10.94	-9	-8
596	19.89	37	28.67	2.5	0	2.666666667
597	19.92	37	28.75	10.58	-10.33333333	5.666666667
598	19.95	36.69	28.92	0	0	0
599	19.99	36.69	28.92	21.15	-23	-4.333333333
600	20.02	36	28.79	10.1	-10.33333333	4.333333333
601	20.05	35.69	28.92	5.77	-6.333333333	0
602	20.09	35.5	28.92	5.77	6.333333333	0
603	20.12	35.69	28.92	32.6	36	5.333333333
604	20.15	36.77	29.08	14.58	15.33333333	5
605	20.19	37.23	29.23	0	0	0
606	20.22	37.23	29.23	2.31	2.666666667	0
607	20.25	37.31	29.23	2.31	0	2.666666667
608	20.29	37.31	29.31	2.31	-2.666666667	0
609	20.32	37.23	29.31	0	0	0
610	20.35	37.23	29.31	16.62	-15.33333333	-10.33333333
611	20.39	36.77	29	4.61	0	5
612	20.42	36.77	29.15	6.2	-6.666666667	2
613	20.45	36.57	29.21	7.92	-8.666666667	0.666666667
614	20.49	36.31	29.23	20.84	23	-2
615	20.52	37	29.17	42.84	47.66666667	1.333333333
616	20.55	38.43	29.21	2.14	2.333333333	0
617	20.59	38.5	29.21	0	0	0
618	20.62	38.5	29.21	0	0	0
619	20.65	38.5	29.21	8.08	9	0.666666667
620	20.69	38.77	29.23	19.77	22	-0.666666667
621	20.72	39.43	29.21	54.08	60	3.333333333
622	20.75	41.23	29.31	6.56	6.666666667	-3.333333333
623	20.79	41.43	29.21	3.03	2.333333333	-2.333333333
624	20.82	41.5	29.14	2.14	0	-2.333333333
625	20.86	41.5	29.07	0	0	0
626	20.89	41.5	29.07	2.14	0	2.333333333
627	20.92	41.5	29.14	2.14	0	-2.333333333
628	20.96	41.5	29.07	2.14	-2.333333333	0
629	20.99	41.43	29.07	4.28	0	-4.666666667
630	21.02	41.43	28.93	20.33	-22	-5.333333333
631	21.06	40.77	28.77	2.31	0	-2.666666667
632	21.09	40.77	28.69	2.31	0	2.666666667
633	21.12	40.77	28.77	7.61	-6.666666667	5.333333333
634	21.16	40.57	28.93	3.03	-2.333333333	-2.333333333
635	21.19	40.5	28.86	2.14	0	-2.333333333
636	21.22	40.5	28.79	38.04	42.33333333	-0.666666667
637	21.26	41.77	28.77	19.93	22	3
638	21.29	42.43	28.86	9.32	8.666666667	-5.666666667
639	21.32	42.69	28.69	7.93	-8.666666667	0.666666667
640	21.36	42.43	28.71	0	0	0
641	21.39	42.43	28.71	0	0	0
642	21.42	42.43	28.71	7	-7.666666667	-1.333333333
643	21.46	42.2	28.67	13.27	-14.33333333	3.333333333
644	21.49	41.77	28.77	2.31	0	-2.666666667
645	21.52	41.77	28.69	0	0	0
646	21.56	41.77	28.69	16.78	-18	-5
647	21.59	41.23	28.54	6.99	-7.666666667	1
648	21.62	41	28.57	0	0	0
649	21.66	41	28.57	6.99	-7.666666667	-1
650	21.69	40.77	28.54	16.78	-18	-5.333333333
651	21.72	40.23	28.38	7.04	-7.666666667	1.666666667
652	21.76	40	28.43	6.99	-7.666666667	1
653	21.79	39.77	28.46	8.13	-9	-1
654	21.82	39.5	28.43	8.18	-9	-1.666666667
655	21.86	39.23	28.38	2.31	0	-2.333333333
656	21.89	39.23	28.31	14.96	-16.66666667	-1.333333333
657	21.92	38.73	28.27	8.44	9	3
658	21.96	39	28.36	37.28	41	6
659	21.99	40.23	28.54	0	0	0
660	22.02	40.23	28.54	9.22	0	-10.33333333
661	22.06	40.23	28.23	2.31	0	-2.666666667
662	22.09	40.23	28.15	5.38	-5.333333333	-2.666666667
663	22.12	40.07	28.07	0	0	0
664	22.16	40.07	28.07	3.03	-2.333333333	-2.333333333
665	22.19	40	28	7.29	-7.666666667	2.666666667
666	22.22	39.77	28.08	18.59	-18	-10.33333333
667	22.26	39.23	27.77	6.93	-7.666666667	0.666666667
668	22.29	39	27.79	7.46	7.666666667	-3.333333333
669	22.32	39.23	27.69	27.12	28	-11
670	22.36	40.07	27.36	20.96	23.33333333	-1.666666667
671	22.39	40.77	27.31	4.61	0	-5.333333333
672	22.42	40.77	27.15	2.31	0	-2.333333333
673	22.46	40.77	27.08	0	0	0
674	22.49	40.77	27.08	8.22	7.666666667	-5
675	22.52	41	26.93	17.26	-19	-2.333333333
676	22.56	40.43	26.86	9.36	-6.666666667	-8
677	22.59	40.23	26.62	2.31	0	2.333333333
678	22.62	40.23	26.69	7.07	-7.666666667	-1.666666667
679	22.66	40	26.64	8.8	-7.666666667	-6
680	22.69	39.77	26.46	16.78	-18	5.333333333
681	22.72	39.23	26.62	2.31	0	-2.666666667
682	22.76	39.23	26.54	7.66	-7.666666667	-3.666666667
683	22.79	39	26.43	15.14	-16.66666667	2.333333333
684	22.82	38.5	26.5	13.54	-14.33333333	-4.666666667
685	22.86	38.07	26.36	3.03	-2.333333333	-2.333333333
686	22.89	38	26.29	18.29	-19	-7.333333333
687	22.92	37.43	26.07	2.14	0	-2.333333333
688	22.96	37.43	26	13.02	-14.33333333	2.333333333
689	22.99	37	26.07	7.28	-6.666666667	-4.666666667
690	23.02	36.8	25.93	11.98	-12.33333333	-4.666666667
691	23.06	36.43	25.79	12.89	-14.33333333	-1.333333333
692	23.09	36	25.75	15.32	-16.66666667	3.666666667
693	23.12	35.5	25.86	2.14	-2.333333333	0
694	23.16	35.43	25.86	12.52	11.33333333	-8
695	23.19	35.77	25.62	29.97	33.33333333	0
696	23.22	36.77	25.62	2.31	0	2.333333333
697	23.26	36.77	25.69	2.31	0	-2.333333333
698	23.29	36.77	25.62	2.31	0	2.333333333
699	23.32	36.77	25.69	0	0	0
700	23.36	36.77	25.69	23.34	-25.66666667	-4
701	23.39	36	25.57	0	0	0
702	23.42	36	25.57	7.04	-7.666666667	1.666666667
703	23.46	35.77	25.62	0	0	0
704	23.49	35.77	25.62	21.2	-23.33333333	-4
705	23.52	35.07	25.5	2.14	-2.333333333	0
706	23.56	35	25.5	7.01	-7.666666667	-1.333333333
707	23.59	34.77	25.46	14.58	-15.33333333	-5
708	23.62	34.31	25.31	4.61	0	5
709	23.66	34.31	25.46	22.09	-24.66666667	-1
710	23.69	33.57	25.43	2.14	0	-2.333333333
711	23.72	33.57	25.36	10.24	-11.33333333	0.666666667
712	23.76	33.23	25.38	16.14	18	0
713	23.79	33.77	25.38	10.78	12	2
714	23.82	34.13	25.44	9.43	8.333333333	6
715	23.86	34.38	25.62	5.66	6.333333333	0.666666667
716	23.89	34.57	25.64	5.79	-6.333333333	1.666666667
717	23.92	34.38	25.69	2.31	0	2.666666667
718	23.96	34.38	25.77	2.31	-2.333333333	0
719	23.99	34.31	25.77	2.31	-2.666666667	0
720	24.02	34.23	25.77	12.43	-13.66666667	-1.333333333
721	24.06	33.82	25.73	9.71	-10.66666667	-2
722	24.09	33.5	25.67	9.99	0	11
723	24.13	33.5	26	16.75	-16.66666667	-8.333333333
724	24.16	33	25.75	16.95	-18	5.666666667
725	24.19	32.46	25.92	5.15	-5	-2.333333333
726	24.23	32.31	25.85	12.07	-13	-3.333333333
727	24.26	31.92	25.75	2.5	0	2.666666667
728	24.29	31.92	25.83	10.3	-11.33333333	3
729	24.33	31.58	25.92	29.23	30.66666667	11
730	24.36	32.5	26.25	25.89	25.66666667	13
731	24.39	33.27	26.64	3.31	-3.333333333	1
732	24.43	33.17	26.67	7.93	3.333333333	8
733	24.46	33.27	26.91	3.85	3.666666667	-2
734	24.49	33.38	26.85	5.76	4	5
735	24.53	33.5	27	2.5	0	2.666666667
736	24.56	33.5	27.08	21.21	-22.66666667	6.333333333
737	24.59	32.82	27.27	9.04	-8	-6.333333333
738	24.63	32.58	27.08	3.53	-2.666666667	3
739	24.66	32.5	27.17	2.5	0	2.666666667
740	24.69	32.5	27.25	13.45	-14	5.666666667
741	24.73	32.08	27.42	13.45	-13.66666667	-5.666666667
742	24.76	31.67	27.25	4.99	-5.666666667	0
743	24.79	31.5	27.25	10.13	-10.66666667	3.666666667
744	24.83	31.18	27.36	9.58	10.66666667	-1
745	24.86	31.5	27.33	37.32	39.66666667	12
746	24.89	32.69	27.69	9.22	0	10.33333333
747	24.93	32.69	28	0	0	0
748	24.96	32.69	28	0	0	0
749	24.99	32.69	28	7.17	7.666666667	2.666666667
750	25.03	32.92	28.08	7.17	-7.666666667	-2.666666667
751	25.06	32.69	28	7.63	-6.333333333	5.666666667
752	25.09	32.5	28.17	7.15	-6.333333333	4.666666667
753	25.13	32.31	28.31	9.38	-10.33333333	-2
754	25.16	32	28.25	2.5	-2.666666667	0
755	25.19	31.92	28.25	5.72	-6.333333333	0.666666667
756	25.23	31.73	28.27	12.64	-14	-1.333333333
757	25.26	31.31	28.23	3.26	-2.666666667	2.666666667
758	25.29	31.23	28.31	9.57	-10.33333333	-2
759	25.33	30.92	28.25	5.72	-6.333333333	0.666666667
760	25.36	30.73	28.27	7.05	-7.666666667	2
761	25.39	30.5	28.33	7.05	7.666666667	-2
762	25.43	30.73	28.27	31.41	34.66666667	3.666666667
763	25.46	31.77	28.38	14.02	15.33333333	-2.333333333
764	25.49	32.23	28.31	0	0	0
765	25.53	32.23	28.31	0	0	0
766	25.56	32.23	28.31	2.31	2.666666667	0
767	25.59	32.31	28.31	2.31	-2.666666667	0
768	25.63	32.23	28.31	2.31	0	2.333333333
769	25.66	32.23	28.38	6.98	-7.666666667	1.333333333
770	25.69	32	28.42	0	0	0
771	25.73	32	28.42	0	0	0
772	25.76	32	28.42	7.82	-7.666666667	4
773	25.79	31.77	28.54	8.15	-9	-1.333333333
774	25.83	31.5	28.5	8.15	-9	1.333333333
775	25.86	31.23	28.54	7.01	-7.666666667	-1.333333333
776	25.89	31	28.5	2.5	0	-2.666666667
777	25.93	31	28.42	2.5	0	2.666666667
778	25.96	31	28.5	38.36	42.33333333	4.666666667
779	25.99	32.27	28.64	6.99	7.666666667	-2
780	26.03	32.5	28.58	5.58	2.666666667	5.666666667
781	26.06	32.58	28.75	6.43	5	5.333333333
782	26.09	32.73	28.91	4.32	-5	0.333333333
783	26.13	32.58	28.92	10.32	-7.333333333	8.666666667
784	26.16	32.36	29.18	4.11	4.666666667	-0.333333333
785	26.19	32.5	29.17	15.79	-16.66666667	-5.666666667
786	26.23	32	29	3	0	3.333333333
787	26.26	32	29.1	12.5	-14	-0.666666667
788	26.29	31.58	29.08	3.53	-2.666666667	3
789	26.33	31.5	29.17	7.52	-7.666666667	3.333333333
790	26.36	31.27	29.27	2.72	0	3
791	26.39	31.27	29.36	0	0	0
792	26.43	31.27	29.36	39.99	44.33333333	4.666666667
793	26.46	32.6	29.5	21.28	22.33333333	7.666666667
794	26.49	33.27	29.73	7.52	7.666666667	3.333333333
795	26.53	33.5	29.83	2.5	0	3
796	26.56	33.5	29.92	0	0	0
797	26.59	33.5	29.92	6.28	-6.333333333	2.666666667
798	26.63	33.31	30	6.28	6.333333333	-2.666666667
799	26.66	33.5	29.92	10.92	-9.666666667	7.333333333
800	26.69	33.21	30.14	16.51	-18	-2
801	26.73	32.67	30.08	12.02	5	12.33333333
802	26.76	32.82	30.45	8.83	8.666666667	4.333333333
803	26.79	33.08	30.58	21.34	22.33333333	8.333333333
804	26.83	33.75	30.83	23.69	25	8.333333333
805	26.86	34.5	31.08	6.81	-7.666666667	0.333333333
806	26.89	34.27	31.09	9.96	7.666666667	8
807	26.93	34.5	31.33	13.45	14	5.666666667
808	26.96	34.92	31.5	2.5	0	2.666666667
809	26.99	34.92	31.58	7.13	-6.333333333	5
810	27.03	34.73	31.73	17.35	-18.66666667	-5
811	27.06	34.17	31.58	0	0	0
812	27.09	34.17	31.58	7.31	6.333333333	5
813	27.13	34.36	31.73	11.72	-12	-5
814	27.16	34	31.58	0	0	0
815	27.19	34	31.58	12.49	-11	8.333333333
816	27.23	33.67	31.83	7.11	-7.333333333	-3.333333333
817	27.26	33.45	31.73	5.45	-6	0
818	27.3	33.27	31.73	5.45	0	6
819	27.33	33.27	31.91	15.1	-16.66666667	0.333333333
820	27.36	32.77	31.92	8.07	-9	0
821	27.4	32.5	31.92	6.81	-7.666666667	-0.333333333
822	27.43	32.27	31.91	8.18	-9	0.333333333
823	27.46	32	31.92	13.19	-13.33333333	6
824	27.5	31.6	32.1	10.26	-11	-3.333333333
825	27.53	31.27	32	5.45	0	-6
826	27.56	31.27	31.82	17.44	-15	12
827	27.6	30.82	32.18	29.97	33.33333333	0
828	27.63	31.82	32.18	21.92	22.66666667	-8.666666667
829	27.66	32.5	31.92	7.2	-1.333333333	7.666666667
830	27.7	32.46	32.15	14.81	15	7
831	27.73	32.91	32.36	5.45	-6	0
832	27.76	32.73	32.36	2.72	0	3
833	27.8	32.73	32.45	8.62	-9.333333333	-3
834	27.83	32.45	32.36	5.45	-6	0
835	27.86	32.27	32.36	5.45	0	6.333333333
836	27.9	32.27	32.55	2.72	0	3
837	27.93	32.27	32.64	6.99	-6.333333333	-4.666666667
838	27.96	32.08	32.5	10.76	-11.66666667	1.666666667
839	28	31.73	32.55	13.89	-15.33333333	3
840	28.03	31.27	32.64	5.29	-5.666666667	-1.333333333
841	28.06	31.1	32.6	5.43	5.666666667	-1.666666667
842	28.1	31.27	32.55	19.17	-20	6.666666667
843	28.13	30.67	32.75	4.99	-5.666666667	0
844	28.16	30.5	32.75	8.31	-7.666666667	5.333333333
845	28.2	30.27	32.91	34.89	24.33333333	-30.33333333
846	28.23	31	32	34.96	0	39
847	28.26	31	33.17	30.07	33.33333333	2.666666667
848	28.3	32	33.25	6.43	-6	3.666666667
849	28.33	31.82	33.36	6.43	6	-3.666666667
850	28.36	32	33.25	7.49	0	8.333333333
851	28.4	32	33.5	3.53	-2.666666667	2.666666667
852	28.43	31.92	33.58	5.49	-5	3.666666667
853	28.46	31.77	33.69	8.7	-9	-3.666666667
854	28.5	31.5	33.58	0	0	0
855	28.53	31.5	33.58	22.45	-22.66666667	-10.33333333
856	28.56	30.82	33.27	13.74	-8	13.33333333
857	28.6	30.58	33.67	0	0	0
858	28.63	30.58	33.67	3.53	-2.666666667	2.666666667
859	28.66	30.5	33.75	16.75	-16.66666667	8.333333333
860	28.7	30	34	0	0	0
861	28.73	30	34	29.97	33.33333333	0
862	28.76	31	34	42.38	-33.33333333	33.33333333
863	28.8	30	35	29.97	0	-33.33333333
864	28.83	30	34	29.97	0	33.33333333
865	28.86	30	35	29.97	33.33333333	0
866	28.9	31	35	89.91	-100	0
867	28.93	28	35	42.38	33.33333333	-33.33333333
868	28.96	29	34	59.94	66.66666667	0
869	29	31	34	42.38	-33.33333333	33.33333333
870	29.03	30	35	30.76	7.666666667	-33.33333333
871	29.06	30.23	34	30.06	33.33333333	-2.666666667
872	29.1	31.23	33.92	59.98	66.66666667	2.666666667
873	29.13	33.23	34	7.29	2.666666667	-7.666666667
874	29.16	33.31	33.77	6.07	6.333333333	2
875	29.2	33.5	33.83	8.29	9	-2
876	29.23	33.77	33.77	1.3	1	1
877	29.26	33.8	33.8	7.32	-7.666666667	-3
878	29.3	33.57	33.71	7.93	-8.666666667	-0.666666667
879	29.33	33.31	33.69	0	0	0
880	29.36	33.31	33.69	0	0	0
881	29.4	33.31	33.69	0	0	0
882	29.43	33.31	33.69	0	0	0
883	29.46	33.31	33.69	29.97	33.33333333	0
884	29.5	34.31	33.69	28.05	30.66666667	-5
885	29.53	35.23	33.54	8.86	9	-4
886	29.56	35.5	33.42	8.02	6.333333333	-6.333333333
887	29.6	35.69	33.23	7.48	-6.333333333	-5.333333333
888	29.63	35.5	33.07	2.14	0	-2.333333333
889	29.66	35.5	33	6.21	-6.333333333	-2.666666667
890	29.7	35.31	32.92	7.11	-7.666666667	2.666666667
891	29.73	35.08	33	0	0	0
892	29.76	35.08	33	11.98	-11.66666667	-6
893	29.8	34.73	32.82	5.45	0	-6
894	29.83	34.73	32.64	12.59	-14	-0.666666667
895	29.86	34.31	32.62	42.07	46	-8
896	29.9	35.69	32.38	30.76	33.33333333	-7.666666667
897	29.93	36.69	32.15	10.31	10.33333333	-5
898	29.96	37	32	2.14	2.333333333	0
899	30	37.07	32	9.9	8	-7.666666667
900	30.03	37.31	31.77	4.61	0	-5
901	30.06	37.31	31.62	3.26	-2.666666667	2.333333333
902	30.1	37.23	31.69	21.97	-24.33333333	2
903	30.13	36.5	31.75	5.31	-4	-4.333333333
904	30.16	36.38	31.62	13.04	10.33333333	-10.33333333
905	30.2	36.69	31.31	6.81	-6.333333333	4
906	30.23	36.5	31.43	8.18	-9	-1.666666667
907	30.26	36.23	31.38	16.78	-18	-5
908	30.3	35.69	31.23	2.31	0	-2.666666667
909	30.33	35.69	31.15	6.14	-6.333333333	-2.333333333
910	30.36	35.5	31.08	13.45	-14	-5.333333333
911	30.4	35.08	30.92	18.37	20.33333333	-2.333333333
912	30.43	35.69	30.85	42.07	46.33333333	-7.666666667
913	30.46	37.08	30.62	4.61	5	0
914	30.5	37.23	30.62	0	0	0
915	30.53	37.23	30.62	0	0	0
916	30.57	37.23	30.62	8.78	9	-4
917	30.6	37.5	30.5	8.15	-9	-1.333333333
918	30.63	37.23	30.46	7.59	-7.666666667	-3.333333333
919	30.67	37	30.36	2.14	0	-2.333333333
920	30.7	37	30.29	7.11	-7.666666667	-2
921	30.73	36.77	30.23	3.26	-2.666666667	-2.666666667
922	30.77	36.69	30.15	27.66	-30.66666667	0
923	30.8	35.77	30.15	11.26	7.666666667	-9.666666667
924	30.83	36	29.86	9.43	-10.33333333	2
925	30.87	35.69	29.92	6.36	-6.333333333	-3
926	30.9	35.5	29.83	9.11	-9	-4.666666667
927	30.93	35.23	29.69	0	0	0
928	30.97	35.23	29.69	8.7	9	-3.666666667
929	31	35.5	29.58	45.02	50	-2.666666667
930	31.03	37	29.5	0	0	0
931	31.07	37	29.5	7.01	7.666666667	1.333333333
932	31.1	37.23	29.54	7.01	-7.666666667	-1.333333333
933	31.13	37	29.5	2.14	0	-2.333333333
934	31.17	37	29.43	9.11	-7.666666667	-6.666666667
935	31.2	36.77	29.23	8.49	-9	-3
936	31.23	36.5	29.14	15.58	-16.66666667	-4.666666667
937	31.27	36	29	7.29	-7.666666667	2.666666667
938	31.3	35.77	29.08	4.61	0	-5.333333333
939	31.33	35.77	28.92	8.31	-9	-2
940	31.37	35.5	28.86	8.49	-9	-3
941	31.4	35.23	28.77	4.61	0	-5
942	31.43	35.23	28.62	13.83	-15.33333333	0
943	31.47	34.77	28.62	14.02	-15.33333333	2.333333333
944	31.5	34.31	28.69	2.31	0	-2.333333333
945	31.53	34.31	28.62	2.31	0	-2.666666667
946	31.57	34.31	28.54	34.03	37.33333333	-6
947	31.6	35.43	28.36	13.08	14	-4.333333333
948	31.63	35.85	28.23	2.31	0	-2.666666667
949	31.67	35.85	28.15	2.31	0	-2.333333333
950	31.7	35.85	28.08	5.15	5	-2.666666667
951	31.73	36	28	15.79	-16.66666667	-5.666666667
952	31.77	35.5	27.83	0	0	0
953	31.8	35.5	27.83	2.5	0	-2.666666667
954	31.83	35.5	27.75	15.79	-16.66666667	-5.666666667
955	31.87	35	27.58	15.79	-16.66666667	5.666666667
956	31.9	34.5	27.75	7.03	-6.333333333	-4.333333333
957	31.93	34.31	27.62	2.31	0	-2.666666667
958	31.97	34.31	27.54	13.22	-14.66666667	-0.333333333
959	32	33.87	27.53	11.53	-12.33333333	-3.666666667
960	32.03	33.5	27.42	0	0	0
961	32.07	33.5	27.42	8.13	-9	-1.333333333
962	32.1	33.23	27.38	15.46	15.33333333	-7.666666667
963	32.13	33.69	27.15	30.76	33.33333333	-7.666666667
964	32.17	34.69	26.92	2.31	0	-2.333333333
965	32.2	34.69	26.85	6.44	-6.333333333	-3.333333333
966	32.23	34.5	26.75	0	0	0
967	32.27	34.5	26.75	0	0	0
968	32.3	34.5	26.75	2.5	0	-2.666666667
969	32.33	34.5	26.67	7.49	0	-8.333333333
970	32.37	34.5	26.42	6.82	-6.333333333	4
971	32.4	34.31	26.54	13.44	-13	-7.666666667
972	32.43	33.92	26.31	7.29	-7.666666667	-2.666666667
973	32.47	33.69	26.23	6.53	-6.333333333	3.333333333
974	32.5	33.5	26.33	21.91	-24.33333333	-0.666666667
975	32.53	32.77	26.31	9.5	-2.666666667	-10.33333333
976	32.57	32.69	26	12.57	-14	0
977	32.6	32.27	26	8.17	-9	0
978	32.63	32	26	0	0	0
979	32.67	32	26	38.02	41	-10.33333333
980	32.7	33.23	25.69	3.26	2.666666667	2.666666667
981	32.73	33.31	25.77	2.31	0	-2.666666667
982	32.77	33.31	25.69	14.58	15.33333333	-5
983	32.8	33.77	25.54	14.02	-15.33333333	2.666666667
984	32.83	33.31	25.62	5.84	6.333333333	-1.333333333
985	32.87	33.5	25.58	3.29	2.333333333	-2.666666667
986	32.9	33.57	25.5	3.29	-2.333333333	-2.666666667
987	32.93	33.5	25.42	22.14	-24.33333333	-3.666666667
988	32.97	32.77	25.31	2.31	0	-2.666666667
989	33	32.77	25.23	3.26	-2.666666667	-2.666666667
990	33.03	32.69	25.15	14.02	-15.33333333	-2.333333333
991	33.07	32.23	25.08	6.92	-7.666666667	0
992	33.1	32	25.08	6.92	-7.666666667	0
993	33.13	31.77	25.08	2.31	-2.666666667	0
994	33.17	31.69	25.08	14.58	-15.33333333	-5.333333333
995	33.2	31.23	24.92	7.29	2.666666667	-7.666666667
996	33.23	31.31	24.69	38.05	42	-4
997	33.27	32.57	24.57	6.78	6.666666667	-3.666666667
998	33.3	32.77	24.46	0	0	0
999	33.33	32.77	24.46	0	0	0
1000	33.37	32.77	24.46	8.15	-9	1.333333333
1001	33.4	32.5	24.5	2.5	0	-2.666666667
1002	33.43	32.5	24.42	15.19	-16.66666667	2.666666667
1003	33.47	32	24.5	4.28	0	-4.666666667
1004	33.5	32	24.36	7.88	-7.666666667	-4.333333333
1005	33.53	31.77	24.23	8.08	-9	-0.666666667
1006	33.57	31.5	24.21	8.08	-9	0.666666667
1007	33.6	31.23	24.23	14.02	-15.33333333	-2.666666667
1008	33.63	30.77	24.15	2.31	0	2.666666667
1009	33.67	30.77	24.23	8.49	-9	-3
1010	33.7	30.5	24.14	15.58	16.66666667	-4.666666667
1011	33.74	31	24	42.38	-33.33333333	33.33333333
1012	33.77	30	25	53.82	41	-43.66666667
1013	33.8	31.23	23.69	16.14	18	0
1014	33.84	31.77	23.69	0	0	0
1015	33.87	31.77	23.69	0	0	0
1016	33.9	31.77	23.69	0	0	0
1017	33.94	31.77	23.69	2.31	0	-2.333333333
1018	33.97	31.77	23.62	2.31	0	-2.666666667
1019	34	31.77	23.54	16.3	-18	2.666666667
1020	34.04	31.23	23.62	0	0	0
1021	34.07	31.23	23.62	7.04	-7.666666667	-1.666666667
1022	34.1	31	23.57	13.02	-14.33333333	2.333333333
1023	34.14	30.57	23.64	10.68	-11.33333333	-3.333333333
1024	34.17	30.23	23.54	26.88	25.66666667	15.33333333
1025	34.2	31	24	29.97	-33.33333333	0
1026	34.24	30	24	0	0	0
1027	34.27	30	24	29.97	33.33333333	0
1028	34.3	31	24	42.38	-33.33333333	-33.33333333
1029	34.34	30	23	42.38	-33.33333333	33.33333333
1030	34.37	29	24	29.97	33.33333333	0
1031	34.4	30	24	29.52	25.66666667	-20.66666667
1032	34.44	30.77	23.38	7.04	7.666666667	1.666666667
1033	34.47	31	23.43	9.11	-7.666666667	-6.666666667
1034	34.5	30.77	23.23	7.88	7.666666667	4.333333333
1035	34.54	31	23.36	0	0	0
1036	34.57	31	23.36	7.88	-7.666666667	-4.333333333
1037	34.6	30.77	23.23	2.31	-2.666666667	0
1038	34.64	30.69	23.23	0	0	0
1039	34.67	30.69	23.23	14.58	-15.33333333	-5
1040	34.7	30.23	23.08	0	3809	-286
1041	34.74	30	24	0	-3816.666667	316.6666667
1042	34.77	30	24	29.97	-33.33333333	0
1043	34.8	29	24	42.38	33.33333333	-33.33333333
1044	34.84	30	23	0	0	0
1045	34.87	30	23	29.97	0	-33.33333333
1046	34.9	30	22	42.38	-33.33333333	33.33333333
1047	34.94	29	23	29.97	33.33333333	0
1048	34.97	30	23	29.97	-33.33333333	0
1049	35	29	23	29.97	0	-33.33333333
1050	35.04	29	22	42.38	-33.33333333	33.33333333
1051	35.07	28	23	59.94	66.66666667	0
1052	35.1	30	23	29.97	-33.33333333	0
1053	35.14	29	23	29.97	33.33333333	0
1054	35.17	30	23	94.77	100	-33.33333333
1055	35.2	33	22	11.53	-7.666666667	-10.33333333
1056	35.24	32.77	21.69	16.3	18	-2.333333333
1057	35.27	33.31	21.62	5.96	6.333333333	1.666666667
1058	35.3	33.5	21.67	14.56	14	-8.333333333
1059	35.34	33.92	21.42	7.65	-7.666666667	4
1060	35.37	33.69	21.54	11.61	-3.666666667	-12.33333333
1061	35.4	33.58	21.17	9.28	-9	4.666666667
1062	35.44	33.31	21.31	2.31	0	-2.666666667
1063	35.47	33.31	21.23	9	6.333333333	-7.666666667
1064	35.5	33.5	21	55.05	57.66666667	-20.66666667
1065	35.54	35.23	20.38	30.76	33.33333333	-7.666666667
1066	35.57	36.23	20.15	10.75	9	-7.666666667
1067	35.6	36.5	19.92	7.49	0	-8.333333333
1068	35.64	36.5	19.67	5.17	-4	-4.333333333
1069	35.67	36.38	19.54	4.78	4	-3.666666667
1070	35.7	36.5	19.43	6.81	-6.333333333	-4
1071	35.74	36.31	19.31	5.15	-2.666666667	-5.333333333
1072	35.77	36.23	19.15	2.31	0	2.666666667
1073	35.8	36.23	19.23	7.4	-3	-7.666666667
1074	35.84	36.14	19	4.79	-4.666666667	-2.333333333
1075	35.87	36	18.93	15.91	-16.66666667	-6
1076	35.9	35.5	18.75	6.02	-6.333333333	-2
1077	35.94	35.31	18.69	2.31	-2.666666667	0
1078	35.97	35.23	18.69	47.02	51.33333333	-10.33333333
1079	36	36.77	18.38	21.92	24.33333333	-0.666666667
1080	36.04	37.5	18.36	8.91	9	-4.333333333
1081	36.07	37.77	18.23	2.31	0	-2.666666667
1082	36.1	37.77	18.15	2.31	0	-2.333333333
1083	36.14	37.77	18.08	4.61	0	-5.333333333
1084	36.17	37.77	17.92	0	0	0
1085	36.2	37.77	17.92	8.31	-9	-2
1086	36.24	37.5	17.86	8.49	-9	-3
1087	36.27	37.23	17.77	2.31	0	-2.666666667
1088	36.3	37.23	17.69	7.07	-7.666666667	-1.666666667
1089	36.34	37	17.64	7.59	-7.666666667	-3.333333333
1090	36.37	36.77	17.54	8.13	-9	1
1091	36.4	36.5	17.57	8.13	-9	-1
1092	36.44	36.23	17.54	8.8	-7.666666667	-6
1093	36.47	36	17.36	2.14	0	2.333333333
1094	36.5	36	17.43	29.97	33.33333333	0
1095	36.54	37	17.43	29.97	33.33333333	0
1096	36.57	38	17.43	0	0	0
1097	36.6	38	17.43	2.14	0	-2.333333333
1098	36.64	38	17.36	2.14	0	-2.333333333
1099	36.67	38	17.29	7.11	7.666666667	-2
1100	36.7	38.23	17.23	7.88	-7.666666667	4.333333333
1101	36.74	38	17.36	2.14	0	2.333333333
1102	36.77	38	17.43	4.28	0	-4.666666667
1103	36.8	38	17.29	45.76	50	-9.666666667
1104	36.84	39.5	17	21.07	23.33333333	2.333333333
1105	36.87	40.2	17.07	9.21	10	-2.333333333
1106	36.91	40.5	17	2.14	2.333333333	0
1107	36.94	40.57	17	8.83	-2.333333333	-9.666666667
1108	36.97	40.5	16.71	8.83	2.333333333	9.666666667
1109	37.01	40.57	17	4.79	-2.333333333	-4.666666667
1110	37.04	40.5	16.86	8.31	-9	2
1111	37.07	40.23	16.92	0	0	0
1112	37.11	40.23	16.92	2.31	0	-2.333333333
1113	37.14	40.23	16.85	2.31	0	-2.666666667
1114	37.17	40.23	16.77	14.58	-15.33333333	-5
1115	37.21	39.77	16.62	8.6	-9	3
1116	37.24	39.5	16.71	8.6	-9	-3
1117	37.27	39.23	16.62	7.04	-7.666666667	-1.666666667
1118	37.31	39	16.57	30.05	33.33333333	-2.333333333
1119	37.34	40	16.5	30.05	33.33333333	-2.333333333
1120	37.37	41	16.43	0	0	0
1121	37.41	41	16.43	9.91	10.33333333	-4
1122	37.44	41.31	16.31	2.31	0	2.333333333
1123	37.47	41.31	16.38	2.31	0	-2.333333333
1124	37.51	41.31	16.31	8.15	6.333333333	6.333333333
1125	37.54	41.5	16.5	8.15	-6.333333333	-6.333333333
1126	37.57	41.31	16.31	9.91	-10.33333333	4
1127	37.61	41	16.43	2.14	0	-2.333333333
1128	37.64	41	16.36	0	0	0
1129	37.67	41	16.36	23.07	-25.66666667	0.666666667
1130	37.71	40.23	16.38	2.31	0	-2.333333333
1131	37.74	40.23	16.31	6.96	-7.666666667	0.666666667
1132	37.77	40	16.33	4.99	0	-5.333333333
1133	37.81	40	16.17	9.42	-10.33333333	2
1134	37.84	39.69	16.23	3.26	2.666666667	2.666666667
1135	37.87	39.77	16.31	36.91	41	1.666666667
1136	37.91	41	16.36	6.96	7.666666667	0.666666667
1137	37.94	41.23	16.38	2.31	0	-2.333333333
1138	37.97	41.23	16.31	8.7	9	3.666666667
1139	38.01	41.5	16.42	9.8	9	-6.333333333
1140	38.04	41.77	16.23	8.08	-9	-0.666666667
1141	38.07	41.5	16.21	8.27	-9	-2
1142	38.11	41.23	16.15	6.92	-7.666666667	-0.333333333
1143	38.14	41	16.14	7.4	-7.666666667	3
1144	38.17	40.77	16.23	0	0	0
1145	38.21	40.77	16.23	16.3	-18	-2.666666667
1146	38.24	40.23	16.15	2.31	0	-2.333333333
1147	38.27	40.23	16.08	7.19	-7.666666667	2
1148	38.31	40	16.14	7.4	-7.666666667	3
1149	38.34	39.77	16.23	2.31	-2.666666667	0
1150	38.37	39.69	16.23	8.33	-8.666666667	-3
1151	38.41	39.43	16.14	10.54	11.33333333	3
1152	38.44	39.77	16.23	37.53	41	-7.666666667
1153	38.47	41	16	2.5	0	-2.666666667
1154	38.51	41	15.92	0	0	0
1155	38.54	41	15.92	0	0	0
1156	38.57	41	15.92	2.5	0	-3
1157	38.61	41	15.83	2.5	-2.666666667	0
1158	38.64	40.92	15.83	13.45	-14	-5.333333333
1159	38.67	40.5	15.67	0	0	0
1160	38.71	40.5	15.67	5.81	-6.333333333	0.666666667
1161	38.74	40.31	15.69	9.24	-10.33333333	0.666666667
1162	38.77	40	15.71	0	0	0
1163	38.81	40	15.71	15.05	-16.66666667	-1.333333333
1164	38.84	39.5	15.67	2.5	0	-3
1165	38.87	39.5	15.58	0	0	0
1166	38.91	39.5	15.58	15.09	-16.66666667	2
1167	38.94	39	15.64	15.09	-16.66666667	-2
1168	38.97	38.5	15.58	2.5	0	3
1169	39.01	38.5	15.67	15	-16.66666667	-1
1170	39.04	38	15.64	23.68	25.66666667	-6
1171	39.07	38.77	15.46	28.51	30.66666667	-7.666666667
1172	39.11	39.69	15.23	9.24	10.33333333	0.666666667
1173	39.14	40	15.25	4.99	0	-5.666666667
1174	39.17	40	15.08	8.15	5	7.666666667
1175	39.21	40.15	15.31	12.89	-14	1.666666667
1176	39.24	39.73	15.36	2.72	3	0
1177	39.27	39.82	15.36	2.72	-3	0
1178	39.31	39.73	15.36	0	0	0
1179	39.34	39.73	15.36	10.9	-12.33333333	0
1180	39.37	39.36	15.36	11.64	-12	4.666666667
1181	39.41	39	15.5	9.14	-9	-4.666666667
1182	39.44	38.73	15.36	18.28	18	9.333333333
1183	39.47	39.27	15.64	29.97	33.33333333	0
1184	39.51	40.27	15.64	12.29	13.33333333	3.666666667
1185	39.54	40.67	15.75	3.86	2	-3.666666667
1186	39.57	40.73	15.64	0	0	0
1187	39.61	40.73	15.64	7.07	-7.666666667	2
1188	39.64	40.5	15.7	12.53	5.666666667	12.66666667
1189	39.67	40.67	16.08	2.5	-3	0
1190	39.71	40.58	16.08	3.53	-2.666666667	-2.666666667
1191	39.74	40.5	16	14.98	-16.66666667	0
1192	39.77	40	16	5.45	6	0
1193	39.81	40.18	16	13.62	-12	9
1194	39.84	39.82	16.27	13.56	-14	-5.666666667
1195	39.87	39.4	16.1	6.54	-7.333333333	-0.333333333
1196	39.91	39.18	16.09	2.72	3	0
1197	39.94	39.27	16.09	14.67	-15	6
1198	39.97	38.82	16.27	13.89	-15.33333333	3
1199	40.01	38.36	16.36	7.41	7.333333333	-3.666666667
1200	40.04	38.58	16.25	15.19	16.66666667	2.666666667
1201	40.07	39.08	16.33	28.47	30.66666667	-8.333333333
1202	40.11	40	16.08	11.72	-9	9.333333333
1203	40.14	39.73	16.36	2.72	3	0
1204	40.18	39.82	16.36	2.72	-3	0
1205	40.21	39.73	16.36	2.72	0	3
1206	40.24	39.73	16.45	0	0	0
1207	40.28	39.73	16.45	12.42	-13.33333333	4.333333333
1208	40.31	39.33	16.58	4.99	5.666666667	0
1209	40.34	39.5	16.58	9.67	-10.66666667	2
1210	40.38	39.18	16.64	18.01	-20	-2
1211	40.41	38.58	16.58	0	0	0
1212	40.44	38.58	16.58	0	0	0
1213	40.48	38.58	16.58	12.64	-13.33333333	-4.333333333
1214	40.51	38.18	16.45	6.09	3	6.333333333
1215	40.54	38.27	16.64	20.68	-23	1
1216	40.58	37.58	16.67	3.53	-2.666666667	-3
1217	40.61	37.5	16.58	15.19	-16.66666667	3
1218	40.64	37	16.67	5.52	-6	-1
1219	40.68	36.82	16.64	7.1	-8	1
1220	40.71	36.58	16.67	2.5	-2.666666667	0
1221	40.74	36.5	16.67	4.99	-5.666666667	0
1222	40.78	36.33	16.67	17.34	-18.66666667	-4.333333333
1223	40.81	35.77	16.54	6.77	-6.333333333	4.333333333
1224	40.84	35.58	16.67	2.5	-2.666666667	0
1225	40.88	35.5	16.67	32.85	36	5.333333333
1226	40.91	36.58	16.83	9.19	8	-6.333333333
1227	40.94	36.82	16.64	8.14	-8	-4.666666667
1228	40.98	36.58	16.5	0	0	0
1229	41.01	36.58	16.5	2.5	0	2.666666667
1230	41.04	36.58	16.58	12.73	14	-2.666666667
1231	41.08	37	16.5	3	0	-3.333333333
1232	41.11	37	16.4	12.5	-14	0.666666667
1233	41.14	36.58	16.42	9.44	-10.33333333	-2
1234	41.18	36.27	16.36	21.06	-23	4.666666667
1235	41.21	35.58	16.5	2.5	3	0
1236	41.24	35.67	16.5	9.18	-10.33333333	1.666666667
1237	41.28	35.36	16.55	13.3	-12	8.333333333
1238	41.31	35	16.8	5.48	-6	0.666666667
1239	41.34	34.82	16.82	0	0	0
1240	41.38	34.82	16.82	10.56	-10.66666667	-5
1241	41.41	34.5	16.67	15.02	-16.66666667	1
1242	41.44	34	16.7	5.99	0	-6.666666667
1243	41.48	34	16.5	3	0	-3.333333333
1244	41.51	34	16.4	8.34	9	1.666666667
1245	41.54	34.27	16.45	24.32	27	-1
1246	41.58	35.08	16.42	6.79	7.666666667	-1.333333333
1247	41.61	35.31	16.38	6.17	-1.333333333	-6.666666667
1248	41.64	35.27	16.18	2.72	0	-3
1249	41.68	35.27	16.09	8.48	-9	2.666666667
1250	41.71	35	16.17	5.34	-5	-3
1251	41.74	34.85	16.08	10.72	-11.66666667	3
1252	41.78	34.5	16.17	2.5	0	-3
1253	41.81	34.5	16.08	4.99	0	-5.333333333
1254	41.84	34.5	15.92	0	0	0
1255	41.88	34.5	15.92	15.19	-16.66666667	2.666666667
1256	41.91	34	16	12.18	-6	-12
1257	41.94	33.82	15.64	26.36	29	-3.333333333
1258	41.98	34.69	15.54	31.36	33.33333333	-10.33333333
1259	42.01	35.69	15.23	2.31	2.666666667	0
1260	42.04	35.77	15.23	11.68	7.666666667	-10.33333333
1261	42.08	36	14.92	9.7	-9	5.666666667
1262	42.11	35.73	15.09	5.45	0	-6
1263	42.14	35.73	14.91	0	0	0
1264	42.18	35.73	14.91	7.18	-7.666666667	-2.666666667
1265	42.21	35.5	14.83	6.83	-7.666666667	-0.333333333
1266	42.24	35.27	14.82	0	0	0
1267	42.28	35.27	14.82	16.57	-18	3
1268	42.31	34.73	14.91	11.69	11.66666667	-5.333333333
1269	42.34	35.08	14.75	25.86	-27	-10
1270	42.38	34.27	14.45	0	0	0
1271	42.41	34.27	14.45	0	0	0
1272	42.44	34.27	14.45	0	0	0
1273	42.48	34.27	14.45	0	0	0
1274	42.51	34.27	14.45	31.89	33.33333333	-12
1275	42.54	35.27	14.09	22.41	24.33333333	-5.666666667
1276	42.58	36	13.92	8.18	-9	-0.333333333
1277	42.61	35.73	13.91	8.18	9	0.333333333
1278	42.64	36	13.92	0	0	0
1279	42.68	36	13.92	0	0	0
1280	42.71	36	13.92	15.19	-16.66666667	-3
1281	42.74	35.5	13.83	0	0	0
1282	42.78	35.5	13.83	6.83	-7.666666667	-0.333333333
1283	42.81	35.27	13.82	0	0	0
1284	42.84	35.27	13.82	0	0	0
1285	42.88	35.27	13.82	16.57	-18	-3
1286	42.91	34.73	13.73	7.05	-7.666666667	-2
1287	42.94	34.5	13.67	23.23	25.66666667	2
1288	42.98	35.27	13.73	33.14	36.33333333	6
1289	43.01	36.36	13.91	19.35	21.33333333	-3.666666667
1290	43.04	37	13.8	0	0	0
1291	43.08	37	13.8	6.35	6	3.666666667
1292	43.11	37.18	13.91	0	0	0
1293	43.14	37.18	13.91	0	0	0
1294	43.18	37.18	13.91	20.61	-22.66666667	3
1295	43.21	36.5	14	8.97	9.333333333	-3.666666667
1296	43.24	36.78	13.89	8.33	-9.333333333	0.333333333
1297	43.28	36.5	13.9	15.28	-16.66666667	-3.333333333
1298	43.31	36	13.8	23.46	26	3
1299	43.35	36.78	13.89	37.31	40.66666667	8
1300	43.38	38	14.13	24.92	27.33333333	4.666666667
1301	43.41	38.82	14.27	0	0	0
1302	43.45	38.82	14.27	10.85	9.333333333	7.666666667
1303	43.48	39.1	14.5	0	0	0
1304	43.51	39.1	14.5	6.19	4	-5.666666667
1305	43.55	39.22	14.33	21.32	-14.66666667	18.66666667
1306	43.58	38.78	14.89	0	0	0
1307	43.61	38.78	14.89	6.28	-6	3.666666667
1308	43.65	38.6	15	0	0	0
1309	43.68	38.6	15	3	0	-3.333333333
1310	43.71	38.6	14.9	18.23	-20	-3.333333333
1311	43.75	38	14.8	7.17	-7.333333333	3
1312	43.78	37.78	14.89	0	0	0
1313	43.81	37.78	14.89	51.72	57.33333333	3.666666667
1314	43.85	39.5	15	15.28	16.66666667	3.333333333
1315	43.88	40	15.1	12.19	11	7.666666667
1316	43.91	40.33	15.33	8	5.666666667	-6.666666667
1317	43.95	40.5	15.13	3.75	0	-4.333333333
1318	43.98	40.5	15	0	0	0
1319	44.01	40.5	15	13.51	-12.33333333	8.333333333
1320	44.05	40.13	15.25	16.09	15.66666667	8.333333333
1321	44.08	40.6	15.5	16.09	-15.66666667	-8.333333333
1322	44.11	40.13	15.25	8.38	-4.333333333	8.333333333
1323	44.15	40	15.5	10.66	-7.333333333	9.333333333
1324	44.18	39.78	15.78	3.33	0	3.666666667
1325	44.21	39.78	15.89	37.47	40.66666667	-8.666666667
1326	44.25	41	15.63	30.05	33.33333333	2.333333333
1327	44.28	42	15.7	3	0	3.333333333
1328	44.31	42	15.8	65.66	72.66666667	6.666666667
1329	44.35	44.18	16	32.81	36.33333333	3
1330	44.38	45.27	16.09	10.34	11	3.666666667
1331	44.41	45.6	16.2	8.99	10	0
1332	44.45	45.9	16.2	10.45	10.66666667	4.333333333
1333	44.48	46.22	16.33	3.33	3.666666667	0
1334	44.51	46.33	16.33	4.47	2.333333333	-4.333333333
1335	44.55	46.4	16.2	13.4	-13.33333333	6.666666667
1336	44.58	46	16.4	6.65	6	-4.333333333
1337	44.61	46.18	16.27	18.28	18.33333333	9.333333333
1338	44.65	46.73	16.55	43.16	48	-1.666666667
1339	44.68	48.17	16.5	27.47	30.33333333	0
1340	44.71	49.08	16.5	10.81	9.333333333	7.666666667
1341	44.75	49.36	16.73	6.83	7.333333333	-2
1342	44.78	49.58	16.67	5.64	5	-4
1343	44.81	49.73	16.55	5.64	-5	4
1344	44.85	49.58	16.67	9.54	9	6
1345	44.88	49.85	16.85	0	0	0
1346	44.91	49.85	16.85	8.39	-9	-3.333333333
1347	44.95	49.58	16.75	6.89	-7.333333333	2.333333333
1348	44.98	49.36	16.82	3.85	-3	-3
1349	45.01	49.27	16.73	9.67	-9	5.666666667
1350	45.05	49	16.9	17.47	-16.66666667	-10
1351	45.08	48.5	16.6	7.81	-7.666666667	4.333333333
1352	45.11	48.27	16.73	7.81	7.666666667	-4.333333333
1353	45.15	48.5	16.6	7.81	-7.666666667	4.333333333
1354	45.18	48.27	16.73	2.72	0	-3
1355	45.21	48.27	16.64	3.85	-3	3
1356	45.25	48.18	16.73	2.72	0	3
1357	45.28	48.18	16.82	32.81	36.33333333	-3
1358	45.31	49.27	16.73	10.9	10.33333333	6.333333333
1359	45.35	49.58	16.92	12.78	8	11.66666667
1360	45.38	49.82	17.27	5.87	6	-2.333333333
1361	45.41	50	17.2	3	0	-3.333333333
1362	45.45	50	17.1	3	0	3.333333333
1363	45.48	50	17.2	3	0	3.333333333
1364	45.51	50	17.3	15.02	-16.66666667	1
1365	45.55	49.5	17.33	4.19	-4.666666667	1
1366	45.58	49.36	17.36	7.17	8	1.333333333
1367	45.61	49.6	17.4	12.58	-14	-1.333333333
1368	45.65	49.18	17.36	8.17	-9	0
1369	45.68	48.91	17.36	3.85	-3	3
1370	45.71	48.82	17.45	3.85	-3	-3
1371	45.75	48.73	17.36	13.62	-15.33333333	0
1372	45.78	48.27	17.36	6.99	-6.333333333	4.666666667
1373	45.81	48.08	17.5	3.53	-2.666666667	2.666666667
1374	45.85	48	17.58	9.04	-9	-4.333333333
1375	45.88	47.73	17.45	19.35	-21.66666667	1.666666667
1376	45.91	47.08	17.5	2.5	3	0
1377	45.95	47.17	17.5	2.5	-3	0
1378	45.98	47.08	17.5	4.99	-5.333333333	0
1379	46.01	46.92	17.5	10.3	-11.33333333	-2.666666667
1380	46.05	46.58	17.42	17.66	-19.33333333	-3
1381	46.08	46	17.33	8.22	-9	1
1382	46.11	45.73	17.36	7.94	-7.666666667	4.666666667
1383	46.15	45.5	17.5	6.42	0	-7
1384	46.18	45.5	17.29	15.02	-16.66666667	-1.333333333
1385	46.21	45	17.25	0	0	0
1386	46.25	45	17.25	15.79	-16.66666667	5.666666667
1387	46.28	44.5	17.42	6.91	-7.666666667	1
1388	46.31	44.27	17.45	2.34	1.333333333	-2.333333333
1389	46.35	44.31	17.38	5.84	6.333333333	1.333333333
1390	46.38	44.5	17.42	25.47	27.66666667	5.333333333
1391	46.41	45.33	17.58	18.57	-20	-4.333333333
1392	46.45	44.73	17.45	2.34	-1.333333333	-2.333333333
1393	46.48	44.69	17.38	9.85	10.33333333	4
1394	46.51	45	17.5	4.28	0	4.666666667
1395	46.55	45	17.64	15.09	-16.66666667	-2
1396	46.58	44.5	17.58	2.5	0	-2.666666667
1397	46.62	44.5	17.5	2.5	0	2.666666667
1398	46.65	44.5	17.58	8.13	-9	1.333333333
1399	46.68	44.23	17.62	14.02	-15.33333333	-2.666666667
1400	46.72	43.77	17.54	8.15	-9	-1.333333333
1401	46.75	43.5	17.5	2.5	0	-2.666666667
1402	46.78	43.5	17.42	2.5	0	2.666666667
1403	46.82	43.5	17.5	21.93	-24.33333333	1.333333333
1404	46.85	42.77	17.54	7.82	7.666666667	-4
1405	46.88	43	17.42	17.66	19.33333333	2.666666667
1406	46.92	43.58	17.5	21.98	24.33333333	-4
1407	46.95	44.31	17.38	2.31	0	2.666666667
1408	46.98	44.31	17.46	0	0	0
1409	47.02	44.31	17.46	2.31	-2.666666667	0
1410	47.05	44.23	17.46	10.1	-10.33333333	4
1411	47.08	43.92	17.58	10.35	-11.66666667	-0.333333333
1412	47.12	43.57	17.57	14.78	-16.33333333	-2.333333333
1413	47.15	43.08	17.5	0	0	0
1414	47.18	43.08	17.5	3.53	-2.666666667	2.666666667
1415	47.22	43	17.58	0	0	0
1416	47.25	43	17.58	21.07	-23	-4
1417	47.28	42.31	17.46	2.31	-2.666666667	0
1418	47.32	42.23	17.46	7.82	-7.666666667	4
1419	47.35	42	17.58	7.65	-7.666666667	3.666666667
1420	47.38	41.77	17.69	17.56	-18	-7.666666667
1421	47.42	41.23	17.46	7.01	-7.666666667	1.333333333
1422	47.45	41	17.5	2.5	-2.666666667	0
1423	47.48	40.92	17.5	20.59	-23	1.333333333
1424	47.52	40.23	17.54	2.31	0	-2.666666667
1425	47.55	40.23	17.46	7.05	-7.666666667	-1.333333333
1426	47.58	40	17.42	13.45	-14	5.333333333
1427	47.62	39.58	17.58	11.18	-11.66666667	-4
1428	47.65	39.23	17.46	7.01	-7.666666667	1.333333333
1429	47.68	39	17.5	14.98	-16.66666667	0
1430	47.72	38.5	17.5	0	0	0
1431	47.75	38.5	17.5	40.88	42.33333333	16.66666667
1432	47.78	39.77	18	8.53	7.666666667	-5.666666667
1433	47.82	40	17.83	2.5	0	-2.666666667
1434	47.85	40	17.75	0	0	0
1435	47.88	40	17.75	6.94	-7.666666667	0.666666667
1436	47.92	39.77	17.77	0	0	0
1437	47.95	39.77	17.77	4.61	0	5
1438	47.98	39.77	17.92	3.26	-2.666666667	2.666666667
1439	48.02	39.69	18	2.31	0	2.666666667
1440	48.05	39.69	18.08	27.66	-30.66666667	0
1441	48.08	38.77	18.08	0	0	0
1442	48.12	38.77	18.08	8.05	7.666666667	4.333333333
1443	48.15	39	18.21	49.65	54.66666667	7.333333333
1444	48.18	40.64	18.43	0	0	0
1445	48.22	40.64	18.43	5.15	-4.666666667	-3.333333333
1446	48.25	40.5	18.33	6.93	6.333333333	4.333333333
1447	48.28	40.69	18.46	5.88	-6.333333333	1.333333333
1448	48.32	40.5	18.5	0	0	0
1449	48.35	40.5	18.5	2.14	0	2.333333333
1450	48.38	40.5	18.57	15.14	-16.66666667	-2.333333333
1451	48.42	40	18.5	0	0	0
1452	48.45	40	18.5	10.87	-10.33333333	6.333333333
1453	48.48	39.69	18.69	0	0	0
1454	48.52	39.69	18.69	21	-23	-3.666666667
1455	48.55	39	18.58	5.65	-5	3.666666667
1456	48.58	38.85	18.69	6.52	-5.333333333	5.333333333
1457	48.62	38.69	18.85	8.84	-8.666666667	-4.666666667
1458	48.65	38.43	18.71	11.53	-12	5
1459	48.68	38.07	18.86	10.32	-10	-5.666666667
1460	48.72	37.77	18.69	3.26	-2.666666667	2.666666667
1461	48.75	37.69	18.77	3.26	2.666666667	2.666666667
1462	48.78	37.77	18.85	36.97	41	2.666666667
1463	48.82	39	18.93	7.24	7.666666667	2.333333333
1464	48.85	39.23	19	0	0	0
1465	48.88	39.23	19	2.31	0	2.666666667
1466	48.92	39.23	19.08	0	0	0
1467	48.95	39.23	19.08	13.83	-15.33333333	0
1468	48.98	38.77	19.08	6.25	-6.666666667	2
1469	49.02	38.57	19.14	4.79	-4.666666667	2.333333333
1470	49.05	38.43	19.21	7.22	-6.666666667	-4.333333333
1471	49.08	38.23	19.08	0	0	0
1472	49.12	38.23	19.08	13.83	-15.33333333	0
1473	49.15	37.77	19.08	0	0	0
1474	49.18	37.77	19.08	11.01	-11.33333333	4.333333333
1475	49.22	37.43	19.21	13.02	-14.33333333	-2.333333333
1476	49.25	37	19.14	12.84	-14.33333333	0
1477	49.28	36.57	19.14	25.78	28.66666667	2.333333333
1478	49.32	37.43	19.21	24.05	26.66666667	0.666666667
1479	49.35	38.23	19.23	7.4	-7.666666667	-3
1480	49.38	38	19.14	0	0	0
1481	49.42	38	19.14	7.19	-7.666666667	-2
1482	49.45	37.77	19.08	0	0	0
1483	49.48	37.77	19.08	0	0	0
1484	49.52	37.77	19.08	2.31	-2.666666667	0
1485	49.55	37.69	19.08	18.71	-20.66666667	2
1486	49.58	37.07	19.14	3.03	-2.333333333	2.333333333
1487	49.62	37	19.21	8.05	-7.666666667	-4.333333333
1488	49.65	36.77	19.08	14.58	-15.33333333	5
1489	49.68	36.31	19.23	9.23	-10.33333333	-0.666666667
1490	49.72	36	19.21	8.05	-7.666666667	-4.333333333
1491	49.75	35.77	19.08	8.5	-9	3
1492	49.79	35.5	19.17	15	-16.66666667	-1
1493	49.82	35	19.14	6.92	-7.666666667	0.333333333
1494	49.85	34.77	19.15	3.26	-2.666666667	-2.333333333
1495	49.89	34.69	19.08	6.09	-6.333333333	2
1496	49.92	34.5	19.14	7.59	-6.333333333	5.666666667
1497	49.95	34.31	19.31	4.61	-5.333333333	0
1498	49.99	34.15	19.31	19.79	-21.66666667	-3.333333333
1499	50.02	33.5	19.21	8.54	-9	3.333333333
1500	50.05	33.23	19.31	16.78	-18	-5.333333333
1501	50.09	32.69	19.15	17.56	18	7.666666667
1502	50.12	33.23	19.38	23.09	25.66666667	1.666666667
1503	50.15	34	19.43	15.14	16.66666667	2.333333333
1504	50.19	34.5	19.5	16.3	-16.66666667	-7
1505	50.22	34	19.29	9.24	10.33333333	0.666666667
1506	50.25	34.31	19.31	2.31	-2.666666667	0
1507	50.29	34.23	19.31	9.18	-10	1.666666667
1508	50.32	33.93	19.36	7.13	-8	0.666666667
1509	50.35	33.69	19.38	6.72	-6.333333333	4
1510	50.39	33.5	19.5	8.15	-9	-1.333333333
1511	50.42	33.23	19.46	21.93	-24.33333333	1.333333333
1512	50.45	32.5	19.5	8.15	9	1.333333333
1513	50.49	32.77	19.54	8.15	-9	-1.333333333
1514	50.52	32.5	19.5	15.14	-16.66666667	2.333333333
1515	50.55	32	19.57	2.14	0	-2.333333333
1516	50.59	32	19.5	14.98	-16.66666667	0
1517	50.62	31.5	19.5	0	0	0
1518	50.65	31.5	19.5	17.26	19	2.333333333
1519	50.69	32.07	19.57	18.65	20.66666667	1.666666667
1520	50.72	32.69	19.62	2.31	0	2.333333333
1521	50.75	32.69	19.69	0	0	0
1522	50.79	32.69	19.69	3.17	-1.666666667	3.333333333
1523	50.82	32.64	19.79	2.34	1.666666667	2
1524	50.85	32.69	19.85	14.02	-15.33333333	-2.666666667
1525	50.89	32.23	19.77	4.61	0	5
1526	50.92	32.23	19.92	4.78	-5.333333333	0.333333333
1527	50.95	32.07	19.93	11.36	-12.66666667	-0.333333333
1528	50.99	31.69	19.92	6.21	-6.333333333	2.666666667
1529	51.02	31.5	20	0	0	0
1530	51.05	31.5	20	15.14	-16.66666667	2.333333333
1531	51.09	31	20.07	7.24	-7.666666667	-2.333333333
1532	51.12	30.77	20	2.31	-2.666666667	0
1533	51.15	30.69	20	14.02	-15.33333333	2.666666667
1534	51.19	30.23	20.08	36.01	25.66666667	30.66666667
1535	51.22	31	21	0	0	0
1536	51.25	31	21	0	0	0
1537	51.29	31	21	29.97	-33.33333333	0
1538	51.32	30	21	0	0	0
1539	51.35	30	21	0	0	0
1540	51.39	30	21	0	0	0
1541	51.42	30	21	59.94	66.66666667	0
1542	51.45	32	21	44.34	-43.66666667	-23
1543	51.49	30.69	20.31	0	0	0
1544	51.52	30.69	20.31	0	0	0
1545	51.55	30.69	20.31	8.04	-8.666666667	1.666666667
1546	51.59	30.43	20.36	2.14	0	-2.333333333
1547	51.62	30.43	20.29	2.14	0	2.333333333
1548	51.65	30.43	20.36	2.14	0	-2.333333333
1549	51.69	30.43	20.29	50.11	52.33333333	-19.33333333
1550	51.72	32	19.71	30.05	33.33333333	2.666666667
1551	51.75	33	19.79	8.6	7.666666667	-5.666666667
1552	51.79	33.23	19.62	5.9	-5.333333333	-4
1553	51.82	33.07	19.5	2.14	0	-2.333333333
1554	51.85	33.07	19.43	0	0	0
1555	51.89	33.07	19.43	0	0	0
1556	51.92	33.07	19.43	12.24	-10	-9.333333333
1557	51.95	32.77	19.15	2.31	0	2.666666667
1558	51.99	32.77	19.23	3.26	-2.666666667	-2.666666667
1559	52.02	32.69	19.15	0	0	0
1560	52.05	32.69	19.15	28.05	-30.66666667	-5
1561	52.09	31.77	19	2.31	0	2.666666667
1562	52.12	31.77	19.08	25.58	26.66666667	-9.666666667
1563	52.15	32.57	18.79	36.01	40	-3.333333333
1564	52.19	33.77	18.69	9.57	10.33333333	2
1565	52.22	34.08	18.75	6.94	7.666666667	-2
1566	52.25	34.31	18.69	13.83	15.33333333	0
1567	52.29	34.77	18.69	2.31	0	-2.333333333
1568	52.32	34.77	18.62	2.31	0	-2.666666667
1569	52.35	34.77	18.54	8.15	-9	-1.333333333
1570	52.39	34.5	18.5	15.14	-16.66666667	-2.333333333
1571	52.42	34	18.43	2.14	0	2.333333333
1572	52.45	34	18.5	7.01	-7.666666667	1.333333333
1573	52.49	33.77	18.54	0	0	0
1574	52.52	33.77	18.54	8.8	7.666666667	-6
1575	52.55	34	18.36	38.1	42.33333333	3.666666667
1576	52.59	35.27	18.47	22.2	24.33333333	3.333333333
1577	52.62	36	18.57	0	0	0
1578	52.65	36	18.57	0	0	0
1579	52.69	36	18.57	0	0	0
1580	52.72	36	18.57	2.14	0	-2.333333333
1581	52.75	36	18.5	0	0	0
1582	52.79	36	18.5	7.01	-7.666666667	1.333333333
1583	52.82	35.77	18.54	0	0	0
1584	52.85	35.77	18.54	0	0	0
1585	52.89	35.77	18.54	23.08	-25.66666667	-1.333333333
1586	52.92	35	18.5	4.28	0	-4.666666667
1587	52.96	35	18.36	2.14	0	2.333333333
1588	52.99	35	18.43	29.97	33.33333333	0
1589	53.02	36	18.43	29.97	33.33333333	0
1590	53.06	37	18.43	0	0	0
1591	53.09	37	18.43	0	0	0
1592	53.12	37	18.43	0	0	0
1593	53.16	37	18.43	7.04	7.666666667	-1.666666667
1594	53.19	37.23	18.38	7.04	-7.666666667	1.666666667
1595	53.22	37	18.43	0	0	0
1596	53.26	37	18.43	2.14	0	-2.333333333
1597	53.29	37	18.36	0	0	0
1598	53.32	37	18.36	47.14	52.33333333	2.333333333
1599	53.36	38.57	18.43	27.83	31	0
1600	53.39	39.5	18.43	0	0	0
1601	53.42	39.5	18.43	2.14	2.333333333	0
1602	53.46	39.57	18.43	2.14	0	-2.333333333
1603	53.49	39.57	18.36	0	0	0
1604	53.52	39.57	18.36	0	0	0
1605	53.56	39.57	18.36	13.54	14.33333333	4.666666667
1606	53.59	40	18.5	53.33	59	6.333333333
1607	53.62	41.77	18.69	7.46	7.666666667	3.333333333
1608	53.66	42	18.79	6.98	6.666666667	-4
1609	53.69	42.2	18.67	17.08	19	0.666666667
1610	53.72	42.77	18.69	0	0	0
1611	53.76	42.77	18.69	2.31	-2.666666667	0
1612	53.79	42.69	18.69	3.26	2.666666667	2.666666667
1613	53.82	42.77	18.77	3.26	-2.666666667	-2.666666667
1614	53.86	42.69	18.69	14.77	-16.33333333	-0.666666667
1615	53.89	42.2	18.67	6.98	-6.666666667	4
1616	53.92	42	18.79	2.14	0	-2.666666667
1617	53.96	42	18.71	2.14	0	2.666666667
1618	53.99	42	18.79	7.46	-7.666666667	-3.333333333
1619	54.02	41.77	18.69	2.31	-2.666666667	0
1620	54.06	41.69	18.69	8.04	-8.666666667	-1.666666667
1621	54.09	41.43	18.64	23.28	25.66666667	3
1622	54.12	42.2	18.73	37.28	41	6.666666667
1623	54.16	43.43	18.93	2.14	2.333333333	0
1624	54.19	43.5	18.93	0	0	0
1625	54.22	43.5	18.93	4.79	2.333333333	4.666666667
1626	54.26	43.57	19.07	6.42	0	-7
1627	54.29	43.57	18.86	2.14	-2.333333333	0
1628	54.32	43.5	18.86	2.14	-2.333333333	0
1629	54.36	43.43	18.86	5.94	-6.666666667	-0.333333333
1630	54.39	43.23	18.85	14.02	-15.33333333	-2.666666667
1631	54.42	42.77	18.77	0	0	0
1632	54.46	42.77	18.77	8.08	-9	0.666666667
1633	54.49	42.5	18.79	2.14	-2.333333333	0
1634	54.52	42.43	18.79	6.56	-6.666666667	-3.333333333
1635	54.56	42.23	18.69	14.02	-15.33333333	2.666666667
1636	54.59	41.77	18.77	2.31	0	-2.666666667
1637	54.62	41.77	18.69	8.1	-9	0.666666667
1638	54.66	41.5	18.71	15.14	-16.66666667	-2.333333333
1639	54.69	41	18.64	0	0	0
1640	54.72	41	18.64	7.88	-7.666666667	4.333333333
1641	54.76	40.77	18.77	8.91	-9	-4.333333333
1642	54.79	40.5	18.64	7.03	-7.666666667	1
1643	54.82	40.27	18.67	8.02	-9	-1
1644	54.86	40	18.64	0	0	0
1645	54.89	40	18.64	30.27	33.33333333	-4.666666667
1646	54.92	41	18.5	2.14	0	2.333333333
1647	54.96	41	18.57	0	0	0
1648	54.99	41	18.57	0	0	0
1649	55.02	41	18.57	7.66	7.666666667	-3.666666667
1650	55.06	41.23	18.46	7.01	-7.666666667	1.333333333
1651	55.09	41	18.5	2.14	0	2.333333333
1652	55.12	41	18.57	0	0	0
1653	55.16	41	18.57	6.99	-7.666666667	-1
1654	55.19	40.77	18.54	16.3	-18	-2.666666667
1655	55.22	40.23	18.46	2.31	0	-2.666666667
1656	55.26	40.23	18.38	7.73	-7.666666667	4
1657	55.29	40	18.5	0	0	0
1658	55.32	40	18.5	8.54	-9	-3.333333333
1659	55.36	39.73	18.4	15.07	-16.66666667	-0.666666667
1660	55.39	39.23	18.38	6.96	-7.666666667	-0.666666667
1661	55.42	39	18.36	2.14	0	2.333333333
1662	55.46	39	18.43	13.02	-14.33333333	-2.333333333
1663	55.49	38.57	18.36	10.32	-11.33333333	-1.666666667
1664	55.52	38.23	18.31	0	0	0
1665	55.56	38.23	18.31	12.93	-14.33333333	0.666666667
1666	55.59	37.8	18.33	9.02	-10	1
1667	55.62	37.5	18.36	8.11	-9	0.666666667
1668	55.66	37.23	18.38	0	0	0
1669	55.69	37.23	18.38	30.06	33.33333333	-2.333333333
1670	55.72	38.23	18.31	18.59	18	10.33333333
1671	55.76	38.77	18.62	2.31	0	-2.666666667
1672	55.79	38.77	18.54	0	0	0
1673	55.82	38.77	18.54	0	0	0
1674	55.86	38.77	18.54	0	0	0
1675	55.89	38.77	18.54	23.29	-25.66666667	-3.666666667
1676	55.92	38	18.43	0	0	0
1677	55.96	38	18.43	2.14	0	2.333333333
1678	55.99	38	18.5	0	0	0
1679	56.02	38	18.5	7.01	-7.666666667	-1.333333333
1680	56.06	37.77	18.46	8.65	-9	-3.333333333
1681	56.09	37.5	18.36	15.14	-16.66666667	2.333333333
1682	56.12	37	18.43	0	0	0
1683	56.16	37	18.43	32.33	35.66666667	-5.333333333
1684	56.19	38.07	18.27	21.35	23.33333333	3.666666667
1685	56.23	38.77	18.38	7.04	7.666666667	1.666666667
1686	56.26	39	18.43	4.28	0	-4.666666667
1687	56.29	39	18.29	2.14	0	2.333333333
1688	56.33	39	18.36	9.22	-7.666666667	-7
1689	56.36	38.77	18.15	2.31	0	-2.333333333
1690	56.39	38.77	18.08	2.31	0	2.333333333
1691	56.43	38.77	18.15	9.29	-9	-5
1692	56.46	38.5	18	0	0	0
1693	56.49	38.5	18	15.14	16.66666667	2.333333333
1694	56.53	39	18.07	48.29	52.33333333	-12
1695	56.56	40.57	17.71	0	0	0
1696	56.59	40.57	17.71	13.02	14.33333333	2.666666667
1697	56.63	41	17.79	5.36	-4.333333333	-4
1698	56.66	40.87	17.67	6.77	6.666666667	-3.333333333
1699	56.69	41.07	17.57	3.03	-2.333333333	-2.333333333
1700	56.73	41	17.5	2.14	-2.333333333	0
1701	56.76	40.93	17.5	5.9	-5.333333333	-4
1702	56.79	40.77	17.38	2.31	0	2.666666667
1703	56.83	40.77	17.46	23.07	-25.66666667	-1
1704	56.86	40	17.43	2.14	0	-2.333333333
1705	56.89	40	17.36	6.96	-7.666666667	0.666666667
1706	56.93	39.77	17.38	2.31	0	-2.333333333
1707	56.96	39.77	17.31	3.26	-2.666666667	-2.666666667
1708	56.99	39.69	17.23	12.79	-12	-7.666666667
1709	57.03	39.33	17	4	-4.333333333	0
1710	57.06	39.2	17	6.36	-6.666666667	2.333333333
1711	57.09	39	17.07	7.24	-7.666666667	-2.333333333
1712	57.13	38.77	17	5.93	-6.666666667	0
1713	57.16	38.57	17	6.05	-4.666666667	-4.666666667
1714	57.19	38.43	16.86	2.14	0	-2.333333333
1715	57.23	38.43	16.79	13.02	-14.33333333	-2.666666667
1716	57.26	38	16.71	9.33	7.666666667	7
1717	57.29	38.23	16.92	38.09	42.33333333	-2
1718	57.33	39.5	16.86	3.03	2.333333333	2.333333333
1719	57.36	39.57	16.93	0	0	0
1720	57.39	39.57	16.93	22.2	24.66666667	-2.666666667
1721	57.43	40.31	16.85	0	0	0
1722	57.46	40.31	16.85	11.51	-12.66666667	-2
1723	57.49	39.93	16.79	6.77	7.333333333	-0.666666667
1724	57.53	40.15	16.77	14.02	-15.33333333	2.666666667
1725	57.56	39.69	16.85	19.01	20.66666667	-5.333333333
1726	57.59	40.31	16.69	32.36	35.66666667	-2.333333333
1727	57.63	41.38	16.62	6.33	6.333333333	3
1728	57.66	41.57	16.71	19.98	22	-3
1729	57.69	42.23	16.62	3.26	2.666666667	-2.666666667
1730	57.73	42.31	16.54	8.43	6.333333333	-7
1731	57.76	42.5	16.33	9.28	-9.666666667	-4
1732	57.79	42.21	16.21	7.92	3.333333333	8.333333333
1733	57.83	42.31	16.46	7.92	-3.333333333	-8.333333333
1734	57.86	42.21	16.21	8.91	-9.666666667	-2
1735	57.89	41.92	16.15	5.15	-5	-2.333333333
1736	57.93	41.77	16.08	9.59	-9	5.666666667
1737	57.96	41.5	16.25	4.99	0	-5.666666667
1738	57.99	41.5	16.08	8.58	-7.666666667	-5.666666667
1739	58.03	41.27	15.91	8.18	-9	0.333333333
1740	58.06	41	15.92	4.98	-2.666666667	-5
1741	58.09	40.92	15.77	32.28	36	-0.666666667
1742	58.13	42	15.75	24.6	27.33333333	2.333333333
1743	58.16	42.82	15.82	7.96	8.666666667	0.333333333
1744	58.19	43.08	15.83	12.73	14	-2.666666667
1745	58.23	43.5	15.75	9.16	7.666666667	-6.666666667
1746	58.26	43.73	15.55	9.16	-7.666666667	6.666666667
1747	58.29	43.5	15.75	9.16	7.666666667	-6.666666667
1748	58.33	43.73	15.55	28.05	28.33333333	-12.66666667
1749	58.36	44.58	15.17	36.72	38.33333333	-14.66666667
1750	58.39	45.73	14.73	15.46	16.66666667	-3.666666667
1751	58.43	46.23	14.62	2.31	2.666666667	0
1752	58.46	46.31	14.62	10.31	5	-10.33333333
1753	58.49	46.46	14.31	10.69	9	8
1754	58.53	46.73	14.55	11.17	-7.666666667	-10
1755	58.56	46.5	14.25	2.5	2.666666667	0
1756	58.59	46.58	14.25	7.9	-2.666666667	-8.333333333
1757	58.63	46.5	14	6.81	-7.666666667	0
1758	58.66	46.27	14	1.05	1.333333333	0
1759	58.69	46.31	14	6.72	-7.666666667	0
1760	58.73	46.08	14	11.94	-13	-2.666666667
1761	58.76	45.69	13.92	2.31	2.666666667	0
1762	58.79	45.77	13.92	9.06	-9	-4.333333333
1763	58.83	45.5	13.79	6.04	-6.333333333	2
1764	58.86	45.31	13.85	23.2	23	-11.66666667
1765	58.89	46	13.5	26.61	28.33333333	-9
1766	58.93	46.85	13.23	17.46	19.33333333	-0.666666667
1767	58.96	47.43	13.21	10.37	11.33333333	-2
1768	58.99	47.77	13.15	9.29	-9	-5
1769	59.03	47.5	13	0	0	0
1770	59.06	47.5	13	4.99	0	-5.666666667
1771	59.09	47.5	12.83	5.46	-4	-4.666666667
1772	59.13	47.38	12.69	2.31	-2.333333333	0
1773	59.16	47.31	12.69	2.31	0	-2.333333333
1774	59.19	47.31	12.62	0	0	0
1775	59.23	47.31	12.62	12.39	-13	4.333333333
1776	59.26	46.92	12.75	6.27	5.333333333	-4.333333333
1777	59.29	47.08	12.62	17.63	-19.33333333	-4
1778	59.33	46.5	12.5	0	0	0
1779	59.36	46.5	12.5	15.58	16.66666667	-4.666666667
1780	59.4	47	12.36	46.21	50	-12
1781	59.43	48.5	12	8.07	9	0
1782	59.46	48.77	12	2.31	0	-2.666666667
1783	59.5	48.77	11.92	7.42	7.666666667	-3
1784	59.53	49	11.83	2.5	0	-2.666666667
1785	59.56	49	11.75	2.5	0	2.666666667
1786	59.6	49	11.83	9.61	-10.33333333	3
1787	59.63	48.69	11.92	6.09	-6.333333333	-2
1788	59.66	48.5	11.86	10.84	-9	-8
1789	59.7	48.23	11.62	0	0	0
1790	59.73	48.23	11.62	4.95	-5.333333333	-1.666666667
1791	59.76	48.07	11.57	9.11	-10	-1
1792	59.8	47.77	11.54	2.31	0	-2.666666667
1793	59.83	47.77	11.46	8.15	-9	1.333333333
1794	59.86	47.5	11.5	8.15	-9	1.333333333
1795	59.9	47.23	11.54	9.64	-10	-3.666666667
1796	59.93	46.93	11.43	17.26	19	2.333333333
1797	59.96	47.5	11.5	38.88	42.33333333	-9
1798	60	48.77	11.23	7.11	7.666666667	2
1799	60.03	49	11.29	7.97	-7.666666667	-4.666666667
1800	60.06	48.77	11.15	8.31	7.666666667	-5
1801	60.1	49	11	2.5	0	-2.666666667
1802	60.13	49	10.92	2.5	0	-3
1803	60.16	49	10.83	7.42	-7.666666667	3
1804	60.2	48.77	10.92	2.31	-2.666666667	0
1805	60.23	48.69	10.92	6.36	-6.333333333	-3
1806	60.26	48.5	10.83	0	0	0
1807	60.3	48.5	10.83	9.11	-9	-4.666666667
1808	60.33	48.23	10.69	0	0	0
1809	60.36	48.23	10.69	15.18	-16.66666667	-1.666666667
1810	60.4	47.73	10.64	6.99	-7.666666667	-2
1811	60.43	47.5	10.58	8.13	-9	1.333333333
1812	60.46	47.23	10.62	0	0	0
1813	60.5	47.23	10.62	15.1	-16.66666667	0.666666667
1814	60.53	46.73	10.64	6.99	-7.666666667	-2
1815	60.56	46.5	10.58	2.5	0	-2.666666667
1816	60.6	46.5	10.5	8.78	-9	4
1817	60.63	46.23	10.62	29.97	33.33333333	0
1818	60.66	47.23	10.62	30.32	33.33333333	-5.333333333
1819	60.7	48.23	10.46	8.18	9	-1.333333333
1820	60.73	48.5	10.42	0	0	0
1821	60.76	48.5	10.42	6.62	-6.333333333	-3.666666667
1822	60.8	48.31	10.31	7.61	-8	-3.333333333
1823	60.83	48.07	10.21	1.47	0.333333333	-1.333333333
1824	60.86	48.08	10.17	7.6	-7.666666667	-3
1825	60.9	47.85	10.08	4.61	-5.333333333	0
1826	60.93	47.69	10.08	3.26	2.666666667	-2.666666667
1827	60.96	47.77	10	0	0	0
1828	61	47.77	10	23.45	-25.66666667	-4.666666667
1829	61.03	47	9.86	1.78	0	2
1830	61.06	47	9.92	6.92	-7.666666667	0
1831	61.1	46.77	9.92	0	0	0
1832	61.13	46.77	9.92	8.31	-9	-2
1833	61.16	46.5	9.86	15	-16.66666667	-1
1834	61.2	46	9.83	8.11	-7.666666667	-4.666666667
1835	61.23	45.77	9.69	8.7	-9	-3.666666667
1836	61.26	45.5	9.58	10.42	11.66666667	1.333333333
1837	61.3	45.85	9.62	37.53	40.66666667	-8.666666667
1838	61.33	47.07	9.36	5.71	5.333333333	3.333333333
1839	61.36	47.23	9.46	0	0	0
1840	61.4	47.23	9.46	0	0	0
1841	61.43	47.23	9.46	8.18	9	-1.333333333
1842	61.46	47.5	9.42	8.18	-9	1.333333333
1843	61.5	47.23	9.46	0	0	0
1844	61.53	47.23	9.46	12.41	-12.66666667	-5
1845	61.56	46.85	9.31	2.31	0	-2.666666667
1846	61.6	46.85	9.23	4.61	-5.333333333	0
1847	61.63	46.69	9.23	6.53	-6.333333333	3.333333333
1848	61.66	46.5	9.33	11.14	-9	-8.333333333
1849	61.7	46.23	9.08	7.19	-7.666666667	2
1850	61.73	46	9.14	6.92	-7.666666667	0.333333333
1851	61.76	45.77	9.15	2.31	-2.666666667	0
1852	61.8	45.69	9.15	14.02	-15.33333333	-2.333333333
1853	61.83	45.23	9.08	6.92	-7.666666667	-0.333333333
1854	61.86	45	9.07	8.22	-7.666666667	-5
1855	61.9	44.77	8.92	16.3	-18	2.666666667
1856	61.93	44.23	9	4.61	0	-5
1857	61.96	44.23	8.85	6.93	-7.666666667	-0.666666667
1858	62	44	8.83	7.18	-7.666666667	-2
1859	62.03	43.77	8.77	7.18	7.666666667	2
1860	62.06	44	8.83	23.44	25.66666667	-4.666666667
1861	62.1	44.77	8.69	14.58	15.33333333	5.333333333
1862	62.13	45.23	8.85	2.31	2.666666667	0
1863	62.16	45.31	8.85	2.31	-2.666666667	0
1864	62.2	45.23	8.85	7.49	-7.666666667	-3.333333333
1865	62.23	45	8.75	8.85	9	-3.666666667
1866	62.26	45.27	8.64	15.1	-16.66666667	-0.666666667
1867	62.3	44.77	8.62	2.31	0	2.333333333
1868	62.33	44.77	8.69	2.31	-2.666666667	0
1869	62.36	44.69	8.69	14.02	-15.33333333	-2.333333333
1870	62.4	44.23	8.62	3.65	-1	3.666666667
1871	62.43	44.2	8.73	12.95	-14.33333333	1.333333333
1872	62.46	43.77	8.77	2.31	0	-2.666666667
1873	62.5	43.77	8.69	16.3	-18	-2.333333333
1874	62.53	43.23	8.62	14.02	-15.33333333	2.333333333
1875	62.57	42.77	8.69	29.97	33.33333333	0
1876	62.6	43.77	8.69	27.66	30.66666667	0
1877	62.63	44.69	8.69	2.31	2.666666667	0
1878	62.67	44.77	8.69	2.31	-2.666666667	0
1879	62.7	44.69	8.69	0	0	0
1880	62.73	44.69	8.69	0	0	0
1881	62.77	44.69	8.69	0	0	0
1882	62.8	44.69	8.69	7.59	-6.333333333	5.666666667
1883	62.83	44.5	8.86	2.14	0	-2.333333333
1884	62.87	44.5	8.79	2.14	-2.333333333	0
1885	62.9	44.43	8.79	13.02	-14.33333333	-2.666666667
1886	62.93	44	8.71	7.11	-7.666666667	2
1887	62.97	43.77	8.77	6.49	-6.666666667	3
1888	63	43.57	8.86	10.54	-11.33333333	-3
1889	63.03	43.23	8.77	14.02	-15.33333333	2.666666667
1890	63.07	42.77	8.85	2.31	0	-2.666666667
1891	63.1	42.77	8.77	29.97	33.33333333	0
1892	63.13	43.77	8.77	19.93	22	3
1893	63.17	44.43	8.86	2.14	2.333333333	0
1894	63.2	44.5	8.86	2.14	-2.333333333	0
1895	63.23	44.43	8.86	0	0	0
1896	63.27	44.43	8.86	0	0	0
1897	63.3	44.43	8.86	6.49	-6.666666667	-3
1898	63.33	44.23	8.77	7.18	-7.666666667	2
1899	63.37	44	8.83	6.93	-7.666666667	0.666666667
1900	63.4	43.77	8.85	5.94	-6.666666667	0.333333333
1901	63.43	43.57	8.86	10.54	-11.33333333	-3
1902	63.47	43.23	8.77	13.83	-15.33333333	0
1903	63.5	42.77	8.77	2.31	0	2.666666667
1904	63.53	42.77	8.85	8.08	-9	0.333333333
1905	63.57	42.5	8.86	8.49	-9	-3
1906	63.6	42.23	8.77	0	0	0
1907	63.63	42.23	8.77	14.02	-15.33333333	-2.666666667
1908	63.67	41.77	8.69	8.1	-9	0.666666667
1909	63.7	41.5	8.71	8.23	-9	2
1910	63.73	41.23	8.77	7.18	-7.666666667	2
1911	63.77	41	8.83	15	-16.66666667	1
1912	63.8	40.5	8.86	4.28	0	-5
1913	63.83	40.5	8.71	2.14	0	2.666666667
1914	63.87	40.5	8.79	8.08	9	-0.666666667
1915	63.9	40.77	8.77	36.92	41	-2
1916	63.93	42	8.71	6.95	7.666666667	-0.666666667
1917	63.97	42.23	8.69	8.11	-7.666666667	4.666666667
1918	64	42	8.83	2.5	0	-2.666666667
1919	64.03	42	8.75	0	0	0
1920	64.07	42	8.75	7.13	-7.666666667	-2
1921	64.1	41.77	8.69	0	0	0
1922	64.13	41.77	8.69	8.54	-9	3.333333333
1923	64.17	41.5	8.79	15.58	-16.66666667	-5
1924	64.2	41	8.64	7.88	-7.666666667	4.333333333
1925	64.23	40.77	8.77	10.63	-9	7.666666667
1926	64.27	40.5	9	4.28	0	-4.666666667
1927	64.3	40.5	8.86	8.75	-6.333333333	7.333333333
1928	64.33	40.31	9.08	17.56	-18	-7.666666667
1929	64.37	39.77	8.85	2.31	0	2.333333333
1930	64.4	39.77	8.92	30.32	33.33333333	5.333333333
1931	64.43	40.77	9.08	21.99	24.33333333	2
1932	64.47	41.5	9.14	0	0	0
1933	64.5	41.5	9.14	6.34	6.333333333	3
1934	64.53	41.69	9.23	4.61	0	-5
1935	64.57	41.69	9.08	6.43	-1.666666667	7
1936	64.6	41.64	9.29	10.07	-11	0.666666667
1937	64.63	41.31	9.31	2.31	-2.666666667	0
1938	64.67	41.23	9.31	0	0	0
1939	64.7	41.23	9.31	9.57	-10.33333333	-2
1940	64.73	40.92	9.25	0	0	0
1941	64.77	40.92	9.25	20.95	-23	4.333333333
1942	64.8	40.23	9.38	2.31	0	-2.333333333
1943	64.83	40.23	9.31	13.83	-15.33333333	0
1944	64.87	39.77	9.31	2.31	0	2.333333333
1945	64.9	39.77	9.38	16.14	-18	0
1946	64.93	39.23	9.38	6.96	-7.666666667	-0.666666667
1947	64.97	39	9.36	2.14	0	2.333333333
1948	65	39	9.43	15.14	-16.66666667	2.333333333
1949	65.03	38.5	9.5	22.17	24.33333333	-4
1950	65.07	39.23	9.38	29.97	33.33333333	0
1951	65.1	40.23	9.38	14.02	15.33333333	-2.333333333
1952	65.13	40.69	9.31	14.02	-15.33333333	2.333333333
1953	65.17	40.23	9.38	8.13	9	1.333333333
1954	65.2	40.5	9.42	0	0	0
1955	65.23	40.5	9.42	14.99	-16.66666667	0.333333333
1956	65.27	40	9.43	0	0	0
1957	65.3	40	9.43	0	0	0
1958	65.33	40	9.43	0	0	0
1959	65.37	40	9.43	14.99	-16.66666667	-0.333333333
1960	65.4	39.5	9.42	15.09	-16.66666667	-2
1961	65.43	39	9.36	29.97	33.33333333	0
1962	65.47	40	9.36	29.97	33.33333333	0
1963	65.5	41	9.36	0	0	0
1964	65.53	41	9.36	2.14	0	2.333333333
1965	65.57	41	9.43	7.04	7.666666667	-1.666666667
1966	65.6	41.23	9.38	3.26	2.666666667	-2.333333333
1967	65.63	41.31	9.31	0	0	0
1968	65.67	41.31	9.31	2.31	-2.666666667	0
1969	65.7	41.23	9.31	14.02	-15.33333333	2.333333333
1970	65.73	40.77	9.38	0	0	0
1971	65.77	40.77	9.38	16.3	-18	-2.333333333
1972	65.8	40.23	9.31	2.31	0	-2.666666667
1973	65.84	40.23	9.23	14.02	-15.33333333	2.666666667
1974	65.87	39.77	9.31	0	0	0
1975	65.9	39.77	9.31	16.3	-18	2.333333333
1976	65.94	39.23	9.38	4.61	0	-5
1977	65.97	39.23	9.23	13.83	-15.33333333	0
1978	66	38.77	9.23	8.63	-9	3.333333333
1979	66.04	38.5	9.33	2.5	0	3
1980	66.07	38.5	9.42	0	0	0
1981	66.1	38.5	9.42	15.19	16.66666667	-3
1982	66.14	39	9.33	30.38	33.33333333	-5.333333333
1983	66.17	40	9.17	5.58	5.666666667	2.666666667
1984	66.2	40.17	9.25	4.99	-5.666666667	0
1985	66.24	40	9.25	6.43	-6	3.666666667
1986	66.27	39.82	9.36	0	0	0
1987	66.3	39.82	9.36	0	0	0
1988	66.34	39.82	9.36	3.85	-3	-3
1989	66.37	39.73	9.27	6.1	-5	5
1990	66.4	39.58	9.42	2.5	-2.666666667	0
1991	66.44	39.5	9.42	15.19	-16.66666667	2.666666667
1992	66.47	39	9.5	6.81	-6	-4.666666667
1993	66.5	38.82	9.36	24.66	25.33333333	10.33333333
1994	66.54	39.58	9.67	32.06	34	11
1995	66.57	40.6	10	7.08	7.333333333	3
1996	66.6	40.82	10.09	2.72	0	3
1997	66.64	40.82	10.18	0	0	0
1998	66.67	40.82	10.18	0	0	0
1999	66.7	40.82	10.18	3.85	-3	3
2000	66.74	40.73	10.27	7.52	-7.666666667	-3.333333333
[truncated: 24,969 more rows]
