# Supplementary material for: Statistical Mechanics of Zooplankton
Source: PLoS One. 2015 Aug 13;10(8):e0135258. doi: 10.1371/journal.pone.0135258 (PMC4535848; doi:10.1371/journal.pone.0135258)
Supplement: S1 Data Files — Information on the file contents and the data format is contained. (ZIP) [file pone.0135258.s001.zip › raw data vibrio/exp16.txt]

1	0.03	92	24	29.97	-33.33333333	0
2	0.07	91	24	67.33	59	-46
3	0.1	92.77	22.62	0	0	0
4	0.13	92.77	22.62	14.02	-2.666666667	-15.66666667
5	0.17	92.69	22.15	9.46	-9	-5
6	0.2	92.42	22	0	0	0
7	0.23	92.42	22	3.53	-3	-2.666666667
8	0.27	92.33	21.92	21.23	-21.33333333	-10
9	0.3	91.69	21.62	31.1	29.66666667	-18
10	0.33	92.58	21.08	32.56	30.66666667	-19.33333333
11	0.37	93.5	20.5	0	0	0
12	0.4	93.5	20.5	0	0	0
13	0.43	93.5	20.5	22.55	10.66666667	-22.66666667
14	0.47	93.82	19.82	0	0	0
15	0.5	93.82	19.82	5.45	0	-6
16	0.53	93.82	19.64	9.58	-10.66666667	1
17	0.57	93.5	19.67	0	0	0
18	0.6	93.5	19.67	30.38	-33.33333333	-5.666666667
19	0.63	92.5	19.5	11.72	-7.666666667	-10.66666667
20	0.67	92.27	19.18	9.82	-9	-6
21	0.7	92	19	0	0	0
22	0.73	92	19	30.38	33.33333333	-5.666666667
23	0.77	93	18.83	29.07	23	-22.66666667
24	0.8	93.69	18.15	14.56	-6.333333333	15
25	0.83	93.5	18.6	11.91	9	-9.666666667
26	0.87	93.77	18.31	12.73	-13.66666667	-4.333333333
27	0.9	93.36	18.18	12.97	-1	-14.33333333
28	0.93	93.33	17.75	10.1	-11	1.666666667
29	0.97	93	17.8	9.53	-9	-5.333333333
30	1	92.73	17.64	10.63	-11	-4.666666667
31	1.03	92.4	17.5	18.72	-20.66666667	-2
32	1.07	91.78	17.44	0	0	0
33	1.1	91.78	17.44	7.45	-3.666666667	-7.333333333
34	1.13	91.67	17.22	14.13	-11.33333333	-11
35	1.17	91.33	16.89	3.33	-3.666666667	0
36	1.2	91.22	16.89	14.89	-14.66666667	-7.333333333
37	1.23	90.78	16.67	0	0	0
38	1.27	90.78	16.67	9.71	-9.333333333	-5.666666667
39	1.3	90.5	16.5	15.45	16.66666667	-4
40	1.33	91	16.38	6.04	-6.666666667	0.666666667
41	1.37	90.8	16.4	37.91	40	-13.33333333
42	1.4	92	16	0	0	0
43	1.43	92	16	0	0	0
44	1.47	92	16	37.91	-40	-13.33333333
45	1.5	90.8	15.6	17.98	-20	0
46	1.53	90.2	15.6	13.4	-13.33333333	-6.666666667
47	1.57	89.8	15.4	67.01	73.33333333	-13.33333333
48	1.6	92	15	0	0	0
49	1.64	92	15	29.97	33.33333333	0
50	1.67	93	15	0	0	0
51	1.7	93	15	43.69	-41.66666667	-25
52	1.74	91.75	14.25	25.91	22.66666667	-18
53	1.77	92.43	13.71	0	0	0
54	1.8	92.43	13.71	15.44	-14.33333333	9.666666667
55	1.84	92	14	0	0	0
56	1.87	92	14	0	0	0
57	1.9	92	14	87.37	50	-83.33333333
58	1.94	93.5	11.5	0	0	0
59	1.97	93.5	11.5	21.19	-23.33333333	-3.333333333
60	2	92.8	11.4	9.48	-10	3.333333333
61	2.04	92.5	11.5	4.99	0	-5.666666667
62	2.07	92.5	11.33	13.44	10	-11
63	2.1	92.8	11	30.56	6.666666667	-33.33333333
64	2.14	93	10	0	0	0
65	2.17	93	10	46.31	-43	28.66666667
66	2.2	91.71	10.86	4.28	0	-5
67	2.24	91.71	10.71	15.79	-17	-3.666666667
68	2.27	91.2	10.6	0	0	0
69	2.3	91.2	10.6	96.65	93.33333333	-53.33333333
70	2.34	94	9	29.97	0	33.33333333
71	2.37	94	10	0	0	0
72	2.4	94	10	0	0	0
73	2.44	94	10	0	0	0
74	2.47	94	10	0	0	0
75	2.5	94	10	0	0	0
76	2.54	94	10	0	0	0
77	2.57	94	10	0	0	0
78	2.6	94	10	0	0	0
79	2.64	94	10	0	0	0
80	2.67	94	10	0	0	0
81	2.7	94	10	0	0	0
82	2.74	94	10	0	0	0
83	2.77	94	10	42.38	33.33333333	-33.33333333
84	2.8	95	9	29.97	0	-33.33333333
85	2.84	95	8	29.97	0	-33.33333333
86	2.87	95	7	26.81	-26.66666667	-13.33333333
87	2.9	94.2	6.6	0	0	0
88	2.94	94.2	6.6	0	0	0
89	2.97	94.2	6.6	14.58	-16.33333333	-1
90	3	93.71	6.57	21.51	-23.66666667	-2.333333333
91	3.04	93	6.5	4.99	0	-5.666666667
92	3.07	93	6.33	0	0	0
93	3.1	93	6.33	0	0	0
94	3.14	93	6.33	10.29	-9.666666667	-6.333333333
95	3.17	92.71	6.14	27.41	19.33333333	24
96	3.2	93.29	6.86	21.65	23.66666667	-3.666666667
97	3.24	94	6.75	30.89	33.33333333	8.333333333
98	3.27	95	7	72.06	71	37.66666667
99	3.3	97.13	8.13	11.85	-4.333333333	12.33333333
100	3.34	97	8.5	18.73	-12.33333333	16.66666667
101	3.37	96.63	9	14.24	15.66666667	0
102	3.4	97.1	9	3	0	3.333333333
103	3.44	97.1	9.1	15.28	16.66666667	3.333333333
104	3.47	97.6	9.2	55.76	54	30.33333333
105	3.5	99.22	10.11	0	0	0
106	3.54	99.22	10.11	0	0	0
107	3.57	99.22	10.11	0	0	0
108	3.6	99.22	10.11	3.33	0	3.666666667
109	3.64	99.22	10.22	14.89	-14.66666667	7.333333333
110	3.67	98.78	10.44	13.32	0	15
111	3.7	98.78	10.89	23.99	-26	-6.333333333
112	3.74	98	10.7	0	0	0
113	3.77	98	10.7	7.06	-7.333333333	2.666666667
114	3.8	97.78	10.78	15.18	-17	1.333333333
115	3.84	97.27	10.82	8.72	7.666666667	6
116	3.87	97.5	11	14.98	16.66666667	0
117	3.9	98	11	25.85	27.33333333	9
118	3.94	98.82	11.27	8.72	6	7.666666667
119	3.97	99	11.5	0	0	0
120	4	99	11.5	9.14	9	4.666666667
121	4.04	99.27	11.64	8.25	-9	-1.333333333
122	4.07	99	11.6	15.64	-16.66666667	5
123	4.1	98.5	11.75	2.5	0	-2.666666667
124	4.14	98.5	11.67	7.05	-7.666666667	2
125	4.17	98.27	11.73	22.52	24.33333333	6.333333333
126	4.2	99	11.92	32.47	36	0
127	4.24	100.08	11.92	0	0	0
128	4.27	100.08	11.92	2.5	0	2.666666667
129	4.3	100.08	12	0	0	0
130	4.34	100.08	12	3.53	-2.666666667	2.666666667
131	4.37	100	12.08	0	0	0
132	4.4	100	12.08	12.85	-14.33333333	-0.333333333
133	4.44	99.57	12.07	0	0	0
134	4.47	99.57	12.07	36.21	40	5.333333333
135	4.5	100.77	12.23	13.83	15.33333333	0
136	4.54	101.23	12.23	16.78	18	5
137	4.57	101.77	12.38	0	0	0
138	4.6	101.77	12.38	2.31	0	2.666666667
139	4.64	101.77	12.46	14.02	-15.33333333	-2.666666667
140	4.67	101.31	12.38	0	0	0
141	4.7	101.31	12.38	7.2	-8	1.666666667
142	4.74	101.07	12.43	0	0	0
143	4.77	101.07	12.43	37.06	41.33333333	1
144	4.8	102.31	12.46	31.36	33.33333333	10.33333333
145	4.84	103.31	12.77	0	0	0
146	4.87	103.31	12.77	3.26	-2.666666667	2.666666667
147	4.91	103.23	12.85	4.43	-5	-0.666666667
148	4.94	103.08	12.83	5.58	-2.666666667	5.666666667
149	4.97	103	13	15.14	-16.66666667	-2.333333333
150	5.01	102.5	12.93	0	0	0
151	5.04	102.5	12.93	0	0	0
152	5.07	102.5	12.93	38.33	41	11.33333333
153	5.11	103.73	13.27	17.57	19.33333333	3.666666667
154	5.14	104.31	13.38	0	0	0
155	5.17	104.31	13.38	0	0	0
156	5.21	104.31	13.38	0	0	0
157	5.24	104.31	13.38	6.03	-5.666666667	4
158	5.27	104.14	13.5	2.14	-2.333333333	0
159	5.31	104.07	13.5	3.03	-2.333333333	2.333333333
160	5.34	104	13.57	0	0	0
161	5.37	104	13.57	15.14	-16.66666667	-2.333333333
162	5.41	103.5	13.5	5.09	-5.666666667	1
163	5.44	103.33	13.53	10.05	-11	1.333333333
164	5.47	103	13.57	0	0	0
165	5.51	103	13.57	8.49	9	3.333333333
166	5.54	103.27	13.67	47.49	51	13.33333333
167	5.57	104.8	14.07	4	0	4.333333333
168	5.61	104.8	14.2	7.06	-7.666666667	-2
169	5.64	104.57	14.14	0	0	0
170	5.67	104.57	14.14	4.28	-4.666666667	0
171	5.71	104.43	14.14	7.22	-7.666666667	-2.333333333
172	5.74	104.2	14.07	13.4	-13.33333333	6.666666667
173	5.77	103.8	14.27	2	0	2
174	5.81	103.8	14.33	2	-2.333333333	0
175	5.84	103.73	14.33	22.54	-24.33333333	5.666666667
176	5.87	103	14.5	6.7	-6.666666667	-3.333333333
177	5.91	102.8	14.4	2	-2.333333333	0
178	5.94	102.73	14.4	5.93	-5.666666667	3.333333333
179	5.97	102.56	14.5	2.65	-2	2
180	6.01	102.5	14.56	1.87	0	-2
181	6.04	102.5	14.5	21.19	-23.33333333	-3.333333333
182	6.07	101.8	14.4	7.72	-8	3.333333333
183	6.11	101.56	14.5	2.65	-2	2
184	6.14	101.5	14.56	1.87	0	2.333333333
185	6.17	101.5	14.63	0	0	0
186	6.21	101.5	14.63	0	0	0
187	6.24	101.5	14.63	0	0	0
188	6.27	101.5	14.63	0	0	0
189	6.31	101.5	14.63	0	0	0
190	6.34	101.5	14.63	1.87	0	-2.333333333
191	6.37	101.5	14.56	0	0	0
192	6.41	101.5	14.56	0	0	0
193	6.44	101.5	14.56	1.87	0	2.333333333
194	6.47	101.5	14.63	1.87	0	-2.333333333
195	6.51	101.5	14.56	0	0	0
196	6.54	101.5	14.56	0	0	0
197	6.57	101.5	14.56	0	0	0
198	6.61	101.5	14.56	0	0	0
199	6.64	101.5	14.56	0	0	0
200	6.67	101.5	14.56	15.1	14.66666667	8.333333333
201	6.71	101.94	14.81	39.04	42	10.66666667
202	6.74	103.2	15.13	9.65	10	4
203	6.77	103.5	15.25	0	0	0
204	6.81	103.5	15.25	9.11	-10	-1.666666667
205	6.84	103.2	15.2	6.52	-6.666666667	3
206	6.87	103	15.29	15.34	-12.33333333	-11.66666667
207	6.91	102.63	14.94	3.88	3.333333333	-2.333333333
208	6.94	102.73	14.87	8.35	-7.666666667	-5.333333333
209	6.97	102.5	14.71	7.14	-7.666666667	-1.333333333
210	7.01	102.27	14.67	9.88	-11	0.666666667
211	7.04	101.94	14.69	0	0	0
212	7.07	101.94	14.69	12.56	-12.66666667	-6.333333333
213	7.11	101.56	14.5	5.22	5.666666667	1
214	7.14	101.73	14.53	33.65	37.33333333	-5
215	7.17	102.85	14.38	17.47	19.33333333	-0.666666667
216	7.21	103.43	14.36	6.11	-6.666666667	-1.666666667
217	7.24	103.23	14.31	8.54	-5.333333333	-8
218	7.27	103.07	14.07	0	0	0
219	7.31	103.07	14.07	10.09	-10	-5
220	7.34	102.77	13.92	18.91	-21	2.666666667
221	7.37	102.14	14	10.92	-2.333333333	-12
222	7.41	102.07	13.64	38.59	35.66666667	-23.66666667
223	7.44	103.14	12.93	19.74	14.33333333	-16.66666667
224	7.47	103.57	12.43	8.38	6.666666667	-6.666666667
225	7.51	103.77	12.23	9.82	-4.333333333	-10
226	7.54	103.64	11.93	12.29	-11	-8
227	7.57	103.31	11.69	16.3	-13	-12.66666667
228	7.61	102.92	11.31	5.15	-5	2.333333333
229	7.64	102.77	11.38	4.61	0	-5
230	7.67	102.77	11.23	14.78	-14.66666667	-7.666666667
231	7.71	102.33	11	9.35	1.666666667	-10.33333333
232	7.74	102.38	10.69	28.38	29.66666667	-11
233	7.77	103.27	10.36	27.24	18.33333333	-24
234	7.81	103.82	9.64	0	0	0
235	7.84	103.82	9.64	2.72	-3	0
236	7.87	103.73	9.64	2.72	0	-3
237	7.91	103.73	9.55	7.83	-7.666666667	-4.333333333
238	7.94	103.5	9.42	9.67	-10.66666667	-2
239	7.97	103.18	9.36	8.65	-8.666666667	-3.666666667
240	8.01	102.92	9.25	19.88	-21.66666667	-5.333333333
241	8.04	102.27	9.09	2.72	-3	0
242	8.08	102.18	9.09	8.26	-8.666666667	2.666666667
243	8.11	101.92	9.17	7.24	-7.666666667	-3
244	8.14	101.69	9.08	18.11	19.33333333	-5.666666667
245	8.18	102.27	8.91	22.68	24.33333333	-7
246	8.21	103	8.7	12.98	9	-11.33333333
247	8.24	103.27	8.36	2.72	0	3
248	8.28	103.27	8.45	8.17	0	-9
249	8.31	103.27	8.18	2.72	0	3
250	8.34	103.27	8.27	8.46	-9	-2.333333333
251	8.38	103	8.2	8.46	-9	2.333333333
252	8.41	102.73	8.27	0	0	0
253	8.44	102.73	8.27	29.97	33.33333333	0
254	8.48	103.73	8.27	24.56	25.66666667	-9
255	8.51	104.5	8	0	0	0
256	8.54	104.5	8	9.92	10.66666667	3
257	8.58	104.82	8.09	9.92	-10.66666667	-3
258	8.61	104.5	8	7.34	-7.666666667	-3
259	8.64	104.27	7.91	8.62	-9	3
260	8.68	104	8	0	0	0
261	8.71	104	8	6.09	-6	3
262	8.74	103.82	8.09	9.92	-10.66666667	-3
263	8.78	103.5	8	6.81	-7.666666667	0
264	8.81	103.27	8	13.89	-15	3
265	8.84	102.82	8.09	2.72	-3	0
266	8.88	102.73	8.09	46.32	51.33333333	0
267	8.91	104.27	8.09	15.89	15.33333333	9
268	8.94	104.73	8.36	0	0	0
269	8.98	104.73	8.36	7.07	-7.666666667	-2
270	9.01	104.5	8.3	8.38	-9.333333333	1
271	9.04	104.22	8.33	29.97	33.33333333	0
272	9.08	105.22	8.33	36.97	39.33333333	12.33333333
273	9.11	106.4	8.7	13.4	6.666666667	13.33333333
274	9.14	106.6	9.1	4.37	-5	-0.333333333
275	9.18	106.45	9.09	5.45	5	3.666666667
276	9.21	106.6	9.2	6.7	-6.666666667	-3.333333333
277	9.24	106.4	9.1	3	0	3.333333333
278	9.28	106.4	9.2	22.66	-22.33333333	11.66666667
279	9.31	105.73	9.55	11.25	12.33333333	-1.666666667
280	9.34	106.1	9.5	36.42	39	10.66666667
281	9.38	107.27	9.82	15.28	17	2.333333333
282	9.41	107.78	9.89	3.33	-3.666666667	0
283	9.44	107.67	9.89	0	0	0
284	9.48	107.67	9.89	0	0	0
285	9.51	107.67	9.89	8.66	-9	3.666666667
286	9.54	107.4	10	7.08	-7.333333333	3
287	9.58	107.18	10.09	12.41	-13.33333333	-3
288	9.61	106.78	10	8.02	-6	6.666666667
289	9.64	106.6	10.2	3	-3.333333333	0
290	9.68	106.5	10.2	12.58	-14	1.666666667
291	9.71	106.08	10.25	8.65	-8.666666667	3.666666667
292	9.74	105.82	10.36	27.24	30.33333333	0
293	9.78	106.73	10.36	19.83	21	6.333333333
294	9.81	107.36	10.55	2.72	0	3
295	9.84	107.36	10.64	12.44	14	1
296	9.88	107.78	10.67	0	0	0
297	9.91	107.78	10.67	3.33	-3.666666667	0
298	9.94	107.67	10.67	20.37	-22.33333333	4.333333333
299	9.98	107	10.8	9.85	5.666666667	9.333333333
300	10.01	107.17	11.08	15.19	-16.66666667	-2.666666667
301	10.04	106.67	11	15.79	16.66666667	5.666666667
302	10.08	107.17	11.17	27.58	30.33333333	2.666666667
303	10.11	108.08	11.25	15.79	16.66666667	5.666666667
304	10.14	108.58	11.42	0	0	0
305	10.18	108.58	11.42	0	0	0
306	10.21	108.58	11.42	0	0	0
307	10.24	108.58	11.42	0	0	0
308	10.28	108.58	11.42	2.5	0	2.666666667
309	10.31	108.58	11.5	15.19	-16.66666667	2.666666667
310	10.34	108.08	11.58	15.19	-16.66666667	3
311	10.38	107.58	11.67	4.99	0	-5.666666667
312	10.41	107.58	11.5	17.48	-19.33333333	0
313	10.44	107	11.5	0	0	0
314	10.48	107	11.5	21.84	24.33333333	1.666666667
315	10.51	107.73	11.55	29.97	33.33333333	0
316	10.54	108.73	11.55	9.39	9	5
317	10.58	109	11.7	3	-3.333333333	0
318	10.61	108.9	11.7	14.98	-10	13.33333333
319	10.64	108.6	12.1	3	-3.333333333	0
320	10.68	108.5	12.1	10	-10.66666667	-3.333333333
321	10.71	108.18	12	12.56	-13.33333333	-3.666666667
322	10.74	107.78	11.89	9.61	-2.666666667	10.33333333
323	10.78	107.7	12.2	5.99	-6.666666667	0
324	10.81	107.5	12.2	10.08	-10.66666667	-3.666666667
325	10.84	107.18	12.09	12.41	-13.33333333	-3
326	10.88	106.78	12	0	0	0
327	10.91	106.78	12	37.12	40.66666667	6.666666667
328	10.94	108	12.2	29.04	26	19.33333333
329	10.98	108.78	12.78	6.47	-2.333333333	-7
330	11.01	108.71	12.57	5.98	-2.666666667	6
331	11.04	108.63	12.75	11.49	-11.33333333	-6
332	11.08	108.29	12.57	0	0	0
333	11.11	108.29	12.57	6.77	7	-2.333333333
334	11.14	108.5	12.5	14.98	-16.66666667	0
335	11.18	108	12.5	14.98	-16.66666667	0
336	11.21	107.5	12.5	41.18	40.33333333	21.33333333
337	11.25	108.71	13.14	28.3	26.33333333	17.66666667
338	11.28	109.5	13.67	0	0	0
339	11.31	109.5	13.67	46.05	50	11
340	11.35	111	14	0	0	0
341	11.38	111	14	0	0	0
342	11.41	111	14	0	0	0
343	11.45	111	14	0	0	0
344	11.48	111	14	0	0	0
345	11.51	111	14	0	0	0
346	11.55	111	14	54.28	-6.666666667	60
347	11.58	110.8	15.8	0	0	0
348	11.61	110.8	15.8	36.46	6.666666667	40
349	11.65	111	17	36.46	-6.666666667	-40
350	11.68	110.8	15.8	26.66	6.666666667	29
351	11.71	111	16.67	14.13	-11	11
352	11.75	110.67	17	0	0	0
353	11.78	110.67	17	24.64	-27	4.666666667
354	11.81	109.86	17.14	0	0	0
355	11.85	109.86	17.14	10.72	-12	-0.333333333
356	11.88	109.5	17.13	6.24	0	6.666666667
357	11.91	109.5	17.33	13.1	-7	12.66666667
358	11.95	109.29	17.71	19.15	-19.33333333	-9.333333333
359	11.98	108.71	17.43	8.83	9.666666667	2.333333333
360	12.01	109	17.5	16.4	-7.333333333	16.66666667
361	12.05	108.78	18	3.33	0	3.666666667
362	12.08	108.78	18.11	16.98	18.33333333	3.666666667
363	12.11	109.33	18.22	23.34	22.33333333	13.66666667
364	12.15	110	18.63	5.66	-3.666666667	5
365	12.18	109.89	18.78	0	0	0
366	12.21	109.89	18.78	7.45	3.666666667	7.333333333
367	12.25	110	19	23.41	20	16.66666667
368	12.28	110.6	19.5	33.06	32.66666667	16.66666667
369	12.31	111.58	20	11.18	11.33333333	5
370	12.35	111.92	20.15	3.26	-2.333333333	2.666666667
371	12.38	111.85	20.23	9.29	5	9
372	12.41	112	20.5	9.57	-9.666666667	4.666666667
373	12.45	111.71	20.64	10.58	-11	4.333333333
374	12.48	111.38	20.77	0	0	0
375	12.51	111.38	20.77	10.4	-5.666666667	10
376	12.55	111.21	21.07	31.57	29	20
377	12.58	112.08	21.67	22.34	22.33333333	11
378	12.61	112.75	22	5.44	3.333333333	5
379	12.65	112.85	22.15	7.08	-6	-5
380	12.68	112.67	22	17.49	4	19
381	12.71	112.79	22.57	12.55	-13.66666667	4
382	12.75	112.38	22.69	6.58	-7	-0.666666667
383	12.78	112.17	22.67	17.9	-20	1.333333333
384	12.81	111.57	22.71	8.84	-8.666666667	4.666666667
385	12.85	111.31	22.85	5.39	-3.333333333	5
386	12.88	111.21	23	8.83	-9.333333333	2.333333333
387	12.91	110.93	23.07	16.49	-18.33333333	2.666666667
388	12.95	110.38	23.15	25.4	18.33333333	21.66666667
389	12.98	110.93	23.8	35.06	38	9
390	13.01	112.07	24.07	3.03	2.333333333	2.333333333
391	13.05	112.14	24.14	8.82	-4.666666667	8.666666667
392	13.08	112	24.4	11.24	-9.666666667	8
393	13.11	111.71	24.64	4.79	-4.666666667	2.333333333
394	13.15	111.57	24.71	6.87	-5.666666667	5.333333333
395	13.18	111.4	24.87	4.47	-4.333333333	2
396	13.21	111.27	24.93	14.41	-13.33333333	9
397	13.25	110.87	25.2	22	21	12.33333333
398	13.28	111.5	25.57	35.08	35.33333333	16.33333333
399	13.31	112.56	26.06	0	0	0
400	13.35	112.56	26.06	8.83	0.333333333	10
401	13.38	112.57	26.36	9.16	-10	-1
402	13.41	112.27	26.33	5.99	0	6.666666667
403	13.45	112.27	26.53	14.41	-13.33333333	9
404	13.48	111.87	26.8	10.19	-11.33333333	2.333333333
405	13.51	111.53	26.87	8.24	-8.666666667	2
406	13.55	111.27	26.93	5.85	-6.666666667	0
407	13.58	111.07	26.93	11.7	-12.66666667	2.333333333
408	13.61	110.69	27	7.95	-6.333333333	6.333333333
409	13.65	110.5	27.19	19.48	-21	4.666666667
410	13.68	109.87	27.33	13.58	-14.33333333	-4.666666667
411	13.71	109.44	27.19	13.44	-14.66666667	3.333333333
412	13.75	109	27.29	17.65	-19	4.666666667
413	13.78	108.43	27.43	6.42	0	7
414	13.81	108.43	27.64	6.77	7	2.333333333
415	13.85	108.64	27.71	35.29	38.66666667	7.333333333
416	13.88	109.8	27.93	0	0	0
417	13.91	109.8	27.93	5.13	-3.666666667	4.333333333
418	13.95	109.69	28.06	14.3	-16	-2
419	13.98	109.21	28	45.16	43	26.33333333
420	14.01	110.5	28.79	38.59	35.66666667	23.66666667
421	14.05	111.57	29.5	6.42	0	7
422	14.08	111.57	29.71	8.56	0	9.666666667
423	14.11	111.57	30	2.14	-2.333333333	0
424	14.15	111.5	30	6.4	-5.666666667	4.333333333
425	14.18	111.33	30.13	10.98	-11	5.333333333
426	14.21	111	30.29	12.48	-12	7
427	14.25	110.64	30.5	13.05	-13	6.333333333
428	14.28	110.25	30.69	27.17	27.33333333	12.66666667
429	14.31	111.07	31.07	30.88	24.33333333	24.33333333
430	14.35	111.8	31.8	2.83	2.333333333	2.333333333
431	14.38	111.87	31.87	13.31	9	11.33333333
432	14.41	112.14	32.21	9.32	-9.666666667	3.333333333
433	14.45	111.85	32.31	9.98	-7	8.666666667
434	14.48	111.64	32.57	4.28	-4.666666667	0
435	14.52	111.5	32.57	17.66	-19	5.333333333
436	14.55	110.93	32.73	4.47	-2	4.666666667
437	14.58	110.87	32.87	19.98	13.33333333	17.66666667
438	14.62	111.27	33.4	33.61	31.33333333	20
439	14.65	112.21	34	0.43	-0.333333333	0
440	14.68	112.2	34	6.45	6	4.333333333
441	14.72	112.38	34.13	14.46	-12.66666667	10
442	14.75	112	34.43	8.18	-4.333333333	8
443	14.78	111.87	34.67	16.11	-15.66666667	8.666666667
444	14.82	111.4	34.93	7.96	-8.666666667	2.333333333
445	14.85	111.14	35	10.47	-11.33333333	-2.333333333
446	14.88	110.8	34.93	4	-4.333333333	0
447	14.92	110.67	34.93	20.4	-22.33333333	4.666666667
448	14.95	110	35.07	7.09	-4.333333333	6.666666667
449	14.98	109.87	35.27	13.12	-7.666666667	12.33333333
450	15.02	109.64	35.64	43.34	45.33333333	16.66666667
451	15.05	111	36.14	9.82	9	6.333333333
452	15.08	111.27	36.33	4	0	4.666666667
453	15.12	111.27	36.47	9.01	-7	7.333333333
454	15.15	111.06	36.69	10.09	-10.33333333	4
455	15.18	110.75	36.81	9.37	-6.333333333	8.333333333
456	15.22	110.56	37.06	9.06	-9.666666667	-2
457	15.25	110.27	37	13.4	-13.33333333	6.666666667
458	15.28	109.87	37.2	7.99	-8	3.666666667
459	15.32	109.63	37.31	34.84	31	23
460	15.35	110.56	38	21.94	23.66666667	6.666666667
461	15.38	111.27	38.2	8.87	-9	-4.333333333
462	15.42	111	38.07	8.81	-4.333333333	8.666666667
463	15.45	110.87	38.33	8.24	-2.333333333	9
464	15.48	110.8	38.6	14.41	-13.33333333	9
465	15.52	110.4	38.87	10.7	-11.33333333	-4
466	15.55	110.06	38.75	6.7	-6	4.333333333
467	15.58	109.88	38.88	10.21	-10.66666667	4
468	15.62	109.56	39	5.92	-6	2
469	15.65	109.38	39.06	29.97	-33.33333333	0
470	15.68	108.38	39.06	6.52	-6	-4.333333333
471	15.72	108.2	38.93	22.78	15.66666667	20
472	15.75	108.67	39.53	31.59	33.33333333	11.33333333
473	15.78	109.67	39.87	5.9	0.666666667	6.333333333
474	15.82	109.69	40.06	1.87	-2	0
475	15.85	109.63	40.06	16.7	-18.66666667	-2
476	15.88	109.07	40	2.14	0	2.333333333
477	15.92	109.07	40.07	8.48	-6.666666667	6.666666667
478	15.95	108.87	40.27	16.11	-18	2
479	15.98	108.33	40.33	5.65	-4.333333333	4.666666667
480	16.02	108.2	40.47	12.77	3	13.66666667
481	16.05	108.29	40.88	43.9	40.33333333	27.66666667
482	16.08	109.5	41.71	10.08	10	5.333333333
483	16.12	109.8	41.87	2	0	-2.333333333
484	16.15	109.8	41.8	10.61	-8	8.666666667
485	16.18	109.56	42.06	1.87	-2	0
486	16.22	109.5	42.06	2.65	-2	2.333333333
487	16.25	109.44	42.13	16.71	-18.66666667	1.666666667
488	16.28	108.88	42.18	13.34	-14.66666667	0.333333333
489	16.32	108.44	42.19	29.62	18.66666667	27
490	16.35	109	43	36.46	40	6.666666667
491	16.38	110.2	43.2	2	0	2.333333333
492	16.42	110.2	43.27	5.59	-2.333333333	5.666666667
493	16.45	110.13	43.44	11.39	-2.333333333	12.33333333
494	16.48	110.06	43.81	6.09	-6.333333333	2
495	16.52	109.87	43.87	8.27	-8	4.333333333
496	16.55	109.63	44	5.92	-6.333333333	2
497	16.58	109.44	44.06	16.72	-18.66666667	2
498	16.62	108.88	44.12	15.56	13	11.66666667
499	16.65	109.27	44.47	41.14	40	22
500	16.68	110.47	45.13	0	0	0
501	16.72	110.47	45.13	2	-2.333333333	0
502	16.75	110.4	45.13	13.47	3.333333333	14.66666667
503	16.78	110.5	45.57	4.28	0	4.666666667
504	16.82	110.5	45.71	10.45	-8.666666667	7.666666667
505	16.85	110.24	45.94	13.23	-14.66666667	-2.333333333
506	16.88	109.8	45.87	7.87	-5.666666667	6.333333333
507	16.92	109.63	46.06	19.16	-21	-4.333333333
508	16.95	109	45.93	12.69	-12.33333333	6.666666667
509	16.98	108.63	46.13	8.38	-8.333333333	4
510	17.02	108.38	46.25	5.81	-6	2.666666667
511	17.05	108.2	46.33	7.99	0	9
512	17.08	108.2	46.6	36.73	37.66666667	15.66666667
513	17.12	109.33	47.07	4.47	-2	4.333333333
514	17.15	109.27	47.2	2	0	2.333333333
515	17.18	109.27	47.27	15.6	-13.33333333	11
516	17.22	108.87	47.6	6.83	-7.666666667	1.333333333
517	17.25	108.64	47.64	7.77	-8	3
518	17.28	108.4	47.73	10.13	-11.33333333	0.666666667
519	17.32	108.06	47.75	2.65	-2	2
520	17.35	108	47.81	20.3	-22.33333333	4
521	17.38	107.33	47.93	4.07	1.666666667	4.333333333
522	17.42	107.38	48.06	17.72	-19.33333333	4.666666667
523	17.45	106.8	48.2	6.32	-6.666666667	2.333333333
524	17.48	106.6	48.27	24.03	19.66666667	18
525	17.52	107.19	48.81	18.43	20.33333333	2
526	17.55	107.8	48.87	7.93	-7.666666667	4.333333333
527	17.58	107.57	49	5.08	-3.333333333	4.333333333
528	17.62	107.47	49.13	4.47	-4.666666667	2.333333333
529	17.65	107.33	49.2	8.26	-8.666666667	3
530	17.69	107.07	49.29	12.14	-4.666666667	12.66666667
531	17.72	106.93	49.67	10.94	-12	1.333333333
532	17.75	106.57	49.71	7.16	3.333333333	7.333333333
533	17.79	106.67	49.93	35.82	30	26
534	17.82	107.57	50.71	19.15	19	9.666666667
535	17.85	108.14	51	0	0	0
536	17.89	108.14	51	8.17	2	9
537	17.92	108.2	51.27	15.34	-16.33333333	5.333333333
538	17.95	107.71	51.43	4.79	-4.666666667	2.333333333
539	17.99	107.57	51.5	7.72	-4.666666667	7
540	18.02	107.43	51.71	9.16	-10	1.333333333
541	18.05	107.13	51.75	12.25	4.666666667	12.66666667
542	18.09	107.27	52.13	45.17	41	29
543	18.12	108.5	53	0	0	0
544	18.15	108.5	53	0	0	0
545	18.19	108.5	53	6.4	-5.666666667	4.333333333
546	18.22	108.33	53.13	24.39	15.66666667	22.33333333
547	18.25	108.8	53.8	21.99	-24.33333333	-3
548	18.29	108.07	53.71	6.65	-6.666666667	3
549	18.32	107.87	53.8	8.82	4.333333333	8.666666667
550	18.35	108	54.06	11.39	-12.33333333	-2
551	18.39	107.63	54	18.85	-21	2.333333333
552	18.42	107	54.07	4.28	0	4.666666667
553	18.45	107	54.21	13.44	-14.66666667	3.333333333
554	18.49	106.56	54.31	16.91	-18.66666667	1.666666667
555	18.52	106	54.36	7.99	-6.666666667	5.666666667
556	18.55	105.8	54.53	2.83	-2.333333333	2.333333333
557	18.59	105.73	54.6	22.67	-24.33333333	6.333333333
558	18.62	105	54.79	13.02	14.33333333	2.333333333
559	18.65	105.43	54.86	26.52	26.66666667	12.33333333
560	18.69	106.23	55.23	2.31	0	2.666666667
561	18.72	106.23	55.31	0	0	0
562	18.75	106.23	55.31	14.02	-15.33333333	2.333333333
563	18.79	105.77	55.38	5.13	-4.333333333	4
564	18.82	105.64	55.5	15.14	-16.66666667	2.333333333
565	18.85	105.14	55.57	3.03	-2.333333333	2.333333333
566	18.89	105.07	55.64	15.14	-16.66666667	2.333333333
567	18.92	104.57	55.71	28.34	24.66666667	20
568	18.95	105.31	56.31	31.77	30	18.33333333
569	18.99	106.21	56.86	2.14	0	-2.333333333
570	19.02	106.21	56.79	4.28	0	4.666666667
571	19.05	106.21	56.93	12.55	-13.66666667	-2
572	19.09	105.8	56.87	4.02	-0.333333333	4.333333333
573	19.12	105.79	57	14.13	-15.33333333	4.333333333
574	19.15	105.33	57.13	10.16	-11	-2
575	19.19	105	57.07	16.72	-14.33333333	12
576	19.22	104.57	57.43	32.6	27.66666667	23.33333333
577	19.25	105.4	58.13	29.59	22.33333333	24.33333333
578	19.29	106.07	58.86	5.56	-4.666666667	-4.333333333
579	19.32	105.93	58.73	7.2	-6.666666667	4.666666667
580	19.35	105.73	58.87	12.79	-11	8.666666667
581	19.39	105.4	59.13	0	0	0
582	19.42	105.4	59.13	7.99	-9	0
583	19.45	105.13	59.13	19.02	-18.66666667	10
584	19.49	104.57	59.43	14.81	7.666666667	14.66666667
585	19.52	104.8	59.87	31.31	25.66666667	23.33333333
586	19.55	105.57	60.57	19.74	16.66666667	14.33333333
587	19.59	106.07	61	2.14	2.333333333	0
588	19.62	106.14	61	8.04	-7.333333333	5
589	19.65	105.92	61.15	5.15	-5	2.666666667
590	19.69	105.77	61.23	13.39	-14.66666667	-3.333333333
591	19.72	105.33	61.13	17.87	-8.666666667	18
592	19.75	105.07	61.67	8.48	-6.666666667	6.666666667
593	19.79	104.87	61.87	16.76	-18.66666667	-0.666666667
594	19.82	104.31	61.85	24.58	23	14.66666667
595	19.85	105	62.29	41.12	35.66666667	28.33333333
596	19.89	106.07	63.14	6.76	-7.333333333	0.333333333
597	19.92	105.85	63.15	9.09	7.333333333	7
598	19.95	106.07	63.36	4.79	-2.333333333	4.666666667
599	19.99	106	63.5	14.3	-6.666666667	14.33333333
600	20.02	105.8	63.93	9.21	-10	2.333333333
601	20.05	105.5	64	12.84	-14.33333333	0
602	20.09	105.07	64	2.14	0	2.333333333
603	20.12	105.07	64.07	31.01	22	26.66666667
604	20.15	105.73	64.87	15.98	18	0
605	20.19	106.27	64.87	11.65	6.666666667	11
606	20.22	106.47	65.2	4.47	-4.666666667	2.333333333
607	20.25	106.33	65.27	11.18	3.666666667	12
608	20.29	106.44	65.63	15.99	-17	5.666666667
609	20.32	105.93	65.8	4	-4.333333333	0
610	20.35	105.8	65.8	4.47	-2.333333333	4.333333333
611	20.39	105.73	65.93	44	38	31.33333333
612	20.42	106.87	66.87	16.11	15.33333333	8.666666667
613	20.45	107.33	67.13	2	0	2.333333333
614	20.49	107.33	67.2	8.92	-6.333333333	7.666666667
615	20.52	107.14	67.43	2.14	0	2.333333333
616	20.55	107.14	67.5	12.22	-9	10
617	20.59	106.87	67.8	4.47	-4.666666667	-2.333333333
618	20.62	106.73	67.73	17.49	-17.33333333	9
619	20.65	106.21	68	4.29	2	4.333333333
620	20.69	106.27	68.13	25.03	22	17
621	20.72	106.93	68.64	22.04	21.33333333	12
622	20.75	107.57	69	0	0	0
623	20.79	107.57	69	2.14	-2.333333333	0
624	20.82	107.5	69	12.03	1	13.33333333
625	20.86	107.53	69.4	20.37	-10.66666667	20
626	20.89	107.21	70	19.15	-19	-9.666666667
627	20.92	106.64	69.71	9.8	-8	7.333333333
628	20.96	106.4	69.93	6.22	5.333333333	4.333333333
629	20.99	106.56	70.06	32.41	25	26.33333333
630	21.02	107.31	70.85	26.41	25.33333333	14.66666667
631	21.06	108.07	71.29	2.14	0	2.333333333
632	21.09	108.07	71.36	4.28	0	4.666666667
633	21.12	108.07	71.5	6.77	-2.333333333	7
634	21.16	108	71.71	7.54	-6.666666667	5.333333333
635	21.19	107.8	71.87	20.1	-22	4.333333333
636	21.22	107.14	72	3.03	-2.333333333	2.333333333
637	21.26	107.07	72.07	11.51	-12.66666667	-0.333333333
638	21.29	106.69	72.06	13.27	-14	4.666666667
639	21.32	106.27	72.2	8.17	-9	-2
640	21.36	106	72.14	13.18	-14.66666667	1.666666667
641	21.39	105.56	72.19	15.79	0.333333333	17.33333333
642	21.42	105.57	72.71	39.09	40	17.33333333
643	21.46	106.77	73.23	10.63	7.666666667	9
644	21.49	107	73.5	0	0	0
645	21.52	107	73.5	2.14	0	2.333333333
646	21.56	107	73.57	7.93	-4.333333333	7.666666667
647	21.59	106.87	73.8	15.98	-18	0
648	21.62	106.33	73.8	14.13	-15.33333333	2.333333333
649	21.66	105.87	73.87	6.32	-2.333333333	6.666666667
650	21.69	105.8	74.07	14.41	13.33333333	8.666666667
651	21.72	106.2	74.33	42.76	37.66666667	29
652	21.76	107.33	75.2	2	0	2.333333333
653	21.79	107.33	75.27	5.89	-0.666666667	6.333333333
654	21.82	107.31	75.46	9.29	-10.33333333	1.333333333
655	21.86	107	75.5	2.14	0	2.333333333
656	21.89	107	75.57	9.1	-6.666666667	7.666666667
657	21.92	106.8	75.8	9.1	-7.666666667	6.666666667
658	21.96	106.57	76	15.14	-16.66666667	2.333333333
659	21.99	106.07	76.07	5.45	4.333333333	4.333333333
660	22.02	106.2	76.2	36.93	29	29
661	22.06	107.07	77.07	9.1	10.33333333	-0.333333333
662	22.09	107.38	77.06	6.24	-1.666666667	7
663	22.12	107.33	77.27	6.32	-6.333333333	3
664	22.16	107.14	77.36	4.79	-2.333333333	4.666666667
665	22.19	107.07	77.5	12.12	-9	10
666	22.22	106.8	77.8	14.82	-16.33333333	1.666666667
667	22.26	106.31	77.85	6.97	-6	5
668	22.29	106.13	78	4.29	0.333333333	4.666666667
669	22.32	106.14	78.14	42.22	40.66666667	24
670	22.36	107.36	78.86	19.49	14.66666667	15.66666667
671	22.39	107.8	79.33	8.55	-5.333333333	8
672	22.42	107.64	79.57	11.66	-11	6.666666667
673	22.46	107.31	79.77	2.31	-2.666666667	0
674	22.49	107.23	79.77	10.24	-5.333333333	10
675	22.52	107.07	80.07	9.13	-9	-4.666666667
676	22.56	106.8	79.93	16.11	-15.66666667	9
677	22.59	106.33	80.2	35.04	32.66666667	21.66666667
678	22.62	107.31	80.85	40.78	30.66666667	33.33333333
679	22.66	108.23	81.85	4.79	-5.333333333	0.333333333
680	22.69	108.07	81.86	7.52	-4.666666667	7
681	22.72	107.93	82.07	9.08	7	7.333333333
682	22.76	108.14	82.29	13.6	-15	-2
683	22.79	107.69	82.23	9.28	-9.666666667	3.333333333
684	22.82	107.4	82.33	18.85	-17.66666667	11.33333333
685	22.86	106.87	82.67	0	0	0
686	22.89	106.87	82.67	24	-26.66666667	-3.333333333
687	22.92	106.07	82.57	7.82	-6.666666667	5.333333333
688	22.96	105.87	82.73	4.47	-4.666666667	2.333333333
689	22.99	105.73	82.8	20.72	-22	6.666666667
690	23.02	105.07	83	21.41	14.33333333	19
691	23.06	105.5	83.57	33.51	33.33333333	16.66666667
692	23.09	106.5	84.07	2.14	0	2.333333333
693	23.12	106.5	84.14	8.27	-3.333333333	8.666666667
694	23.16	106.4	84.4	8.27	-8.666666667	3.333333333
695	23.19	106.14	84.5	3.03	-2.333333333	2.333333333
696	23.22	106.07	84.57	10.77	-6.666666667	10
697	23.26	105.87	84.87	9.71	-10	4.333333333
698	23.29	105.57	85	15.58	-16.66666667	4.666666667
699	23.32	105.07	85.14	8.17	6.666666667	6.333333333
700	23.36	105.27	85.33	37.24	29	29.33333333
701	23.39	106.14	86.21	22.84	22	13
702	23.42	106.8	86.6	10.31	-7.666666667	8.666666667
703	23.46	106.57	86.86	6.77	-2.333333333	7
704	23.49	106.5	87.07	2.14	0	2.333333333
705	23.52	106.5	87.14	13.54	-14.33333333	5
706	23.56	106.07	87.29	15.44	-14.33333333	9.333333333
707	23.59	105.64	87.57	6.05	-4.666666667	4.666666667
708	23.62	105.5	87.71	27.41	23.66666667	19.33333333
709	23.66	106.21	88.29	33.71	29	23.66666667
710	23.69	107.08	89	0	0	0
711	23.72	107.08	89	12.85	-0.333333333	14.33333333
712	23.76	107.07	89.43	6.82	-7.333333333	1
713	23.79	106.85	89.46	3.26	-2.666666667	2.666666667
714	23.82	106.77	89.54	16.62	-15.33333333	10.33333333
715	23.86	106.31	89.85	10.17	-5.666666667	9.666666667
716	23.89	106.14	90.14	17.26	-19	-2.333333333
717	23.92	105.57	90.07	35.29	27	28.33333333
718	23.96	106.38	90.92	39.26	33.33333333	28.33333333
719	23.99	107.38	91.77	10.38	8.666666667	7.666666667
720	24.02	107.64	92	10.31	-11	2.666666667
721	24.06	107.31	92.08	2.31	0	2.333333333
722	24.09	107.31	92.15	9.34	-8	7
723	24.13	107.07	92.36	17.65	-19	4.666666667
724	24.16	106.5	92.5	8.15	-6.333333333	6.333333333
725	24.19	106.31	92.69	6.92	0	7.666666667
726	24.23	106.31	92.92	22.19	-24.66666667	2.666666667
727	24.26	105.57	93	8.23	-8.666666667	-2.666666667
728	24.29	105.31	92.92	9.67	-8	7.333333333
729	24.33	105.07	93.14	9.43	-10	3
730	24.36	104.77	93.23	23.36	-25.66666667	4.333333333
731	24.39	104	93.36	13.02	-14.33333333	2.333333333
732	24.43	103.57	93.43	10.26	-11.33333333	1
733	24.46	103.23	93.46	4.61	0	5.333333333
734	24.49	103.23	93.62	14.07	9	12.66666667
735	24.53	103.5	94	46.11	47.66666667	19
736	24.56	104.93	94.57	18.63	-20.66666667	-1
737	24.59	104.31	94.54	2.31	0	2.666666667
738	24.63	104.31	94.62	9.69	-10.33333333	3
739	24.66	104	94.71	15.44	-14.33333333	9.666666667
740	24.69	103.57	95	3.03	-2.333333333	-2.333333333
741	24.73	103.5	94.93	14.36	-14.33333333	7
742	24.76	103.07	95.14	9.43	-10	3
743	24.79	102.77	95.23	10.89	-4.333333333	11.33333333
744	24.83	102.64	95.57	39.11	37.66666667	22
745	24.86	103.77	96.23	9.82	10	4.333333333
746	24.89	104.07	96.36	8.56	0	9.333333333
747	24.93	104.07	96.64	9.09	-6.666666667	7.666666667
748	24.96	103.87	96.87	9.09	-7.666666667	6.666666667
749	24.99	103.64	97.07	11.78	1.666666667	13
750	25.03	103.69	97.46	18.64	-20.66666667	1.333333333
751	25.06	103.07	97.5	3.03	-2.333333333	2.333333333
752	25.09	103	97.57	14	10.33333333	11.66666667
753	25.13	103.31	97.92	32.96	25.33333333	26.33333333
754	25.16	104.07	98.71	9.45	8	7
755	25.19	104.31	98.92	11.22	-3.333333333	12.33333333
756	25.23	104.21	99.29	4.79	-4.666666667	2.333333333
757	25.26	104.07	99.36	9.18	-10	-1.666666667
758	25.29	103.77	99.31	14.76	-13	10.33333333
759	25.33	103.38	99.62	7.29	-2.333333333	7.666666667
760	25.36	103.31	99.85	3.26	-2.666666667	2.333333333
761	25.39	103.23	99.92	23.86	11.33333333	24
762	25.43	103.57	100.64	31.61	31	16.66666667
763	25.46	104.5	101.14	8.58	2.666666667	9.333333333
764	25.49	104.58	101.42	10.18	-6.666666667	9
765	25.53	104.38	101.69	11.26	-10	7.666666667
766	25.56	104.08	101.92	2.5	-2.666666667	0
767	25.59	104	101.92	5.24	-5	2.666666667
768	25.63	103.85	102	14.22	-7	14.33333333
769	25.66	103.64	102.43	9.55	-8.666666667	6.333333333
770	25.69	103.38	102.62	46.68	43.66666667	28
771	25.73	104.69	103.46	24.51	20.66666667	18
772	25.76	105.31	104	6.72	-7.666666667	0
773	25.79	105.08	104	2.5	-2.666666667	0
774	25.83	105	104	13.02	2.333333333	14.33333333
775	25.86	105.07	104.43	9.11	-10	1
776	25.89	104.77	104.46	14.58	-15.33333333	5.333333333
777	25.93	104.31	104.62	7.29	-2.666666667	7.666666667
778	25.96	104.23	104.85	5.15	2.666666667	5
779	25.99	104.31	105	41.04	35.66666667	28.33333333
780	26.03	105.38	105.85	16.62	15.66666667	10
781	26.06	105.85	106.15	2.31	0	2.666666667
782	26.09	105.85	106.23	11.2	5	11.33333333
783	26.13	106	106.57	15.14	-16.66666667	-2.333333333
784	26.16	105.5	106.5	9.92	-6.333333333	9
785	26.19	105.31	106.77	10.32	-5.666666667	10
786	26.23	105.14	107.07	8.89	-9.666666667	0.333333333
787	26.26	104.85	107.08	34.51	29.33333333	24.66666667
788	26.29	105.73	107.82	29.29	25.66666667	20
789	26.33	106.5	108.42	8.02	-6.333333333	-6.333333333
790	26.36	106.31	108.23	19.64	6.333333333	21
791	26.39	106.5	108.86	4.28	0	4.666666667
792	26.43	106.5	109	4.28	0	4.666666667
793	26.46	106.5	109.14	14.36	-14.33333333	7.333333333
794	26.49	106.07	109.36	18.73	-20	-5.333333333
795	26.53	105.47	109.2	11.18	1	12.33333333
796	26.56	105.5	109.57	29.84	27	19.33333333
797	26.59	106.31	110.15	32.6	25.66666667	25.66666667
798	26.63	107.08	110.92	2.5	0	2.666666667
799	26.66	107.08	111	8.57	-0.333333333	9.666666667
800	26.69	107.07	111.29	6.65	-6.666666667	-3
801	26.73	106.87	111.2	6.26	-3.333333333	6
802	26.76	106.77	111.38	16.62	-15.33333333	10.33333333
803	26.79	106.31	111.69	5.15	-2.666666667	5.333333333
804	26.83	106.23	111.85	27.76	-30.66666667	-2.666666667
805	26.86	105.31	111.77	3.26	-2.666666667	2.666666667
806	26.89	105.23	111.85	13.17	-14.33333333	2.666666667
807	26.93	104.8	111.93	17.26	-19	-2.666666667
808	26.96	104.23	111.85	18.59	2.666666667	20.33333333
809	26.99	104.31	112.46	30.93	30.66666667	15.33333333
810	27.03	105.23	112.92	10.42	9	7.333333333
811	27.06	105.5	113.14	9.57	-9.666666667	5
812	27.09	105.21	113.29	2.14	0	2.333333333
813	27.13	105.21	113.36	7.72	-7	4.666666667
814	27.16	105	113.5	11.69	-4.333333333	12.33333333
815	27.19	104.87	113.87	16.76	-18.66666667	-0.666666667
816	27.23	104.31	113.85	13.23	-14.66666667	0.666666667
817	27.26	103.87	113.87	17.92	6.666666667	18.66666667
818	27.3	104.07	114.43	49.79	41.33333333	37
819	27.33	105.31	115.54	12.4	8.666666667	10.66666667
820	27.36	105.57	115.86	4.28	0	4.666666667
821	27.4	105.57	116	1.14	-1.333333333	0
822	27.43	105.53	116	8.18	-7.333333333	5
823	27.46	105.31	116.15	16.14	-18	0
824	27.5	104.77	116.15	11.95	-6.666666667	11.66666667
825	27.53	104.57	116.5	11.29	-8.666666667	9
826	27.56	104.31	116.77	18	12.66666667	15.33333333
827	27.6	104.69	117.23	40.78	33.33333333	30.66666667
828	27.63	105.69	118.15	4.61	5.333333333	0
829	27.66	105.85	118.15	10.31	-5.333333333	10.33333333
830	27.7	105.69	118.46	11.53	-10.33333333	7.666666667
831	27.73	105.38	118.69	9.26	-8	-6.333333333
832	27.76	105.14	118.5	17.12	0	19
833	27.8	105.14	119.07	15.14	-16.66666667	-2.333333333
834	27.83	104.64	119	12.24	-10.33333333	9
835	27.86	104.33	119.27	17.24	-18.66666667	-4
836	27.9	103.77	119.15	11.95	-6.666666667	11.66666667
837	27.93	103.57	119.5	11.18	-12.33333333	-1
838	27.96	103.2	119.47	13.14	-14.33333333	-3
839	28	102.77	119.38	19.83	12.66666667	18
840	28.03	103.15	119.92	40.33	38.66666667	23.33333333
841	28.06	104.31	120.62	7.2	-8	-1.666666667
842	28.1	104.07	120.57	2.14	0	2.333333333
843	28.13	104.07	120.64	16.74	-7.333333333	17
844	28.16	103.85	121.15	7.42	-4	-7.333333333
845	28.2	103.73	120.93	18.42	-13.33333333	15.66666667
846	28.23	103.33	121.4	4.47	-4.333333333	2.333333333
847	28.26	103.2	121.47	16.99	-18.66666667	3.333333333
848	28.3	102.64	121.57	20.53	19.66666667	11.66666667
849	28.33	103.23	121.92	42.51	36	31
850	28.36	104.31	122.85	2.31	0	2.333333333
851	28.4	104.31	122.92	13.44	-13	7.666666667
852	28.43	103.92	123.15	2.31	-2.333333333	0
853	28.46	103.85	123.15	5.15	-5.333333333	2.666666667
854	28.5	103.69	123.23	9.92	-6.333333333	9
855	28.53	103.5	123.5	15.14	-16.66666667	2.333333333
856	28.56	103	123.57	11.53	-12	4.666666667
857	28.6	102.64	123.71	47.53	43	31
858	28.63	103.93	124.64	19.07	12.66666667	17
859	28.66	104.31	125.15	5.77	6.333333333	-0.333333333
860	28.7	104.5	125.14	16.72	-14.33333333	12
861	28.73	104.07	125.5	0	0	0
862	28.76	104.07	125.5	14.36	-14.33333333	7
863	28.8	103.64	125.71	8.29	-8.666666667	-3
864	28.83	103.38	125.62	11.6	1.666666667	12.66666667
865	28.86	103.43	126	15.93	8.666666667	15.33333333
866	28.9	103.69	126.46	42.38	33.33333333	33.33333333
867	28.93	104.69	127.46	7.81	8	3.666666667
868	28.96	104.93	127.57	0	0	0
869	29	104.93	127.57	15.14	-12	12
870	29.03	104.57	127.93	4.79	-2.333333333	4.666666667
871	29.06	104.5	128.07	10.7	0	12
872	29.1	104.5	128.43	15.14	-16.66666667	-2.333333333
873	29.13	104	128.36	12.48	-12	7
874	29.16	103.64	128.57	12.42	-13.66666667	1.666666667
875	29.2	103.23	128.62	12.23	-12	6
876	29.23	102.87	128.8	19.41	-21.33333333	4
877	29.26	102.23	128.92	6.52	-5.333333333	5
878	29.3	102.07	129.07	20.84	20.66666667	10.33333333
879	29.33	102.69	129.38	39.66	36	25.66666667
880	29.36	103.77	130.15	3.26	-2.666666667	2.666666667
881	29.4	103.69	130.23	7.26	-6.333333333	-5
882	29.43	103.5	130.08	10.57	2.333333333	11.66666667
883	29.46	103.57	130.43	6.77	-2.333333333	7
884	29.5	103.5	130.64	15.14	-16.66666667	-2.333333333
885	29.53	103	130.57	15.58	-16.66666667	4.666666667
886	29.56	102.5	130.71	14.98	-16.66666667	0
887	29.6	102	130.71	29.12	25.66666667	20
888	29.63	102.77	131.31	32.12	29	20.66666667
889	29.66	103.64	131.93	7.04	7.666666667	2.333333333
890	29.7	103.87	132	7.04	-7.666666667	2.333333333
891	29.73	103.64	132.07	10.7	0	12
892	29.76	103.64	132.43	6.05	-4.666666667	4.666666667
893	29.8	103.5	132.57	18.31	-19	7.666666667
894	29.83	102.93	132.8	9.9	-9.666666667	-5.333333333
895	29.86	102.64	132.64	11.53	-4.666666667	12
896	29.9	102.5	133	35.63	33.33333333	21.33333333
897	29.93	103.5	133.64	23.93	23.66666667	12
898	29.96	104.21	134	11.44	6.333333333	11
899	30	104.4	134.33	14.31	-16	-0.666666667
900	30.03	103.92	134.31	3.26	-2.333333333	2.333333333
901	30.06	103.85	134.38	12.86	-9.333333333	11
902	30.1	103.57	134.71	8.84	-8.666666667	4.666666667
903	30.13	103.31	134.85	8.45	-8	5
904	30.16	103.07	135	23.35	-25.33333333	-5
905	30.2	102.31	134.85	6.76	-5.666666667	5
906	30.23	102.14	135	6.05	-4.666666667	4.666666667
907	30.26	102	135.14	14.36	-14.33333333	7.333333333
908	30.3	101.57	135.36	10.91	2.333333333	11.66666667
909	30.33	101.64	135.71	42.65	45.33333333	14.33333333
910	30.36	103	136.14	9.82	9	6.333333333
911	30.4	103.27	136.33	9.72	-4.666666667	10
912	30.43	103.13	136.63	8.4	-8.666666667	3.333333333
913	30.46	102.87	136.73	6.73	-7.666666667	-0.666666667
914	30.5	102.64	136.71	9.8	-8	7.333333333
915	30.53	102.4	136.93	12.15	-13.33333333	2.333333333
916	30.57	102	137	7.2	-4.333333333	6.666666667
917	30.6	101.87	137.2	11.22	-7.666666667	10
918	30.63	101.64	137.5	46.11	47.66666667	19
919	30.67	103.07	138.07	21.41	19	14.33333333
920	30.7	103.64	138.5	2.14	-2.333333333	0
921	30.73	103.57	138.5	9.19	-10	-1
922	30.77	103.27	138.47	15.6	-11.33333333	13.33333333
923	30.8	102.93	138.87	4	-4.333333333	0
924	30.83	102.8	138.87	12.15	-13.33333333	2
925	30.87	102.4	138.93	2	-2.333333333	0
926	30.9	102.33	138.93	24.47	8	26
927	30.93	102.57	139.71	44.04	45.33333333	18.66666667
928	30.97	103.93	140.27	12.79	11.33333333	8.666666667
929	31	104.27	140.53	7.67	-7	5.333333333
930	31.03	104.06	140.69	6.77	-6.333333333	3.666666667
931	31.07	103.87	140.8	2	-2.333333333	0
932	31.1	103.8	140.8	12.64	-13.33333333	4.333333333
933	31.13	103.4	140.93	2	-2.333333333	0
934	31.17	103.33	140.93	10.81	-11	4.666666667
935	31.2	103	141.07	27.25	21.33333333	21.33333333
936	31.23	103.64	141.71	39.99	43	12
937	31.27	104.93	142.07	2.14	2.333333333	0
938	31.3	105	142.07	3.03	-2.333333333	2.333333333
939	31.33	104.93	142.14	19.15	-9.666666667	19
940	31.37	104.64	142.71	6.98	-5.666666667	5.333333333
941	31.4	104.47	142.87	2	-2.333333333	0
942	31.43	104.4	142.87	15.98	-17.66666667	0
943	31.47	103.87	142.87	7.32	6.666666667	4.333333333
944	31.5	104.07	143	39.87	35.33333333	27
945	31.53	105.13	143.81	27.35	29	8.666666667
946	31.57	106	144.07	5.55	-4.333333333	4.333333333
947	31.6	105.87	144.2	9.23	6.333333333	8
948	31.63	106.06	144.44	6.53	-6.333333333	3
949	31.67	105.87	144.53	11.47	-12.33333333	3.666666667
950	31.7	105.5	144.64	6.86	-5.666666667	5.333333333
951	31.73	105.33	144.8	8.25	-9	-1.666666667
952	31.77	105.06	144.75	6.87	4.666666667	6
953	31.8	105.2	144.93	42.76	37.66666667	29
954	31.83	106.33	145.8	21.9	24.33333333	-1.666666667
955	31.87	107.06	145.75	13.51	-12.33333333	8.333333333
956	31.9	106.69	146	8.05	6	6.666666667
957	31.93	106.87	146.2	2	-2.333333333	0
958	31.97	106.8	146.2	16.48	-17.66666667	4.333333333
959	32	106.27	146.33	6.32	-2.333333333	6.666666667
960	32.03	106.2	146.53	4.95	-4.666666667	3.333333333
961	32.07	106.06	146.63	11.85	-12.33333333	4
962	32.1	105.69	146.75	10.72	-12	1.666666667
963	32.13	105.33	146.8	4.47	-4.333333333	2.333333333
964	32.17	105.2	146.87	17.36	-19	2.333333333
965	32.2	104.63	146.94	17.36	19	-2.333333333
966	32.23	105.2	146.87	26.88	22.33333333	20
967	32.27	105.87	147.47	17.65	18.66666667	5.666666667
968	32.3	106.43	147.64	5.51	-3.333333333	5.333333333
969	32.33	106.33	147.8	2.83	-2	2.333333333
970	32.37	106.27	147.87	0	0	0
971	32.4	106.27	147.87	23.98	-26.66666667	0
972	32.43	105.47	147.87	2.83	-2.333333333	2
973	32.47	105.4	147.93	8.24	-9	0.333333333
974	32.5	105.13	147.94	4.19	-4.333333333	2
975	32.53	105	148	17.72	-19.66666667	2
976	32.57	104.41	148.06	6.73	-7	2.333333333
977	32.6	104.2	148.13	12.79	-11	9
978	32.63	103.87	148.4	5.99	-6.666666667	0
979	32.67	103.67	148.4	26.28	-29	4.333333333
980	32.7	102.8	148.53	4.47	-4.333333333	-2
981	32.73	102.67	148.47	19.26	-18	11.33333333
982	32.77	102.13	148.81	6.25	6.666666667	-0.333333333
983	32.8	102.33	148.8	37.47	39	15
984	32.83	103.5	149.25	15.32	16.66666667	-3.666666667
985	32.87	104	149.14	9.46	-10.33333333	1.666666667
986	32.9	103.69	149.19	6.81	-7.333333333	-2
987	32.93	103.47	149.13	9.99	-6.666666667	9
988	32.97	103.27	149.4	9.61	-4.666666667	9.666666667
989	33	103.13	149.69	6.66	-6.666666667	3.666666667
990	33.03	102.93	149.8	13.81	-14.33333333	-5.333333333
991	33.07	102.5	149.64	13.71	-12	9.666666667
992	33.1	102.14	149.93	4.79	-4.666666667	2.333333333
993	33.13	102	150	22.07	-24.33333333	-2.333333333
994	33.17	101.27	149.93	8.24	-9	2.333333333
995	33.2	101	150	15.46	-7.666666667	15.33333333
996	33.23	100.77	150.46	42.23	43.33333333	18
997	33.27	102.07	151	29.12	31	9.666666667
998	33.3	103	151.29	7.52	-7.666666667	3
999	33.33	102.77	151.38	9.82	-9	6.333333333
1000	33.37	102.5	151.57	6.86	-4	6.666666667
1001	33.4	102.38	151.77	49.72	39.66666667	38.66666667
1002	33.43	103.57	152.93	43.08	43	21.33333333
1003	33.47	104.86	153.57	10.7	-9.666666667	7.333333333
1004	33.5	104.57	153.79	8.83	-2.333333333	9.333333333
1005	33.53	104.5	154.07	2.14	0	2.333333333
1006	33.57	104.5	154.14	12.48	-12	7.333333333
1007	33.6	104.14	154.36	4.79	-2.333333333	4.666666667
1008	33.63	104.07	154.5	15.14	-16.66666667	2.333333333
1009	33.67	103.57	154.57	8.01	-8.666666667	1.666666667
1010	33.7	103.31	154.62	3.26	-2.666666667	2.333333333
1011	33.74	103.23	154.69	11.53	-7.666666667	10.33333333
1012	33.77	103	155	28.16	-31	4.666666667
1013	33.8	102.07	155.14	24.32	26	8
1014	33.84	102.85	155.38	40.24	38.33333333	23
1015	33.87	104	156.07	8.83	2.333333333	9.666666667
1016	33.9	104.07	156.36	6.8	-7.333333333	0.666666667
1017	33.94	103.85	156.38	10.47	0.666666667	11.66666667
1018	33.97	103.87	156.73	2	0	2.333333333
1019	34	103.87	156.8	9.01	-10	2
1020	34.04	103.57	156.86	16.3	-16.66666667	7
1021	34.07	103.07	157.07	2.14	-2.333333333	0
1022	34.1	103	157.07	13.71	-12	9.666666667
1023	34.14	102.64	157.36	24.73	22.33333333	16.33333333
1024	34.17	103.31	157.85	33.07	25.33333333	26.33333333
1025	34.2	104.07	158.64	0	0	0
1026	34.24	104.07	158.64	8.03	8	4.333333333
1027	34.27	104.31	158.77	12.25	-12.66666667	5.333333333
1028	34.3	103.93	158.93	11.03	-12	2.333333333
1029	34.34	103.57	159	6.77	-3.333333333	6.666666667
1030	34.37	103.47	159.2	20.95	-23.33333333	-1.666666667
1031	34.4	102.77	159.15	4.61	0	5.333333333
1032	34.44	102.77	159.31	12.97	-12.33333333	7.333333333
1033	34.47	102.4	159.53	12.03	-13.33333333	-1
1034	34.5	102	159.5	10.7	-12	0
1035	34.54	101.64	159.5	20.19	12	19
1036	34.57	102	160.07	45.55	43.66666667	26
1037	34.6	103.31	160.85	8.11	-8	-4.666666667
1038	34.64	103.07	160.71	11.53	4.666666667	12
1039	34.67	103.21	161.07	11.31	-12	2.666666667
1040	34.7	102.85	161.15	9.5	-2.666666667	10.33333333
1041	34.74	102.77	161.46	6.78	-6.666666667	3.666666667
1042	34.77	102.57	161.57	11.81	-11.33333333	6.666666667
1043	34.8	102.23	161.77	11.34	-12	-3.333333333
1044	34.84	101.87	161.67	22.53	21	13.33333333
1045	34.87	102.5	162.07	40.9	33.33333333	31
1046	34.9	103.5	163	0	0	0
1047	34.94	103.5	163	4.28	0	4.666666667
1048	34.97	103.5	163.14	14.58	-4	16
1049	35	103.38	163.62	3.26	-2.333333333	2.333333333
1050	35.04	103.31	163.69	9.34	-10.33333333	-1.666666667
1051	35.07	103	163.64	10.57	-6.666666667	9.666666667
1052	35.1	102.8	163.93	9.21	-10	2.333333333
1053	35.14	102.5	164	31.88	27	23
1054	35.17	103.31	164.69	31.81	25.66666667	24.33333333
1055	35.2	104.08	165.42	7.65	7.666666667	4
1056	35.24	104.31	165.54	0	0	0
1057	35.27	104.31	165.54	13.18	-7.666666667	12.66666667
1058	35.3	104.08	165.92	15.35	-17	0.333333333
1059	35.34	103.57	165.93	7.91	-8.666666667	-0.333333333
1060	35.37	103.31	165.92	5.25	-3.333333333	5
1061	35.4	103.21	166.07	16.07	-12	13
1062	35.44	102.85	166.46	38.37	35.66666667	23
1063	35.47	103.92	167.15	24.94	15.33333333	23.33333333
1064	35.5	104.38	167.85	0	0	0
1065	35.54	104.38	167.85	5.76	4	5
1066	35.57	104.5	168	7.38	6.333333333	5
1067	35.6	104.69	168.15	10.05	-6.333333333	9.333333333
1068	35.64	104.5	168.43	19.64	-21.66666667	-1.666666667
1069	35.67	103.85	168.38	9.85	-7	8.666666667
1070	35.7	103.64	168.64	16.72	12	14.33333333
1071	35.74	104	169.07	25.03	23	15.66666667
1072	35.77	104.69	169.54	27.88	27	15.33333333
1073	35.8	105.5	170	4.28	0	4.666666667
1074	35.84	105.5	170.14	10.16	-4	10.66666667
1075	35.87	105.38	170.46	5.15	-2.333333333	5.333333333
1076	35.9	105.31	170.62	16.78	-18	-5.333333333
1077	35.94	104.77	170.46	16.62	-15.33333333	10.33333333
1078	35.97	104.31	170.77	2.31	0	2.666666667
1079	36	104.31	170.85	16.3	12.66666667	12.66666667
1080	36.04	104.69	171.23	40.78	33.33333333	30.66666667
1081	36.07	105.69	172.15	14.81	15	7
1082	36.1	106.14	172.36	6.75	-7.333333333	-1.666666667
1083	36.14	105.92	172.31	14.85	-1.666666667	16.33333333
1084	36.17	105.87	172.8	9.01	-10	2
1085	36.2	105.57	172.86	7.91	-8.666666667	-0.333333333
1086	36.24	105.31	172.85	11.37	-8	9.666666667
1087	36.27	105.07	173.14	8.56	0	9.666666667
1088	36.3	105.07	173.43	35.31	31	24
1089	36.34	106	174.15	28.56	21.33333333	23.66666667
1090	36.37	106.64	174.86	0	0	0
1091	36.4	106.64	174.86	4.79	-2.333333333	4.666666667
1092	36.44	106.57	175	2.14	-2.333333333	0
1093	36.47	106.5	175	8.53	-3.333333333	9
1094	36.5	106.4	175.27	13.88	-13.33333333	7.666666667
1095	36.54	106	175.5	8.05	-4.333333333	7.666666667
1096	36.57	105.87	175.73	11	-12.33333333	-0.666666667
1097	36.6	105.5	175.71	38.59	35.66666667	24
1098	36.64	106.57	176.43	25.46	21	19
1099	36.67	107.2	177	9.49	-9.333333333	5
1100	36.7	106.92	177.15	2.31	-2.333333333	0
1101	36.74	106.85	177.15	5.15	-2.666666667	5.333333333
1102	36.77	106.77	177.31	13.55	-6.666666667	13.33333333
1103	36.8	106.57	177.71	8.07	-8.666666667	2
1104	36.84	106.31	177.77	7.27	-8	-2
1105	36.87	106.07	177.71	11.53	4.666666667	12
1106	36.91	106.21	178.07	41.54	36.66666667	28.33333333
1107	36.94	107.31	178.92	10.66	3	11.66666667
1108	36.97	107.4	179.27	8.17	-8.666666667	3
1109	37.01	107.14	179.36	13.3	5.666666667	13.66666667
1110	37.04	107.31	179.77	2.31	0	2.666666667
1111	37.07	107.31	179.85	16.62	-15.33333333	10
1112	37.11	106.85	180.15	13.44	-15	1.666666667
1113	37.14	106.4	180.2	4.47	-4.333333333	2.333333333
1114	37.17	106.27	180.27	20.89	-23.33333333	-2
1115	37.21	105.57	180.21	10.7	0	12
1116	37.24	105.57	180.57	17.65	-19	-4.666666667
1117	37.27	105	180.43	14.36	-14.33333333	7
1118	37.31	104.57	180.64	26.86	24.66666667	17
1119	37.34	105.31	181.15	37.81	33.33333333	25.66666667
1120	37.37	106.31	181.92	3.26	-2.666666667	-2.333333333
1121	37.41	106.23	181.85	9.27	-3	9.666666667
1122	37.44	106.14	182.14	10.53	-11.33333333	-2.333333333
1123	37.47	105.8	182.07	6.85	-7.666666667	0
1124	37.51	105.57	182.07	13.02	-2.333333333	14.33333333
1125	37.54	105.5	182.5	15.14	-16.66666667	2.333333333
1126	37.57	105	182.57	9.71	-4.333333333	10
1127	37.61	104.87	182.87	32.4	30	19.66666667
1128	37.64	105.77	183.46	31.93	29	20.33333333
1129	37.67	106.64	184.07	4.79	-4.666666667	2.333333333
1130	37.71	106.5	184.14	7.59	-5.666666667	6.333333333
1131	37.74	106.33	184.33	10.39	-11	3.333333333
1132	37.77	106	184.43	6.42	0	7
1133	37.81	106	184.64	11.82	-9	9.666666667
1134	37.84	105.73	184.93	19.94	-22	2.333333333
1135	37.87	105.07	185	10.71	4.333333333	11
1136	37.91	105.2	185.33	22.87	12.33333333	22.33333333
1137	37.94	105.57	186	33.16	27.66666667	24.33333333
1138	37.97	106.4	186.73	2.83	-2.333333333	2.333333333
1139	38.01	106.33	186.8	9.55	5.666666667	9
1140	38.04	106.5	187.07	10.7	-9.666666667	7.333333333
1141	38.07	106.21	187.29	6.77	-7	2.333333333
1142	38.11	106	187.36	12.77	-6.666666667	12.33333333
1143	38.14	105.8	187.73	15.14	-16.33333333	4
1144	38.17	105.31	187.85	8.88	6.333333333	7.333333333
1145	38.21	105.5	188.07	42.38	33.33333333	33.33333333
1146	38.24	106.5	189.07	7.48	6.333333333	5.333333333
1147	38.27	106.69	189.23	13.04	-10.33333333	10.33333333
1148	38.31	106.38	189.54	9.22	0	10.33333333
1149	38.34	106.38	189.85	10.25	-5.666666667	9.666666667
1150	38.37	106.21	190.14	19.38	-21.33333333	-2.333333333
1151	38.41	105.57	190.07	12.24	4	13
1152	38.44	105.69	190.46	6.53	-4	6
1153	38.47	105.57	190.64	26.13	16.66666667	24
1154	38.51	106.07	191.36	24.22	19	19
1155	38.54	106.64	191.93	16.72	14.33333333	12
1156	38.57	107.07	192.29	3.03	-2.333333333	2.333333333
1157	38.61	107	192.36	6.42	0	7
1158	38.64	107	192.57	11.53	-12	4.666666667
1159	38.67	106.64	192.71	12.46	-13.66666667	2
1160	38.71	106.23	192.77	9.78	-7.666666667	7.666666667
1161	38.74	106	193	8.93	-4.333333333	9
1162	38.77	105.87	193.27	7.84	-6	6.333333333
1163	38.81	105.69	193.46	39.26	33.33333333	28.33333333
1164	38.84	106.69	194.31	30.53	27	20.66666667
1165	38.87	107.5	194.93	16.3	-16.66666667	-7.333333333
1166	38.91	107	194.71	0	0	0
1167	38.94	107	194.71	14.36	-14.33333333	7.333333333
1168	38.97	106.57	194.93	4.28	0	4.666666667
1169	39.01	106.57	195.07	16.25	-12.33333333	13.33333333
1170	39.04	106.2	195.47	12.91	-14.33333333	-0.333333333
1171	39.07	105.77	195.46	37.81	33.33333333	25.66666667
1172	39.11	106.77	196.23	34.04	33.33333333	18
1173	39.14	107.77	196.77	5.05	-2	5.333333333
1174	39.17	107.71	196.93	6.05	-4.666666667	4.666666667
1175	39.21	107.57	197.07	6.64	-3.333333333	6.666666667
1176	39.24	107.47	197.27	8.48	-6.666666667	6.666666667
1177	39.27	107.27	197.47	8.59	-9	3.333333333
1178	39.31	107	197.57	13.02	-14.33333333	2.333333333
1179	39.34	106.57	197.64	15.44	-14.33333333	9.666666667
1180	39.37	106.14	197.93	10.44	-11.33333333	-2
1181	39.41	105.8	197.87	4	0	4.333333333
1182	39.44	105.8	198	24.35	-26.66666667	4.666666667
1183	39.47	105	198.14	6.42	0	7.333333333
1184	39.51	105	198.36	17.26	16.66666667	9.333333333
1185	39.54	105.5	198.64	30.92	25.66666667	23
1186	39.57	106.27	199.33	8.02	-9	1
1187	39.61	106	199.36	2.14	0	2.333333333
1188	39.64	106	199.43	8.18	-4.333333333	8
1189	39.67	105.87	199.67	2	-2.333333333	0
1190	39.71	105.8	199.67	28.04	-31	2
1191	39.74	104.87	199.73	4.47	-2.333333333	4.666666667
1192	39.77	104.8	199.87	16.11	-15.66666667	8.666666667
1193	39.81	104.33	200.13	10.16	-11	-2
1194	39.84	104	200.07	13.27	-6.666666667	13.33333333
1195	39.87	103.8	200.47	11.57	-12.33333333	3.333333333
1196	39.91	103.43	200.57	27.91	-31	-2.333333333
1197	39.94	102.5	200.5	15.03	9	14
1198	39.97	102.77	200.92	33.01	33.33333333	15.33333333
1199	40.01	103.77	201.38	0	0	0
1200	40.04	103.77	201.38	9.82	-9	6.333333333
1201	40.07	103.5	201.57	7.67	-7.666666667	-3.333333333
1202	40.11	103.27	201.47	14.41	-13.33333333	8.666666667
1203	40.14	102.87	201.73	6.32	-2.333333333	6.666666667
1204	40.18	102.8	201.93	24.06	-26.66666667	2.333333333
1205	40.21	102	202	2.14	0	2.333333333
1206	40.24	102	202.07	25.92	-26.66666667	11
1207	40.28	101.2	202.4	12.15	-13.33333333	-2.333333333
1208	40.31	100.8	202.33	8.48	-7.666666667	5.666666667
1209	40.34	100.57	202.5	13.15	-12.33333333	7.666666667
1210	40.38	100.2	202.73	29.83	29	16
1211	40.41	101.07	203.21	19.74	16.66666667	14.33333333
1212	40.44	101.57	203.64	3.03	2.333333333	2.333333333
1213	40.48	101.64	203.71	10.79	-11	4.666666667
1214	40.51	101.31	203.85	2.31	-2.666666667	0
1215	40.54	101.23	203.85	11.26	-7.666666667	9.666666667
1216	40.58	101	204.14	13.71	-12	9.666666667
1217	40.61	100.64	204.43	19.74	-21.33333333	-4.666666667
1218	40.64	100	204.29	12.89	-6.666666667	12.66666667
1219	40.68	99.8	204.67	16.32	14.33333333	11
1220	40.71	100.23	205	39.66	36	25.66666667
1221	40.74	101.31	205.77	5.16	-2.666666667	5
1222	40.78	101.23	205.92	6.6	-0.666666667	7.333333333
1223	40.81	101.21	206.14	9.12	-9.666666667	3
1224	40.84	100.92	206.23	8.31	-5	7.666666667
1225	40.88	100.77	206.46	16.62	-15.33333333	10.33333333
1226	40.91	100.31	206.77	3.26	-2.666666667	2.666666667
1227	40.94	100.23	206.85	13.44	-12.66666667	7.666666667
1228	40.98	99.85	207.08	24.94	15.33333333	23
1229	41.01	100.31	207.77	44.86	42	26.66666667
1230	41.04	101.57	208.57	8.69	-8.666666667	4
1231	41.08	101.31	208.69	6.92	0	7.666666667
1232	41.11	101.31	208.92	2.31	0	2.666666667
1233	41.14	101.31	209	16.3	-13	12.66666667
1234	41.18	100.92	209.38	7.29	-7.666666667	2.666666667
1235	41.21	100.69	209.46	4.9	-4	3.666666667
1236	41.24	100.57	209.57	8.15	-6.333333333	6.666666667
1237	41.28	100.38	209.77	42.38	33.33333333	33.33333333
1238	41.31	101.38	210.77	22.96	23.33333333	10.33333333
1239	41.34	102.08	211.08	14.98	0	16.66666667
1240	41.38	102.08	211.58	10.1	-10.33333333	-4
1241	41.41	101.77	211.46	14.76	-13	10.33333333
1242	41.44	101.38	211.77	3.26	-2.333333333	2.666666667
1243	41.48	101.31	211.85	18.04	6.333333333	19
1244	41.51	101.5	212.42	21.92	-24.33333333	-1.333333333
1245	41.54	100.77	212.38	18.59	18	10.33333333
1246	41.58	101.31	212.69	33.82	23	29.66666667
1247	41.61	102	213.58	31.67	25.66666667	24.33333333
1248	41.64	102.77	214.31	5.62	-6.333333333	0.666666667
1249	41.68	102.58	214.33	2.5	0	3
1250	41.71	102.58	214.42	10.18	-6.666666667	9
1251	41.74	102.38	214.69	11.26	-10	7.666666667
1252	41.78	102.08	214.92	15.19	-16.66666667	2.666666667
1253	41.81	101.58	215	10.3	-2.666666667	11
1254	41.84	101.5	215.33	6.87	-7.666666667	1
1255	41.88	101.27	215.36	12.54	-11.66666667	7.333333333
1256	41.91	100.92	215.58	12.73	-14	-2.666666667
1257	41.94	100.5	215.5	12.73	-14	2.666666667
1258	41.98	100.08	215.58	9.03	-7.666666667	6.333333333
1259	42.01	99.85	215.77	17.23	-19.33333333	-1.333333333
1260	42.04	99.27	215.73	13.44	-9	11.66666667
1261	42.08	99	216.08	7.23	-7.666666667	2.333333333
1262	42.11	98.77	216.15	17.54	13.33333333	14.33333333
1263	42.14	99.17	216.58	42.68	44.33333333	16.66666667
1264	42.18	100.5	217.08	6.99	-4.666666667	6.333333333
1265	42.21	100.36	217.27	0	0	0
1266	42.24	100.36	217.27	7.31	-6.333333333	5
1267	42.28	100.17	217.42	10.15	-8.666666667	7.333333333
1268	42.31	99.91	217.64	5.45	-6	0
1269	42.34	99.73	217.64	11.72	-5	12
1270	42.38	99.58	218	10.5	-7.333333333	9
1271	42.41	99.36	218.27	19.65	18.33333333	12.33333333
1272	42.44	99.91	218.64	35.1	26.33333333	28.66666667
1273	42.48	100.7	219.5	7.48	7	4.666666667
1274	42.51	100.91	219.64	10.12	-10.33333333	-4.666666667
1275	42.54	100.6	219.5	9.42	-9	5.666666667
1276	42.58	100.33	219.67	18.19	1	20
1277	42.61	100.36	220.27	17.45	15.33333333	12.33333333
1278	42.64	100.82	220.64	33.56	-34.66666667	-14
1279	42.68	99.78	220.22	18.55	7.333333333	19.33333333
1280	42.71	100	220.8	23.41	16.66666667	20
1281	42.74	100.5	221.4	37.02	33.33333333	24.33333333
1282	42.78	101.5	222.13	6.24	0	6.666666667
1283	42.81	101.5	222.33	4.99	0	5.666666667
1284	42.84	101.5	222.5	12.48	-7	12
1285	42.88	101.29	222.86	9.57	-9.666666667	4.666666667
1286	42.91	101	223	6.05	-4.666666667	4.666666667
1287	42.94	100.86	223.14	42.81	38	28.66666667
1288	42.98	102	224	0	0	0
1289	43.01	102	224	54.94	-61	0
1290	43.04	100.17	224	4.99	-5.666666667	0
1291	43.08	100	224	15.44	-9.666666667	14.33333333
1292	43.11	99.71	224.43	6.77	-7	2.333333333
1293	43.14	99.5	224.5	33.85	31	21.33333333
1294	43.18	100.43	225.14	30.87	28.66666667	19
1295	43.21	101.29	225.71	55.66	57	-23.66666667
1296	43.24	103	225	0	0	0
1297	43.28	103	225	56.95	-50	39
1298	43.31	101.5	226.17	11.39	-10	7.666666667
1299	43.35	101.2	226.4	13.4	-13.33333333	6.666666667
1300	43.38	100.8	226.6	13.4	13.33333333	6.666666667
1301	43.41	101.2	226.8	24.71	26.66666667	6.666666667
1302	43.45	102	227	0	0	0
1303	43.48	102	227	0	0	0
1304	43.51	102	227	59.94	0	66.66666667
1305	43.55	102	229	0	0	0
1306	43.58	102	229	0	0	0
1307	43.61	102	229	29.97	33.33333333	0
1308	43.65	103	229	29.97	0	33.33333333
1309	43.68	103	230	0	0	0
1310	43.71	103	230	0	0	0
1311	43.75	103	230	29.97	-33.33333333	0
1312	43.78	102	230	29.97	0	33.33333333
1313	43.81	102	231	0	0	0
1314	43.85	102	231	0	0	0
1315	43.88	102	231	29.97	0	33.33333333
1316	43.91	102	232	0	0	0
1317	43.95	102	232	29.97	-33.33333333	0
1318	43.98	101	232	29.97	-33.33333333	0
1319	44.01	100	232	0	0	0
1320	44.05	100	232	34.96	0	-39
1321	44.08	100	230.83	9.91	9.666666667	5.666666667
1322	44.11	100.29	231	4.28	0	4.666666667
1323	44.15	100.29	231.14	9.14	-9.666666667	3.666666667
1324	44.18	100	231.25	6.18	6.666666667	1.666666667
1325	44.21	100.2	231.3	22.82	-23.33333333	-10
1326	44.25	99.5	231	12.71	-10	10
1327	44.28	99.2	231.3	10.81	-6.666666667	-10
1328	44.31	99	231	8.99	0	10
1329	44.35	99	231.3	16.14	-16.66666667	-6.666666667
1330	44.38	98.5	231.1	8.33	-9.333333333	0.333333333
1331	44.41	98.22	231.11	6.67	-7.333333333	-0.333333333
1332	44.45	98	231.1	15.28	-16.66666667	-3.333333333
1333	44.48	97.5	231	8.97	-9.333333333	3.666666667
1334	44.51	97.22	231.11	3.33	0	3.666666667
1335	44.55	97.22	231.22	3.33	0	3.666666667
1336	44.58	97.22	231.33	23.84	26	5.666666667
1337	44.61	98	231.5	14.98	16.66666667	0
1338	44.65	98.5	231.5	6.95	-7.666666667	-1.666666667
1339	44.68	98.27	231.45	8.29	-9	1.666666667
1340	44.71	98	231.5	5.99	0	-6.666666667
1341	44.75	98	231.3	3	0	3.333333333
1342	44.78	98	231.4	10.92	-7.333333333	-9.666666667
1343	44.81	97.78	231.11	8.74	-9.333333333	3
1344	44.85	97.5	231.2	8.74	9.333333333	-3
1345	44.88	97.78	231.11	25.44	27.33333333	-7
1346	44.91	98.6	230.9	5.99	0	-6.666666667
1347	44.95	98.6	230.7	3	0	-3.333333333
1348	44.98	98.6	230.6	13.86	-12.66666667	-9
1349	45.01	98.22	230.33	4.71	3.666666667	3.666666667
1350	45.05	98.33	230.44	4.71	-3.666666667	-3.666666667
1351	45.08	98.22	230.33	14.89	-14.66666667	-7.333333333
1352	45.11	97.78	230.11	6.28	-6	-3.666666667
1353	45.15	97.6	230	0	0	0
1354	45.18	97.6	230	17.98	-20	0
1355	45.21	97	230	7.45	-7.333333333	3.666666667
1356	45.25	96.78	230.11	16.65	-15	-11
1357	45.28	96.33	229.78	10.64	-11	4
1358	45.31	96	229.9	9.6	-6	-8.666666667
1359	45.35	95.82	229.64	9.72	-10.66666667	2
1360	45.38	95.5	229.7	16.14	-16.66666667	-6.666666667
1361	45.41	95	229.5	8.29	-9	-1.666666667
1362	45.45	94.73	229.45	36.67	39.66666667	-9.333333333
1363	45.48	95.92	229.17	17.66	19.33333333	2.666666667
1364	45.51	96.5	229.25	8.31	-7.666666667	-5.333333333
1365	45.55	96.27	229.09	2.72	0	-3
1366	45.58	96.27	229	5.68	-6.333333333	0
1367	45.61	96.08	229	2.5	0	-2.666666667
1368	45.65	96.08	228.92	17.66	-19.33333333	-3
1369	45.68	95.5	228.83	7.15	-6.333333333	-4.666666667
1370	45.71	95.31	228.69	3.26	-2.666666667	-2.333333333
1371	45.75	95.23	228.62	14.02	-15.33333333	2.333333333
1372	45.78	94.77	228.69	6.11	-6.666666667	-1.666666667
1373	45.81	94.57	228.64	7.95	-8.666666667	-0.666666667
1374	45.85	94.31	228.62	3.26	-2.666666667	-2.666666667
1375	45.88	94.23	228.54	25.77	28	-6
1376	45.91	95.07	228.36	19.58	20.66666667	-7
1377	45.95	95.69	228.15	3.26	2.666666667	2.666666667
1378	45.98	95.77	228.23	3.26	-2.666666667	-2.666666667
1379	46.01	95.69	228.15	4.61	0	-5
1380	46.05	95.69	228	7.18	-6.333333333	-4.666666667
1381	46.08	95.5	227.86	13.02	-14.33333333	-2.333333333
1382	46.11	95.07	227.79	2.14	-2.333333333	0
1383	46.15	95	227.79	13.02	-14.33333333	-2.666666667
1384	46.18	94.57	227.71	31.61	31	-16.66666667
1385	46.21	95.5	227.21	22.35	23.66666667	-7
1386	46.25	96.21	227	2.14	0	-2.333333333
1387	46.28	96.21	226.93	8.73	5.666666667	-8
1388	46.31	96.38	226.69	6.67	6.333333333	-4
1389	46.35	96.57	226.57	6.77	-2.333333333	-7
1390	46.38	96.5	226.36	9.57	-10	3.666666667
1391	46.41	96.2	226.47	16.74	-18.66666667	-1.333333333
1392	46.45	95.64	226.43	4.79	-2.333333333	-4.666666667
1393	46.48	95.57	226.29	2.14	-2.333333333	0
1394	46.51	95.5	226.29	8.25	-5.666666667	-7.333333333
1395	46.55	95.33	226.07	11.8	-11	-7
1396	46.58	95	225.86	4.35	-4.333333333	-2
1397	46.62	94.87	225.8	15.12	-16.33333333	-3.666666667
1398	46.65	94.38	225.69	15.46	-17	-3
1399	46.68	93.87	225.6	4.99	4.333333333	-3.333333333
1400	46.72	94	225.5	3.75	0	-4
1401	46.75	94	225.38	32.82	33.33333333	-15
1402	46.78	95	224.93	22.04	21.33333333	-12
1403	46.82	95.64	224.57	2.14	-2.333333333	0
1404	46.85	95.57	224.57	2.14	0	-2.333333333
1405	46.88	95.57	224.5	4.79	-2.333333333	-4.666666667
1406	46.92	95.5	224.36	4.28	0	-5
1407	46.95	95.5	224.21	8.27	-7.666666667	-4.666666667
1408	46.98	95.27	224.07	17.47	-19.33333333	-2.333333333
1409	47.02	94.69	224	2.65	-2	-2
1410	47.05	94.63	223.94	5.25	3.333333333	-4.666666667
1411	47.08	94.73	223.8	8.87	-9.666666667	0.333333333
1412	47.12	94.44	223.81	20.14	-21.33333333	-7
1413	47.15	93.8	223.6	7.9	4.666666667	-7.333333333
1414	47.18	93.94	223.38	8.74	-9	-3.666666667
1415	47.22	93.67	223.27	21.61	20	-13.33333333
1416	47.25	94.27	222.87	16.84	16.66666667	-8.333333333
1417	47.28	94.77	222.62	3.26	2.666666667	-2.666666667
1418	47.32	94.85	222.54	7.13	5	-6
1419	47.35	95	222.36	10.43	-9	-7.666666667
1420	47.38	94.73	222.13	12.77	-14	0.666666667
1421	47.42	94.31	222.15	8.37	-5.666666667	-7.333333333
1422	47.45	94.14	221.93	7.03	-7.333333333	-2.666666667
1423	47.48	93.92	221.85	24.1	19.33333333	-18.66666667
1424	47.52	94.5	221.29	21.41	19	-14.33333333
1425	47.55	95.07	220.86	13.16	-10	-10.66666667
1426	47.58	94.77	220.54	8.47	-4.333333333	-8.333333333
1427	47.62	94.64	220.29	7.72	-8	-3
1428	47.65	94.4	220.2	11.53	-11	-6.666666667
1429	47.68	94.07	220	3.03	-2.333333333	-2.333333333
1430	47.72	94	219.93	16.72	-14.33333333	-12
1431	47.75	93.57	219.57	3.03	-2.333333333	-2.333333333
1432	47.78	93.5	219.5	15.54	12.33333333	-12.33333333
1433	47.82	93.87	219.13	29.17	30	-12
1434	47.85	94.77	218.77	3.06	3.333333333	1
1435	47.88	94.87	218.8	11.22	-7.666666667	-10
1436	47.92	94.64	218.5	9.39	3	-10
1437	47.95	94.73	218.2	10.19	-11	-2.333333333
1438	47.98	94.4	218.13	2	-2.333333333	0
1439	48.02	94.33	218.13	10.76	-11	-4.333333333
1440	48.05	94	218	10.76	-4.333333333	-11
1441	48.08	93.87	217.67	20.57	-20	11
1442	48.12	93.27	218	14.13	-11.33333333	-11
1443	48.15	92.93	217.67	7.2	-4.333333333	-6.666666667
1444	48.18	92.8	217.47	39.96	35.66666667	-26.66666667
1445	48.22	93.87	216.67	22.15	21	-12.66666667
1446	48.25	94.5	216.29	0	0	0
1447	48.28	94.5	216.29	6.77	-5.666666667	-5.333333333
1448	48.32	94.33	216.13	8.81	-8.666666667	-4.333333333
1449	48.35	94.07	216	7.32	-6.666666667	-4.333333333
1450	48.38	93.87	215.87	9.12	-10.33333333	0.333333333
1451	48.42	93.56	215.88	11.95	-10.66666667	-7.666666667
1452	48.45	93.24	215.65	15.11	-17	-1.666666667
1453	48.48	92.73	215.6	4	-4.333333333	0
1454	48.52	92.6	215.6	14.13	-11	-11
1455	48.55	92.27	215.27	8.11	-9	1.333333333
1456	48.58	92	215.31	9.5	6.666666667	-8
1457	48.62	92.2	215.07	24.39	22.33333333	-15.66666667
1458	48.65	92.87	214.6	15.28	17	-1.333333333
1459	48.68	93.38	214.56	10.09	-10.66666667	-4
1460	48.72	93.06	214.44	1.87	0	-2
1461	48.75	93.06	214.38	14.73	-16.33333333	-0.666666667
1462	48.78	92.57	214.36	3.03	-2.333333333	-2.333333333
1463	48.82	92.5	214.29	9.59	-7.666666667	-7.333333333
1464	48.85	92.27	214.07	2.83	-2.333333333	2
1465	48.88	92.2	214.13	21.86	-23.33333333	-6.666666667
1466	48.92	91.5	213.93	9.78	-10	-4.333333333
1467	48.95	91.2	213.8	12.64	-13.33333333	-4.333333333
1468	48.98	90.8	213.67	18.42	-20	4.333333333
1469	49.02	90.2	213.8	5.99	0	-6.666666667
1470	49.05	90.2	213.6	35.74	35.66666667	-17.66666667
1471	49.08	91.27	213.07	11.99	13.33333333	0
1472	49.12	91.67	213.07	7.99	-9	0
1473	49.15	91.4	213.07	2	-2.333333333	0
1474	49.18	91.33	213.07	10.05	-8.666666667	-7
1475	49.22	91.07	212.86	9.85	-6.666666667	-8.666666667
1476	49.25	90.87	212.6	9.34	-10	-3.333333333
1477	49.28	90.57	212.5	15.25	-17	0
1478	49.32	90.06	212.5	9.13	-6.333333333	-7.666666667
1479	49.35	89.87	212.27	20.86	-22.33333333	6.666666667
1480	49.38	89.2	212.47	14.41	-13.33333333	-9
1481	49.42	88.8	212.2	2	-2.333333333	0
1482	49.45	88.73	212.2	17.07	-17.66666667	-6.666666667
1483	49.48	88.2	212	29.88	28.66666667	-16.66666667
1484	49.52	89.06	211.5	14.6	14.66666667	-7
1485	49.55	89.5	211.29	2.14	0	2.333333333
1486	49.58	89.5	211.36	11.17	-7.666666667	-9.666666667
1487	49.62	89.27	211.07	0	0	0
1488	49.65	89.27	211.07	9	-9	-4.666666667
1489	49.68	89	210.93	15.07	-16.66666667	-1.666666667
1490	49.72	88.5	210.88	12.2	-10	-9.333333333
1491	49.75	88.2	210.6	13.99	-15.66666667	0
1492	49.79	87.73	210.6	14.4	11	-11.66666667
1493	49.82	88.06	210.25	28.5	29	-13
1494	49.85	88.93	209.86	10.61	6.666666667	-10
1495	49.89	89.13	209.56	9.8	-11	1.333333333
1496	49.92	88.8	209.6	7.48	-7.666666667	-3.333333333
1497	49.95	88.57	209.5	6.77	-2.333333333	-7
1498	49.99	88.5	209.29	8.35	-7.666666667	-5.333333333
1499	50.02	88.27	209.13	10.08	-9	-6.666666667
1500	50.05	88	208.93	12.68	-13.33333333	4.666666667
1501	50.09	87.6	209.07	12.15	-13.33333333	-2.333333333
1502	50.12	87.2	209	21.72	-23.33333333	-6.333333333
1503	50.15	86.5	208.81	15.82	-16.66666667	-5.666666667
1504	50.19	86	208.64	10.08	2	-11
1505	50.22	86.06	208.31	30.36	31.33333333	-12.66666667
1506	50.25	87	207.93	12.68	9	-11
1507	50.29	87.27	207.6	8.09	-9	1.333333333
1508	50.32	87	207.64	6.62	-4.333333333	-5.666666667
1509	50.35	86.87	207.47	12.25	-12.33333333	-6
1510	50.39	86.5	207.29	8.35	-7.666666667	-5.333333333
1511	50.42	86.27	207.13	8.16	-9	2
1512	50.45	86	207.19	18.34	-20	-4
1513	50.49	85.4	207.07	5.99	-6.666666667	0
1514	50.52	85.2	207.07	18.85	-17.66666667	-11.33333333
1515	50.55	84.67	206.73	14.55	-15.66666667	4.666666667
1516	50.59	84.2	206.87	16.11	-15.66666667	-9
1517	50.62	83.73	206.6	4.47	-2	-4.333333333
1518	50.65	83.67	206.47	34.14	35.33333333	-13.33333333
1519	50.69	84.73	206.07	10.76	4.666666667	-11.33333333
1520	50.72	84.87	205.73	4.47	-2.333333333	-4.333333333
1521	50.75	84.8	205.6	7.48	-7.666666667	-3.333333333
1522	50.79	84.57	205.5	3.03	-2.333333333	-2.333333333
1523	50.82	84.5	205.43	14.16	-14.66666667	-6
1524	50.85	84.06	205.25	16.89	-18.66666667	1.333333333
1525	50.89	83.5	205.29	8.35	-7.666666667	-5.333333333
1526	50.92	83.27	205.13	15	-16.66666667	-1.666666667
1527	50.95	82.77	205.08	19.75	-21.33333333	-4.666666667
1528	50.99	82.13	204.94	9.97	-11	-2.333333333
1529	51.02	81.8	204.87	10.08	-10	-5.333333333
1530	51.05	81.5	204.71	14.98	-16.66666667	0
1531	51.09	81	204.71	29.63	26.66666667	-19.33333333
1532	51.12	81.8	204.13	21.95	19.33333333	-14.66666667
1533	51.15	82.38	203.69	2.31	-2.333333333	0
1534	51.19	82.31	203.69	11.56	-12.66666667	-3
1535	51.22	81.93	203.6	13.33	-14.33333333	-3.333333333
1536	51.25	81.5	203.5	0	0	0
1537	51.29	81.5	203.5	13.64	-14.66666667	-4
1538	51.32	81.06	203.38	14.96	-16.33333333	-3
1539	51.35	80.57	203.29	9.49	-10	-3
1540	51.39	80.27	203.2	9.99	-9	-6.666666667
1541	51.42	80	203	22.07	-24.33333333	-2.333333333
1542	51.45	79.27	202.93	2.83	-2.333333333	-2
1543	51.49	79.2	202.87	11.65	-11	-6.666666667
1544	51.52	78.87	202.67	19.23	18.66666667	-10.33333333
1545	51.55	79.43	202.36	22.04	21.33333333	-12
1546	51.59	80.07	202	0	0	0
1547	51.62	80.07	202	11.36	-12.66666667	0
1548	51.65	79.69	202	11.3	-4	-12
1549	51.69	79.57	201.64	17.26	-19	2.333333333
1550	51.72	79	201.71	6.74	-4.333333333	-6
1551	51.75	78.87	201.53	11.03	-12.33333333	-1
1552	51.79	78.5	201.5	19.01	-21	1
1553	51.82	77.87	201.53	11.03	-12.33333333	-1
1554	51.85	77.5	201.5	9.89	-7.666666667	-7.666666667
1555	51.89	77.27	201.27	8.01	-9	0.666666667
1556	51.92	77	201.29	16.72	-14.33333333	-12
1557	51.95	76.57	200.93	23.05	23.33333333	-11
1558	51.99	77.27	200.6	16.48	17.66666667	-4.333333333
1559	52.02	77.8	200.47	2	0	-2.333333333
1560	52.05	77.8	200.4	7.66	-7.666666667	-3.666666667
1561	52.09	77.57	200.29	7.58	-8	-3
1562	52.12	77.33	200.2	2.83	-2	-2.333333333
1563	52.15	77.27	200.13	10.14	-11.33333333	0.333333333
1564	52.19	76.93	200.14	18.91	-20	-7
1565	52.22	76.33	199.93	11.95	-11	-7.333333333
1566	52.25	76	199.71	4.24	-4.333333333	-1.333333333
1567	52.29	75.87	199.67	20.38	-22.33333333	4.333333333
1568	52.32	75.2	199.8	10.76	-11	-4.333333333
1569	52.35	74.87	199.67	4.47	-2.333333333	-4.666666667
1570	52.39	74.8	199.53	21.24	17.66666667	-15.33333333
1571	52.42	75.33	199.07	24.51	24.66666667	-12
1572	52.45	76.07	198.71	14.36	14.33333333	-7
1573	52.49	76.5	198.5	19.22	-21	3.333333333
1574	52.52	75.87	198.6	9.34	-10	-3.333333333
1575	52.55	75.57	198.5	4.79	-2.333333333	-4.666666667
1576	52.59	75.5	198.36	9.69	-7.666666667	-7.666666667
1577	52.62	75.27	198.13	0	0	0
1578	52.65	75.27	198.13	17.22	-19.33333333	0.666666667
1579	52.69	74.69	198.15	10.68	1.333333333	-11.66666667
1580	52.72	74.73	197.8	27.67	25.66666667	-17
1581	52.75	75.5	197.29	11.1	11.66666667	-4.666666667
1582	52.79	75.85	197.15	9.13	-9.333333333	4.666666667
1583	52.82	75.57	197.29	15.34	5.333333333	-16.33333333
1584	52.85	75.73	196.8	5.49	-5.333333333	-3
1585	52.89	75.57	196.71	6.77	-2.333333333	-7
1586	52.92	75.5	196.5	17.47	-16.66666667	-10
1587	52.96	75	196.2	13.1	-14.33333333	3
1588	52.99	74.57	196.29	8.34	-5.666666667	-7.333333333
1589	53.02	74.4	196.07	4	-4.333333333	0
1590	53.06	74.27	196.07	21.46	-23.66666667	-4.333333333
1591	53.09	73.56	195.94	10.86	-12	-0.333333333
1592	53.12	73.2	195.93	8.89	-6.666666667	-7.333333333
1593	53.16	73	195.71	11.37	-11	-6
1594	53.19	72.67	195.53	20.25	-22.33333333	3.666666667
1595	53.22	72	195.64	7.99	-6.666666667	-5.666666667
1596	53.26	71.8	195.47	11.61	-12.33333333	-3.666666667
1597	53.29	71.43	195.36	8.31	-7.666666667	-5.333333333
1598	53.32	71.2	195.2	14.13	-15.66666667	-2.333333333
1599	53.36	70.73	195.13	11.77	-9.666666667	-8.333333333
1600	53.39	70.44	194.88	2.65	2	-2.333333333
1601	53.42	70.5	194.81	41.27	41	-20.33333333
1602	53.46	71.73	194.2	5.15	-5.333333333	-2
1603	53.49	71.57	194.14	7.91	-8.666666667	0.333333333
1604	53.52	71.31	194.15	8.37	-5.666666667	-7.333333333
1605	53.56	71.14	193.93	9.23	-9.666666667	-2.666666667
1606	53.59	70.85	193.85	8.24	-9.333333333	0.333333333
1607	53.62	70.57	193.86	7.68	-5.666666667	-6.333333333
1608	53.66	70.4	193.67	12.16	-11	-8
1609	53.69	70.07	193.43	18.84	8	-19.33333333
1610	53.72	70.31	192.85	34.04	18	-33.33333333
1611	53.76	70.85	191.85	13.66	9.666666667	-11.66666667
1612	53.79	71.14	191.5	11.88	-10.66666667	-7.666666667
1613	53.82	70.82	191.27	6.79	-3.666666667	-6.666666667
1614	53.86	70.71	191.07	11.97	-11	-7.333333333
1615	53.89	70.38	190.85	11.53	-12.66666667	0
1616	53.92	70	190.85	13.6	-14	-6
1617	53.96	69.58	190.67	19.98	-0.333333333	-22.33333333
1618	53.99	69.57	190	27.62	3.333333333	-30.66666667
1619	54.02	69.67	189.08	32.47	13.66666667	-33.33333333
1620	54.06	70.08	188.08	9.77	6.333333333	-8.666666667
1621	54.09	70.27	187.82	8	-6.666666667	-6
1622	54.12	70.07	187.64	13.52	-10	-11
1623	54.16	69.77	187.31	11.75	-13	-2.666666667
1624	54.19	69.38	187.23	14.58	-5	-15.33333333
1625	54.22	69.23	186.77	14.76	-12.66666667	-10.33333333
1626	54.26	68.85	186.46	6.5	-6	4
1627	54.29	68.67	186.58	32.47	0	-36
1628	54.32	68.67	185.5	35.49	11	-38
1629	54.36	69	184.36	13.22	8.333333333	-12
1630	54.39	69.25	184	18.67	-3.333333333	-20.66666667
1631	54.42	69.15	183.38	11.49	-7.666666667	-10
1632	54.46	68.92	183.08	9.78	-7.666666667	-7.666666667
1633	54.49	68.69	182.85	9.89	-11	-1
1634	54.52	68.36	182.82	14.48	-12	-10.66666667
1635	54.56	68	182.5	12.49	-14	0
1636	54.59	67.58	182.5	19.51	-16.66666667	-14
1637	54.62	67.08	182.08	6.79	-5.333333333	-5.333333333
1638	54.66	66.92	181.92	12.76	-11.33333333	-8.333333333
1639	54.69	66.58	181.67	20.02	-22	3.333333333
1640	54.72	65.92	181.77	13.85	-14	-6.333333333
1641	54.76	65.5	181.58	8.02	-4.666666667	-7.333333333
1642	54.79	65.36	181.36	21.08	-21.66666667	-9.666666667
1643	54.82	64.71	181.07	12.37	-13.33333333	-2.333333333
1644	54.86	64.31	181	36.45	23	-33.33333333
1645	54.89	65	180	32.76	28.33333333	-23
1646	54.92	65.85	179.31	6.33	-4.666666667	-5.666666667
1647	54.96	65.71	179.14	6.62	-0.666666667	-7.333333333
1648	54.99	65.69	178.92	11.75	-12.66666667	-2.333333333
1649	55.02	65.31	178.85	10.86	-8	-9.333333333
1650	55.06	65.07	178.57	14.63	-16.33333333	0.333333333
1651	55.09	64.58	178.58	12.13	-6.666666667	-11.66666667
1652	55.12	64.38	178.23	11.37	-10	-7.666666667
1653	55.16	64.08	178	13.18	-10.33333333	-10.33333333
1654	55.19	63.77	177.69	5.15	-2.666666667	-5
1655	55.22	63.69	177.54	27.66	-30.66666667	0
1656	55.26	62.77	177.54	3.26	-2.666666667	-2.666666667
1657	55.29	62.69	177.46	19.7	7.666666667	-20.33333333
1658	55.32	62.92	176.85	38.99	30.33333333	-31
1659	55.36	63.83	175.92	4.82	-2	-5
1660	55.39	63.77	175.77	6.36	-6.333333333	-3.333333333
1661	55.42	63.58	175.67	12.73	3	-14
1662	55.46	63.67	175.25	11.3	-9.666666667	-8.333333333
1663	55.49	63.38	175	2.31	-2.333333333	0
1664	55.52	63.31	175	18.59	-18	-10.33333333
1665	55.56	62.77	174.69	6.9	-4.333333333	-6.333333333
1666	55.59	62.64	174.5	17.12	-19	0
1667	55.62	62.07	174.5	15.14	-16.66666667	-2.333333333
1668	55.66	61.57	174.43	10.83	-11.33333333	-4
1669	55.69	61.23	174.31	24.05	-21.66666667	-16
1670	55.72	60.58	173.83	5.58	-2.666666667	-5.333333333
1671	55.76	60.5	173.67	46.15	39.66666667	-32.66666667
1672	55.79	61.69	172.69	19.56	15.33333333	-15.33333333
1673	55.82	62.15	172.23	10.82	-11	4.333333333
1674	55.86	61.82	172.36	8.72	-1.666666667	-9.333333333
1675	55.89	61.77	172.08	13.44	-13	-7.666666667
1676	55.92	61.38	171.85	2.31	-2.333333333	0
1677	55.96	61.31	171.85	9.6	-5.666666667	-9.333333333
1678	55.99	61.14	171.57	25.24	-27.66666667	-3.666666667
1679	56.02	60.31	171.46	13.83	0	-15.33333333
1680	56.06	60.31	171	36.45	23	-33.33333333
1681	56.09	61	170	23.51	5	-25.66666667
1682	56.12	61.15	169.23	14.76	10.33333333	-12.66666667
1683	56.16	61.46	168.85	12.24	-12.66666667	5
1684	56.19	61.08	169	14.99	-0.333333333	-16.66666667
1685	56.23	61.07	168.5	8.88	-7.333333333	-6.333333333
1686	56.26	60.85	168.31	12.36	-9.333333333	-10.33333333
1687	56.29	60.57	168	14.63	-16.33333333	0
1688	56.33	60.08	168	5.33	-5.333333333	-2.666666667
1689	56.36	59.92	167.92	16.26	-14	-11.33333333
1690	56.39	59.5	167.58	10.07	-6.333333333	-9
1691	56.43	59.31	167.31	9.34	-10.33333333	1.666666667
1692	56.46	59	167.36	18.21	-5	-19.66666667
1693	56.49	58.85	166.77	44.04	33.33333333	-36
1694	56.53	59.85	165.69	7.66	7.333333333	-4
1695	56.56	60.07	165.57	22.25	5.333333333	-24
1696	56.59	60.23	164.85	9.51	-10.33333333	-2.666666667
1697	56.63	59.92	164.77	13.05	-14	-3.333333333
1698	56.66	59.5	164.67	2.5	0	-3
1699	56.69	59.5	164.58	17.66	-14	-13.66666667
1700	56.73	59.08	164.17	9.61	-10.33333333	2
1701	56.76	58.77	164.23	15.46	-15.33333333	-7.666666667
1702	56.79	58.31	164	12.41	-13	-5
1703	56.83	57.92	163.85	10.54	-11.66666667	0.333333333
1704	56.86	57.57	163.86	17.93	-13.33333333	-14.66666667
1705	56.89	57.17	163.42	17.71	11	-16.33333333
1706	56.93	57.5	162.93	33.77	29.33333333	-23.33333333
1707	56.96	58.38	162.23	13.61	8.666666667	-12.33333333
1708	56.99	58.64	161.86	5.98	-2	-6.333333333
1709	57.03	58.58	161.67	8.56	-6.666666667	-7
1710	57.06	58.38	161.46	9.1	-7	-7
1711	57.09	58.17	161.25	2.5	-3	0
1712	57.13	58.08	161.25	17.21	-10.33333333	-16
1713	57.16	57.77	160.77	23.17	-25.66666667	2.666666667
1714	57.19	57	160.85	13.81	5.666666667	-14.33333333
1715	57.23	57.17	160.42	35.75	18.66666667	-35.33333333
1716	57.26	57.73	159.36	17.09	14.66666667	-12
1717	57.29	58.17	159	12.39	6.333333333	-12
1718	57.33	58.36	158.64	9.99	-1.666666667	-11
1719	57.36	58.31	158.31	14.71	-16.33333333	-1.333333333
1720	57.39	57.82	158.27	9.82	6	-9
1721	57.43	58	158	10.31	-5	-10.33333333
1722	57.46	57.85	157.69	21.98	-22.66666667	-9
1723	57.49	57.17	157.42	10.28	-10.66666667	4
1724	57.53	56.85	157.54	10.44	-11.66666667	-1.333333333
1725	57.56	56.5	157.5	13.93	-6.333333333	-14
1726	57.59	56.31	157.08	22.23	-24.33333333	-5.333333333
1727	57.63	55.58	156.92	11.8	3.666666667	-12.66666667
1728	57.66	55.69	156.54	29.89	19.33333333	-27
1729	57.69	56.27	155.73	19.65	18.33333333	-12.33333333
1730	57.73	56.82	155.36	0	0	0
1731	57.76	56.82	155.36	10.21	-6	-9.666666667
1732	57.79	56.64	155.07	16.9	-18.66666667	-2.333333333
1733	57.83	56.08	155	12.73	3	-14
1734	57.86	56.17	154.58	9.7	-10.66666667	-1.333333333
1735	57.89	55.85	154.54	15.46	-15.66666667	-7.666666667
1736	57.93	55.38	154.31	33.05	26.66666667	-25.33333333
1737	57.96	56.18	153.55	32.41	22.33333333	-28.66666667
1738	57.99	56.85	152.69	10.03	2	-11
1739	58.03	56.91	152.36	6.09	-3	-6
1740	58.06	56.82	152.18	9.64	6	-8.666666667
1741	58.09	57	151.92	21.99	-24.33333333	-3.333333333
1742	58.13	56.27	151.82	10.76	-1.333333333	-12
1743	58.16	56.23	151.46	12.71	-13.66666667	-3.333333333
1744	58.19	55.82	151.36	13.01	-14.66666667	0.666666667
1745	58.23	55.38	151.38	12.77	-10	-10
1746	58.26	55.08	151.08	10.05	-7.666666667	-7.666666667
1747	58.29	54.85	150.85	10.31	-5.333333333	-10.33333333
1748	58.33	54.69	150.54	18.61	-20.33333333	-4
1749	58.36	54.08	150.42	36.41	28	-29.33333333
1750	58.39	54.92	149.54	25.26	21.66666667	-18
1751	58.43	55.57	149	8.9	-6.333333333	7.666666667
1752	58.46	55.38	149.23	11.37	-10	-7.666666667
1753	58.49	55.08	149	2.5	0	-2.666666667
1754	58.53	55.08	148.92	14.98	0	-16.66666667
1755	58.56	55.08	148.42	14.98	-16.66666667	0
1756	58.59	54.58	148.42	11.41	-9	-9
1757	58.63	54.31	148.15	4.61	0	-5
1758	58.66	54.31	148	35.99	25.66666667	-30.66666667
1759	58.69	55.08	147.08	28.94	21.66666667	-24
1760	58.73	55.73	146.36	8.14	-9	-1.666666667
1761	58.76	55.46	146.31	15.46	7.666666667	-15.33333333
1762	58.79	55.69	145.85	12.6	-14	-1
1763	58.83	55.27	145.82	10.05	-3.333333333	-10.66666667
1764	58.86	55.17	145.5	14.26	-16	1.333333333
1765	58.89	54.69	145.54	10.31	-10.33333333	-5.333333333
1766	58.93	54.38	145.38	17.79	12.33333333	-15.33333333
1767	58.96	54.75	144.92	44.47	39	-30.66666667
1768	58.99	55.92	144	15.73	14.66666667	-9.666666667
1769	59.03	56.36	143.71	6.46	-1	-7
1770	59.06	56.33	143.5	18.15	-17	-10.66666667
1771	59.09	55.82	143.18	9.64	6	-8.666666667
1772	59.13	56	142.92	13.28	-7.666666667	-12.66666667
1773	59.16	55.77	142.54	8.86	-9	-4
1774	59.19	55.5	142.42	6.56	-4	-6.333333333
1775	59.23	55.38	142.23	19.74	-21.66666667	1.333333333
1776	59.26	54.73	142.27	17.08	-7.666666667	-17.33333333
1777	59.29	54.5	141.75	15.19	-16.66666667	2.666666667
1778	59.33	54	141.83	9.51	-7.666666667	-7
1779	59.36	53.77	141.62	42.38	33.33333333	-33.33333333
1780	59.4	54.77	140.62	20.62	20.33333333	-10.33333333
1781	59.43	55.38	140.31	0	0	0
1782	59.46	55.38	140.31	14.74	-15.66666667	-4.333333333
1783	59.5	54.91	140.18	12.37	0.333333333	-13.66666667
1784	59.53	54.92	139.77	10.64	-11.33333333	-3.333333333
1785	59.56	54.58	139.67	4.99	0	-5.666666667
1786	59.6	54.58	139.5	10.07	-9	-6.333333333
1787	59.63	54.31	139.31	24.42	-27	3.666666667
1788	59.66	53.5	139.42	7.49	0	-8.333333333
1789	59.7	53.5	139.17	21.82	-21.66666667	-10.66666667
1790	59.73	52.85	138.85	7.29	-2.666666667	-7.666666667
1791	59.76	52.77	138.62	19	-21	3
1792	59.8	52.14	138.71	11.58	-12.33333333	-3
1793	59.83	51.77	138.62	16.14	-18	0
1794	59.86	51.23	138.62	7.36	-5.333333333	-6.333333333
1795	59.9	51.07	138.43	15.72	-10	-14.33333333
1796	59.93	50.77	138	19.14	13.33333333	-16.66666667
1797	59.96	51.17	137.5	32.89	35.33333333	-9
1798	60	52.23	137.23	14.58	-15.33333333	5
1799	60.03	51.77	137.38	6.92	0	-7.666666667
1800	60.06	51.77	137.15	8.98	-6.666666667	-7.333333333
1801	60.1	51.57	136.93	10.79	-10	-6.666666667
1802	60.13	51.27	136.73	13.98	-14	-6.333333333
1803	60.16	50.85	136.54	14.58	-15.66666667	-5.333333333
1804	60.2	50.38	136.38	7.29	-2.333333333	-7.666666667
1805	60.23	50.31	136.15	13.4	6.333333333	-13.33333333
1806	60.26	50.5	135.75	30.48	19.33333333	-27.66666667
1807	60.3	51.08	134.92	8.05	7.666666667	-5
1808	60.33	51.31	134.77	9.51	2.333333333	-10.33333333
1809	60.36	51.38	134.46	17.23	-18.66666667	-3.333333333
1810	60.4	50.82	134.36	10.93	1	-12
1811	60.43	50.85	134	11.51	-11.66666667	-5.666666667
1812	60.46	50.5	133.83	12.54	-6.333333333	-12.33333333
1813	60.5	50.31	133.46	4.61	0	-5
1814	60.53	50.31	133.31	35.82	23	-32.66666667
1815	60.56	51	132.33	30.01	25.66666667	-21.33333333
1816	60.6	51.77	131.69	5.62	-6.333333333	-0.666666667
1817	60.63	51.58	131.67	11.49	8	-10.33333333
1818	60.66	51.82	131.36	10.13	-10.66666667	-3.666666667
1819	60.7	51.5	131.25	10.77	-11.66666667	-3.333333333
1820	60.73	51.15	131.15	13.04	-10	-10
1821	60.76	50.85	130.85	8.31	-5.333333333	-7.666666667
1822	60.8	50.69	130.62	13.44	-12.66666667	-8
1823	60.83	50.31	130.38	4.61	0	-5
1824	60.86	50.31	130.23	29.97	-33.33333333	0
1825	60.9	49.31	130.23	2.31	0	-2.666666667
1826	60.93	49.31	130.15	15.2	-4.666666667	-16
1827	60.96	49.17	129.67	36.61	38	-14.66666667
1828	61	50.31	129.23	9	6.333333333	-7.666666667
1829	61.03	50.5	129	6.21	-6.333333333	2.666666667
1830	61.06	50.31	129.08	17.8	-4.666666667	-19.33333333
1831	61.1	50.17	128.5	2.5	-3	0
1832	61.13	50.08	128.5	10.5	7.666666667	-9
1833	61.16	50.31	128.23	11.5	-8	-10
1834	61.2	50.07	127.93	17.74	-19	5
1835	61.23	49.5	128.08	17.48	0	-19.33333333
1836	61.26	49.5	127.5	42.79	42.33333333	-21.66666667
1837	61.3	50.77	126.85	24.51	18	-20.66666667
1838	61.33	51.31	126.23	1.56	1.666666667	-0.666666667
1839	61.36	51.36	126.21	9.57	-5	-9.333333333
1840	61.4	51.21	125.93	11.31	-12	-2.666666667
1841	61.43	50.85	125.85	6.52	-5.333333333	-5.333333333
1842	61.46	50.69	125.69	15.77	-17.33333333	-0.666666667
1843	61.5	50.17	125.67	5.58	-3	-5.666666667
1844	61.53	50.08	125.5	11.78	-13	-1.333333333
1845	61.56	49.69	125.46	13.44	-12.66666667	-7.666666667
1846	61.6	49.31	125.23	2.31	-2.666666667	0
1847	61.63	49.23	125.23	16.62	-15.33333333	-10.33333333
1848	61.66	48.77	124.92	24.51	18	-20.33333333
1849	61.7	49.31	124.31	31.36	33.33333333	-10.33333333
1850	61.73	50.31	124	9.01	-3.333333333	-9.666666667
1851	61.76	50.21	123.71	0	0	0
1852	61.8	50.21	123.71	10.27	3.333333333	-11
1853	61.83	50.31	123.38	4.61	0	-5
1854	61.86	50.31	123.23	20.1	-22.33333333	-3
1855	61.9	49.64	123.14	8.83	-9.333333333	2.333333333
1856	61.93	49.36	123.21	12.11	-9.666666667	-9.333333333
1857	61.96	49.07	122.93	8.56	-9.333333333	0
1858	62	48.79	122.93	15.98	-16	-8
1859	62.03	48.31	122.69	10.87	-10.33333333	-6.333333333
1860	62.06	48	122.5	7.38	-5	-6.333333333
1861	62.1	47.85	122.31	27.44	21.66666667	-21.33333333
1862	62.13	48.5	121.67	29.97	27	-19.66666667
1863	62.16	49.31	121.08	3.26	2.333333333	2.333333333
1864	62.2	49.38	121.15	6.54	-7	0.666666667
1865	62.23	49.17	121.17	12.92	-5.666666667	-13.33333333
1866	62.26	49	120.77	8.31	-5	-7.666666667
1867	62.3	48.85	120.54	14.58	-15.66666667	-5.333333333
1868	62.33	48.38	120.38	5.87	-3.666666667	5.666666667
1869	62.36	48.27	120.55	9.04	-9	-4.333333333
1870	62.4	48	120.42	16.75	-16.66666667	-8.333333333
1871	62.43	47.5	120.17	8.08	-9	-0.666666667
1872	62.46	47.23	120.15	25.02	-24.33333333	-13.33333333
1873	62.5	46.5	119.75	0	0	0
1874	62.53	46.5	119.75	17.66	14	-14
1875	62.57	46.92	119.33	32.56	19.33333333	-30.33333333
1876	62.6	47.5	118.42	2.5	2.666666667	0
1877	62.63	47.58	118.42	8.25	8	-5
1878	62.67	47.82	118.27	13.04	-14.66666667	1.333333333
1879	62.7	47.38	118.31	17.71	-3.666666667	-19.33333333
1880	62.73	47.27	117.73	8.46	-9	2.333333333
1881	62.77	47	117.8	22.34	-24.33333333	-5.333333333
1882	62.8	46.27	117.64	7.31	-3.333333333	-7.333333333
1883	62.83	46.17	117.42	2.5	-3	0
1884	62.87	46.08	117.42	18.01	-16.66666667	-11.33333333
1885	62.9	45.58	117.08	12.29	-13.33333333	-2.666666667
1886	62.93	45.18	117	18.62	-20	-5.666666667
1887	62.97	44.58	116.83	19.51	16.66666667	-13.66666667
1888	63	45.08	116.42	41.2	39.66666667	-23
1889	63.03	46.27	115.73	9.63	7.666666667	-7.666666667
1890	63.07	46.5	115.5	12.73	-14	-2.666666667
1891	63.1	46.08	115.42	0.5	-0.333333333	0.333333333
1892	63.13	46.07	115.43	9.15	-10	-1.666666667
1893	63.17	45.77	115.38	15.09	-6.333333333	-15.33333333
1894	63.2	45.58	114.92	3.53	-2.666666667	-3
1895	63.23	45.5	114.83	20.65	-21.66666667	-7
1896	63.27	44.85	114.62	22.82	17.66666667	-18
1897	63.3	45.38	114.08	42.51	36	-31
1898	63.33	46.46	113.15	2.31	-2.666666667	0
1899	63.37	46.38	113.15	2.31	0	-2.333333333
1900	63.4	46.38	113.08	11	-3.666666667	-11.66666667
1901	63.43	46.27	112.73	14.92	1.333333333	-16.66666667
1902	63.47	46.31	112.23	17.46	-19.33333333	-1.666666667
1903	63.5	45.73	112.18	11.63	-11.66666667	-6
1904	63.53	45.38	112	8.83	-3.666666667	-9
1905	63.57	45.27	111.73	32.64	27	-24.33333333
1906	63.6	46.08	111	24.97	16.66666667	-22.33333333
1907	63.63	46.58	110.33	9	8.333333333	-5.333333333
1908	63.67	46.83	110.17	9.71	3.333333333	-10.33333333
1909	63.7	46.93	109.86	14.89	-11.66666667	-12
1910	63.73	46.58	109.5	10.17	-10.33333333	4.666666667
1911	63.77	46.27	109.64	5.18	-3.333333333	-4.666666667
1912	63.8	46.17	109.5	13.79	-14.66666667	-4.666666667
1913	63.83	45.73	109.36	11.01	-11.66666667	-4.333333333
1914	63.87	45.38	109.23	10.31	-5	-10.33333333
1915	63.9	45.23	108.92	23.21	-24.33333333	-8.333333333
1916	63.93	44.5	108.67	0	0	0
1917	63.97	44.5	108.67	13.51	-4	-14.66666667
1918	64	44.38	108.23	40.78	33.33333333	-30.66666667
1919	64.03	45.38	107.31	18	13	-15.33333333
1920	64.07	45.77	106.85	4.21	-3.333333333	-3.333333333
1921	64.1	45.67	106.75	4.99	0	-5.666666667
1922	64.13	45.67	106.58	7.06	-5.666666667	-5.333333333
1923	64.17	45.5	106.42	8.21	0	-9.333333333
1924	64.2	45.5	106.14	21.9	-24.33333333	0.333333333
1925	64.23	44.77	106.15	17.64	-13.66666667	-14
1926	64.27	44.36	105.73	10.17	4.666666667	-10.33333333
1927	64.3	44.5	105.42	19.93	-21.66666667	4
1928	64.33	43.85	105.54	11	-11.66666667	-4
1929	64.37	43.5	105.42	14.98	-16.66666667	0
1930	64.4	43	105.42	16.33	7.666666667	-16.66666667
1931	64.43	43.23	104.92	18.49	11.66666667	-16.66666667
1932	64.47	43.58	104.42	37.13	30.66666667	-28
1933	64.5	44.5	103.58	5.03	-4	-4
1934	64.53	44.38	103.46	2.31	0	-2.666666667
1935	64.57	44.38	103.38	16.99	-18.66666667	-0.666666667
1936	64.6	43.82	103.36	5.68	-5	-3.666666667
1937	64.63	43.67	103.25	15.61	-13.33333333	-11.33333333
1938	64.67	43.27	102.91	16.57	-18	3
1939	64.7	42.73	103	14.28	4	-15.33333333
1940	64.73	42.85	102.54	41.64	32.33333333	-33
1941	64.77	43.82	101.55	25.58	16.33333333	-23.33333333
1942	64.8	44.31	100.85	8.15	-7.666666667	5
1943	64.83	44.08	101	11.4	-8.666666667	-9
1944	64.87	43.82	100.73	18.59	8.666666667	-18.66666667
1945	64.9	44.08	100.17	16.33	-18	-0.666666667
1946	64.93	43.54	100.15	12.06	-12.33333333	-5
1947	64.97	43.17	100	10.49	-5.666666667	-10.33333333
1948	65	43	99.69	8.31	-7.666666667	-5
1949	65.03	42.77	99.54	13.44	-13	-7.666666667
1950	65.07	42.38	99.31	3.26	-2.333333333	-2.666666667
1951	65.1	42.31	99.23	30.32	-33.33333333	-5
1952	65.13	41.31	99.08	32.2	25.66666667	-25
1953	65.17	42.08	98.33	28.47	19.66666667	-25
1954	65.2	42.67	97.58	2.5	0	-2.666666667
1955	65.23	42.67	97.5	6.11	5	-4.666666667
1956	65.27	42.82	97.36	15.89	-15.33333333	-9
1957	65.3	42.36	97.09	7.88	-6.333333333	-5.666666667
1958	65.33	42.17	96.92	14.98	0	-16.66666667
1959	65.37	42.17	96.42	10.56	-11.66666667	-2
1960	65.4	41.82	96.36	10.96	-8	-9.333333333
1961	65.43	41.58	96.08	17.83	-19.33333333	4
1962	65.47	41	96.2	15.39	-16.66666667	-4
1963	65.5	40.5	96.08	17.5	-7.666666667	-17.66666667
1964	65.53	40.27	95.55	15.09	-16.66666667	-0.333333333
1965	65.57	39.77	95.54	18.42	-20	-4
1966	65.6	39.17	95.42	5.58	-5.666666667	-3
1967	65.63	39	95.33	21.19	-16.66666667	-16.66666667
1968	65.67	38.5	94.83	2.5	0	-2.666666667
1969	65.7	38.5	94.75	22.28	16.66666667	-18.33333333
1970	65.73	39	94.2	28.7	23	-22
1971	65.77	39.69	93.54	10.28	-11	3.333333333
1972	65.8	39.36	93.64	7.75	4.666666667	-7.333333333
1973	65.84	39.5	93.42	14.56	-14	-8.333333333
1974	65.87	39.08	93.17	8.26	-8.666666667	-2.666666667
1975	65.9	38.82	93.09	3.85	-3	3
1976	65.94	38.73	93.18	21.28	-15.33333333	-18
1977	65.97	38.27	92.64	8.69	-6.333333333	-7.333333333
1978	66	38.08	92.42	19.81	9.333333333	-20
1979	66.04	38.36	91.82	44.35	33.33333333	-36.33333333
1980	66.07	39.36	90.73	9.47	7.333333333	-7.666666667
1981	66.1	39.58	90.5	8.14	8	-4.666666667
1982	66.14	39.82	90.36	24.52	-27.33333333	0
1983	66.17	39	90.36	8.76	2.666666667	-9.333333333
1984	66.2	39.08	90.08	22.99	-8.666666667	-24
1985	66.24	38.82	89.36	15.89	-15.33333333	9.333333333
1986	66.27	38.36	89.64	15.89	-15	-9.333333333
1987	66.3	37.91	89.36	6.09	-6	-3
1988	66.34	37.73	89.27	12.39	-10.33333333	-9
1989	66.37	37.42	89	12.73	-14	-2.666666667
1990	66.4	37	88.92	16.75	-16.66666667	-8.333333333
1991	66.44	36.5	88.67	42.53	36	-30.66666667
1992	66.47	37.58	87.75	22.48	23	-10
1993	66.5	38.27	87.45	17.09	-6.333333333	-17.66666667
1994	66.54	38.08	86.92	2.5	0	-3
1995	66.57	38.08	86.83	9.12	3.333333333	-9.333333333
1996	66.6	38.18	86.55	17.99	-20	-1.666666667
1997	66.64	37.58	86.5	3.53	-2.666666667	-2.666666667
1998	66.67	37.5	86.42	15.75	-4.666666667	-17
1999	66.7	37.36	85.91	14.22	-14.66666667	-5.333333333
2000	66.74	36.92	85.75	28.19	27	-16
[truncated: 24,971 more rows]
