# Supplementary material for: Statistical Mechanics of Zooplankton
Source: PLoS One. 2015 Aug 13;10(8):e0135258. doi: 10.1371/journal.pone.0135258 (PMC4535848; doi:10.1371/journal.pone.0135258)
Supplement: S1 Data Files — Information on the file contents and the data format is contained. (ZIP) [file pone.0135258.s001.zip › raw data vibrio/exp17.xls]

## Sheet: exp17
1	0.03	62	152	16.75	-8.33333	-16.6667	-0.25	-8.33333	-16.6667	0.3125	16.7705
2	0.07	61.75	151.5	62.44	-19.3333	-66.6667	-0.58	-19.3333	-66.6667	4.3364	62.4721
3	0.1	61.17	149.5	9.8	-2.66667	10.6667	-0.08	-2.66667	10.6667	0.1088	9.89545
4	0.13	61.09	149.82	21.41	-23	6	-0.69	-23	6	0.5085	21.3928
5	0.17	60.4	150	15.64	-5	-16.6667	-0.15	-5	-16.6667	0.2725	15.6605
6	0.2	60.25	149.5	10.49	-11.6667	0	-0.35	-11.6667	0	0.1225	10.5
7	0.23	59.9	149.5	14.98	0	-16.6667	0	0	-16.6667	0.25	15
8	0.27	59.9	149	29.97	0	-33.3333	0	0	-33.3333	1	30
9	0.3	59.9	148	27.54	-2.33333	-30.6667	-0.07	-2.33333	-30.6667	0.8513	27.6798
10	0.33	59.83	147.08	44.46	-1	-49.3333	-0.03	-1	-49.3333	2.1913	44.4091
11	0.37	59.8	145.6	48.04	-3.33333	-53.3333	-0.1	-3.33333	-53.3333	2.57	48.0937
12	0.4	59.7	144	29.97	0	-33.3333	0	0	-33.3333	1	30
13	0.43	59.7	143	20.11	2.66667	-22.3333	0.08	2.66667	-22.3333	0.4553	20.2428
14	0.47	59.78	142.33	19.98	-22.3333	0	-0.67	-22.3333	0	0.4489	20.1
15	0.5	59.11	142.33	40.1	-3.66667	-44.3333	-0.11	-3.66667	-44.3333	1.781	40.0362
16	0.53	59	141	30.07	-2.66667	-33.3333	-0.08	-2.66667	-33.3333	1.0064	30.0958
17	0.57	58.92	140	8.69	-3.33333	-9	-0.1	-3.33333	-9	0.0829	8.63771
18	0.6	58.82	139.73	27.38	-3	-30.3333	-0.09	-3	-30.3333	0.8362	27.4332
19	0.63	58.73	138.82	6.65	-4.33333	6	-0.13	-4.33333	6	0.0493	6.66108
20	0.67	58.6	139	0	0	0	0	0	0	0	0
21	0.7	58.6	139	28.26	-20	-24.3333	-0.6	-20	-24.3333	0.8929	28.348
22	0.73	58	138.27	2.72	-3	0	-0.09	-3	0	0.0081	2.7
23	0.77	57.91	138.27	8.8	-3.66667	-9	-0.11	-3.66667	-9	0.085	8.74643
24	0.8	57.8	138	16.14	-6.66667	-16.6667	-0.2	-6.66667	-16.6667	0.29	16.1555
25	0.83	57.6	137.5	6.9	1.33333	7.66667	0.04	1.33333	7.66667	0.0545	7.00357
26	0.87	57.64	137.73	14.74	-14.6667	-7.66667	-0.44	-14.6667	-7.66667	0.2465	14.8946
27	0.9	57.2	137.5	14.89	-12.6667	10.6667	-0.38	-12.6667	10.6667	0.2468	14.9037
28	0.93	56.82	137.82	14.14	-14	-7.33333	-0.42	-14	-7.33333	0.2248	14.2239
29	0.97	56.4	137.6	9.61	-6	-9	-0.18	-6	-9	0.1053	9.73499
30	1	56.22	137.33	13.89	-10.6667	-11	-0.32	-10.6667	-11	0.2113	13.7902
31	1.03	55.9	137	21.38	-22.6667	7.33333	-0.68	-22.6667	7.33333	0.5108	21.4411
32	1.07	55.22	137.22	3.33	3.66667	0	0.11	3.66667	0	0.0121	3.3
33	1.1	55.33	137.22	10.01	-11	-0.666667	-0.33	-11	-0.666667	0.1093	9.91817
34	1.13	55	137.2	7.77	-7.33333	4.33333	-0.22	-7.33333	4.33333	0.0653	7.66616
35	1.17	54.78	137.33	10.41	-9.33333	-6.66667	-0.28	-9.33333	-6.66667	0.1184	10.3228
36	1.2	54.5	137.13	9.69	-10.6667	1.66667	-0.32	-10.6667	1.66667	0.1049	9.71648
37	1.23	54.18	137.18	26.66	4	-29.3333	0.12	4	-29.3333	0.7888	26.6443
38	1.27	54.3	136.3	14.98	-13.3333	-10	-0.4	-13.3333	-10	0.25	15
39	1.3	53.9	136	29.97	0	-33.3333	0	0	-33.3333	1	30
40	1.33	53.9	135	3	-3.33333	0	-0.1	-3.33333	0	0.01	3
41	1.37	53.8	135	20.1	-10	-20	-0.3	-10	-20	0.45	20.1246
42	1.4	53.5	134.4	0	0	0	0	0	0	0	0
43	1.43	53.5	134.4	35.65	5.66667	-39.3333	0.17	5.66667	-39.3333	1.4213	35.7655
44	1.47	53.67	133.22	25.77	-15.6667	-24	-0.47	-15.6667	-24	0.7393	25.7948
45	1.5	53.2	132.5	22.01	4.33333	-24	0.13	4.33333	-24	0.5353	21.9493
46	1.53	53.33	131.78	15.49	-17	1.33333	-0.51	-17	1.33333	0.2617	15.347
47	1.57	52.82	131.82	14.68	2.33333	-16.3333	0.07	2.33333	-16.3333	0.245	14.8492
48	1.6	52.89	131.33	9.99	-11	0	-0.33	-11	0	0.1089	9.9
49	1.64	52.56	131.33	11.77	-12	5.66667	-0.36	-12	5.66667	0.1585	11.9436
50	1.67	52.2	131.5	12.5	-10.3333	-9.33333	-0.31	-10.3333	-9.33333	0.1745	12.532
51	1.7	51.89	131.22	16.85	-16.3333	9.33333	-0.49	-16.3333	9.33333	0.3185	16.9307
52	1.74	51.4	131.5	9.44	-7.33333	-7.66667	-0.22	-7.33333	-7.66667	0.1013	9.5483
53	1.77	51.18	131.27	0	0	0	0	0	0	0	0
54	1.8	51.18	131.27	15.89	-9	-15	-0.27	-9	-15	0.2754	15.7436
55	1.84	50.91	130.82	5.45	-6	0	-0.18	-6	0	0.0324	5.4
56	1.87	50.73	130.82	19.57	-21	6	-0.63	-21	6	0.4293	19.6563
57	1.9	50.1	131	0	0	0	0	0	0	0	0
58	1.94	50.1	131	17.98	-20	0	-0.6	-20	0	0.36	18
59	1.97	49.5	131	2.5	-2.66667	0	-0.08	-2.66667	0	0.0064	2.4
60	2	49.42	131	13.62	-14	-6	-0.42	-14	-6	0.2088	13.7084
61	2.04	49	130.82	13.62	-14	6	-0.42	-14	6	0.2088	13.7084
62	2.07	48.58	131	0	0	0	0	0	0	0	0
63	2.1	48.58	131	10.3	-11	-2.66667	-0.33	-11	-2.66667	0.1153	10.1868
64	2.14	48.25	130.92	15.19	-16.6667	2.66667	-0.5	-16.6667	2.66667	0.2564	15.1908
65	2.17	47.75	131	9.38	-7	-7.66667	-0.21	-7	-7.66667	0.097	9.34345
66	2.2	47.54	130.77	8.1	-9	1.66667	-0.27	-9	1.66667	0.0754	8.23772
67	2.24	47.27	130.82	16.59	-17.3333	6	-0.52	-17.3333	6	0.3028	16.5082
68	2.27	46.75	131	3.53	-2.66667	-2.66667	-0.08	-2.66667	-2.66667	0.0128	3.39411
69	2.3	46.67	130.92	11.63	-12	-5	-0.36	-12	-5	0.1521	11.7
70	2.34	46.31	130.77	12.01	-13.3333	-1.33333	-0.4	-13.3333	-1.33333	0.1616	12.0599
71	2.37	45.91	130.73	25.23	14	-24.3333	0.42	14	-24.3333	0.7093	25.266
72	2.4	46.33	130	24.31	-4.33333	-26.6667	-0.13	-4.33333	-26.6667	0.6569	24.3148
73	2.44	46.2	129.2	8.48	-6.66667	-6.66667	-0.2	-6.66667	-6.66667	0.08	8.48528
74	2.47	46	129	14.98	0	-16.6667	0	0	-16.6667	0.25	15
75	2.5	46	128.5	6	-3.66667	-5.66667	-0.11	-3.66667	-5.66667	0.041	6.07454
76	2.54	45.89	128.33	7.5	-4.66667	-6.66667	-0.14	-4.66667	-6.66667	0.0596	7.32393
77	2.57	45.75	128.13	7.49	-8.33333	0	-0.25	-8.33333	0	0.0625	7.5
78	2.6	45.5	128.13	15.73	0	-17.6667	0	0	-17.6667	0.2809	15.9
79	2.64	45.5	127.6	38	2	-42.3333	0.06	2	-42.3333	1.6165	38.1425
80	2.67	45.56	126.33	14.61	-12	-11	-0.36	-12	-11	0.2385	14.6509
81	2.7	45.2	126	8.1	-6.66667	-6	-0.2	-6.66667	-6	0.0724	8.07217
82	2.74	45	125.82	8.17	-9	0	-0.27	-9	0	0.0729	8.1
83	2.77	44.73	125.82	14.64	-2	-16.3333	-0.06	-2	-16.3333	0.2437	14.8098
84	2.8	44.67	125.33	23.55	-18.6667	-18.3333	-0.56	-18.6667	-18.3333	0.6161	23.5476
85	2.84	44.11	124.78	11.46	-10.3333	7.33333	-0.31	-10.3333	7.33333	0.1445	11.4039
86	2.87	43.8	125	8.99	-10	0	-0.3	-10	0	0.09	9
87	2.9	43.5	125	3	-3.33333	0	-0.1	-3.33333	0	0.01	3
88	2.94	43.4	125	14.98	-16.6667	0	-0.5	-16.6667	0	0.25	15
89	2.97	42.9	125	12.36	-3.33333	-13.3333	-0.1	-3.33333	-13.3333	0.17	12.3693
90	3	42.8	124.6	26.25	-2.33333	-29	-0.07	-2.33333	-29	0.7618	26.1843
91	3.04	42.73	123.73	22.13	-4.33333	-24.3333	-0.13	-4.33333	-24.3333	0.5498	22.2445
92	3.07	42.6	123	16.2	-17	-6	-0.51	-17	-6	0.2925	16.225
93	3.1	42.09	122.82	7.08	-3	-7.33333	-0.09	-3	-7.33333	0.0565	7.13092
94	3.14	42	122.6	10.47	-9	7.33333	-0.27	-9	7.33333	0.1213	10.4484
95	3.17	41.73	122.82	23.12	-18.3333	-18.3333	-0.55	-18.3333	-18.3333	0.605	23.3345
96	3.2	41.18	122.27	5.45	-6	0	-0.18	-6	0	0.0324	5.4
97	3.24	41	122.27	8.17	-9	0	-0.27	-9	0	0.0729	8.1
98	3.27	40.73	122.27	12.77	-11	-9	-0.33	-11	-9	0.1818	12.7914
99	3.3	40.4	122	9.49	-10.6667	0	-0.32	-10.6667	0	0.1024	9.6
100	3.34	40.08	122	22.41	-5.66667	-24.3333	-0.17	-5.66667	-24.3333	0.5618	22.486
101	3.37	39.91	121.27	15.89	-9	-15	-0.27	-9	-15	0.2754	15.7436
102	3.4	39.64	120.82	25.52	-8	-27.3333	-0.24	-8	-27.3333	0.73	25.632
103	3.44	39.4	120	5.99	-6.66667	0	-0.2	-6.66667	0	0.04	6
104	3.47	39.2	120	26.52	-14	-26	-0.42	-14	-26	0.7848	26.5767
105	3.5	38.78	119.22	13.14	-12.6667	-7.33333	-0.38	-12.6667	-7.33333	0.1928	13.1727
106	3.54	38.4	119	10.92	-9.66667	-7.33333	-0.29	-9.66667	-7.33333	0.1325	10.9202
107	3.57	38.11	118.78	47.09	-7.33333	-52	-0.22	-7.33333	-52	2.482	47.2631
108	3.6	37.89	117.22	13.42	-13	-7.33333	-0.39	-13	-7.33333	0.2005	13.4332
109	3.64	37.5	117	17.47	-10	-16.6667	-0.3	-10	-16.6667	0.34	17.4929
110	3.67	37.2	116.5	12.5	-10.3333	-9.33333	-0.31	-10.3333	-9.33333	0.1745	12.532
111	3.7	36.89	116.22	16.09	-16.3333	-7.33333	-0.49	-16.3333	-7.33333	0.2885	16.1137
112	3.74	36.4	116	0	0	0	0	0	0	0	0
113	3.77	36.4	116	10.92	-9.66667	-7.33333	-0.29	-9.66667	-7.33333	0.1325	10.9202
114	3.8	36.11	115.78	13.32	-14.6667	0	-0.44	-14.6667	0	0.1936	13.2
115	3.84	35.67	115.78	6.66	-7.66667	0	-0.23	-7.66667	0	0.0529	6.9
116	3.87	35.44	115.78	15.71	-14.6667	-9.33333	-0.44	-14.6667	-9.33333	0.272	15.6461
117	3.9	35	115.5	17.47	-10	-16.6667	-0.3	-10	-16.6667	0.34	17.4929
118	3.94	34.7	115	33.51	-16.6667	-33.3333	-0.5	-16.6667	-33.3333	1.25	33.541
119	3.97	34.2	114	26.9	-6.66667	-29	-0.2	-6.66667	-29	0.7969	26.7808
120	4	34	113.13	16.9	-14.6667	-11.6667	-0.44	-14.6667	-11.6667	0.3161	16.8668
121	4.04	33.56	112.78	12.57	-12	7.33333	-0.36	-12	7.33333	0.178	12.657
122	4.07	33.2	113	25.78	-23.3333	-16.6667	-0.7	-23.3333	-16.6667	0.74	25.807
123	4.1	32.5	112.5	8.49	-2	-9.33333	-0.06	-2	-9.33333	0.082	8.59069
124	4.14	32.44	112.22	0	0	0	0	0	0	0	0
125	4.17	32.44	112.22	15.95	-5	-17	-0.15	-5	-17	0.2826	15.948
126	4.2	32.29	111.71	21.96	-24.3333	2.33333	-0.73	-24.3333	2.33333	0.5378	22.0005
127	4.24	31.56	111.78	13.32	-15	0	-0.45	-15	0	0.2025	13.5
128	4.27	31.11	111.78	8.97	-3.66667	-9.33333	-0.11	-3.66667	-9.33333	0.0905	9.02497
129	4.3	31	111.5	6.7	-6.66667	3.33333	-0.2	-6.66667	3.33333	0.05	6.7082
130	4.34	30.8	111.6	13.48	-8	-12.6667	-0.24	-8	-12.6667	0.202	13.4833
131	4.37	30.56	111.22	21.34	-22	9.33333	-0.66	-22	9.33333	0.514	21.5081
132	4.4	29.9	111.5	9.09	-4	-9.33333	-0.12	-4	-9.33333	0.0928	9.13893
133	4.44	29.78	111.22	8.53	-6	-7.33333	-0.18	-6	-7.33333	0.0808	8.5276
134	4.47	29.6	111	5.99	-6.66667	0	-0.2	-6.66667	0	0.04	6
135	4.5	29.4	111	11.99	-13.3333	0	-0.4	-13.3333	0	0.16	12
136	4.54	29	111	23.99	-20.6667	16.6667	-0.62	-20.6667	16.6667	0.6344	23.8948
137	4.57	28.38	111.5	15.88	-6	-16.6667	-0.18	-6	-16.6667	0.2824	15.9424
138	4.6	28.2	111	5.99	-6.66667	0	-0.2	-6.66667	0	0.04	6
139	4.64	28	111	7.45	-3.66667	-7.33333	-0.11	-3.66667	-7.33333	0.0605	7.37902
140	4.67	27.89	110.78	9.99	-11	0	-0.33	-11	0	0.1089	9.9
141	4.7	27.56	110.78	32.8	-15	-33.3333	-0.45	-15	-33.3333	1.2025	32.8976
142	4.74	27.11	109.78	19.42	-11	-18.6667	-0.33	-11	-18.6667	0.4225	19.5
143	4.77	26.78	109.22	14.89	-7.33333	-14.6667	-0.22	-7.33333	-14.6667	0.242	14.758
144	4.8	26.56	108.78	19.42	-11.3333	-18.6667	-0.34	-11.3333	-18.6667	0.4292	19.654
145	4.84	26.22	108.22	3.33	-3.66667	0	-0.11	-3.66667	0	0.0121	3.3
146	4.87	26.11	108.22	7.45	-3.66667	-7.33333	-0.11	-3.66667	-7.33333	0.0605	7.37902
147	4.91	26	108	0	0	0	0	0	0	0	0
148	4.94	26	108	29.97	0	-33.3333	0	0	-33.3333	1	30
149	4.97	26	107	0	0	0	0	0	0	0	0
150	5.01	26	107	29.97	0	-33.3333	0	0	-33.3333	1	30
151	5.04	26	106	0	0	0	0	0	0	0	0
152	5.07	26	106	0	0	0	0	0	0	0	0
153	5.11	26	106	0	0	0	0	0	0	0	0
154	5.14	26	106	0	0	0	0	0	0	0	0
155	5.17	26	106	0	0	0	0	0	0	0	0
156	5.21	26	106	0	0	0	0	0	0	0	0
157	5.24	26	106	0	0	0	0	0	0	0	0
158	5.27	26	106	0	0	0	0	0	0	0	0
159	5.31	26	106	0	0	0	0	0	0	0	0
160	5.34	26	106	0	0	0	0	0	0	0	0
161	5.37	26	106	0	0	0	0	0	0	0	0
162	5.41	26	106	0	0	0	0	0	0	0	0
163	5.44	26	106	0	0	0	0	0	0	0	0
164	5.47	26	106	0	0	0	0	0	0	0	0
165	5.51	26	106	29.97	0	-33.3333	0	0	-33.3333	1	30
166	5.54	26	105	0	0	0	0	0	0	0	0
167	5.57	26	105	0	0	0	0	0	0	0	0
168	5.61	26	105	0	0	0	0	0	0	0	0
169	5.64	26	105	0	0	0	0	0	0	0	0
170	5.67	26	105	29.97	0	33.3333	0	0	33.3333	1	30
171	5.71	26	106	0	0	0	0	0	0	0	0
172	5.74	26	106	29.97	33.3333	0	1	33.3333	0	1	30
173	5.77	27	106	0	0	0	0	0	0	0	0
174	5.81	27	106	0	0	0	0	0	0	0	0
175	5.84	27	106	0	0	0	0	0	0	0	0
176	5.87	27	106	0	0	0	0	0	0	0	0
177	5.91	27	106	0	0	0	0	0	0	0	0
178	5.94	27	106	0	0	0	0	0	0	0	0
179	5.97	27	106	0	0	0	0	0	0	0	0
180	6.01	27	106	67.01	-33.3333	-66.6667	-1	-33.3333	-66.6667	5	67.082
181	6.04	26	104	0	0	0	0	0	0	0	0
182	6.07	26	104	0	0	0	0	0	0	0	0
183	6.11	26	104	0	0	0	0	0	0	0	0
184	6.14	26	104	29.97	0	33.3333	0	0	33.3333	1	30
185	6.17	26	105	0	0	0	0	0	0	0	0
186	6.21	26	105	0	0	0	0	0	0	0	0
187	6.24	26	105	0	0	0	0	0	0	0	0
188	6.27	26	105	0	0	0	0	0	0	0	0
189	6.31	26	105	0	0	0	0	0	0	0	0
190	6.34	26	105	0	0	0	0	0	0	0	0
191	6.37	26	105	0	0	0	0	0	0	0	0
192	6.41	26	105	0	0	0	0	0	0	0	0
193	6.44	26	105	0	0	0	0	0	0	0	0
194	6.47	26	105	0	0	0	0	0	0	0	0
195	6.51	26	105	0	0	0	0	0	0	0	0
196	6.54	26	105	29.97	0	-33.3333	0	0	-33.3333	1	30
197	6.57	26	104	0	0	0	0	0	0	0	0
198	6.61	26	104	0	0	0	0	0	0	0	0
199	6.64	26	104	0	0	0	0	0	0	0	0
200	6.67	26	104	29.97	0	-33.3333	0	0	-33.3333	1	30
201	6.71	26	103	0	0	0	0	0	0	0	0
202	6.74	26	103	0	0	0	0	0	0	0	0
203	6.77	26	103	0	0	0	0	0	0	0	0
204	6.81	26	103	42.38	-33.3333	33.3333	-1	-33.3333	33.3333	2	42.4264
205	6.84	25	104	0	0	0	0	0	0	0	0
206	6.87	25	104	0	0	0	0	0	0	0	0
207	6.91	25	104	0	0	0	0	0	0	0	0
208	6.94	25	104	0	0	0	0	0	0	0	0
209	6.97	25	104	0	0	0	0	0	0	0	0
210	7.01	25	104	0	0	0	0	0	0	0	0
211	7.04	25	104	0	0	0	0	0	0	0	0
212	7.07	25	104	0	0	0	0	0	0	0	0
213	7.11	25	104	0	0	0	0	0	0	0	0
214	7.14	25	104	0	0	0	0	0	0	0	0
215	7.17	25	104	0	0	0	0	0	0	0	0
216	7.21	25	104	0	0	0	0	0	0	0	0
217	7.24	25	104	59.94	0	-66.6667	0	0	-66.6667	4	60
218	7.27	25	102	29.97	0	-33.3333	0	0	-33.3333	1	30
219	7.31	25	101	0	0	0	0	0	0	0	0
220	7.34	25	101	0	0	0	0	0	0	0	0
221	7.37	25	101	0	0	0	0	0	0	0	0
222	7.41	25	101	0	0	0	0	0	0	0	0
223	7.44	25	101	0	0	0	0	0	0	0	0
224	7.47	25	101	37.91	40	13.3333	1.2	40	13.3333	1.6	37.9473
225	7.51	26.2	101.4	27.01	1.66667	-30	0.05	1.66667	-30	0.8125	27.0416
226	7.54	26.25	100.5	22.04	-4.66667	-24	-0.14	-4.66667	-24	0.538	22.0045
227	7.57	26.11	99.78	7.45	-3.66667	7.33333	-0.11	-3.66667	7.33333	0.0605	7.37902
228	7.61	26	100	0	0	0	0	0	0	0	0
229	7.64	26	100	0	0	0	0	0	0	0	0
230	7.67	26	100	0	0	0	0	0	0	0	0
231	7.71	26	100	0	0	0	0	0	0	0	0
232	7.74	26	100	59.94	0	-66.6667	0	0	-66.6667	4	60
233	7.77	26	98	0	0	0	0	0	0	0	0
234	7.81	26	98	29.97	0	-33.3333	0	0	-33.3333	1	30
235	7.84	26	97	0	0	0	0	0	0	0	0
236	7.87	26	97	29.97	0	-33.3333	0	0	-33.3333	1	30
237	7.91	26	96	0	0	0	0	0	0	0	0
238	7.94	26	96	0	0	0	0	0	0	0	0
239	7.97	26	96	0	0	0	0	0	0	0	0
240	8.01	26	96	0	0	0	0	0	0	0	0
241	8.04	26	96	0	0	0	0	0	0	0	0
242	8.08	26	96	0	0	0	0	0	0	0	0
243	8.11	26	96	0	0	0	0	0	0	0	0
244	8.14	26	96	0	0	0	0	0	0	0	0
245	8.18	26	96	29.97	-33.3333	0	-1	-33.3333	0	1	30
246	8.21	25	96	0	0	0	0	0	0	0	0
247	8.24	25	96	0	0	0	0	0	0	0	0
248	8.28	25	96	0	0	0	0	0	0	0	0
249	8.31	25	96	0	0	0	0	0	0	0	0
250	8.34	25	96	0	0	0	0	0	0	0	0
251	8.38	25	96	0	0	0	0	0	0	0	0
252	8.41	25	96	0	0	0	0	0	0	0	0
253	8.44	25	96	29.97	33.3333	0	1	33.3333	0	1	30
254	8.48	26	96	0	0	0	0	0	0	0	0
255	8.51	26	96	29.97	0	-33.3333	0	0	-33.3333	1	30
256	8.54	26	95	42.38	-33.3333	-33.3333	-1	-33.3333	-33.3333	2	42.4264
257	8.58	25	94	0	0	0	0	0	0	0	0
258	8.61	25	94	0	0	0	0	0	0	0	0
259	8.64	25	94	0	0	0	0	0	0	0	0
260	8.68	25	94	0	0	0	0	0	0	0	0
261	8.71	25	94	0	0	0	0	0	0	0	0
262	8.74	25	94	29.97	0	-33.3333	0	0	-33.3333	1	30
263	8.78	25	93	33.1	36.6667	-3.33333	1.1	36.6667	-3.33333	1.22	33.1361
264	8.81	26.1	92.9	0	0	0	0	0	0	0	0
265	8.84	26.1	92.9	26.86	24	-18	0.72	24	-18	0.81	27
266	8.88	26.82	92.36	35.52	33.3333	-21	1	33.3333	-21	1.3969	35.4572
267	8.91	27.82	91.73	12.18	12	-6	0.36	12	-6	0.162	12.0748
268	8.94	28.18	91.55	9.63	10.6667	-1.66667	0.32	10.6667	-1.66667	0.1049	9.71648
269	8.98	28.5	91.5	0	0	0	0	0	0	0	0
270	9.01	28.5	91.5	7.06	-5.66667	-5.66667	-0.17	-5.66667	-5.66667	0.0578	7.21249
271	9.04	28.33	91.33	5.65	-4.33333	-4.33333	-0.13	-4.33333	-4.33333	0.0338	5.51543
272	9.08	28.2	91.2	5.99	-6.66667	0	-0.2	-6.66667	0	0.04	6
273	9.11	28	91.2	3	3.33333	0	0.1	3.33333	0	0.01	3
274	9.14	28.1	91.2	3	-3.33333	0	-0.1	-3.33333	0	0.01	3
275	9.18	28	91.2	9.48	3.33333	-10	0.1	3.33333	-10	0.1	9.48683
276	9.21	28.1	90.9	7.89	4	-7.66667	0.12	4	-7.66667	0.0673	7.78267
277	9.24	28.22	90.67	6.19	-4	-5.66667	-0.12	-4	-5.66667	0.0433	6.2426
278	9.28	28.1	90.5	10.85	-9.33333	7.66667	-0.28	-9.33333	7.66667	0.1313	10.8706
279	9.31	27.82	90.73	7.57	-7.33333	-4.33333	-0.22	-7.33333	-4.33333	0.0653	7.66616
280	9.34	27.6	90.6	6.7	-6.66667	-3.33333	-0.2	-6.66667	-3.33333	0.05	6.7082
281	9.38	27.4	90.5	8.99	-10	0	-0.3	-10	0	0.09	9
282	9.41	27.1	90.5	3	-3.33333	0	-0.1	-3.33333	0	0.01	3
283	9.44	27	90.5	14.98	0	-16.6667	0	0	-16.6667	0.25	15
284	9.48	27	90	19.19	-13.3333	-16.6667	-0.4	-13.3333	-16.6667	0.41	19.2094
285	9.51	26.6	89.5	15.28	3.33333	-16.6667	0.1	3.33333	-16.6667	0.26	15.2971
286	9.54	26.7	89	3	-3.33333	0	-0.1	-3.33333	0	0.01	3
287	9.58	26.6	89	15.1	-12.6667	-11	-0.38	-12.6667	-11	0.2533	15.0987
288	9.61	26.22	88.67	15.05	-4.33333	-16.3333	-0.13	-4.33333	-16.3333	0.257	15.2086
289	9.64	26.09	88.18	0	0	0	0	0	0	0	0
290	9.68	26.09	88.18	6.09	-3	-6	-0.09	-3	-6	0.0405	6.03738
291	9.71	26	88	0	0	0	0	0	0	0	0
292	9.74	26	88	0	0	0	0	0	0	0	0
293	9.78	26	88	0	0	0	0	0	0	0	0
294	9.81	26	88	0	0	0	0	0	0	0	0
295	9.84	26	88	0	0	0	0	0	0	0	0
296	9.88	26	88	0	0	0	0	0	0	0	0
297	9.91	26	88	29.97	0	-33.3333	0	0	-33.3333	1	30
298	9.94	26	87	29.97	-33.3333	0	-1	-33.3333	0	1	30
299	9.98	25	87	0	0	0	0	0	0	0	0
300	10.01	25	87	0	0	0	0	0	0	0	0
301	10.04	25	87	0	0	0	0	0	0	0	0
302	10.08	25	87	0	0	0	0	0	0	0	0
303	10.11	25	87	0	0	0	0	0	0	0	0
304	10.14	25	87	0	0	0	0	0	0	0	0
305	10.18	25	87	0	0	0	0	0	0	0	0
306	10.21	25	87	0	0	0	0	0	0	0	0
307	10.24	25	87	0	0	0	0	0	0	0	0
308	10.28	25	87	0	0	0	0	0	0	0	0
309	10.31	25	87	0	0	0	0	0	0	0	0
310	10.34	25	87	0	0	0	0	0	0	0	0
311	10.38	25	87	0	0	0	0	0	0	0	0
312	10.41	25	87	0	0	0	0	0	0	0	0
313	10.44	25	87	0	0	0	0	0	0	0	0
314	10.48	25	87	0	0	0	0	0	0	0	0
315	10.51	25	87	29.97	33.3333	0	1	33.3333	0	1	30
316	10.54	26	87	0	0	0	0	0	0	0	0
317	10.58	26	87	29.97	0	33.3333	0	0	33.3333	1	30
318	10.61	26	88	0	0	0	0	0	0	0	0
319	10.64	26	88	0	0	0	0	0	0	0	0
320	10.68	26	88	0	0	0	0	0	0	0	0
321	10.71	26	88	0	0	0	0	0	0	0	0
322	10.74	26	88	0	0	0	0	0	0	0	0
323	10.78	26	88	0	0	0	0	0	0	0	0
324	10.81	26	88	0	0	0	0	0	0	0	0
325	10.84	26	88	0	0	0	0	0	0	0	0
326	10.88	26	88	0	0	0	0	0	0	0	0
327	10.91	26	88	0	0	0	0	0	0	0	0
328	10.94	26	88	0	0	0	0	0	0	0	0
329	10.98	26	88	0	0	0	0	0	0	0	0
330	11.01	26	88	0	0	0	0	0	0	0	0
331	11.04	26	88	0	0	0	0	0	0	0	0
332	11.08	26	88	59.94	0	-66.6667	0	0	-66.6667	4	60
333	11.11	26	86	0	0	0	0	0	0	0	0
334	11.14	26	86	0	0	0	0	0	0	0	0
335	11.18	26	86	0	0	0	0	0	0	0	0
336	11.21	26	86	0	0	0	0	0	0	0	0
337	11.25	26	86	0	0	0	0	0	0	0	0
338	11.28	26	86	0	0	0	0	0	0	0	0
339	11.31	26	86	0	0	0	0	0	0	0	0
340	11.35	26	86	0	0	0	0	0	0	0	0
341	11.38	26	86	0	0	0	0	0	0	0	0
342	11.41	26	86	0	0	0	0	0	0	0	0
343	11.45	26	86	0	0	0	0	0	0	0	0
344	11.48	26	86	0	0	0	0	0	0	0	0
345	11.51	26	86	0	0	0	0	0	0	0	0
346	11.55	26	86	29.97	0	33.3333	0	0	33.3333	1	30
347	11.58	26	87	0	0	0	0	0	0	0	0
348	11.61	26	87	0	0	0	0	0	0	0	0
349	11.65	26	87	0	0	0	0	0	0	0	0
350	11.68	26	87	0	0	0	0	0	0	0	0
351	11.71	26	87	0	0	0	0	0	0	0	0
352	11.75	26	87	42.38	-33.3333	33.3333	-1	-33.3333	33.3333	2	42.4264
353	11.78	25	88	0	0	0	0	0	0	0	0
354	11.81	25	88	0	0	0	0	0	0	0	0
355	11.85	25	88	0	0	0	0	0	0	0	0
356	11.88	25	88	0	0	0	0	0	0	0	0
357	11.91	25	88	29.97	0	-33.3333	0	0	-33.3333	1	30
358	11.95	25	87	0	0	0	0	0	0	0	0
359	11.98	25	87	0	0	0	0	0	0	0	0
360	12.01	25	87	0	0	0	0	0	0	0	0
361	12.05	25	87	0	0	0	0	0	0	0	0
362	12.08	25	87	0	0	0	0	0	0	0	0
363	12.11	25	87	0	0	0	0	0	0	0	0
364	12.15	25	87	0	0	0	0	0	0	0	0
365	12.18	25	87	0	0	0	0	0	0	0	0
366	12.21	25	87	0	0	0	0	0	0	0	0
367	12.25	25	87	0	0	0	0	0	0	0	0
368	12.28	25	87	29.97	0	-33.3333	0	0	-33.3333	1	30
369	12.31	25	86	0	0	0	0	0	0	0	0
370	12.35	25	86	0	0	0	0	0	0	0	0
371	12.38	25	86	0	0	0	0	0	0	0	0
372	12.41	25	86	0	0	0	0	0	0	0	0
373	12.45	25	86	0	0	0	0	0	0	0	0
374	12.48	25	86	29.97	33.3333	0	1	33.3333	0	1	30
375	12.51	26	86	0	0	0	0	0	0	0	0
376	12.55	26	86	18.01	16.6667	-11	0.5	16.6667	-11	0.3589	17.9725
377	12.58	26.5	85.67	6.87	7.66667	-1	0.23	7.66667	-1	0.0538	6.95845
378	12.61	26.73	85.64	16.57	18	-3	0.54	18	-3	0.2997	16.4235
379	12.65	27.27	85.55	40.45	44.3333	-8.33333	1.33	44.3333	-8.33333	1.8314	40.5988
380	12.68	28.6	85.3	21.19	16.6667	-16.6667	0.5	16.6667	-16.6667	0.5	21.2132
381	12.71	29.1	84.8	50.29	46.6667	-30.6667	1.4	46.6667	-30.6667	2.8064	50.2569
382	12.75	30.5	83.88	78.74	78.6667	-39	2.36	78.6667	-39	6.9385	79.0231
383	12.78	32.86	82.71	22.96	19.3333	-16.3333	0.58	19.3333	-16.3333	0.5765	22.7783
384	12.81	33.44	82.22	69.48	56.3333	-53	1.69	56.3333	-53	5.3842	69.6116
385	12.85	35.13	80.63	55.34	43.6667	-43.3333	1.31	43.6667	-43.3333	3.4061	55.3669
386	12.88	36.44	79.33	27.46	29.6667	-7.33333	0.89	29.6667	-7.33333	0.8405	27.5036
387	12.91	37.33	79.11	11.92	5.66667	-12	0.17	5.66667	-12	0.1585	11.9436
388	12.95	37.5	78.75	19.65	13	-17.6667	0.39	13	-17.6667	0.433	19.7408
389	12.98	37.89	78.22	7.45	3.66667	-7.33333	0.11	3.66667	-7.33333	0.0605	7.37902
390	13.01	38	78	14.13	-11	-11	-0.33	-11	-11	0.2178	14.0007
391	13.05	37.67	77.67	3.33	0	-3.66667	0	0	-3.66667	0.0121	3.3
392	13.08	37.67	77.56	5.27	-5.66667	-2	-0.17	-5.66667	-2	0.0325	5.40833
393	13.11	37.5	77.5	5.26	-2	-5.66667	-0.06	-2	-5.66667	0.0325	5.40833
394	13.15	37.44	77.33	0	0	0	0	0	0	0	0
395	13.18	37.44	77.33	10.13	2	-11	0.06	2	-11	0.1125	10.0623
396	13.21	37.5	77	15.94	-16.6667	6	-0.5	-16.6667	6	0.2824	15.9424
397	13.25	37	77.18	27.32	11	-28.3333	0.33	11	-28.3333	0.8314	27.3543
398	13.28	37.33	76.33	34.45	26.6667	-27.6667	0.8	26.6667	-27.6667	1.3289	34.5834
399	13.31	38.13	75.5	11.24	0	-12.3333	0	0	-12.3333	0.1369	11.1
400	13.35	38.13	75.13	10.41	-0.666667	-11.6667	-0.02	-0.666667	-11.6667	0.1229	10.5171
401	13.38	38.11	74.78	8.34	0.666667	-9.33333	0.02	0.666667	-9.33333	0.0788	8.4214
402	13.41	38.13	74.5	3.75	-4.33333	0	-0.13	-4.33333	0	0.0169	3.9
403	13.45	38	74.5	14.98	-16.6667	0	-0.5	-16.6667	0	0.25	15
404	13.48	37.5	74.5	9.71	-5.66667	-9.33333	-0.17	-5.66667	-9.33333	0.1073	9.827
405	13.51	37.33	74.22	0	0	0	0	0	0	0	0
406	13.55	37.33	74.22	18.67	7.33333	-19.3333	0.22	7.33333	-19.3333	0.3848	18.6097
407	13.58	37.55	73.64	16.89	-18.3333	4.66667	-0.55	-18.3333	4.66667	0.3221	17.0262
408	13.61	37	73.78	6.11	3.33333	-6	0.1	3.33333	-6	0.0424	6.17738
409	13.65	37.1	73.6	13.14	-14.3333	2.33333	-0.43	-14.3333	2.33333	0.1898	13.0698
410	13.68	36.67	73.67	9.13	-10.3333	-1	-0.31	-10.3333	-1	0.097	9.34345
411	13.71	36.36	73.64	9.13	-1	-10.3333	-0.03	-1	-10.3333	0.097	9.34345
412	13.75	36.33	73.33	25.47	5.66667	-27.6667	0.17	5.66667	-27.6667	0.7178	25.4169
413	13.78	36.5	72.5	23.66	16.6667	-20.3333	0.5	16.6667	-20.3333	0.6221	23.662
414	13.81	37	71.89	10.53	-11	-3.66667	-0.33	-11	-3.66667	0.121	10.4355
415	13.85	36.67	71.78	10.41	7	-9.33333	0.21	7	-9.33333	0.1225	10.5
416	13.88	36.88	71.5	13.84	-14.6667	-5.66667	-0.44	-14.6667	-5.66667	0.2225	14.151
417	13.91	36.44	71.33	5.89	-4.66667	-4.33333	-0.14	-4.66667	-4.33333	0.0365	5.73149
418	13.95	36.3	71.2	34.93	15	-35.6667	0.45	15	-35.6667	1.3474	34.8233
419	13.98	36.75	70.13	20.17	8.33333	-21	0.25	8.33333	-21	0.4594	20.3337
420	14.01	37	69.5	28.43	10	-30	0.3	10	-30	0.9	28.4605
421	14.05	37.3	68.6	18.95	6.66667	-20	0.2	6.66667	-20	0.4	18.9737
422	14.08	37.5	68	1.36	-1.66667	0	-0.05	-1.66667	0	0.0025	1.5
423	14.11	37.45	68	14.21	-8.33333	-13.3333	-0.25	-8.33333	-13.3333	0.2225	14.151
424	14.15	37.2	67.6	11.63	-3	-12.6667	-0.09	-3	-12.6667	0.1525	11.7154
425	14.18	37.11	67.22	46.38	18.6667	-48	0.56	18.6667	-48	2.3872	46.3517
426	14.21	37.67	65.78	19.99	11	-19.3333	0.33	11	-19.3333	0.4453	20.0192
427	14.25	38	65.2	18.95	-6.66667	-20	-0.2	-6.66667	-20	0.4	18.9737
428	14.28	37.8	64.6	8.02	-0.666667	-9	-0.02	-0.666667	-9	0.0733	8.12219
429	14.31	37.78	64.33	10.99	-5	-11	-0.15	-5	-11	0.1314	10.8747
430	14.35	37.63	64	6.78	1.33333	-7.33333	0.04	1.33333	-7.33333	0.05	6.7082
431	14.38	37.67	63.78	9.16	-10.3333	1.33333	-0.31	-10.3333	1.33333	0.0977	9.3771
432	14.41	37.36	63.82	8.17	-5.33333	-7.33333	-0.16	-5.33333	-7.33333	0.074	8.16088
433	14.45	37.2	63.6	8.02	0.666667	-9	0.02	0.666667	-9	0.0733	8.12219
434	14.48	37.22	63.33	10.42	-10.3333	-5	-0.31	-10.3333	-5	0.1186	10.3315
435	14.52	36.91	63.18	8.68	-9.33333	-1.66667	-0.28	-9.33333	-1.66667	0.0809	8.53288
436	14.55	36.63	63.13	9.21	-10	3	-0.3	-10	3	0.0981	9.39628
437	14.58	36.33	63.22	30.15	3.66667	-33.3333	0.11	3.66667	-33.3333	1.0121	30.181
438	14.62	36.44	62.22	37.67	29.6667	-29.6667	0.89	29.6667	-29.6667	1.5842	37.7595
439	14.65	37.33	61.33	5.65	-4.33333	-4.33333	-0.13	-4.33333	-4.33333	0.0338	5.51543
440	14.68	37.2	61.2	6.02	-0.666667	-6.66667	-0.02	-0.666667	-6.66667	0.0404	6.02993
441	14.72	37.18	61	12	0.666667	-13.3333	0.02	0.666667	-13.3333	0.1604	12.015
442	14.75	37.2	60.6	58.38	23	-60.6667	0.69	23	-60.6667	3.7885	58.3922
443	14.78	37.89	58.78	21.32	14.6667	-18.6667	0.44	14.6667	-18.6667	0.5072	21.3654
444	14.82	38.33	58.22	6.73	-1	-7.33333	-0.03	-1	-7.33333	0.0493	6.66108
445	14.85	38.3	58	11.06	2	-12	0.06	2	-12	0.1332	10.949
446	14.88	38.36	57.64	0	0	0	0	0	0	0	0
447	14.92	38.36	57.64	19.26	-3	-21.3333	-0.09	-3	-21.3333	0.4177	19.3889
448	14.95	38.27	57	46.01	11	-50	0.33	11	-50	2.3589	46.0761
449	14.98	38.6	55.5	21.19	16.6667	-16.6667	0.5	16.6667	-16.6667	0.5	21.2132
450	15.02	39.1	55	24.34	7.66667	-26	0.23	7.66667	-26	0.6613	24.3961
451	15.05	39.33	54.22	9.66	-7.66667	-7.33333	-0.23	-7.66667	-7.33333	0.1013	9.5483
452	15.08	39.1	54	7.3	-3.33333	-7.33333	-0.1	-3.33333	-7.33333	0.0584	7.24983
453	15.12	39	53.78	0	0	0	0	0	0	0	0
454	15.15	39	53.78	9.99	-11	0	-0.33	-11	0	0.1089	9.9
455	15.18	38.67	53.78	11.5	-2.33333	-12.6667	-0.07	-2.33333	-12.6667	0.1493	11.5918
456	15.22	38.6	53.4	8.24	-9	-2.33333	-0.27	-9	-2.33333	0.0778	8.3678
457	15.25	38.33	53.33	1.41	-1	-1	-0.03	-1	-1	0.0018	1.27279
458	15.28	38.3	53.3	10.41	-5.66667	-10	-0.17	-5.66667	-10	0.1189	10.3446
459	15.32	38.13	53	20.93	6.66667	-22.3333	0.2	6.66667	-22.3333	0.4889	20.9764
460	15.35	38.33	52.33	32.8	15	-33.3333	0.45	15	-33.3333	1.2025	32.8976
461	15.38	38.78	51.33	3.33	-3.66667	0	-0.11	-3.66667	0	0.0121	3.3
462	15.42	38.67	51.33	16.98	3.66667	-18.3333	0.11	3.66667	-18.3333	0.3146	16.8268
463	15.45	38.78	50.78	13.79	7.33333	-13.3333	0.22	7.33333	-13.3333	0.2084	13.6953
464	15.48	39	50.38	18.21	-3.66667	-20	-0.11	-3.66667	-20	0.3721	18.3
465	15.52	38.89	49.78	13.32	0	-15	0	0	-15	0.2025	13.5
466	15.55	38.89	49.33	34.76	11	-37	0.33	11	-37	1.341	34.7405
467	15.58	39.22	48.22	26.85	3.66667	-29.6667	0.11	3.66667	-29.6667	0.8042	26.9032
468	15.62	39.33	47.33	6.72	-2.66667	-6.66667	-0.08	-2.66667	-6.66667	0.0464	6.4622
469	15.65	39.25	47.13	11.21	-4.66667	-11.6667	-0.14	-4.66667	-11.6667	0.1421	11.3088
470	15.68	39.11	46.78	23.46	3	-26	0.09	3	-26	0.6165	23.5553
471	15.72	39.2	46	29.97	0	-33.3333	0	0	-33.3333	1	30
472	15.75	39.2	45	30.12	-3.33333	-33.3333	-0.1	-3.33333	-33.3333	1.01	30.1496
473	15.78	39.1	44	7.3	-3.33333	-7.33333	-0.1	-3.33333	-7.33333	0.0584	7.24983
474	15.82	39	43.78	30.7	7.33333	-33.3333	0.22	7.33333	-33.3333	1.0484	30.7174
475	15.85	39.22	42.78	23.6	-4	-26	-0.12	-4	-26	0.6228	23.6753
476	15.88	39.1	42	36.63	0.333333	-40.6667	0.01	0.333333	-40.6667	1.4885	36.6012
477	15.92	39.11	40.78	29.97	0	-33.3333	0	0	-33.3333	1	30
478	15.95	39.11	39.78	23.55	-3.66667	-26	-0.11	-3.66667	-26	0.6205	23.6315
479	15.98	39	39	24.24	-7.33333	-26	-0.22	-7.33333	-26	0.6568	24.313
480	16.02	38.78	38.22	0	0	0	0	0	0	0	0
481	16.05	38.78	38.22	10.66	-9.33333	-7.33333	-0.28	-9.33333	-7.33333	0.1268	10.6827
482	16.08	38.5	38	13.42	-13	-7.33333	-0.39	-13	-7.33333	0.2005	13.4332
483	16.12	38.11	37.78	10.93	-7.66667	-9.33333	-0.23	-7.66667	-9.33333	0.1313	10.8706
484	16.15	37.88	37.5	15	0.666667	-16.6667	0.02	0.666667	-16.6667	0.2504	15.012
485	16.18	37.9	37	7.6	-4	-7.33333	-0.12	-4	-7.33333	0.0628	7.51798
486	16.22	37.78	36.78	7.53	-6	-6	-0.18	-6	-6	0.0648	7.63675
487	16.25	37.6	36.6	26.12	9.66667	-27.3333	0.29	9.66667	-27.3333	0.7565	26.0931
488	16.28	37.89	35.78	23.55	3.66667	-26	0.11	3.66667	-26	0.6205	23.6315
489	16.32	38	35	21.97	-3	-24.3333	-0.09	-3	-24.3333	0.541	22.0658
490	16.35	37.91	34.27	53.2	3	-59	0.09	3	-59	3.141	53.1686
491	16.38	38	32.5	38.59	14.3333	-40.3333	0.43	14.3333	-40.3333	1.649	38.524
492	16.42	38.43	31.29	10.39	6.66667	-9.66667	0.2	6.66667	-9.66667	0.1241	10.5683
493	16.45	38.63	31	10.99	-10	-7.33333	-0.3	-10	-7.33333	0.1384	11.1606
494	16.48	38.33	30.78	13.32	0	-15	0	0	-15	0.2025	13.5
495	16.52	38.33	30.33	13.32	-14.6667	0	-0.44	-14.6667	0	0.1936	13.2
496	16.55	37.89	30.33	7	0.333333	-7.66667	0.01	0.333333	-7.66667	0.053	6.90652
497	16.58	37.9	30.1	3	0	-3.33333	0	0	-3.33333	0.01	3
498	16.62	37.9	30	36.63	-0.333333	-40.6667	-0.01	-0.333333	-40.6667	1.4885	36.6012
499	16.65	37.89	28.78	30.15	3.66667	-33.3333	0.11	3.66667	-33.3333	1.0121	30.181
500	16.68	38	27.78	16.98	3.66667	-18.6667	0.11	3.66667	-18.6667	0.3257	17.121
501	16.72	38.11	27.22	13.32	0	-14.6667	0	0	-14.6667	0.1936	13.2
502	16.75	38.11	26.78	8.97	-3.66667	-9.33333	-0.11	-3.66667	-9.33333	0.0905	9.02497
503	16.78	38	26.5	12.36	-3.33333	-13.3333	-0.1	-3.33333	-13.3333	0.17	12.3693
504	16.82	37.9	26.1	3	0	-3.33333	0	0	-3.33333	0.01	3
505	16.85	37.9	26	7.6	-4	-7.33333	-0.12	-4	-7.33333	0.0628	7.51798
506	16.88	37.78	25.78	15.18	-17	1.33333	-0.51	-17	1.33333	0.2617	15.347
507	16.92	37.27	25.82	17.95	2	-20	0.06	2	-20	0.3636	18.0898
508	16.95	37.33	25.22	15.43	-14.3333	9.33333	-0.43	-14.3333	9.33333	0.2633	15.3938
509	16.98	36.9	25.5	21.65	-0.333333	-24	-0.01	-0.333333	-24	0.5185	21.6021
510	17.02	36.89	24.78	47.09	7.33333	-52	0.22	7.33333	-52	2.482	47.2631
511	17.05	37.11	23.22	14.85	-0.666667	-16.3333	-0.02	-0.666667	-16.3333	0.2405	14.7122
512	17.08	37.09	22.73	6.82	0.333333	-7.66667	0.01	0.333333	-7.66667	0.053	6.90652
513	17.12	37.1	22.5	16.14	-6.66667	-16.6667	-0.2	-6.66667	-16.6667	0.29	16.1555
514	17.15	36.9	22	7.6	-4	-7.33333	-0.12	-4	-7.33333	0.0628	7.51798
515	17.18	36.78	21.78	30.15	3.66667	-33.3333	0.11	3.66667	-33.3333	1.0121	30.181
516	17.22	36.89	20.78	23.46	-3	-26	-0.09	-3	-26	0.6165	23.5553
517	17.25	36.8	20	30.12	3.33333	-33.3333	0.1	3.33333	-33.3333	1.01	30.1496
518	17.28	36.9	19	11.37	-8.66667	-9	-0.26	-8.66667	-9	0.1405	11.245
519	17.32	36.64	18.73	33.84	2	-37.6667	0.06	2	-37.6667	1.2805	33.9478
520	17.35	36.7	17.6	12.21	-12.3333	6	-0.37	-12.3333	6	0.1693	12.3438
521	17.38	36.33	17.78	30.7	-7.33333	-33.3333	-0.22	-7.33333	-33.3333	1.0484	30.7174
522	17.42	36.11	16.78	60.03	3.66667	-66.6667	0.11	3.66667	-66.6667	4.0121	60.0907
523	17.45	36.22	14.78	8.64	2.66667	-9.33333	0.08	2.66667	-9.33333	0.0848	8.73613
524	17.48	36.3	14.5	23.44	-10	-24	-0.3	-10	-24	0.6084	23.4
525	17.52	36	13.78	8.02	-6.66667	-6	-0.2	-6.66667	-6	0.0724	8.07217
526	17.55	35.8	13.6	9.82	0.666667	-11	0.02	0.666667	-11	0.1093	9.91817
527	17.58	35.82	13.27	14.67	-6	-15	-0.18	-6	-15	0.2349	14.5399
528	17.62	35.64	12.82	9.64	-8	-7.33333	-0.24	-8	-7.33333	0.106	9.76729
529	17.65	35.4	12.6	4.24	-3.33333	-3.33333	-0.1	-3.33333	-3.33333	0.02	4.24264
530	17.69	35.3	12.5	12.25	-10	-9.33333	-0.3	-10	-9.33333	0.1684	12.311
531	17.72	35	12.22	13.73	-3.66667	-14.6667	-0.11	-3.66667	-14.6667	0.2057	13.6062
532	17.75	34.89	11.78	10.92	-9.66667	7.33333	-0.29	-9.66667	7.33333	0.1325	10.9202
533	17.79	34.6	12	3	-3.33333	0	-0.1	-3.33333	0	0.01	3
534	17.82	34.5	12	20.59	-5.66667	-22.3333	-0.17	-5.66667	-22.3333	0.4778	20.7369
535	17.85	34.33	11.33	11.17	-11	5.66667	-0.33	-11	5.66667	0.1378	11.1364
536	17.89	34	11.5	14.98	-16.6667	0	-0.5	-16.6667	0	0.25	15
537	17.92	33.5	11.5	7.06	-5.66667	-5.66667	-0.17	-5.66667	-5.66667	0.0578	7.21249
538	17.95	33.33	11.33	0	0	0	0	0	0	0	0
539	17.99	33.33	11.33	8.05	-4.33333	-7.66667	-0.13	-4.33333	-7.66667	0.0698	7.92591
540	18.02	33.2	11.1	17.25	-19	1	-0.57	-19	1	0.3258	17.1237
541	18.05	32.63	11.13	14.48	5	-15.3333	0.15	5	-15.3333	0.2341	14.5152
542	18.09	32.78	10.67	16.65	-15	11	-0.45	-15	11	0.3114	16.741
543	18.12	32.33	11	9.99	0	-11	0	0	-11	0.1089	9.9
544	18.15	32.33	10.67	16.65	0	-18.6667	0	0	-18.6667	0.3136	16.8
545	18.19	32.33	10.11	33.67	5.66667	-37	0.17	5.66667	-37	1.261	33.6883
546	18.22	32.5	9	14.98	0	-16.6667	0	0	-16.6667	0.25	15
547	18.25	32.5	8.5	11.85	4.33333	-12.3333	0.13	4.33333	-12.3333	0.1538	11.7652
548	18.29	32.63	8.13	5.3	4	-4.33333	0.12	4	-4.33333	0.0313	5.30754
549	18.32	32.75	8	7.49	-8.33333	0	-0.25	-8.33333	0	0.0625	7.5
550	18.35	32.5	8	7.49	-8.33333	0	-0.25	-8.33333	0	0.0625	7.5
551	18.39	32.25	8	4.5	-5	0	-0.15	-5	0	0.0225	4.5
552	18.42	32.1	8	6.67	0.333333	-7.33333	0.01	0.333333	-7.33333	0.0485	6.60681
553	18.45	32.11	7.78	12.71	-12	7.33333	-0.36	-12	7.33333	0.178	12.657
554	18.49	31.75	8	0	0	0	0	0	0	0	0
555	18.52	31.75	8	7.11	-2.66667	-7.33333	-0.08	-2.66667	-7.33333	0.0548	7.02282
556	18.55	31.67	7.78	5.78	-5.66667	3.33333	-0.17	-5.66667	3.33333	0.0389	5.91692
557	18.59	31.5	7.88	8.03	-7	-5.66667	-0.21	-7	-5.66667	0.073	8.10555
558	18.62	31.29	7.71	0	0	0	0	0	0	0	0
559	18.65	31.29	7.71	9.08	7	-7	0.21	7	-7	0.0882	8.90955
560	18.69	31.5	7.5	4.99	0	5.66667	0	0	5.66667	0.0289	5.1
561	18.72	31.5	7.67	8.59	-7	6.33333	-0.21	-7	6.33333	0.0802	8.49588
562	18.75	31.29	7.86	0	0	0	0	0	0	0	0
563	18.79	31.29	7.86	15.23	-5.33333	-16	-0.16	-5.33333	-16	0.256	15.1789
564	18.82	31.13	7.38	5.3	-4.33333	4	-0.13	-4.33333	4	0.0313	5.30754
565	18.85	31	7.5	4.99	0	-5.66667	0	0	-5.66667	0.0289	5.1
566	18.89	31	7.33	3.33	-3.66667	0	-0.11	-3.66667	0	0.0121	3.3
567	18.92	30.89	7.33	8.66	8	5.66667	0.24	8	5.66667	0.0865	8.82326
568	18.95	31.13	7.5	3.75	2.33333	3.33333	0.07	2.33333	3.33333	0.0149	3.66197
569	18.99	31.2	7.6	13.4	13.3333	-6.66667	0.4	13.3333	-6.66667	0.2	13.4164
570	19.02	31.6	7.4	36.09	26.6667	-30	0.8	26.6667	-30	1.45	36.1248
571	19.05	32.4	6.5	79.35	86.6667	-16.6667	2.6	86.6667	-16.6667	7.01	79.4292
572	19.09	35	6	0	0	0	0	0	0	0	0
573	19.12	35	6	0	0	0	0	0	0	0	0
574	19.15	35	6	0	0	0	0	0	0	0	0
575	19.19	35	6	0	0	0	0	0	0	0	0
576	19.22	35	6	0	0	0	0	0	0	0	0
577	19.25	35	6	0	0	0	0	0	0	0	0
578	19.29	35	6	0	0	0	0	0	0	0	0
579	19.32	35	6	0	0	0	0	0	0	0	0
580	19.35	35	6	0	0	0	0	0	0	0	0
581	19.39	35	6	29.97	-33.3333	0	-1	-33.3333	0	1	30
582	19.42	34	6	0	0	0	0	0	0	0	0
583	19.45	34	6	0	0	0	0	0	0	0	0
584	19.49	34	6	0	0	0	0	0	0	0	0
585	19.52	34	6	13.4	6.66667	13.3333	0.2	6.66667	13.3333	0.2	13.4164
586	19.55	34.2	6.4	9.48	10	3.33333	0.3	10	3.33333	0.1	9.48683
587	19.59	34.5	6.5	9.48	-10	-3.33333	-0.3	-10	-3.33333	0.1	9.48683
588	19.62	34.2	6.4	30.56	33.3333	-6.66667	1	33.3333	-6.66667	1.04	30.5941
589	19.65	35.2	6.2	21.61	20	-13.3333	0.6	20	-13.3333	0.52	21.6333
590	19.69	35.8	5.8	7.2	-4.33333	6.66667	-0.13	-4.33333	6.66667	0.0569	7.15612
591	19.72	35.67	6	12.86	7	-12.3333	0.21	7	-12.3333	0.181	12.7632
592	19.75	35.88	5.63	9.48	-10.3333	2.66667	-0.31	-10.3333	2.66667	0.1025	9.60469
593	19.79	35.57	5.71	0	0	0	0	0	0	0	0
594	19.82	35.57	5.71	2.39	-2.33333	1.33333	-0.07	-2.33333	1.33333	0.0065	2.41868
595	19.85	35.5	5.75	2.39	-2.33333	-1.33333	-0.07	-2.33333	-1.33333	0.0065	2.41868
596	19.89	35.43	5.71	9.03	-3.33333	9.66667	-0.1	-3.33333	9.66667	0.0941	9.20272
597	19.92	35.33	6	7.2	-4.33333	-6.66667	-0.13	-4.33333	-6.66667	0.0569	7.15612
598	19.95	35.2	5.8	17.98	0	20	0	0	20	0.36	18
599	19.99	35.2	6.4	5.99	0	-6.66667	0	0	-6.66667	0.04	6
600	20.02	35.2	6.2	17.07	-6.66667	-17.6667	-0.2	-6.66667	-17.6667	0.3209	16.9944
601	20.05	35	5.67	24.06	26.6667	-2.33333	0.8	26.6667	-2.33333	0.6449	24.0917
602	20.09	35.8	5.6	29.97	-26.6667	-20	-0.8	-26.6667	-20	1	30
603	20.12	35	5	0	0	0	0	0	0	0	0
604	20.15	35	5	0	0	0	0	0	0	0	0
605	20.19	35	5	0	0	0	0	0	0	0	0
606	20.22	35	5	14.98	0	16.6667	0	0	16.6667	0.25	15
607	20.25	35	5.5	14.98	0	-16.6667	0	0	-16.6667	0.25	15
608	20.29	35	5	0	0	0	0	0	0	0	0
609	20.32	35	5	0	0	0	0	0	0	0	0
610	20.35	35	5	18.95	-20	6.66667	-0.6	-20	6.66667	0.4	18.9737
611	20.39	34.4	5.2	0	0	0	0	0	0	0	0
612	20.42	34.4	5.2	48.32	53.3333	-6.66667	1.6	53.3333	-6.66667	2.6	48.3735
613	20.45	36	5	0	0	0	0	0	0	0	0
614	20.49	36	5	0	0	0	0	0	0	0	0
615	20.52	36	5	42.38	-33.3333	33.3333	-1	-33.3333	33.3333	2	42.4264
616	20.55	35	6	0	0	0	0	0	0	0	0
617	20.59	35	6	42.38	-33.3333	33.3333	-1	-33.3333	33.3333	2	42.4264
618	20.62	34	7	0	0	0	0	0	0	0	0
619	20.65	34	7	0	0	0	0	0	0	0	0
620	20.69	34	7	0	0	0	0	0	0	0	0
621	20.72	34	7	67.01	-66.6667	-33.3333	-2	-66.6667	-33.3333	5	67.082
622	20.75	32	6	0	0	0	0	0	0	0	0
623	20.79	32	6	0	0	0	0	0	0	0	0
624	20.82	32	6	0	0	0	0	0	0	0	0
625	20.86	32	6	29.97	0	33.3333	0	0	33.3333	1	30
626	20.89	32	7	0	0	0	0	0	0	0	0
627	20.92	32	7	0	0	0	0	0	0	0	0
628	20.96	32	7	0	0	0	0	0	0	0	0
629	20.99	32	7	0	0	0	0	0	0	0	0
630	21.02	32	7	60.24	-66.6667	6.66667	-2	-66.6667	6.66667	4.04	60.2993
631	21.06	30	7.2	7.8	-5.66667	-6.66667	-0.17	-5.66667	-6.66667	0.0689	7.87464
632	21.09	29.83	7	5.57	-4	4.66667	-0.12	-4	4.66667	0.034	5.53173
633	21.12	29.71	7.14	15.65	-12.6667	12	-0.38	-12.6667	12	0.274	15.7035
634	21.16	29.33	7.5	15.04	1.66667	16.6667	0.05	1.66667	16.6667	0.2525	15.0748
635	21.19	29.38	8	16.1	-17.3333	4.66667	-0.52	-17.3333	4.66667	0.29	16.1555
636	21.22	28.86	8.14	16.27	-17.6667	-4.66667	-0.53	-17.6667	-4.66667	0.3005	16.4454
637	21.26	28.33	8	37.68	17.6667	38	0.53	17.6667	38	1.5805	37.7154
638	21.29	28.86	9.14	29.97	0	33.3333	0	0	33.3333	1	30
639	21.32	28.86	10.14	17.13	0	19	0	0	19	0.3249	17.1
640	21.36	28.86	10.71	17.13	0	19.3333	0	0	19.3333	0.3364	17.4
641	21.39	28.86	11.29	5.88	-6.33333	1.33333	-0.19	-6.33333	1.33333	0.0377	5.82495
642	21.42	28.67	11.33	24.92	-27	-6.33333	-0.81	-27	-6.33333	0.6922	24.9596
643	21.46	27.86	11.14	11.53	-12	-4.66667	-0.36	-12	-4.66667	0.1492	11.5879
644	21.49	27.5	11	6.7	-3.33333	6.66667	-0.1	-3.33333	6.66667	0.05	6.7082
645	21.52	27.4	11.2	11.99	-13.3333	0	-0.4	-13.3333	0	0.16	12
646	21.56	27	11.2	23.98	0	26.6667	0	0	26.6667	0.64	24
647	21.59	27	12	0	0	0	0	0	0	0	0
648	21.62	27	12	0	0	0	0	0	0	0	0
649	21.66	27	12	0	0	0	0	0	0	0	0
650	21.69	27	12	0	0	0	0	0	0	0	0
651	21.72	27	12	29.97	0	-33.3333	0	0	-33.3333	1	30
652	21.76	27	11	59.94	0	-66.6667	0	0	-66.6667	4	60
653	21.79	27	9	0	0	0	0	0	0	0	0
654	21.82	27	9	0	0	0	0	0	0	0	0
655	21.86	27	9	0	0	0	0	0	0	0	0
656	21.89	27	9	67.01	-33.3333	66.6667	-1	-33.3333	66.6667	5	67.082
657	21.92	26	11	0	0	0	0	0	0	0	0
658	21.96	26	11	0	0	0	0	0	0	0	0
659	21.99	26	11	0	0	0	0	0	0	0	0
660	22.02	26	11	0	0	0	0	0	0	0	0
661	22.06	26	11	0	0	0	0	0	0	0	0
662	22.09	26	11	0	0	0	0	0	0	0	0
663	22.12	26	11	0	0	0	0	0	0	0	0
664	22.16	26	11	0	0	0	0	0	0	0	0
665	22.19	26	11	0	0	0	0	0	0	0	0
666	22.22	26	11	0	0	0	0	0	0	0	0
667	22.26	26	11	0	0	0	0	0	0	0	0
668	22.29	26	11	0	0	0	0	0	0	0	0
669	22.32	26	11	0	0	0	0	0	0	0	0
670	22.36	26	11	0	0	0	0	0	0	0	0
671	22.39	26	11	42.38	33.3333	33.3333	1	33.3333	33.3333	2	42.4264
672	22.42	27	12	0	0	0	0	0	0	0	0
673	22.46	27	12	0	0	0	0	0	0	0	0
674	22.49	27	12	59.94	0	-66.6667	0	0	-66.6667	4	60
675	22.52	27	10	29.97	0	-33.3333	0	0	-33.3333	1	30
676	22.56	27	9	0	0	0	0	0	0	0	0
677	22.59	27	9	42.38	33.3333	-33.3333	1	33.3333	-33.3333	2	42.4264
678	22.62	28	8	0	0	0	0	0	0	0	0
679	22.66	28	8	0	0	0	0	0	0	0	0
680	22.69	28	8	29.97	33.3333	0	1	33.3333	0	1	30
681	22.72	29	8	0	0	0	0	0	0	0	0
682	22.76	29	8	0	0	0	0	0	0	0	0
683	22.79	29	8	29.97	0	33.3333	0	0	33.3333	1	30
684	22.82	29	9	0	0	0	0	0	0	0	0
685	22.86	29	9	59.94	66.6667	0	2	66.6667	0	4	60
686	22.89	31	9	0	0	0	0	0	0	0	0
687	22.92	31	9	0	0	0	0	0	0	0	0
688	22.96	31	9	84.76	66.6667	-66.6667	2	66.6667	-66.6667	8	84.8528
689	22.99	33	7	29.97	-33.3333	0	-1	-33.3333	0	1	30
690	23.02	32	7	29.97	-33.3333	0	-1	-33.3333	0	1	30
691	23.06	31	7	29.97	0	33.3333	0	0	33.3333	1	30
692	23.09	31	8	0	0	0	0	0	0	0	0
693	23.12	31	8	29.97	0	-33.3333	0	0	-33.3333	1	30
694	23.16	31	7	29.97	0	-33.3333	0	0	-33.3333	1	30
695	23.19	31	6	29.97	0	-33.3333	0	0	-33.3333	1	30
696	23.22	31	5	0	0	0	0	0	0	0	0
697	23.26	31	5	0	0	0	0	0	0	0	0
698	23.29	31	5	0	0	0	0	0	0	0	0
699	23.32	31	5	0	0	0	0	0	0	0	0
700	23.36	31	5	0	0	0	0	0	0	0	0
701	23.39	31	5	0	0	0	0	0	0	0	0
702	23.42	31	5	29.97	33.3333	0	1	33.3333	0	1	30
703	23.46	32	5	0	0	0	0	0	0	0	0
704	23.49	32	5	0	0	0	0	0	0	0	0
705	23.52	32	5	0	0	0	0	0	0	0	0
706	23.56	32	5	0	0	0	0	0	0	0	0
707	23.59	32	5	0	0	0	0	0	0	0	0
708	23.62	32	5	0	0	0	0	0	0	0	0
709	23.66	32	5	27.27	-8.33333	29.3333	-0.25	-8.33333	29.3333	0.8369	27.4447
710	23.69	31.75	5.88	8.65	3.66667	8.66667	0.11	3.66667	8.66667	0.0797	8.46936
711	23.72	31.86	6.14	26.04	-28.6667	-4.66667	-0.86	-28.6667	-4.66667	0.7592	26.1396
712	23.76	31	6	0	0	0	0	0	0	0	0
713	23.79	31	6	42.38	46.6667	6.66667	1.4	46.6667	6.66667	2	42.4264
714	23.82	32.4	6.2	0	0	0	0	0	0	0	0
715	23.86	32.4	6.2	18.95	20	-6.66667	0.6	20	-6.66667	0.4	18.9737
716	23.89	33	6	0	0	0	0	0	0	0	0
717	23.92	33	6	0	0	0	0	0	0	0	0
718	23.96	33	6	0	0	0	0	0	0	0	0
719	23.99	33	6	0	0	0	0	0	0	0	0
720	24.02	33	6	0	0	0	0	0	0	0	0
721	24.06	33	6	0	0	0	0	0	0	0	0
722	24.09	33	6	0	0	0	0	0	0	0	0
723	24.13	33	6	0	0	0	0	0	0	0	0
724	24.16	33	6	42.38	-33.3333	33.3333	-1	-33.3333	33.3333	2	42.4264
725	24.19	32	7	29.97	-33.3333	0	-1	-33.3333	0	1	30
726	24.23	31	7	42.38	-33.3333	33.3333	-1	-33.3333	33.3333	2	42.4264
727	24.26	30	8	0	0	0	0	0	0	0	0
728	24.29	30	8	0	0	0	0	0	0	0	0
729	24.33	30	8	0	0	0	0	0	0	0	0
730	24.36	30	8	0	0	0	0	0	0	0	0
731	24.39	30	8	29.97	-33.3333	0	-1	-33.3333	0	1	30
732	24.43	29	8	0	0	0	0	0	0	0	0
733	24.46	29	8	0	0	0	0	0	0	0	0
734	24.49	29	8	29.97	-33.3333	0	-1	-33.3333	0	1	30
735	24.53	28	8	0	0	0	0	0	0	0	0
736	24.56	28	8	0	0	0	0	0	0	0	0
737	24.59	28	8	0	0	0	0	0	0	0	0
738	24.63	28	8	0	0	0	0	0	0	0	0
739	24.66	28	8	42.38	-33.3333	33.3333	-1	-33.3333	33.3333	2	42.4264
740	24.69	27	9	0	0	0	0	0	0	0	0
741	24.73	27	9	42.38	33.3333	-33.3333	1	33.3333	-33.3333	2	42.4264
742	24.76	28	8	0	0	0	0	0	0	0	0
743	24.79	28	8	0	0	0	0	0	0	0	0
744	24.83	28	8	0	0	0	0	0	0	0	0
745	24.86	28	8	29.97	33.3333	0	1	33.3333	0	1	30
746	24.89	29	8	0	0	0	0	0	0	0	0
747	24.93	29	8	0	0	0	0	0	0	0	0
748	24.96	29	8	0	0	0	0	0	0	0	0
749	24.99	29	8	0	0	0	0	0	0	0	0
750	25.03	29	8	0	0	0	0	0	0	0	0
751	25.06	29	8	0	0	0	0	0	0	0	0
752	25.09	29	8	0	0	0	0	0	0	0	0
753	25.13	29	8	29.97	33.3333	0	1	33.3333	0	1	30
754	25.16	30	8	0	0	0	0	0	0	0	0
755	25.19	30	8	0	0	0	0	0	0	0	0
756	25.23	30	8	0	0	0	0	0	0	0	0
757	25.26	30	8	0	0	0	0	0	0	0	0
758	25.29	30	8	0	0	0	0	0	0	0	0
759	25.33	30	8	0	0	0	0	0	0	0	0
760	25.36	30	8	0	0	0	0	0	0	0	0
761	25.39	30	8	0	0	0	0	0	0	0	0
762	25.43	30	8	0	0	0	0	0	0	0	0
763	25.46	30	8	0	0	0	0	0	0	0	0
764	25.49	30	8	0	0	0	0	0	0	0	0
765	25.53	30	8	0	0	0	0	0	0	0	0
766	25.56	30	8	0	0	0	0	0	0	0	0
767	25.59	30	8	0	0	0	0	0	0	0	0
768	25.63	30	8	0	0	0	0	0	0	0	0
769	25.66	30	8	0	0	0	0	0	0	0	0
770	25.69	30	8	0	0	0	0	0	0	0	0
771	25.73	30	8	0	0	0	0	0	0	0	0
772	25.76	30	8	0	0	0	0	0	0	0	0
773	25.79	30	8	0	0	0	0	0	0	0	0
774	25.83	30	8	0	0	0	0	0	0	0	0
775	25.86	30	8	0	0	0	0	0	0	0	0
776	25.89	30	8	0	0	0	0	0	0	0	0
777	25.93	30	8	0	0	0	0	0	0	0	0
778	25.96	30	8	0	0	0	0	0	0	0	0
779	25.99	30	8	0	0	0	0	0	0	0	0
780	26.03	30	8	0	0	0	0	0	0	0	0
781	26.06	30	8	0	0	0	0	0	0	0	0
782	26.09	30	8	0	0	0	0	0	0	0	0
783	26.13	30	8	0	0	0	0	0	0	0	0
784	26.16	30	8	0	0	0	0	0	0	0	0
785	26.19	30	8	0	0	0	0	0	0	0	0
786	26.23	30	8	0	0	0	0	0	0	0	0
787	26.26	30	8	0	0	0	0	0	0	0	0
788	26.29	30	8	0	0	0	0	0	0	0	0
789	26.33	30	8	0	0	0	0	0	0	0	0
790	26.36	30	8	0	0	0	0	0	0	0	0
791	26.39	30	8	0	0	0	0	0	0	0	0
792	26.43	30	8	0	0	0	0	0	0	0	0
793	26.46	30	8	0	0	0	0	0	0	0	0
794	26.49	30	8	0	0	0	0	0	0	0	0
795	26.53	30	8	0	0	0	0	0	0	0	0
796	26.56	30	8	0	0	0	0	0	0	0	0
797	26.59	30	8	0	0	0	0	0	0	0	0
798	26.63	30	8	0	0	0	0	0	0	0	0
799	26.66	30	8	29.97	0	-33.3333	0	0	-33.3333	1	30
800	26.69	30	7	0	0	0	0	0	0	0	0
801	26.73	30	7	0	0	0	0	0	0	0	0
802	26.76	30	7	0	0	0	0	0	0	0	0
803	26.79	30	7	0	0	0	0	0	0	0	0
804	26.83	30	7	0	0	0	0	0	0	0	0
805	26.86	30	7	0	0	0	0	0	0	0	0
806	26.89	30	7	0	0	0	0	0	0	0	0
807	26.93	30	7	0	0	0	0	0	0	0	0
808	26.96	30	7	0	0	0	0	0	0	0	0
809	26.99	30	7	0	0	0	0	0	0	0	0
810	27.03	30	7	0	0	0	0	0	0	0	0
811	27.06	30	7	0	0	0	0	0	0	0	0
812	27.09	30	7	42.38	33.3333	33.3333	1	33.3333	33.3333	2	42.4264
813	27.13	31	8	29.97	0	-33.3333	0	0	-33.3333	1	30
814	27.16	31	7	0	0	0	0	0	0	0	0
815	27.19	31	7	0	0	0	0	0	0	0	0
816	27.23	31	7	0	0	0	0	0	0	0	0
817	27.26	31	7	0	0	0	0	0	0	0	0
818	27.3	31	7	0	0	0	0	0	0	0	0
819	27.33	31	7	29.97	0	-33.3333	0	0	-33.3333	1	30
820	27.36	31	6	108.05	-66.6667	100	-2	-66.6667	100	13	108.167
821	27.4	29	9	0	0	0	0	0	0	0	0
822	27.43	29	9	0	0	0	0	0	0	0	0
823	27.46	29	9	0	0	0	0	0	0	0	0
824	27.5	29	9	0	0	0	0	0	0	0	0
825	27.53	29	9	0	0	0	0	0	0	0	0
826	27.56	29	9	0	0	0	0	0	0	0	0
827	27.6	29	9	0	0	0	0	0	0	0	0
828	27.63	29	9	0	0	0	0	0	0	0	0
829	27.66	29	9	0	0	0	0	0	0	0	0
830	27.7	29	9	0	0	0	0	0	0	0	0
831	27.73	29	9	29.97	0	-33.3333	0	0	-33.3333	1	30
832	27.76	29	8	0	0	0	0	0	0	0	0
833	27.8	29	8	0	0	0	0	0	0	0	0
834	27.83	29	8	29.97	33.3333	0	1	33.3333	0	1	30
835	27.86	30	8	0	0	0	0	0	0	0	0
836	27.9	30	8	0	0	0	0	0	0	0	0
837	27.93	30	8	0	0	0	0	0	0	0	0
838	27.96	30	8	0	0	0	0	0	0	0	0
839	28	30	8	0	0	0	0	0	0	0	0
840	28.03	30	8	0	0	0	0	0	0	0	0
841	28.06	30	8	0	0	0	0	0	0	0	0
842	28.1	30	8	0	0	0	0	0	0	0	0
843	28.13	30	8	0	0	0	0	0	0	0	0
844	28.16	30	8	0	0	0	0	0	0	0	0
845	28.2	30	8	0	0	0	0	0	0	0	0
846	28.23	30	8	94.77	100	-33.3333	3	100	-33.3333	10	94.8683
847	28.26	33	7	0	0	0	0	0	0	0	0
848	28.3	33	7	0	0	0	0	0	0	0	0
849	28.33	33	7	0	0	0	0	0	0	0	0
850	28.36	33	7	0	0	0	0	0	0	0	0
851	28.4	33	7	29.97	33.3333	0	1	33.3333	0	1	30
852	28.43	34	7	29.97	0	-33.3333	0	0	-33.3333	1	30
853	28.46	34	6	29.97	0	-33.3333	0	0	-33.3333	1	30
854	28.5	34	5	0	0	0	0	0	0	0	0
855	28.53	34	5	0	0	0	0	0	0	0	0
856	28.56	34	5	0	0	0	0	0	0	0	0
857	28.6	34	5	29.97	0	-33.3333	0	0	-33.3333	1	30
858	28.63	34	4	0	0	0	0	0	0	0	0
859	28.66	34	4	29.97	0	33.3333	0	0	33.3333	1	30
860	28.7	34	5	0	0	0	0	0	0	0	0
861	28.73	34	5	0	0	0	0	0	0	0	0
862	28.76	34	5	29.97	33.3333	0	1	33.3333	0	1	30
863	28.8	35	5	0	0	0	0	0	0	0	0
864	28.83	35	5	0	0	0	0	0	0	0	0
865	28.86	35	5	29.97	33.3333	0	1	33.3333	0	1	30
866	28.9	36	5	0	0	0	0	0	0	0	0
867	28.93	36	5	0	0	0	0	0	0	0	0
868	28.96	36	5	0	0	0	0	0	0	0	0
869	29	36	5	0	0	0	0	0	0	0	0
870	29.03	36	5	0	0	0	0	0	0	0	0
871	29.06	36	5	0	0	0	0	0	0	0	0
872	29.1	36	5	0	0	0	0	0	0	0	0
873	29.13	36	5	0	0	0	0	0	0	0	0
874	29.16	36	5	0	0	0	0	0	0	0	0
875	29.2	36	5	0	0	0	0	0	0	0	0
876	29.23	36	5	0	0	0	0	0	0	0	0
877	29.26	36	5	0	0	0	0	0	0	0	0
878	29.3	36	5	0	0	0	0	0	0	0	0
879	29.33	36	5	0	0	0	0	0	0	0	0
880	29.36	36	5	0	0	0	0	0	0	0	0
881	29.4	36	5	0	0	0	0	0	0	0	0
882	29.43	36	5	94.77	-100	33.3333	-3	-100	33.3333	10	94.8683
883	29.46	33	6	29.97	-33.3333	0	-1	-33.3333	0	1	30
884	29.5	32	6	67.01	-66.6667	33.3333	-2	-66.6667	33.3333	5	67.082
885	29.53	30	7	29.97	-33.3333	0	-1	-33.3333	0	1	30
886	29.56	29	7	0	0	0	0	0	0	0	0
887	29.6	29	7	0	0	0	0	0	0	0	0
888	29.63	29	7	0	0	0	0	0	0	0	0
889	29.66	29	7	0	0	0	0	0	0	0	0
890	29.7	29	7	0	0	0	0	0	0	0	0
891	29.73	29	7	0	0	0	0	0	0	0	0
892	29.76	29	7	0	0	0	0	0	0	0	0
893	29.8	29	7	0	0	0	0	0	0	0	0
894	29.83	29	7	0	0	0	0	0	0	0	0
895	29.86	29	7	0	0	0	0	0	0	0	0
896	29.9	29	7	0	0	0	0	0	0	0	0
897	29.93	29	7	0	0	0	0	0	0	0	0
898	29.96	29	7	0	0	0	0	0	0	0	0
899	30	29	7	0	0	0	0	0	0	0	0
900	30.03	29	7	0	0	0	0	0	0	0	0
901	30.06	29	7	0	0	0	0	0	0	0	0
902	30.1	29	7	0	0	0	0	0	0	0	0
903	30.13	29	7	0	0	0	0	0	0	0	0
904	30.16	29	7	0	0	0	0	0	0	0	0
905	30.2	29	7	0	0	0	0	0	0	0	0
906	30.23	29	7	0	0	0	0	0	0	0	0
907	30.26	29	7	0	0	0	0	0	0	0	0
908	30.3	29	7	0	0	0	0	0	0	0	0
909	30.33	29	7	0	0	0	0	0	0	0	0
910	30.36	29	7	0	0	0	0	0	0	0	0
911	30.4	29	7	29.97	33.3333	0	1	33.3333	0	1	30
912	30.43	30	7	0	0	0	0	0	0	0	0
913	30.46	30	7	0	0	0	0	0	0	0	0
914	30.5	30	7	29.97	0	-33.3333	0	0	-33.3333	1	30
915	30.53	30	6	0	0	0	0	0	0	0	0
916	30.57	30	6	29.97	33.3333	0	1	33.3333	0	1	30
917	30.6	31	6	0	0	0	0	0	0	0	0
918	30.63	31	6	0	0	0	0	0	0	0	0
919	30.67	31	6	0	0	0	0	0	0	0	0
920	30.7	31	6	29.97	33.3333	0	1	33.3333	0	1	30
921	30.73	32	6	0	0	0	0	0	0	0	0
922	30.77	32	6	0	0	0	0	0	0	0	0
923	30.8	32	6	0	0	0	0	0	0	0	0
924	30.83	32	6	0	0	0	0	0	0	0	0
925	30.87	32	6	0	0	0	0	0	0	0	0
926	30.9	32	6	0	0	0	0	0	0	0	0
927	30.93	32	6	29.97	0	-33.3333	0	0	-33.3333	1	30
928	30.97	32	5	0	0	0	0	0	0	0	0
929	31	32	5	0	0	0	0	0	0	0	0
930	31.03	32	5	0	0	0	0	0	0	0	0
931	31.07	32	5	0	0	0	0	0	0	0	0
932	31.1	32	5	0	0	0	0	0	0	0	0
933	31.13	32	5	0	0	0	0	0	0	0	0
934	31.17	32	5	0	0	0	0	0	0	0	0
935	31.2	32	5	0	0	0	0	0	0	0	0
936	31.23	32	5	29.97	33.3333	0	1	33.3333	0	1	30
937	31.27	33	5	0	0	0	0	0	0	0	0
938	31.3	33	5	0	0	0	0	0	0	0	0
939	31.33	33	5	29.97	0	33.3333	0	0	33.3333	1	30
940	31.37	33	6	0	0	0	0	0	0	0	0
941	31.4	33	6	29.97	33.3333	0	1	33.3333	0	1	30
942	31.43	34	6	0	0	0	0	0	0	0	0
943	31.47	34	6	0	0	0	0	0	0	0	0
944	31.5	34	6	0	0	0	0	0	0	0	0
945	31.53	34	6	0	0	0	0	0	0	0	0
946	31.57	34	6	0	0	0	0	0	0	0	0
947	31.6	34	6	0	0	0	0	0	0	0	0
948	31.63	34	6	0	0	0	0	0	0	0	0
949	31.67	34	6	0	0	0	0	0	0	0	0
950	31.7	34	6	0	0	0	0	0	0	0	0
951	31.73	34	6	0	0	0	0	0	0	0	0
952	31.77	34	6	0	0	0	0	0	0	0	0
953	31.8	34	6	0	0	0	0	0	0	0	0
954	31.83	34	6	0	0	0	0	0	0	0	0
955	31.87	34	6	0	0	0	0	0	0	0	0
956	31.9	34	6	0	0	0	0	0	0	0	0
957	31.93	34	6	0	0	0	0	0	0	0	0
958	31.97	34	6	0	0	0	0	0	0	0	0
959	32	34	6	0	0	0	0	0	0	0	0
960	32.03	34	6	0	0	0	0	0	0	0	0
961	32.07	34	6	0	0	0	0	0	0	0	0
962	32.1	34	6	0	0	0	0	0	0	0	0
963	32.13	34	6	0	0	0	0	0	0	0	0
964	32.17	34	6	0	0	0	0	0	0	0	0
965	32.2	34	6	0	0	0	0	0	0	0	0
966	32.23	34	6	0	0	0	0	0	0	0	0
967	32.27	34	6	0	0	0	0	0	0	0	0
968	32.3	34	6	0	0	0	0	0	0	0	0
969	32.33	34	6	0	0	0	0	0	0	0	0
970	32.37	34	6	0	0	0	0	0	0	0	0
971	32.4	34	6	0	0	0	0	0	0	0	0
972	32.43	34	6	0	0	0	0	0	0	0	0
973	32.47	34	6	0	0	0	0	0	0	0	0
974	32.5	34	6	0	0	0	0	0	0	0	0
975	32.53	34	6	0	0	0	0	0	0	0	0
976	32.57	34	6	0	0	0	0	0	0	0	0
977	32.6	34	6	0	0	0	0	0	0	0	0
978	32.63	34	6	0	0	0	0	0	0	0	0
979	32.67	34	6	0	0	0	0	0	0	0	0
980	32.7	34	6	0	0	0	0	0	0	0	0
981	32.73	34	6	0	0	0	0	0	0	0	0
982	32.77	34	6	0	0	0	0	0	0	0	0
983	32.8	34	6	0	0	0	0	0	0	0	0
984	32.83	34	6	0	0	0	0	0	0	0	0
985	32.87	34	6	0	0	0	0	0	0	0	0
986	32.9	34	6	0	0	0	0	0	0	0	0
987	32.93	34	6	0	0	0	0	0	0	0	0
988	32.97	34	6	0	0	0	0	0	0	0	0
989	33	34	6	0	0	0	0	0	0	0	0
990	33.03	34	6	0	0	0	0	0	0	0	0
991	33.07	34	6	0	0	0	0	0	0	0	0
992	33.1	34	6	0	0	0	0	0	0	0	0
993	33.13	34	6	0	0	0	0	0	0	0	0
994	33.17	34	6	0	0	0	0	0	0	0	0
995	33.2	34	6	0	0	0	0	0	0	0	0
996	33.23	34	6	0	0	0	0	0	0	0	0
997	33.27	34	6	0	0	0	0	0	0	0	0
998	33.3	34	6	0	0	0	0	0	0	0	0
999	33.33	34	6	0	0	0	0	0	0	0	0
1000	33.37	34	6	0	0	0	0	0	0	0	0
1001	33.4	34	6	0	0	0	0	0	0	0	0
1002	33.43	34	6	0	0	0	0	0	0	0	0
1003	33.47	34	6	29.97	0	-33.3333	0	0	-33.3333	1	30
1004	33.5	34	5	0	0	0	0	0	0	0	0
1005	33.53	34	5	0	0	0	0	0	0	0	0
1006	33.57	34	5	0	0	0	0	0	0	0	0
1007	33.6	34	5	0	0	0	0	0	0	0	0
1008	33.63	34	5	0	0	0	0	0	0	0	0
1009	33.67	34	5	0	0	0	0	0	0	0	0
1010	33.7	34	5	0	0	0	0	0	0	0	0
1011	33.74	34	5	0	0	0	0	0	0	0	0
1012	33.77	34	5	0	0	0	0	0	0	0	0
1013	33.8	34	5	0	0	0	0	0	0	0	0
1014	33.84	34	5	0	0	0	0	0	0	0	0
1015	33.87	34	5	0	0	0	0	0	0	0	0
1016	33.9	34	5	0	0	0	0	0	0	0	0
1017	33.94	34	5	0	0	0	0	0	0	0	0
1018	33.97	34	5	29.97	33.3333	0	1	33.3333	0	1	30
1019	34	35	5	0	0	0	0	0	0	0	0
1020	34.04	35	5	0	0	0	0	0	0	0	0
1021	34.07	35	5	0	0	0	0	0	0	0	0
1022	34.1	35	5	0	0	0	0	0	0	0	0
1023	34.14	35	5	0	0	0	0	0	0	0	0
1024	34.17	35	5	0	0	0	0	0	0	0	0
1025	34.2	35	5	0	0	0	0	0	0	0	0
1026	34.24	35	5	0	0	0	0	0	0	0	0
1027	34.27	35	5	0	0	0	0	0	0	0	0
1028	34.3	35	5	0	0	0	0	0	0	0	0
1029	34.34	35	5	29.97	0	-33.3333	0	0	-33.3333	1	30
1030	34.37	35	4	0	0	0	0	0	0	0	0
1031	34.4	35	4	0	0	0	0	0	0	0	0
1032	34.44	35	4	0	0	0	0	0	0	0	0
1033	34.47	35	4	0	0	0	0	0	0	0	0
1034	34.5	35	4	0	0	0	0	0	0	0	0
1035	34.54	35	4	0	0	0	0	0	0	0	0
1036	34.57	35	4	0	0	0	0	0	0	0	0
1037	34.6	35	4	0	0	0	0	0	0	0	0
1038	34.64	35	4	0	0	0	0	0	0	0	0
1039	34.67	35	4	0	0	0	0	0	0	0	0
1040	34.7	35	4	0	0	0	0	0	0	0	0
1041	34.74	35	4	0	0	0	0	0	0	0	0
1042	34.77	35	4	0	0	0	0	0	0	0	0
1043	34.8	35	4	0	0	0	0	0	0	0	0
1044	34.84	35	4	0	0	0	0	0	0	0	0
1045	34.87	35	4	0	0	0	0	0	0	0	0
1046	34.9	35	4	0	0	0	0	0	0	0	0
1047	34.94	35	4	0	0	0	0	0	0	0	0
1048	34.97	35	4	0	0	0	0	0	0	0	0
1049	35	35	4	0	0	0	0	0	0	0	0
1050	35.04	35	4	0	0	0	0	0	0	0	0
1051	35.07	35	4	0	0	0	0	0	0	0	0
1052	35.1	35	4	0	0	0	0	0	0	0	0
1053	35.14	35	4	0	0	0	0	0	0	0	0
1054	35.17	35	4	0	0	0	0	0	0	0	0
1055	35.2	35	4	0	0	0	0	0	0	0	0
1056	35.24	35	4	0	0	0	0	0	0	0	0
1057	35.27	35	4	0	0	0	0	0	0	0	0
1058	35.3	35	4	0	0	0	0	0	0	0	0
1059	35.34	35	4	0	0	0	0	0	0	0	0
1060	35.37	35	4	0	0	0	0	0	0	0	0
1061	35.4	35	4	0	0	0	0	0	0	0	0
1062	35.44	35	4	0	0	0	0	0	0	0	0
1063	35.47	35	4	0	0	0	0	0	0	0	0
1064	35.5	35	4	0	0	0	0	0	0	0	0
1065	35.54	35	4	0	0	0	0	0	0	0	0
1066	35.57	35	4	29.97	-33.3333	0	-1	-33.3333	0	1	30
1067	35.6	34	4	0	0	0	0	0	0	0	0
1068	35.64	34	4	0	0	0	0	0	0	0	0
1069	35.67	34	4	0	0	0	0	0	0	0	0
1070	35.7	34	4	0	0	0	0	0	0	0	0
1071	35.74	34	4	0	0	0	0	0	0	0	0
1072	35.77	34	4	0	0	0	0	0	0	0	0
1073	35.8	34	4	0	0	0	0	0	0	0	0
1074	35.84	34	4	0	0	0	0	0	0	0	0
1075	35.87	34	4	0	0	0	0	0	0	0	0
1076	35.9	34	4	0	0	0	0	0	0	0	0
1077	35.94	34	4	0	0	0	0	0	0	0	0
1078	35.97	34	4	0	0	0	0	0	0	0	0
1079	36	34	4	0	0	0	0	0	0	0	0
1080	36.04	34	4	42.38	33.3333	33.3333	1	33.3333	33.3333	2	42.4264
1081	36.07	35	5	0	0	0	0	0	0	0	0
1082	36.1	35	5	0	0	0	0	0	0	0	0
1083	36.14	35	5	0	0	0	0	0	0	0	0
1084	36.17	35	5	0	0	0	0	0	0	0	0
1085	36.2	35	5	0	0	0	0	0	0	0	0
1086	36.24	35	5	0	0	0	0	0	0	0	0
1087	36.27	35	5	0	0	0	0	0	0	0	0
1088	36.3	35	5	0	0	0	0	0	0	0	0
1089	36.34	35	5	0	0	0	0	0	0	0	0
1090	36.37	35	5	0	0	0	0	0	0	0	0
1091	36.4	35	5	0	0	0	0	0	0	0	0
1092	36.44	35	5	0	0	0	0	0	0	0	0
1093	36.47	35	5	0	0	0	0	0	0	0	0
1094	36.5	35	5	0	0	0	0	0	0	0	0
1095	36.54	35	5	0	0	0	0	0	0	0	0
1096	36.57	35	5	0	0	0	0	0	0	0	0
1097	36.6	35	5	0	0	0	0	0	0	0	0
1098	36.64	35	5	0	0	0	0	0	0	0	0
1099	36.67	35	5	0	0	0	0	0	0	0	0
1100	36.7	35	5	0	0	0	0	0	0	0	0
1101	36.74	35	5	0	0	0	0	0	0	0	0
1102	36.77	35	5	0	0	0	0	0	0	0	0
1103	36.8	35	5	0	0	0	0	0	0	0	0
1104	36.84	35	5	0	0	0	0	0	0	0	0
1105	36.87	35	5	0	0	0	0	0	0	0	0
1106	36.91	35	5	0	0	0	0	0	0	0	0
1107	36.94	35	5	0	0	0	0	0	0	0	0
1108	36.97	35	5	0	0	0	0	0	0	0	0
1109	37.01	35	5	0	0	0	0	0	0	0	0
1110	37.04	35	5	0	0	0	0	0	0	0	0
1111	37.07	35	5	0	0	0	0	0	0	0	0
1112	37.11	35	5	0	0	0	0	0	0	0	0
1113	37.14	35	5	0	0	0	0	0	0	0	0
1114	37.17	35	5	0	0	0	0	0	0	0	0
1115	37.21	35	5	0	0	0	0	0	0	0	0
1116	37.24	35	5	0	0	0	0	0	0	0	0
1117	37.27	35	5	29.97	33.3333	0	1	33.3333	0	1	30
1118	37.31	36	5	0	0	0	0	0	0	0	0
1119	37.34	36	5	0	0	0	0	0	0	0	0
1120	37.37	36	5	0	0	0	0	0	0	0	0
1121	37.41	36	5	29.97	0	-33.3333	0	0	-33.3333	1	30
1122	37.44	36	4	0	0	0	0	0	0	0	0
1123	37.47	36	4	0	0	0	0	0	0	0	0
1124	37.51	36	4	0	0	0	0	0	0	0	0
1125	37.54	36	4	0	0	0	0	0	0	0	0
1126	37.57	36	4	0	0	0	0	0	0	0	0
1127	37.61	36	4	0	0	0	0	0	0	0	0
1128	37.64	36	4	0	0	0	0	0	0	0	0
1129	37.67	36	4	0	0	0	0	0	0	0	0
1130	37.71	36	4	0	0	0	0	0	0	0	0
1131	37.74	36	4	0	0	0	0	0	0	0	0
1132	37.77	36	4	0	0	0	0	0	0	0	0
1133	37.81	36	4	0	0	0	0	0	0	0	0
1134	37.84	36	4	0	0	0	0	0	0	0	0
1135	37.87	36	4	0	0	0	0	0	0	0	0
1136	37.91	36	4	0	0	0	0	0	0	0	0
1137	37.94	36	4	0	0	0	0	0	0	0	0
1138	37.97	36	4	0	0	0	0	0	0	0	0
1139	38.01	36	4	0	0	0	0	0	0	0	0
1140	38.04	36	4	0	0	0	0	0	0	0	0
1141	38.07	36	4	0	0	0	0	0	0	0	0
1142	38.11	36	4	0	0	0	0	0	0	0	0
1143	38.14	36	4	0	0	0	0	0	0	0	0
1144	38.17	36	4	0	0	0	0	0	0	0	0
1145	38.21	36	4	0	0	0	0	0	0	0	0
1146	38.24	36	4	0	0	0	0	0	0	0	0
1147	38.27	36	4	0	0	0	0	0	0	0	0
1148	38.31	36	4	0	0	0	0	0	0	0	0
1149	38.34	36	4	0	0	0	0	0	0	0	0
1150	38.37	36	4	0	0	0	0	0	0	0	0
1151	38.41	36	4	0	0	0	0	0	0	0	0
1152	38.44	36	4	0	0	0	0	0	0	0	0
1153	38.47	36	4	0	0	0	0	0	0	0	0
1154	38.51	36	4	0	0	0	0	0	0	0	0
1155	38.54	36	4	0	0	0	0	0	0	0	0
1156	38.57	36	4	0	0	0	0	0	0	0	0
1157	38.61	36	4	0	0	0	0	0	0	0	0
1158	38.64	36	4	59.94	-66.6667	0	-2	-66.6667	0	4	60
1159	38.67	34	4	0	0	0	0	0	0	0	0
1160	38.71	34	4	29.97	-33.3333	0	-1	-33.3333	0	1	30
1161	38.74	33	4	0	0	0	0	0	0	0	0
1162	38.77	33	4	0	0	0	0	0	0	0	0
1163	38.81	33	4	0	0	0	0	0	0	0	0
1164	38.84	33	4	0	0	0	0	0	0	0	0
1165	38.87	33	4	0	0	0	0	0	0	0	0
1166	38.91	33	4	0	0	0	0	0	0	0	0
1167	38.94	33	4	0	0	0	0	0	0	0	0
1168	38.97	33	4	0	0	0	0	0	0	0	0
1169	39.01	33	4	0	0	0	0	0	0	0	0
1170	39.04	33	4	0	0	0	0	0	0	0	0
1171	39.07	33	4	29.97	-33.3333	0	-1	-33.3333	0	1	30
1172	39.11	32	4	0	0	0	0	0	0	0	0
1173	39.14	32	4	0	0	0	0	0	0	0	0
1174	39.17	32	4	0	0	0	0	0	0	0	0
1175	39.21	32	4	0	0	0	0	0	0	0	0
1176	39.24	32	4	0	0	0	0	0	0	0	0
1177	39.27	32	4	0	0	0	0	0	0	0	0
1178	39.31	32	4	0	0	0	0	0	0	0	0
1179	39.34	32	4	67.01	66.6667	33.3333	2	66.6667	33.3333	5	67.082
1180	39.37	34	5	29.97	33.3333	0	1	33.3333	0	1	30
1181	39.41	35	5	0	0	0	0	0	0	0	0
1182	39.44	35	5	0	0	0	0	0	0	0	0
1183	39.47	35	5	0	0	0	0	0	0	0	0
1184	39.51	35	5	29.97	33.3333	0	1	33.3333	0	1	30
1185	39.54	36	5	0	0	0	0	0	0	0	0
1186	39.57	36	5	0	0	0	0	0	0	0	0
1187	39.61	36	5	0	0	0	0	0	0	0	0
1188	39.64	36	5	0	0	0	0	0	0	0	0
1189	39.67	36	5	0	0	0	0	0	0	0	0
1190	39.71	36	5	0	0	0	0	0	0	0	0
1191	39.74	36	5	0	0	0	0	0	0	0	0
1192	39.77	36	5	0	0	0	0	0	0	0	0
1193	39.81	36	5	0	0	0	0	0	0	0	0
1194	39.84	36	5	0	0	0	0	0	0	0	0
1195	39.87	36	5	0	0	0	0	0	0	0	0
1196	39.91	36	5	0	0	0	0	0	0	0	0
1197	39.94	36	5	0	0	0	0	0	0	0	0
1198	39.97	36	5	0	0	0	0	0	0	0	0
1199	40.01	36	5	29.97	-33.3333	0	-1	-33.3333	0	1	30
1200	40.04	35	5	0	0	0	0	0	0	0	0
1201	40.07	35	5	0	0	0	0	0	0	0	0
1202	40.11	35	5	29.97	33.3333	0	1	33.3333	0	1	30
1203	40.14	36	5	0	0	0	0	0	0	0	0
1204	40.18	36	5	0	0	0	0	0	0	0	0
1205	40.21	36	5	0	0	0	0	0	0	0	0
1206	40.24	36	5	0	0	0	0	0	0	0	0
1207	40.28	36	5	0	0	0	0	0	0	0	0
1208	40.31	36	5	0	0	0	0	0	0	0	0
1209	40.34	36	5	0	0	0	0	0	0	0	0
1210	40.38	36	5	0	0	0	0	0	0	0	0
1211	40.41	36	5	0	0	0	0	0	0	0	0
1212	40.44	36	5	0	0	0	0	0	0	0	0
1213	40.48	36	5	0	0	0	0	0	0	0	0
1214	40.51	36	5	24.71	26.6667	-6.66667	0.8	26.6667	-6.66667	0.68	24.7386
1215	40.54	36.8	4.8	7.2	-4.33333	6.66667	-0.13	-4.33333	6.66667	0.0569	7.15612
1216	40.58	36.67	5	4.99	-5.66667	0	-0.17	-5.66667	0	0.0289	5.1
1217	40.61	36.5	5	0	0	0	0	0	0	0	0
1218	40.64	36.5	5	21.82	-23.3333	-6.66667	-0.7	-23.3333	-6.66667	0.53	21.8403
1219	40.68	35.8	4.8	0	0	0	0	0	0	0	0
1220	40.71	35.8	4.8	7.2	-4.33333	6.66667	-0.13	-4.33333	6.66667	0.0569	7.15612
1221	40.74	35.67	5	15.22	-15.6667	6.66667	-0.47	-15.6667	6.66667	0.2609	15.3235
1222	40.78	35.2	5.2	59.03	26.6667	60	0.8	26.6667	60	3.88	59.0931
1223	40.81	36	7	29.97	0	-33.3333	0	0	-33.3333	1	30
1224	40.84	36	6	0	0	0	0	0	0	0	0
1225	40.88	36	6	0	0	0	0	0	0	0	0
1226	40.91	36	6	29.97	0	-33.3333	0	0	-33.3333	1	30
1227	40.94	36	5	68.34	-73.3333	20	-2.2	-73.3333	20	5.2	68.4105
1228	40.98	33.8	5.6	40.21	40	-20	1.2	40	-20	1.8	40.2492
1229	41.01	35	5	0	0	0	0	0	0	0	0
1230	41.04	35	5	42.38	-33.3333	33.3333	-1	-33.3333	33.3333	2	42.4264
1231	41.08	34	6	0	0	0	0	0	0	0	0
1232	41.11	34	6	9.57	4.66667	9.66667	0.14	4.66667	9.66667	0.1037	9.66075
1233	41.14	34.14	6.29	9.57	2	10.3333	0.06	2	10.3333	0.0997	9.47259
1234	41.18	34.2	6.6	72.17	60	-53.3333	1.8	60	-53.3333	5.8	72.2496
1235	41.21	36	5	29.97	0	33.3333	0	0	33.3333	1	30
1236	41.24	36	6	0	0	0	0	0	0	0	0
1237	41.28	36	6	0	0	0	0	0	0	0	0
1238	41.31	36	6	0	0	0	0	0	0	0	0
1239	41.34	36	6	29.97	0	-33.3333	0	0	-33.3333	1	30
1240	41.38	36	5	0	0	0	0	0	0	0	0
1241	41.41	36	5	0	0	0	0	0	0	0	0
1242	41.44	36	5	29.97	33.3333	0	1	33.3333	0	1	30
1243	41.48	37	5	0	0	0	0	0	0	0	0
1244	41.51	37	5	0	0	0	0	0	0	0	0
1245	41.54	37	5	0	0	0	0	0	0	0	0
1246	41.58	37	5	0	0	0	0	0	0	0	0
1247	41.61	37	5	0	0	0	0	0	0	0	0
1248	41.64	37	5	0	0	0	0	0	0	0	0
1249	41.68	37	5	42.38	-33.3333	33.3333	-1	-33.3333	33.3333	2	42.4264
1250	41.71	36	6	29.97	-33.3333	0	-1	-33.3333	0	1	30
1251	41.74	35	6	0	0	0	0	0	0	0	0
1252	41.78	35	6	0	0	0	0	0	0	0	0
1253	41.81	35	6	0	0	0	0	0	0	0	0
1254	41.84	35	6	0	0	0	0	0	0	0	0
1255	41.88	35	6	0	0	0	0	0	0	0	0
1256	41.91	35	6	0	0	0	0	0	0	0	0
1257	41.94	35	6	0	0	0	0	0	0	0	0
1258	41.98	35	6	0	0	0	0	0	0	0	0
1259	42.01	35	6	0	0	0	0	0	0	0	0
1260	42.04	35	6	29.97	-33.3333	0	-1	-33.3333	0	1	30
1261	42.08	34	6	29.97	0	-33.3333	0	0	-33.3333	1	30
1262	42.11	34	5	0	0	0	0	0	0	0	0
1263	42.14	34	5	0	0	0	0	0	0	0	0
1264	42.18	34	5	0	0	0	0	0	0	0	0
1265	42.21	34	5	0	0	0	0	0	0	0	0
1266	42.24	34	5	29.97	33.3333	0	1	33.3333	0	1	30
1267	42.28	35	5	0	0	0	0	0	0	0	0
1268	42.31	35	5	0	0	0	0	0	0	0	0
1269	42.34	35	5	0	0	0	0	0	0	0	0
1270	42.38	35	5	0	0	0	0	0	0	0	0
1271	42.41	35	5	0	0	0	0	0	0	0	0
1272	42.44	35	5	0	0	0	0	0	0	0	0
1273	42.48	35	5	0	0	0	0	0	0	0	0
1274	42.51	35	5	0	0	0	0	0	0	0	0
1275	42.54	35	5	0	0	0	0	0	0	0	0
1276	42.58	35	5	0	0	0	0	0	0	0	0
1277	42.61	35	5	29.97	33.3333	0	1	33.3333	0	1	30
1278	42.64	36	5	0	0	0	0	0	0	0	0
1279	42.68	36	5	0	0	0	0	0	0	0	0
1280	42.71	36	5	0	0	0	0	0	0	0	0
1281	42.74	36	5	0	0	0	0	0	0	0	0
1282	42.78	36	5	0	0	0	0	0	0	0	0
1283	42.81	36	5	0	0	0	0	0	0	0	0
1284	42.84	36	5	0	0	0	0	0	0	0	0
1285	42.88	36	5	0	0	0	0	0	0	0	0
1286	42.91	36	5	29.97	0	-33.3333	0	0	-33.3333	1	30
1287	42.94	36	4	0	0	0	0	0	0	0	0
1288	42.98	36	4	0	0	0	0	0	0	0	0
1289	43.01	36	4	0	0	0	0	0	0	0	0
1290	43.04	36	4	0	0	0	0	0	0	0	0
1291	43.08	36	4	0	0	0	0	0	0	0	0
1292	43.11	36	4	0	0	0	0	0	0	0	0
1293	43.14	36	4	0	0	0	0	0	0	0	0
1294	43.18	36	4	0	0	0	0	0	0	0	0
1295	43.21	36	4	0	0	0	0	0	0	0	0
1296	43.24	36	4	0	0	0	0	0	0	0	0
1297	43.28	36	4	0	0	0	0	0	0	0	0
1298	43.31	36	4	0	0	0	0	0	0	0	0
1299	43.35	36	4	0	0	0	0	0	0	0	0
1300	43.38	36	4	0	0	0	0	0	0	0	0
1301	43.41	36	4	0	0	0	0	0	0	0	0
1302	43.45	36	4	0	0	0	0	0	0	0	0
1303	43.48	36	4	0	0	0	0	0	0	0	0
1304	43.51	36	4	0	0	0	0	0	0	0	0
1305	43.55	36	4	0	0	0	0	0	0	0	0
1306	43.58	36	4	0	0	0	0	0	0	0	0
1307	43.61	36	4	0	0	0	0	0	0	0	0
1308	43.65	36	4	0	0	0	0	0	0	0	0
1309	43.68	36	4	0	0	0	0	0	0	0	0
1310	43.71	36	4	0	0	0	0	0	0	0	0
1311	43.75	36	4	0	0	0	0	0	0	0	0
1312	43.78	36	4	29.97	0	33.3333	0	0	33.3333	1	30
1313	43.81	36	5	0	0	0	0	0	0	0	0
1314	43.85	36	5	0	0	0	0	0	0	0	0
1315	43.88	36	5	0	0	0	0	0	0	0	0
1316	43.91	36	5	0	0	0	0	0	0	0	0
1317	43.95	36	5	0	0	0	0	0	0	0	0
1318	43.98	36	5	0	0	0	0	0	0	0	0
1319	44.01	36	5	29.97	0	-33.3333	0	0	-33.3333	1	30
1320	44.05	36	4	0	0	0	0	0	0	0	0
1321	44.08	36	4	0	0	0	0	0	0	0	0
1322	44.11	36	4	0	0	0	0	0	0	0	0
1323	44.15	36	4	0	0	0	0	0	0	0	0
1324	44.18	36	4	0	0	0	0	0	0	0	0
1325	44.21	36	4	0	0	0	0	0	0	0	0
1326	44.25	36	4	0	0	0	0	0	0	0	0
1327	44.28	36	4	0	0	0	0	0	0	0	0
1328	44.31	36	4	0	0	0	0	0	0	0	0
1329	44.35	36	4	0	0	0	0	0	0	0	0
1330	44.38	36	4	0	0	0	0	0	0	0	0
1331	44.41	36	4	0	0	0	0	0	0	0	0
1332	44.45	36	4	0	0	0	0	0	0	0	0
1333	44.48	36	4	0	0	0	0	0	0	0	0
1334	44.51	36	4	0	0	0	0	0	0	0	0
1335	44.55	36	4	0	0	0	0	0	0	0	0
1336	44.58	36	4	0	0	0	0	0	0	0	0
1337	44.61	36	4	0	0	0	0	0	0	0	0
1338	44.65	36	4	0	0	0	0	0	0	0	0
1339	44.68	36	4	0	0	0	0	0	0	0	0
1340	44.71	36	4	0	0	0	0	0	0	0	0
1341	44.75	36	4	0	0	0	0	0	0	0	0
1342	44.78	36	4	0	0	0	0	0	0	0	0
1343	44.81	36	4	0	0	0	0	0	0	0	0
1344	44.85	36	4	0	0	0	0	0	0	0	0
1345	44.88	36	4	0	0	0	0	0	0	0	0
1346	44.91	36	4	0	0	0	0	0	0	0	0
1347	44.95	36	4	0	0	0	0	0	0	0	0
1348	44.98	36	4	0	0	0	0	0	0	0	0
1349	45.01	36	4	0	0	0	0	0	0	0	0
1350	45.05	36	4	0	0	0	0	0	0	0	0
1351	45.08	36	4	0	0	0	0	0	0	0	0
1352	45.11	36	4	0	0	0	0	0	0	0	0
1353	45.15	36	4	0	0	0	0	0	0	0	0
1354	45.18	36	4	0	0	0	0	0	0	0	0
1355	45.21	36	4	0	0	0	0	0	0	0	0
1356	45.25	36	4	0	0	0	0	0	0	0	0
1357	45.28	36	4	0	0	0	0	0	0	0	0
1358	45.31	36	4	0	0	0	0	0	0	0	0
1359	45.35	36	4	0	0	0	0	0	0	0	0
1360	45.38	36	4	29.97	-33.3333	0	-1	-33.3333	0	1	30
1361	45.41	35	4	0	0	0	0	0	0	0	0
1362	45.45	35	4	0	0	0	0	0	0	0	0
1363	45.48	35	4	0	0	0	0	0	0	0	0
1364	45.51	35	4	0	0	0	0	0	0	0	0
1365	45.55	35	4	0	0	0	0	0	0	0	0
1366	45.58	35	4	0	0	0	0	0	0	0	0
1367	45.61	35	4	0	0	0	0	0	0	0	0
1368	45.65	35	4	0	0	0	0	0	0	0	0
1369	45.68	35	4	0	0	0	0	0	0	0	0
1370	45.71	35	4	0	0	0	0	0	0	0	0
1371	45.75	35	4	0	0	0	0	0	0	0	0
1372	45.78	35	4	94.77	100	33.3333	3	100	33.3333	10	94.8683
1373	45.81	38	5	0	0	0	0	0	0	0	0
1374	45.85	38	5	0	0	0	0	0	0	0	0
1375	45.88	38	5	29.97	0	-33.3333	0	0	-33.3333	1	30
1376	45.91	38	4	0	0	0	0	0	0	0	0
1377	45.95	38	4	0	0	0	0	0	0	0	0
1378	45.98	38	4	29.97	33.3333	0	1	33.3333	0	1	30
1379	46.01	39	4	0	0	0	0	0	0	0	0
1380	46.05	39	4	0	0	0	0	0	0	0	0
1381	46.08	39	4	0	0	0	0	0	0	0	0
1382	46.11	39	4	0	0	0	0	0	0	0	0
1383	46.15	39	4	0	0	0	0	0	0	0	0
1384	46.18	39	4	0	0	0	0	0	0	0	0
1385	46.21	39	4	0	0	0	0	0	0	0	0
1386	46.25	39	4	0	0	0	0	0	0	0	0
1387	46.28	39	4	0	0	0	0	0	0	0	0
1388	46.31	39	4	0	0	0	0	0	0	0	0
1389	46.35	39	4	0	0	0	0	0	0	0	0
1390	46.38	39	4	29.97	33.3333	0	1	33.3333	0	1	30
1391	46.41	40	4	0	0	0	0	0	0	0	0
1392	46.45	40	4	0	0	0	0	0	0	0	0
1393	46.48	40	4	0	0	0	0	0	0	0	0
1394	46.51	40	4	0	0	0	0	0	0	0	0
1395	46.55	40	4	0	0	0	0	0	0	0	0
1396	46.58	40	4	0	0	0	0	0	0	0	0
1397	46.62	40	4	0	0	0	0	0	0	0	0
1398	46.65	40	4	29.97	0	33.3333	0	0	33.3333	1	30
1399	46.68	40	5	0	0	0	0	0	0	0	0
1400	46.72	40	5	0	0	0	0	0	0	0	0
1401	46.75	40	5	0	0	0	0	0	0	0	0
1402	46.78	40	5	0	0	0	0	0	0	0	0
1403	46.82	40	5	0	0	0	0	0	0	0	0
1404	46.85	40	5	0	0	0	0	0	0	0	0
1405	46.88	40	5	0	0	0	0	0	0	0	0
1406	46.92	40	5	0	0	0	0	0	0	0	0
1407	46.95	40	5	0	0	0	0	0	0	0	0
1408	46.98	40	5	0	0	0	0	0	0	0	0
1409	47.02	40	5	0	0	0	0	0	0	0	0
1410	47.05	40	5	0	0	0	0	0	0	0	0
1411	47.08	40	5	0	0	0	0	0	0	0	0
1412	47.12	40	5	0	0	0	0	0	0	0	0
1413	47.15	40	5	0	0	0	0	0	0	0	0
1414	47.18	40	5	0	0	0	0	0	0	0	0
1415	47.22	40	5	0	0	0	0	0	0	0	0
1416	47.25	40	5	0	0	0	0	0	0	0	0
1417	47.28	40	5	0	0	0	0	0	0	0	0
1418	47.32	40	5	0	0	0	0	0	0	0	0
1419	47.35	40	5	0	0	0	0	0	0	0	0
1420	47.38	40	5	29.97	0	-33.3333	0	0	-33.3333	1	30
1421	47.42	40	4	29.97	-33.3333	0	-1	-33.3333	0	1	30
1422	47.45	39	4	0	0	0	0	0	0	0	0
1423	47.48	39	4	0	0	0	0	0	0	0	0
1424	47.52	39	4	0	0	0	0	0	0	0	0
1425	47.55	39	4	0	0	0	0	0	0	0	0
1426	47.58	39	4	0	0	0	0	0	0	0	0
1427	47.62	39	4	0	0	0	0	0	0	0	0
1428	47.65	39	4	0	0	0	0	0	0	0	0
1429	47.68	39	4	0	0	0	0	0	0	0	0
1430	47.72	39	4	0	0	0	0	0	0	0	0
1431	47.75	39	4	0	0	0	0	0	0	0	0
1432	47.78	39	4	0	0	0	0	0	0	0	0
1433	47.82	39	4	0	0	0	0	0	0	0	0
1434	47.85	39	4	0	0	0	0	0	0	0	0
1435	47.88	39	4	0	0	0	0	0	0	0	0
1436	47.92	39	4	0	0	0	0	0	0	0	0
1437	47.95	39	4	0	0	0	0	0	0	0	0
1438	47.98	39	4	0	0	0	0	0	0	0	0
1439	48.02	39	4	0	0	0	0	0	0	0	0
1440	48.05	39	4	0	0	0	0	0	0	0	0
1441	48.08	39	4	0	0	0	0	0	0	0	0
1442	48.12	39	4	0	0	0	0	0	0	0	0
1443	48.15	39	4	0	0	0	0	0	0	0	0
1444	48.18	39	4	0	0	0	0	0	0	0	0
1445	48.22	39	4	0	0	0	0	0	0	0	0
1446	48.25	39	4	0	0	0	0	0	0	0	0
1447	48.28	39	4	0	0	0	0	0	0	0	0
1448	48.32	39	4	0	0	0	0	0	0	0	0
1449	48.35	39	4	0	0	0	0	0	0	0	0
1450	48.38	39	4	0	0	0	0	0	0	0	0
1451	48.42	39	4	0	0	0	0	0	0	0	0
1452	48.45	39	4	0	0	0	0	0	0	0	0
1453	48.48	39	4	0	0	0	0	0	0	0	0
1454	48.52	39	4	0	0	0	0	0	0	0	0
1455	48.55	39	4	0	0	0	0	0	0	0	0
1456	48.58	39	4	0	0	0	0	0	0	0	0
1457	48.62	39	4	0	0	0	0	0	0	0	0
1458	48.65	39	4	0	0	0	0	0	0	0	0
1459	48.68	39	4	0	0	0	0	0	0	0	0
1460	48.72	39	4	0	0	0	0	0	0	0	0
1461	48.75	39	4	0	0	0	0	0	0	0	0
1462	48.78	39	4	0	0	0	0	0	0	0	0
1463	48.82	39	4	0	0	0	0	0	0	0	0
1464	48.85	39	4	0	0	0	0	0	0	0	0
1465	48.88	39	4	0	0	0	0	0	0	0	0
1466	48.92	39	4	0	0	0	0	0	0	0	0
1467	48.95	39	4	0	0	0	0	0	0	0	0
1468	48.98	39	4	0	0	0	0	0	0	0	0
1469	49.02	39	4	0	0	0	0	0	0	0	0
1470	49.05	39	4	0	0	0	0	0	0	0	0
1471	49.08	39	4	0	0	0	0	0	0	0	0
1472	49.12	39	4	0	0	0	0	0	0	0	0
1473	49.15	39	4	0	0	0	0	0	0	0	0
1474	49.18	39	4	0	0	0	0	0	0	0	0
1475	49.22	39	4	0	0	0	0	0	0	0	0
1476	49.25	39	4	0	0	0	0	0	0	0	0
1477	49.28	39	4	0	0	0	0	0	0	0	0
1478	49.32	39	4	0	0	0	0	0	0	0	0
1479	49.35	39	4	0	0	0	0	0	0	0	0
1480	49.38	39	4	0	0	0	0	0	0	0	0
1481	49.42	39	4	0	0	0	0	0	0	0	0
1482	49.45	39	4	59.94	66.6667	0	2	66.6667	0	4	60
1483	49.48	41	4	0	0	0	0	0	0	0	0
1484	49.52	41	4	0	0	0	0	0	0	0	0
1485	49.55	41	4	0	0	0	0	0	0	0	0
1486	49.58	41	4	0	0	0	0	0	0	0	0
1487	49.62	41	4	59.94	66.6667	0	2	66.6667	0	4	60
1488	49.65	43	4	0	0	0	0	0	0	0	0
1489	49.68	43	4	0	0	0	0	0	0	0	0
1490	49.72	43	4	29.97	33.3333	0	1	33.3333	0	1	30
1491	49.75	44	4	29.97	33.3333	0	1	33.3333	0	1	30
1492	49.79	45	4	0	0	0	0	0	0	0	0
1493	49.82	45	4	42.38	33.3333	33.3333	1	33.3333	33.3333	2	42.4264
1494	49.85	46	5	29.97	33.3333	0	1	33.3333	0	1	30
1495	49.89	47	5	0	0	0	0	0	0	0	0
1496	49.92	47	5	29.97	33.3333	0	1	33.3333	0	1	30
1497	49.95	48	5	0	0	0	0	0	0	0	0
1498	49.99	48	5	0	0	0	0	0	0	0	0
1499	50.02	48	5	419.56	-466.667	0	-14	-466.667	0	196	420
1500	50.05	34	5	119.88	133.333	0	4	133.333	0	16	120
1501	50.09	38	5	67.01	66.6667	-33.3333	2	66.6667	-33.3333	5	67.082
1502	50.12	40	4	89.91	100	0	3	100	0	9	90
1503	50.15	43	4	149.84	166.667	0	5	166.667	0	25	150
1504	50.19	48	4	89.91	100	0	3	100	0	9	90
1505	50.22	51	4	42.38	-33.3333	-33.3333	-1	-33.3333	-33.3333	2	42.4264
1506	50.25	50	3	42.38	-33.3333	33.3333	-1	-33.3333	33.3333	2	42.4264
1507	50.29	49	4	89.91	100	0	3	100	0	9	90
1508	50.32	52	4	0	0	0	0	0	0	0	0
1509	50.35	52	4	89.91	-100	0	-3	-100	0	9	90
1510	50.39	49	4	0	0	0	0	0	0	0	0
1511	50.42	49	4	59.94	66.6667	0	2	66.6667	0	4	60
1512	50.45	51	4	29.97	33.3333	0	1	33.3333	0	1	30
1513	50.49	52	4	0	0	0	0	0	0	0	0
1514	50.52	52	4	29.97	33.3333	0	1	33.3333	0	1	30
1515	50.55	53	4	59.94	-66.6667	0	-2	-66.6667	0	4	60
1516	50.59	51	4	59.94	66.6667	0	2	66.6667	0	4	60
1517	50.62	53	4	59.94	66.6667	0	2	66.6667	0	4	60
1518	50.65	55	4	42.38	-33.3333	33.3333	-1	-33.3333	33.3333	2	42.4264
1519	50.69	54	5	42.38	33.3333	-33.3333	1	33.3333	-33.3333	2	42.4264
1520	50.72	55	4	29.97	-33.3333	0	-1	-33.3333	0	1	30
1521	50.75	54	4	67.01	66.6667	33.3333	2	66.6667	33.3333	5	67.082
1522	50.79	56	5	149.84	-166.667	0	-5	-166.667	0	25	150
1523	50.82	51	5	0	0	0	0	0	0	0	0
1524	50.85	51	5	29.97	0	-33.3333	0	0	-33.3333	1	30
1525	50.89	51	4	29.97	33.3333	0	1	33.3333	0	1	30
1526	50.92	52	4	29.97	0	33.3333	0	0	33.3333	1	30
1527	50.95	52	5	216.11	-200	133.333	-6	-200	133.333	52	216.333
1528	50.99	46	9	0	0	0	0	0	0	0	0
1529	51.02	46	9	0	0	0	0	0	0	0	0
1530	51.05	46	9	0	0	0	0	0	0	0	0
1531	51.09	46	9	0	0	0	0	0	0	0	0
1532	51.12	46	9	85.35	33.3333	89	1	33.3333	89	8.1289	85.5337
1533	51.15	47	11.67	9.99	0	11	0	0	11	0.1089	9.9
1534	51.19	47	12	0	0	0	0	0	0	0	0
1535	51.22	47	12	6.7	6.66667	-3.33333	0.2	6.66667	-3.33333	0.05	6.7082
1536	51.25	47.2	11.9	6.7	-6.66667	3.33333	-0.2	-6.66667	3.33333	0.05	6.7082
1537	51.29	47	12	3.33	-3.66667	0	-0.11	-3.66667	0	0.0121	3.3
1538	51.32	46.89	12	3.33	3.66667	0	0.11	3.66667	0	0.0121	3.3
1539	51.35	47	12	8.99	-10	0	-0.3	-10	0	0.09	9
1540	51.39	46.7	12	5.77	-2	-6	-0.06	-2	-6	0.036	5.6921
1541	51.42	46.64	11.82	10.68	-11.3333	-4	-0.34	-11.3333	-4	0.13	10.8167
1542	51.45	46.3	11.7	29.67	23.3333	-23.3333	0.7	23.3333	-23.3333	0.98	29.6985
1543	51.49	47	11	0	0	0	0	0	0	0	0
1544	51.52	47	11	0	0	0	0	0	0	0	0
1545	51.55	47	11	0	0	0	0	0	0	0	0
1546	51.59	47	11	0	0	0	0	0	0	0	0
1547	51.62	47	11	0	0	0	0	0	0	0	0
1548	51.65	47	11	29.97	33.3333	0	1	33.3333	0	1	30
1549	51.69	48	11	0	0	0	0	0	0	0	0
1550	51.72	48	11	0	0	0	0	0	0	0	0
1551	51.75	48	11	0	0	0	0	0	0	0	0
1552	51.79	48	11	0	0	0	0	0	0	0	0
1553	51.82	48	11	59.94	0	-66.6667	0	0	-66.6667	4	60
1554	51.85	48	9	0	0	0	0	0	0	0	0
1555	51.89	48	9	0	0	0	0	0	0	0	0
1556	51.92	48	9	0	0	0	0	0	0	0	0
1557	51.95	48	9	0	0	0	0	0	0	0	0
1558	51.99	48	9	94.77	100	-33.3333	3	100	-33.3333	10	94.8683
1559	52.02	51	8	59.94	-66.6667	0	-2	-66.6667	0	4	60
1560	52.05	49	8	0	0	0	0	0	0	0	0
1561	52.09	49	8	0	0	0	0	0	0	0	0
1562	52.12	49	8	0	0	0	0	0	0	0	0
1563	52.15	49	8	0	0	0	0	0	0	0	0
1564	52.19	49	8	0	0	0	0	0	0	0	0
1565	52.22	49	8	0	0	0	0	0	0	0	0
1566	52.25	49	8	0	0	0	0	0	0	0	0
1567	52.29	49	8	29.97	-33.3333	0	-1	-33.3333	0	1	30
1568	52.32	48	8	0	0	0	0	0	0	0	0
1569	52.35	48	8	29.97	-33.3333	0	-1	-33.3333	0	1	30
1570	52.39	47	8	0	0	0	0	0	0	0	0
1571	52.42	47	8	0	0	0	0	0	0	0	0
1572	52.45	47	8	0	0	0	0	0	0	0	0
1573	52.49	47	8	0	0	0	0	0	0	0	0
1574	52.52	47	8	0	0	0	0	0	0	0	0
1575	52.55	47	8	0	0	0	0	0	0	0	0
1576	52.59	47	8	0	0	0	0	0	0	0	0
1577	52.62	47	8	0	0	0	0	0	0	0	0
1578	52.65	47	8	29.97	-33.3333	0	-1	-33.3333	0	1	30
1579	52.69	46	8	0	0	0	0	0	0	0	0
1580	52.72	46	8	0	0	0	0	0	0	0	0
1581	52.75	46	8	0	0	0	0	0	0	0	0
1582	52.79	46	8	0	0	0	0	0	0	0	0
1583	52.82	46	8	29.97	0	-33.3333	0	0	-33.3333	1	30
1584	52.85	46	7	0	0	0	0	0	0	0	0
1585	52.89	46	7	0	0	0	0	0	0	0	0
1586	52.92	46	7	0	0	0	0	0	0	0	0
1587	52.96	46	7	29.97	0	-33.3333	0	0	-33.3333	1	30
1588	52.99	46	6	0	0	0	0	0	0	0	0
1589	53.02	46	6	59.94	-66.6667	0	-2	-66.6667	0	4	60
1590	53.06	44	6	0	0	0	0	0	0	0	0
1591	53.09	44	6	0	0	0	0	0	0	0	0
1592	53.12	44	6	42.38	-33.3333	-33.3333	-1	-33.3333	-33.3333	2	42.4264
1593	53.16	43	5	0	0	0	0	0	0	0	0
1594	53.19	43	5	0	0	0	0	0	0	0	0
1595	53.22	43	5	0	0	0	0	0	0	0	0
1596	53.26	43	5	29.97	-33.3333	0	-1	-33.3333	0	1	30
1597	53.29	42	5	0	0	0	0	0	0	0	0
1598	53.32	42	5	0	0	0	0	0	0	0	0
1599	53.36	42	5	0	0	0	0	0	0	0	0
1600	53.39	42	5	0	0	0	0	0	0	0	0
1601	53.42	42	5	0	0	0	0	0	0	0	0
1602	53.46	42	5	0	0	0	0	0	0	0	0
1603	53.49	42	5	0	0	0	0	0	0	0	0
1604	53.52	42	5	0	0	0	0	0	0	0	0
1605	53.56	42	5	0	0	0	0	0	0	0	0
1606	53.59	42	5	0	0	0	0	0	0	0	0
1607	53.62	42	5	0	0	0	0	0	0	0	0
1608	53.66	42	5	0	0	0	0	0	0	0	0
1609	53.69	42	5	0	0	0	0	0	0	0	0
1610	53.72	42	5	0	0	0	0	0	0	0	0
1611	53.76	42	5	0	0	0	0	0	0	0	0
1612	53.79	42	5	29.97	33.3333	0	1	33.3333	0	1	30
1613	53.82	43	5	0	0	0	0	0	0	0	0
1614	53.86	43	5	0	0	0	0	0	0	0	0
1615	53.89	43	5	0	0	0	0	0	0	0	0
1616	53.92	43	5	0	0	0	0	0	0	0	0
1617	53.96	43	5	29.97	-33.3333	0	-1	-33.3333	0	1	30
1618	53.99	42	5	0	0	0	0	0	0	0	0
1619	54.02	42	5	0	0	0	0	0	0	0	0
1620	54.06	42	5	29.97	0	-33.3333	0	0	-33.3333	1	30
1621	54.09	42	4	0	0	0	0	0	0	0	0
1622	54.12	42	4	0	0	0	0	0	0	0	0
1623	54.16	42	4	0	0	0	0	0	0	0	0
1624	54.19	42	4	0	0	0	0	0	0	0	0
1625	54.22	42	4	0	0	0	0	0	0	0	0
1626	54.26	42	4	0	0	0	0	0	0	0	0
1627	54.29	42	4	0	0	0	0	0	0	0	0
1628	54.32	42	4	29.97	0	33.3333	0	0	33.3333	1	30
1629	54.36	42	5	0	0	0	0	0	0	0	0
1630	54.39	42	5	0	0	0	0	0	0	0	0
1631	54.42	42	5	0	0	0	0	0	0	0	0
1632	54.46	42	5	0	0	0	0	0	0	0	0
1633	54.49	42	5	0	0	0	0	0	0	0	0
1634	54.52	42	5	29.97	-33.3333	0	-1	-33.3333	0	1	30
1635	54.56	41	5	59.94	0	-66.6667	0	0	-66.6667	4	60
1636	54.59	41	3	0	0	0	0	0	0	0	0
1637	54.62	41	3	0	0	0	0	0	0	0	0
1638	54.66	41	3	0	0	0	0	0	0	0	0
1639	54.69	41	3	29.97	0	33.3333	0	0	33.3333	1	30
1640	54.72	41	4	0	0	0	0	0	0	0	0
1641	54.76	41	4	0	0	0	0	0	0	0	0
1642	54.79	41	4	0	0	0	0	0	0	0	0
1643	54.82	41	4	0	0	0	0	0	0	0	0
1644	54.86	41	4	29.97	-33.3333	0	-1	-33.3333	0	1	30
1645	54.89	40	4	0	0	0	0	0	0	0	0
1646	54.92	40	4	0	0	0	0	0	0	0	0
1647	54.96	40	4	29.97	33.3333	0	1	33.3333	0	1	30
1648	54.99	41	4	0	0	0	0	0	0	0	0
1649	55.02	41	4	0	0	0	0	0	0	0	0
1650	55.06	41	4	0	0	0	0	0	0	0	0
1651	55.09	41	4	0	0	0	0	0	0	0	0
1652	55.12	41	4	0	0	0	0	0	0	0	0
1653	55.16	41	4	0	0	0	0	0	0	0	0
1654	55.19	41	4	0	0	0	0	0	0	0	0
1655	55.22	41	4	0	0	0	0	0	0	0	0
1656	55.26	41	4	0	0	0	0	0	0	0	0
1657	55.29	41	4	0	0	0	0	0	0	0	0
1658	55.32	41	4	29.97	33.3333	0	1	33.3333	0	1	30
1659	55.36	42	4	0	0	0	0	0	0	0	0
1660	55.39	42	4	0	0	0	0	0	0	0	0
1661	55.42	42	4	0	0	0	0	0	0	0	0
1662	55.46	42	4	0	0	0	0	0	0	0	0
1663	55.49	42	4	29.97	-33.3333	0	-1	-33.3333	0	1	30
1664	55.52	41	4	0	0	0	0	0	0	0	0
1665	55.56	41	4	0	0	0	0	0	0	0	0
1666	55.59	41	4	0	0	0	0	0	0	0	0
1667	55.62	41	4	0	0	0	0	0	0	0	0
1668	55.66	41	4	0	0	0	0	0	0	0	0
1669	55.69	41	4	0	0	0	0	0	0	0	0
1670	55.72	41	4	0	0	0	0	0	0	0	0
1671	55.76	41	4	0	0	0	0	0	0	0	0
1672	55.79	41	4	0	0	0	0	0	0	0	0
1673	55.82	41	4	0	0	0	0	0	0	0	0
1674	55.86	41	4	0	0	0	0	0	0	0	0
1675	55.89	41	4	0	0	0	0	0	0	0	0
1676	55.92	41	4	0	0	0	0	0	0	0	0
1677	55.96	41	4	29.97	0	33.3333	0	0	33.3333	1	30
1678	55.99	41	5	0	0	0	0	0	0	0	0
1679	56.02	41	5	0	0	0	0	0	0	0	0
1680	56.06	41	5	0	0	0	0	0	0	0	0
1681	56.09	41	5	29.97	0	-33.3333	0	0	-33.3333	1	30
1682	56.12	41	4	0	0	0	0	0	0	0	0
1683	56.16	41	4	0	0	0	0	0	0	0	0
1684	56.19	41	4	0	0	0	0	0	0	0	0
1685	56.23	41	4	0	0	0	0	0	0	0	0
1686	56.26	41	4	0	0	0	0	0	0	0	0
1687	56.29	41	4	0	0	0	0	0	0	0	0
1688	56.33	41	4	0	0	0	0	0	0	0	0
1689	56.36	41	4	0	0	0	0	0	0	0	0
1690	56.39	41	4	0	0	0	0	0	0	0	0
1691	56.43	41	4	0	0	0	0	0	0	0	0
1692	56.46	41	4	0	0	0	0	0	0	0	0
1693	56.49	41	4	0	0	0	0	0	0	0	0
1694	56.53	41	4	0	0	0	0	0	0	0	0
1695	56.56	41	4	0	0	0	0	0	0	0	0
1696	56.59	41	4	0	0	0	0	0	0	0	0
1697	56.63	41	4	0	0	0	0	0	0	0	0
1698	56.66	41	4	0	0	0	0	0	0	0	0
1699	56.69	41	4	0	0	0	0	0	0	0	0
1700	56.73	41	4	0	0	0	0	0	0	0	0
1701	56.76	41	4	0	0	0	0	0	0	0	0
1702	56.79	41	4	0	0	0	0	0	0	0	0
1703	56.83	41	4	42.38	-33.3333	33.3333	-1	-33.3333	33.3333	2	42.4264
1704	56.86	40	5	29.97	0	-33.3333	0	0	-33.3333	1	30
1705	56.89	40	4	0	0	0	0	0	0	0	0
1706	56.93	40	4	0	0	0	0	0	0	0	0
1707	56.96	40	4	0	0	0	0	0	0	0	0
1708	56.99	40	4	0	0	0	0	0	0	0	0
1709	57.03	40	4	0	0	0	0	0	0	0	0
1710	57.06	40	4	0	0	0	0	0	0	0	0
1711	57.09	40	4	0	0	0	0	0	0	0	0
1712	57.13	40	4	0	0	0	0	0	0	0	0
1713	57.16	40	4	0	0	0	0	0	0	0	0
1714	57.19	40	4	0	0	0	0	0	0	0	0
1715	57.23	40	4	0	0	0	0	0	0	0	0
1716	57.26	40	4	0	0	0	0	0	0	0	0
1717	57.29	40	4	0	0	0	0	0	0	0	0
1718	57.33	40	4	0	0	0	0	0	0	0	0
1719	57.36	40	4	29.97	33.3333	0	1	33.3333	0	1	30
1720	57.39	41	4	0	0	0	0	0	0	0	0
1721	57.43	41	4	0	0	0	0	0	0	0	0
1722	57.46	41	4	0	0	0	0	0	0	0	0
1723	57.49	41	4	209.78	233.333	0	7	233.333	0	49	210
1724	57.53	48	4	59.94	-66.6667	0	-2	-66.6667	0	4	60
1725	57.56	46	4	0	0	0	0	0	0	0	0
1726	57.59	46	4	0	0	0	0	0	0	0	0
1727	57.63	46	4	0	0	0	0	0	0	0	0
1728	57.66	46	4	0	0	0	0	0	0	0	0
1729	57.69	46	4	0	0	0	0	0	0	0	0
1730	57.73	46	4	0	0	0	0	0	0	0	0
1731	57.76	46	4	0	0	0	0	0	0	0	0
1732	57.79	46	4	0	0	0	0	0	0	0	0
1733	57.83	46	4	0	0	0	0	0	0	0	0
1734	57.86	46	4	0	0	0	0	0	0	0	0
1735	57.89	46	4	0	0	0	0	0	0	0	0
1736	57.93	46	4	0	0	0	0	0	0	0	0
1737	57.96	46	4	0	0	0	0	0	0	0	0
1738	57.99	46	4	0	0	0	0	0	0	0	0
1739	58.03	46	4	42.38	33.3333	-33.3333	1	33.3333	-33.3333	2	42.4264
1740	58.06	47	3	0	0	0	0	0	0	0	0
1741	58.09	47	3	0	0	0	0	0	0	0	0
1742	58.13	47	3	0	0	0	0	0	0	0	0
1743	58.16	47	3	0	0	0	0	0	0	0	0
1744	58.19	47	3	0	0	0	0	0	0	0	0
1745	58.23	47	3	0	0	0	0	0	0	0	0
1746	58.26	47	3	0	0	0	0	0	0	0	0
1747	58.29	47	3	0	0	0	0	0	0	0	0
1748	58.33	47	3	0	0	0	0	0	0	0	0
1749	58.36	47	3	0	0	0	0	0	0	0	0
1750	58.39	47	3	0	0	0	0	0	0	0	0
1751	58.43	47	3	0	0	0	0	0	0	0	0
1752	58.46	47	3	0	0	0	0	0	0	0	0
1753	58.49	47	3	0	0	0	0	0	0	0	0
1754	58.53	47	3	0	0	0	0	0	0	0	0
1755	58.56	47	3	0	0	0	0	0	0	0	0
1756	58.59	47	3	0	0	0	0	0	0	0	0
1757	58.63	47	3	0	0	0	0	0	0	0	0
1758	58.66	47	3	42.38	-33.3333	33.3333	-1	-33.3333	33.3333	2	42.4264
1759	58.69	46	4	0	0	0	0	0	0	0	0
1760	58.73	46	4	0	0	0	0	0	0	0	0
1761	58.76	46	4	0	0	0	0	0	0	0	0
1762	58.79	46	4	0	0	0	0	0	0	0	0
1763	58.83	46	4	0	0	0	0	0	0	0	0
1764	58.86	46	4	0	0	0	0	0	0	0	0
1765	58.89	46	4	0	0	0	0	0	0	0	0
1766	58.93	46	4	0	0	0	0	0	0	0	0
1767	58.96	46	4	0	0	0	0	0	0	0	0
1768	58.99	46	4	0	0	0	0	0	0	0	0
1769	59.03	46	4	0	0	0	0	0	0	0	0
1770	59.06	46	4	29.97	0	33.3333	0	0	33.3333	1	30
1771	59.09	46	5	0	0	0	0	0	0	0	0
1772	59.13	46	5	42.38	33.3333	-33.3333	1	33.3333	-33.3333	2	42.4264
1773	59.16	47	4	0	0	0	0	0	0	0	0
1774	59.19	47	4	29.97	-33.3333	0	-1	-33.3333	0	1	30
1775	59.23	46	4	94.77	-100	33.3333	-3	-100	33.3333	10	94.8683
1776	59.26	43	5	29.97	0	33.3333	0	0	33.3333	1	30
1777	59.29	43	6	29.97	-33.3333	0	-1	-33.3333	0	1	30
1778	59.33	42	6	0	0	0	0	0	0	0	0
1779	59.36	42	6	0	0	0	0	0	0	0	0
1780	59.4	42	6	29.97	0	33.3333	0	0	33.3333	1	30
1781	59.43	42	7	0	0	0	0	0	0	0	0
1782	59.46	42	7	0	0	0	0	0	0	0	0
1783	59.5	42	7	0	0	0	0	0	0	0	0
1784	59.53	42	7	0	0	0	0	0	0	0	0
1785	59.56	42	7	0	0	0	0	0	0	0	0
1786	59.6	42	7	0	0	0	0	0	0	0	0
1787	59.63	42	7	0	0	0	0	0	0	0	0
1788	59.66	42	7	0	0	0	0	0	0	0	0
1789	59.7	42	7	0	0	0	0	0	0	0	0
1790	59.73	42	7	0	0	0	0	0	0	0	0
1791	59.76	42	7	0	0	0	0	0	0	0	0
1792	59.8	42	7	0	0	0	0	0	0	0	0
1793	59.83	42	7	0	0	0	0	0	0	0	0
1794	59.86	42	7	0	0	0	0	0	0	0	0
1795	59.9	42	7	59.94	-66.6667	0	-2	-66.6667	0	4	60
1796	59.93	40	7	0	0	0	0	0	0	0	0
1797	59.96	40	7	89.91	100	0	3	100	0	9	90
1798	60	43	7	0	0	0	0	0	0	0	0
1799	60.03	43	7	59.94	66.6667	0	2	66.6667	0	4	60
1800	60.06	45	7	0	0	0	0	0	0	0	0
1801	60.1	45	7	42.38	33.3333	33.3333	1	33.3333	33.3333	2	42.4264
1802	60.13	46	8	27.41	19	-23.6667	0.57	19	-23.6667	0.829	27.3148
1803	60.16	46.57	7.29	7.03	3.33333	7	0.1	3.33333	7	0.0541	6.97782
1804	60.2	46.67	7.5	31.59	11	33.3333	0.33	11	33.3333	1.1089	31.5913
1805	60.23	47	8.5	4.99	0	5.66667	0	0	5.66667	0.0289	5.1
1806	60.26	47	8.67	0	0	0	0	0	0	0	0
1807	60.3	47	8.67	7.14	-4.66667	6.33333	-0.14	-4.66667	6.33333	0.0557	7.08025
1808	60.33	46.86	8.86	0	0	0	0	0	0	0	0
1809	60.36	46.86	8.86	4.28	-5	0	-0.15	-5	0	0.0225	4.5
1810	60.4	46.71	8.86	10.66	-11	-3.66667	-0.33	-11	-3.66667	0.121	10.4355
1811	60.43	46.38	8.75	13.51	-12.6667	8.33333	-0.38	-12.6667	8.33333	0.2069	13.6459
1812	60.46	46	9	0	0	0	0	0	0	0	0
1813	60.5	46	9	3.75	-4	0	-0.12	-4	0	0.0144	3.6
1814	60.53	45.88	9	14.42	11.3333	-11	0.34	11.3333	-11	0.2245	14.2144
1815	60.56	46.22	8.67	3.33	3.66667	0	0.11	3.66667	0	0.0121	3.3
1816	60.6	46.33	8.67	0	0	0	0	0	0	0	0
1817	60.63	46.33	8.67	0	0	0	0	0	0	0	0
1818	60.66	46.33	8.67	16.65	-14.6667	-11.3333	-0.44	-14.6667	-11.3333	0.3092	16.6817
1819	60.7	45.89	8.33	7.08	3.66667	-6.66667	0.11	3.66667	-6.66667	0.0521	6.84763
1820	60.73	46	8.13	3.75	0	-4.33333	0	0	-4.33333	0.0169	3.9
1821	60.76	46	8	11.24	-12.3333	0	-0.37	-12.3333	0	0.1369	11.1
1822	60.8	45.63	8	0	0	0	0	0	0	0	0
1823	60.83	45.63	8	3.75	-4.33333	0	-0.13	-4.33333	0	0.0169	3.9
1824	60.86	45.5	8	13	-9.33333	-11	-0.28	-9.33333	-11	0.1873	12.9835
1825	60.9	45.22	7.67	5.78	-3	-5.66667	-0.09	-3	-5.66667	0.037	5.77062
1826	60.93	45.13	7.5	0	0	0	0	0	0	0	0
1827	60.96	45.13	7.5	8	6.66667	5.66667	0.2	6.66667	5.66667	0.0689	7.87464
1828	61	45.33	7.67	13.59	9	-12.3333	0.27	9	-12.3333	0.2098	13.7412
1829	61.03	45.6	7.3	10.45	6	-10	0.18	6	-10	0.1224	10.4957
1830	61.06	45.78	7	16.65	-18.6667	0	-0.56	-18.6667	0	0.3136	16.8
1831	61.1	45.22	7	3.33	0	-3.66667	0	0	-3.66667	0.0121	3.3
1832	61.13	45.22	6.89	10.4	1.66667	-11.3333	0.05	1.66667	-11.3333	0.1181	10.3097
1833	61.16	45.27	6.55	0	0	0	0	0	0	0	0
1834	61.2	45.27	6.55	9.39	-9	5	-0.27	-9	5	0.0954	9.26607
1835	61.23	45	6.7	7.15	6	-5	0.18	6	-5	0.0549	7.02922
1836	61.26	45.18	6.55	58.63	44	-48.3333	1.32	44	-48.3333	3.8449	58.8252
1837	61.3	46.5	5.1	15.14	13	-10.6667	0.39	13	-10.6667	0.2545	15.1344
1838	61.33	46.89	4.78	22.35	10.3333	-22.6667	0.31	10.3333	-22.6667	0.5585	22.4199
1839	61.36	47.2	4.1	0	0	0	0	0	0	0	0
1840	61.4	47.2	4.1	36.09	26.6667	30	0.8	26.6667	30	1.45	36.1248
1841	61.43	48	5	0	0	0	0	0	0	0	0
1842	61.46	48	5	0	0	0	0	0	0	0	0
1843	61.5	48	5	0	0	0	0	0	0	0	0
1844	61.53	48	5	67.01	-66.6667	-33.3333	-2	-66.6667	-33.3333	5	67.082
1845	61.56	46	4	0	0	0	0	0	0	0	0
1846	61.6	46	4	0	0	0	0	0	0	0	0
1847	61.63	46	4	0	0	0	0	0	0	0	0
1848	61.66	46	4	0	0	0	0	0	0	0	0
1849	61.7	46	4	29.97	-33.3333	0	-1	-33.3333	0	1	30
1850	61.73	45	4	0	0	0	0	0	0	0	0
1851	61.76	45	4	0	0	0	0	0	0	0	0
1852	61.8	45	4	0	0	0	0	0	0	0	0
1853	61.83	45	4	0	0	0	0	0	0	0	0
1854	61.86	45	4	0	0	0	0	0	0	0	0
1855	61.9	45	4	29.97	-33.3333	0	-1	-33.3333	0	1	30
1856	61.93	44	4	0	0	0	0	0	0	0	0
1857	61.96	44	4	29.97	-33.3333	0	-1	-33.3333	0	1	30
1858	62	43	4	0	0	0	0	0	0	0	0
1859	62.03	43	4	0	0	0	0	0	0	0	0
1860	62.06	43	4	0	0	0	0	0	0	0	0
1861	62.1	43	4	0	0	0	0	0	0	0	0
1862	62.13	43	4	0	0	0	0	0	0	0	0
1863	62.16	43	4	29.97	0	-33.3333	0	0	-33.3333	1	30
1864	62.2	43	3	0	0	0	0	0	0	0	0
1865	62.23	43	3	0	0	0	0	0	0	0	0
1866	62.26	43	3	0	0	0	0	0	0	0	0
1867	62.3	43	3	0	0	0	0	0	0	0	0
1868	62.33	43	3	0	0	0	0	0	0	0	0
1869	62.36	43	3	0	0	0	0	0	0	0	0
1870	62.4	43	3	0	0	0	0	0	0	0	0
1871	62.43	43	3	0	0	0	0	0	0	0	0
1872	62.46	43	3	0	0	0	0	0	0	0	0
1873	62.5	43	3	0	0	0	0	0	0	0	0
1874	62.53	43	3	0	0	0	0	0	0	0	0
1875	62.57	43	3	0	0	0	0	0	0	0	0
1876	62.6	43	3	0	0	0	0	0	0	0	0
1877	62.63	43	3	0	0	0	0	0	0	0	0
1878	62.67	43	3	0	0	0	0	0	0	0	0
1879	62.7	43	3	29.97	0	33.3333	0	0	33.3333	1	30
1880	62.73	43	4	0	0	0	0	0	0	0	0
1881	62.77	43	4	0	0	0	0	0	0	0	0
1882	62.8	43	4	0	0	0	0	0	0	0	0
1883	62.83	43	4	0	0	0	0	0	0	0	0
1884	62.87	43	4	0	0	0	0	0	0	0	0
1885	62.9	43	4	29.97	-33.3333	0	-1	-33.3333	0	1	30
1886	62.93	42	4	15.79	-16.6667	5.66667	-0.5	-16.6667	5.66667	0.2789	15.8433
1887	62.97	41.5	4.17	15.79	16.6667	-5.66667	0.5	16.6667	-5.66667	0.2789	15.8433
1888	63	42	4	0	0	0	0	0	0	0	0
1889	63.03	42	4	42.38	-33.3333	-33.3333	-1	-33.3333	-33.3333	2	42.4264
1890	63.07	41	3	42.38	33.3333	33.3333	1	33.3333	33.3333	2	42.4264
1891	63.1	42	4	0	0	0	0	0	0	0	0
1892	63.13	42	4	0	0	0	0	0	0	0	0
1893	63.17	42	4	0	0	0	0	0	0	0	0
1894	63.2	42	4	0	0	0	0	0	0	0	0
1895	63.23	42	4	0	0	0	0	0	0	0	0
1896	63.27	42	4	0	0	0	0	0	0	0	0
1897	63.3	42	4	0	0	0	0	0	0	0	0
1898	63.33	42	4	24.71	-26.6667	6.66667	-0.8	-26.6667	6.66667	0.68	24.7386
1899	63.37	41.2	4.2	0	0	0	0	0	0	0	0
1900	63.4	41.2	4.2	7.2	-6.66667	4.33333	-0.2	-6.66667	4.33333	0.0569	7.15612
1901	63.43	41	4.33	36.02	33.3333	22.3333	1	33.3333	22.3333	1.4489	36.1111
1902	63.47	42	5	0	0	0	0	0	0	0	0
1903	63.5	42	5	29.97	0	-33.3333	0	0	-33.3333	1	30
1904	63.53	42	4	0	0	0	0	0	0	0	0
1905	63.57	42	4	43.22	-40	26.6667	-1.2	-40	26.6667	2.08	43.2666
1906	63.6	40.8	4.8	0	0	0	0	0	0	0	0
1907	63.63	40.8	4.8	10.81	-10	6.66667	-0.3	-10	6.66667	0.13	10.8167
1908	63.67	40.5	5	6.7	-3.33333	6.66667	-0.1	-3.33333	6.66667	0.05	6.7082
1909	63.7	40.4	5.2	8.48	-6.66667	6.66667	-0.2	-6.66667	6.66667	0.08	8.48528
1910	63.73	40.2	5.4	0	0	0	0	0	0	0	0
1911	63.77	40.2	5.4	13.4	-6.66667	-13.3333	-0.2	-6.66667	-13.3333	0.2	13.4164
1912	63.8	40	5	0	0	0	0	0	0	0	0
1913	63.83	40	5	29.97	33.3333	0	1	33.3333	0	1	30
1914	63.87	41	5	0	0	0	0	0	0	0	0
1915	63.9	41	5	61.78	-66.6667	16.6667	-2	-66.6667	16.6667	4.25	61.8466
1916	63.93	39	5.5	61.78	66.6667	16.6667	2	66.6667	16.6667	4.25	61.8466
1917	63.97	41	6	84.76	-93.3333	-13.3333	-2.8	-93.3333	-13.3333	8	84.8528
1918	64	38.2	5.6	6.7	-6.66667	-3.33333	-0.2	-6.66667	-3.33333	0.05	6.7082
1919	64.03	38	5.5	24.16	-26.6667	3.33333	-0.8	-26.6667	3.33333	0.65	24.1868
1920	64.07	37.2	5.6	6.7	-6.66667	-3.33333	-0.2	-6.66667	-3.33333	0.05	6.7082
1921	64.1	37	5.5	0	0	0	0	0	0	0	0
1922	64.13	37	5.5	10.81	-6.66667	10	-0.2	-6.66667	10	0.13	10.8167
1923	64.17	36.8	5.8	17.98	20	0	0.6	20	0	0.36	18
1924	64.2	37.4	5.8	11.39	3.33333	12.3333	0.1	3.33333	12.3333	0.1469	11.4983
1925	64.23	37.5	6.17	15.79	-16.6667	-5.66667	-0.5	-16.6667	-5.66667	0.2789	15.8433
1926	64.27	37	6	0	0	0	0	0	0	0	0
1927	64.3	37	6	0	0	0	0	0	0	0	0
1928	64.33	37	6	0	0	0	0	0	0	0	0
1929	64.37	37	6	0	0	0	0	0	0	0	0
1930	64.4	37	6	18.95	-6.66667	20	-0.2	-6.66667	20	0.4	18.9737
1931	64.43	36.8	6.6	24.16	-26.6667	-3.33333	-0.8	-26.6667	-3.33333	0.65	24.1868
1932	64.47	36	6.5	14.98	0	16.6667	0	0	16.6667	0.25	15
1933	64.5	36	7	0	0	0	0	0	0	0	0
1934	64.53	36	7	59.94	66.6667	0	2	66.6667	0	4	60
1935	64.57	38	7	33.51	-33.3333	-16.6667	-1	-33.3333	-16.6667	1.25	33.541
1936	64.6	37	6.5	0	0	0	0	0	0	0	0
1937	64.63	37	6.5	6.7	-6.66667	-3.33333	-0.2	-6.66667	-3.33333	0.05	6.7082
1938	64.67	36.8	6.4	13.4	6.66667	-13.3333	0.2	6.66667	-13.3333	0.2	13.4164
1939	64.7	37	6	33.51	-33.3333	16.6667	-1	-33.3333	16.6667	1.25	33.541
1940	64.73	36	6.5	0	0	0	0	0	0	0	0
1941	64.77	36	6.5	0	0	0	0	0	0	0	0
1942	64.8	36	6.5	33.51	33.3333	16.6667	1	33.3333	16.6667	1.25	33.541
1943	64.83	37	7	37.91	-40	-13.3333	-1.2	-40	-13.3333	1.6	37.9473
1944	64.87	35.8	6.6	24.16	-26.6667	-3.33333	-0.8	-26.6667	-3.33333	0.65	24.1868
1945	64.9	35	6.5	0	0	0	0	0	0	0	0
1946	64.93	35	6.5	74.92	-66.6667	50	-2	-66.6667	50	6.25	75
1947	64.97	33	8	55.26	40	-46.6667	1.2	40	-46.6667	3.4	55.3173
1948	65	34.2	6.6	0	0	0	0	0	0	0	0
1949	65.03	34.2	6.6	42.38	-6.66667	46.6667	-0.2	-6.66667	46.6667	2	42.4264
1950	65.07	34	8	29.97	0	-33.3333	0	0	-33.3333	1	30
1951	65.1	34	7	0	0	0	0	0	0	0	0
1952	65.13	34	7	13.4	6.66667	-13.3333	0.2	6.66667	-13.3333	0.2	13.4164
1953	65.17	34.2	6.6	9.48	10	-3.33333	0.3	10	-3.33333	0.1	9.48683
1954	65.2	34.5	6.5	0	0	0	0	0	0	0	0
1955	65.23	34.5	6.5	9.48	10	-3.33333	0.3	10	-3.33333	0.1	9.48683
1956	65.27	34.8	6.4	37.91	40	-13.3333	1.2	40	-13.3333	1.6	37.9473
1957	65.3	36	6	59.94	-66.6667	0	-2	-66.6667	0	4	60
1958	65.33	34	6	8.48	6.66667	6.66667	0.2	6.66667	6.66667	0.08	8.48528
1959	65.37	34.2	6.2	16.95	-13.3333	-13.3333	-0.4	-13.3333	-13.3333	0.32	16.9706
1960	65.4	33.8	5.8	5.99	0	-6.66667	0	0	-6.66667	0.04	6
1961	65.43	33.8	5.6	0	0	0	0	0	0	0	0
1962	65.47	33.8	5.6	9.48	-10	-3.33333	-0.3	-10	-3.33333	0.1	9.48683
1963	65.5	33.5	5.5	21.19	16.6667	16.6667	0.5	16.6667	16.6667	0.5	21.2132
1964	65.53	34	6	0	0	0	0	0	0	0	0
1965	65.57	34	6	67.01	66.6667	-33.3333	2	66.6667	-33.3333	5	67.082
1966	65.6	36	5	0	0	0	0	0	0	0	0
1967	65.63	36	5	0	0	0	0	0	0	0	0
1968	65.67	36	5	0	0	0	0	0	0	0	0
1969	65.7	36	5	0	0	0	0	0	0	0	0
1970	65.73	36	5	29.97	33.3333	0	1	33.3333	0	1	30
1971	65.77	37	5	0	0	0	0	0	0	0	0
1972	65.8	37	5	0	0	0	0	0	0	0	0
1973	65.84	37	5	0	0	0	0	0	0	0	0
1974	65.87	37	5	0	0	0	0	0	0	0	0
1975	65.9	37	5	0	0	0	0	0	0	0	0
1976	65.94	37	5	59.94	66.6667	0	2	66.6667	0	4	60
1977	65.97	39	5	29.97	33.3333	0	1	33.3333	0	1	30
1978	66	40	5	0	0	0	0	0	0	0	0
1979	66.04	40	5	0	0	0	0	0	0	0	0
1980	66.07	40	5	0	0	0	0	0	0	0	0
1981	66.1	40	5	0	0	0	0	0	0	0	0
1982	66.14	40	5	29.97	0	33.3333	0	0	33.3333	1	30
1983	66.17	40	6	0	0	0	0	0	0	0	0
1984	66.2	40	6	29.97	0	-33.3333	0	0	-33.3333	1	30
1985	66.24	40	5	0	0	0	0	0	0	0	0
1986	66.27	40	5	29.97	33.3333	0	1	33.3333	0	1	30
1987	66.3	41	5	42.38	33.3333	-33.3333	1	33.3333	-33.3333	2	42.4264
1988	66.34	42	4	0	0	0	0	0	0	0	0
1989	66.37	42	4	0	0	0	0	0	0	0	0
1990	66.4	42	4	0	0	0	0	0	0	0	0
1991	66.44	42	4	0	0	0	0	0	0	0	0
1992	66.47	42	4	0	0	0	0	0	0	0	0
1993	66.5	42	4	0	0	0	0	0	0	0	0
1994	66.54	42	4	0	0	0	0	0	0	0	0
1995	66.57	42	4	29.97	-33.3333	0	-1	-33.3333	0	1	30
1996	66.6	41	4	0	0	0	0	0	0	0	0
1997	66.64	41	4	0	0	0	0	0	0	0	0
1998	66.67	41	4	0	0	0	0	0	0	0	0
1999	66.7	41	4	42.38	-33.3333	33.3333	-1	-33.3333	33.3333	2	42.4264
2000	66.74	40	5	37.91	-40	-13.3333	-1.2	-40	-13.3333	1.6	37.9473
[truncated: 24,911 more rows]
