# Supplementary material for: Statistical Mechanics of Zooplankton
Source: PLoS One. 2015 Aug 13;10(8):e0135258. doi: 10.1371/journal.pone.0135258 (PMC4535848; doi:10.1371/journal.pone.0135258)
Supplement: S1 Data Files — Information on the file contents and the data format is contained. (ZIP) [file pone.0135258.s001.zip › raw data vibrio/exp18.txt]

1	0.03	110	71	39.38	-2	-43.66666667
2	0.07	109.94	69.69	18.28	2	20
3	0.1	110	70.29	23.98	-25.33333333	8
4	0.13	109.24	70.53	15.19	-17	2.333333333
5	0.17	108.73	70.6	10.26	-0.666666667	11.33333333
6	0.2	108.71	70.94	6.48	-7	-2
7	0.23	108.5	70.88	9.16	-10	1.666666667
8	0.27	108.2	70.93	28.04	-31	2.333333333
9	0.3	107.27	71	8.97	7.666666667	6.333333333
10	0.33	107.5	71.19	20.28	-22.66666667	-0.333333333
11	0.37	106.82	71.18	9.7	-10.66666667	0.333333333
12	0.4	106.5	71.19	0	0	0
13	0.43	106.5	71.19	10.4	-8.666666667	7.333333333
14	0.47	106.24	71.41	22.24	-24.66666667	-3.333333333
15	0.5	105.5	71.31	17.77	18.66666667	6.333333333
16	0.53	106.06	71.5	37.93	39.66666667	14.66666667
17	0.57	107.25	71.94	2.16	1.333333333	2
18	0.6	107.29	72	0	0	0
19	0.63	107.29	72	2.14	0	2.333333333
20	0.67	107.29	72.07	12.74	-14	-2.333333333
21	0.7	106.87	72	15.66	-5.333333333	16.66666667
22	0.73	106.71	72.5	8.95	-8	-5.666666667
23	0.77	106.47	72.33	11.87	-13.33333333	1
24	0.8	106.07	72.36	5.28	-4.666666667	3.666666667
25	0.83	105.93	72.47	21.93	-20.66666667	12.66666667
26	0.87	105.31	72.85	28.54	23	21.66666667
27	0.9	106	73.5	30.26	25.66666667	21.66666667
28	0.93	106.77	74.15	13.83	-15.33333333	0
29	0.97	106.31	74.15	19.01	-5.333333333	20.66666667
30	1	106.15	74.77	3.26	-2.333333333	2.666666667
31	1.03	106.08	74.85	11.53	-7.666666667	10
32	1.07	105.85	75.15	16.62	-15.66666667	10.33333333
33	1.1	105.38	75.46	13.06	-12.66666667	7
34	1.13	105	75.67	29.26	7.666666667	31.66666667
35	1.17	105.23	76.62	14.07	9	12.66666667
36	1.2	105.5	77	17.12	0	19
37	1.23	105.5	77.57	12.84	0	14.33333333
38	1.27	105.5	78	5.58	-5.666666667	2.666666667
39	1.3	105.33	78.08	12.49	-8.333333333	11.33333333
40	1.33	105.08	78.42	9.46	-10.33333333	-1.333333333
41	1.37	104.77	78.38	23.51	-21	16
42	1.4	104.14	78.86	7.72	7.333333333	4.666666667
43	1.43	104.36	79	20.45	-22.33333333	5
44	1.47	103.69	79.15	11.53	-12.66666667	0
45	1.5	103.31	79.15	18.44	-20.66666667	0
46	1.53	102.69	79.15	13.04	-10.33333333	10.33333333
47	1.57	102.38	79.46	15.07	-12.66666667	11
48	1.6	102	79.79	23.12	-25.66666667	2
49	1.64	101.23	79.85	2.31	-2.666666667	0
50	1.67	101.15	79.85	25.46	-28	2.333333333
51	1.7	100.31	79.92	8.36	-8	5
52	1.74	100.07	80.07	17.36	-19	3.333333333
53	1.77	99.5	80.17	12.86	-14.33333333	-1
54	1.8	99.07	80.14	23.15	14.33333333	21.66666667
55	1.84	99.5	80.79	37.88	32.33333333	27
56	1.87	100.47	81.6	1.32	1	-1
57	1.9	100.5	81.57	13.71	-9.666666667	12
58	1.94	100.21	81.93	18.29	-19	-7.333333333
59	1.97	99.64	81.71	9.8	-8	7.333333333
60	2	99.4	81.93	5.99	-6.666666667	0
61	2.04	99.2	81.93	7.28	-6.666666667	4.666666667
62	2.07	99	82.07	21.92	-23	8
63	2.1	98.31	82.31	9.24	-10.33333333	-0.666666667
64	2.14	98	82.29	17.26	-16.66666667	9.333333333
65	2.17	97.5	82.57	6.64	-6.333333333	-3.666666667
66	2.2	97.31	82.46	10.7	-10.33333333	6
67	2.24	97	82.64	17.26	-19	2.333333333
68	2.27	96.43	82.71	0	0	0
69	2.3	96.43	82.71	21.13	14.66666667	18.66666667
70	2.34	96.87	83.27	20.27	18.66666667	12.33333333
71	2.37	97.43	83.64	6.77	2.333333333	7.333333333
72	2.4	97.5	83.86	2.14	0	2.333333333
73	2.44	97.5	83.93	12.67	-14	2.333333333
74	2.47	97.08	84	6.66	-5.333333333	5
75	2.5	96.92	84.15	33.01	33.33333333	15.66666667
76	2.54	97.92	84.62	17.34	19.33333333	-1.666666667
77	2.57	98.5	84.57	12.11	-9.666666667	9.666666667
78	2.6	98.21	84.86	8.73	-9.666666667	-0.333333333
79	2.64	97.92	84.85	10.61	0.333333333	11.66666667
80	2.67	97.93	85.2	15.8	-14.33333333	10
81	2.7	97.5	85.5	6.72	-6.333333333	-4
82	2.74	97.31	85.38	18.01	-15.33333333	13
83	2.77	96.85	85.77	10.91	-7	10
84	2.8	96.64	86.07	6.77	-2.333333333	7.333333333
85	2.84	96.57	86.29	31.17	33.33333333	9.333333333
86	2.87	97.57	86.57	19.74	16.66666667	14.33333333
87	2.9	98.07	87	42.98	28.33333333	38.33333333
88	2.94	98.92	88.15	43.89	19.33333333	45
89	2.97	99.5	89.5	23.02	19.33333333	16.66666667
90	3	100.08	90	14.52	5	15.33333333
91	3.04	100.23	90.46	11.24	-10.33333333	7
92	3.07	99.92	90.67	14.56	-14	8.333333333
93	3.1	99.5	90.92	15.49	2.333333333	17
94	3.14	99.57	91.43	0	0	0
95	3.17	99.57	91.43	50.75	50	26
96	3.2	101.07	92.21	39.47	33.33333333	28.66666667
97	3.24	102.07	93.07	4.28	4.666666667	0
98	3.27	102.21	93.07	2.14	-2.333333333	0
99	3.3	102.14	93.07	7.03	-7.333333333	2.666666667
100	3.34	101.92	93.15	0	0	0
101	3.37	101.92	93.15	16.36	-11.66666667	14
102	3.4	101.57	93.57	4.79	-2.333333333	4.666666667
103	3.44	101.5	93.71	9.57	-9.666666667	5
104	3.47	101.21	93.86	4.79	-4.666666667	2.333333333
105	3.5	101.07	93.93	11.36	-12.66666667	-0.333333333
106	3.54	100.69	93.92	7.52	-4	7.333333333
107	3.57	100.57	94.14	11.93	-12.33333333	-4.666666667
108	3.6	100.2	94	9.19	-9	4.666666667
109	3.64	99.93	94.14	28.56	-31	-7
110	3.67	99	93.93	15.58	-16.66666667	4.666666667
111	3.7	98.5	94.07	2.14	0	2.333333333
112	3.74	98.5	94.14	16.3	-16.66666667	7.333333333
113	3.77	98	94.36	7.07	-7.666666667	-1.666666667
114	3.8	97.77	94.31	15.11	-16.66666667	-1.333333333
115	3.84	97.27	94.27	15.32	-16.66666667	3.666666667
116	3.87	96.77	94.38	8.78	-9	4
117	3.9	96.5	94.5	12.84	-14.33333333	0
118	3.94	96.07	94.5	9.69	-10	-4
119	3.97	95.77	94.38	11.64	-11.33333333	6.333333333
120	4	95.43	94.57	35.22	39	3.333333333
121	4.04	96.6	94.67	4.47	4.333333333	-2.333333333
122	4.07	96.73	94.6	6.32	-2	-6.666666667
123	4.1	96.67	94.4	7.25	-8	-1.333333333
124	4.14	96.43	94.36	7.6	-7.666666667	3.666666667
125	4.17	96.2	94.47	6.08	-6.666666667	1
126	4.2	96	94.5	17.65	-19	-4.666666667
127	4.24	95.43	94.36	6.89	-7.666666667	-1
128	4.27	95.2	94.33	16.41	-17	7
129	4.3	94.69	94.54	13.27	-14.66666667	0.666666667
130	4.34	94.25	94.56	13.64	-14.66666667	4.333333333
131	4.37	93.81	94.69	6.61	6.333333333	-4
132	4.4	94	94.57	23.8	25.66666667	6.666666667
133	4.44	94.77	94.77	8.23	-9	-2
134	4.47	94.5	94.71	4.79	2.333333333	-4.666666667
135	4.5	94.57	94.57	2.14	-2.333333333	0
136	4.54	94.5	94.57	9.52	-10	-3.333333333
137	4.57	94.2	94.47	11.65	-11	6.666666667
138	4.6	93.87	94.67	11.08	-12.33333333	1.333333333
139	4.64	93.5	94.71	25.78	-28.66666667	-2.333333333
140	4.67	92.64	94.64	6.77	-7	2.333333333
141	4.7	92.43	94.71	25.78	-28.66666667	-2.333333333
142	4.74	91.57	94.64	3.03	-2.333333333	2.333333333
143	4.77	91.5	94.71	16.3	-16.66666667	7.333333333
144	4.8	91	94.93	9.22	-10.33333333	-0.333333333
145	4.84	90.69	94.92	20.75	-23	0.333333333
146	4.87	90	94.93	10.24	-10.33333333	5
147	4.91	89.69	95.08	15.46	-15.33333333	7.666666667
148	4.94	89.23	95.31	22.3	-24.33333333	-4.666666667
149	4.97	88.5	95.17	19.51	16.66666667	13.66666667
150	5.01	89	95.58	15.42	15.66666667	7.333333333
151	5.04	89.47	95.8	12.19	7.333333333	-11.33333333
152	5.07	89.69	95.46	19.51	-6.333333333	20.66666667
153	5.11	89.5	96.08	11.17	-11	5.666666667
154	5.14	89.17	96.25	13.45	-14.66666667	-4
155	5.17	88.73	96.13	7.82	-7.666666667	4
156	5.21	88.5	96.25	12.49	-11	8.333333333
157	5.24	88.17	96.5	21.34	-22.33333333	-8.333333333
158	5.27	87.5	96.25	18.01	-16.66666667	11
159	5.31	87	96.58	9.24	-9	5
160	5.34	86.73	96.73	21.87	-24.33333333	-2
161	5.37	86	96.67	15.19	-16.66666667	2.666666667
162	5.41	85.5	96.75	22.09	-24.33333333	3.333333333
163	5.44	84.77	96.85	8.08	-9	-0.666666667
164	5.47	84.5	96.83	24.6	-26.33333333	8
165	5.51	83.71	97.07	13.43	9.666666667	11.66666667
166	5.54	84	97.42	27.01	16.66666667	25
167	5.57	84.5	98.17	19.28	21.33333333	-1
168	5.61	85.14	98.14	10.7	-11.66666667	0
169	5.64	84.79	98.14	10.29	-9.666666667	6.333333333
170	5.67	84.5	98.33	10.73	-12	1
171	5.71	84.14	98.36	20.42	-21.33333333	7.333333333
172	5.74	83.5	98.58	8.02	-6.333333333	6.333333333
173	5.77	83.31	98.77	14.76	-13	10.33333333
174	5.81	82.92	99.08	13.44	-14	-5
175	5.84	82.5	98.93	13.54	-14.33333333	4.666666667
176	5.87	82.07	99.07	21.13	-23	5.333333333
177	5.91	81.38	99.23	6.52	-5	5
178	5.94	81.23	99.38	27.66	-30.66666667	0
179	5.97	80.31	99.38	10.98	-10.33333333	6.666666667
180	6.01	80	99.58	8.88	7.666666667	6.333333333
181	6.04	80.23	99.77	31.39	19.66666667	29
182	6.07	80.82	100.64	18.1	18.66666667	7
183	6.11	81.38	100.85	14.76	-12.66666667	10
184	6.14	81	101.15	2.31	-2.666666667	0
185	6.17	80.92	101.15	6.92	-7.666666667	0
186	6.21	80.69	101.15	13.44	-7.666666667	13
187	6.24	80.46	101.54	19.5	-21.33333333	3.333333333
188	6.27	79.82	101.64	10.13	-10.66666667	3.666666667
189	6.31	79.5	101.75	15.64	-16.66666667	5
190	6.34	79	101.9	15.96	-16.66666667	6
191	6.37	78.5	102.08	19.51	14	16.66666667
192	6.41	78.92	102.58	39.83	27	35.33333333
193	6.44	79.73	103.64	2.72	3	0
194	6.47	79.82	103.64	2.72	0	3
195	6.51	79.82	103.73	12.87	-1.666666667	14
196	6.54	79.77	104.15	9.7	-9	6
197	6.57	79.5	104.33	15.19	-16.66666667	3
198	6.61	79	104.42	14.98	-16.66666667	0
199	6.64	78.5	104.42	9.17	-2.333333333	9.666666667
200	6.67	78.43	104.71	21.87	-19.33333333	14.66666667
201	6.71	77.85	105.15	4.66	-4.666666667	-2.666666667
202	6.74	77.71	105.07	14.7	-16	2.666666667
203	6.77	77.23	105.15	18.59	-18	10.33333333
204	6.81	76.69	105.46	11.53	-12.66666667	0
205	6.84	76.31	105.46	22.09	-24.66666667	-1
206	6.87	75.57	105.43	35.55	31	24.66666667
207	6.91	76.5	106.17	21.73	10.66666667	21.66666667
208	6.94	76.82	106.82	0	0	0
209	6.97	76.82	106.82	10.28	3.666666667	10.66666667
210	7.01	76.93	107.14	2.14	-2.333333333	0
211	7.04	76.86	107.14	13.49	-12	9.333333333
212	7.07	76.5	107.42	4.99	0	5.333333333
213	7.11	76.5	107.58	20.88	-22.66666667	5
214	7.14	75.82	107.73	13.47	-14.66666667	4
215	7.17	75.38	107.85	10.14	-10	5
216	7.21	75.08	108	20.13	3	22.33333333
217	7.24	75.17	108.67	42.07	33.66666667	32.33333333
218	7.27	76.18	109.64	11.81	5	12
219	7.31	76.33	110	0	0	0
220	7.34	76.33	110	12.49	-8.333333333	11
221	7.37	76.08	110.33	19.98	0	22.33333333
222	7.41	76.08	111	7.49	-8.333333333	0
223	7.44	75.83	111	16.41	-17.33333333	5
224	7.47	75.31	111.15	7.29	-7.666666667	-2.333333333
225	7.51	75.08	111.08	18.92	-19.33333333	8.333333333
226	7.54	74.5	111.33	10.99	-12.33333333	0
227	7.57	74.13	111.33	18.58	-14.66666667	14.66666667
228	7.61	73.69	111.77	10.73	-11	-4.333333333
229	7.64	73.36	111.64	9.21	-4.333333333	9.333333333
230	7.67	73.23	111.92	16.62	-15.33333333	10.33333333
231	7.71	72.77	112.23	14.93	-16.66666667	1.333333333
232	7.74	72.27	112.27	31.03	21.66666667	27
233	7.77	72.92	113.08	21.23	15.33333333	18
234	7.81	73.38	113.62	0	0	0
235	7.84	73.38	113.62	17.56	8	17.66666667
236	7.87	73.62	114.15	6.85	-6.333333333	4.666666667
237	7.91	73.43	114.29	8.56	-9.666666667	0
238	7.94	73.14	114.29	19.32	-21.33333333	1.333333333
239	7.97	72.5	114.33	11.3	-4	12
240	8.01	72.38	114.69	11.26	-10	7.666666667
241	8.04	72.08	114.92	14.98	-16.66666667	0
242	8.08	71.58	114.92	11.61	-11.66666667	5.333333333
243	8.11	71.23	115.08	14.02	-15.33333333	2.333333333
244	8.14	70.77	115.15	12.41	-13	5.333333333
245	8.18	70.38	115.31	11.55	-12.66666667	0.666666667
246	8.21	70	115.33	15.99	-10.33333333	14.66666667
247	8.24	69.69	115.77	13.44	7.666666667	12.66666667
248	8.28	69.92	116.15	26.08	24	16.33333333
249	8.31	70.64	116.64	3.03	-2.333333333	2.333333333
250	8.34	70.57	116.71	5.84	-6.333333333	2
251	8.38	70.38	116.77	6.99	-5.666666667	5.333333333
252	8.41	70.21	116.93	9.79	-9.666666667	5
253	8.44	69.92	117.08	16.1	-17.33333333	4
254	8.48	69.4	117.2	7.72	-8.666666667	0.333333333
255	8.51	69.14	117.21	19.74	-16.66666667	14.33333333
256	8.54	68.64	117.64	12.38	-13.66666667	-0.666666667
257	8.58	68.23	117.62	5.62	-5.333333333	3
258	8.61	68.07	117.71	12.03	-12.66666667	4.666666667
259	8.64	67.69	117.85	20.89	-23	2.666666667
260	8.68	67	117.93	10.24	-10.33333333	5
261	8.71	66.69	118.08	4.13	-4	2
262	8.74	66.57	118.14	25.78	21.33333333	19
263	8.78	67.21	118.71	15.63	16	7
264	8.81	67.69	118.92	0	0	0
265	8.84	67.69	118.92	16.3	-12.66666667	13
266	8.88	67.31	119.31	0	0	0
267	8.91	67.31	119.31	18.59	-20.66666667	2.333333333
268	8.94	66.69	119.38	6.72	-6.333333333	4
269	8.98	66.5	119.5	10.7	-12	0
270	9.01	66.14	119.5	19.27	-21.33333333	0
271	9.04	65.5	119.5	12.48	-12	7
272	9.08	65.14	119.71	6.33	5.666666667	4.666666667
273	9.11	65.31	119.85	21.82	23	7.333333333
274	9.14	66	120.07	15.14	16.66666667	2.333333333
275	9.18	66.5	120.14	7.59	-6.333333333	5.666666667
276	9.21	66.31	120.31	2.31	0	-2.666666667
277	9.24	66.31	120.23	11.37	-12.66666667	-0.666666667
278	9.28	65.93	120.21	10.83	-5.333333333	11
279	9.31	65.77	120.54	18.81	-21	-1.333333333
280	9.34	65.14	120.5	11.72	-12.33333333	4
281	9.38	64.77	120.62	15.14	-16.66666667	1.666666667
282	9.41	64.27	120.67	15.37	16.66666667	3.333333333
283	9.44	64.77	120.77	30.32	33.33333333	5
284	9.48	65.77	120.92	2.31	2.666666667	0
285	9.51	65.85	120.92	5.15	-5.333333333	2.666666667
286	9.54	65.69	121	12.41	-12.66666667	5
287	9.58	65.31	121.15	4.61	0	5.333333333
288	9.61	65.31	121.31	5.15	-5.333333333	2.333333333
289	9.64	65.15	121.38	23.05	-25.66666667	0
290	9.68	64.38	121.38	5.15	-5	2.666666667
291	9.71	64.23	121.46	2.31	2.666666667	0
292	9.74	64.31	121.46	26.28	23	18
293	9.78	65	122	23.02	19.33333333	16.66666667
294	9.81	65.58	122.5	0	0	0
295	9.84	65.58	122.5	6.62	3.666666667	6.333333333
296	9.88	65.69	122.69	11.75	-12.66666667	-2.333333333
297	9.91	65.31	122.62	10.13	-8	8
298	9.94	65.07	122.86	11.37	-12.66666667	-0.333333333
299	9.98	64.69	122.85	13.44	-12.66666667	7.666666667
300	10.01	64.31	123.08	2.31	0	2.333333333
301	10.04	64.31	123.15	9.23	-10.33333333	-0.333333333
302	10.08	64	123.14	21.98	-23	8
303	10.11	63.31	123.38	2.31	-2.666666667	0
304	10.14	63.23	123.38	13.14	-14.33333333	3
305	10.18	62.8	123.47	9.06	-10	-1.333333333
306	10.21	62.5	123.43	16.3	16.66666667	7
307	10.24	63	123.64	22.38	23	9.333333333
308	10.28	63.69	123.92	2.31	2.666666667	0
309	10.31	63.77	123.92	9.18	-6.333333333	8.333333333
310	10.34	63.58	124.17	10.53	-9	7
311	10.38	63.31	124.38	13.44	-13	8
312	10.41	62.92	124.62	8.5	5	8
313	10.44	63.07	124.86	17.65	-19	4.666666667
314	10.48	62.5	125	9	-6.333333333	7.666666667
315	10.51	62.31	125.23	24.21	-27	0.666666667
316	10.54	61.5	125.25	7.03	-6.333333333	4.333333333
317	10.58	61.31	125.38	6.92	0	8
318	10.61	61.31	125.62	24.74	25.33333333	10.33333333
319	10.64	62.07	125.93	4.45	-5	-0.333333333
320	10.68	61.92	125.92	17.56	-18	7.666666667
321	10.71	61.38	126.15	18.1	-18.66666667	7
322	10.74	60.82	126.36	8.14	-8	4.666666667
323	10.78	60.58	126.5	7.9	-2.666666667	8.333333333
324	10.81	60.5	126.75	20.98	-21.66666667	8.333333333
325	10.84	59.85	127	18	-15.66666667	12.66666667
326	10.88	59.38	127.38	2.31	-2.333333333	0
327	10.91	59.31	127.38	16.62	-15.33333333	10.33333333
328	10.94	58.85	127.69	23.94	24.33333333	10.33333333
329	10.98	59.58	128	0	0	0
330	11.01	59.58	128	9.46	-9	5
331	11.04	59.31	128.15	11.53	-13	0
332	11.08	58.92	128.15	23.3	-25	6
333	11.11	58.17	128.33	11.01	-10.66666667	-6
334	11.14	57.85	128.15	19.53	-20	9
335	11.18	57.25	128.42	9	-8.333333333	5.333333333
336	11.21	57	128.58	20.05	-20.66666667	9
337	11.25	56.38	128.85	22	-23.66666667	5
338	11.28	55.67	129	8.45	-9.666666667	0
339	11.31	55.38	129	17.83	-18.66666667	6
340	11.35	54.82	129.18	7.05	-8	-0.333333333
341	11.38	54.58	129.17	20.13	-19.33333333	11
342	11.41	54	129.5	18.76	-20.66666667	4
343	11.45	53.38	129.62	9.67	-10	-4
344	11.48	53.08	129.5	16.63	-17	7
345	11.51	52.57	129.71	15.44	-14.33333333	9.666666667
346	11.55	52.14	130	19.15	-19	-9.666666667
347	11.58	51.57	129.71	14.31	-6.333333333	14.66666667
348	11.61	51.38	130.15	26.6	-29.33333333	-2.333333333
349	11.65	50.5	130.08	8.86	-6.333333333	7.666666667
350	11.68	50.31	130.31	30.06	-33.33333333	2.333333333
351	11.71	49.31	130.38	0	0	0
352	11.75	49.31	130.38	14.76	-13	10.33333333
353	11.78	48.92	130.69	12.7	-14	-0.666666667
354	11.81	48.5	130.67	23.59	-26.33333333	1.333333333
355	11.85	47.71	130.71	10.64	-11	4.666666667
356	11.88	47.38	130.85	9.01	8.666666667	5
357	11.91	47.64	131	32.68	31	19
358	11.95	48.57	131.57	4.9	4	-3.666666667
359	11.98	48.69	131.46	13.04	-10.33333333	10.33333333
360	12.01	48.38	131.77	6.92	0	7.666666667
361	12.05	48.38	132	12.41	-12.66666667	5
362	12.08	48	132.15	10.21	-11	-2.333333333
363	12.11	47.67	132.08	10.96	-12	2.333333333
364	12.15	47.31	132.15	14.52	-7.666666667	14.33333333
365	12.18	47.08	132.58	21.67	-23.33333333	6.333333333
366	12.21	46.38	132.77	9.05	-10	-0.666666667
367	12.25	46.08	132.75	21.14	-23.33333333	3.333333333
368	12.28	45.38	132.85	5.76	4	5
369	12.31	45.5	133	27.92	-30.66666667	5.666666667
370	12.35	44.58	133.17	3.53	-2.666666667	-3
371	12.38	44.5	133.08	18.6	-19.66666667	6.333333333
372	12.41	43.91	133.27	27.94	22.33333333	21.66666667
373	12.45	44.58	133.92	20.87	20	11.66666667
374	12.48	45.18	134.27	0.82	-0.333333333	-0.666666667
375	12.51	45.17	134.25	15.59	-11.66666667	13
376	12.55	44.82	134.64	0	0	0
377	12.58	44.82	134.64	19.26	-15.33333333	15
378	12.61	44.36	135.09	11.23	-12	-3
379	12.65	44	135	14.98	-16.66666667	0
380	12.68	43.5	135	12.49	-11	8.333333333
381	12.71	43.17	135.25	13.92	-8.666666667	13
382	12.75	42.91	135.64	12.36	-13.66666667	-2
383	12.78	42.5	135.58	20.5	-22.66666667	2
384	12.81	41.82	135.64	15.13	-8	14.66666667
385	12.85	41.58	136.08	17.83	-19.33333333	4
386	12.88	41	136.2	5.87	-6	2.333333333
387	12.91	40.82	136.27	24.62	-27.33333333	-2.333333333
388	12.95	40	136.2	29.97	15	29.66666667
389	12.98	40.45	137.09	23.77	18.33333333	19.33333333
390	13.01	41	137.67	5.74	-6	2
391	13.05	40.82	137.73	6.03	-2.333333333	6.333333333
392	13.08	40.75	137.92	14.6	-16	-3.333333333
393	13.11	40.27	137.82	9.82	-9	6
394	13.15	40	138	9.99	-11	0
395	13.18	39.67	138	20.13	-19.66666667	11
396	13.21	39.08	138.33	19.02	-8.333333333	19.66666667
397	13.25	38.83	138.92	14.38	-15.66666667	-3.333333333
398	13.28	38.36	138.82	11.09	-12	-2.333333333
399	13.31	38	138.75	25.47	-27.66666667	5.666666667
400	13.35	37.17	138.92	0.51	0.333333333	-0.333333333
401	13.38	37.18	138.91	14.92	-16.33333333	3
402	13.41	36.69	139	11.53	-6.333333333	11
403	13.45	36.5	139.33	33.6	27.66666667	25
404	13.48	37.33	140.08	17.66	19.66666667	3
405	13.51	37.92	140.17	0	0	0
406	13.55	37.92	140.17	17.06	-3.333333333	18.66666667
407	13.58	37.82	140.73	27.38	-30.33333333	3
408	13.61	36.91	140.82	2.72	-3	0
409	13.65	36.82	140.82	5.64	-1.666666667	6
410	13.68	36.77	141	15.85	-16.66666667	6
411	13.71	36.27	141.18	12.18	-12	6
412	13.75	35.91	141.36	12.92	-13.66666667	4.666666667
413	13.78	35.5	141.5	17.63	-19.33333333	4
414	13.81	34.92	141.62	13.14	-14	-4
415	13.85	34.5	141.5	17.63	-4	19.33333333
416	13.88	34.38	142.08	8.34	-7	5.666666667
417	13.91	34.17	142.25	7.49	0	8.333333333
418	13.95	34.17	142.5	21.48	13.66666667	19.33333333
419	13.98	34.58	143.08	12.66	14	2.333333333
420	14.01	35	143.15	5.15	-5	2.666666667
421	14.05	34.85	143.23	15	2	16.66666667
422	14.08	34.91	143.73	9.46	-5.333333333	9
423	14.11	34.75	144	4.03	-4.333333333	0
424	14.15	34.62	144	8.25	-4	8.333333333
425	14.18	34.5	144.25	18.74	-19.66666667	6.666666667
426	14.21	33.91	144.45	2.72	-3	0
427	14.25	33.82	144.45	21.96	-24	5
428	14.28	33.1	144.6	12.31	-8.333333333	10.66666667
429	14.31	32.85	144.92	10.63	-11.66666667	2.666666667
430	14.35	32.5	145	7.34	-7.666666667	3
431	14.38	32.27	145.09	23.27	-25.66666667	2.666666667
432	14.41	31.5	145.17	5.46	-4	4.666666667
433	14.45	31.38	145.31	19.77	-21.66666667	1.666666667
434	14.48	30.73	145.36	9.47	-7.666666667	7.333333333
435	14.52	30.5	145.58	15.19	-16.66666667	3
436	14.55	30	145.67	9.25	-10.33333333	0.666666667
437	14.58	29.69	145.69	11.53	0	13
438	14.62	29.69	146.08	23.73	23	12.66666667
439	14.65	30.38	146.46	11.53	13	0
440	14.68	30.77	146.46	22.75	24.33333333	7
441	14.72	31.5	146.67	44.68	45	21.33333333
442	14.75	32.85	147.31	14.02	15.33333333	2.333333333
443	14.78	33.31	147.38	2.31	2.333333333	0
444	14.82	33.38	147.38	5.15	-5	2.666666667
445	14.85	33.23	147.46	7.29	-2.666666667	7.666666667
446	14.88	33.15	147.69	9.5	-10	2.666666667
447	14.92	32.85	147.77	3.26	-2.666666667	2.666666667
448	14.95	32.77	147.85	25.63	26.66666667	9.666666667
449	14.98	33.57	148.14	25.42	27	8
450	15.02	34.38	148.38	0	0	0
451	15.05	34.38	148.38	16.3	13	13
452	15.08	34.77	148.77	4.13	-4.333333333	-2
453	15.12	34.64	148.71	6.32	-2	7
454	15.15	34.58	148.92	36.75	33	24
455	15.18	35.57	149.64	31.42	33.66666667	9.333333333
456	15.22	36.58	149.92	2.5	0	2.666666667
457	15.25	36.58	150	2.5	3	0
458	15.28	36.67	150	2.5	0	2.666666667
459	15.32	36.67	150.08	25.1	2.666666667	28
460	15.35	36.75	150.92	21.34	-22.33333333	-8.333333333
461	15.38	36.08	150.67	0	0	0
462	15.42	36.08	150.67	9.06	-5.333333333	8.333333333
463	15.45	35.92	150.92	4.61	-5	0
464	15.48	35.77	150.92	13.83	-15.33333333	0
465	15.52	35.31	150.92	18.96	-20	7.333333333
466	15.55	34.71	151.14	6.46	-7	1
467	15.58	34.5	151.17	9.49	-4	9.666666667
468	15.62	34.38	151.46	28.89	28.33333333	15.33333333
469	15.65	35.23	151.92	23.17	25.66666667	2.666666667
470	15.68	36	152	6.52	-5	5
471	15.72	35.85	152.15	14.49	-1	16.33333333
472	15.75	35.82	152.64	2.72	-3	0
473	15.78	35.73	152.64	15.4	-16.66666667	4.333333333
474	15.82	35.23	152.77	9.78	-7.666666667	7.666666667
475	15.85	35	153	13.83	-15.33333333	0
476	15.88	34.54	153	14.96	-12.33333333	11
477	15.92	34.17	153.33	8.53	-8.666666667	4
478	15.95	33.91	153.45	11.45	-8	10
479	15.98	33.67	153.75	20.59	-22.33333333	-5.666666667
480	16.02	33	153.58	8.33	-9	2
481	16.05	32.73	153.64	13.89	-15.33333333	3
482	16.08	32.27	153.73	17.44	-12	15
483	16.12	31.91	154.18	20.11	19.66666667	10.66666667
484	16.15	32.5	154.5	32.56	19.33333333	30.66666667
485	16.18	33.08	155.42	0	0	0
486	16.22	33.08	155.42	7.49	0	8.333333333
487	16.25	33.08	155.67	14.81	-2.666666667	16
488	16.28	33	156.15	4.61	-5	0
489	16.32	32.85	156.15	12.27	-4	13.33333333
490	16.35	32.73	156.55	21.84	-24.33333333	-1.666666667
491	16.38	32	156.5	8.72	-6	7.666666667
492	16.42	31.82	156.73	12.56	-10.66666667	9
493	16.45	31.5	157	14.13	-11	11
494	16.48	31.17	157.33	47.12	27.66666667	44.66666667
495	16.52	32	158.67	14.13	11	11
496	16.55	32.33	159	15.19	-2.666666667	16.66666667
497	16.58	32.25	159.5	15.06	-1.666666667	16.66666667
498	16.62	32.2	160	5.99	-6.666666667	0
499	16.65	32	160	12.18	-12	6
500	16.68	31.64	160.18	8.17	-9.333333333	0
501	16.72	31.36	160.18	12.97	-12	8
502	16.75	31	160.42	13.21	-6	13.33333333
503	16.78	30.82	160.82	19.93	-22.33333333	1
504	16.82	30.15	160.85	15.31	-5	16
505	16.85	30	161.33	12.49	-14	0
506	16.88	29.58	161.33	16.75	-16.66666667	8.333333333
507	16.92	29.08	161.58	25.1	-27.66666667	-2.666666667
508	16.95	28.25	161.5	9.02	4.333333333	9
509	16.98	28.38	161.77	10.4	-5.666666667	10
510	17.02	28.21	162.07	16.55	-18	-2.333333333
511	17.05	27.67	162	33.97	30.33333333	22.33333333
512	17.08	28.58	162.67	49.57	36.33333333	41.66666667
513	17.12	29.67	163.92	5.7	3.333333333	5.333333333
514	17.15	29.77	164.08	3.26	-2.666666667	2.333333333
515	17.18	29.69	164.15	9.89	-11	1
516	17.22	29.36	164.18	16.78	-9.333333333	16.33333333
517	17.25	29.08	164.67	9.99	0	11
518	17.28	29.08	165	8.47	-7.666666667	5
519	17.32	28.85	165.15	26.34	7.666666667	28.33333333
520	17.35	29.08	166	30.18	14	30.66666667
521	17.38	29.5	166.92	4.99	0	5.333333333
522	17.42	29.5	167.08	19.73	-4.666666667	21.66666667
523	17.45	29.36	167.73	0	0	0
524	17.48	29.36	167.73	13.62	-12	9
525	17.52	29	168	12.18	-12	6
526	17.55	28.64	168.18	13.55	-13	8
527	17.58	28.25	168.42	9.33	0.666666667	10.33333333
528	17.62	28.27	168.73	17.76	-19.33333333	4
529	17.65	27.69	168.85	5.65	-3.666666667	5
530	17.69	27.58	169	20.32	-22	5
531	17.72	26.92	169.15	0	0	0
532	17.75	26.92	169.15	10.63	2.666666667	11.66666667
533	17.79	27	169.5	8.72	-6	7.666666667
534	17.82	26.82	169.73	31.26	-1.666666667	34.66666667
535	17.85	26.77	170.77	32.88	10.66666667	35
536	17.89	27.09	171.82	13.62	-9	12
537	17.92	26.82	172.18	6.09	-6	3
538	17.95	26.64	172.27	7.94	-4.666666667	7.666666667
539	17.99	26.5	172.5	19.51	-14	16.66666667
540	18.02	26.08	173	7.55	-5.666666667	6
541	18.05	25.91	173.18	7.31	-3.666666667	7.333333333
542	18.09	25.8	173.4	3	0	3.333333333
543	18.12	25.8	173.5	5.09	-5.333333333	1.666666667
544	18.15	25.64	173.55	0	0	0
545	18.19	25.64	173.55	11.74	12	-5
546	18.22	26	173.4	17.98	0	20
547	18.25	26	174	33.26	30.33333333	21.33333333
548	18.29	26.91	174.64	19.83	21.33333333	6
549	18.32	27.55	174.82	67.29	39.33333333	63.66666667
550	18.35	28.73	176.73	61.65	48.33333333	48.33333333
551	18.39	30.18	178.18	34.04	19.66666667	32.33333333
552	18.42	30.77	179.15	18.52	7.666666667	19.33333333
553	18.45	31	179.73	15.89	9	15
554	18.49	31.27	180.18	24.59	2	27.33333333
555	18.52	31.33	181	57.49	36.33333333	52.66666667
556	18.55	32.42	182.58	21.4	14.33333333	19
557	18.59	32.85	183.15	13.83	0	15.66666667
558	18.62	32.85	183.62	18.49	8	18.66666667
559	18.65	33.09	184.18	9.68	-10.66666667	-1
560	18.69	32.77	184.15	19.95	-1.333333333	22.33333333
561	18.72	32.73	184.82	10.79	-10.33333333	6
562	18.75	32.42	185	3.53	-3	2.666666667
563	18.79	32.33	185.08	20.74	-17	15.66666667
564	18.82	31.82	185.55	11.56	-12	4.666666667
565	18.85	31.46	185.69	16.59	-18.33333333	1.333333333
566	18.89	30.91	185.73	2.72	-3	0
567	18.92	30.82	185.73	21.28	-18.33333333	15
568	18.95	30.27	186.18	6.98	-6.333333333	4.333333333
569	18.99	30.08	186.31	11.75	-13	2.333333333
570	19.02	29.69	186.38	6.67	-4	6.333333333
571	19.05	29.57	186.57	14.9	-16.33333333	3.333333333
572	19.09	29.08	186.67	10.82	-11.66666667	2
573	19.12	28.73	186.73	10.64	-7.666666667	9
574	19.15	28.5	187	8.39	-9	-2.666666667
575	19.19	28.23	186.92	17.4	-2	19.33333333
576	19.22	28.17	187.5	29.12	27.66666667	16.66666667
577	19.25	29	188	6.09	-3	6
578	19.29	28.91	188.18	0	0	0
579	19.32	28.91	188.18	13.12	5.666666667	13.33333333
580	19.35	29.08	188.58	23.56	22.33333333	14
581	19.39	29.75	189	34.78	36	14
582	19.42	30.83	189.42	9.58	2.666666667	10.33333333
583	19.45	30.91	189.73	0	0	0
584	19.49	30.91	189.73	3.85	-3	3
585	19.52	30.82	189.82	7.71	6	6
586	19.55	31	190	16.95	-13.33333333	13.33333333
587	19.59	30.6	190.4	4.24	-3.333333333	3.333333333
588	19.62	30.5	190.5	18.97	-19.66666667	7.666666667
589	19.65	29.91	190.73	22.85	22.33333333	11.66666667
590	19.69	30.58	191.08	40.75	38.33333333	24.66666667
591	19.72	31.73	191.82	21.28	18	15
592	19.75	32.27	192.27	5.45	0	-6
593	19.79	32.27	192.09	5.45	0	6
594	19.82	32.27	192.27	17.22	1.333333333	19.33333333
595	19.85	32.31	192.85	15.1	-16.33333333	-4
596	19.89	31.82	192.73	10.79	-8	9
597	19.92	31.58	193	5.58	-2.666666667	5.666666667
598	19.95	31.5	193.17	7.52	-7.666666667	3.333333333
599	19.99	31.27	193.27	10.64	-9	7.666666667
600	20.02	31	193.5	8.29	-9	-1.666666667
601	20.05	30.73	193.45	13.89	-15.33333333	3.333333333
602	20.09	30.27	193.55	5.45	0	6
603	20.12	30.27	193.73	23.84	-25.66666667	6.333333333
604	20.15	29.5	193.92	4.99	0	5.333333333
605	20.19	29.5	194.08	23.84	-25.66666667	6.333333333
606	20.22	28.73	194.27	0	0	0
607	20.25	28.73	194.27	22.03	-24.33333333	-3.333333333
608	20.29	28	194.17	18.01	16.66666667	11
609	20.32	28.5	194.5	36.81	41	-1.666666667
610	20.35	29.73	194.45	25.94	28.33333333	4.333333333
611	20.39	30.58	194.58	47.38	50	16.66666667
612	20.42	32.08	195.08	37.79	41	10
613	20.45	33.31	195.38	11.3	12	4
614	20.49	33.67	195.5	18.01	11	16.66666667
615	20.52	34	196	21.41	19	14.33333333
616	20.55	34.57	196.43	47.61	50.33333333	16.33333333
617	20.59	36.08	196.92	18.87	20.33333333	5.333333333
618	20.62	36.69	197.08	10.58	10.33333333	5.666666667
619	20.65	37	197.25	0	0	0
620	20.69	37	197.25	25.93	23	17.33333333
621	20.72	37.69	197.77	51.81	54	20.33333333
622	20.75	39.31	198.38	27.76	30.66666667	-2.333333333
623	20.79	40.23	198.31	3.26	-2.666666667	2.333333333
624	20.82	40.15	198.38	6.52	5.333333333	5.333333333
625	20.86	40.31	198.54	38.32	39.66666667	15.33333333
626	20.89	41.5	199	49.42	52.33333333	16.66666667
627	20.92	43.07	199.5	7.88	8	-4
628	20.96	43.31	199.38	16.62	15.33333333	10.33333333
629	20.99	43.77	199.69	4.61	0	5.333333333
630	21.02	43.77	199.85	36.45	38.66666667	12
631	21.06	44.93	200.21	39.36	43.33333333	5.666666667
632	21.09	46.23	200.38	23.72	25.66666667	6.333333333
633	21.12	47	200.57	4.28	0	4.666666667
634	21.16	47	200.71	7.97	7.666666667	4.666666667
635	21.19	47.23	200.85	47.05	52.33333333	-1.666666667
636	21.22	48.8	200.8	51.09	56.66666667	4.333333333
637	21.26	50.5	200.93	8.35	9	2.333333333
638	21.29	50.77	201	7.24	7.666666667	-2.333333333
639	21.32	51	200.93	3.03	2.333333333	2.333333333
640	21.36	51.07	201	30.05	33.33333333	-2.333333333
641	21.39	52.07	200.93	48.58	54	-0.333333333
642	21.42	53.69	200.92	19.7	20.66666667	-7.666666667
643	21.46	54.31	200.69	7.15	6.333333333	4.666666667
644	21.49	54.5	200.83	0	0	0
645	21.52	54.5	200.83	6.07	-6.333333333	-2
646	21.56	54.31	200.77	2.31	0	-2.666666667
647	21.59	54.31	200.69	0	0	0
648	21.62	54.31	200.69	3.26	-2.666666667	-2.333333333
649	21.66	54.23	200.62	14.02	-15.33333333	-2.666666667
650	21.69	53.77	200.54	20.03	22	-3.666666667
651	21.72	54.43	200.43	49.65	54.66666667	-7.333333333
652	21.76	56.07	200.21	8.19	8	-4.333333333
653	21.79	56.31	200.08	13.83	0	-15.33333333
654	21.82	56.31	199.62	7.13	-8	0.666666667
655	21.86	56.07	199.64	11.39	-12.66666667	-0.666666667
656	21.89	55.69	199.62	8.03	-6.333333333	-6.333333333
657	21.92	55.5	199.43	13.27	-9	-11.66666667
658	21.96	55.23	199.08	10.09	-10	-5
659	21.99	54.93	198.93	12.85	-14.33333333	-0.333333333
660	22.02	54.5	198.92	21.19	19	-14
661	22.06	55.07	198.5	62.34	66.66666667	-19
662	22.09	57.07	197.93	6.42	0	-7.333333333
663	22.12	57.07	197.71	7.68	8	-3
664	22.16	57.31	197.62	0	0	0
665	22.19	57.31	197.62	59.27	64	-15.66666667
666	22.22	59.23	197.15	45.93	48.66666667	-15.33333333
667	22.26	60.69	196.69	11.74	13	-0.666666667
668	22.29	61.08	196.67	18.31	20.33333333	-1.666666667
669	22.32	61.69	196.62	0	0	0
670	22.36	61.69	196.62	13.44	-12.66666667	-8
671	22.39	61.31	196.38	4.61	0	-5
672	22.42	61.31	196.23	17.44	-19.33333333	1.333333333
673	22.46	60.73	196.27	11.23	3	-12
674	22.49	60.82	195.91	12.18	12	-6
675	22.52	61.18	195.73	25.45	27.33333333	-7.666666667
676	22.56	62	195.5	68.16	71.66666667	-24.33333333
677	22.59	64.15	194.77	32.6	36	-5
678	22.62	65.23	194.62	14.62	7.333333333	-14.66666667
679	22.66	65.45	194.18	8.37	7.333333333	-6
680	22.69	65.67	194	5.54	3.333333333	-5
681	22.72	65.77	193.85	56.9	38.33333333	-50.66666667
682	22.76	66.92	192.33	24.6	11	-25
683	22.79	67.25	191.58	21.48	14	-19.33333333
684	22.82	67.67	191	4.99	-5.666666667	0
685	22.86	67.5	191	10.64	-7.666666667	-9
686	22.89	67.27	190.73	12.62	1.333333333	-14
687	22.92	67.31	190.31	7.29	-7.666666667	-2.666666667
688	22.96	67.08	190.23	16.3	-18	2.666666667
689	22.99	66.54	190.31	7.29	-7.666666667	-2.666666667
690	23.02	66.31	190.23	11.53	-10.33333333	-7.666666667
691	23.06	66	190	14.13	-11	-11
692	23.09	65.67	189.67	20.69	-22.33333333	6
693	23.12	65	189.85	10.31	-5	-10.33333333
694	23.16	64.85	189.54	16.62	-15.66666667	-10.33333333
695	23.19	64.38	189.23	9.13	6.666666667	-7.666666667
696	23.22	64.58	189	37.89	26	-33.33333333
697	23.26	65.36	188	10.87	4.666666667	-11
698	23.29	65.5	187.67	13.51	-4	-14.66666667
699	23.32	65.38	187.23	7.29	-7.666666667	-2.666666667
700	23.36	65.15	187.15	14.75	-2.333333333	-16
701	23.39	65.08	186.67	51.61	43.33333333	-37.66666667
702	23.42	66.38	185.54	27.76	20.66666667	-23
703	23.46	67	184.85	0	0	0
704	23.49	67	184.85	19.83	12.66666667	-18
705	23.52	67.38	184.31	10.54	-5.666666667	-10.33333333
706	23.56	67.21	184	41.43	36.66666667	-28.33333333
707	23.59	68.31	183.15	41.82	39.66666667	-24
708	23.62	69.5	182.43	6.42	0	-7.333333333
709	23.66	69.5	182.21	6.67	5.666666667	-4.666666667
710	23.69	69.67	182.07	13.65	-5.666666667	-14.33333333
711	23.72	69.5	181.64	4.28	0	-4.666666667
712	23.76	69.5	181.5	15.44	-14.33333333	-9.666666667
713	23.79	69.07	181.21	17.26	-19	2.666666667
714	23.82	68.5	181.29	8.25	-5.666666667	-7.333333333
715	23.86	68.33	181.07	28.61	29	-13.33333333
716	23.89	69.2	180.67	42.13	45.66666667	-10.33333333
717	23.92	70.57	180.36	13.02	14.33333333	-2.333333333
718	23.96	71	180.29	4.28	0	-5
719	23.99	71	180.14	7.44	-4.333333333	-7
720	24.02	70.87	179.93	29.09	31	-8.666666667
721	24.06	71.8	179.67	54.78	61	-3.666666667
722	24.09	73.63	179.56	11.39	12.33333333	-2
723	24.13	74	179.5	2.14	0	2.333333333
724	24.16	74	179.57	4.28	0	-4.666666667
725	24.19	74	179.43	36.61	40	-7.666666667
726	24.23	75.2	179.2	52.15	57.66666667	-6.666666667
727	24.26	76.93	179	4.79	4.666666667	-2.333333333
728	24.29	77.07	178.93	10.01	8	-8
729	24.33	77.31	178.69	8.15	6.333333333	-6.333333333
730	24.36	77.5	178.5	2.14	0	-2.333333333
731	24.39	77.5	178.43	14.36	-14.33333333	7
732	24.43	77.07	178.64	4.79	-2.333333333	-4.666666667
733	24.46	77	178.5	7.8	-6.666666667	-5.666666667
734	24.49	76.8	178.33	9.02	-10	1
735	24.53	76.5	178.36	11.22	10	-7.666666667
736	24.56	76.8	178.13	58.85	59	-28
737	24.59	78.57	177.29	4.68	4	3
738	24.63	78.69	177.38	5.32	-1.666666667	-5.666666667
739	24.66	78.64	177.21	12.6	7	-12
740	24.69	78.85	176.85	6.1	-7	0.333333333
741	24.73	78.64	176.86	10.92	-2.333333333	-12
742	24.76	78.57	176.5	6.77	-2.333333333	-7
743	24.79	78.5	176.29	15.14	-16.66666667	2.333333333
744	24.83	78	176.36	10.92	-12	-2.333333333
745	24.86	77.64	176.29	10.18	-11	-2
746	24.89	77.31	176.23	3.26	-2.666666667	-2.666666667
747	24.93	77.23	176.15	17.11	-18.66666667	-2.666666667
748	24.96	76.67	176.07	8.25	-8	-4.666666667
749	24.99	76.43	175.93	13.54	-14.33333333	-4.666666667
750	25.03	76	175.79	18.41	16.66666667	-12
751	25.06	76.5	175.43	34.58	35.66666667	-14.33333333
752	25.09	77.57	175	4.28	0	-4.666666667
753	25.13	77.57	174.86	3.03	-2.333333333	-2.333333333
754	25.16	77.5	174.79	6.14	-5.666666667	-4
755	25.19	77.33	174.67	2	0	-2.333333333
756	25.23	77.33	174.6	50.04	55.66666667	-3.333333333
757	25.26	79	174.5	24.49	26.66666667	5.666666667
758	25.29	79.8	174.67	2	2.333333333	0
759	25.33	79.87	174.67	0	0	0
760	25.36	79.87	174.67	19.63	21	-5.666666667
761	25.39	80.5	174.5	48.1	50	-19
762	25.43	82	173.93	10.24	10.33333333	5
763	25.46	82.31	174.08	10.98	11	-5
764	25.49	82.64	173.93	15.44	14.33333333	-9.666666667
765	25.53	83.07	173.64	8.67	-7.333333333	-6
766	25.56	82.85	173.46	59.19	57.33333333	-32
767	25.59	84.57	172.5	24.38	24.66666667	-11.66666667
768	25.63	85.31	172.15	7.38	6.333333333	-5
769	25.66	85.5	172	12.48	7	-12
770	25.69	85.71	171.64	5.68	2	-6
771	25.73	85.77	171.46	10.26	3.333333333	-11
772	25.76	85.87	171.13	11.69	-12.33333333	-4.333333333
773	25.79	85.5	171	6.21	-6.333333333	2.666666667
774	25.83	85.31	171.08	6.65	-5.666666667	-5
775	25.86	85.14	170.93	10.5	-11.33333333	2.333333333
776	25.89	84.8	171	20.91	9	-21.33333333
777	25.93	85.07	170.36	54.03	50	-33.33333333
778	25.96	86.57	169.36	15.14	16.66666667	-2.333333333
779	25.99	87.07	169.29	11.53	4.666666667	-12
780	26.03	87.21	168.93	6.88	-7	-2.666666667
781	26.06	87	168.85	4.61	0	-5.333333333
782	26.09	87	168.69	40.78	33.33333333	-30.66666667
783	26.13	88	167.77	44.26	40.33333333	-28
784	26.16	89.21	166.93	6.77	6.333333333	-4.333333333
785	26.19	89.4	166.8	4	0	-4.333333333
786	26.23	89.4	166.67	12.52	5.666666667	-12.66666667
787	26.26	89.57	166.29	0	0	0
788	26.29	89.57	166.29	8.47	-8	-5.333333333
789	26.33	89.33	166.13	8.81	-8.666666667	-4.333333333
790	26.36	89.07	166	2.14	-2.333333333	0
791	26.39	89	166	8.93	-4.333333333	-9
792	26.43	88.87	165.73	8.94	-4.666666667	-8.666666667
793	26.46	88.73	165.47	18	-19.66666667	-3.666666667
794	26.49	88.14	165.36	10.79	-11.33333333	3.666666667
795	26.53	87.8	165.47	11.62	11.33333333	-6
796	26.56	88.14	165.29	51.75	55.33333333	-16.33333333
797	26.59	89.8	164.8	8.01	8.666666667	-1.666666667
798	26.63	90.06	164.75	7.59	7	-5
799	26.66	90.27	164.6	2	0	2.333333333
800	26.69	90.27	164.67	23.85	24.33333333	-10.33333333
801	26.73	91	164.36	45.76	50	-9.666666667
802	26.76	92.5	164.07	21.06	23.33333333	2
803	26.79	93.2	164.13	2.83	2.333333333	2.333333333
804	26.83	93.27	164.2	4.47	-2.333333333	-4.333333333
805	26.86	93.2	164.07	2	0	-2.333333333
806	26.89	93.2	164	8.22	-6.666666667	-6.333333333
807	26.93	93	163.81	7.42	-6.666666667	-4.666666667
808	26.96	92.8	163.67	2	-2.333333333	0
809	26.99	92.73	163.67	15.14	-16.66666667	-1.666666667
810	27.03	92.23	163.62	30.25	32.33333333	-9.666666667
811	27.06	93.2	163.33	40.22	43.33333333	-11
812	27.09	94.5	163	26.9	27.66666667	-11
813	27.13	95.33	162.67	72.73	63.33333333	-50.66666667
814	27.16	97.23	161.15	44.04	36	-33.33333333
815	27.19	98.31	160.15	10.39	8.666666667	-7.333333333
816	27.23	98.57	159.93	42.49	35.66666667	-31
817	27.26	99.64	159	64.43	62	-36
818	27.3	101.5	157.92	24.97	16.66666667	-22.33333333
819	27.33	102	157.25	16.75	16.66666667	-8.333333333
820	27.36	102.5	157	63.96	55.66666667	-44.33333333
821	27.4	104.17	155.67	53.96	53.33333333	-27.33333333
822	27.43	105.77	154.85	20.62	20.33333333	-10.33333333
823	27.46	106.38	154.54	4.61	0	-5.333333333
824	27.5	106.38	154.38	13.88	8.666666667	-12.66666667
825	27.53	106.64	154	49.96	40.33333333	-38.33333333
826	27.56	107.85	152.85	55.67	55	-28.33333333
827	27.6	109.5	152	21.08	21.33333333	-9.666666667
828	27.63	110.14	151.71	4.28	0	-4.666666667
829	27.66	110.14	151.57	17.26	2.333333333	-19
830	27.7	110.21	151	6.85	6.333333333	-4.333333333
831	27.73	110.4	150.87	44.67	44.33333333	-22.33333333
832	27.76	111.73	150.2	42.76	38	-29
833	27.8	112.87	149.33	17.07	17.66666667	-6.666666667
834	27.83	113.4	149.13	2	0	-2
835	27.86	113.4	149.07	47.47	41	-33.66666667
836	27.9	114.63	148.06	60.82	62.33333333	-25.66666667
837	27.93	116.5	147.29	21.08	21.33333333	-9.666666667
838	27.96	117.14	147	15.14	12	-12
839	28	117.5	146.64	4.79	2.333333333	-4.666666667
840	28.03	117.57	146.5	46.11	47.66666667	-19
841	28.06	119	145.93	47.38	50	-16.66666667
842	28.1	120.5	145.43	13.27	9	-11.66666667
843	28.13	120.77	145.08	10.09	10	-5
844	28.16	121.07	144.93	2.14	-2.333333333	0
845	28.2	121	144.93	6.42	0	-7.333333333
846	28.23	121	144.71	8.08	-6.666666667	-6
847	28.26	120.8	144.53	10.1	-7.666666667	-8
848	28.3	120.57	144.29	8.47	-8	-5.333333333
849	28.33	120.33	144.13	2.83	-2	-2
850	28.36	120.27	144.07	30.43	31	-13.33333333
851	28.4	121.2	143.67	33.49	35.66666667	-11.33333333
852	28.43	122.27	143.33	17.87	17.66666667	-8.666666667
853	28.46	122.8	143.07	2	0	-2.333333333
854	28.5	122.8	143	19.78	15.66666667	-15.66666667
855	28.53	123.27	142.53	54.25	45.66666667	-39
856	28.56	124.64	141.36	45.36	47.66666667	-16.66666667
857	28.6	126.07	140.86	21.41	14.33333333	-19
858	28.63	126.5	140.29	2.14	0	-2.666666667
859	28.66	126.5	140.21	11.85	12.33333333	-4.666666667
860	28.7	126.87	140.07	64.34	64.33333333	-31.33333333
861	28.73	128.8	139.13	42.89	42.66666667	-21
862	28.76	130.08	138.5	2.5	0	-2.666666667
863	28.8	130.08	138.42	17.66	14	-14
864	28.83	130.5	138	47.46	45.66666667	-26.66666667
865	28.86	131.87	137.2	53.75	56.66666667	-18.66666667
866	28.9	133.57	136.64	28.44	27	-16.33333333
867	28.93	134.38	136.15	71.67	67.33333333	-42.66666667
868	28.96	136.4	134.87	48.65	51	-18
869	29	137.93	134.33	11.51	9.333333333	-8.666666667
870	29.03	138.21	134.07	8.28	6.333333333	-6.666666667
871	29.06	138.4	133.87	13.18	8	-12.33333333
872	29.1	138.64	133.5	4.79	-2.333333333	-4.666666667
873	29.13	138.57	133.36	7.37	7.666666667	-3
874	29.16	138.8	133.27	34.95	33.33333333	-20
875	29.2	139.8	132.67	65.32	66.66666667	-29
876	29.23	141.8	131.8	13.4	13.33333333	-6.666666667
877	29.26	142.2	131.6	64.55	66.66666667	-26.66666667
878	29.3	144.2	130.8	49.43	53.33333333	-13.33333333
879	29.33	145.8	130.4	17.07	17.66666667	-6.666666667
880	29.36	146.33	130.2	40.77	39	-23.33333333
881	29.4	147.5	129.5	56.03	61	-12.33333333
882	29.43	149.33	129.13	13.52	5.666666667	-14
883	29.46	149.5	128.71	6.42	0	-7
884	29.5	149.5	128.5	10.29	-5.666666667	-10
885	29.53	149.33	128.2	6.89	-6.333333333	-4.333333333
886	29.56	149.14	128.07	12.69	-9.666666667	-10
887	29.6	148.85	127.77	8.64	-9.333333333	3
888	29.63	148.57	127.86	9.14	-8	-6.333333333
889	29.66	148.33	127.67	9.3	-8.666666667	-5.666666667
890	29.7	148.07	127.5	30.23	33	-6.333333333
891	29.73	149.06	127.31	36.24	40.33333333	-3.666666667
892	29.76	150.27	127.2	9.14	10	0.333333333
893	29.8	150.57	127.21	54.57	54.33333333	-27
894	29.83	152.2	126.4	54.97	57.66666667	-20
895	29.86	153.93	125.8	23.28	21.33333333	-14.66666667
896	29.9	154.57	125.36	43.08	43.33333333	-21
897	29.93	155.87	124.73	57.63	53.33333333	-35.33333333
898	29.96	157.47	123.67	20.87	22.33333333	-5.666666667
899	30	158.14	123.5	19.74	14.33333333	-16.66666667
900	30.03	158.57	123	68.7	58.66666667	-49
901	30.06	160.33	121.53	50.44	46	-32
902	30.1	161.71	120.57	20.51	20	-11.33333333
903	30.13	162.31	120.23	11.91	5.333333333	-12
904	30.16	162.47	119.87	11.55	8	-10
905	30.2	162.71	119.57	29.47	23	-23.33333333
906	30.23	163.4	118.87	68.19	64.33333333	-40
907	30.26	165.33	117.67	22.78	15.66666667	-20
908	30.3	165.8	117.07	8.93	4.333333333	-9
909	30.33	165.93	116.8	6.52	4.333333333	-5.666666667
910	30.36	166.06	116.63	13.39	4.666666667	-14.33333333
911	30.4	166.2	116.2	7.13	-6.666666667	-4.333333333
912	30.43	166	116.07	8.58	-6.666666667	-6.666666667
913	30.46	165.8	115.87	9.18	-10	2
914	30.5	165.5	115.93	22.36	16.66666667	-18.33333333
915	30.53	166	115.38	56.63	60	-19.33333333
916	30.57	167.8	114.8	30.56	33.33333333	-6.666666667
917	30.6	168.8	114.6	10.5	6.666666667	-9.666666667
918	30.63	169	114.31	1.87	0	-2
919	30.67	169	114.25	36.03	35.33333333	-18.66666667
920	30.7	170.06	113.69	59.53	64.66666667	-14.66666667
921	30.73	172	113.25	19.28	18.66666667	-10.33333333
922	30.77	172.56	112.94	10.98	10.33333333	-7
923	30.8	172.87	112.73	31.59	33.33333333	-11
924	30.83	173.87	112.4	70.64	77.66666667	-11
925	30.87	176.2	112.07	22.19	24.66666667	-2.333333333
926	30.9	176.94	112	13.53	13.66666667	-6
927	30.93	177.35	111.82	12.83	13.66666667	-3.666666667
928	30.97	177.76	111.71	6.73	6	-5
929	31	177.94	111.56	75.13	83.33333333	-6
930	31.03	180.44	111.38	31.84	35.33333333	0
931	31.07	181.5	111.38	39.09	43.33333333	-3.666666667
932	31.1	182.8	111.27	71.93	80	0
933	31.13	185.2	111.27	18.42	20	-4.666666667
934	31.17	185.8	111.13	21.06	23.33333333	-2
935	31.2	186.5	111.07	4.79	2.333333333	4.666666667
936	31.23	186.57	111.21	2.14	-2.333333333	0
937	31.27	186.5	111.21	8.94	-7.666666667	6.333333333
938	31.3	186.27	111.4	6.57	-6.666666667	3.333333333
939	31.33	186.07	111.5	2.14	-2.333333333	0
940	31.37	186	111.5	6.7	-6.666666667	-3.333333333
941	31.4	185.8	111.4	7.72	-8	3.333333333
942	31.43	185.56	111.5	9.36	-9.666666667	-3.333333333
943	31.47	185.27	111.4	8.53	-9	3.333333333
944	31.5	185	111.5	8.53	9	-3.333333333
945	31.53	185.27	111.4	68	74.33333333	-13.33333333
946	31.57	187.5	111	11.17	12.33333333	2.333333333
947	31.6	187.87	111.07	16.95	13.33333333	-13.33333333
948	31.63	188.27	110.67	19.08	19.66666667	-8
949	31.67	188.86	110.43	62.96	57	-40.66666667
950	31.7	190.57	109.21	29.82	31	-11.66666667
951	31.73	191.5	108.86	11.49	11.66666667	-5.666666667
952	31.77	191.85	108.69	14.37	7.333333333	-14
953	31.8	192.07	108.27	22.78	15.33333333	-20
954	31.83	192.53	107.67	69.45	56	-53.33333333
955	31.87	194.21	106.07	29.12	31	-9.333333333
956	31.9	195.14	105.79	10.8	8.666666667	-8.666666667
957	31.93	195.4	105.53	16.35	-3.666666667	-17.66666667
958	31.97	195.29	105	43.08	42.66666667	-21.33333333
959	32	196.57	104.36	64.29	58.66666667	-41
960	32.03	198.33	103.13	17.87	18	-8.666666667
961	32.07	198.87	102.87	10.84	6.333333333	-10.33333333
962	32.1	199.06	102.56	7.49	0	-8.333333333
963	32.13	199.06	102.31	30.18	31.33333333	-12.33333333
964	32.17	200	101.94	74.71	77.66666667	-29
965	32.2	202.33	101.07	29.81	30.33333333	-14
966	32.23	203.24	100.65	15.96	17.33333333	-2
967	32.27	203.76	100.59	7.27	2	-8
968	32.3	203.82	100.35	37.39	39.33333333	-13.66666667
969	32.33	205	99.94	60.4	66.66666667	-8.333333333
970	32.37	207	99.69	19.56	21	-6.333333333
971	32.4	207.63	99.5	0	0	0
972	32.43	207.63	99.5	7.24	5.666666667	-5.666666667
973	32.47	207.8	99.33	10.09	6.666666667	-9
974	32.5	208	99.06	3.75	0	-4
975	32.53	208	98.94	7.4	-6	-6
976	32.57	207.82	98.76	16.95	-18.33333333	-3
977	32.6	207.27	98.67	7.1	7.666666667	-1.333333333
978	32.63	207.5	98.63	8.45	7.666666667	-5.333333333
979	32.67	207.73	98.47	52.95	59	-1
980	32.7	209.5	98.44	23	25.66666667	-1.333333333
981	32.73	210.27	98.4	44.77	48	-13.33333333
982	32.77	211.71	98	63.27	69.66666667	-9
983	32.8	213.8	97.73	10.53	8.666666667	-7.666666667
984	32.83	214.06	97.5	47.01	50.33333333	-14.33333333
985	32.87	215.57	97.07	4.28	0	-4.666666667
986	32.9	215.57	96.93	5.99	4	-5.333333333
987	32.93	215.69	96.77	4.61	0	-5
988	32.97	215.69	96.62	11.53	-10.33333333	-8
989	33	215.38	96.38	2.31	-2.333333333	0
990	33.03	215.31	96.38	7.88	-8	4
991	33.07	215.07	96.5	4.28	-4.666666667	0
992	33.1	214.93	96.5	18.93	-20.66666667	-4
993	33.13	214.31	96.38	8.01	8.666666667	1.666666667
994	33.17	214.57	96.43	43.03	47.66666667	-4.666666667
995	33.2	216	96.29	7.54	6.666666667	-5.333333333
996	33.23	216.2	96.13	0	0	0
997	33.27	216.2	96.13	8.39	-6.666666667	-6.333333333
998	33.3	216	95.94	7.27	-6.666666667	-4.666666667
999	33.33	215.8	95.8	18.95	-20	-6.666666667
1000	33.37	215.2	95.6	8.54	6	-7.333333333
1001	33.4	215.38	95.38	11.35	-12.66666667	1.666666667
1002	33.43	215	95.43	16.93	-18.66666667	-1.666666667
1003	33.47	214.44	95.38	10.09	4	-10.66666667
1004	33.5	214.56	95.06	56.69	62.66666667	-8.333333333
1005	33.53	216.44	94.81	13.71	12	-9.333333333
1006	33.57	216.8	94.53	2	0	-2
1007	33.6	216.8	94.47	32.28	33.33333333	-13.33333333
1008	33.63	217.8	94.07	65.32	66.66666667	-29
1009	33.67	219.8	93.2	23.62	25.33333333	-6.666666667
1010	33.7	220.56	93	12.27	8	-11
1011	33.74	220.8	92.67	9.12	6.666666667	-7.666666667
1012	33.77	221	92.44	25.65	26.66666667	-10.33333333
1013	33.8	221.8	92.13	65.32	66.66666667	-28.66666667
1014	33.84	223.8	91.27	16.48	17.66666667	-4.666666667
1015	33.87	224.33	91.13	15.52	5.666666667	-16.33333333
1016	33.9	224.5	90.64	7.87	-3.333333333	-8
1017	33.94	224.4	90.4	7.2	-6.666666667	-4.333333333
1018	33.97	224.2	90.27	15.6	-13.33333333	-11.33333333
1019	34	223.8	89.93	5.99	0	-6.666666667
1020	34.04	223.8	89.73	14.55	-15.66666667	-4.333333333
1021	34.07	223.33	89.6	11.23	-11	-5.666666667
1022	34.1	223	89.43	11.92	9	-10
1023	34.14	223.27	89.13	52.6	57.66666667	-9
1024	34.17	225	88.86	26.24	29	-4.333333333
1025	34.2	225.87	88.73	11.46	4.333333333	-11.66666667
1026	34.24	226	88.38	11.28	11	-6
1027	34.27	226.33	88.2	33.96	33.33333333	-17.66666667
1028	34.3	227.33	87.67	60.67	64.66666667	-20
1029	34.34	229.27	87.07	19.68	20	-9
1030	34.37	229.87	86.8	18.18	18.66666667	-7.666666667
1031	34.4	230.43	86.57	10.44	4.333333333	-10.66666667
1032	34.44	230.56	86.25	68.82	74.66666667	-17.33333333
1033	34.47	232.8	85.73	30.56	33.33333333	-6.666666667
1034	34.5	233.8	85.53	45.07	49	-11
1035	34.54	235.27	85.2	78.02	84.33333333	-20
1036	34.57	237.8	84.6	30.04	33.33333333	-2.333333333
1037	34.6	238.8	84.53	20.57	20	-11
1038	34.64	239.4	84.2	13.4	13.33333333	-6.666666667
1039	34.67	239.8	84	5.99	6.666666667	0
1040	34.7	240	84	6.32	-6.666666667	-2.333333333
1041	34.74	239.8	83.93	5.99	0	-6.666666667
1042	34.77	239.8	83.73	2	0	-2
1043	34.8	239.8	83.67	44.67	49	-9
1044	34.84	241.27	83.4	48.03	51	-15.66666667
1045	34.87	242.8	82.93	12.15	13.33333333	2.333333333
1046	34.9	243.2	83	10.97	7.666666667	-9.666666667
1047	34.94	243.43	82.71	14.36	-14.33333333	-7
1048	34.97	243	82.5	3.75	0	-4
1049	35	243	82.38	14.53	-6.666666667	-15
1050	35.04	242.8	81.93	7.14	-7.666666667	2.333333333
1051	35.07	242.57	82	13.81	7.666666667	-13.33333333
1052	35.1	242.8	81.6	38.8	42	-9.666666667
1053	35.14	244.06	81.31	39.22	40.33333333	-17
1054	35.17	245.27	80.8	51.83	51	-26.66666667
1055	35.2	246.8	80	60.13	52.66666667	-41
1056	35.24	248.38	78.77	24.51	18	-20.66666667
1057	35.27	248.92	78.15	34.58	31	-23
1058	35.3	249.85	77.46	49.66	51	-20.33333333
1059	35.34	251.38	76.85	16.3	18	-2.666666667
1060	35.37	251.92	76.77	19.56	15.33333333	-15.33333333
1061	35.4	252.38	76.31	10.54	-5.666666667	-10.33333333
1062	35.44	252.21	76	67.67	70	-28.33333333
1063	35.47	254.31	75.15	39.66	35.66666667	-25.66666667
1064	35.5	255.38	74.38	28.84	29.66666667	-12.66666667
1065	35.54	256.27	74	4	0	-4.333333333
1066	35.57	256.27	73.87	10.45	3.666666667	-11
1067	35.6	256.38	73.54	74.79	70.66666667	-44.33333333
1068	35.64	258.5	72.21	39.3	38	-21.33333333
1069	35.67	259.64	71.57	14.78	14	-8.666666667
1070	35.7	260.06	71.31	7.23	0.333333333	-8
1071	35.74	260.07	71.07	35.26	33	-21
1072	35.77	261.06	70.44	74.8	73.66666667	-39
1073	35.8	263.27	69.27	29.97	33.33333333	0
1074	35.84	264.27	69.27	5.99	0	-6.666666667
1075	35.87	264.27	69.07	21.61	20	-13.33333333
1076	35.9	264.87	68.67	61.97	64.33333333	-24.66666667
1077	35.94	266.8	67.93	40.26	42.33333333	-14.33333333
1078	35.97	268.07	67.5	37.47	40	-12.33333333
1079	36	269.27	67.13	71.37	76.33333333	-21
1080	36.04	271.56	66.5	38.16	41.33333333	-10
1081	36.07	272.8	66.2	31.59	33.33333333	-11
1082	36.1	273.8	65.87	65.32	66.66666667	-29
1083	36.14	275.8	65	34.14	35.66666667	-13.33333333
1084	36.17	276.87	64.6	17.87	17.66666667	-9
1085	36.2	277.4	64.33	24.71	26.66666667	-6.666666667
1086	36.24	278.2	64.13	21.24	17.66666667	-15.33333333
1087	36.27	278.73	63.67	69.78	71.33333333	-31.33333333
1088	36.3	280.87	62.73	28.61	31	-6.666666667
1089	36.34	281.8	62.53	16.95	13.33333333	-13.33333333
1090	36.37	282.2	62.13	16.44	-17	-6.333333333
1091	36.4	281.69	61.94	10.66	3.666666667	-11.33333333
1092	36.44	281.8	61.6	7.16	-5.666666667	-5.333333333
1093	36.47	281.63	61.44	9.8	-7.666666667	-8
1094	36.5	281.4	61.2	9.62	5.666666667	-9
1095	36.54	281.57	60.93	16.16	-17	-6
1096	36.57	281.06	60.75	15.1	14.66666667	-8.333333333
1097	36.6	281.5	60.5	55.67	61	-10
1098	36.64	283.33	60.2	28.25	31.33333333	-4.333333333
1099	36.67	284.27	60.07	87.29	93	-27.33333333
1100	36.7	287.06	59.25	51.33	56.66666667	-6.333333333
1101	36.74	288.76	59.06	34.79	34.66666667	-17.66666667
1102	36.77	289.8	58.53	90.28	98.66666667	-17.66666667
1103	36.8	292.76	58	32.04	34.66666667	-9
1104	36.84	293.8	57.73	29.09	31	-8.666666667
1105	36.87	294.73	57.47	2	2.333333333	0
1106	36.91	294.8	57.47	13.4	13.33333333	-6.666666667
1107	36.94	295.2	57.27	2	0	-2.333333333
1108	36.97	295.2	57.2	0	0	0
1109	37.01	295.2	57.2	8.88	-4.666666667	-8.666666667
1110	37.04	295.06	56.94	9.37	0	-10.33333333
1111	37.07	295.06	56.63	24.57	24.66666667	-12
1112	37.11	295.8	56.27	30.56	33.33333333	-6.666666667
1113	37.14	296.8	56.07	16.95	13.33333333	-13.33333333
1114	37.17	297.2	55.67	0	0	0
1115	37.21	297.2	55.67	7.2	6.666666667	-4.666666667
1116	37.24	297.4	55.53	22.29	24.66666667	-1
1117	37.27	298.14	55.5	6.03	5.666666667	-4
1118	37.31	298.31	55.38	0	0	0
1119	37.34	298.31	55.38	10.06	-10.33333333	-4.333333333
1120	37.37	298	55.25	8.2	-9	0.666666667
1121	37.41	297.73	55.27	6.84	-7.666666667	-0.666666667
1122	37.44	297.5	55.25	7.75	-6.333333333	-5.666666667
1123	37.47	297.31	55.08	8.26	-7.666666667	-5.333333333
1124	37.51	297.08	54.92	17.92	-19.33333333	-4.333333333
1125	37.54	296.5	54.79	6.04	-6.333333333	2
1126	37.57	296.31	54.85	13.44	-13	-7.666666667
1127	37.61	295.92	54.62	4.61	-5	0
1128	37.64	295.77	54.62	13.07	-14.66666667	-0.666666667
1129	37.67	295.33	54.6	16.91	-18.66666667	0.666666667
1130	37.71	294.77	54.62	6.07	-6.666666667	-1.666666667
1131	37.74	294.57	54.57	2.14	-2.333333333	0
1132	37.77	294.5	54.57	14.98	-16.66666667	0
1133	37.81	294	54.57	13.02	-14.33333333	-2.333333333
1134	37.84	293.57	54.5	7.17	-5.666666667	5.666666667
1135	37.87	293.4	54.67	7.17	5.666666667	-5.666666667
1136	37.91	293.57	54.5	50.89	56.66666667	3.333333333
1137	37.94	295.27	54.6	16.11	17.66666667	2.333333333
1138	37.97	295.8	54.67	7.8	6.666666667	-5.666666667
1139	38.01	296	54.5	0	0	0
1140	38.04	296	54.5	46.83	50	-14.66666667
1141	38.07	297.5	54.06	52.82	54.33333333	-22
1142	38.11	299.13	53.4	8.24	9	-2.333333333
1143	38.14	299.4	53.33	24.31	26.66666667	-4.333333333
1144	38.17	300.2	53.2	11.33	1.333333333	-12.66666667
1145	38.21	300.24	52.82	34.6	36.33333333	-11.66666667
1146	38.24	301.33	52.47	53.67	57.66666667	-15.66666667
1147	38.27	303.06	52	5.74	4.666666667	4.333333333
1148	38.31	303.2	52.13	2.83	2.333333333	-2
1149	38.34	303.27	52.07	17.04	12	-14.66666667
1150	38.37	303.63	51.63	14.54	-16.33333333	-2
1151	38.41	303.14	51.57	4.86	4.333333333	-3.333333333
1152	38.44	303.27	51.47	6.2	-7	1
1153	38.47	303.06	51.5	1.87	-2	0
1154	38.51	303	51.5	9.21	6.666666667	-7.666666667
1155	38.54	303.2	51.27	26.69	26.66666667	-13
1156	38.57	304	50.88	10.14	9	-7
1157	38.61	304.27	50.67	15.22	15.33333333	-6.666666667
1158	38.64	304.73	50.47	7.06	-7.666666667	1
1159	38.67	304.5	50.5	6.72	-6.333333333	-4
1160	38.71	304.31	50.38	2.3	-2.666666667	0
1161	38.74	304.23	50.38	13	-14.33333333	-1.666666667
1162	38.77	303.8	50.33	2	0	-2
1163	38.81	303.8	50.27	4.47	-2.333333333	4.333333333
1164	38.84	303.73	50.4	23.29	-24.33333333	-8.666666667
1165	38.87	303	50.14	0	0	0
1166	38.91	303	50.14	6.41	-6.666666667	-2.333333333
1167	38.94	302.8	50.07	8.99	-10	-0.333333333
1168	38.97	302.5	50.06	15.51	-16.66666667	-4.333333333
1169	39.01	302	49.93	24.33	26.66666667	4.666666667
1170	39.04	302.8	50.07	30.56	33.33333333	-6.666666667
1171	39.07	303.8	49.87	2	0	2
1172	39.11	303.8	49.93	5.99	0	-6.666666667
1173	39.14	303.8	49.73	4	0	-4.333333333
1174	39.17	303.8	49.6	15.22	-15.66666667	-6.666666667
1175	39.21	303.33	49.4	10.05	-11	1.333333333
1176	39.24	303	49.44	18.88	9	-19
1177	39.27	303.27	48.87	36.68	35.33333333	-20
1178	39.31	304.33	48.27	14.25	14.66666667	-6.333333333
1179	39.34	304.77	48.08	54.01	48	-36
1180	39.37	306.21	47	58.03	52	-38.33333333
1181	39.41	307.77	45.85	22.18	7.666666667	-23.66666667
1182	39.44	308	45.14	4.79	2.333333333	-4.666666667
1183	39.47	308.07	45	8.18	-7.333333333	-5
1184	39.51	307.85	44.85	19.83	12.66666667	-18
1185	39.54	308.23	44.31	48.9	38.33333333	-38.66666667
1186	39.57	309.38	43.15	39.12	31	-30.66666667
1187	39.61	310.31	42.23	5.16	5	-2.666666667
1188	39.64	310.46	42.15	11.53	7.666666667	-10
1189	39.67	310.69	41.85	6.99	-6.333333333	-4.666666667
1190	39.71	310.5	41.71	14.9	-4	-16
1191	39.74	310.38	41.23	7.29	-7.666666667	-2.666666667
1192	39.77	310.15	41.15	13.04	-10	-10
1193	39.81	309.85	40.85	1.84	-2	0.333333333
1194	39.84	309.79	40.86	10.7	-7.333333333	-9.666666667
1195	39.87	309.57	40.57	24.76	-26.66666667	6.666666667
1196	39.91	308.77	40.77	2.31	0	-2.666666667
1197	39.94	308.77	40.69	11.29	-9	-8.666666667
1198	39.97	308.5	40.43	15.14	-16.66666667	2.333333333
1199	40.01	308	40.5	13.02	-14.33333333	-2.333333333
1200	40.04	307.57	40.43	4.28	-4.666666667	0
1201	40.07	307.43	40.43	13.02	-14.33333333	-2.333333333
1202	40.11	307	40.36	10.88	-7.666666667	-9.333333333
1203	40.14	306.77	40.08	9.21	-9	-5
1204	40.18	306.5	39.93	38.04	42.33333333	-0.333333333
1205	40.21	307.77	39.92	2.31	0	-2.333333333
1206	40.24	307.77	39.85	4.61	0	-5.333333333
1207	40.28	307.77	39.69	0	0	0
1208	40.31	307.77	39.69	3.26	-2.666666667	2.666666667
1209	40.34	307.69	39.77	39.28	43.66666667	3
1210	40.38	309	39.86	20.84	23	2
1211	40.41	309.69	39.92	6.65	5.666666667	5
1212	40.44	309.86	40.07	10.7	-12	0
1213	40.48	309.5	40.07	11.01	-6.333333333	10.33333333
1214	40.51	309.31	40.38	6.72	6.333333333	4
1215	40.54	309.5	40.5	14.98	-16.66666667	0
1216	40.58	309	40.5	7.8	-6.666666667	5.666666667
1217	40.61	308.8	40.67	10.28	-10	-5.666666667
1218	40.64	308.5	40.5	39.82	35.66666667	26.33333333
1219	40.68	309.57	41.29	28.56	31	7
1220	40.71	310.5	41.5	6.42	0	7
1221	40.74	310.5	41.71	9.91	5.666666667	9.666666667
1222	40.78	310.67	42	12.86	-1	14.33333333
1223	40.81	310.64	42.43	57.46	56.33333333	30
1224	40.84	312.33	43.33	25.59	22.33333333	18
1225	40.88	313	43.87	16.48	17.66666667	4.333333333
1226	40.91	313.53	44	14.55	-4.333333333	15.66666667
1227	40.94	313.4	44.47	12.08	3.333333333	13
1228	40.98	313.5	44.86	45.51	33.33333333	38
1229	41.01	314.5	46	48.44	38	38
1230	41.04	315.64	47.14	27.83	12	28.66666667
1231	41.08	316	48	4.61	0	5
1232	41.11	316	48.15	13.23	4.666666667	14
1233	41.14	316.14	48.57	52.87	26	52.66666667
1234	41.18	316.92	50.15	44.28	31	38.66666667
1235	41.21	317.85	51.31	18.59	10	18
1236	41.24	318.15	51.85	17.23	-2.333333333	19
1237	41.28	318.08	52.42	12.87	0	14.33333333
1238	41.31	318.08	52.85	22.09	0	24.33333333
1239	41.34	318.08	53.58	52.71	41	42.33333333
1240	41.38	319.31	54.85	22.35	12	21.66666667
1241	41.41	319.67	55.5	21.05	8.333333333	21.66666667
1242	41.44	319.92	56.15	8.21	2.666666667	9
1243	41.48	320	56.42	19.92	-2.666666667	22
1244	41.51	319.92	57.08	54.8	38.33333333	47.33333333
1245	41.54	321.07	58.5	28.66	23.33333333	21.66666667
1246	41.58	321.77	59.15	15.99	5	17.33333333
1247	41.61	321.92	59.67	14.75	-2.333333333	16
1248	41.64	321.85	60.15	35.79	10	38.66666667
1249	41.68	322.15	61.31	49.34	31	45.33333333
1250	41.71	323.08	62.67	23.24	18	18.66666667
1251	41.74	323.62	63.23	18.79	0.666666667	21
1252	41.78	323.64	63.86	14.02	4.333333333	15
1253	41.81	323.77	64.31	25.77	5	28
1254	41.84	323.92	65.15	69.51	55	54.66666667
1255	41.88	325.57	66.79	14.36	14.33333333	7
1256	41.91	326	67	0	0	0
1257	41.94	326	67	0	0	0
1258	41.98	326	67	67.01	33.33333333	66.66666667
1259	42.01	327	69	42.38	33.33333333	33.33333333
1260	42.04	328	70	29.97	33.33333333	0
1261	42.08	329	70	29.97	0	33.33333333
1262	42.11	329	71	0	0	0
1263	42.14	329	71	0	0	0
1264	42.18	329	71	0	0	0
1265	42.21	329	71	0	0	0
1266	42.24	329	71	29.97	0	33.33333333
1267	42.28	329	72	94.77	33.33333333	100
1268	42.31	330	75	59.94	0	66.66666667
1269	42.34	330	77	59.94	0	66.66666667
1270	42.38	330	79	0	0	0
1271	42.41	330	79	29.97	0	33.33333333
1272	42.44	330	80	29.97	-33.33333333	0
1273	42.48	329	80	42.38	-33.33333333	33.33333333
1274	42.51	328	81	67.01	-33.33333333	66.66666667
1275	42.54	327	83	0	0	0
1276	42.58	327	83	53.82	-41	43.66666667
1277	42.61	325.77	84.31	23.73	-23	12.66666667
1278	42.64	325.08	84.69	18.59	-20.66666667	2.666666667
1279	42.68	324.46	84.77	9.11	-1	10
1280	42.71	324.43	85.07	22.57	-24.66666667	5.333333333
1281	42.74	323.69	85.23	14.02	-2.333333333	15.33333333
1282	42.78	323.62	85.69	23.44	-25.33333333	-6.333333333
1283	42.81	322.86	85.5	36.82	9.666666667	39.66666667
1284	42.84	323.15	86.69	30.06	-2.333333333	33.33333333
1285	42.88	323.08	87.69	16.62	-10.33333333	15.33333333
1286	42.91	322.77	88.15	21.08	0.666666667	23.66666667
1287	42.94	322.79	88.86	28.69	9.666666667	30.33333333
1288	42.98	323.08	89.77	58.78	30.66666667	57.66666667
1289	43.01	324	91.5	24.41	7	26.33333333
1290	43.04	324.21	92.29	8.83	-2.333333333	9.333333333
1291	43.08	324.14	92.57	17.26	2.333333333	19
1292	43.11	324.21	93.14	10.92	-2.333333333	12
1293	43.14	324.14	93.5	67.19	57.66666667	47.66666667
1294	43.18	325.87	94.93	46.64	37.66666667	35.66666667
1295	43.21	327	96	0	0	0
1296	43.24	327	96	0	0	0
1297	43.28	327	96	29.97	0	33.33333333
1298	43.31	327	97	42.38	33.33333333	33.33333333
1299	43.35	328	98	59.94	66.66666667	0
1300	43.38	330	98	0	0	0
1301	43.41	330	98	29.97	-33.33333333	0
1302	43.45	329	98	59.94	0	66.66666667
1303	43.48	329	100	42.38	-33.33333333	33.33333333
1304	43.51	328	101	29.97	-33.33333333	0
1305	43.55	327	101	67.01	-66.66666667	33.33333333
1306	43.58	325	102	43.29	-47.66666667	7
1307	43.61	323.57	102.21	19.15	-19	9.666666667
1308	43.65	323	102.5	15.14	-16.66666667	2.333333333
1309	43.68	322.5	102.57	15.58	-16.66666667	4.666666667
1310	43.71	322	102.71	29.97	-33.33333333	0
1311	43.75	321	102.71	2.14	0	2.666666667
1312	43.78	321	102.79	29.97	-33.33333333	0
1313	43.81	320	102.79	34.69	-38.33333333	-3.333333333
1314	43.85	318.85	102.69	22.93	-25.66666667	2
1315	43.88	318.08	102.75	11.85	-13	-2
1316	43.91	317.69	102.69	25.46	-28	-2.333333333
1317	43.95	316.85	102.62	5.15	-5.333333333	2.333333333
1318	43.98	316.69	102.69	25.46	-28	-2.333333333
1319	44.01	315.85	102.62	17.2	-19.33333333	0.666666667
1320	44.05	315.27	102.64	12.8	-14	-0.666666667
1321	44.08	314.85	102.62	17.2	-19.33333333	0.666666667
1322	44.11	314.27	102.64	12.8	-14	-0.666666667
1323	44.15	313.85	102.62	17.2	-19.33333333	0.666666667
1324	44.18	313.27	102.64	12.8	-14	-0.666666667
1325	44.21	312.85	102.62	17.31	-19.33333333	-2.333333333
1326	44.25	312.27	102.55	8.29	-9	-1.666666667
1327	44.28	312	102.5	15.19	-16.66666667	-2.666666667
1328	44.31	311.5	102.42	12.73	-14	2.666666667
1329	44.35	311.08	102.5	12.49	-13.66666667	0
1330	44.38	310.67	102.5	22.31	-25	1.333333333
1331	44.41	309.92	102.54	7.77	-8.333333333	-1.333333333
1332	44.45	309.67	102.5	17.66	-19.66666667	-2.666666667
1333	44.48	309.08	102.42	12.73	-13.66666667	2.666666667
1334	44.51	308.67	102.5	15.09	-16.33333333	4.666666667
1335	44.55	308.18	102.64	15.97	-17	-4.666666667
1336	44.58	307.67	102.5	19.98	-22.33333333	0
1337	44.61	307	102.5	9.99	-11	0
1338	44.65	306.67	102.5	13.51	-14.66666667	-4
1339	44.68	306.23	102.38	17.26	-18.66666667	4
1340	44.71	305.67	102.5	4.99	-5.666666667	0
1341	44.75	305.5	102.5	24.97	-27.66666667	0
1342	44.78	304.67	102.5	11.3	-12	-4
1343	44.81	304.31	102.38	19.52	-21.33333333	4
1344	44.85	303.67	102.5	11.3	-12	-4
1345	44.88	303.31	102.38	7.47	-5.666666667	6.333333333
1346	44.91	303.14	102.57	19.38	-21.33333333	-2.333333333
1347	44.95	302.5	102.5	13.02	-14.33333333	2.333333333
1348	44.98	302.07	102.57	9.15	-10	1.666666667
1349	45.01	301.77	102.62	21.2	-23.33333333	-4
1350	45.05	301.07	102.5	3.03	-2.333333333	2.333333333
1351	45.08	301	102.57	13.02	-14.33333333	-2.333333333
1352	45.11	300.57	102.5	17.26	-19	2.333333333
1353	45.15	300	102.57	2.14	0	-2.333333333
1354	45.18	300	102.5	9.85	10.33333333	-4
1355	45.21	300.31	102.38	6.5	0.666666667	7.333333333
1356	45.25	300.33	102.6	6.45	-6.333333333	-3.333333333
1357	45.28	300.14	102.5	2.14	-2.333333333	0
1358	45.31	300.07	102.5	23.15	-25.33333333	-4
1359	45.35	299.31	102.38	6.03	-5.666666667	4
1360	45.38	299.14	102.5	2.14	-2.333333333	0
1361	45.41	299.07	102.5	9.69	-10	-4
1362	45.45	298.77	102.38	13.07	-14.66666667	0.666666667
1363	45.48	298.33	102.4	10.43	-11	3.333333333
1364	45.51	298	102.5	9.21	-6.666666667	-7.666666667
1365	45.55	297.8	102.27	9.01	-10	0.666666667
1366	45.58	297.5	102.29	16.3	-16.66666667	7
1367	45.61	297	102.5	7.8	-6.666666667	-5.666666667
1368	45.65	296.8	102.33	2	-2.333333333	0
1369	45.68	296.73	102.33	3.94	-3	3.333333333
1370	45.71	296.64	102.43	18.73	21	1.333333333
1371	45.75	297.27	102.47	5.94	-6.666666667	1
1372	45.78	297.07	102.5	15.77	10.33333333	14
1373	45.81	297.38	102.92	39.12	31	31
1374	45.85	298.31	103.85	35.86	28	28
1375	45.88	299.15	104.69	15.46	-7.666666667	15.33333333
1376	45.91	298.92	105.15	2.3	-2.333333333	0
1377	45.95	298.85	105.15	4.61	-5.333333333	0
1378	45.98	298.69	105.15	25.36	-28	0
1379	46.01	297.85	105.15	5.15	-5.333333333	2.666666667
1380	46.05	297.69	105.23	16.3	-12.66666667	13
1381	46.08	297.31	105.62	19.52	-21.33333333	-4
1382	46.11	296.67	105.5	12.86	-8	12
1383	46.15	296.43	105.86	40.83	14	43
1384	46.18	296.85	107.15	20.62	10	20.66666667
1385	46.21	297.15	107.77	10.16	-5	10
1386	46.25	297	108.07	18.82	-6.666666667	20
1387	46.28	296.8	108.67	15.07	-16.33333333	3.333333333
1388	46.31	296.31	108.77	7.13	-2	7.666666667
1389	46.35	296.25	109	15.13	-16	5
1390	46.38	295.77	109.15	20.75	-23	0
1391	46.41	295.08	109.15	9.22	-10.33333333	0
1392	46.45	294.77	109.15	16.62	-10.33333333	15.66666667
1393	46.48	294.46	109.62	19.57	-21.33333333	3.666666667
1394	46.51	293.82	109.73	10.47	-7.333333333	9
1395	46.55	293.6	110	17.98	-20	0
1396	46.58	293	110	14.76	-10.33333333	12.66666667
1397	46.62	292.69	110.38	23.51	-25.66666667	-5
1398	46.65	291.92	110.23	13.85	-14	6.333333333
1399	46.68	291.5	110.42	10.07	-6.333333333	9
1400	46.72	291.31	110.69	19.7	-20.66666667	-7.666666667
1401	46.75	290.69	110.46	13.44	-12.66666667	7.666666667
1402	46.78	290.31	110.69	14.02	-15.33333333	2.666666667
1403	46.82	289.85	110.77	10.55	-11.66666667	2
1404	46.85	289.5	110.83	26.66	-28.66666667	8
1405	46.88	288.64	111.07	9.09	-8.666666667	5.333333333
1406	46.92	288.38	111.23	8.31	-7.666666667	5
1407	46.95	288.15	111.38	11.75	-12.66666667	2.666666667
1408	46.98	287.77	111.46	35.99	29	27.66666667
1409	47.02	288.64	112.29	6.13	7	0.666666667
1410	47.05	288.85	112.31	2.3	2.333333333	0
1411	47.08	288.92	112.31	10.69	-11.33333333	3.666666667
1412	47.12	288.58	112.42	11.07	-0.333333333	12.33333333
1413	47.15	288.57	112.79	6.77	-7	2.333333333
1414	47.18	288.36	112.86	18.13	-19.66666667	4.666666667
1415	47.22	287.77	113	16.3	-18	2.666666667
1416	47.25	287.23	113.08	14.58	-15.33333333	5
1417	47.28	286.77	113.23	7.29	-2.666666667	7.666666667
1418	47.32	286.69	113.46	27.66	-30.66666667	0
1419	47.35	285.77	113.46	8.04	-6.666666667	6
1420	47.38	285.57	113.64	18.29	-19	7.333333333
1421	47.42	285	113.86	9.23	-10.33333333	-0.333333333
1422	47.45	284.69	113.85	20.62	-20.66666667	9.666666667
1423	47.48	284.07	114.14	43.34	45.33333333	16.66666667
1424	47.52	285.43	114.64	11.21	12.33333333	-1.333333333
1425	47.55	285.8	114.6	11.53	6.666666667	11
1426	47.58	286	114.93	15.14	-16.66666667	-2.333333333
1427	47.62	285.5	114.86	9.67	5.666666667	9
1428	47.65	285.67	115.13	56.31	58.66666667	22
1429	47.68	287.43	115.79	20.31	21.33333333	7
1430	47.72	288.07	116	2.14	0	2.333333333
1431	47.75	288.07	116.07	9.79	6.666666667	8.666666667
1432	47.78	288.27	116.33	4.47	-2.333333333	4.666666667
1433	47.82	288.2	116.47	4	0	4.333333333
1434	47.85	288.2	116.6	11.65	-11	6.666666667
1435	47.88	287.87	116.8	13.14	-14.66666667	-0.333333333
1436	47.92	287.43	116.79	14.36	-14.33333333	7
1437	47.95	287	117	6.05	4.666666667	4.666666667
1438	47.98	287.14	117.14	48.1	50	19
1439	48.02	288.64	117.71	29.94	32	9.666666667
1440	48.05	289.6	118	11.3	-12.33333333	-2.666666667
1441	48.08	289.23	117.92	9.39	9	5.333333333
1442	48.12	289.5	118.08	47.21	45.66666667	26.33333333
1443	48.15	290.87	118.87	49.77	48	27.33333333
1444	48.18	292.31	119.69	5.15	2.333333333	5.333333333
1445	48.22	292.38	119.85	7.59	4	7.333333333
1446	48.25	292.5	120.07	9.13	6.333333333	8
1447	48.28	292.69	120.31	18.28	12.66666667	16
1448	48.32	293.07	120.79	64.15	64.33333333	30.66666667
1449	48.35	295	121.71	11.14	10.33333333	7
1450	48.38	295.31	121.92	0	0	0
1451	48.42	295.31	121.92	16.62	15.33333333	10.33333333
1452	48.45	295.77	122.23	11.53	0	13
1453	48.48	295.77	122.62	14.02	-15.33333333	2.333333333
1454	48.52	295.31	122.69	3.26	-2.666666667	2.666666667
1455	48.55	295.23	122.77	4.61	0	5
1456	48.58	295.23	122.92	11.14	-7.666666667	9.666666667
1457	48.62	295	123.21	21.98	-24.33333333	-0.333333333
1458	48.65	294.27	123.2	8.39	-9	3
1459	48.68	294	123.29	8.43	-4.333333333	8
1460	48.72	293.87	123.53	11.05	-12.33333333	1.333333333
1461	48.75	293.5	123.57	15.14	-16.66666667	-2.333333333
1462	48.78	293	123.5	33.51	33.33333333	16.66666667
1463	48.82	294	124	30.65	33.33333333	7
1464	48.85	295	124.21	6.98	6.666666667	4
1465	48.88	295.2	124.33	4	0	4.666666667
1466	48.92	295.2	124.47	0	0	0
1467	48.95	295.2	124.47	33.78	34.33333333	15
1468	48.98	296.23	124.92	42.71	42.33333333	21.66666667
1469	49.02	297.5	125.57	6.05	4.666666667	4.666666667
1470	49.05	297.64	125.71	8.11	7.666666667	5.333333333
1471	49.08	297.87	125.87	4	0	4.333333333
1472	49.12	297.87	126	7.56	4.333333333	7
1473	49.15	298	126.21	9.23	-10.33333333	0.666666667
1474	49.18	297.69	126.23	6.08	-6.333333333	-2
1475	49.22	297.5	126.17	16.92	-16.66666667	8.666666667
1476	49.25	297	126.43	8.9	-7.666666667	6.333333333
1477	49.28	296.77	126.62	24.03	22	15
1478	49.32	297.43	127.07	43.36	44.66666667	18.33333333
1479	49.35	298.77	127.62	7.52	7.666666667	3
1480	49.38	299	127.71	6.86	-2.333333333	7.333333333
1481	49.42	298.93	127.93	9.38	4.666666667	9.333333333
1482	49.45	299.07	128.21	31.61	31	16.66666667
1483	49.48	300	128.71	55.24	50	36
1484	49.52	301.5	129.79	11.85	12.33333333	4.666666667
1485	49.55	301.87	129.93	9.32	4.333333333	9.333333333
1486	49.58	302	130.21	15.14	-12	12
1487	49.62	301.64	130.57	4.79	-2.333333333	4.666666667
1488	49.65	301.57	130.71	13.71	-12	9.666666667
1489	49.68	301.21	131	6.77	-7	2.333333333
1490	49.72	301	131.07	10.63	-4.333333333	11
1491	49.75	300.87	131.4	12.13	-12.33333333	5.666666667
1492	49.79	300.5	131.57	9.52	-10	-3.333333333
1493	49.82	300.2	131.47	41.57	37.66666667	26.66666667
1494	49.85	301.33	132.27	32.86	32.66666667	16.66666667
1495	49.89	302.31	132.77	3.26	2.333333333	2.666666667
1496	49.92	302.38	132.85	10.14	-10	5
1497	49.95	302.08	133	6.66	-5.333333333	5
1498	49.99	301.92	133.15	12.68	-14	-0.333333333
1499	50.02	301.5	133.14	14.99	-16.66666667	0.333333333
1500	50.05	301	133.15	10.31	-10.33333333	5.333333333
1501	50.09	300.69	133.31	14.76	-10.33333333	12.66666667
1502	50.12	300.38	133.69	9.51	-2.333333333	10.33333333
1503	50.15	300.31	134	24.22	23	14
1504	50.19	301	134.42	7.49	0	8.333333333
1505	50.22	301	134.67	15.19	2.666666667	16.66666667
1506	50.25	301.08	135.17	17.66	-19.33333333	2.666666667
1507	50.29	300.5	135.25	14.56	-14	8.333333333
1508	50.32	300.08	135.5	3.53	-2.666666667	2.666666667
1509	50.35	300	135.58	16.75	-16.66666667	8.333333333
1510	50.39	299.5	135.83	14.56	-14	8.333333333
1511	50.42	299.08	136.08	17.48	-19.33333333	0
1512	50.45	298.5	136.08	17.66	14	14
1513	50.49	298.92	136.5	27.58	28.33333333	11.66666667
1514	50.52	299.77	136.85	6.39	5	5
1515	50.55	299.92	137	8.15	-7.666666667	-5
1516	50.59	299.69	136.85	0	0	0
1517	50.62	299.69	136.85	21.93	-23	7.666666667
1518	50.65	299	137.08	5.58	-2.666666667	5.666666667
1519	50.69	298.92	137.25	18.69	-20.33333333	4.333333333
1520	50.72	298.31	137.38	17.41	-19.33333333	-0.666666667
1521	50.75	297.73	137.36	12.59	-14	0.666666667
1522	50.79	297.31	137.38	3.26	-2.666666667	2.666666667
1523	50.82	297.23	137.46	21.93	-24.33333333	1.333333333
1524	50.85	296.5	137.5	15.14	-16.66666667	2.333333333
1525	50.89	296	137.57	15.25	-16.66666667	3.333333333
1526	50.92	295.5	137.67	8.63	-9	3.333333333
1527	50.95	295.23	137.77	23.11	25.66666667	-2
1528	50.99	296	137.71	30.65	33.33333333	-7
1529	51.02	297	137.5	7.73	7.666666667	-4
1530	51.05	297.23	137.38	54.75	59	-15
1531	51.09	299	136.93	37.56	41	-8
1532	51.12	300.23	136.69	8.81	-1	-9.666666667
1533	51.15	300.2	136.4	4.47	4.333333333	-2.333333333
1534	51.19	300.33	136.33	2	-2	0
1535	51.22	300.27	136.33	8.12	-9	-1.333333333
1536	51.25	300	136.29	6.95	-7.666666667	0.666666667
1537	51.29	299.77	136.31	32.86	34.33333333	-12.66666667
1538	51.32	300.8	135.93	36.23	40	-4.666666667
1539	51.35	302	135.79	6.77	2.333333333	-7.333333333
1540	51.39	302.07	135.57	9.38	8.666666667	-5.666666667
1541	51.42	302.33	135.4	2	-2	0
1542	51.45	302.27	135.4	13.12	10	10.33333333
1543	51.49	302.57	135.71	57.84	64.33333333	2.666666667
1544	51.52	304.5	135.79	10.75	11.66666667	-3.333333333
1545	51.55	304.85	135.69	8.37	7.333333333	5.666666667
1546	51.59	305.07	135.86	6.76	-7.333333333	-0.333333333
1547	51.62	304.85	135.85	21.75	20.33333333	12.66666667
1548	51.65	305.46	136.23	50.93	56.33333333	5
1549	51.69	307.15	136.38	34.27	36	13
1550	51.72	308.23	136.77	6.75	-5.333333333	5.333333333
1551	51.75	308.07	136.93	2.14	0	2.333333333
1552	51.79	308.07	137	3.03	-2.333333333	2.333333333
1553	51.82	308	137.07	4.28	0	4.666666667
1554	51.85	308	137.21	13.02	-14.33333333	2.666666667
1555	51.89	307.57	137.29	6.77	-2.333333333	7
1556	51.92	307.5	137.5	8.15	-9	-1.333333333
1557	51.95	307.23	137.46	14.58	-15.33333333	5.333333333
1558	51.99	306.77	137.62	2.31	0	2.333333333
1559	52.02	306.77	137.69	20.96	-23.33333333	-1.666666667
1560	52.05	306.07	137.64	9.82	-10	4.333333333
1561	52.09	305.77	137.77	14.02	-15.33333333	2.666666667
1562	52.12	305.31	137.85	27.55	29.66666667	7.333333333
1563	52.15	306.2	138.07	36.87	41	-2.333333333
1564	52.19	307.43	138	10.47	11.33333333	-2.666666667
1565	52.22	307.77	137.92	2.31	0	2.666666667
1566	52.25	307.77	138	2.31	0	-2.666666667
1567	52.29	307.77	137.92	21.25	15.33333333	18
1568	52.32	308.23	138.46	46.34	51.33333333	5.333333333
1569	52.35	309.77	138.62	16.78	18	5
1570	52.39	310.31	138.77	2.31	0	2.666666667
1571	52.42	310.31	138.85	3.26	-2.666666667	2.333333333
1572	52.45	310.23	138.92	0	0	0
1573	52.49	310.23	138.92	5.3	-5.333333333	2.666666667
1574	52.52	310.07	139	4.79	-2.333333333	4.666666667
1575	52.55	310	139.14	7.19	-7.666666667	-2
1576	52.59	309.77	139.08	16.3	-18	2.333333333
1577	52.62	309.23	139.15	7.97	-7.666666667	4.666666667
1578	52.65	309	139.29	20.96	-23	3
1579	52.69	308.31	139.38	9.69	-10.33333333	-3
1580	52.72	308	139.29	6.16	-6.666666667	1.333333333
1581	52.75	307.8	139.33	15.25	-16.33333333	4.333333333
1582	52.79	307.31	139.46	50.73	56.33333333	1.333333333
1583	52.82	309	139.5	30.05	33.33333333	2.333333333
1584	52.85	310	139.57	32.61	33.33333333	14.33333333
1585	52.89	311	140	60.09	66.66666667	4.666666667
1586	52.92	313	140.14	24.26	26.66666667	4.333333333
1587	52.96	313.8	140.27	2	0	2
1588	52.99	313.8	140.33	30.04	33.33333333	2.333333333
1589	53.02	314.8	140.4	53.17	59	3.333333333
1590	53.06	316.57	140.5	23.37	25.33333333	5.666666667
1591	53.09	317.33	140.67	7.58	5.666666667	6.333333333
1592	53.12	317.5	140.86	2.14	0	2.333333333
1593	53.16	317.5	140.93	39.8	43.33333333	9
1594	53.19	318.8	141.2	45.52	50.33333333	6
1595	53.22	320.31	141.38	6.72	6.333333333	4
1596	53.26	320.5	141.5	0	0	0
1597	53.29	320.5	141.5	8.78	9	4
1598	53.32	320.77	141.62	8.78	-9	-4
1599	53.36	320.5	141.5	0	0	0
1600	53.39	320.5	141.5	7.61	-7.666666667	3.333333333
1601	53.42	320.27	141.6	8.24	-9	2.333333333
1602	53.46	320	141.67	45.09	50	4
1603	53.49	321.5	141.79	25.73	27	9.666666667
1604	53.52	322.31	142.08	2.31	0	2.333333333
1605	53.56	322.31	142.15	12.83	14	1.666666667
1606	53.59	322.73	142.2	2	2.333333333	0
1607	53.62	322.8	142.2	44.36	49	6.666666667
1608	53.66	324.27	142.4	42.04	45.33333333	11.66666667
1609	53.69	325.63	142.75	17.58	19	4
1610	53.72	326.2	142.87	7.2	-6.666666667	4.333333333
1611	53.76	326	143	1.87	0	2
1612	53.79	326	143.06	8.57	-6.666666667	7
1613	53.82	325.8	143.27	2	0	2
1614	53.86	325.8	143.33	9.89	-8	7.666666667
1615	53.89	325.56	143.56	8.94	-9.666666667	1.333333333
1616	53.92	325.27	143.6	2	-2.333333333	0
1617	53.96	325.2	143.6	6.06	-6.666666667	-1
1618	53.99	325	143.57	13.54	-14.33333333	4.666666667
1619	54.02	324.57	143.71	2.14	-2.333333333	0
1620	54.06	324.5	143.71	4.28	0	5
1621	54.09	324.5	143.86	2.14	0	-2.333333333
1622	54.12	324.5	143.79	21.28	23.33333333	-4
1623	54.16	325.2	143.67	67.13	60	44.33333333
1624	54.19	327	145	0	0	0
1625	54.22	327	145	0	0	0
1626	54.26	327	145	42.38	33.33333333	-33.33333333
1627	54.29	328	144	59.94	66.66666667	0
1628	54.32	330	144	0	0	0
1629	54.36	330	144	0	0	0
1630	54.39	330	144	0	0	0
1631	54.42	330	144	0	0	0
1632	54.46	330	144	29.97	-33.33333333	0
1633	54.49	329	144	0	0	0
1634	54.52	329	144	0	0	0
1635	54.56	329	144	0	0	0
1636	54.59	329	144	0	0	0
1637	54.62	329	144	0	0	0
1638	54.66	329	144	0	0	0
1639	54.69	329	144	0	0	0
1640	54.72	329	144	0	0	0
1641	54.76	329	144	0	0	0
1642	54.79	329	144	0	0	0
1643	54.82	329	144	29.97	0	-33.33333333
1644	54.86	329	143	29.97	0	-33.33333333
1645	54.89	329	142	0	0	0
1646	54.92	329	142	0	0	0
1647	54.96	329	142	0	0	0
1648	54.99	329	142	0	0	0
1649	55.02	329	142	0	0	0
1650	55.06	329	142	0	0	0
1651	55.09	329	142	0	0	0
1652	55.12	329	142	0	0	0
1653	55.16	329	142	29.97	-33.33333333	0
1654	55.19	328	142	29.97	0	-33.33333333
1655	55.22	328	141	0	0	0
1656	55.26	328	141	29.97	0	-33.33333333
1657	55.29	328	140	0	0	0
1658	55.32	328	140	42.38	-33.33333333	-33.33333333
1659	55.36	327	139	0	0	0
1660	55.39	327	139	0	0	0
1661	55.42	327	139	0	0	0
1662	55.46	327	139	19.51	-14	16.66666667
1663	55.49	326.58	139.5	13.2	-14.66666667	0
1664	55.52	326.14	139.5	10.6	-9.666666667	6.333333333
1665	55.56	325.85	139.69	10.48	-11.66666667	-1.666666667
1666	55.59	325.5	139.64	17.35	-19.33333333	1.666666667
1667	55.62	324.92	139.69	11.64	-11.66666667	5.666666667
1668	55.66	324.57	139.86	17.26	-16.66666667	-9.666666667
1669	55.69	324.07	139.57	15.44	-14.33333333	9.666666667
1670	55.72	323.64	139.86	4.79	-4.666666667	2.333333333
1671	55.76	323.5	139.93	22.04	-24.33333333	-2.666666667
1672	55.79	322.77	139.85	13.08	-14.66666667	0.666666667
1673	55.82	322.33	139.87	16.92	-18.66666667	-0.666666667
1674	55.86	321.77	139.85	10.52	-9	7.333333333
1675	55.89	321.5	140.07	9.3	-7.666666667	-6.666666667
1676	55.92	321.27	139.87	22.42	-23.33333333	9
1677	55.96	320.57	140.14	10.09	-10	-4.666666667
1678	55.99	320.27	140	20.94	-23.33333333	2.333333333
1679	56.02	319.57	140.07	11.13	-12.33333333	0
1680	56.06	319.2	140.07	12.64	-13.33333333	4.333333333
1681	56.09	318.8	140.2	11.14	-12.33333333	0.333333333
1682	56.12	318.43	140.21	25.69	-28.66666667	0
1683	56.16	317.57	140.21	4.28	-4.666666667	0
1684	56.19	317.43	140.21	9.57	4.666666667	9.666666667
1685	56.23	317.57	140.5	24.41	26.33333333	-7
1686	56.26	318.36	140.29	10.92	-12	2.333333333
1687	56.29	318	140.36	7.89	-7.666666667	-4.333333333
1688	56.33	317.77	140.23	16.3	-13	13
1689	56.36	317.38	140.62	2.31	-2.333333333	0
1690	56.39	317.31	140.62	24.45	-27	-4
1691	56.43	316.5	140.5	6.05	-4.666666667	4.666666667
1692	56.46	316.36	140.64	25.87	-26.33333333	12
1693	56.49	315.57	141	9.15	-8.666666667	-5
1694	56.53	315.31	140.85	16.78	-18	5
1695	56.56	314.77	141	12.35	-13.66666667	0
1696	56.59	314.36	141	18.21	-19.66666667	5
1697	56.63	313.77	141.15	12.27	10.33333333	9
1698	56.66	314.08	141.42	48.24	41	34.66666667
1699	56.69	315.31	142.46	6.92	0	7.666666667
1700	56.73	315.31	142.69	5.16	2.333333333	5.333333333
1701	56.76	315.38	142.85	4.79	1.666666667	5
1702	56.79	315.43	143	18.05	-19.33333333	5
1703	56.83	314.85	143.15	2.31	-2.666666667	0
1704	56.86	314.77	143.15	11.57	-12.33333333	4
1705	56.89	314.4	143.27	12.15	-13.33333333	2
1706	56.93	314	143.33	21.35	-20.66666667	12
1707	56.96	313.38	143.69	18.59	-20.33333333	-2.333333333
1708	56.99	312.77	143.62	8.6	-9	3
1709	57.03	312.5	143.71	8.98	-9	4.666666667
1710	57.06	312.23	143.85	19.76	-22	0.333333333
1711	57.09	311.57	143.86	17.65	-19	4.666666667
1712	57.13	311	144	7.29	-7.666666667	2.666666667
1713	57.16	310.77	144.08	15.96	-6.666666667	16.33333333
1714	57.19	310.57	144.57	25.69	28.66666667	0
1715	57.23	311.43	144.57	6.86	-5.333333333	5.333333333
1716	57.26	311.27	144.73	4	0	4.666666667
1717	57.29	311.27	144.87	15	-16.66666667	1.666666667
1718	57.33	310.77	144.92	13.54	-9	12.33333333
1719	57.36	310.5	145.29	8.1	-9	0.666666667
1720	57.39	310.23	145.31	14.02	-15.33333333	2.333333333
1721	57.43	309.77	145.38	16.3	-18	-2.333333333
1722	57.46	309.23	145.31	7.81	-7.666666667	4
1723	57.49	309	145.43	9.31	-10.33333333	-1.666666667
1724	57.53	308.69	145.38	28.96	29.33333333	13.66666667
1725	57.56	309.57	145.79	14.36	14.33333333	-7.333333333
1726	57.59	310	145.57	3.03	2.333333333	-2.333333333
1727	57.63	310.07	145.5	4.79	-2.333333333	4.666666667
1728	57.66	310	145.64	14.36	-14.33333333	7.333333333
1729	57.69	309.57	145.86	9.32	-8.666666667	-5.666666667
1730	57.73	309.31	145.69	16.84	-17	8
1731	57.76	308.8	145.93	9.21	-10	2.333333333
1732	57.79	308.5	146	21.36	-23.33333333	-4.333333333
1733	57.83	307.8	145.87	11.99	13.33333333	0
1734	57.86	308.2	145.87	18.42	20	4.333333333
1735	57.89	308.8	146	23.22	25.66666667	-2.333333333
1736	57.93	309.57	145.93	0	0	0
1737	57.96	309.57	145.93	9.13	-10	0
1738	57.99	309.27	145.93	9	-9	4.666666667
1739	58.03	309	146.07	9.88	-6.666666667	8.666666667
1740	58.06	308.8	146.33	2.83	-2.333333333	2.333333333
1741	58.09	308.73	146.4	20.49	-22	5.666666667
1742	58.13	308.07	146.57	8.72	-9	-3.333333333
1743	58.16	307.8	146.47	15.22	-15.66666667	6.666666667
1744	58.19	307.33	146.67	4	-4.333333333	0
1745	58.23	307.2	146.67	14.55	-15.66666667	4.333333333
1746	58.26	306.73	146.8	13.99	-15.33333333	0
1747	58.29	306.27	146.8	2.83	-2.333333333	2.333333333
1748	58.33	306.2	146.87	22.78	20	15.33333333
1749	58.36	306.8	147.33	38.16	42	5.666666667
1750	58.39	308.06	147.5	9.29	7	7.666666667
1751	58.43	308.27	147.73	4	0	4.666666667
1752	58.46	308.27	147.87	10.08	-9	6.666666667
1753	58.49	308	148.07	16.64	-16.66666667	8
1754	58.53	307.5	148.31	11.16	10	7.333333333
1755	58.56	307.8	148.53	42.1	44.33333333	15.66666667
1756	58.59	309.13	149	27.59	29	9.666666667
1757	58.63	310	149.29	2.14	0	2.333333333
1758	58.66	310	149.36	15.44	-14.33333333	9.333333333
1759	58.69	309.57	149.64	7.72	-4.666666667	7.333333333
1760	58.73	309.43	149.86	10.03	-1.666666667	11
1761	58.76	309.38	150.19	13.51	-12.66666667	8.333333333
1762	58.79	309	150.44	17.23	-19	2
1763	58.83	308.43	150.5	7.48	-7.666666667	3.333333333
1764	58.86	308.2	150.6	2	0	2.333333333
1765	58.89	308.2	150.67	29.97	-33.33333333	0
1766	58.93	307.2	150.67	7.99	0	8.666666667
1767	58.96	307.2	150.93	10.34	-6.666666667	9.333333333
1768	58.99	307	151.21	24.1	-26.66666667	-2.666666667
1769	59.03	306.2	151.13	6.47	-6.666666667	2.666666667
1770	59.06	306	151.21	17.13	-19	0
1771	59.09	305.43	151.21	14.36	-14.33333333	7.333333333
1772	59.13	305	151.43	8.04	-9	-1
1773	59.16	304.73	151.4	16.25	16.66666667	7.333333333
1774	59.19	305.23	151.62	33.57	36	10
1775	59.23	306.31	151.92	2.31	0	-2.333333333
1776	59.26	306.31	151.85	2.31	0	2.333333333
1777	59.29	306.31	151.92	12.41	-13	5.333333333
1778	59.33	305.92	152.08	6.52	-5	5
1779	59.36	305.77	152.23	10.01	-9	6.666666667
1780	59.4	305.5	152.43	22.2	-24.33333333	-4
1781	59.43	304.77	152.31	9.5	-2.666666667	10.33333333
1782	59.46	304.69	152.62	13.83	-15.33333333	0
1783	59.5	304.23	152.62	10.02	-7.666666667	8
1784	59.53	304	152.86	23.58	-25.66666667	-5.666666667
1785	59.56	303.23	152.69	8.5	-7.666666667	5.666666667
1786	59.6	303	152.86	24.71	-25.66666667	9.666666667
1787	59.63	302.23	153.15	22.09	-24.33333333	3.333333333
1788	59.66	301.5	153.25	9.02	-9	4.333333333
1789	59.7	301.23	153.38	8.6	-7.666666667	-5.666666667
1790	59.73	301	153.21	25.21	23	16
1791	59.76	301.69	153.69	19.01	20.66666667	5.333333333
1792	59.8	302.31	153.85	9.55	-10.33333333	2.666666667
1793	59.83	302	153.93	2.14	0	2.333333333
1794	59.86	302	154	11.53	-10.33333333	7.666666667
1795	59.9	301.69	154.23	6.92	0	7.666666667
1796	59.93	301.69	154.46	18.29	-20.33333333	1.333333333
1797	59.96	301.08	154.5	5.58	-5.333333333	2.666666667
1798	60	300.92	154.58	19.08	-20.33333333	6.333333333
1799	60.03	300.31	154.77	24.61	-27	5
1800	60.06	299.5	154.92	13.08	-14.33333333	2.666666667
1801	60.1	299.07	155	11.59	-12.66666667	-2.666666667
1802	60.13	298.69	154.92	14.76	-12.66666667	10.33333333
1803	60.16	298.31	155.23	18.64	-19.33333333	7.333333333
1804	60.2	297.73	155.45	4.98	1.333333333	5.666666667
1805	60.23	297.77	155.62	29.01	24.33333333	21
1806	60.26	298.5	156.25	6.51	7	-1.333333333
1807	60.3	298.71	156.21	5.36	2	5.666666667
1808	60.33	298.77	156.38	12.41	-13	5.333333333
1809	60.36	298.38	156.54	5.15	-2.333333333	5
1810	60.4	298.31	156.69	16.3	-18	-2.333333333
1811	60.43	297.77	156.62	14.02	-15.33333333	2.333333333
1812	60.46	297.31	156.69	16.3	-13	13
1813	60.5	296.92	157.08	12.96	-14	3
1814	60.53	296.5	157.17	9.11	-9	4.666666667
1815	60.56	296.23	157.31	21.97	-24.33333333	-2
1816	60.6	295.5	157.25	10.26	-9	7
1817	60.63	295.23	157.46	15.46	-15.33333333	7.666666667
1818	60.66	294.77	157.69	16.3	-18	2.666666667
1819	60.7	294.23	157.77	14.02	-15.33333333	-2.666666667
1820	60.73	293.77	157.69	12.42	-11.33333333	8
1821	60.76	293.43	157.93	19.29	-21	4.666666667
1822	60.8	292.8	158.07	11.98	-12.33333333	4.666666667
1823	60.83	292.43	158.21	21.84	19	15.33333333
1824	60.86	293	158.67	10.68	10.33333333	6
1825	60.9	293.31	158.85	3.26	-2.666666667	2.333333333
1826	60.93	293.23	158.92	8.22	-7.666666667	5
1827	60.96	293	159.07	2.14	0	2.333333333
1828	61	293	159.14	18.41	-16.66666667	12
1829	61.03	292.5	159.5	14.98	-16.66666667	0
1830	61.06	292	159.5	12.52	-6.666666667	12.33333333
1831	61.1	291.8	159.87	12.03	-12.33333333	-5.333333333
1832	61.13	291.43	159.71	20.73	-22	7
1833	61.16	290.77	159.92	15.46	-15.33333333	7.666666667
1834	61.2	290.31	160.15	13.64	-14.66666667	4
1835	61.23	289.87	160.27	19.1	-21.33333333	1.333333333
1836	61.26	289.23	160.31	7.81	-7.666666667	4
1837	61.3	289	160.43	23.29	-25.66666667	3.666666667
1838	61.33	288.23	160.54	6.99	-7.666666667	1
1839	61.36	288	160.57	15.44	14.33333333	9.666666667
1840	61.4	288.43	160.86	27.14	28	11.33333333
1841	61.43	289.27	161.2	7.05	-4.333333333	-6.666666667
1842	61.46	289.14	161	4.79	-2.333333333	4.666666667
1843	61.5	289.07	161.14	9.43	-10	3
1844	61.53	288.77	161.23	10.01	-9	6.666666667
1845	61.56	288.5	161.43	11.02	-12.33333333	-1
1846	61.6	288.13	161.4	17.1	-18.66666667	3.333333333
1847	61.63	287.57	161.5	7.72	-4.666666667	7
1848	61.66	287.43	161.71	15.44	-14.33333333	9.666666667
1849	61.7	287	162	22.07	-24.33333333	-2.333333333
1850	61.73	286.27	161.93	4.47	-2.333333333	4.666666667
1851	61.76	286.2	162.07	18.98	-21	2.333333333
1852	61.8	285.57	162.14	23.81	-25.66666667	6.333333333
1853	61.83	284.8	162.33	22.03	21	12.66666667
1854	61.86	285.43	162.71	27.08	29.33333333	7
1855	61.9	286.31	162.92	6.92	0	-7.666666667
1856	61.93	286.31	162.69	5.16	1.666666667	5.666666667
1857	61.96	286.36	162.86	10.7	-7.333333333	9.333333333
1858	62	286.14	163.14	11.5	-12.33333333	3
1859	62.03	285.77	163.23	12.41	-13	5
1860	62.06	285.38	163.38	12.03	-12.66666667	4
1861	62.1	285	163.5	15.14	-16.66666667	2.333333333
1862	62.13	284.5	163.57	8.84	-9	4
1863	62.16	284.23	163.69	21.25	15.33333333	18
1864	62.2	284.69	164.23	24.5	20.66666667	18
1865	62.23	285.31	164.77	18.01	15.33333333	12.66666667
1866	62.26	285.77	165.15	2.3	-2.666666667	0
1867	62.3	285.69	165.15	9.98	-8.666666667	7
1868	62.33	285.43	165.36	10.5	-11.66666667	2
1869	62.36	285.08	165.42	10.9	-7.666666667	9
1870	62.4	284.85	165.69	4.61	-5.333333333	0
1871	62.43	284.69	165.69	17.19	-18.33333333	5.666666667
1872	62.46	284.14	165.86	14.16	-15	4.666666667
1873	62.5	283.69	166	14.76	-12.66666667	10.33333333
1874	62.53	283.31	166.31	15.46	-17	3
1875	62.57	282.8	166.4	14.76	-16.33333333	-0.666666667
1876	62.6	282.31	166.38	10.79	-10.33333333	6.333333333
1877	62.63	282	166.57	19.74	-16.66666667	14.33333333
1878	62.67	281.5	167	17.26	-16.66666667	-9.666666667
1879	62.7	281	166.71	15.44	-14.33333333	9.666666667
1880	62.73	280.57	167	17.13	-19	0
1881	62.77	280	167	11.53	-10.33333333	7.666666667
1882	62.8	279.69	167.23	20.75	-23	-0.666666667
1883	62.83	279	167.21	20.94	23	3.333333333
1884	62.87	279.69	167.31	24.37	27	-3.333333333
1885	62.9	280.5	167.21	3.03	-2.333333333	-2.333333333
1886	62.93	280.43	167.14	0	0	0
1887	62.97	280.43	167.14	14.36	-14.33333333	7.333333333
1888	63	280	167.36	9.26	-10.33333333	0.666666667
1889	63.03	279.69	167.38	0	0	0
1890	63.07	279.69	167.38	21.03	-23	4
1891	63.1	279	167.5	9.29	-10.33333333	-1.333333333
1892	63.13	278.69	167.46	21.45	-23	6
1893	63.17	278	167.64	2.14	-2.333333333	0
1894	63.2	277.93	167.64	22	-24.33333333	3
1895	63.23	277.2	167.73	21.78	-23.33333333	6.666666667
1896	63.27	276.5	167.93	14.98	-16.66666667	0
1897	63.3	276	167.93	16.3	-16.66666667	7
1898	63.33	275.5	168.14	27.83	31	0
1899	63.37	276.43	168.14	25.76	28	6.333333333
1900	63.4	277.27	168.33	2	0	-2
1901	63.43	277.27	168.27	2	-2.333333333	0
1902	63.47	277.2	168.27	6.2	-6.666666667	-2
1903	63.5	277	168.21	8.18	6.666666667	6.333333333
1904	63.53	277.2	168.4	32.52	35.66666667	6.666666667
1905	63.57	278.27	168.6	17.07	17.66666667	6.666666667
1906	63.6	278.8	168.8	2	2.333333333	0
1907	63.63	278.87	168.8	2.83	-2.333333333	-2.333333333
1908	63.67	278.8	168.73	6.87	-7.666666667	-0.666666667
1909	63.7	278.57	168.71	37.1	41	5.333333333
1910	63.73	279.8	168.87	36.58	40	-7.666666667
1911	63.77	281	168.64	3.03	2.333333333	2.333333333
1912	63.8	281.07	168.71	6.39	6.666666667	3
1913	63.83	281.27	168.8	5.87	-6.666666667	-0.333333333
1914	63.87	281.07	168.79	3.03	-2.333333333	-2.666666667
1915	63.9	281	168.71	0	0	0
1916	63.93	281	168.71	16.3	-16.66666667	7.333333333
1917	63.97	280.5	168.93	8.99	-10	0
1918	64	280.2	168.93	4	0	-4.333333333
1919	64.03	280.2	168.8	27.97	-31	0
1920	64.07	279.27	168.8	4.47	-2.333333333	4.333333333
1921	64.1	279.2	168.93	13.4	-13.33333333	6.666666667
1922	64.13	278.8	169.13	9.31	-10	2.666666667
1923	64.17	278.5	169.21	27.91	31	2.666666667
1924	64.2	279.43	169.29	30.05	33.33333333	2.333333333
1925	64.23	280.43	169.36	7.09	-4	-7
1926	64.27	280.31	169.15	0	0	0
1927	64.3	280.31	169.15	5.52	-1.333333333	6
1928	64.33	280.27	169.33	4	0	4.666666667
1929	64.37	280.27	169.47	38.18	41	10.66666667
1930	64.4	281.5	169.79	36.3	39.66666667	7
1931	64.43	282.69	170	11.53	-10.33333333	7.666666667
1932	64.47	282.38	170.23	8.15	6.333333333	6.666666667
1933	64.5	282.57	170.43	2.14	-2.333333333	0
1934	64.53	282.5	170.43	4.28	0	4.666666667
1935	64.57	282.5	170.57	2.14	-2.333333333	0
1936	64.6	282.43	170.57	17.52	-18.66666667	5.333333333
1937	64.63	281.87	170.73	6.32	-6.666666667	2.333333333
1938	64.67	281.67	170.8	20.35	-22.33333333	4.333333333
1939	64.7	281	170.93	2.14	0	-2.333333333
1940	64.73	281	170.86	9.07	-9	4.666666667
1941	64.77	280.73	171	28.26	-31	4.333333333
1942	64.8	279.8	171.13	11.13	-12.33333333	0.333333333
1943	64.83	279.43	171.14	25.11	26.66666667	8
1944	64.87	280.23	171.38	36.33	40	6.333333333
1945	64.9	281.43	171.57	6.07	-6.666666667	1.666666667
1946	64.93	281.23	171.62	0	0	0
1947	64.97	281.23	171.62	14.02	-15.33333333	-2.666666667
1948	65	280.77	171.54	3.91	-4.333333333	1
1949	65.03	280.64	171.57	13.7	-13.66666667	6.666666667
1950	65.07	280.23	171.77	7.11	-7.666666667	-2
1951	65.1	280	171.71	21.12	-23	4.666666667
1952	65.13	279.31	171.85	9.55	-10.33333333	2.666666667
1953	65.17	279	171.93	7.24	-7.666666667	2.333333333
1954	65.2	278.77	172	23.05	-25.66666667	0
1955	65.23	278	172	13.02	-14.33333333	2.333333333
1956	65.27	277.57	172.07	11.27	-11.33333333	5.333333333
1957	65.3	277.23	172.23	20.12	-22	4.333333333
1958	65.33	276.57	172.36	24.7	23.33333333	14.66666667
1959	65.37	277.27	172.8	22.78	24.33333333	6.666666667
1960	65.4	278	173	2.14	0	2.333333333
1961	65.43	278	173.07	11.2	-9	8.666666667
1962	65.47	277.73	173.33	10.41	-10	5.666666667
1963	65.5	277.43	173.5	14.31	12.33333333	10
1964	65.53	277.8	173.8	36.68	35.66666667	20
1965	65.57	278.87	174.4	19.22	21	3.333333333
1966	65.6	279.5	174.5	12.84	-14.33333333	0
1967	65.63	279.07	174.5	4.28	0	4.666666667
1968	65.67	279.07	174.64	9.18	-10	1.666666667
1969	65.7	278.77	174.69	9.23	-6.666666667	8
1970	65.73	278.57	174.93	9.38	-10	2.333333333
1971	65.77	278.27	175	14.55	-15.66666667	4.333333333
1972	65.8	277.8	175.13	8.99	-10	0.333333333
1973	65.84	277.5	175.14	19.34	-21	4.333333333
1974	65.87	276.87	175.27	4	-4.666666667	0
1975	65.9	276.73	175.27	21.98	-24.33333333	-0.666666667
1976	65.94	276	175.25	8.37	-9	2.666666667
1977	65.97	275.73	175.33	7.03	-7.666666667	1
1978	66	275.5	175.36	44.97	50	-1.666666667
1979	66.04	277	175.31	12.56	12.66666667	6.333333333
1980	66.07	277.38	175.5	5.96	-3.666666667	-5.666666667
1981	66.1	277.27	175.33	6	5.666666667	3.666666667
1982	66.14	277.44	175.44	3.75	4	0
1983	66.17	277.56	175.44	43.12	48	2
1984	66.2	279	175.5	24.16	26.66666667	-3.333333333
1985	66.24	279.8	175.4	0	0	0
1986	66.27	279.8	175.4	0	0	0
1987	66.3	279.8	175.4	7.89	6.666666667	5.666666667
1988	66.34	280	175.57	42.63	44.33333333	16.66666667
1989	66.37	281.33	176.07	27.97	31.33333333	0
1990	66.4	282.27	176.07	11.33	12	4
1991	66.44	282.63	176.19	8.25	5.666666667	7
1992	66.47	282.8	176.4	5.58	-5.333333333	3.333333333
1993	66.5	282.64	176.5	33.89	36.33333333	10
1994	66.54	283.73	176.8	47.49	49	20
1995	66.57	285.2	177.4	13.61	14.66666667	3.333333333
1996	66.6	285.64	177.5	8.36	7.666666667	5.666666667
1997	66.64	285.87	177.67	11.08	-12.33333333	1.333333333
1998	66.67	285.5	177.71	3.03	-2.333333333	2.666666667
1999	66.7	285.43	177.79	17.78	-7.666666667	18
2000	66.74	285.2	178.33	2.83	-2.333333333	-2
[truncated: 24,971 more rows]
