# Supplementary material for: Statistical Mechanics of Zooplankton
Source: PLoS One. 2015 Aug 13;10(8):e0135258. doi: 10.1371/journal.pone.0135258 (PMC4535848; doi:10.1371/journal.pone.0135258)
Supplement: S1 Data Files — Information on the file contents and the data format is contained. (ZIP) [file pone.0135258.s001.zip › raw data vibrio/exp19.txt]

1	0.03	129	148	42.38	-33.33333333	33.33333333
2	0.07	128	149	35.59	0	-39.66666667
3	0.1	128	147.81	6.01	-6.666666667	-0.333333333
4	0.13	127.8	147.8	0	0	0
5	0.17	127.8	147.8	2	-2.333333333	0
6	0.2	127.73	147.8	0	0	0
7	0.23	127.73	147.8	2	0	2.333333333
8	0.27	127.73	147.87	0	0	0
9	0.3	127.73	147.87	7.31	-7.666666667	2.333333333
10	0.33	127.5	147.94	0	0	0
11	0.37	127.5	147.94	0	0	0
12	0.4	127.5	147.94	6.39	-7	-2
13	0.43	127.29	147.88	23.12	25.66666667	-2.333333333
14	0.47	128.06	147.81	14.26	14.66666667	-6
15	0.5	128.5	147.63	1.87	0	-2.333333333
16	0.53	128.5	147.56	1.87	0	2.333333333
17	0.57	128.5	147.63	23.2	25.66666667	3.333333333
18	0.6	129.27	147.73	22.81	24.33333333	7
19	0.63	130	147.94	5.99	-6.666666667	-0.333333333
20	0.67	129.8	147.93	15.22	-15.66666667	6.666666667
21	0.7	129.33	148.13	2	0	2.333333333
22	0.73	129.33	148.2	4.47	-4.333333333	2.333333333
23	0.77	129.2	148.27	13.4	-13.33333333	6.666666667
24	0.8	128.8	148.47	6.92	-7.666666667	1
25	0.83	128.57	148.5	5.95	-5.666666667	-3.333333333
26	0.87	128.4	148.4	5.99	-6.666666667	0
27	0.9	128.2	148.4	6.1	-6.666666667	1.333333333
28	0.93	128	148.44	6.65	-6.666666667	3
29	0.97	127.8	148.53	9.05	-10	-1
30	1	127.5	148.5	14.98	-16.66666667	0
31	1.03	127	148.5	1.87	0	2
32	1.07	127	148.56	15.45	16.66666667	-4
33	1.1	127.5	148.44	37.64	41	-8
34	1.13	128.73	148.2	2	0	2.333333333
35	1.17	128.73	148.27	7.99	0	8.666666667
36	1.2	128.73	148.53	15.22	-15.33333333	6.666666667
37	1.23	128.27	148.73	2	0	2.333333333
38	1.27	128.27	148.8	37.19	41	4.666666667
39	1.3	129.5	148.94	22.98	25.66666667	-0.333333333
40	1.33	130.27	148.93	7.99	7.666666667	4.333333333
41	1.37	130.5	149.06	1.87	0	2.333333333
42	1.4	130.5	149.13	46.26	48	18.66666667
43	1.43	131.94	149.69	31.84	35.33333333	0
44	1.47	133	149.69	16.11	14.66666667	10.33333333
45	1.5	133.44	150	8.04	-6.666666667	6
46	1.53	133.24	150.18	12.53	8.666666667	10.66666667
47	1.57	133.5	150.5	46.34	50	12.66666667
48	1.6	135	150.88	1.87	0	2
49	1.64	135	150.94	3.75	0	4
50	1.67	135	151.06	0	0	0
51	1.7	135	151.06	14.63	-12.33333333	10.66666667
52	1.74	134.63	151.38	10.77	-12	0.666666667
53	1.77	134.27	151.4	2	-2.333333333	0
54	1.8	134.2	151.4	6.1	-6.666666667	1.333333333
55	1.84	134	151.44	7.49	-8	-3
56	1.87	133.76	151.35	8.33	-8.666666667	3
57	1.9	133.5	151.44	7.08	-7.666666667	-1.333333333
58	1.94	133.27	151.4	0	0	0
59	1.97	133.27	151.4	0	0	0
60	2	133.27	151.4	8.54	-9	3.333333333
61	2.04	133	151.5	0	0	0
62	2.07	133	151.5	1.87	0	-2
63	2.1	133	151.44	6.76	6.666666667	-3.666666667
64	2.14	133.2	151.33	0	0	0
65	2.17	133.2	151.33	2	0	2.333333333
66	2.2	133.2	151.4	23	24.66666667	-7
67	2.24	133.94	151.19	28.34	28.66666667	-13
68	2.27	134.8	150.8	6.52	6.666666667	-3
69	2.3	135	150.71	36.05	40	3
70	2.34	136.2	150.8	60.97	67.66666667	4
71	2.37	138.23	150.92	16.3	18	-2.333333333
72	2.4	138.77	150.85	22.92	24.33333333	7.333333333
73	2.44	139.5	151.07	57.84	64.33333333	2.333333333
74	2.47	141.43	151.14	20.31	21.33333333	7.333333333
75	2.5	142.07	151.36	8.03	8	-4.333333333
76	2.54	142.31	151.23	11.41	3	12.33333333
77	2.57	142.4	151.6	5.99	0	6.666666667
78	2.6	142.4	151.8	2	-2.333333333	0
79	2.64	142.33	151.8	4	-4.333333333	0
80	2.67	142.2	151.8	2	-2.333333333	0
81	2.7	142.13	151.8	7.25	-6.666666667	4.333333333
82	2.74	141.93	151.93	26.44	29	4.666666667
83	2.77	142.8	152.07	22.85	25.33333333	-0.333333333
84	2.8	143.56	152.06	7.82	-5.333333333	7
85	2.84	143.4	152.27	4	0	4.333333333
86	2.87	143.4	152.4	2	-2.333333333	0
87	2.9	143.33	152.4	2	2.333333333	0
88	2.94	143.4	152.4	42.78	47.33333333	-3.666666667
89	2.97	144.82	152.29	11.34	12.66666667	1.333333333
90	3	145.2	152.33	4	4.333333333	0
91	3.04	145.33	152.33	0	0	0
92	3.07	145.33	152.33	2	-2	0
93	3.1	145.27	152.33	8.02	-9	-0.666666667
94	3.14	145	152.31	11.85	-12.33333333	-4
95	3.17	144.63	152.19	8.75	-10	0.333333333
96	3.2	144.33	152.2	4.47	-4.333333333	-2.333333333
97	3.24	144.2	152.13	19.68	20	-8.666666667
98	3.27	144.8	151.87	28.04	31	-2.333333333
99	3.3	145.73	151.8	5.99	0	-6.666666667
100	3.34	145.73	151.6	7.61	-7.666666667	-3.333333333
101	3.37	145.5	151.5	7.61	-7.666666667	-3.333333333
102	3.4	145.27	151.4	22.13	24.33333333	-3
103	3.44	146	151.31	30.89	33.33333333	-8.333333333
104	3.47	147	151.06	6.36	6.666666667	2.333333333
105	3.5	147.2	151.13	7.2	-6.666666667	-4.333333333
106	3.54	147	151	8.48	-6.666666667	-6.666666667
107	3.57	146.8	150.8	2	0	-2.333333333
108	3.6	146.8	150.73	53.07	58.66666667	-5.666666667
109	3.64	148.56	150.56	7.21	8	1.333333333
110	3.67	148.8	150.6	0	0	0
111	3.7	148.8	150.6	6.7	6.666666667	-3.333333333
112	3.74	149	150.5	6.7	-6.666666667	3.333333333
113	3.77	148.8	150.6	7.16	-5.666666667	-5.333333333
114	3.8	148.63	150.44	11.18	-12	-3.666666667
115	3.84	148.27	150.33	2	-2.333333333	0
116	3.87	148.2	150.33	15.87	17	-5
117	3.9	148.71	150.18	27.59	30.66666667	-1.666666667
118	3.94	149.63	150.13	5.95	6.333333333	-0.333333333
119	3.97	149.82	150.12	5.57	-0.666666667	-6.333333333
120	4	149.8	149.93	2	0	-2
121	4.04	149.8	149.87	6.27	6.666666667	2
122	4.07	150	149.93	60.39	64.66666667	-18.33333333
123	4.1	151.94	149.38	1.87	2	0
124	4.14	152	149.38	1.87	0	-2.333333333
125	4.17	152	149.31	1.87	0	-2
126	4.2	152	149.25	6.94	6.666666667	-4
127	4.24	152.2	149.13	39.72	43.33333333	-8.333333333
128	4.27	153.5	148.88	26.49	29.33333333	-4.333333333
129	4.3	154.38	148.75	9.53	6.333333333	-8.333333333
130	4.34	154.57	148.5	0	0	0
131	4.37	154.57	148.5	5.95	-5.666666667	-3.333333333
132	4.4	154.4	148.4	12.27	-13.33333333	-3
133	4.44	154	148.31	0	0	0
134	4.47	154	148.31	12.56	-12.33333333	-6
135	4.5	153.63	148.13	1.87	-2.333333333	0
136	4.54	153.56	148.13	28.65	31.33333333	-6.333333333
137	4.57	154.5	147.94	24.36	26.33333333	-6
138	4.6	155.29	147.76	7.46	7	-4.333333333
139	4.64	155.5	147.63	5.62	0	-6.333333333
140	4.67	155.5	147.44	7.08	-7.666666667	-1.333333333
141	4.7	155.27	147.4	23.88	26.33333333	1.333333333
142	4.74	156.06	147.44	44.09	48	-10.33333333
143	4.77	157.5	147.13	9.82	10.66666667	1.666666667
144	4.8	157.82	147.18	0	0	0
145	4.84	157.82	147.18	6.3	6	-4
146	4.87	158	147.06	9.53	9.666666667	-4
147	4.91	158.29	146.94	45.18	50.33333333	-2.333333333
148	4.94	159.8	146.87	21.04	23.33333333	-2
149	4.97	160.5	146.81	9.3	10	-2.666666667
150	5.01	160.8	146.73	5.99	0	-6.666666667
151	5.04	160.8	146.53	6.08	6.666666667	-1
152	5.07	161	146.5	39.01	42.33333333	-10
153	5.11	162.27	146.2	28.25	31	-4.333333333
154	5.14	163.2	146.07	2	0	2
155	5.17	163.2	146.13	4.47	4.333333333	-2
156	5.21	163.33	146.07	9.56	10	-4.333333333
157	5.24	163.63	145.94	42.26	45.66666667	-10.33333333
158	5.27	165	145.63	30.89	33.33333333	-8.333333333
159	5.31	166	145.38	3.75	0	4
160	5.34	166	145.5	6.7	6.666666667	-3.333333333
161	5.37	166.2	145.4	4.47	2.333333333	-4.333333333
162	5.41	166.27	145.27	41.17	45.33333333	-7
163	5.44	167.63	145.06	36.08	39	-8.666666667
164	5.47	168.8	144.8	2	0	-2.333333333
165	5.51	168.8	144.73	9.21	6.666666667	-7.666666667
166	5.54	169	144.5	6.7	-6.666666667	3.333333333
167	5.57	168.8	144.6	37.95	42	-3.333333333
168	5.61	170.06	144.5	41.38	46	-4
169	5.64	171.44	144.38	5.92	6.333333333	-2.333333333
170	5.67	171.63	144.31	6.38	6.333333333	-2.333333333
171	5.71	171.82	144.24	1.76	0	-2
172	5.74	171.82	144.18	6.3	6	-4
173	5.77	172	144.06	0	0	0
174	5.81	172	144.06	15.45	-16.66666667	4.333333333
175	5.84	171.5	144.19	13.64	-14.66666667	-4.333333333
176	5.87	171.06	144.06	13.24	14.66666667	-2
177	5.91	171.5	144	46.86	52	2
178	5.94	173.06	144.06	26.29	29.33333333	-2
179	5.97	173.94	144	1.87	2	0
180	6.01	174	144	0	0	0
181	6.04	174	144	1.87	-2	0
182	6.07	173.94	144	0	0	0
183	6.11	173.94	144	0	0	0
184	6.14	173.94	144	6.44	-7	-2.333333333
185	6.17	173.73	143.93	6.99	-7.666666667	0.333333333
186	6.21	173.5	143.94	13.11	14.66666667	0
187	6.24	173.94	143.94	44.69	49.66666667	-0.333333333
188	6.27	175.43	143.93	15.14	16.66666667	2.333333333
189	6.31	175.93	144	40.15	44.66666667	-2.333333333
190	6.34	177.27	143.93	54.12	59.66666667	6.666666667
191	6.37	179.06	144.13	13.64	14.66666667	-4.333333333
192	6.41	179.5	144	11.99	12.66666667	-4
193	6.44	179.88	143.88	6.45	6	4
194	6.47	180.06	144	4.58	4.666666667	-2.333333333
195	6.51	180.2	143.93	10.67	10	6.666666667
196	6.54	180.5	144.13	67.44	74.33333333	9
197	6.57	182.73	144.4	15.37	17	-3.666666667
198	6.61	183.24	144.29	8.04	8.666666667	-1.333333333
199	6.64	183.5	144.25	8.31	7.666666667	5
200	6.67	183.73	144.4	4	0	4.333333333
201	6.71	183.73	144.53	8.45	9	3.333333333
202	6.74	184	144.63	45.11	50	4
203	6.77	185.5	144.75	21.03	23.33333333	1.666666667
204	6.81	186.2	144.8	9.27	10	2.666666667
205	6.84	186.5	144.88	9.94	10	-5
206	6.87	186.8	144.73	12.15	13.33333333	2.333333333
207	6.91	187.2	144.8	54.28	60	6.666666667
208	6.94	189	145	28.1	31.33333333	0
209	6.97	189.94	145	1.87	2	0
210	7.01	190	145	1.87	0	-2
211	7.04	190	144.94	1.87	0	2
212	7.07	190	145	30.03	33.33333333	2
213	7.11	191	145.06	45.3	50	-6
214	7.14	192.5	144.88	15.1	16.66666667	2
215	7.17	193	144.94	1.87	2	0
216	7.21	193.06	144.94	6.48	7	-2.333333333
217	7.24	193.27	144.87	51.99	57.66666667	2.333333333
218	7.27	195	144.94	30.03	33.33333333	2
219	7.31	196	145	1.87	0	2
220	7.34	196	145.06	5.99	6.666666667	0.333333333
221	7.37	196.2	145.07	25.08	26.66666667	8
222	7.41	197	145.31	54.14	60	5.333333333
223	7.44	198.8	145.47	21	23.33333333	1
224	7.47	199.5	145.5	4.79	2.333333333	4.666666667
225	7.51	199.57	145.64	0	0	0
226	7.54	199.57	145.64	7.37	7.666666667	3
227	7.57	199.8	145.73	30.23	33.33333333	4.666666667
228	7.61	200.8	145.87	44.23	46.66666667	15.33333333
229	7.64	202.2	146.33	2.83	2.333333333	-2
230	7.67	202.27	146.27	2.83	2	2
231	7.71	202.33	146.33	8.49	7.666666667	5.666666667
232	7.74	202.56	146.5	1.87	0	2
233	7.77	202.56	146.56	9.32	-9.666666667	-3
234	7.81	202.27	146.47	4	0	4.333333333
235	7.84	202.27	146.6	9.17	-9	5
236	7.87	202	146.75	8.13	6.666666667	6
237	7.91	202.2	146.93	32.22	35.66666667	4.666666667
238	7.94	203.27	147.07	10.16	7.666666667	8
239	7.97	203.5	147.31	7.27	3.333333333	7.333333333
240	8.01	203.6	147.53	8.17	-7.333333333	5.333333333
241	8.04	203.38	147.69	0	0	0
242	8.08	203.38	147.69	42.84	45	14.66666667
243	8.11	204.73	148.13	23.05	25.66666667	-2
244	8.14	205.5	148.07	2.14	2.333333333	0
245	8.18	205.57	148.07	6.51	3.333333333	6.666666667
246	8.21	205.67	148.27	0	0	0
247	8.24	205.67	148.27	11.99	-13.33333333	0
248	8.28	205.27	148.27	7.99	0	8.666666667
249	8.31	205.27	148.53	13.99	-15.66666667	0
250	8.34	204.8	148.53	0	0	0
251	8.38	204.8	148.53	12.77	-14	1
252	8.41	204.38	148.56	7.33	-6	5.666666667
253	8.44	204.2	148.73	19.38	-21.33333333	-3.333333333
254	8.48	203.56	148.63	5.92	-6	2
255	8.51	203.38	148.69	11.32	-12.66666667	-1.666666667
256	8.54	203	148.64	14.99	16.66666667	-0.333333333
257	8.58	203.5	148.63	21.13	22.66666667	6.333333333
258	8.61	204.18	148.82	3.53	0	-3.666666667
259	8.64	204.18	148.71	5.82	-6	-2.666666667
260	8.68	204	148.63	0	0	0
261	8.71	204	148.63	15.07	16.66666667	-2
262	8.74	204.5	148.57	40.92	44	-11
263	8.78	205.82	148.24	7.4	6	-6
264	8.81	206	148.06	0	0	0
265	8.84	206	148.06	1.87	0	-2
266	8.88	206	148	0	0	0
267	8.91	206	148	42.15	46.66666667	-4.333333333
268	8.94	207.4	147.87	19.86	22	0.333333333
269	8.98	208.06	147.88	5.92	4.666666667	-5
270	9.01	208.2	147.73	2	0	2.333333333
271	9.04	208.2	147.8	6.88	-6.666666667	-3.666666667
272	9.08	208	147.69	25.36	27.33333333	6.333333333
273	9.11	208.82	147.88	37.52	41.33333333	6
274	9.14	210.06	148.06	1.87	0	2.333333333
275	9.18	210.06	148.13	0	0	0
276	9.21	210.06	148.13	0	0	0
277	9.24	210.06	148.13	8.94	-8.666666667	4.666666667
278	9.28	209.8	148.27	0	0	0
279	9.31	209.8	148.27	2	0	2
280	9.34	209.8	148.33	10.29	-10	5.666666667
281	9.38	209.5	148.5	15.1	16.66666667	2
282	9.41	210	148.56	36.66	40	8
283	9.44	211.2	148.8	2	0	-2.333333333
284	9.48	211.2	148.73	0	0	0
285	9.51	211.2	148.73	6.45	-6.666666667	2.666666667
286	9.54	211	148.81	22.04	24.33333333	2
287	9.58	211.73	148.87	44	49	-2.333333333
288	9.61	213.2	148.8	7.88	8	-3.666666667
289	9.64	213.44	148.69	1.87	2	0
290	9.68	213.5	148.69	6.03	-5.666666667	3.666666667
291	9.71	213.33	148.8	25.97	29	0
292	9.74	214.2	148.8	46.64	51	9
293	9.78	215.73	149.07	10.06	11	-2.333333333
294	9.81	216.06	149	5.74	4.666666667	-4.333333333
295	9.84	216.2	148.87	2	0	2
296	9.88	216.2	148.93	17.87	17.66666667	9
297	9.91	216.73	149.2	51.57	57	8
298	9.94	218.44	149.44	10.92	12	-1.333333333
299	9.98	218.8	149.4	6.7	6.666666667	3.333333333
300	10.01	219	149.5	6.7	6.666666667	3.333333333
301	10.04	219.2	149.6	10.92	12	-1.333333333
302	10.08	219.56	149.56	49.59	54.66666667	8
303	10.11	221.2	149.8	13.18	14.33333333	-3.666666667
304	10.14	221.63	149.69	11.32	12.33333333	-1.666666667
305	10.18	222	149.64	0	0	0
306	10.21	222	149.64	9.28	9	5.333333333
307	10.24	222.27	149.8	53.98	59.66666667	4.666666667
308	10.28	224.06	149.94	13.11	14.66666667	-0.333333333
309	10.31	224.5	149.93	2.14	2.333333333	0
310	10.34	224.57	149.93	7.18	7.666666667	2.333333333
311	10.38	224.8	150	34.09	38	0
312	10.41	225.94	150	35.59	39.66666667	0
313	10.44	227.13	150	13.55	14.66666667	-2.333333333
314	10.48	227.57	149.93	13.02	14.33333333	2.333333333
315	10.51	228	150	0	0	0
316	10.54	228	150	28.1	31.33333333	0
317	10.58	228.94	150	46.83	52	0
318	10.61	230.5	150	14.98	16.66666667	0
319	10.64	231	150	2.65	2	2
320	10.68	231.06	150.06	0	0	0
321	10.71	231.06	150.06	38.71	43	2
322	10.74	232.35	150.12	44.18	48.33333333	9.333333333
323	10.78	233.8	150.4	13.99	15.66666667	0
324	10.81	234.27	150.4	14.13	15.33333333	-2.333333333
325	10.84	234.73	150.33	2	0	2.333333333
326	10.88	234.73	150.4	2	0	2.333333333
327	10.91	234.73	150.47	47.03	51.33333333	11
328	10.94	236.27	150.8	22.09	24.33333333	2.666666667
329	10.98	237	150.88	15.1	16.66666667	-2.333333333
330	11.01	237.5	150.81	14.26	14.66666667	6.333333333
331	11.04	237.94	151	40.66	45	0
332	11.08	239.29	151	43.32	48	-4.333333333
333	11.11	240.73	150.87	2	2.333333333	0
334	11.14	240.8	150.87	2	0	2
335	11.18	240.8	150.93	6.32	6.666666667	2.333333333
336	11.21	241	151	1.87	0	-2
337	11.25	241	150.94	0	0	0
338	11.28	241	150.94	5.99	-6.666666667	-0.333333333
339	11.31	240.8	150.93	2.83	-2.333333333	-2
340	11.35	240.73	150.87	2	0	2
341	11.38	240.73	150.93	0	0	0
342	11.41	240.73	150.93	0	0	0
343	11.45	240.73	150.93	0	0	0
344	11.48	240.73	150.93	7.27	-7.666666667	2.333333333
345	11.51	240.5	151	24.06	26.33333333	-4
346	11.55	241.29	150.88	51.37	57	-5.666666667
347	11.58	243	150.71	22.24	24.33333333	-3.666666667
348	11.61	243.73	150.6	53.17	59	-5.333333333
349	11.65	245.5	150.44	43.12	48	-2
350	11.68	246.94	150.38	4.19	2	-4.333333333
351	11.71	247	150.25	29.97	33.33333333	0
352	11.75	248	150.25	61.92	68.66666667	-4
353	11.78	250.06	150.13	34.16	38	2.333333333
354	11.81	251.2	150.2	9.27	10	-2.333333333
355	11.85	251.5	150.13	3.75	0	4
356	11.88	251.5	150.25	45.57	50	-8.333333333
357	11.91	253	150	54.09	60	-4.333333333
358	11.95	254.8	149.87	8.05	6.666666667	-6
359	11.98	255	149.69	21.99	24.33333333	-0.666666667
360	12.01	255.73	149.67	2.83	2.333333333	-2.333333333
361	12.05	255.8	149.6	21.54	23.33333333	-5.333333333
362	12.08	256.5	149.44	53.19	59	-5.666666667
363	12.11	258.27	149.27	20.55	22.33333333	-4.666666667
364	12.15	258.94	149.13	2.65	2	-2.333333333
365	12.18	259	149.06	0	0	0
366	12.21	259	149.06	30.2	33.33333333	4.333333333
367	12.25	260	149.19	58.09	64.66666667	-2
368	12.28	261.94	149.13	4.19	2	4
369	12.31	262	149.25	9.17	9	5
370	12.35	262.27	149.4	0	0	0
371	12.38	262.27	149.4	0	0	0
372	12.41	262.27	149.4	0	0	0
373	12.45	262.27	149.4	0	0	0
374	12.48	262.27	149.4	2	0	-2.333333333
375	12.51	262.27	149.33	2.83	-2.333333333	2.333333333
376	12.55	262.2	149.4	0	0	0
377	12.58	262.2	149.4	27.13	28.66666667	-9
378	12.61	263.06	149.13	30.26	31.33333333	-12.66666667
379	12.65	264	148.75	8.84	6.666666667	-7.333333333
380	12.68	264.2	148.53	5.34	6	-1
381	12.71	264.38	148.5	40.13	44.33333333	5
382	12.75	265.71	148.65	54.13	59.66666667	-7
383	12.78	267.5	148.44	23.15	25.66666667	3
384	12.81	268.27	148.53	67.24	74.33333333	7.333333333
385	12.85	270.5	148.75	29.97	33.33333333	0
386	12.88	271.5	148.75	6.55	7	2.333333333
387	12.91	271.71	148.82	14.87	16.33333333	1.666666667
388	12.95	272.2	148.87	2	0	2
389	12.98	272.2	148.93	16.92	18.66666667	0.333333333
390	13.01	272.76	148.94	69.08	76.66666667	6.333333333
391	13.05	275.06	149.13	28.16	31.33333333	2
392	13.08	276	149.19	6.01	6.666666667	0.333333333
393	13.11	276.2	149.2	2	0	2.333333333
394	13.15	276.2	149.27	2	2.333333333	0
395	13.18	276.27	149.27	67.07	74.33333333	-4.666666667
396	13.21	278.5	149.13	37.41	41	-6.666666667
397	13.25	279.73	148.93	23.26	25.66666667	-4
398	13.28	280.5	148.81	73.26	81.33333333	-6
399	13.31	282.94	148.63	30.49	33.33333333	-6.333333333
400	13.35	283.94	148.44	1.87	2	0
401	13.38	284	148.44	6.1	6.666666667	-1.333333333
402	13.41	284.2	148.4	7.95	-8.666666667	1.333333333
403	13.45	283.94	148.44	7.39	-7.666666667	-3
404	13.48	283.71	148.35	6.67	-7	3
405	13.51	283.5	148.44	0	0	0
406	13.55	283.5	148.44	0	0	0
407	13.58	283.5	148.44	7.08	-7.666666667	-1.333333333
408	13.61	283.27	148.4	0	0	0
409	13.65	283.27	148.4	0	0	0
410	13.68	283.27	148.4	0	0	0
411	13.71	283.27	148.4	0	0	0
412	13.75	283.27	148.4	37.05	41	-3
413	13.78	284.5	148.31	16	16.66666667	-6
414	13.81	285	148.13	51.26	57	-4.333333333
415	13.85	286.71	148	41.04	45	6.333333333
416	13.88	288.06	148.19	26.29	29.33333333	-2
417	13.91	288.94	148.13	54.76	60.66666667	-0.333333333
418	13.95	290.76	148.12	65.24	72.66666667	4.333333333
419	13.98	292.94	148.25	1.87	2	0
420	14.01	293	148.25	16	16.66666667	6.333333333
421	14.05	293.5	148.44	67.88	75.33333333	-1
422	14.08	295.76	148.41	45.07	50.33333333	-2.666666667
423	14.11	297.27	148.33	7.1	7.666666667	1.666666667
424	14.15	297.5	148.38	20.99	23.33333333	0.666666667
425	14.18	298.2	148.4	0	0	0
426	14.21	298.2	148.4	0	0	0
427	14.25	298.2	148.4	2	2.333333333	0
428	14.28	298.27	148.4	2	-2.333333333	0
429	14.31	298.2	148.4	6.7	-6.666666667	3.333333333
430	14.35	298	148.5	8.05	-9	1
431	14.38	297.73	148.53	7.05	-7.666666667	1
432	14.41	297.5	148.56	21.21	23.33333333	3.666666667
433	14.45	298.2	148.67	23.98	26.66666667	0.666666667
434	14.48	299	148.69	7.57	6.666666667	-5.333333333
435	14.52	299.2	148.53	7.57	-6.666666667	5.333333333
436	14.55	299	148.69	10.87	-9	8
437	14.58	298.73	148.93	9.67	-9.666666667	4.333333333
438	14.62	298.44	149.06	13.24	-14.66666667	2.333333333
439	14.65	298	149.13	11.39	-12.33333333	2
440	14.68	297.63	149.19	9.06	-10	2.666666667
441	14.72	297.33	149.27	32.73	27	24.33333333
442	14.75	298.14	150	11.51	6.333333333	11
443	14.78	298.33	150.33	17.69	-0.666666667	19.66666667
444	14.82	298.31	150.92	8.75	3	9.333333333
445	14.85	298.4	151.2	13.54	-8.666666667	12.33333333
446	14.88	298.14	151.57	59.05	45.33333333	47.66666667
447	14.92	299.5	153	10.7	7	9.666666667
448	14.95	299.71	153.29	8.56	0	9.333333333
449	14.98	299.71	153.57	7.93	-5.666666667	6.666666667
450	15.02	299.54	153.77	12.52	-7	12
451	15.05	299.33	154.13	14.61	-16	0.666666667
452	15.08	298.85	154.15	11.64	-9.333333333	9.333333333
453	15.12	298.57	154.43	11.18	-8.666666667	8.666666667
454	15.15	298.31	154.69	14.58	-15.33333333	5.333333333
455	15.18	297.85	154.85	16.14	-18	0
456	15.22	297.31	154.85	8.45	-8	5
457	15.25	297.07	155	20.22	-22.33333333	-2.333333333
458	15.28	296.4	154.93	8.75	-8.666666667	4.666666667
459	15.32	296.14	155.07	13.6	-13.66666667	6.666666667
460	15.35	295.73	155.27	22.27	11.33333333	22
461	15.38	296.07	155.93	25.18	26.66666667	9
462	15.42	296.87	156.2	5.65	-4.666666667	4.333333333
463	15.45	296.73	156.33	17.19	-11	15.66666667
464	15.48	296.4	156.8	2	-2.333333333	0
465	15.52	296.33	156.8	7.42	-4.666666667	6.666666667
466	15.55	296.19	157	12.28	-13	4.333333333
467	15.58	295.8	157.13	9.18	-10	-2
468	15.62	295.5	157.07	19.86	-21	6.666666667
469	15.65	294.87	157.27	7.2	-6.666666667	4.333333333
470	15.68	294.67	157.4	11.99	-13.33333333	0
471	15.72	294.27	157.4	15.98	-18	0
472	15.75	293.73	157.4	9.36	-9.666666667	3.333333333
473	15.78	293.44	157.5	9.98	-8	7.666666667
474	15.82	293.2	157.73	22.86	-25.33333333	0.666666667
475	15.85	292.44	157.75	11.41	12	4
476	15.88	292.8	157.87	24.82	27.66666667	2.333333333
477	15.92	293.63	157.94	1.87	-2.333333333	0
478	15.95	293.56	157.94	9.67	-9.666666667	4.333333333
479	15.98	293.27	158.07	15.22	-15.66666667	-6.666666667
480	16.02	292.8	157.87	8.34	9	2
481	16.05	293.07	157.93	46.21	50	-12
482	16.08	294.57	157.57	6.94	7.666666667	-1.333333333
483	16.12	294.8	157.53	6.92	-7.666666667	-1
484	16.15	294.57	157.5	7.17	-5.666666667	-5.666666667
485	16.18	294.4	157.33	17.99	20	-0.666666667
486	16.22	295	157.31	38.67	42.33333333	-8
487	16.25	296.27	157.07	17.87	17.66666667	-9
488	16.28	296.8	156.8	0	0	0
489	16.32	296.8	156.8	5.45	-5.666666667	-1.666666667
490	16.35	296.63	156.75	0	0	0
491	16.38	296.63	156.75	35.64	39	6
492	16.42	297.8	156.93	23.5	25.33333333	-6
493	16.45	298.56	156.75	1.87	2.333333333	0
494	16.48	298.63	156.75	2.65	-2.333333333	-2
495	16.52	298.56	156.69	4.43	-3	3.666666667
496	16.55	298.47	156.8	50.23	53	17
497	16.58	300.06	157.31	24.33	27	-3.666666667
498	16.62	300.87	157.2	2	0	2.333333333
499	16.65	300.87	157.27	7.79	6.333333333	5.666666667
500	16.68	301.06	157.44	7.95	-8.666666667	-1.333333333
501	16.72	300.8	157.4	7.54	-3.666666667	7.666666667
502	16.75	300.69	157.63	4.19	-4.333333333	2
503	16.78	300.56	157.69	14.98	-16.66666667	0
504	16.82	300.06	157.69	1.87	-2	0
505	16.85	300	157.69	37.16	40	10.33333333
506	16.88	301.2	158	24.27	26.66666667	4.333333333
507	16.92	302	158.13	2.65	2	2
508	16.95	302.06	158.19	11.48	-8.666666667	9.333333333
509	16.98	301.8	158.47	8.93	6.666666667	7.333333333
510	17.02	302	158.69	51.96	57.66666667	1.333333333
511	17.05	303.73	158.73	22.98	25.66666667	0.666666667
512	17.08	304.5	158.75	8.23	8.666666667	2.333333333
513	17.12	304.76	158.82	13.11	14.66666667	1.666666667
514	17.15	305.2	158.87	2	0	2
515	17.18	305.2	158.93	39.86	43.33333333	9.333333333
516	17.22	306.5	159.21	28.56	31	-7
517	17.25	307.43	159	10.92	10	6.666666667
518	17.28	307.73	159.2	8	9	-0.333333333
519	17.32	308	159.19	1.87	0	-2
520	17.35	308	159.13	45.21	50	5.333333333
521	17.38	309.5	159.29	27.91	31	-2.666666667
522	17.42	310.43	159.21	7.31	8	2
523	17.45	310.67	159.27	4	4.333333333	0
524	17.48	310.8	159.27	0	0	0
525	17.52	310.8	159.27	7.03	-7.666666667	-2
526	17.55	310.57	159.21	4.28	-4.666666667	0
527	17.58	310.43	159.21	6.86	-7.666666667	-0.333333333
528	17.62	310.2	159.2	6.18	-6.666666667	1.666666667
529	17.65	310	159.25	6.01	-6.666666667	0.666666667
530	17.69	309.8	159.27	11.24	-12.33333333	-2
531	17.72	309.43	159.21	32.11	35.66666667	0
532	17.75	310.5	159.21	22.61	23.33333333	-9.333333333
533	17.79	311.2	158.93	0	0	0
534	17.82	311.2	158.93	0	0	0
535	17.85	311.2	158.93	0	0	0
536	17.89	311.2	158.93	4	0	-4.333333333
537	17.92	311.2	158.8	29.97	-33.33333333	0
538	17.95	310.2	158.8	4	0	4.333333333
539	17.99	310.2	158.93	0	0	0
540	18.02	310.2	158.93	30.04	33.33333333	2.333333333
541	18.05	311.2	159	24.27	26.66666667	4.333333333
542	18.09	312	159.13	7.07	6.666666667	-4.333333333
543	18.12	312.2	159	7.37	-6.666666667	4.666666667
544	18.15	312	159.14	6	-6.666666667	-0.333333333
545	18.19	311.8	159.13	4.47	-4.333333333	-2
546	18.22	311.67	159.07	14.13	-15.66666667	-2.333333333
547	18.25	311.2	159	7.07	-6.666666667	4.333333333
548	18.29	311	159.13	8	-9	0
549	18.32	310.73	159.13	9.45	-10	2.666666667
550	18.35	310.43	159.21	47.11	52.33333333	1.333333333
551	18.39	312	159.25	13.24	14.33333333	-3.666666667
552	18.42	312.43	159.14	2.14	0	-2.333333333
553	18.45	312.43	159.07	7.1	-7.666666667	2
554	18.49	312.2	159.13	5.4	-4.666666667	4
555	18.52	312.06	159.25	1.87	0	2
556	18.55	312.06	159.31	50.14	55.66666667	3
557	18.59	313.73	159.4	8.41	9	-3
558	18.62	314	159.31	0	0	0
559	18.65	314	159.31	0	0	0
560	18.69	314	159.31	0	0	0
561	18.72	314	159.31	6.03	-6.666666667	0.666666667
562	18.75	313.8	159.33	4.47	-4.333333333	2.333333333
563	18.79	313.67	159.4	14.13	-15.66666667	2.333333333
564	18.82	313.2	159.47	5.34	6	1
565	18.85	313.38	159.5	40.72	45	1
566	18.89	314.73	159.53	8.04	9	1
567	18.92	315	159.56	1.87	0	2.333333333
568	18.95	315	159.63	0	0	0
569	18.99	315	159.63	0	0	0
570	19.02	315	159.63	39.07	42.33333333	10
571	19.05	316.27	159.93	28.04	31	2.333333333
572	19.09	317.2	160	0	0	0
573	19.12	317.2	160	15.22	15.66666667	6.666666667
574	19.15	317.67	160.2	6.32	-2.333333333	6.666666667
575	19.19	317.6	160.4	41.06	42.66666667	16
576	19.22	318.88	160.88	35.54	39.33333333	4
577	19.25	320.06	161	5.74	4.666666667	-4.333333333
578	19.29	320.2	160.87	2	0	2
579	19.32	320.2	160.93	0	0	0
580	19.35	320.2	160.93	18.42	15.66666667	13.33333333
581	19.39	320.67	161.33	47.49	51	13.33333333
582	19.42	322.2	161.73	16.11	15.66666667	-8.666666667
583	19.45	322.67	161.47	2.83	2	2
584	19.49	322.73	161.53	8.45	9	3.333333333
585	19.52	323	161.63	6.96	0	7.666666667
586	19.55	323	161.86	0	0	0
587	19.59	323	161.86	21.98	-24.33333333	0.333333333
588	19.62	322.27	161.87	2	-2.333333333	0
589	19.65	322.2	161.87	0	0	0
590	19.69	322.2	161.87	12.15	-13.33333333	-2.333333333
591	19.72	321.8	161.8	18.09	-20	2.333333333
592	19.75	321.2	161.87	0	0	0
593	19.79	321.2	161.87	15.22	-15.66666667	6.666666667
594	19.82	320.73	162.07	4.85	-5.333333333	0
595	19.85	320.57	162.07	48.81	54.33333333	0
596	19.89	322.2	162.07	9.21	10	-2.333333333
597	19.92	322.5	162	6.99	7.666666667	0
598	19.95	322.73	162	2	0	2.333333333
599	19.99	322.73	162.07	16.48	-17.66666667	-4.666666667
600	20.02	322.2	161.93	26.2	26.66666667	12
601	20.05	323	162.29	48.52	53.33333333	8
602	20.09	324.6	162.53	2.83	2.333333333	-2
603	20.12	324.67	162.47	2	0	2
604	20.15	324.67	162.53	0	0	0
605	20.19	324.67	162.53	2	0	-2
606	20.22	324.67	162.47	14.13	-11.33333333	11
607	20.25	324.33	162.8	4	-4.333333333	0
608	20.29	324.2	162.8	2	0	-2.333333333
609	20.32	324.2	162.73	12.79	-11	9
610	20.35	323.87	163	20.37	-22.33333333	-4.333333333
611	20.39	323.2	162.87	0	0	0
612	20.42	323.2	162.87	6.21	-6.666666667	-2
613	20.45	323	162.81	24.03	-26.66666667	2
614	20.49	322.2	162.87	6.36	-6.666666667	2.333333333
615	20.52	322	162.94	6	6.666666667	-0.333333333
616	20.55	322.2	162.93	46	51	2.333333333
617	20.59	323.73	163	7.99	9	0
618	20.62	324	163	1.87	2	0
619	20.65	324.06	163	0	0	0
620	20.69	324.06	163	28.34	31.33333333	4.333333333
621	20.72	325	163.13	30.03	33.33333333	2
622	20.75	326	163.19	2.65	2	2
623	20.79	326.06	163.25	1.87	0	2
624	20.82	326.06	163.31	6.15	7	0.666666667
625	20.86	326.27	163.33	7.14	7.666666667	-1.333333333
626	20.89	326.5	163.29	44.97	50	-1.333333333
627	20.92	328	163.25	15.02	16.66666667	1.333333333
628	20.96	328.5	163.29	0	0	0
629	20.99	328.5	163.29	0	0	0
630	21.02	328.5	163.29	0	0	0
631	21.06	328.5	163.29	12.48	-12	7
632	21.09	328.14	163.5	0	0	0
633	21.12	328.14	163.5	2.14	-2.333333333	0
634	21.16	328.07	163.5	8.67	-9	-3.333333333
635	21.19	327.8	163.4	0	0	0
636	21.22	327.8	163.4	7.72	-8	3.333333333
637	21.26	327.56	163.5	3.75	-4	0
638	21.29	327.44	163.5	13.11	-14.66666667	0
639	21.32	327	163.5	11.24	-12.33333333	0
640	21.36	326.63	163.5	1.87	0	-2
641	21.39	326.63	163.44	30.26	31	-12.66666667
642	21.42	327.56	163.06	7.43	8	2.333333333
643	21.46	327.8	163.13	2	0	-2
644	21.49	327.8	163.07	15.6	-13.33333333	-11.33333333
645	21.52	327.4	162.73	22.78	20	-15.33333333
646	21.56	328	162.27	36.3	33.33333333	-23
647	21.59	329	161.58	20.77	-23	1.333333333
648	21.62	328.31	161.62	17.03	-5.666666667	-18.33333333
649	21.66	328.14	161.07	21.12	17.66666667	-15.66666667
650	21.69	328.67	160.6	11.65	-11.33333333	-6.666666667
651	21.72	328.33	160.4	5.99	0	-6.666666667
652	21.76	328.33	160.2	4.47	-4.333333333	-2.333333333
653	21.79	328.2	160.13	7.2	-6.666666667	-4.333333333
654	21.82	328	160	6.32	-6.666666667	-2.333333333
655	21.86	327.8	159.93	4	0	-4.333333333
656	21.89	327.8	159.8	32.93	35.33333333	-10
657	21.92	328.86	159.5	9.54	9.666666667	4
658	21.96	329.15	159.62	5.76	-5	-4
659	21.99	329	159.5	9.29	-5	-9
660	22.02	328.85	159.23	3.26	-2.666666667	-2.666666667
661	22.06	328.77	159.15	2.3	-2.666666667	0
662	22.09	328.69	159.15	11.07	-12	-2.666666667
663	22.12	328.33	159.07	6.05	-6.333333333	-2.333333333
664	22.16	328.14	159	4.79	-4.666666667	-2.333333333
665	22.19	328	158.93	8.87	-9	-4.333333333
666	22.22	327.73	158.8	8.12	-7.666666667	4.666666667
667	22.26	327.5	158.94	19.42	-21	-4.666666667
668	22.29	326.87	158.8	4.47	-4.666666667	-2.333333333
669	22.32	326.73	158.73	2	-2	0
670	22.36	326.67	158.73	6.96	-5.666666667	-5.333333333
671	22.39	326.5	158.57	30.92	30	-16.66666667
672	22.42	327.4	158.07	9.99	11	0
673	22.46	327.73	158.07	2	-2	0
674	22.49	327.67	158.07	6.54	-3.666666667	-6.333333333
675	22.52	327.56	157.88	0	0	0
676	22.56	327.56	157.88	38.43	31.33333333	-29.33333333
677	22.59	328.5	157	13.54	14.33333333	-4.666666667
678	22.62	328.93	156.86	4.79	2.333333333	-5
679	22.66	329	156.71	10.7	-7	-9.333333333
680	22.69	328.79	156.43	13.54	4.666666667	-14.33333333
681	22.72	328.93	156	6.18	-6.666666667	2.333333333
682	22.76	328.73	156.07	2	-2	0
683	22.79	328.67	156.07	11.3	-9	-9
684	22.82	328.4	155.8	4	-4.333333333	0
685	22.86	328.27	155.8	8.17	-9	2
686	22.89	328	155.86	20.32	-22.33333333	-4.333333333
687	22.92	327.33	155.73	4	-4.333333333	0
688	22.96	327.2	155.73	7.99	0	-8.666666667
689	22.99	327.2	155.47	19.12	-21	-3.666666667
690	23.02	326.57	155.36	11.15	-12.33333333	-1
691	23.06	326.2	155.33	4.17	-4.666666667	-0.666666667
692	23.09	326.06	155.31	2.65	-2	-2
693	23.12	326	155.25	13.19	-13.33333333	-6
694	23.16	325.6	155.07	18.34	-20	4
695	23.19	325	155.19	7	-6.666666667	-4
696	23.22	324.8	155.07	18.42	15.66666667	-13.33333333
697	23.26	325.27	154.67	24.77	24.33333333	-12.66666667
698	23.29	326	154.29	4.04	-4.333333333	-0.666666667
699	23.32	325.87	154.27	8.9	-7.666666667	-6.666666667
700	23.36	325.64	154.07	6.05	-4.666666667	-4.666666667
701	23.39	325.5	153.93	0	0	0
702	23.42	325.5	153.93	13.56	-14.66666667	-4
703	23.46	325.06	153.81	15.12	-16.33333333	4
704	23.49	324.57	153.93	9.23	-8	-6.666666667
705	23.52	324.33	153.73	5.65	-4.333333333	-4.333333333
706	23.56	324.2	153.6	17.27	-19	-1.333333333
707	23.59	323.63	153.56	12.77	-14.33333333	-1
708	23.62	323.2	153.53	13.4	-13.33333333	-6.666666667
709	23.66	322.8	153.33	15.98	-17.66666667	0
710	23.69	322.27	153.33	15.22	-15.66666667	-6.666666667
711	23.72	321.8	153.13	10.08	-10	5.333333333
712	23.76	321.5	153.29	21.98	-23.33333333	-7.333333333
713	23.79	320.8	153.07	2	-2.333333333	0
714	23.82	320.73	153.07	23.53	-24.33333333	-9.333333333
715	23.86	320	152.79	11	9	-8.666666667
716	23.89	320.27	152.53	41.17	41	-20
717	23.92	321.5	151.93	2.14	0	-2.333333333
718	23.96	321.5	151.86	10.7	-9.666666667	-7.333333333
719	23.99	321.21	151.64	11.43	-11.33333333	5.333333333
720	24.02	320.87	151.8	8.86	-10	-0.333333333
721	24.06	320.57	151.79	13.54	-14.33333333	-5
722	24.09	320.14	151.64	6.05	-4.666666667	-4.666666667
723	24.13	320	151.5	17.26	-16.66666667	-9.666666667
724	24.16	319.5	151.21	18.99	-21	-0.333333333
725	24.19	318.87	151.2	21.24	15.33333333	-17.66666667
726	24.23	319.33	150.67	24.14	22.33333333	-15.33333333
727	24.26	320	150.21	7.56	-4.333333333	-7
728	24.29	319.87	150	9.24	-0.666666667	-10.33333333
729	24.33	319.85	149.69	13.65	-15	-3
730	24.36	319.4	149.6	7.75	-8.666666667	-1
731	24.39	319.14	149.57	15.52	-9	-14.66666667
732	24.43	318.87	149.13	11.25	-12.33333333	2.666666667
733	24.46	318.5	149.21	19.49	-21	-4.666666667
734	24.49	317.87	149.07	5.99	-6.666666667	0
735	24.53	317.67	149.07	15.6	-13.33333333	-11.33333333
736	24.56	317.27	148.73	2	-2.333333333	0
737	24.59	317.2	148.73	30.04	-33.33333333	-2
738	24.63	316.2	148.67	9.12	-6.666666667	-7.666666667
739	24.66	316	148.44	10.91	-6.666666667	-10.33333333
740	24.69	315.8	148.13	24.31	26.66666667	-4.333333333
741	24.73	316.6	148	12.73	13.33333333	-4.666666667
742	24.76	317	147.86	11.41	-6.666666667	-11
743	24.79	316.8	147.53	10.43	-10	-5.666666667
744	24.83	316.5	147.36	3.03	-2.333333333	-2.333333333
745	24.86	316.43	147.29	12.89	-14.33333333	-1.333333333
746	24.89	316	147.25	12.89	-14.33333333	-1.333333333
747	24.93	315.57	147.21	11.98	-12.33333333	-4.666666667
748	24.96	315.2	147.07	18.7	-18.66666667	-9.333333333
749	24.99	314.64	146.79	13.28	-14.66666667	0.333333333
750	25.03	314.2	146.8	13.4	-13.33333333	-6.666666667
751	25.06	313.8	146.6	18.95	-20	6.666666667
752	25.09	313.2	146.8	13.4	-13.33333333	-6.666666667
753	25.13	312.8	146.6	18.09	-20	-2.333333333
754	25.16	312.2	146.53	7.99	-6.666666667	-5.666666667
755	25.19	312	146.36	20.2	19	-12
756	25.23	312.57	146	2.14	0	2.333333333
757	25.26	312.57	146.07	8.25	-8	-4.666666667
758	25.29	312.33	145.93	5.71	-6.333333333	0
759	25.33	312.14	145.93	19.27	-21.33333333	0
760	25.36	311.5	145.93	10.7	-12	0
761	25.39	311.14	145.93	4.79	-4.666666667	-2.333333333
762	25.43	311	145.86	20.05	-22.33333333	-2
763	25.46	310.33	145.8	16.11	-17.66666667	-2.333333333
764	25.49	309.8	145.73	9.39	-10	-3
765	25.53	309.5	145.64	14.36	-14.33333333	7.333333333
766	25.56	309.07	145.86	18.16	14.33333333	14.33333333
767	25.59	309.5	146.29	0	0	0
768	25.63	309.5	146.29	5.8	-6.333333333	0.666666667
769	25.66	309.31	146.31	9.13	-8	6.333333333
770	25.69	309.07	146.5	17.13	-19	0
771	25.73	308.5	146.5	0	0	0
772	25.76	308.5	146.5	29.97	-33.33333333	0
773	25.79	307.5	146.5	7.06	-5.666666667	5.666666667
774	25.83	307.33	146.67	23.37	-25.33333333	-5.666666667
775	25.86	306.57	146.5	2.14	-2.333333333	0
776	25.89	306.5	146.5	16.38	14	11.66666667
777	25.93	306.92	146.85	0	0	0
778	25.96	306.92	146.85	2.3	-2.333333333	0
779	25.99	306.85	146.85	12.38	-11.66666667	7.333333333
780	26.03	306.5	147.07	6.27	-6.333333333	2.666666667
781	26.06	306.31	147.15	24.33	-27	-2.666666667
782	26.09	305.5	147.07	0	0	0
783	26.13	305.5	147.07	13.71	-12	9.666666667
784	26.16	305.14	147.36	21.08	-21.33333333	-9.666666667
785	26.19	304.5	147.07	14.36	-14.33333333	7.333333333
786	26.23	304.07	147.29	17.65	-19	-5
787	26.26	303.5	147.14	14.36	-14.33333333	7.333333333
788	26.29	303.07	147.36	8.58	-9	-3
789	26.33	302.8	147.27	17.42	-19	3.666666667
790	26.36	302.23	147.38	4.35	-3	4
791	26.39	302.14	147.5	21.41	24	0
792	26.43	302.86	147.5	2.14	2.333333333	0
793	26.46	302.93	147.5	7.88	-8	4
794	26.49	302.69	147.62	16.83	-18.33333333	-4
795	26.53	302.14	147.5	0	0	0
796	26.56	302.14	147.5	8.56	-9.333333333	0
797	26.59	301.86	147.5	21.41	-24	0
798	26.63	301.14	147.5	2.14	-2.333333333	0
799	26.66	301.07	147.5	10.57	-11.33333333	-3.333333333
800	26.69	300.73	147.4	11.99	-13.33333333	0
801	26.73	300.33	147.4	10.43	-11	3.333333333
802	26.76	300	147.5	11.24	-12.33333333	0
803	26.79	299.63	147.5	18.73	-21	0
804	26.83	299	147.5	11.24	-12.33333333	0
805	26.86	298.63	147.5	13.08	-14.33333333	-3.333333333
806	26.89	298.2	147.4	6.7	-6.666666667	3.333333333
807	26.93	298	147.5	13.24	-14.66666667	-2
808	26.96	297.56	147.44	10.92	-12	-1.333333333
809	26.99	297.2	147.4	11.99	-13.33333333	0
810	27.03	296.8	147.4	9.06	-10	1.333333333
811	27.06	296.5	147.44	15.1	-16.66666667	2
812	27.09	296	147.5	14.98	-16.66666667	0
813	27.13	295.5	147.5	1.87	0	-2
814	27.16	295.5	147.44	15.1	-16.66666667	2
815	27.19	295	147.5	14.98	-16.66666667	0
816	27.23	294.5	147.5	1.87	0	-2
817	27.26	294.5	147.44	1.87	0	2
818	27.3	294.5	147.5	14.98	-16.66666667	0
819	27.33	294	147.5	0	0	0
820	27.36	294	147.5	8.54	-9	3.333333333
821	27.4	293.73	147.6	2	0	2.333333333
822	27.43	293.73	147.67	9.42	9	-5.666666667
823	27.46	294	147.5	44.95	50	0
824	27.5	295.5	147.5	10.28	10	5.666666667
825	27.53	295.8	147.67	36.1	40	-3.666666667
826	27.56	297	147.56	53.07	57.66666667	-12
827	27.6	298.73	147.2	15.73	17	5
828	27.63	299.24	147.35	6.67	-1.333333333	-7.333333333
829	27.66	299.2	147.13	4	0	-4.333333333
830	27.7	299.2	147	5.24	6	0
831	27.73	299.38	147	32.21	29.66666667	-20
832	27.76	300.27	146.4	32.95	35.33333333	-9
833	27.8	301.33	146.13	2	0	2.333333333
834	27.83	301.33	146.2	4.47	-2	-4.333333333
835	27.86	301.27	146.07	2.83	-2.333333333	-2.333333333
836	27.9	301.2	146	2	0	-2.333333333
837	27.93	301.2	145.93	13.4	-13.33333333	-6.666666667
838	27.96	300.8	145.73	0	0	0
839	28	300.8	145.73	7.2	-6.666666667	-4.333333333
840	28.03	300.6	145.6	23.98	-26.66666667	0
841	28.06	299.8	145.6	0	0	0
842	28.1	299.8	145.6	15.22	-15.66666667	-6.666666667
843	28.13	299.33	145.4	10.43	-11	3.333333333
844	28.16	299	145.5	6.08	-6.666666667	1
845	28.2	298.8	145.53	17.07	-17.66666667	-6.666666667
846	28.23	298.27	145.33	20.57	22.33333333	-4.666666667
847	28.26	298.94	145.19	26.95	28.66666667	-8.666666667
848	28.3	299.8	144.93	2	0	-2
849	28.33	299.8	144.87	8.99	-10	-0.333333333
850	28.36	299.5	144.86	11.84	-10	-8.666666667
851	28.4	299.2	144.6	6.7	-6.666666667	-3.333333333
852	28.43	299	144.5	6.7	-6.666666667	-3.333333333
853	28.46	298.8	144.4	9.06	-10	1.333333333
854	28.5	298.5	144.44	15.45	-16.66666667	-4.333333333
855	28.53	298	144.31	1.87	0	-2
856	28.56	298	144.25	8.37	-9	2.666666667
857	28.6	297.73	144.33	21.68	-22.33333333	-9
858	28.63	297.06	144.06	2.65	-2	2.333333333
859	28.66	297	144.13	1.87	-2	0
860	28.7	296.94	144.13	13.21	-14.66666667	-2
861	28.73	296.5	144.07	6.99	7.666666667	0
862	28.76	296.73	144.07	23.06	25.66666667	-2.333333333
863	28.8	297.5	144	3.53	2.666666667	-2.666666667
864	28.83	297.58	143.92	34.86	29.33333333	-25.66666667
865	28.86	298.46	143.15	41.24	41	-20.33333333
866	28.9	299.69	142.54	5.15	2.666666667	-5.333333333
867	28.93	299.77	142.38	14.66	10	-12.66666667
868	28.96	300.07	142	4.28	0	-4.666666667
869	29	300.07	141.86	14.98	-16.66666667	0
870	29.03	299.57	141.86	19.74	14.33333333	-16.66666667
871	29.06	300	141.36	44.23	42.33333333	-25.33333333
872	29.1	301.27	140.6	13.12	10	-10.33333333
873	29.13	301.57	140.29	2.14	0	-2.666666667
874	29.16	301.57	140.21	4.28	-4.666666667	0
875	29.2	301.43	140.21	10.17	0.333333333	-11
876	29.23	301.44	139.88	1.87	0	-2.333333333
877	29.26	301.44	139.81	44.77	45.33333333	-20.33333333
878	29.3	302.8	139.2	12.15	13.33333333	-2.333333333
879	29.33	303.2	139.13	0	0	0
880	29.36	303.2	139.13	4	0	-4.333333333
881	29.4	303.2	139	16.95	-13.33333333	-13.33333333
882	29.43	302.8	138.6	2	0	2.333333333
883	29.46	302.8	138.67	11.22	-12.33333333	1.333333333
884	29.5	302.43	138.71	19.15	-21	-3.666666667
885	29.53	301.8	138.6	7.89	6.666666667	-5.666666667
886	29.56	302	138.43	36.29	40	-5.333333333
887	29.6	303.2	138.27	20.57	20	11
888	29.63	303.8	138.6	2	-2.333333333	0
889	29.66	303.73	138.6	2.83	-2	-2.333333333
890	29.7	303.67	138.53	2.83	-2.333333333	-2
891	29.73	303.6	138.47	34.89	37.66666667	-9
892	29.76	304.73	138.2	15.98	18	0
893	29.8	305.27	138.2	2.83	2	-2.333333333
894	29.83	305.33	138.13	2.83	-2	-2
895	29.86	305.27	138.07	2.83	-2.333333333	-2.333333333
896	29.9	305.2	138	7.37	-6.666666667	-4.666666667
897	29.93	305	137.86	8.68	-4.333333333	-8.666666667
898	29.96	304.87	137.6	4	-4.666666667	0
899	30	304.73	137.6	13.99	-15.33333333	0
900	30.03	304.27	137.6	9.71	7.666666667	-7.333333333
901	30.06	304.5	137.38	46.9	50	-15
902	30.1	306	136.93	13.11	14.66666667	0.333333333
903	30.13	306.44	136.94	39.51	37.33333333	-23
904	30.16	307.56	136.25	65.04	67	-27.33333333
905	30.2	309.57	135.43	13.02	14.33333333	-2.333333333
906	30.23	310	135.36	4.28	0	-5
907	30.26	310	135.21	8.05	7.666666667	-4.333333333
908	30.3	310.23	135.08	5.3	-5.333333333	-2.666666667
909	30.33	310.07	135	27.91	16.66666667	-26.33333333
910	30.36	310.57	134.21	37.37	41	-7
911	30.4	311.8	134	8.78	6.666666667	-7
912	30.43	312	133.79	14.18	0	-16
913	30.46	312	133.31	6.88	-6.666666667	-3.666666667
914	30.5	311.8	133.2	2	0	-2.333333333
915	30.53	311.8	133.13	8.58	6.666666667	-6.666666667
916	30.57	312	132.93	38.54	40	-15.33333333
917	30.6	313.2	132.47	24.84	26.66666667	-7.333333333
918	30.63	314	132.25	0	0	0
919	30.67	314	132.25	0	0	0
920	30.7	314	132.25	3.75	0	-4
921	30.73	314	132.13	11.85	-12.33333333	-4.333333333
922	30.77	313.63	132	6.12	1.333333333	-6.666666667
923	30.8	313.67	131.8	11.27	-9.666666667	-8
924	30.83	313.38	131.56	12.56	-12.66666667	-6
925	30.87	313	131.38	6.04	6.666666667	0.666666667
926	30.9	313.2	131.4	55.76	60	-15.66666667
927	30.93	315	130.93	6.36	6.666666667	2.333333333
928	30.97	315.2	131	10.45	-6.666666667	-9.666666667
929	31	315	130.71	8.01	9	0.666666667
930	31.03	315.27	130.73	38.64	41	-12.33333333
931	31.07	316.5	130.36	37.57	41	-7.666666667
932	31.1	317.73	130.13	4.47	2.333333333	4.666666667
933	31.13	317.8	130.27	4	0	-4.666666667
934	31.17	317.8	130.13	2	0	-2
935	31.2	317.8	130.07	15.6	13.33333333	-11.33333333
936	31.23	318.2	129.73	55.4	60	-14
937	31.27	320	129.31	4.19	2	4.333333333
938	31.3	320.06	129.44	6.18	7	1
939	31.33	320.27	129.47	9.99	0	-11.33333333
940	31.37	320.27	129.13	14.13	15.33333333	-2
941	31.4	320.73	129.07	50.11	51.33333333	-22.33333333
942	31.43	322.27	128.4	22.01	24.33333333	1.333333333
943	31.47	323	128.44	1.87	0	-2
944	31.5	323	128.38	3.75	0	-4.333333333
945	31.53	323	128.25	6.94	6.666666667	-4
946	31.57	323.2	128.13	0	0	0
947	31.6	323.2	128.13	2	0	-2
948	31.63	323.2	128.07	11.39	-12.66666667	1.666666667
949	31.67	322.82	128.12	12.12	-10.66666667	-8
950	31.7	322.5	127.88	30.89	33.33333333	-8.333333333
951	31.73	323.5	127.63	43.73	48	-8.333333333
952	31.77	324.94	127.38	8.99	10	1
953	31.8	325.24	127.41	0	0	0
954	31.83	325.24	127.41	3.94	1.666666667	-4
955	31.87	325.29	127.29	66.97	73.66666667	-11.66666667
956	31.9	327.5	126.94	16	16.66666667	-6.333333333
957	31.93	328	126.75	11.85	12.66666667	-4
958	31.97	328.38	126.63	22.5	23	-10
959	32	329.07	126.33	5.46	-4.666666667	-4
960	32.03	328.93	126.21	0	0	0
961	32.07	328.93	126.21	0	0	0
962	32.1	328.93	126.21	0	0	0
963	32.13	328.93	126.21	16.08	17.66666667	-2
964	32.17	329.46	126.15	6	-4.333333333	-5
965	32.2	329.33	126	0	0	0
966	32.23	329.33	126	0	0	0
967	32.27	329.33	126	0	0	0
968	32.3	329.33	126	0	0	0
969	32.33	329.33	126	10.59	10.33333333	6
970	32.37	329.64	126.18	19.11	-21.33333333	-1.333333333
971	32.4	329	126.14	10.02	-5	-9.666666667
972	32.43	328.85	125.85	15.77	-7	-16.33333333
973	32.47	328.64	125.36	9.82	-9.333333333	-6
974	32.5	328.36	125.18	17.83	-19.66666667	-1
975	32.53	327.77	125.15	30.06	-28.33333333	18
976	32.57	326.92	125.69	16.14	-18	0
977	32.6	326.38	125.69	9.22	-10	0
978	32.63	326.08	125.69	18.55	-19.33333333	7.666666667
979	32.67	325.5	125.92	13.66	-14.33333333	5
980	32.7	325.07	126.07	19.74	-16.66666667	14.33333333
981	32.73	324.57	126.5	30.05	-2.333333333	33.33333333
982	32.77	324.5	127.5	19.74	-14.33333333	16.66666667
983	32.8	324.07	128	8.56	-9.333333333	0
984	32.83	323.79	128	19.74	-14.33333333	16.66666667
985	32.87	323.36	128.5	22.96	-24.66666667	6.333333333
986	32.9	322.62	128.69	11.53	-13	0
987	32.93	322.23	128.69	19.56	-15.33333333	15.33333333
988	32.97	321.77	129.15	17.11	-19	1.666666667
989	33	321.2	129.2	12.35	-11.33333333	7.666666667
990	33.03	320.86	129.43	15.44	-9.666666667	14.33333333
991	33.07	320.57	129.86	23.93	-23.66666667	-12
992	33.1	319.86	129.5	16.72	-14.33333333	12
993	33.13	319.43	129.86	18.14	-19.33333333	-5.666666667
994	33.17	318.85	129.69	16.28	-16.33333333	8
995	33.2	318.36	129.93	12.48	-7.333333333	12
996	33.23	318.14	130.29	27.91	-31	2.333333333
997	33.27	317.21	130.36	3.03	-2.333333333	2.333333333
998	33.3	317.14	130.43	17.85	-19.33333333	4.333333333
999	33.33	316.56	130.56	14.72	-16.33333333	0.333333333
1000	33.37	316.07	130.57	12.23	-11.33333333	7.666666667
1001	33.4	315.73	130.8	21.98	-24.33333333	-0.333333333
1002	33.43	315	130.79	15.44	-14.33333333	9.333333333
1003	33.47	314.57	131.07	15.4	-17	-2.333333333
1004	33.5	314.06	131	14.87	-16.33333333	2.333333333
1005	33.53	313.57	131.07	13.43	-10	11
1006	33.57	313.27	131.4	22.78	20	15.66666667
1007	33.6	313.87	131.87	0	0	0
1008	33.63	313.87	131.87	8.71	4.333333333	8.666666667
1009	33.67	314	132.13	8.82	-7.666666667	6
1010	33.7	313.77	132.31	19.18	-19	9.666666667
1011	33.74	313.2	132.6	8.83	7.666666667	6.333333333
1012	33.77	313.43	132.79	41.12	35.66666667	28.33333333
1013	33.8	314.5	133.64	9.02	10	1
1014	33.84	314.8	133.67	9.67	-10	4
1015	33.87	314.5	133.79	0	0	0
1016	33.9	314.5	133.79	8.27	-7.666666667	4.666666667
1017	33.94	314.27	133.93	9	-9	4.666666667
1018	33.97	314	134.07	16.99	-18.66666667	-2.333333333
1019	34	313.44	134	13.79	-14.66666667	4.666666667
1020	34.04	313	134.14	8.81	-9	4.333333333
1021	34.07	312.73	134.27	12.36	7	12
1022	34.1	312.94	134.63	26.84	28.66666667	8
1023	34.14	313.8	134.87	6.94	6.666666667	-4
1024	34.17	314	134.75	6.18	-6.666666667	1.666666667
1025	34.2	313.8	134.8	2.83	-2.333333333	2.333333333
1026	34.24	313.73	134.87	16.11	-17.66666667	2
1027	34.27	313.2	134.93	2	0	2.333333333
1028	34.3	313.2	135	12.15	-13.33333333	2.333333333
1029	34.34	312.8	135.07	17.98	-20	0
1030	34.37	312.2	135.07	8.13	-6.666666667	6
1031	34.4	312	135.25	8.37	-9	2.666666667
1032	34.44	311.73	135.33	32.03	35.66666667	2.333333333
1033	34.47	312.8	135.4	13.99	15.66666667	0
1034	34.5	313.27	135.4	2.83	-2.333333333	2.333333333
1035	34.54	313.2	135.47	2	0	-2.333333333
1036	34.57	313.2	135.4	7.89	-6.666666667	5.666666667
1037	34.6	313	135.57	8.49	9	3.333333333
1038	34.64	313.27	135.67	37.09	41	-3.666666667
1039	34.67	314.5	135.56	13.24	14.66666667	2.333333333
1040	34.7	314.94	135.63	1.87	0	2
1041	34.74	314.94	135.69	13.56	-14.66666667	-4
1042	34.77	314.5	135.57	15.91	16.66666667	6
1043	34.8	315	135.75	45.61	48	16.66666667
1044	34.84	316.44	136.25	16.89	18.66666667	1.333333333
1045	34.87	317	136.29	5.26	-4.333333333	3.666666667
1046	34.9	316.87	136.4	0	0	0
1047	34.94	316.87	136.4	2.83	-2.333333333	2.333333333
1048	34.97	316.8	136.47	11.57	-12.33333333	3.333333333
1049	35	316.43	136.57	6.9	-7.666666667	1
1050	35.04	316.2	136.6	7.49	-6.666666667	5
1051	35.07	316	136.75	3.75	0	4.333333333
1052	35.1	316	136.88	52.85	57.66666667	10.66666667
1053	35.14	317.73	137.2	21.37	23.66666667	3.666666667
1054	35.17	318.44	137.31	47.75	52	10.66666667
1055	35.2	320	137.63	51.7	57	8.333333333
1056	35.24	321.71	137.88	15.22	16.33333333	4
1057	35.27	322.2	138	10.6	10	6.333333333
1058	35.3	322.5	138.19	68.45	74.33333333	16
1059	35.34	324.73	138.67	36.17	40.33333333	2.666666667
1060	35.37	325.94	138.75	1.87	2	0
1061	35.4	326	138.75	6.94	6.666666667	4
1062	35.44	326.2	138.87	0	0	0
1063	35.47	326.2	138.87	2	0	2
1064	35.5	326.2	138.93	4	0	4.666666667
1065	35.54	326.2	139.07	0	0	0
1066	35.57	326.2	139.07	9.04	6	8
1067	35.6	326.38	139.31	40.97	45	5.333333333
1068	35.64	327.73	139.47	19.78	21.66666667	-5.333333333
1069	35.67	328.38	139.31	3.75	0	-4
1070	35.7	328.38	139.19	6.83	-6	4.666666667
1071	35.74	328.2	139.33	2	0	2.333333333
1072	35.77	328.2	139.4	0	0	0
1073	35.8	328.2	139.4	7.9	-4.666666667	7.666666667
1074	35.84	328.06	139.63	2.65	-2	2
1075	35.87	328	139.69	2.65	-2	2
1076	35.9	327.94	139.75	1.87	0	2
1077	35.94	327.94	139.81	30.08	30.66666667	13.33333333
1078	35.97	328.86	140.21	9.32	9.666666667	3.333333333
1079	36	329.15	140.31	0	0	0
1080	36.04	329.15	140.31	2.31	0	2.333333333
1081	36.07	329.15	140.38	9.63	-5	9.666666667
1082	36.1	329	140.67	0	0	0
1083	36.14	329	140.67	8.14	-2.333333333	8.666666667
1084	36.17	328.93	140.93	6.77	-2.333333333	7
1085	36.2	328.86	141.14	5.32	-5.666666667	-2
1086	36.24	328.69	141.08	9.76	1.333333333	10.66666667
1087	36.27	328.73	141.4	7.79	-7.666666667	-3.666666667
1088	36.3	328.5	141.29	14.98	-16.66666667	0
1089	36.34	328	141.29	5.26	-4.333333333	3.666666667
1090	36.37	327.87	141.4	2	-2.333333333	0
1091	36.4	327.8	141.4	7.48	-7.666666667	3.333333333
1092	36.44	327.57	141.5	32.54	31	18.66666667
1093	36.47	328.5	142.06	7.31	7.666666667	2.333333333
1094	36.5	328.73	142.13	4.47	2.333333333	4.666666667
1095	36.54	328.8	142.27	8.43	-5.333333333	7.666666667
1096	36.57	328.64	142.5	11.57	-8	10
1097	36.6	328.4	142.8	0	0	0
1098	36.64	328.4	142.8	4.47	-2.333333333	4.333333333
1099	36.67	328.33	142.93	8.1	-8.666666667	2.333333333
1100	36.7	328.07	143	10.89	-11.33333333	4.333333333
1101	36.74	327.73	143.13	7.31	-7.666666667	-2.333333333
1102	36.77	327.5	143.06	14.26	-14.66666667	6.333333333
1103	36.8	327.06	143.25	11.96	-13	-1.666666667
1104	36.84	326.67	143.2	7.23	-7.666666667	-2.333333333
1105	36.87	326.44	143.13	13.51	-12.66666667	8.333333333
1106	36.91	326.06	143.38	11.93	-13	-1.666666667
1107	36.94	325.67	143.33	10.54	-5.666666667	10.33333333
1108	36.97	325.5	143.64	31.82	33.33333333	12
1109	37.01	326.5	144	1.87	2	0
1110	37.04	326.56	144	1.87	0	2
1111	37.07	326.56	144.06	7.19	-7.666666667	2.333333333
1112	37.11	326.33	144.13	5.6	-4.666666667	4
1113	37.14	326.19	144.25	11.71	-13	-1.666666667
1114	37.17	325.8	144.2	10.15	-10	5.333333333
1115	37.21	325.5	144.36	10.09	-7.666666667	8
1116	37.24	325.27	144.6	6.16	-7	1
1117	37.27	325.06	144.63	20.54	-22	5.666666667
1118	37.31	324.4	144.8	12.45	-13.33333333	-3.666666667
1119	37.34	324	144.69	6.15	-6.666666667	1.333333333
1120	37.37	323.8	144.73	22.14	-24.66666667	-1.333333333
1121	37.41	323.06	144.69	7.95	-6	6.333333333
1122	37.44	322.88	144.88	7.63	6	6
1123	37.47	323.06	145.06	32.77	31.33333333	19
1124	37.51	324	145.63	2.65	2	-2.333333333
1125	37.54	324.06	145.56	1.87	0	2.333333333
1126	37.57	324.06	145.63	11.39	-12.33333333	2
1127	37.61	323.69	145.69	7.43	-7.333333333	3.666666667
1128	37.64	323.47	145.8	42.33	44.33333333	15.66666667
1129	37.67	324.8	146.27	28.26	31	4.333333333
1130	37.71	325.73	146.4	2	2.333333333	0
1131	37.74	325.8	146.4	4.47	-2.333333333	4.333333333
1132	37.77	325.73	146.53	8.38	-7.666666667	5.333333333
1133	37.81	325.5	146.69	1.87	-2	0
1134	37.84	325.44	146.69	7.88	-8	3.666666667
1135	37.87	325.2	146.8	4.69	-4.666666667	2.666666667
1136	37.91	325.06	146.88	3.75	-4	0
1137	37.94	324.94	146.88	14.26	-14.66666667	6
1138	37.97	324.5	147.06	39.44	43.33333333	7
1139	38.01	325.8	147.27	14.41	13.33333333	-9
1140	38.04	326.2	147	5.39	1.333333333	6
1141	38.07	326.24	147.18	11.12	-12.33333333	-1.666666667
1142	38.11	325.87	147.13	6.83	6.333333333	4
1143	38.14	326.06	147.25	2.65	-2	2
1144	38.17	326	147.31	10.08	-11	-1.333333333
1145	38.21	325.67	147.27	13.18	-14.33333333	2.666666667
1146	38.24	325.24	147.35	9.44	-8	7
1147	38.27	325	147.56	5.62	-6.333333333	0
1148	38.31	324.81	147.56	6.99	-7	-3
1149	38.34	324.6	147.47	42.47	46.66666667	7.333333333
1150	38.37	326	147.69	6.88	6.666666667	3.666666667
1151	38.41	326.2	147.8	0	0	0
1152	38.44	326.2	147.8	2	0	2.333333333
1153	38.47	326.2	147.87	0	0	0
1154	38.51	326.2	147.87	12.15	-13.33333333	-2.333333333
1155	38.54	325.8	147.8	11.62	-12	4.666666667
1156	38.57	325.44	147.94	7.12	-8	-0.333333333
1157	38.61	325.2	147.93	39.7	43.33333333	8.666666667
1158	38.64	326.5	148.19	22.72	22.66666667	11.33333333
1159	38.67	327.18	148.53	11.92	12.66666667	3.333333333
1160	38.71	327.56	148.63	1.87	-2	0
1161	38.74	327.5	148.63	1.87	-2	0
1162	38.77	327.44	148.63	1.87	0	2
1163	38.81	327.44	148.69	24.01	25.33333333	8
1164	38.84	328.2	148.93	14.76	16.33333333	-0.333333333
1165	38.87	328.69	148.92	7.45	8	2.666666667
1166	38.91	328.93	149	5.23	-2.666666667	-5
1167	38.94	328.85	148.85	6.07	-4.666666667	5
1168	38.97	328.71	149	4.75	3	4.333333333
1169	39.01	328.8	149.13	4.47	-4.333333333	2.333333333
1170	39.04	328.67	149.2	6.31	-5.666666667	-4.333333333
1171	39.07	328.5	149.07	6.31	5.666666667	4.333333333
1172	39.11	328.67	149.2	7.24	-5.666666667	6
1173	39.14	328.5	149.38	14.26	-14.66666667	-6.333333333
1174	39.17	328.06	149.19	8.22	-8.666666667	2.666666667
1175	39.21	327.8	149.27	0	0	0
1176	39.24	327.8	149.27	4.47	-2.333333333	4.333333333
1177	39.27	327.73	149.4	23.95	25.66666667	7.666666667
1178	39.31	328.5	149.63	12.85	14.33333333	0.333333333
1179	39.34	328.93	149.64	0	0	0
1180	39.37	328.93	149.64	7.74	-5.333333333	7
1181	39.41	328.77	149.85	0	0	0
1182	39.44	328.77	149.85	3.26	-2.666666667	2.333333333
1183	39.47	328.69	149.92	7.28	-6.333333333	5
1184	39.51	328.5	150.07	2.14	0	2.333333333
1185	39.54	328.5	150.14	6.22	-5.666666667	4.333333333
1186	39.57	328.33	150.27	13.99	-15.33333333	0
1187	39.61	327.87	150.27	20.23	21	7.666666667
1188	39.64	328.5	150.5	10.7	12	0
1189	39.67	328.86	150.5	4.28	4.666666667	0
1190	39.71	329	150.5	4.28	-4.666666667	0
1191	39.74	328.86	150.5	6.45	-6.333333333	-3.333333333
1192	39.77	328.67	150.4	6.06	-5.666666667	-3.666666667
1193	39.81	328.5	150.29	2.14	0	-2.666666667
1194	39.84	328.5	150.21	6.14	-5.666666667	4
1195	39.87	328.33	150.33	16.48	-17.66666667	-4.333333333
1196	39.91	327.8	150.2	7.86	-7.666666667	-4.333333333
1197	39.94	327.57	150.07	2.14	-2.333333333	0
1198	39.97	327.5	150.07	2.47	2	2
1199	40.01	327.56	150.13	19.91	16.66666667	14.33333333
1200	40.04	328.06	150.56	0	0	0
1201	40.07	328.06	150.56	10.89	6	10.66666667
1202	40.11	328.24	150.88	32.83	25.33333333	26.33333333
1203	40.14	329	151.67	8.96	5	8.333333333
1204	40.18	329.15	151.92	9.43	-7.333333333	7.333333333
1205	40.21	328.93	152.14	11.89	-8	10.66666667
1206	40.24	328.69	152.46	12.17	-0.666666667	13.66666667
1207	40.28	328.67	152.87	6.4	-5.666666667	4.333333333
1208	40.31	328.5	153	7.8	-5.666666667	6.666666667
1209	40.34	328.33	153.2	11.04	-11	5.333333333
1210	40.38	328	153.36	18	-20	-1
1211	40.41	327.4	153.33	4.47	-2.333333333	4.666666667
1212	40.44	327.33	153.47	8.45	-8.666666667	3.333333333
1213	40.48	327.07	153.57	18.39	-20	-3.333333333
1214	40.51	326.47	153.47	11.05	-11	5.666666667
1215	40.54	326.14	153.64	9.52	-9	5.333333333
1216	40.58	325.87	153.8	7.2	-6.666666667	4.333333333
1217	40.61	325.67	153.93	20.46	-22.33333333	-4.666666667
1218	40.64	325	153.79	9.13	-9	4.666666667
1219	40.68	324.73	153.93	10.03	-10	4.666666667
1220	40.71	324.43	154.07	19.29	-21	-4.666666667
1221	40.74	323.8	153.93	6.32	-6.666666667	2.333333333
1222	40.78	323.6	154	12.69	-14	0
1223	40.81	323.18	154	6.04	0.666666667	6.666666667
1224	40.84	323.2	154.2	5.32	-4.666666667	3.666666667
1225	40.88	323.06	154.31	8.29	-8.666666667	3
1226	40.91	322.8	154.4	4.47	-4.333333333	2.333333333
1227	40.94	322.67	154.47	16.11	-15.66666667	8.666666667
1228	40.98	322.2	154.73	8.58	-9	-3
1229	41.01	321.93	154.64	17.26	-16.66666667	9.666666667
1230	41.04	321.43	154.93	7.1	-7.666666667	-2
1231	41.08	321.2	154.87	18.84	-21	-0.333333333
1232	41.11	320.57	154.86	11.13	-12.33333333	0.333333333
1233	41.14	320.2	154.87	19.26	-21	4.333333333
1234	41.18	319.57	155	11.83	-12.33333333	-4.333333333
1235	41.21	319.2	154.87	11.99	-13.33333333	0
1236	41.24	318.8	154.87	11.83	-12.33333333	4.333333333
1237	41.28	318.43	155	17.13	19	0
1238	41.31	319	155	21.52	22.33333333	-9
1239	41.34	319.67	154.73	9.06	-9.666666667	2.666666667
1240	41.38	319.38	154.81	11.99	-10.66666667	-8.333333333
1241	41.41	319.06	154.56	12.72	-14	-2
1242	41.44	318.64	154.5	4.79	-4.666666667	-2.333333333
1243	41.48	318.5	154.43	6.42	0	-7.333333333
1244	41.51	318.5	154.21	31.56	27	-22.33333333
1245	41.54	319.31	153.54	7.92	6.333333333	-6
1246	41.58	319.5	153.36	12.11	-9.666666667	-9.666666667
1247	41.61	319.21	153.07	11.03	-12	0.333333333
1248	41.64	318.85	153.08	8.21	-9	-2.666666667
1249	41.68	318.58	153	13.37	-14.66666667	-2.333333333
1250	41.71	318.14	152.93	10.09	-9.666666667	-5.333333333
1251	41.74	317.85	152.77	11.95	-11.66666667	-6.666666667
1252	41.78	317.5	152.57	12.48	-12	-7
1253	41.81	317.14	152.36	19.38	-21.33333333	2.333333333
1254	41.84	316.5	152.43	13.71	-12	-9.666666667
1255	41.88	316.14	152.14	20.31	-21.33333333	7.333333333
1256	41.91	315.5	152.36	11.17	-7.666666667	-9.666666667
1257	41.94	315.27	152.07	14.13	-15.66666667	2
1258	41.98	314.8	152.13	22.2	-24.33333333	-4.333333333
1259	42.01	314.07	152	9.06	-9	4.333333333
1260	42.04	313.8	152.13	24.31	-26.66666667	-4.333333333
1261	42.08	313	152	10.09	-10.33333333	-4
1262	42.11	312.69	151.88	12.81	-14	-2.666666667
1263	42.14	312.27	151.8	22.78	15.33333333	-20
1264	42.18	312.73	151.2	13.66	13.66666667	-6.666666667
1265	42.21	313.14	151	8.68	-7	-6.666666667
1266	42.24	312.93	150.8	11.82	-12	-5.333333333
1267	42.28	312.57	150.64	3.03	-2.333333333	-2.333333333
1268	42.31	312.5	150.57	18.17	-19.33333333	-6.333333333
1269	42.34	311.92	150.38	12.71	-14	-0.666666667
1270	42.38	311.5	150.36	6.86	-5.666666667	-5.333333333
1271	42.41	311.33	150.2	10.71	-11	-4.333333333
1272	42.44	311	150.07	20.06	-22.33333333	2
1273	42.48	310.33	150.13	15.22	-15.33333333	-6.666666667
1274	42.51	309.87	149.93	16.48	-18	4.666666667
1275	42.54	309.33	150.07	16.11	-15.33333333	-9
1276	42.58	308.87	149.8	4.47	-4.666666667	-2.333333333
1277	42.61	308.73	149.73	9.89	-7.666666667	-7.666666667
1278	42.64	308.5	149.5	14.67	11.66666667	-11.66666667
1279	42.68	308.85	149.15	9.23	9.666666667	-2.666666667
1280	42.71	309.14	149.07	13.54	-14.33333333	-4.666666667
1281	42.74	308.71	148.93	6.42	-7	0
1282	42.78	308.5	148.93	7.48	-6.333333333	-5.333333333
1283	42.81	308.31	148.77	9.46	-5.666666667	-9
1284	42.84	308.14	148.5	14.58	-15.66666667	3.333333333
1285	42.88	307.67	148.6	15.98	-17.66666667	-3.333333333
1286	42.91	307.14	148.5	10.32	-11.33333333	1
1287	42.94	306.8	148.53	14.54	-15.66666667	-4.333333333
1288	42.98	306.33	148.4	4	0	-4.333333333
1289	43.01	306.33	148.27	24.96	27	-6.666666667
1290	43.04	307.14	148.07	10.92	-2.333333333	-12
1291	43.08	307.07	147.71	11.48	-12.66666667	2
1292	43.11	306.69	147.77	18.34	-18.33333333	-9
1293	43.14	306.14	147.5	0	0	0
1294	43.18	306.14	147.5	14.68	-15	-6.333333333
1295	43.21	305.69	147.31	9.13	-6.333333333	-8
1296	43.24	305.5	147.07	0	0	0
1297	43.28	305.5	147.07	21.09	-23.33333333	-2.333333333
1298	43.31	304.8	147	6.85	-7.666666667	0
1299	43.35	304.57	147	11.83	-12.33333333	-4.333333333
1300	43.38	304.2	146.87	6.36	-6.666666667	2.333333333
1301	43.41	304	146.94	6.28	-6.666666667	2
1302	43.45	303.8	147	18.95	-20	-6.666666667
1303	43.48	303.2	146.8	0	0	0
1304	43.51	303.2	146.8	17.24	-19	0.333333333
1305	43.55	302.63	146.81	10.75	-12	-0.333333333
1306	43.58	302.27	146.8	2.83	-2.333333333	-2.333333333
1307	43.61	302.2	146.73	14.84	-16.33333333	1
1308	43.65	301.71	146.76	13.2	-14.66666667	-1
1309	43.68	301.27	146.73	2	-2.333333333	0
1310	43.71	301.2	146.73	7.99	-8.666666667	-1.333333333
1311	43.75	300.94	146.69	14.26	-14.66666667	6.333333333
1312	43.78	300.5	146.88	8.18	-7.666666667	-5
1313	43.81	300.27	146.73	4	0	4.666666667
1314	43.85	300.27	146.87	0	0	0
1315	43.88	300.27	146.87	4.47	-2.333333333	-4.666666667
1316	43.91	300.2	146.73	2	0	2.333333333
1317	43.95	300.2	146.8	2	0	-2.333333333
1318	43.98	300.2	146.73	2	0	-2
1319	44.01	300.2	146.67	9.33	10	2.666666667
1320	44.05	300.5	146.75	11.7	10	8.333333333
1321	44.08	300.8	147	8.99	-10	0
1322	44.11	300.5	147	15.14	-16.66666667	-2.333333333
1323	44.15	300	146.93	9.88	-6.666666667	-8.666666667
1324	44.18	299.8	146.67	2	-2.333333333	0
1325	44.21	299.73	146.67	2	0	-2.333333333
1326	44.25	299.73	146.6	7.08	-7.666666667	-1.333333333
1327	44.28	299.5	146.56	0	0	0
1328	44.31	299.5	146.56	0	0	0
1329	44.35	299.5	146.56	1.87	0	2.333333333
1330	44.38	299.5	146.63	23.95	25.66666667	-7.666666667
1331	44.41	300.27	146.4	16.48	17.66666667	4.333333333
1332	44.45	300.8	146.53	6.92	-7.666666667	-1
1333	44.48	300.57	146.5	4.28	-4.666666667	0
1334	44.51	300.43	146.5	20.87	-21	10
1335	44.55	299.8	146.8	2	0	2.333333333
1336	44.58	299.8	146.87	0	0	0
1337	44.61	299.8	146.87	18.42	-20	4.333333333
1338	44.65	299.2	147	2	0	2.333333333
1339	44.68	299.2	147.07	12.15	-13.33333333	-2.333333333
1340	44.71	298.8	147	8.99	-10	0
1341	44.75	298.5	147	8.05	-7.666666667	4.333333333
1342	44.78	298.27	147.13	8	-9	0.333333333
1343	44.81	298	147.14	2.14	0	-2.333333333
1344	44.85	298	147.07	15.07	-16.66666667	2
1345	44.88	297.5	147.13	1.87	0	-2.333333333
1346	44.91	297.5	147.06	15.51	16.66666667	-4.333333333
1347	44.95	298	146.93	33.67	33.33333333	-17
1348	44.98	299	146.42	3.53	2.666666667	-3
1349	45.01	299.08	146.33	12.55	12.66666667	-6
1350	45.05	299.46	146.15	43.51	45.33333333	-17
1351	45.08	300.82	145.64	15.41	12	-12.33333333
1352	45.11	301.18	145.27	11.07	-3.333333333	-11.66666667
1353	45.15	301.08	144.92	43.23	41	-25.66666667
1354	45.18	302.31	144.15	19.83	18	-12.66666667
1355	45.21	302.85	143.77	9.66	9.666666667	-4.333333333
1356	45.25	303.14	143.64	4.28	0	-4.666666667
1357	45.28	303.14	143.5	10.7	3	-11.66666667
1358	45.31	303.23	143.15	13.04	-10.33333333	-10
1359	45.35	302.92	142.85	9.58	-9.333333333	5
1360	45.38	302.64	143	7.72	-4.666666667	-7
1361	45.41	302.5	142.79	11.53	-12	-5
1362	45.45	302.14	142.64	13.99	-9	-12.33333333
1363	45.48	301.87	142.27	20.45	9	-21
1364	45.51	302.14	141.64	25.86	26.33333333	-11.66666667
1365	45.55	302.93	141.29	4.63	-4.333333333	-3
1366	45.58	302.8	141.2	10.63	-7.666666667	-9
1367	45.61	302.57	140.93	7.79	-5.666666667	-6.666666667
1368	45.65	302.4	140.73	8.17	-8.666666667	-3
1369	45.68	302.14	140.64	9.57	-4.666666667	-9.333333333
1370	45.71	302	140.36	15.14	-16.66666667	-2.333333333
1371	45.75	301.5	140.29	19.15	-21	-3
1372	45.78	300.87	140.2	4.47	-2.333333333	-4.333333333
1373	45.81	300.8	140.07	10.97	-10	-7
1374	45.85	300.5	139.86	35.63	33.33333333	-21.66666667
1375	45.88	301.5	139.21	6.67	-5.666666667	-4.666666667
1376	45.91	301.33	139.07	10.19	-11	-2.333333333
1377	45.95	301	139	8.48	-6.666666667	-6.666666667
1378	45.98	300.8	138.8	8.93	-4.333333333	-9
1379	46.01	300.67	138.53	13.06	-14.66666667	0.333333333
1380	46.05	300.23	138.54	15.06	-16.66666667	-2.333333333
1381	46.08	299.73	138.47	16.11	-15.33333333	-9
1382	46.11	299.27	138.2	8.39	-9	3
1383	46.15	299	138.29	24.41	-26.66666667	-5.333333333
1384	46.18	298.2	138.13	7.2	-6.666666667	-4.333333333
1385	46.21	298	138	17.26	-19	-2.333333333
1386	46.25	297.43	137.93	19.23	-21	-4.333333333
1387	46.28	296.8	137.8	11.42	-12.33333333	-3
1388	46.31	296.43	137.71	35.88	39	-8
1389	46.35	297.6	137.47	7.2	6.666666667	4.333333333
1390	46.38	297.8	137.6	2	-2.333333333	0
1391	46.41	297.73	137.6	11.05	-11.66666667	3
1392	46.45	297.38	137.69	5.86	-6	-3
1393	46.48	297.2	137.6	5.99	0	-6.666666667
1394	46.51	297.2	137.4	37.32	40	-11
1395	46.55	298.4	137.07	0	0	0
1396	46.58	298.4	137.07	6.96	3.333333333	-7
1397	46.62	298.5	136.86	0	0	0
1398	46.65	298.5	136.86	15.14	-16.66666667	-2.333333333
1399	46.68	298	136.79	8.18	-6.666666667	-6.333333333
1400	46.72	297.8	136.6	5.99	-6.666666667	0
1401	46.75	297.6	136.6	24.06	-26.66666667	-2.333333333
1402	46.78	296.8	136.53	4.47	-4.333333333	-2
1403	46.82	296.67	136.47	11.01	11	-5.333333333
1404	46.85	297	136.31	36.36	40	-6
1405	46.88	298.2	136.13	2	0	-2
1406	46.92	298.2	136.07	6.32	-6.666666667	-2.333333333
1407	46.95	298	136	13.02	-14.33333333	-2.333333333
1408	46.98	297.57	135.93	11.13	-12.33333333	0
1409	47.02	297.2	135.93	8.89	-6.666666667	-7.333333333
1410	47.05	297	135.71	15.02	-16.66666667	1.333333333
1411	47.08	296.5	135.75	9.11	-10	1.666666667
1412	47.12	296.2	135.8	13.4	-13.33333333	-6.666666667
1413	47.15	295.8	135.6	30.43	31	-13.33333333
1414	47.18	296.73	135.2	21.36	23.33333333	5.333333333
1415	47.22	297.43	135.36	6.97	-7.666666667	1.333333333
1416	47.25	297.2	135.4	2	0	-2.333333333
1417	47.28	297.2	135.33	7.48	-4.666666667	-6.666666667
1418	47.32	297.06	135.13	1.87	-2	0
1419	47.35	297	135.13	7.07	-6.666666667	-4.333333333
1420	47.38	296.8	135	21.61	-20	-13.33333333
1421	47.42	296.2	134.6	0	0	0
1422	47.45	296.2	134.6	28.04	-31	-2.333333333
1423	47.48	295.27	134.53	2.83	-2.333333333	-2
1424	47.52	295.2	134.47	15.22	-15.66666667	-6.666666667
1425	47.55	294.73	134.27	21.98	-24.33333333	-0.666666667
1426	47.58	294	134.25	0	0	0
1427	47.62	294	134.25	22.25	-24.33333333	-4
1428	47.65	293.27	134.13	23.48	24.33333333	-9
1429	47.68	294	133.86	30.27	33.33333333	-5
1430	47.72	295	133.71	6.9	6.666666667	-3.666666667
1431	47.75	295.2	133.6	10.5	-6.666666667	-9.666666667
1432	47.78	295	133.31	3.75	0	-4
1433	47.82	295	133.19	8.22	-6.666666667	-6.333333333
1434	47.85	294.8	133	30.11	29.66666667	-15.33333333
1435	47.88	295.69	132.54	29.09	27	-18
1436	47.92	296.5	132	2.14	0	-2.333333333
1437	47.95	296.5	131.93	10.7	-9.666666667	-7.333333333
1438	47.98	296.21	131.71	3.03	-2.333333333	-2.333333333
1439	48.02	296.14	131.64	11.29	-12.33333333	1.666666667
1440	48.05	295.77	131.69	18.83	-21	-1.666666667
1441	48.08	295.14	131.64	13.3	5.666666667	-13.66666667
1442	48.12	295.31	131.23	17.9	-19.33333333	-5.333333333
1443	48.15	294.73	131.07	8.13	-7.666666667	-4.666666667
1444	48.18	294.5	130.93	13.54	4.666666667	-14.33333333
1445	48.22	294.64	130.5	30.73	28.66666667	-18.66666667
1446	48.25	295.5	129.94	11.99	-10.33333333	-8.333333333
1447	48.28	295.19	129.69	7.74	-8.666666667	1.333333333
1448	48.32	294.93	129.73	15.64	-12	-12.33333333
1449	48.35	294.57	129.36	11.26	-8	-9.666666667
1450	48.38	294.33	129.07	13.52	-15	-0.333333333
1451	48.42	293.88	129.06	12.02	-12.66666667	-4
1452	48.45	293.5	128.94	13.64	-14.66666667	-4.333333333
1453	48.48	293.06	128.81	10.12	-8.666666667	-7
1454	48.52	292.8	128.6	16.93	-18.66666667	-0.333333333
1455	48.55	292.24	128.59	13.05	-14.66666667	0.333333333
1456	48.58	291.8	128.6	24.9	-26.66666667	-7.333333333
1457	48.62	291	128.38	5.47	-4	-4.666666667
1458	48.65	290.88	128.24	20.47	-22.66666667	1
1459	48.68	290.2	128.27	7.38	-4.666666667	-7
1460	48.72	290.06	128.06	13.24	14.66666667	-2
1461	48.75	290.5	128	15.45	16.66666667	-4
1462	48.78	291	127.88	1.87	0	-2.333333333
1463	48.82	291	127.81	7.42	-6.666666667	-4.666666667
1464	48.85	290.8	127.67	30.04	33.33333333	-2.333333333
1465	48.88	291.8	127.6	29.97	33.33333333	0
1466	48.92	292.8	127.6	0	0	0
1467	48.95	292.8	127.6	0	0	0
1468	48.98	292.8	127.6	6.04	-5.666666667	-3.333333333
1469	49.02	292.63	127.5	0	0	0
1470	49.05	292.63	127.5	18.73	-21	0
1471	49.08	292	127.5	11.24	-12.33333333	0
1472	49.12	291.63	127.5	10.79	-12	1
1473	49.15	291.27	127.53	0	0	0
1474	49.18	291.27	127.53	30.04	33.33333333	2.333333333
1475	49.22	292.27	127.6	10.8	12	-1.333333333
1476	49.25	292.63	127.56	0	0	0
1477	49.28	292.63	127.56	8.81	-10	1.333333333
1478	49.32	292.33	127.6	10.33	-11	3
1479	49.35	292	127.69	6.03	-6.666666667	-0.666666667
1480	49.38	291.8	127.67	9.1	-10	1.333333333
1481	49.42	291.5	127.71	15.01	-16.66666667	-0.666666667
1482	49.45	291	127.69	8.02	-9	-0.666666667
1483	49.48	290.73	127.67	0	0	0
1484	49.52	290.73	127.67	27.18	30	-5.666666667
1485	49.55	291.63	127.5	12.56	12.33333333	6.333333333
1486	49.58	292	127.69	6.54	-6.666666667	-3
1487	49.62	291.8	127.6	0	0	0
1488	49.65	291.8	127.6	7.72	-8	-3.333333333
1489	49.68	291.56	127.5	7.72	8	3.333333333
1490	49.72	291.8	127.6	43.13	46.66666667	-11
1491	49.75	293.2	127.27	0	0	0
1492	49.79	293.2	127.27	2	0	-2.333333333
1493	49.82	293.2	127.2	7.27	-6.666666667	-4.666666667
1494	49.85	293	127.06	6.28	-6.666666667	-2
1495	49.89	292.8	127	6.85	-7.666666667	0
1496	49.92	292.57	127	17.13	-19	0
1497	49.95	292	127	3.75	0	-4
1498	49.99	292	126.88	8.3	-9	-2.666666667
1499	50.02	291.73	126.8	32.22	35.66666667	-4.333333333
1500	50.05	292.8	126.67	16.11	17.66666667	-2.333333333
1501	50.09	293.33	126.6	2	-2	0
1502	50.12	293.27	126.6	0	0	0
1503	50.15	293.27	126.6	13.99	-15.66666667	0
1504	50.19	292.8	126.6	15.22	15.66666667	-6.666666667
1505	50.22	293.27	126.4	40.72	45.33333333	1.333333333
1506	50.25	294.63	126.44	5.36	5.666666667	-1.333333333
1507	50.29	294.8	126.4	0	0	0
1508	50.32	294.8	126.4	2	0	-2.333333333
1509	50.35	294.8	126.33	0	0	0
1510	50.39	294.8	126.33	9.1	-10	-1.333333333
1511	50.42	294.5	126.29	15.01	-16.66666667	0.666666667
1512	50.45	294	126.31	6.54	-6.666666667	3
1513	50.49	293.8	126.4	0	0	0
1514	50.52	293.8	126.4	28.04	31	-2.333333333
1515	50.55	294.73	126.33	25.04	27.66666667	3.666666667
1516	50.59	295.56	126.44	0	0	0
1517	50.62	295.56	126.44	3.75	0	4
1518	50.65	295.56	126.56	8.94	-9.666666667	1.333333333
1519	50.69	295.27	126.6	22.13	24.33333333	3
1520	50.72	296	126.69	38.34	42.33333333	6
1521	50.75	297.27	126.87	8.87	9.666666667	0.333333333
1522	50.79	297.56	126.88	10.17	0.333333333	11
1523	50.82	297.57	127.21	3.03	-2.333333333	2.666666667
1524	50.85	297.5	127.29	9.62	10	3.666666667
1525	50.89	297.8	127.4	45.56	49	13.33333333
1526	50.92	299.27	127.8	11.95	12	-5.666666667
1527	50.95	299.63	127.63	7.42	5.666666667	5.666666667
1528	50.99	299.8	127.8	2	0	2.333333333
1529	51.02	299.8	127.87	7.1	-7.666666667	2
1530	51.05	299.57	127.93	4.79	-4.666666667	2.333333333
1531	51.09	299.43	128	12.98	-14.33333333	2
1532	51.12	299	128.06	6	-6.666666667	0.333333333
1533	51.15	298.8	128.07	13.4	-13.33333333	6.666666667
1534	51.19	298.4	128.27	40.75	44.33333333	-9
1535	51.22	299.73	128	29.97	33.33333333	0
1536	51.25	300.73	128	2	2.333333333	0
1537	51.29	300.8	128	0	0	0
1538	51.32	300.8	128	9.24	-10	2.333333333
1539	51.35	300.5	128.07	19.05	21	4
1540	51.39	301.13	128.19	56.32	62.33333333	-4.333333333
1541	51.42	303	128.06	7.14	6.666666667	-4.333333333
1542	51.45	303.2	127.93	0	0	0
1543	51.49	303.2	127.93	0	0	0
1544	51.52	303.2	127.93	22.78	20	15.66666667
1545	51.55	303.8	128.4	58.25	64.33333333	6.666666667
1546	51.59	305.73	128.6	8.03	9	1
1547	51.62	306	128.63	0	0	0
1548	51.65	306	128.63	1.87	0	2
1549	51.69	306	128.69	1.87	0	2
1550	51.72	306	128.75	6.18	-6.666666667	1.666666667
1551	51.75	305.8	128.8	15.98	-17.66666667	0
1552	51.79	305.27	128.8	2.83	-2.333333333	2.333333333
1553	51.82	305.2	128.87	0	0	0
1554	51.85	305.2	128.87	5.99	0	6.666666667
1555	51.89	305.2	129.07	49.95	53.33333333	15.33333333
1556	51.92	306.8	129.53	0	0	0
1557	51.95	306.8	129.53	6.59	6.666666667	3.333333333
1558	51.99	307	129.63	3.75	0	4
1559	52.02	307	129.75	4.16	-4	2.333333333
1560	52.05	306.88	129.82	7.3	-0.333333333	8.333333333
1561	52.09	306.87	130.07	36.26	39.66666667	6
1562	52.12	308.06	130.25	22.55	24.66666667	5
1563	52.15	308.8	130.4	0	0	0
1564	52.19	308.8	130.4	12.15	13.33333333	2.333333333
1565	52.22	309.2	130.47	5.99	0	6.666666667
1566	52.25	309.2	130.67	10.76	-11	4.333333333
1567	52.29	308.87	130.8	11.09	-12.33333333	-1.666666667
1568	52.32	308.5	130.75	9.65	-10	4
1569	52.35	308.2	130.87	7.17	-4.666666667	6.333333333
1570	52.39	308.06	131.06	3.75	-4	0
1571	52.42	307.94	131.06	22.18	-24.66666667	-2
1572	52.45	307.2	131	7.07	-6.666666667	4.333333333
1573	52.49	307	131.13	10.14	-9	6.666666667
1574	52.52	306.73	131.33	25.35	27.66666667	5.666666667
1575	52.55	307.56	131.5	14.26	14.66666667	-6.333333333
1576	52.59	308	131.31	6.54	-6.666666667	3
1577	52.62	307.8	131.4	0	0	0
1578	52.65	307.8	131.4	6.04	-5.666666667	3.333333333
1579	52.69	307.63	131.5	11.15	-12	3.333333333
1580	52.72	307.27	131.6	8.54	-9	-3.333333333
1581	52.75	307	131.5	18.66	-20	5.666666667
1582	52.79	306.4	131.67	12.32	-13.33333333	-3.333333333
1583	52.82	306	131.57	11.35	-12.33333333	2
1584	52.85	305.63	131.63	6.17	5.666666667	3.333333333
1585	52.89	305.8	131.73	38.33	42	7
1586	52.92	307.06	131.94	4.64	4.666666667	-2.333333333
1587	52.96	307.2	131.87	0	0	0
1588	52.99	307.2	131.87	5.74	-4.666666667	4.333333333
1589	53.02	307.06	132	1.87	0	2
1590	53.06	307.06	132.06	38.31	42.33333333	4.666666667
1591	53.09	308.33	132.2	20.26	22.33333333	3.666666667
1592	53.12	309	132.31	6.54	-6.666666667	3
1593	53.16	308.8	132.4	0	0	0
1594	53.19	308.8	132.4	6.04	-5.666666667	3.333333333
1595	53.22	308.63	132.5	35.34	39	3.333333333
1596	53.26	309.8	132.6	30.56	33.33333333	-6.666666667
1597	53.29	310.8	132.4	13.99	15.66666667	0
1598	53.32	311.27	132.4	6.57	-6.666666667	3.333333333
1599	53.36	311.07	132.5	0	0	0
1600	53.39	311.07	132.5	2.14	-2.333333333	0
1601	53.42	311	132.5	6.7	-6.666666667	-3.333333333
1602	53.46	310.8	132.4	5.36	-5.666666667	1.333333333
1603	53.49	310.63	132.44	19.16	-21	4.333333333
1604	53.52	310	132.57	0	0	0
1605	53.56	310	132.57	48.73	54.33333333	2
1606	53.59	311.63	132.63	5.3	5.666666667	-1
1607	53.62	311.8	132.6	0	0	0
1608	53.66	311.8	132.6	2	0	2.333333333
1609	53.69	311.8	132.67	11.99	13.33333333	0
1610	53.72	312.2	132.67	47.99	53.33333333	2
1611	53.76	313.8	132.73	22.11	23.33333333	-7.666666667
1612	53.79	314.5	132.5	4.19	4.333333333	2
1613	53.82	314.63	132.56	7.33	5.666666667	5.666666667
1614	53.86	314.8	132.73	2	0	-2
1615	53.89	314.8	132.67	60.47	66.66666667	8.666666667
1616	53.92	316.8	132.93	18.94	21	2.333333333
1617	53.96	317.43	133	4.28	4.666666667	0
1618	53.99	317.57	133	2.14	0	2.333333333
1619	54.02	317.57	133.07	0	0	0
1620	54.06	317.57	133.07	13.31	14.33333333	4
1621	54.09	318	133.19	40.46	44.33333333	7
1622	54.12	319.33	133.4	20.15	22.33333333	-3
1623	54.16	320	133.31	1.87	2	0
1624	54.19	320.06	133.31	5.63	0.333333333	6.333333333
1625	54.22	320.07	133.5	6.83	-6.666666667	-3.333333333
1626	54.26	319.87	133.4	2.83	-2.333333333	2.333333333
1627	54.29	319.8	133.47	7.07	-5.666666667	5.333333333
1628	54.32	319.63	133.63	1.87	0	2
1629	54.36	319.63	133.69	12.01	-12	6
1630	54.39	319.27	133.87	22.34	24.33333333	4.333333333
1631	54.42	320	134	30.03	33.33333333	2
1632	54.46	321	134.06	10.81	11	4.666666667
1633	54.49	321.33	134.2	2.83	-2	2.333333333
1634	54.52	321.27	134.27	4	0	4.333333333
1635	54.56	321.27	134.4	0	0	0
1636	54.59	321.27	134.4	2	-2.333333333	0
1637	54.62	321.2	134.4	0	0	0
1638	54.66	321.2	134.4	17.49	-19	3.333333333
1639	54.69	320.63	134.5	4.19	-4.333333333	-2
1640	54.72	320.5	134.44	0	0	0
1641	54.76	320.5	134.44	21.54	-23.33333333	5.333333333
1642	54.79	319.8	134.6	2	-2.333333333	0
1643	54.82	319.73	134.6	7.61	-7.666666667	-3.333333333
1644	54.86	319.5	134.5	0	0	0
1645	54.89	319.5	134.5	45.11	50	4.333333333
1646	54.92	321	134.63	17.77	18.66666667	6
1647	54.96	321.56	134.81	49.77	52.33333333	19
1648	54.99	323.13	135.38	50.43	52	20.66666667
1649	55.02	324.69	136	19.11	19.33333333	9
1650	55.06	325.27	136.27	51.21	53.33333333	20
1651	55.09	326.87	136.87	42.34	44.33333333	15.33333333
1652	55.12	328.2	137.33	5.65	4.333333333	4.666666667
1653	55.16	328.33	137.47	11.4	-0.666666667	12.66666667
1654	55.19	328.31	137.85	7.38	6.333333333	5
1655	55.22	328.5	138	2.14	0	2.333333333
1656	55.26	328.5	138.07	6.31	-5.666666667	4.333333333
1657	55.29	328.33	138.2	2	0	2.333333333
1658	55.32	328.33	138.27	10.51	-8.666666667	7.666666667
1659	55.36	328.07	138.5	7.91	-6.666666667	5.666666667
1660	55.39	327.87	138.67	2	0	2
1661	55.42	327.87	138.73	10.08	6.666666667	9
1662	55.46	328.07	139	23.93	26.33333333	4.666666667
1663	55.49	328.86	139.14	16.72	-12	14.33333333
1664	55.52	328.5	139.57	3.03	-2.333333333	2.333333333
1665	55.56	328.43	139.64	13.81	-14.33333333	5.666666667
1666	55.59	328	139.81	6.21	-6.666666667	2
1667	55.62	327.8	139.87	4.47	-4.333333333	2
1668	55.66	327.67	139.93	8.95	-7.666666667	6.666666667
1669	55.69	327.44	140.13	1.87	-2	0
1670	55.72	327.38	140.13	12.23	-12.66666667	5.333333333
1671	55.76	327	140.29	10.56	-11	3.666666667
1672	55.79	326.67	140.4	9.13	-9.666666667	-3
1673	55.82	326.38	140.31	6.32	-4.666666667	5.333333333
1674	55.86	326.24	140.47	9.32	6.333333333	8
1675	55.89	326.43	140.71	23.57	25.66666667	5.333333333
1676	55.92	327.2	140.87	7.17	-4.666666667	6.333333333
1677	55.96	327.06	141.06	9.21	-9.666666667	3
1678	55.99	326.77	141.15	6.42	-6.666666667	-2.666666667
1679	56.02	326.57	141.07	2.14	-2.333333333	0
1680	56.06	326.5	141.07	7.69	-5.666666667	6.666666667
1681	56.09	326.33	141.27	16.94	-18.66666667	-1.333333333
1682	56.12	325.77	141.23	11.48	-12.33333333	3.333333333
1683	56.16	325.4	141.33	2.83	-2.333333333	-2
1684	56.19	325.33	141.27	11.11	-11	5.333333333
1685	56.23	325	141.43	18.21	-20	-3.333333333
1686	56.26	324.4	141.33	6.32	-6.666666667	-2
1687	56.29	324.2	141.27	12.15	-13.33333333	-2.333333333
1688	56.33	323.8	141.2	15.22	-15.66666667	6.666666667
1689	56.36	323.33	141.4	4.47	-4.333333333	-2.333333333
1690	56.39	323.2	141.33	13.4	-13.33333333	-6.666666667
1691	56.43	322.8	141.13	11.02	11.33333333	-4.333333333
1692	56.46	323.14	141	12.72	14	-2
1693	56.49	323.56	140.94	10.44	-11.66666667	-0.333333333
1694	56.53	323.21	140.93	4.28	-4.666666667	0
1695	56.56	323.07	140.93	4.79	-4.666666667	-2.333333333
1696	56.59	322.93	140.86	15.93	-17.66666667	-2
1697	56.63	322.4	140.8	9.99	-11	2
1698	56.66	322.07	140.86	20.2	-22.33333333	-2
1699	56.69	321.4	140.8	2.83	-2.333333333	-2.333333333
1700	56.73	321.33	140.73	19.24	-21.33333333	1.333333333
1701	56.76	320.69	140.77	11.19	-12	-3.333333333
1702	56.79	320.33	140.67	16.92	-18.66666667	0.666666667
1703	56.83	319.77	140.69	11.41	-12.33333333	-3
1704	56.86	319.4	140.6	6.32	-6.666666667	-2.333333333
1705	56.89	319.2	140.53	22.25	-23.33333333	-8
1706	56.93	318.5	140.29	9.62	-10	3.666666667
1707	56.96	318.2	140.4	21.7	-23.33333333	-6.333333333
1708	56.99	317.5	140.21	10.57	-10	6.333333333
1709	57.03	317.2	140.4	18.95	6.666666667	-20
1710	57.06	317.4	139.8	34.21	27	-26.66666667
1711	57.09	318.21	139	2.14	-2.333333333	0
1712	57.13	318.14	139	3.03	-2.333333333	-2.333333333
1713	57.16	318.07	138.93	14.36	-14.33333333	-7.333333333
1714	57.19	317.64	138.71	4.79	-4.666666667	-2.333333333
1715	57.23	317.5	138.64	2.14	0	-2.333333333
1716	57.26	317.5	138.57	27.91	-31	-2.333333333
1717	57.29	316.57	138.5	3.03	-2.333333333	-2.333333333
1718	57.33	316.5	138.43	11.3	-10	-7.666666667
1719	57.36	316.2	138.2	21.98	-24.33333333	0
1720	57.39	315.47	138.2	8.24	-9	-2.333333333
1721	57.43	315.2	138.13	15.87	-17	-4.333333333
1722	57.46	314.69	138	15.15	-16.33333333	4.333333333
1723	57.49	314.2	138.13	12.79	-11	-8.666666667
1724	57.53	313.87	137.87	2.83	-2.333333333	-2.333333333
1725	57.56	313.8	137.8	24.56	25.33333333	-10
1726	57.59	314.56	137.5	7.72	8	-3.333333333
1727	57.63	314.8	137.4	4	0	-4.333333333
1728	57.66	314.8	137.27	9.13	-10	-2
1729	57.69	314.5	137.21	19.05	-21	2
1730	57.73	313.87	137.27	4.47	-2.333333333	-4.666666667
1731	57.76	313.8	137.13	16.48	-17.66666667	-4.333333333
1732	57.79	313.27	137	13.4	-13.33333333	6.666666667
1733	57.83	312.87	137.2	2.83	-2.333333333	-2.333333333
1734	57.86	312.8	137.13	24.31	-26.66666667	-4.333333333
1735	57.89	312	137	5.65	-4.333333333	4.333333333
1736	57.93	311.87	137.13	21.52	-22.33333333	-8.666666667
1737	57.96	311.2	136.87	12.79	-11	8.666666667
1738	57.99	310.87	137.13	21.52	-22.33333333	-8.666666667
1739	58.03	310.2	136.87	7.2	-6.666666667	4.333333333
1740	58.06	310	137	25.97	26.66666667	11
1741	58.09	310.8	137.33	7.8	6.666666667	5.666666667
1742	58.13	311	137.5	11.24	-12.33333333	0
1743	58.16	310.63	137.5	16.59	-18.66666667	0
1744	58.19	310.07	137.5	8.67	-9	3.333333333
1745	58.23	309.8	137.6	0	0	0
1746	58.26	309.8	137.6	22.04	-24.33333333	-3.333333333
1747	58.29	309.07	137.5	8.67	-9	3.333333333
1748	58.33	308.8	137.6	17.07	-17.66666667	-6.666666667
1749	58.36	308.27	137.4	0	0	0
1750	58.39	308.27	137.4	30.56	33.33333333	-6.666666667
1751	58.43	309.27	137.2	2.83	2	-2.333333333
1752	58.46	309.33	137.13	6	-6.333333333	-2
1753	58.49	309.14	137.07	2.14	-2.333333333	0
1754	58.53	309.07	137.07	8.68	-6.666666667	-6.666666667
1755	58.56	308.87	136.87	11.14	-12.33333333	2
1756	58.59	308.5	136.93	14.98	-16.66666667	0
1757	58.63	308	136.93	6.27	-6.666666667	-2
1758	58.66	307.8	136.87	17.31	-19	-3.333333333
1759	58.69	307.23	136.77	11.48	3.333333333	-12.33333333
1760	58.73	307.33	136.4	28.25	31.33333333	-4.333333333
1761	58.76	308.27	136.27	2.83	2	2
1762	58.79	308.33	136.33	13.42	-13.66666667	-6
1763	58.83	307.92	136.15	10.82	-11.66666667	-2.666666667
1764	58.86	307.57	136.07	4.79	-2.333333333	-4.666666667
1765	58.89	307.5	135.93	2.14	0	-2.333333333
1766	58.93	307.5	135.86	21.05	-23.33333333	-2
1767	58.96	306.8	135.8	9	-10	-0.333333333
1768	58.99	306.5	135.79	16.3	-16.66666667	-7.333333333
1769	59.03	306	135.57	6.64	-6.666666667	3.333333333
1770	59.06	305.8	135.67	23.16	25.66666667	1.333333333
1771	59.09	306.57	135.71	13.02	14.33333333	-2.333333333
1772	59.13	307	135.64	0	0	0
1773	59.16	307	135.64	9.34	-10.33333333	1.666666667
1774	59.19	306.69	135.69	11.11	-12	-3
1775	59.23	306.33	135.6	6.45	-6.333333333	-3.333333333
1776	59.26	306.14	135.5	10.7	-11.33333333	3.333333333
1777	59.29	305.8	135.6	13.98	-15.66666667	0
1778	59.33	305.33	135.6	10.43	-11	-3.333333333
1779	59.36	305	135.5	0	0	0
1780	59.4	305	135.5	30.05	33.33333333	-2.333333333
1781	59.43	306	135.43	4.79	4.666666667	2.333333333
1782	59.46	306.14	135.5	0	0	0
1783	59.5	306.14	135.5	4.79	-4.666666667	-2.333333333
1784	59.53	306	135.43	14.36	-14.33333333	-7.333333333
1785	59.56	305.57	135.21	9.05	-8	6.333333333
1786	59.6	305.33	135.4	5.65	-4.333333333	-4.333333333
1787	59.63	305.2	135.27	12.15	-13.33333333	-2.333333333
1788	59.66	304.8	135.2	16.11	-17.66666667	2.333333333
1789	59.7	304.27	135.27	0	0	0
1790	59.73	304.27	135.27	37.82	41	-9
1791	59.76	305.5	135	0	0	0
1792	59.8	305.5	135	2.14	0	-2.333333333
1793	59.83	305.5	134.93	2.14	0	2.333333333
1794	59.86	305.5	135	6.4	-5.666666667	-4.333333333
1795	59.9	305.33	134.87	16.11	-17.66666667	2
1796	59.93	304.8	134.93	7.22	-7.666666667	-2.333333333
1797	59.96	304.57	134.86	11.26	-12.33333333	-2
1798	60	304.2	134.8	6.4	-6.666666667	2.666666667
1799	60.03	304	134.88	12.85	-14.33333333	-0.666666667
1800	60.06	303.57	134.86	28.16	31	4.666666667
1801	60.1	304.5	135	14.98	16.66666667	0
1802	60.13	305	135	0	0	0
1803	60.16	305	135	12.84	-14.33333333	0
1804	60.2	304.57	135	0	0	0
1805	60.23	304.57	135	3.03	-2.333333333	-2.333333333
1806	60.26	304.5	134.93	7.98	-7.666666667	-4.333333333
1807	60.3	304.27	134.8	14.13	-15.66666667	-2.333333333
1808	60.33	303.8	134.73	2	0	-2
1809	60.36	303.8	134.67	18.09	-20	-2.333333333
1810	60.4	303.2	134.6	11.99	-13.33333333	0
1811	60.43	302.8	134.6	2	-2.333333333	0
1812	60.46	302.73	134.6	8.52	-7.666666667	-5.333333333
1813	60.5	302.5	134.44	9.06	-10	-1.333333333
1814	60.53	302.2	134.4	13.4	-13.33333333	6.666666667
1815	60.56	301.8	134.6	8.62	-8	-5.333333333
1816	60.6	301.56	134.44	8.94	-9.666666667	-1.333333333
1817	60.63	301.27	134.4	2	-2.333333333	0
1818	60.66	301.2	134.4	7.95	-8.666666667	1.333333333
1819	60.7	300.94	134.44	13.24	-14.66666667	-2
1820	60.73	300.5	134.38	3.75	0	4
1821	60.76	300.5	134.5	0	0	0
1822	60.8	300.5	134.5	7.06	-7.666666667	-1
1823	60.83	300.27	134.47	2	0	-2.333333333
1824	60.86	300.27	134.4	0	0	0
1825	60.9	300.27	134.4	7.08	7.666666667	1.333333333
1826	60.93	300.5	134.44	23	25.66666667	-1.333333333
1827	60.96	301.27	134.4	5.99	0	6.666666667
1828	61	301.27	134.6	2	-2.333333333	0
1829	61.03	301.2	134.6	6.7	-6.666666667	-3.333333333
1830	61.06	301	134.5	0	0	0
1831	61.1	301	134.5	0	0	0
1832	61.13	301	134.5	7.8	-6.666666667	-5.666666667
1833	61.16	300.8	134.33	2	-2.333333333	0
1834	61.2	300.73	134.33	2	0	2.333333333
1835	61.23	300.73	134.4	0	0	0
1836	61.26	300.73	134.4	0	0	0
1837	61.3	300.73	134.4	0	0	0
1838	61.33	300.73	134.4	0	0	0
1839	61.36	300.73	134.4	0	0	0
1840	61.4	300.73	134.4	36.71	40.33333333	7.666666667
1841	61.43	301.94	134.63	17.07	18.66666667	2.666666667
1842	61.46	302.5	134.71	9.59	7.666666667	7.333333333
1843	61.5	302.73	134.93	36.54	40.33333333	6.666666667
1844	61.53	303.94	135.13	47.16	52	-6.333333333
1845	61.56	305.5	134.94	16.75	16.66666667	8.333333333
1846	61.6	306	135.19	7	6.666666667	-4
1847	61.63	306.2	135.07	7.78	6	-6.333333333
1848	61.66	306.38	134.88	5.62	0	-6.333333333
1849	61.7	306.38	134.69	5.86	-6	-3
1850	61.73	306.2	134.6	12.15	-13.33333333	-2.333333333
1851	61.76	305.8	134.53	18.09	-20	2.333333333
1852	61.8	305.2	134.6	19.98	17.66666667	-13.33333333
1853	61.83	305.73	134.2	45.56	49	-13.33333333
1854	61.86	307.2	133.8	12.64	-13.33333333	-4.333333333
1855	61.9	306.8	133.67	9.12	6.666666667	-7.666666667
1856	61.93	307	133.44	6.76	6.666666667	-3.666666667
1857	61.96	307.2	133.33	4	0	-4.333333333
1858	62	307.2	133.2	4	0	-4.333333333
1859	62.03	307.2	133.07	12.29	12	-6.333333333
1860	62.06	307.56	132.88	37.61	41.33333333	-7
1861	62.1	308.8	132.67	2	0	-2.333333333
1862	62.13	308.8	132.6	0	0	0
1863	62.16	308.8	132.6	0	0	0
1864	62.2	308.8	132.6	2	0	-2.333333333
1865	62.23	308.8	132.53	10.43	-10	-5.666666667
1866	62.26	308.5	132.36	7.5	-7.666666667	-3
1867	62.3	308.27	132.27	4.47	-2.333333333	-4.666666667
1868	62.33	308.2	132.13	6	-6.666666667	0
1869	62.36	308	132.13	22.05	-24.33333333	-2
1870	62.4	307.27	132.07	2	-2.333333333	0
1871	62.43	307.2	132.07	13.4	-13.33333333	-6.666666667
1872	62.46	306.8	131.87	15.98	-17.66666667	0
1873	62.5	306.27	131.87	8.15	-9	-2
1874	62.53	306	131.81	9.11	-9	-4.666666667
1875	62.57	305.73	131.67	23.19	25.66666667	-3.666666667
1876	62.6	306.5	131.56	21.54	23.33333333	-5.333333333
1877	62.63	307.2	131.4	0	0	0
1878	62.67	307.2	131.4	2	0	-2.333333333
1879	62.7	307.2	131.33	2	0	-2
1880	62.73	307.2	131.27	7.35	-6.666666667	-4.666666667
1881	62.77	307	131.13	9.84	-9	-6.666666667
1882	62.8	306.73	130.93	20.2	-22.33333333	2.333333333
1883	62.83	306.06	131	4.19	-2	-4
1884	62.87	306	130.88	9.05	-9	-5
1885	62.9	305.73	130.73	7.13	-7.666666667	-1.333333333
1886	62.93	305.5	130.69	7.13	-7.666666667	1.333333333
1887	62.97	305.27	130.73	2	0	2.333333333
1888	63	305.27	130.8	2.83	-2.333333333	-2.333333333
1889	63.03	305.2	130.73	14.13	-15.66666667	-2
1890	63.07	304.73	130.67	2	0	2
1891	63.1	304.73	130.73	2.83	2.333333333	-2
1892	63.13	304.8	130.67	28.04	31	-2.333333333
1893	63.17	305.73	130.6	28.04	31.33333333	2.333333333
1894	63.2	306.67	130.67	10.39	11	-3.333333333
1895	63.23	307	130.57	29.97	33.33333333	-0.333333333
1896	63.27	308	130.56	43.25	47.66666667	-6.666666667
1897	63.3	309.43	130.36	2.14	0	2.333333333
1898	63.33	309.43	130.43	3.03	2.333333333	-2.333333333
1899	63.37	309.5	130.36	10.15	10	-5.333333333
1900	63.4	309.8	130.2	28.26	31	-4.333333333
1901	63.43	310.73	130.07	41.59	42.33333333	-19
1902	63.47	312	129.5	1.87	0	-2
1903	63.5	312	129.44	9.31	6.666666667	-8
1904	63.53	312.2	129.2	2	0	-2.333333333
1905	63.57	312.2	129.13	24.31	26.66666667	-4.333333333
1906	63.6	313	129	50.94	55.66666667	-11
1907	63.63	314.67	128.67	4.47	4.333333333	-2.333333333
1908	63.67	314.8	128.6	6.7	6.666666667	-3.333333333
1909	63.7	315	128.5	0	0	0
1910	63.73	315	128.5	0	0	0
1911	63.77	315	128.5	31.4	33.33333333	-10.33333333
1912	63.8	316	128.19	23.98	26.66666667	0.333333333
1913	63.83	316.8	128.2	12.15	13.33333333	-2.333333333
1914	63.87	317.2	128.13	6	-6.666666667	0
1915	63.9	317	128.13	5.62	0	-6.333333333
1916	63.93	317	127.94	1.87	0	-2
1917	63.97	317	127.88	12.85	-14.33333333	-0.666666667
1918	64	316.57	127.86	10.77	-10	-6.333333333
1919	64.03	316.27	127.67	2	-2.333333333	0
1920	64.07	316.2	127.67	0	0	0
1921	64.1	316.2	127.67	21.21	-23.33333333	-3.666666667
1922	64.13	315.5	127.56	7.08	-7.666666667	1.333333333
1923	64.17	315.27	127.6	2	-2.333333333	0
1924	64.2	315.2	127.6	2	0	2.333333333
1925	64.23	315.2	127.67	0	0	0
1926	64.27	315.2	127.67	15.34	17	-2.666666667
1927	64.3	315.71	127.59	16.81	18.66666667	0.333333333
1928	64.33	316.27	127.6	2	0	2.333333333
1929	64.37	316.27	127.67	7.14	7.666666667	1.333333333
1930	64.4	316.5	127.71	0	0	0
1931	64.43	316.5	127.71	2.14	0	-2.333333333
1932	64.47	316.5	127.64	7.03	-7.666666667	1
1933	64.5	316.27	127.67	0	0	0
1934	64.53	316.27	127.67	0	0	0
1935	64.57	316.27	127.67	0	0	0
1936	64.6	316.27	127.67	50.26	55.66666667	4.666666667
1937	64.63	317.94	127.81	2.65	2	-2
1938	64.67	318	127.75	7.49	6.666666667	-5
1939	64.7	318.2	127.6	0	0	0
1940	64.73	318.2	127.6	6.7	-6.666666667	-3.333333333
1941	64.77	318	127.5	0	0	0
1942	64.8	318	127.5	8.53	-9	-3.333333333
1943	64.83	317.73	127.4	0	0	0
1944	64.87	317.73	127.4	0	0	0
1945	64.9	317.73	127.4	2	0	2.333333333
1946	64.93	317.73	127.47	0	0	0
1947	64.97	317.73	127.47	23.15	25.66666667	3
1948	65	318.5	127.56	39.08	43.33333333	3.666666667
1949	65.03	319.8	127.67	14.13	15.66666667	2
1950	65.07	320.27	127.73	59	65.66666667	-0.666666667
1951	65.1	322.24	127.71	44.39	49	5.666666667
1952	65.13	323.71	127.88	9.06	9.666666667	-2.333333333
1953	65.17	324	127.81	6.01	6.666666667	-0.333333333
1954	65.2	324.2	127.8	9.11	10	-1.666666667
1955	65.23	324.5	127.75	66.44	73.66666667	-7.333333333
1956	65.27	326.71	127.53	23.82	26.33333333	1
1957	65.3	327.5	127.56	13.64	14.66666667	-4
1958	65.33	327.94	127.44	10.61	8.666666667	-8
1959	65.37	328.2	127.2	0	0	0
1960	65.4	328.2	127.2	33.08	36.33333333	-6.666666667
1961	65.43	329.29	127	11.29	8.666666667	-9
1962	65.47	329.55	126.73	2.72	0	3
1963	65.5	329.55	126.82	7.81	-7.333333333	-5
1964	65.53	329.33	126.67	7.81	7.333333333	5
1965	65.57	329.55	126.82	2.72	0	-3
1966	65.6	329.55	126.73	14.49	-15.66666667	4
1967	65.63	329.08	126.85	0	0	0
1968	65.67	329.08	126.85	14.49	15.66666667	-4
1969	65.7	329.55	126.73	0	0	0
1970	65.73	329.55	126.73	0	0	0
1971	65.77	329.55	126.73	0	0	0
1972	65.8	329.55	126.73	0	0	0
1973	65.84	329.55	126.73	0	0	0
1974	65.87	329.55	126.73	0	0	0
1975	65.9	329.55	126.73	0	0	0
1976	65.94	329.55	126.73	0	0	0
1977	65.97	329.55	126.73	0	0	0
1978	66	329.55	126.73	0	0	0
1979	66.04	329.55	126.73	2.72	0	3
1980	66.07	329.55	126.82	7.65	8.333333333	-0.666666667
1981	66.1	329.8	126.8	13.27	14	-4.333333333
1982	66.14	330.22	126.67	6.66	-7.333333333	0
1983	66.17	330	126.67	8.22	-9	-1
1984	66.2	329.73	126.64	5.45	-6	0
1985	66.24	329.55	126.64	18.49	-20.66666667	0
1986	66.27	328.93	126.64	13.71	-9.666666667	-11.66666667
1987	66.3	328.64	126.29	22.46	-24	-7
1988	66.34	327.92	126.08	9.5	-9.333333333	-5
1989	66.37	327.64	125.93	19.38	-21.33333333	2.333333333
1990	66.4	327	126	21.36	6.333333333	-23
1991	66.44	327.19	125.31	37.37	22.66666667	-34.66666667
1992	66.47	327.87	124.27	7.42	-5.333333333	-6.666666667
1993	66.5	327.71	124.07	9.88	4.666666667	-10
1994	66.54	327.85	123.77	15.07	0.666666667	-16.66666667
1995	66.57	327.87	123.27	7.67	-7.666666667	-4.333333333
1996	66.6	327.64	123.14	21.19	16.66666667	-16.66666667
1997	66.64	328.14	122.64	33.61	23.66666667	-29
1998	66.67	328.85	121.77	11.2	5	-11.33333333
1999	66.7	329	121.43	16.72	-12	-14.33333333
2000	66.74	328.64	121	10.02	1	-11
[truncated: 24,970 more rows]
