# Supplementary material for: Statistical Mechanics of Zooplankton
Source: PLoS One. 2015 Aug 13;10(8):e0135258. doi: 10.1371/journal.pone.0135258 (PMC4535848; doi:10.1371/journal.pone.0135258)
Supplement: S1 Data Files — Information on the file contents and the data format is contained. (ZIP) [file pone.0135258.s001.zip › raw data vibrio/exp2.txt]

1	0.03	102	228	35.4	-37.66666667	-11
2	0.07	100.87	227.67	14.85	-12.33333333	11
3	0.1	100.5	228	10.7	-12	0
4	0.13	100.14	228	11.1	8.666666667	9
5	0.17	100.4	228.27	41.42	39	24.33333333
6	0.2	101.57	229	7.51	6.666666667	5
7	0.23	101.77	229.15	3.26	-2.666666667	2.666666667
8	0.27	101.69	229.23	13.09	-0.666666667	14.66666667
9	0.3	101.67	229.67	16.28	-17.33333333	6
10	0.33	101.15	229.85	6.52	-5	5
11	0.37	101	230	12.84	-14.33333333	0
12	0.4	100.57	230	15.44	-14.33333333	9.666666667
13	0.43	100.14	230.29	13.02	-14.33333333	-2.666666667
14	0.47	99.71	230.21	13.86	-11	11
15	0.5	99.38	230.54	19.7	-20.33333333	-7.666666667
16	0.53	98.77	230.31	16.62	-15.33333333	10.33333333
17	0.57	98.31	230.62	9.31	-10.33333333	-1.666666667
18	0.6	98	230.57	21.06	-23	4
19	0.63	97.31	230.69	3.26	-2.666666667	2.666666667
20	0.67	97.23	230.77	7.4	-7.666666667	3
21	0.7	97	230.86	29.97	-33.33333333	0
22	0.73	96	230.86	31.17	33.33333333	9.333333333
23	0.77	97	231.14	30.65	33.33333333	7.333333333
24	0.8	98	231.36	8.8	7.666666667	6
25	0.83	98.23	231.54	14.02	-15.33333333	-2.666666667
26	0.87	97.77	231.46	2.34	1	2.333333333
27	0.9	97.8	231.53	15.45	-17	1.333333333
28	0.93	97.29	231.57	10.7	-9.666666667	-7
29	0.97	97	231.36	3.03	-2.333333333	2.333333333
30	1	96.93	231.43	16.3	-16.66666667	-7.333333333
31	1.03	96.43	231.21	14.36	-14.33333333	7.333333333
32	1.07	96	231.43	0	0	0
33	1.1	96	231.43	42.81	47.66666667	0
34	1.13	97.43	231.43	24.76	26.66666667	-6.666666667
35	1.17	98.23	231.23	3.21	-1	3.333333333
36	1.2	98.2	231.33	3.21	1	-3.333333333
37	1.23	98.23	231.23	7.11	-7.666666667	2
38	1.27	98	231.29	9.24	-10.33333333	0.666666667
39	1.3	97.69	231.31	0	0	0
40	1.33	97.69	231.31	13.83	-15.33333333	0
41	1.37	97.23	231.31	14.02	-15.33333333	-2.666666667
42	1.4	96.77	231.23	8.09	-9	0.666666667
43	1.43	96.5	231.25	23.99	24.33333333	-11
44	1.47	97.23	230.92	31.36	33.33333333	-10
45	1.5	98.23	230.62	2.31	0	2.333333333
46	1.53	98.23	230.69	7.81	-7.666666667	-4
47	1.57	98	230.57	0	0	0
48	1.6	98	230.57	15.14	-16.66666667	-2.333333333
49	1.64	97.5	230.5	2.5	0	-2.666666667
50	1.67	97.5	230.42	21.94	-24.33333333	1.333333333
51	1.7	96.77	230.46	10.26	-11.33333333	-1
52	1.74	96.43	230.43	13.02	-14.33333333	2.333333333
53	1.77	96	230.5	0	0	0
54	1.8	96	230.5	30.05	33.33333333	-2.333333333
55	1.84	97	230.43	14.99	16.66666667	-0.333333333
56	1.87	97.5	230.42	6.62	-6.333333333	-3.666666667
57	1.9	97.31	230.31	7.59	6.333333333	-5.666666667
58	1.94	97.5	230.14	15	-16.66666667	1
59	1.97	97	230.17	9.42	-10.33333333	2
60	2	96.69	230.23	11.53	-12.66666667	0
61	2.04	96.31	230.23	9.42	-10.33333333	-2
62	2.07	96	230.17	13.78	-14.33333333	-5.666666667
63	2.1	95.57	230	4.79	-4.666666667	2.333333333
64	2.14	95.43	230.07	19.91	-22	2.666666667
65	2.17	94.77	230.15	8.44	-9	-2.666666667
66	2.2	94.5	230.07	21.9	-24.33333333	0.333333333
67	2.24	93.77	230.08	8.31	-9	2
68	2.27	93.5	230.14	21.9	-24.33333333	0.333333333
69	2.3	92.77	230.15	9.29	-9	-5
70	2.34	92.5	230	14.98	-16.66666667	0
71	2.37	92	230	29.97	33.33333333	0
72	2.4	93	230	16.75	16.66666667	-8.333333333
73	2.44	93.5	229.75	0	0	0
74	2.47	93.5	229.75	7.03	-6.333333333	-4.333333333
75	2.5	93.31	229.62	0	0	0
76	2.54	93.31	229.62	2.31	-2.666666667	0
77	2.57	93.23	229.62	27.66	-30.66666667	0
78	2.6	92.31	229.62	2.31	0	-2.666666667
79	2.64	92.31	229.54	14.58	-15.33333333	-5.333333333
80	2.67	91.85	229.38	16.78	-18	5.333333333
81	2.7	91.31	229.54	14.58	-15.33333333	-5.333333333
82	2.74	90.85	229.38	21.58	21.66666667	-10
83	2.77	91.5	229.08	35.82	39.66666667	-2.666666667
84	2.8	92.69	229	6.28	-6.333333333	-2.666666667
85	2.84	92.5	228.92	7.56	-4	-7.666666667
86	2.87	92.38	228.69	2.31	-2.333333333	0
87	2.9	92.31	228.69	14.77	-16.33333333	-1.666666667
88	2.94	91.82	228.64	13.01	-14.66666667	-0.666666667
89	2.97	91.38	228.62	2.31	-2.333333333	0
90	3	91.31	228.62	21.98	-24.33333333	-4
91	3.04	90.58	228.5	8.34	-9	1.333333333
92	3.07	90.31	228.54	14.02	-15.33333333	-2.666666667
93	3.1	89.85	228.46	18.59	-20.66666667	2.666666667
94	3.14	89.23	228.54	14.02	-15.33333333	-2.666666667
95	3.17	88.77	228.46	16.14	-18	0
96	3.2	88.23	228.46	18	15.33333333	-12.66666667
97	3.24	88.69	228.08	30.06	33.33333333	-2.666666667
98	3.27	89.69	228	2.31	0	2.666666667
99	3.3	89.69	228.08	7.5	-6.333333333	-5.333333333
100	3.34	89.5	227.92	8.86	-6.333333333	-7.666666667
101	3.37	89.31	227.69	6.94	-7.666666667	2
102	3.4	89.08	227.75	17.66	-19.33333333	2.666666667
103	3.44	88.5	227.83	7.15	-6.333333333	-4.666666667
104	3.47	88.31	227.69	27.76	-31	-2.333333333
105	3.5	87.38	227.62	5.15	-5	2.333333333
106	3.54	87.23	227.69	15.18	-16.66666667	-1.666666667
107	3.57	86.73	227.64	34.37	37.33333333	-8.666666667
108	3.6	87.85	227.38	14.58	15.33333333	5.333333333
109	3.64	88.31	227.54	0	0	0
110	3.67	88.31	227.54	14.76	-13	-10.33333333
111	3.7	87.92	227.23	3.26	-2.333333333	-2.666666667
112	3.74	87.85	227.15	4.61	-5.333333333	0
113	3.77	87.69	227.15	19.59	-20.33333333	-7.666666667
114	3.8	87.08	226.92	10.57	-10.33333333	5.333333333
115	3.84	86.77	227.08	15.46	-15.33333333	-7.666666667
116	3.87	86.31	226.85	18.59	-20.66666667	2.333333333
117	3.9	85.69	226.92	0	0	0
118	3.94	85.69	226.92	37.06	41	-5.666666667
119	3.97	86.92	226.75	11.73	13	0.666666667
120	4	87.31	226.77	6.75	-7.666666667	-0.666666667
121	4.04	87.08	226.75	11.2	-11.66666667	-3.666666667
122	4.07	86.73	226.64	10.41	-11.66666667	1.666666667
123	4.1	86.38	226.69	2.31	-2.333333333	0
124	4.14	86.31	226.69	11.85	-13	2
125	4.17	85.92	226.75	18.69	-20.33333333	-4.333333333
126	4.2	85.31	226.62	9.35	-10.33333333	1.666666667
127	4.24	85	226.67	15.8	-16.66666667	-5.666666667
128	4.27	84.5	226.5	30.89	33.33333333	-8.333333333
129	4.3	85.5	226.25	19.53	21.33333333	3.666666667
130	4.34	86.14	226.36	9.01	-9.666666667	-1.666666667
131	4.37	85.85	226.31	2.25	2.333333333	0.666666667
132	4.4	85.92	226.33	20.62	-21.66666667	-8
133	4.44	85.27	226.09	2.72	0	3
134	4.47	85.27	226.18	15.41	-16.66666667	-3.333333333
135	4.5	84.77	226.08	8.51	-9	3
136	4.54	84.5	226.17	15.8	-16.66666667	-5.666666667
137	4.57	84	226	15.19	-16.66666667	2.666666667
138	4.6	83.5	226.08	7.49	0	-8.333333333
139	4.64	83.5	225.83	27.3	29.33333333	-7
140	4.67	84.38	225.62	6.89	6.666666667	-4
141	4.7	84.58	225.5	6.89	-6.666666667	4
142	4.74	84.38	225.62	2.31	0	-2.666666667
143	4.77	84.38	225.54	9.13	-10	1.333333333
144	4.8	84.08	225.58	10.79	-11.66666667	2
145	4.84	83.73	225.64	9.47	-7.666666667	-7.333333333
146	4.87	83.5	225.42	19.62	-21.66666667	-1.333333333
147	4.91	82.85	225.38	10.49	-11.66666667	-1.666666667
148	4.94	82.5	225.33	24.8	-27	-6
149	4.97	81.69	225.15	24.3	27	-2.333333333
150	5.01	82.5	225.08	35.82	39.66666667	-2.666666667
151	5.04	83.69	225	0	0	0
152	5.07	83.69	225	16.53	-17.33333333	-5.666666667
153	5.11	83.17	224.83	5.58	-5.666666667	-2.666666667
154	5.14	83	224.75	12.89	-14.33333333	1.333333333
155	5.17	82.57	224.79	6.26	-6.333333333	-3.333333333
156	5.21	82.38	224.69	14.65	-15.33333333	4.666666667
157	5.24	81.92	224.83	18.73	-20.33333333	-4.666666667
158	5.27	81.31	224.69	12.46	-13	4.666666667
159	5.31	80.92	224.83	8.19	-6.333333333	-6.333333333
160	5.34	80.73	224.64	32.69	36.33333333	0
161	5.37	81.82	224.64	20.84	22.66666667	-4.666666667
162	5.41	82.5	224.5	8.15	-9	1.333333333
163	5.44	82.23	224.54	7.01	-7.666666667	-1.333333333
164	5.47	82	224.5	12.73	-14	-2.666666667
165	5.51	81.58	224.42	3.53	-2.666666667	-3
166	5.54	81.5	224.33	15.19	-16.66666667	-2.666666667
167	5.57	81	224.25	15.8	-16.66666667	5.666666667
168	5.61	80.5	224.42	22.6	-24.33333333	-6.333333333
169	5.64	79.77	224.23	9.2	-9	-5
170	5.67	79.5	224.08	6.28	6.333333333	-2.666666667
171	5.71	79.69	224	32.88	34.66666667	-12
172	5.74	80.73	223.64	0	0	0
173	5.77	80.73	223.64	7.61	-7.666666667	3.666666667
174	5.81	80.5	223.75	0	0	0
175	5.84	80.5	223.75	7.22	-4	-7
176	5.87	80.38	223.54	19.92	-21.66666667	3.333333333
177	5.91	79.73	223.64	10.29	-11.66666667	-0.666666667
178	5.94	79.38	223.62	12.03	-12.66666667	-4
179	5.97	79	223.5	16.75	-16.66666667	-8.333333333
180	6.01	78.5	223.25	15.8	-16.66666667	5.666666667
181	6.04	78	223.42	24.22	23	-14
182	6.07	78.69	223	29.97	33.33333333	0
183	6.11	79.69	223	2.31	0	2.666666667
184	6.14	79.69	223.08	2.31	0	-2.666666667
185	6.17	79.69	223	13.04	-10.33333333	-10.33333333
186	6.21	79.38	222.69	14.65	-15.33333333	4.666666667
187	6.24	78.92	222.83	16.5	-18	-4.666666667
188	6.27	78.38	222.69	4.61	-5	0
189	6.31	78.23	222.69	25.46	-28.33333333	-2.333333333
190	6.34	77.38	222.62	3.26	-2.333333333	2.333333333
191	6.37	77.31	222.69	24.42	-27	-3.666666667
192	6.41	76.5	222.58	37.26	39.66666667	-11.66666667
193	6.44	77.69	222.23	24.4	27	3.333333333
194	6.47	78.5	222.33	8.21	-9	1.666666667
195	6.51	78.23	222.38	7.08	-7.666666667	-1.666666667
196	6.54	78	222.33	8.76	-7.666666667	-6
197	6.57	77.77	222.15	2.31	-2.666666667	0
198	6.61	77.69	222.15	16.41	-17.33333333	-5
199	6.64	77.17	222	14.22	-16	0
200	6.67	76.69	222	10.94	-12	-2.333333333
201	6.71	76.33	221.93	17.02	-18.66666667	2.333333333
202	6.74	75.77	222	3.26	-2.666666667	-2.666666667
203	6.77	75.69	221.92	22.7	23	-10
204	6.81	76.38	221.62	18.88	20.66666667	4.333333333
205	6.84	77	221.75	2.5	-2.666666667	0
206	6.87	76.92	221.75	10.4	-11.66666667	-1.333333333
207	6.91	76.57	221.71	2.14	-2.333333333	0
208	6.94	76.5	221.71	8.6	-9	-3
209	6.97	76.23	221.62	21.92	-24.33333333	-1.333333333
210	7.01	75.5	221.58	8.13	-9	1.333333333
211	7.04	75.23	221.62	21.92	-24.33333333	-1.333333333
212	7.07	74.5	221.58	8.86	-9	-4
213	7.11	74.23	221.46	15.46	15.33333333	-7.666666667
214	7.14	74.69	221.23	32.6	36	-5
215	7.17	75.77	221.08	2.31	-2.666666667	0
216	7.21	75.69	221.08	0	0	0
217	7.24	75.69	221.08	0	0	0
218	7.27	75.69	221.08	13.44	-12.66666667	-7.666666667
219	7.31	75.31	220.85	19.01	-20.66666667	5
220	7.34	74.69	221	6.28	-6.333333333	-2.666666667
221	7.37	74.5	220.92	21.9	-24.33333333	0
222	7.41	73.77	220.92	15.46	-15.33333333	-7.666666667
223	7.44	73.31	220.69	2.31	-2.666666667	0
224	7.47	73.23	220.69	30.32	33.33333333	-5
225	7.51	74.23	220.54	5.15	5	2.666666667
226	7.54	74.38	220.62	3.78	4	1.666666667
227	7.57	74.5	220.67	12.73	-14	-3
228	7.61	74.08	220.58	3.53	-2.666666667	-2.666666667
229	7.64	74	220.5	3.53	-2.666666667	-2.666666667
230	7.67	73.92	220.42	19.77	-21.66666667	-5
231	7.71	73.27	220.27	11.51	-11.66666667	5
232	7.74	72.92	220.42	12.73	-14	-3
233	7.77	72.5	220.33	24.23	-26.33333333	-6.333333333
234	7.81	71.71	220.14	6.62	-0.666666667	-7.333333333
235	7.84	71.69	219.92	47.52	51.33333333	-12.66666667
236	7.87	73.23	219.54	4.61	5	0
237	7.91	73.38	219.54	2.31	-2.333333333	0
238	7.94	73.31	219.54	12.27	-13	-4
239	7.97	72.92	219.42	12.49	-14	0.333333333
240	8.01	72.5	219.43	5.85	-6.333333333	1
241	8.04	72.31	219.46	22.09	-22.33333333	-10.66666667
242	8.08	71.64	219.14	2.47	1.666666667	-2
243	8.11	71.69	219.08	23.15	-25.33333333	-5
244	8.14	70.93	218.93	7.49	-8	2.333333333
245	8.18	70.69	219	24.51	20.66666667	-18
246	8.21	71.31	218.46	35.87	39.66666667	-3.333333333
247	8.24	72.5	218.36	0	0	0
248	8.28	72.5	218.36	4.28	0	-5
249	8.31	72.5	218.21	8.08	-9	0.666666667
250	8.34	72.23	218.23	10.24	-10	-5.333333333
251	8.38	71.93	218.07	7.08	-8	0.333333333
252	8.41	71.69	218.08	21.22	-23	-5
253	8.44	71	217.93	9.47	-10.33333333	2.333333333
254	8.48	70.69	218	16.62	-15.33333333	-10.33333333
255	8.51	70.23	217.69	22.14	-24.33333333	-3.666666667
256	8.54	69.5	217.58	8.13	-9	1.333333333
257	8.58	69.23	217.62	9.15	-10	-1.666666667
258	8.61	68.93	217.57	13.02	-14.33333333	-2.333333333
259	8.64	68.5	217.5	37.21	39.66666667	-11.66666667
260	8.68	69.69	217.15	29.97	33.33333333	0
261	8.71	70.69	217.15	7.38	-6.333333333	-5
262	8.74	70.5	217	0	0	0
263	8.78	70.5	217	8.39	-9	2.666666667
264	8.81	70.23	217.08	22.42	-24.33333333	-5.333333333
265	8.84	69.5	216.92	0	0	0
266	8.88	69.5	216.92	15.49	-16.66666667	-4.333333333
267	8.91	69	216.79	20.94	-23	-3.333333333
268	8.94	68.31	216.69	5.15	-2.666666667	-5
269	8.98	68.23	216.54	4.61	0	-5.333333333
270	9.01	68.23	216.38	40.54	42.33333333	-15.33333333
271	9.04	69.5	215.92	9.2	9	-5
272	9.08	69.77	215.77	1.72	-2	0.666666667
273	9.11	69.71	215.79	7.44	-0.666666667	-8.333333333
274	9.14	69.69	215.54	14.76	-12.66666667	-10.33333333
275	9.18	69.31	215.23	8.54	-8	-5.333333333
276	9.21	69.07	215.07	11.63	-12.66666667	2.666666667
277	9.24	68.69	215.15	7.38	-6.333333333	-5
278	9.28	68.5	215	14.98	-16.66666667	0
279	9.31	68	215	15.14	-16.66666667	-2.333333333
280	9.34	67.5	214.93	15.14	2.333333333	-16.66666667
281	9.38	67.57	214.43	46.75	50	-14.33333333
282	9.41	69.07	214	4.28	4.666666667	0
283	9.44	69.21	214	4.79	-4.666666667	-2.333333333
284	9.48	69.07	213.93	4.79	-4.666666667	-2.333333333
285	9.51	68.93	213.86	11.33	-6.666666667	-11
286	9.54	68.73	213.53	7.67	-7.666666667	-3.333333333
287	9.58	68.5	213.43	8.48	-5.666666667	-7.666666667
288	9.61	68.33	213.2	31.27	31.33333333	-15.66666667
289	9.64	69.27	212.73	25.44	26.33333333	-9.666666667
290	9.68	70.06	212.44	10.98	7	-10.33333333
291	9.71	70.27	212.13	11.99	-13.33333333	0
292	9.74	69.87	212.13	5.65	4.333333333	-4.333333333
293	9.78	70	212	13.24	-14.66666667	-2
294	9.81	69.56	211.94	5.62	-6	0
295	9.84	69.38	211.94	16.42	-17	-7
296	9.88	68.87	211.73	6.32	-6.666666667	2.333333333
297	9.91	68.67	211.8	16	-16.33333333	-7
298	9.94	68.18	211.59	8.94	-4	-9.333333333
299	9.98	68.06	211.31	40.75	44.66666667	-8
300	10.01	69.4	211.07	18.45	20	-4.666666667
301	10.04	70	210.93	5.55	-4.333333333	-4.333333333
302	10.08	69.87	210.8	0	0	0
303	10.11	69.87	210.8	7.99	-9	0
304	10.14	69.6	210.8	6.91	-7.333333333	-1.666666667
305	10.18	69.38	210.75	15.88	-17	-5
306	10.21	68.87	210.6	6.32	-6.666666667	-2.333333333
307	10.24	68.67	210.53	9.95	-9.666666667	-5
308	10.28	68.38	210.38	13.11	-14.66666667	0
309	10.31	67.94	210.38	24.93	26.33333333	-8.333333333
310	10.34	68.73	210.13	21.9	23.66666667	-6.333333333
311	10.38	69.44	209.94	3.75	4	0
312	10.41	69.56	209.94	1.87	-2	0
313	10.44	69.5	209.94	5.3	-4	-4.333333333
314	10.48	69.38	209.81	10.92	-10.66666667	-6
315	10.51	69.06	209.63	9.89	-11	-1
316	10.54	68.73	209.6	13.72	-14.66666667	-4.333333333
317	10.58	68.29	209.47	9.27	-9.666666667	-3
318	10.61	68	209.38	1.25	0	-1.666666667
319	10.64	68	209.33	18.74	-20.66666667	-0.666666667
320	10.68	67.38	209.31	32.71	33.33333333	-14.33333333
321	10.71	68.38	208.88	18.8	20.66666667	1.666666667
322	10.74	69	208.93	0	0	0
323	10.78	69	208.93	8.38	6.666666667	-6.666666667
324	10.81	69.2	208.73	13.4	-13.33333333	-6.666666667
325	10.84	68.8	208.53	15.28	-17	-2
326	10.88	68.29	208.47	10.01	-9.666666667	-5.333333333
327	10.91	68	208.31	11.24	-12.33333333	0
328	10.94	67.63	208.31	13.18	-14.33333333	-3.666666667
329	10.98	67.2	208.2	5.83	-4.666666667	-4.666666667
330	11.01	67.06	208.06	25.94	-28.66666667	2.333333333
331	11.04	66.2	208.13	38.83	41.33333333	-12.66666667
332	11.08	67.44	207.75	22.86	25.33333333	-0.666666667
333	11.11	68.2	207.73	5.59	-2.333333333	-5.666666667
334	11.14	68.13	207.56	0	0	0
335	11.18	68.13	207.56	10.15	-11	-3
336	11.21	67.8	207.47	20.75	-22.33333333	-5.333333333
337	11.25	67.13	207.31	4.19	-4.333333333	-2
338	11.28	67	207.25	20.28	-22.33333333	-4
339	11.31	66.33	207.13	4	-4.333333333	0
340	11.35	66.2	207.13	2	0	-2
341	11.38	66.2	207.07	30.93	28.66666667	-19
342	11.41	67.06	206.5	13.28	14.66666667	-2.333333333
343	11.45	67.5	206.43	0	0	0
344	11.48	67.5	206.43	11.94	-5.666666667	-12
345	11.51	67.33	206.07	9.8	-9	6
346	11.55	67.06	206.25	13.51	-12.33333333	-8.333333333
347	11.58	66.69	206	7.72	-8.333333333	-2
348	11.61	66.44	205.94	8.1	-8	4.333333333
349	11.65	66.2	206.07	18.42	-15.66666667	-13.33333333
350	11.68	65.73	205.67	22.41	-24.33333333	4.666666667
351	11.71	65	205.81	13.88	-2	-15.33333333
352	11.75	64.94	205.35	46.54	50	-13.66666667
353	11.78	66.44	204.94	7.49	8.333333333	0
354	11.81	66.69	204.94	5.62	-6.333333333	0
355	11.85	66.5	204.94	6.48	-5.666666667	-4.666666667
356	11.88	66.33	204.8	10.8	-9	-8
357	11.91	66.06	204.56	7.95	-8.666666667	1.333333333
358	11.95	65.8	204.6	21.32	-22.33333333	-7.333333333
359	11.98	65.13	204.38	4.19	-4.333333333	-2.333333333
360	12.01	65	204.31	9.71	-9.666666667	-4.333333333
361	12.05	64.71	204.18	15.22	-17	-1.666666667
362	12.08	64.2	204.13	38.83	41.33333333	-12.66666667
363	12.11	65.44	203.75	21.36	23	-6.333333333
364	12.15	66.13	203.56	2.65	-2.333333333	-2
365	12.18	66.06	203.5	5.92	-2	-6.333333333
366	12.21	66	203.31	6.88	-6.666666667	-3.666666667
367	12.25	65.8	203.2	18.42	-20	-4.333333333
368	12.28	65.2	203.07	8.13	-6.666666667	6
369	12.31	65	203.25	10.51	-9.666666667	-6.333333333
370	12.35	64.71	203.06	15.62	-17	-4.333333333
371	12.38	64.2	202.93	8.66	-8.666666667	-4
372	12.41	63.94	202.81	13.24	2	-14.33333333
373	12.45	64	202.38	30.49	33.33333333	-6.333333333
374	12.48	65	202.19	9.62	9.666666667	-4.333333333
375	12.51	65.29	202.06	4.37	3	-4
376	12.55	65.38	201.94	6.24	-6.666666667	2
377	12.58	65.18	202	14.77	-16.33333333	-2
378	12.61	64.69	201.94	6.75	-6.333333333	-4.333333333
379	12.65	64.5	201.81	17.67	-16.66666667	-10.33333333
380	12.68	64	201.5	2.65	-2	-2
381	12.71	63.94	201.44	22.82	-25.33333333	-1
382	12.75	63.18	201.41	6.07	-6	-3.333333333
383	12.78	63	201.31	38.36	40	-14.66666667
384	12.81	64.2	200.87	14.76	16.33333333	2.333333333
385	12.85	64.69	200.94	9.73	6	-9
386	12.88	64.87	200.67	11.35	-12.33333333	-3.333333333
387	12.91	64.5	200.57	11.5	-7.666666667	-10
388	12.95	64.27	200.27	8.01	-9	-0.666666667
389	12.98	64	200.25	10.92	-10.33333333	-6.333333333
390	13.01	63.69	200.06	14.61	-16.33333333	0.333333333
391	13.05	63.2	200.07	5.65	-4.666666667	-4.333333333
392	13.08	63.06	199.94	25.92	-28.66666667	2
393	13.11	62.2	200	29.31	26.66666667	-18.66666667
394	13.15	63	199.44	30.89	33.33333333	-8.333333333
395	13.18	64	199.19	1.87	2	0
396	13.21	64.06	199.19	13.51	12.66666667	-8.333333333
397	13.25	64.44	198.94	1.87	-2	0
398	13.28	64.38	198.94	6.66	-4.666666667	-6
399	13.31	64.24	198.76	9.3	-8	-6.666666667
400	13.35	64	198.56	24.18	-26.66666667	3.666666667
401	13.38	63.2	198.67	7.8	-6.666666667	-5.666666667
402	13.41	63	198.5	22.04	-23.66666667	-7
403	13.45	62.29	198.29	3.99	-3	-3
404	13.48	62.2	198.2	14.97	14.33333333	-8.666666667
405	13.51	62.63	197.94	28.16	31	-2
406	13.55	63.56	197.88	10.14	10.66666667	-4
407	13.58	63.88	197.76	3.84	-2.666666667	-3
408	13.61	63.8	197.67	12.2	-12.33333333	-5.666666667
409	13.65	63.43	197.5	11.59	-12.33333333	-4
410	13.68	63.06	197.38	4.19	-2	-4.333333333
411	13.71	63	197.25	24.02	-26.66666667	-1.666666667
412	13.75	62.2	197.2	2	0	-2.333333333
413	13.78	62.2	197.13	18.1	-19.66666667	-4.333333333
414	13.81	61.61	197	21.61	15	-18.66666667
415	13.85	62.06	196.44	28.65	31.33333333	-6.333333333
416	13.88	63	196.25	3.75	4.333333333	0
417	13.91	63.13	196.25	13.24	10.33333333	-10.33333333
418	13.95	63.44	195.94	1.87	-2	0
419	13.98	63.38	195.94	6.66	-4.666666667	-6
420	14.01	63.24	195.76	22.28	-24.66666667	4
421	14.05	62.5	195.88	5.3	-4	-4.333333333
422	14.08	62.38	195.75	13.51	-12.66666667	-8.333333333
423	14.11	62	195.5	4.19	-4	-2
424	14.15	61.88	195.44	17.93	-19.66666667	-5
425	14.18	61.29	195.29	37.69	40.33333333	-11.66666667
426	14.21	62.5	194.94	21.38	23.33333333	-4.666666667
427	14.25	63.2	194.8	0	0	0
428	14.28	63.2	194.8	6.67	-4.666666667	-5.666666667
429	14.31	63.06	194.63	4.19	-2	-4.333333333
430	14.35	63	194.5	17.26	-19	-2.333333333
431	14.38	62.43	194.43	11.51	-12.33333333	-4
432	14.41	62.06	194.31	2.65	-2	-2
433	14.45	62	194.25	15.45	-16.66666667	-4
434	14.48	61.5	194.13	8.99	-10	0
435	14.52	61.2	194.13	9.35	6	-8.333333333
436	14.55	61.38	193.88	36.27	37.33333333	-15
437	14.58	62.5	193.43	9.06	10	1.333333333
438	14.62	62.8	193.47	8.84	6.666666667	-7.333333333
439	14.65	63	193.25	8.13	-6.666666667	-6
440	14.68	62.8	193.07	11.53	-12	-4.333333333
441	14.72	62.44	192.94	8.1	-8	4.333333333
442	14.75	62.2	193.07	7.99	0	-9
443	14.78	62.2	192.8	16.11	-17.66666667	-2.333333333
444	14.82	61.67	192.73	14.92	-16.33333333	-2.666666667
445	14.85	61.18	192.65	8.21	-6	-7
446	14.88	61	192.44	23.1	24.33333333	-8
447	14.92	61.73	192.2	25.19	27.66666667	-4.666666667
448	14.95	62.56	192.06	6.75	-4	-6
449	14.98	62.44	191.88	1.87	-2	0
450	15.02	62.38	191.88	0	0	0
451	15.05	62.38	191.88	18.33	-19.33333333	-7
452	15.08	61.8	191.67	7.23	2.666666667	-7.666666667
453	15.12	61.88	191.44	15.45	-16.66666667	-4.333333333
454	15.15	61.38	191.31	5.42	-6	-1.333333333
455	15.18	61.2	191.27	25.4	-28.33333333	-1
456	15.22	60.35	191.24	5.51	-5	-3.666666667
457	15.25	60.2	191.13	39.16	43.33333333	-4.333333333
458	15.28	61.5	191	21.36	23.33333333	4.333333333
459	15.32	62.2	191.13	2	0	-2
460	15.35	62.2	191.07	7.07	-4.666666667	-6.333333333
461	15.38	62.06	190.88	8.94	-8.666666667	-5
462	15.42	61.8	190.73	4	-4.333333333	0
463	15.45	61.67	190.73	15.32	-16.33333333	-4.666666667
464	15.48	61.18	190.59	9.6	-8	-7
465	15.52	60.94	190.38	13.11	-14.66666667	0
466	15.55	60.5	190.38	10.41	-10	-6
467	15.58	60.2	190.2	30.23	33.33333333	-4.333333333
468	15.62	61.2	190.07	30.04	33.33333333	2
469	15.65	62.2	190.13	0	0	0
470	15.68	62.2	190.13	2	0	-2
471	15.72	62.2	190.07	2	0	-2.333333333
472	15.75	62.2	190	13.4	-13.33333333	-6.666666667
473	15.78	61.8	189.8	12.93	-14	2.666666667
474	15.82	61.38	189.88	11.99	-10.66666667	-8.333333333
475	15.85	61.06	189.63	9.94	-11	1.333333333
476	15.88	60.73	189.67	10.81	-11.66666667	-1.333333333
477	15.92	60.38	189.63	16.35	-14.66666667	-11.33333333
478	15.95	59.94	189.29	44.28	48	-11.66666667
479	15.98	61.38	188.94	13.31	14	4.333333333
480	16.02	61.8	189.07	0	0	0
481	16.05	61.8	189.07	7.69	2.666666667	-8.333333333
482	16.08	61.88	188.82	11.67	-12.66666667	-2.333333333
483	16.12	61.5	188.75	10.05	-10	-5
484	16.15	61.2	188.6	9.02	-6.666666667	-7.333333333
485	16.18	61	188.38	10.02	-11	0.666666667
486	16.22	60.67	188.4	20.15	-22.33333333	-3
487	16.25	60	188.31	2.65	-2	-2
488	16.28	59.94	188.25	15.89	-12.66666667	-12.33333333
489	16.32	59.56	187.88	45.26	46	-21
490	16.35	60.94	187.25	5.62	6.333333333	0
491	16.38	61.13	187.25	1.87	0	-2
492	16.42	61.13	187.19	3.75	-4.333333333	0
493	16.45	61	187.19	7.49	0	-8.333333333
494	16.48	61	186.94	13.11	-14.66666667	0
495	16.52	60.56	186.94	12.47	-12	-7
496	16.55	60.2	186.73	13.4	-13.33333333	-6.666666667
497	16.58	59.8	186.53	17.98	-20	0
498	16.62	59.2	186.53	16.95	13.33333333	-13.33333333
499	16.65	59.6	186.13	46.85	46.66666667	-23
500	16.68	61	185.44	4.19	4.333333333	2
501	16.72	61.13	185.5	5.62	0	-6.333333333
502	16.75	61.13	185.31	9.42	-8.666666667	-6
503	16.78	60.87	185.13	2.83	-2.333333333	-2
504	16.82	60.8	185.07	8.1	-8	-4.333333333
505	16.85	60.56	184.94	12.47	-12	-7
506	16.88	60.2	184.73	9.21	-6.666666667	-7.666666667
507	16.92	60	184.5	10.04	-11	-1
508	16.95	59.67	184.47	20.51	-22.33333333	-5.333333333
509	16.98	59	184.31	23.18	24.33333333	-8
510	17.02	59.73	184.07	43.3	44.33333333	-19
511	17.05	61.06	183.5	1.87	0	-2
512	17.08	61.06	183.44	4.97	-4.333333333	-3.666666667
513	17.12	60.93	183.33	6.32	-2	-6.666666667
514	17.15	60.87	183.13	2.83	-2.333333333	-2
515	17.18	60.8	183.07	11.53	-12	-4.333333333
516	17.22	60.44	182.94	9.39	-8	-7
517	17.25	60.2	182.73	12.64	-13.33333333	-4.333333333
518	17.28	59.8	182.6	10.89	-12	1
519	17.32	59.44	182.63	10.1	-8.666666667	-7.333333333
520	17.35	59.18	182.41	11.4	-12.66666667	2
521	17.38	58.8	182.47	19.68	-20	-9
522	17.42	58.2	182.2	0	0	0
523	17.45	58.2	182.2	5.99	0	-6.666666667
524	17.48	58.2	182	36.44	39.33333333	-10.33333333
525	17.52	59.38	181.69	1.4	-1.666666667	-0.666666667
526	17.55	59.33	181.67	7.06	5.666666667	-5.666666667
527	17.58	59.5	181.5	9.48	-10	3.333333333
528	17.62	59.2	181.6	10.73	-2.333333333	-11.66666667
529	17.65	59.13	181.25	3.75	-4.333333333	0
530	17.69	59	181.25	17.16	-19	-1.333333333
531	17.72	58.43	181.21	9.39	-7.666666667	-7
532	17.75	58.2	181	10.76	-11	-4.333333333
533	17.79	57.87	180.87	19.98	-22.33333333	0
534	17.82	57.2	180.87	7.51	6	-6
535	17.85	57.38	180.69	41.16	40.66666667	-20.66666667
536	17.89	58.6	180.07	12.6	13.33333333	-4.333333333
537	17.92	59	179.94	1.87	0	-2
538	17.95	59	179.88	11.24	0	-12.66666667
539	17.99	59	179.5	6.7	-6.666666667	-3.333333333
540	18.02	58.8	179.4	18.09	-20	2.333333333
541	18.05	58.2	179.47	10.29	-6.666666667	-9.333333333
542	18.09	58	179.19	8.15	-9	-2
543	18.12	57.73	179.13	16.11	-17.66666667	-2
544	18.15	57.2	179.07	13.99	0	-15.66666667
545	18.19	57.2	178.6	44.9	46.66666667	-17.66666667
546	18.22	58.6	178.07	12.6	13.33333333	-4.333333333
547	18.25	59	177.94	3.75	0	-4.333333333
548	18.29	59	177.81	10.56	-2.333333333	-11.33333333
549	18.32	58.93	177.47	8.93	-4.333333333	-9
550	18.35	58.8	177.2	5.65	-4.333333333	-4.333333333
551	18.39	58.67	177.07	18.46	-20.33333333	4
552	18.42	58.06	177.19	8.03	-8.666666667	-2
553	18.45	57.8	177.13	11.86	-10	-8.333333333
554	18.49	57.5	176.88	15.22	-16.66666667	-3
555	18.52	57	176.79	21.19	16.66666667	-16.66666667
556	18.55	57.5	176.29	46.75	50	-14.33333333
557	18.59	59	175.86	7.05	6.666666667	-4.333333333
558	18.62	59.2	175.73	9.15	-2.333333333	-9.666666667
559	18.65	59.13	175.44	3.75	0	-4.333333333
560	18.69	59.13	175.31	4.19	-4.333333333	-2
561	18.72	59	175.25	8.72	-9	-4
562	18.75	58.73	175.13	16.11	-17.66666667	-2
563	18.79	58.2	175.07	0	0	0
564	18.82	58.2	175.07	22.32	-23.33333333	-8.666666667
565	18.85	57.5	174.81	9	-10	-0.333333333
566	18.89	57.2	174.8	26.49	24.66666667	-16.33333333
567	18.92	57.94	174.31	38.98	42	-10.33333333
568	18.95	59.2	174	7.2	4.333333333	-6.666666667
569	18.99	59.33	173.8	2.83	-2	-2.333333333
570	19.02	59.27	173.73	2	-2.333333333	0
571	19.05	59.2	173.73	9.15	-2.333333333	-9.666666667
572	19.09	59.13	173.44	6.75	-4.333333333	-6.333333333
573	19.12	59	173.25	17.42	-19	3.666666667
574	19.15	58.43	173.36	9.59	-7.666666667	-7.666666667
575	19.19	58.2	173.13	0	0	0
576	19.22	58.2	173.13	2	0	-2
577	19.25	58.2	173.07	34.95	33.33333333	-20
578	19.29	59.2	172.47	18.95	20	-6.666666667
579	19.32	59.8	172.27	4	0	-4.666666667
580	19.35	59.8	172.13	2	0	-2
581	19.39	59.8	172.07	0	0	0
582	19.42	59.8	172.07	12.29	-12	-6.333333333
583	19.45	59.44	171.88	9.47	-8	-7
584	19.49	59.2	171.67	6.12	-6.666666667	-1.333333333
585	19.52	59	171.63	9.29	-9	-5.333333333
586	19.55	58.73	171.47	22.15	-24.33333333	-3
587	19.59	58	171.38	13.72	14.33333333	-5.666666667
588	19.62	58.43	171.21	54.52	59	-13.66666667
589	19.65	60.2	170.8	4	0	-4.333333333
590	19.69	60.2	170.67	0	0	0
591	19.72	60.2	170.67	6.04	-6.666666667	-1
592	19.75	60	170.64	14.56	-6.666666667	-14.66666667
593	19.79	59.8	170.2	0	0	0
594	19.82	59.8	170.2	17.98	-20	0
595	19.85	59.2	170.2	8.48	-6.666666667	-6.666666667
596	19.89	59	170	15.1	-16.66666667	-2
597	19.92	58.5	169.94	9.18	-10	2
598	19.95	58.2	170	14.41	-13.33333333	-9
599	19.99	57.8	169.73	24.09	-26.66666667	2.666666667
600	20.02	57	169.81	10.29	-6.666666667	-9.333333333
601	20.05	56.8	169.53	58.79	64.33333333	-11
602	20.09	58.73	169.2	2.83	2.333333333	-2.333333333
603	20.12	58.8	169.13	0	0	0
604	20.15	58.8	169.13	8.58	6.666666667	-6.666666667
605	20.19	59	168.93	2.14	0	-2.333333333
606	20.22	59	168.86	22.29	-24.33333333	-4.333333333
607	20.25	58.27	168.73	2.83	-2.333333333	-2
608	20.29	58.2	168.67	12.64	-13.33333333	-4.666666667
609	20.32	57.8	168.53	18.42	-20	-4.333333333
610	20.35	57.2	168.4	8.75	-6.666666667	-7
611	20.39	57	168.19	3.48	0	-4
612	20.42	57	168.07	47.38	50	-16.66666667
613	20.45	58.5	167.57	4.28	4.666666667	0
614	20.49	58.64	167.57	2.14	-2.333333333	0
615	20.52	58.57	167.57	8.63	5.333333333	-8
616	20.55	58.73	167.33	16.11	-15.33333333	-8.666666667
617	20.59	58.27	167.07	14.55	-15.66666667	4.333333333
618	20.62	57.8	167.2	6.88	-3.666666667	-6.666666667
619	20.65	57.69	167	14.75	-16.33333333	2.333333333
620	20.69	57.2	167.07	15.6	-11	-13.33333333
621	20.72	56.87	166.67	7.95	4.333333333	-7.666666667
622	20.75	57	166.44	30.89	33.33333333	-8.333333333
623	20.79	58	166.19	17.77	18.66666667	-6.333333333
624	20.82	58.56	166	1.87	0	-2
625	20.86	58.56	165.94	5.17	3.666666667	-4.666666667
626	20.89	58.67	165.8	8.7	-5.666666667	-8
627	20.92	58.5	165.56	7.99	-8.666666667	-1
628	20.96	58.24	165.53	8.43	-8	-5
629	20.99	58	165.38	18.82	-20.66666667	-2.333333333
630	21.02	57.38	165.31	6.23	-6	-3.666666667
631	21.06	57.2	165.2	13.28	-14.66666667	-2.666666667
632	21.09	56.76	165.12	21.43	22.66666667	-8
633	21.12	57.44	164.88	24.44	26.66666667	-5.666666667
634	21.16	58.24	164.71	12.98	14.33333333	-1.333333333
635	21.19	58.67	164.67	2	0	-2.333333333
636	21.22	58.67	164.6	11.02	-7.666666667	-9.666666667
637	21.26	58.44	164.31	13.11	-14.66666667	0
638	21.29	58	164.31	11.24	-12.33333333	0
639	21.32	57.63	164.31	11.26	-12	-3.666666667
640	21.36	57.27	164.2	7.38	-7	-4.666666667
641	21.39	57.06	164.06	16.96	-18.66666667	-2
642	21.42	56.5	164	2.65	-2	-2
643	21.46	56.44	163.94	40.68	43	-13.66666667
644	21.49	57.73	163.53	10.27	11	-3
645	21.52	58.06	163.44	0	0	0
646	21.56	58.06	163.44	5.92	-2	-6.333333333
647	21.59	58	163.25	10.92	-10.33333333	-6.333333333
648	21.62	57.69	163.06	10.82	-12	2.333333333
649	21.66	57.33	163.13	4.47	-4.333333333	-2
650	21.69	57.2	163.07	12.79	-11	-9
651	21.72	56.87	162.8	14.91	-16.33333333	2.666666667
652	21.76	56.38	162.88	8.01	-4.666666667	-7.666666667
653	21.79	56.24	162.65	6.8	-6	-5
654	21.82	56.06	162.5	37.72	40.33333333	-12.33333333
655	21.86	57.27	162.13	12.79	14	-2.333333333
656	21.89	57.69	162.06	0	0	0
657	21.92	57.69	162.06	8.56	3.666666667	-8.666666667
658	21.96	57.8	161.8	2	-2.333333333	0
659	21.99	57.73	161.8	10.84	-11.66666667	-1.666666667
660	22.02	57.38	161.75	14.63	-12.66666667	-10.33333333
661	22.06	57	161.44	4.19	-4	-2
662	22.09	56.88	161.38	20.9	-22.66666667	-6
663	22.12	56.2	161.2	0	0	0
664	22.16	56.2	161.2	30.23	33.33333333	-4.333333333
665	22.19	57.2	161.07	24.29	26.66666667	-4.333333333
666	22.22	58	160.94	4.52	-4.333333333	-2.333333333
667	22.26	57.87	160.87	4	4.333333333	0.333333333
668	22.29	58	160.88	11.86	-6.666666667	-11.66666667
669	22.32	57.8	160.53	11.85	-12	-5
670	22.36	57.44	160.38	13.24	-14.66666667	-2.333333333
671	22.39	57	160.31	5.77	-6	-2.333333333
672	22.42	56.82	160.24	11.8	-12.66666667	2.333333333
673	22.46	56.44	160.31	13.51	-12.66666667	-8.333333333
674	22.49	56.06	160.06	13.64	14.66666667	-4
675	22.52	56.5	159.94	25.27	27.66666667	4.333333333
676	22.56	57.33	160.07	14.55	15.66666667	-4.666666667
677	22.59	57.8	159.93	2	0	-2
678	22.62	57.8	159.87	4.47	-4.333333333	-2.333333333
679	22.66	57.67	159.8	12.97	-14.33333333	-1.333333333
680	22.69	57.24	159.76	3.94	-2	-3.666666667
681	22.72	57.18	159.65	13.71	-15	-4
682	22.76	56.73	159.53	11.74	-11.66666667	-5
683	22.79	56.38	159.38	11.24	-12.66666667	0
684	22.82	56	159.38	9.55	2	-10.66666667
685	22.86	56.06	159.06	34.09	38	0.333333333
686	22.89	57.2	159.07	7.39	8	-2.333333333
687	22.92	57.44	159	2.65	2	-2
688	22.96	57.5	158.94	0	0	0
689	22.99	57.5	158.94	5.3	-4	-4.333333333
690	23.02	57.38	158.81	11.99	-10.66666667	-8.333333333
691	23.06	57.06	158.56	2.65	-2	-2
692	23.09	57	158.5	28.34	-31.33333333	-4
693	23.12	56.06	158.38	2.65	-2	-2.333333333
694	23.16	56	158.31	12.56	-12.33333333	-6
695	23.19	55.63	158.13	11.85	12.33333333	-4.333333333
696	23.22	56	158	34.44	35.33333333	-14.66666667
697	23.26	57.06	157.56	6.57	4.666666667	5.666666667
698	23.29	57.2	157.73	9.15	-2.333333333	-9.666666667
699	23.32	57.13	157.44	2.65	-2.333333333	-2
700	23.36	57.06	157.38	4.19	-2	-4.333333333
701	23.39	57	157.25	20.28	-22.33333333	-4
702	23.42	56.33	157.13	10.12	-11	2
703	23.46	56	157.19	11.99	-10.33333333	-8.333333333
704	23.49	55.69	156.94	9.55	-10.33333333	-2
705	23.52	55.38	156.88	3.75	0	-4.333333333
706	23.56	55.38	156.75	23.99	20.66666667	-16.66666667
707	23.59	56	156.25	30.03	33.33333333	-2
708	23.62	57	156.19	5.62	0	-6.333333333
709	23.66	57	156	1.87	0	-2
710	23.69	57	155.94	7.79	-4	-7.666666667
711	23.72	56.88	155.71	11.53	-12.66666667	1.333333333
712	23.76	56.5	155.75	14.63	-12.33333333	-10.33333333
713	23.79	56.13	155.44	5.3	-4.333333333	-4.333333333
714	23.82	56	155.31	15.1	-14.66666667	-8.333333333
715	23.86	55.56	155.06	11.62	-12	4.666666667
716	23.89	55.2	155.2	33.67	31	-21.33333333
717	23.92	56.13	154.56	28.1	31	0
718	23.96	57.06	154.56	1.87	0	-2
719	23.99	57.06	154.5	5.62	0	-6.333333333
720	24.02	57.06	154.31	8.56	-8.666666667	-3.666666667
721	24.06	56.8	154.2	5.32	-3.666666667	-4.666666667
722	24.09	56.69	154.06	14.61	-16.33333333	0.333333333
723	24.13	56.2	154.07	2	0	-2.333333333
724	24.16	56.2	154	15.6	-13.33333333	-11
725	24.19	55.8	153.67	15.34	-17	-2.666666667
726	24.23	55.29	153.59	7.05	0	-8
727	24.26	55.29	153.35	43.08	46.66666667	-11.66666667
728	24.29	56.69	153	5.23	3.666666667	4.333333333
729	24.33	56.8	153.13	7.2	6.666666667	-4.333333333
730	24.36	57	153	8.99	-2	-9.666666667
731	24.39	56.94	152.71	5.29	-6	0
732	24.43	56.76	152.71	12.98	-14.33333333	-1.333333333
733	24.46	56.33	152.67	10.63	-9	-7.666666667
734	24.49	56.06	152.44	3.75	-4	0
735	24.53	55.94	152.44	17.67	-16.66666667	-10.33333333
736	24.56	55.44	152.13	7.46	-8	2.333333333
737	24.59	55.2	152.2	33.29	28.66666667	-23.33333333
738	24.63	56.06	151.5	22.3	24.66666667	3.333333333
739	24.66	56.8	151.6	6.32	2.333333333	-6.666666667
740	24.69	56.87	151.4	6.32	-2.333333333	-6.666666667
741	24.73	56.8	151.2	4.47	-2.333333333	-4.333333333
742	24.76	56.73	151.07	11.99	-13.33333333	0
743	24.79	56.33	151.07	8.93	-4.333333333	-9
744	24.83	56.2	150.8	10.61	-8.666666667	-8
745	24.86	55.94	150.56	8.19	-9	1.333333333
746	24.89	55.67	150.6	22.46	-24.33333333	-6.333333333
747	24.93	54.94	150.41	7.34	6.333333333	-5.333333333
748	24.96	55.13	150.25	41.23	42.33333333	-17.33333333
749	24.99	56.4	149.73	14.68	16	-2.666666667
750	25.03	56.88	149.65	7.42	-0.333333333	-8.333333333
751	25.06	56.87	149.4	2	-2.333333333	0
752	25.09	56.8	149.4	11.39	-5.666666667	-11.33333333
753	25.13	56.63	149.06	10.74	-12	0.333333333
754	25.16	56.27	149.07	7.99	-9	-0.333333333
755	25.19	56	149.06	11.21	-9	-8.666666667
756	25.23	55.73	148.8	21.98	-24.33333333	-0.333333333
757	25.26	55	148.79	8.18	-6.666666667	-6.333333333
758	25.29	54.8	148.6	14.31	11	-11.66666667
759	25.33	55.13	148.25	36.09	38	-12.66666667
760	25.36	56.27	147.87	4	4.333333333	0
761	25.39	56.4	147.87	4	0	-4.666666667
762	25.43	56.4	147.73	2	-2.333333333	0
763	25.46	56.33	147.73	12.02	-9	-9.666666667
764	25.49	56.06	147.44	9.39	-8.666666667	-5.666666667
765	25.53	55.8	147.27	4.47	-2.333333333	-4.666666667
766	25.56	55.73	147.13	22.34	-24.33333333	-4.333333333
767	25.59	55	147	9.37	-10.33333333	0
768	25.63	54.69	147	10.08	1.333333333	-11
769	25.66	54.73	146.67	34.89	35.66666667	-15.66666667
770	25.69	55.8	146.2	18.42	20	-4.333333333
771	25.73	56.4	146.07	5.99	0	-6.666666667
772	25.76	56.4	145.87	2.83	-2.333333333	-2.333333333
773	25.79	56.33	145.8	4.47	-4.333333333	-2.333333333
774	25.83	56.2	145.73	4	0	-4.333333333
775	25.86	56.2	145.6	14.41	-13.33333333	-9
776	25.89	55.8	145.33	14.55	-15.66666667	-4.333333333
777	25.93	55.33	145.2	4.47	-4.333333333	-2.333333333
778	25.96	55.2	145.13	21.12	-23.33333333	2.666666667
779	25.99	54.5	145.21	26.63	23.33333333	-18
780	26.03	55.2	144.67	37.16	41	-5.666666667
781	26.06	56.43	144.5	3.03	2.333333333	-2.333333333
782	26.09	56.5	144.43	6.42	0	-7.333333333
783	26.13	56.5	144.21	8.5	2	-9
784	26.16	56.56	143.94	9.12	-9.666666667	-2.333333333
785	26.19	56.27	143.87	15.22	-15.66666667	6.666666667
786	26.23	55.8	144.07	10.42	-8	-8.666666667
787	26.26	55.56	143.81	11.71	-12	-4.666666667
788	26.29	55.2	143.67	10.44	-8.666666667	-7.666666667
789	26.33	54.94	143.44	10.97	-12.33333333	-0.333333333
790	26.36	54.57	143.43	46.11	47.66666667	-19
791	26.39	56	142.86	12.55	13.33333333	-4.333333333
792	26.43	56.4	142.73	0	0	0
793	26.46	56.4	142.73	2.83	-2.333333333	-2
794	26.49	56.33	142.67	12.31	-6.666666667	-12
795	26.53	56.13	142.31	8.44	-8.666666667	-3.666666667
796	26.56	55.87	142.2	4	-4.666666667	0
797	26.59	55.73	142.2	16.48	-17.66666667	-4.333333333
798	26.63	55.2	142.07	6	-6.666666667	0
799	26.66	55	142.07	11.4	-9	-9
800	26.69	54.73	141.8	7.99	0	-9
801	26.73	54.73	141.53	34.14	35.66666667	-13.33333333
802	26.76	55.8	141.13	11.02	11.33333333	-4.333333333
803	26.79	56.14	141	6.97	6.333333333	-4.333333333
804	26.83	56.33	140.87	4.47	-2	-4.666666667
805	26.86	56.27	140.73	12.64	-13.33333333	-4.333333333
806	26.89	55.87	140.6	8.89	-10	-1
807	26.93	55.57	140.57	13.97	-14.66666667	-4.333333333
808	26.96	55.13	140.44	5.3	-4.333333333	-4.333333333
809	26.99	55	140.31	17.18	-19	1.666666667
810	27.03	54.43	140.36	9.59	-7.666666667	-7.666666667
811	27.06	54.2	140.13	15.22	15.66666667	-6.666666667
812	27.09	54.67	139.93	38.59	40	-15.33333333
813	27.13	55.87	139.47	8.21	8.666666667	-3
814	27.16	56.13	139.38	8.4	-8.666666667	-3.666666667
815	27.19	55.87	139.27	2.83	-2.333333333	-2.333333333
816	27.23	55.8	139.2	2	0	-2.333333333
817	27.26	55.8	139.13	14.13	-15.66666667	-2
818	27.3	55.33	139.07	10.76	-4.333333333	-11.33333333
819	27.33	55.2	138.73	12.15	-13.33333333	-2
820	27.36	54.8	138.67	11.22	-12.33333333	1.333333333
821	27.4	54.43	138.71	13.63	-14.33333333	-5
822	27.43	54	138.56	44.07	47.66666667	-11.66666667
823	27.46	55.43	138.21	18.29	19	-7
824	27.5	56	138	9.99	9	-6.666666667
825	27.53	56.27	137.8	4.47	-2.333333333	-4.333333333
826	27.56	56.2	137.67	2	0	-2.333333333
827	27.6	56.2	137.6	11.65	-11	-6.666666667
828	27.63	55.87	137.4	16.48	-18	-4.333333333
829	27.66	55.33	137.27	5.65	-4.333333333	-4.666666667
830	27.7	55.2	137.13	12.15	-13.33333333	2.333333333
831	27.73	54.8	137.2	18.09	-20	-2.333333333
832	27.76	54.2	137.13	25.36	26.66666667	-9
833	27.8	55	136.86	28.66	26.66666667	-17.66666667
834	27.83	55.8	136.33	10.88	11.33333333	-4
835	27.86	56.14	136.21	6.77	-2.333333333	-7
836	27.9	56.07	136	2.14	0	-2.333333333
837	27.93	56.07	135.93	14.98	-16.66666667	0
838	27.96	55.57	135.93	6.64	-3.333333333	-6.666666667
839	28	55.47	135.73	8.93	-9	-4.333333333
840	28.03	55.2	135.6	12.15	-13.33333333	-2.333333333
841	28.06	54.8	135.53	11.57	-12.33333333	-3.333333333
842	28.1	54.43	135.43	15.15	-16.33333333	-4.666666667
843	28.13	53.94	135.29	33.57	35.33333333	-12
844	28.16	55	134.93	36.81	40	-8.666666667
845	28.2	56.2	134.67	2	0	-2.333333333
846	28.23	56.2	134.6	12.79	-11	-9
847	28.26	55.87	134.33	1.27	0.333333333	1.666666667
848	28.3	55.88	134.38	7.58	-2.666666667	-8.333333333
849	28.33	55.8	134.13	14.13	-15.66666667	-2
850	28.36	55.33	134.07	9.99	-11	0
851	28.4	55	134.07	2.14	0	-2.333333333
852	28.43	55	134	30.27	-33.33333333	-4.666666667
853	28.46	54	133.86	37.25	40	-11
854	28.5	55.2	133.53	36.68	35.66666667	-20
855	28.53	56.27	132.93	6.32	6.666666667	-2
856	28.56	56.47	132.87	0	0	0
857	28.6	56.47	132.87	4.47	-4.666666667	-2.333333333
858	28.63	56.33	132.8	7.2	-4.333333333	-6.666666667
859	28.66	56.2	132.6	7.11	-2.333333333	-7.333333333
860	28.7	56.13	132.38	16.67	-18.66666667	1.666666667
861	28.73	55.57	132.43	11.16	-12.33333333	-1
862	28.76	55.2	132.4	7.99	0	-9
863	28.8	55.2	132.13	6.27	-6.666666667	-2
864	28.83	55	132.07	38.64	40	-15.66666667
865	28.86	56.2	131.6	20.37	22.33333333	-4.333333333
866	28.9	56.87	131.47	1.03	0.333333333	1
867	28.93	56.88	131.5	2.65	-2.333333333	-2
868	28.96	56.81	131.44	5.13	-0.333333333	-5.666666667
869	29	56.8	131.27	20.54	-22	-6.666666667
870	29.03	56.14	131.07	4.79	-4.666666667	-2.333333333
871	29.06	56	131	0	0	0
872	29.1	56	131	30.05	-33.33333333	-2.333333333
873	29.13	55	130.93	6.27	-6.666666667	-2
874	29.16	54.8	130.87	4	0	-4.666666667
875	29.2	54.8	130.73	43.99	42.33333333	-24.33333333
876	29.23	56.07	130	4.79	4.666666667	2.333333333
877	29.26	56.21	130.07	2.14	0	-2.333333333
878	29.3	56.21	130	6.2	2	-6.666666667
879	29.33	56.27	129.8	2.83	-2.333333333	-2.333333333
880	29.36	56.2	129.73	16.92	-18.66666667	-3
881	29.4	55.64	129.64	4.79	-2.333333333	-4.666666667
882	29.43	55.57	129.5	11.53	-12.33333333	3.333333333
883	29.46	55.2	129.6	20.19	-21	-8
884	29.5	54.57	129.36	4.79	-4.666666667	-2.333333333
885	29.53	54.43	129.29	32.45	28	-23
886	29.56	55.27	128.6	22.57	24.33333333	-5.666666667
887	29.6	56	128.43	9.1	6.666666667	-7.666666667
888	29.63	56.2	128.2	8.31	-2	-9
889	29.66	56.14	127.93	15.14	-16.66666667	2.333333333
890	29.7	55.64	128	2.14	-2.333333333	0
891	29.73	55.57	128	15.33	-14.66666667	-8.333333333
892	29.76	55.13	127.75	5.03	2.333333333	-5
893	29.8	55.2	127.6	20.19	-21	-8
894	29.83	54.57	127.36	4.79	-4.666666667	-2.333333333
895	29.86	54.43	127.29	20.19	19	-12
896	29.9	55	126.93	32.61	33.33333333	-14.33333333
897	29.93	56	126.5	7.27	-2.333333333	-7.666666667
898	29.96	55.93	126.27	4	0	-4.666666667
899	30	55.93	126.13	14.41	9	-13.33333333
900	30.03	56.2	125.73	13.35	-14.33333333	4
901	30.06	55.77	125.85	17.67	-19.33333333	-3.333333333
902	30.1	55.19	125.75	2.53	0.333333333	-2.666666667
903	30.13	55.2	125.67	12.64	-13.33333333	-4.666666667
904	30.16	54.8	125.53	13.38	-12.33333333	-8
905	30.2	54.43	125.29	8.23	-7.666666667	-5.333333333
906	30.23	54.2	125.13	24.75	26.66666667	-6.666666667
907	30.26	55	124.93	31.82	33.33333333	-12
908	30.3	56	124.57	2.14	0	2.333333333
909	30.33	56	124.64	1.28	0	-1.333333333
910	30.36	56	124.6	13.4	-6.666666667	-13.33333333
911	30.4	55.8	124.2	2	0	-2.333333333
912	30.43	55.8	124.13	20.63	-22	-6.666666667
913	30.46	55.14	123.93	4.28	-4.666666667	0
914	30.5	55	123.93	6.27	-6.666666667	-2
915	30.53	54.8	123.87	23.98	-26.66666667	-0.333333333
916	30.57	54	123.86	18.16	14.33333333	-14.33333333
917	30.6	54.43	123.43	36.58	38	-14.33333333
918	30.63	55.57	123	20.46	21	-9
919	30.67	56.2	122.73	4	0	-4.333333333
920	30.7	56.2	122.6	5.36	-2.333333333	-5.333333333
921	30.73	56.13	122.44	9.28	-8.666666667	-5.666666667
922	30.77	55.87	122.27	11.1	-12.33333333	-2
923	30.8	55.5	122.21	5.55	-5.666666667	-2.666666667
924	30.83	55.33	122.13	15.98	-17.66666667	0
925	30.87	54.8	122.13	14.13	-15.66666667	-2
926	30.9	54.33	122.07	22.78	20	-15.66666667
927	30.93	54.93	121.6	43.04	44.66666667	-17.66666667
928	30.97	56.27	121.07	12.77	14	-2.333333333
929	31	56.69	121	4.19	-4.333333333	-2
930	31.03	56.56	120.94	9.2	-7.666666667	-7
931	31.07	56.33	120.73	4.47	-4.333333333	-2
932	31.1	56.2	120.67	2	0	-2.333333333
933	31.13	56.2	120.6	9.02	-6.666666667	-7.333333333
934	31.17	56	120.38	17.2	-19	1.666666667
935	31.2	55.43	120.43	13.31	-14.33333333	-4
936	31.23	55	120.31	6.03	-6.666666667	0.666666667
937	31.27	54.8	120.33	39.53	40	-18
938	31.3	56	119.79	33.15	33.33333333	-16
939	31.33	57	119.31	4.19	4.333333333	2.333333333
940	31.37	57.13	119.38	9.35	-8.666666667	-6
941	31.4	56.87	119.2	2.83	-2.333333333	-2.333333333
942	31.43	56.8	119.13	0	0	0
943	31.47	56.8	119.13	18.09	-20	-2
944	31.5	56.2	119.07	7.28	-6.666666667	-4.666666667
945	31.53	56	118.93	37.78	35.33333333	-22.66666667
946	31.57	57.06	118.25	38.52	40.33333333	-15
947	31.6	58.27	117.8	2	2	0
948	31.63	58.33	117.8	4	0	-4.333333333
949	31.67	58.33	117.67	4.47	-2	-4.666666667
950	31.7	58.27	117.53	6.37	-4.666666667	-5
951	31.73	58.13	117.38	12.14	-11	-8.333333333
952	31.77	57.8	117.13	9.31	-10	2.666666667
953	31.8	57.5	117.21	10.02	-10	-4.666666667
954	31.83	57.2	117.07	7.28	-6.666666667	-4.666666667
955	31.87	57	116.93	40.37	37.66666667	-24.66666667
956	31.9	58.13	116.19	20.55	22.33333333	-4
957	31.93	58.8	116.07	15.22	15.66666667	-6.666666667
958	31.97	59.27	115.87	4	0	-4.666666667
959	32	59.27	115.73	2	-2.333333333	0
960	32.03	59.2	115.73	8.12	-4.666666667	-7.666666667
961	32.07	59.06	115.5	19.12	-21	-2.333333333
962	32.1	58.43	115.43	6.9	-7.666666667	-1
963	32.13	58.2	115.4	7.49	-6.666666667	-5
964	32.17	58	115.25	17.16	-19	-1.333333333
965	32.2	57.43	115.21	27.24	25.66666667	-16
966	32.23	58.2	114.73	48.98	53.33333333	-11
967	32.27	59.8	114.4	8.29	8.666666667	-3
968	32.3	60.06	114.31	2.65	-2	-2
969	32.33	60	114.25	11.99	-10.33333333	-8.333333333
970	32.37	59.69	114	1.87	-2	0
971	32.4	59.63	114	12.89	-14.33333333	2.333333333
972	32.43	59.2	114.07	0	0	0
973	32.47	59.2	114.07	23.02	-23.33333333	-10.66666667
974	32.5	58.5	113.75	15.1	-16.66666667	2
975	32.53	58	113.81	31.84	31.33333333	-16.66666667
976	32.57	58.94	113.31	38.55	42	-8
977	32.6	60.2	113.07	8.1	8	-4.333333333
978	32.63	60.44	112.94	1.87	2	0
979	32.67	60.5	112.94	4.19	-2	-4.333333333
980	32.7	60.44	112.81	7.5	-8	-2.666666667
981	32.73	60.2	112.73	8.24	-9	-2
982	32.77	59.93	112.67	7.2	-6.666666667	-4.666666667
983	32.8	59.73	112.53	22.95	-24.33333333	-7.333333333
984	32.83	59	112.31	6.54	-6.666666667	3
985	32.87	58.8	112.4	2	0	-2.333333333
986	32.9	58.8	112.33	45.65	46.66666667	-20
987	32.93	60.2	111.73	30.23	33.33333333	-4.333333333
988	32.97	61.2	111.6	2	0	-2.333333333
989	33	61.2	111.53	5.25	-2.333333333	-5
990	33.03	61.13	111.38	5.3	-4.333333333	-4.333333333
991	33.07	61	111.25	8.72	-9	-4
992	33.1	60.73	111.13	13.99	-15.33333333	0
993	33.13	60.27	111.13	2.83	-2.333333333	-2
994	33.17	60.2	111.07	12.64	-13.33333333	-4.666666667
995	33.2	59.8	110.93	18.09	-20	2.333333333
996	33.23	59.2	111	28.27	26.66666667	-16.66666667
997	33.27	60	110.5	31.4	33.33333333	-10.33333333
998	33.3	61	110.19	20.05	22.33333333	-2
999	33.33	61.67	110.13	12.79	-11.33333333	-8.666666667
1000	33.37	61.33	109.87	0	0	0
1001	33.4	61.33	109.87	5.65	-4.333333333	-4.666666667
1002	33.43	61.2	109.73	0	0	0
1003	33.47	61.2	109.73	22.11	-23.33333333	-7.666666667
1004	33.5	60.5	109.5	9.48	-10	3.333333333
1005	33.53	60.2	109.6	10.5	-6.666666667	-9.666666667
1006	33.57	60	109.31	15.04	-16.66666667	1.666666667
1007	33.6	59.5	109.36	40.4	43.33333333	-12
1008	33.63	60.8	109	26.45	25.66666667	-14.33333333
1009	33.67	61.57	108.57	9.39	10	-3.333333333
1010	33.7	61.87	108.47	4	0	-4.666666667
1011	33.74	61.87	108.33	11.08	-12.33333333	-1.333333333
1012	33.77	61.5	108.29	8.25	-5.666666667	-7.333333333
1013	33.8	61.33	108.07	16.11	-17.66666667	2
1014	33.84	60.8	108.13	7.43	-8	-2.333333333
1015	33.87	60.56	108.06	11.53	-12	-4.333333333
1016	33.9	60.2	107.93	12.15	-13.33333333	-2
1017	33.94	59.8	107.87	33.25	31	-20
1018	33.97	60.73	107.27	32.52	35.66666667	-6.666666667
1019	34	61.8	107.07	2	0	2
1020	34.04	61.8	107.13	4	0	-4.333333333
1021	34.07	61.8	107	7.37	6.666666667	-4.666666667
1022	34.1	62	106.86	8.28	-6.666666667	-6.333333333
1023	34.14	61.8	106.67	18.09	-20	-2.333333333
1024	34.17	61.2	106.6	10.72	-8.666666667	-8.333333333
1025	34.2	60.94	106.35	8.25	-7	6
1026	34.24	60.73	106.53	20.97	-20	-11.33333333
1027	34.27	60.13	106.19	3.27	2.333333333	2.666666667
1028	34.3	60.2	106.27	55.66	57.66666667	-22.33333333
1029	34.34	61.93	105.6	12.15	13.33333333	2.333333333
1030	34.37	62.33	105.67	2	-2	0
1031	34.4	62.27	105.67	6.96	5.333333333	-5.666666667
1032	34.44	62.43	105.5	13.28	-12.33333333	-8.333333333
1033	34.47	62.06	105.25	1.87	-2	0
1034	34.5	62	105.25	17.16	-19	-1.333333333
1035	34.54	61.43	105.21	7.27	-7.666666667	-2.666666667
1036	34.57	61.2	105.13	7.2	-6.666666667	-4.333333333
1037	34.6	61	105	23.98	-26.66666667	0
1038	34.64	60.2	105	32.28	33.33333333	-13.33333333
1039	34.67	61.2	104.6	42.69	45.66666667	-13
1040	34.7	62.57	104.21	7.27	7.666666667	-2.666666667
1041	34.74	62.8	104.13	2	0	-2
1042	34.77	62.8	104.07	0	0	0
1043	34.8	62.8	104.07	17.19	-15.66666667	-11.33333333
1044	34.84	62.33	103.73	5.65	-4.333333333	-4.333333333
1045	34.87	62.2	103.6	11.99	-13.33333333	0
1046	34.9	61.8	103.6	10.35	-10	-5.666666667
1047	34.94	61.5	103.43	13.36	-12.33333333	-8
1048	34.97	61.13	103.19	9.56	10	3.333333333
1049	35	61.43	103.29	49.42	52.33333333	-16.66666667
1050	35.04	63	102.79	6.98	6.666666667	-4
1051	35.07	63.2	102.67	12.2	12.33333333	-5.666666667
1052	35.1	63.57	102.5	3.03	-2.333333333	-2.333333333
1053	35.14	63.5	102.43	14.16	-14.66666667	-6
1054	35.17	63.06	102.25	1.87	-2	0
1055	35.2	63	102.25	6.94	-6.666666667	-4
1056	35.24	62.8	102.13	45.65	46.66666667	-20
1057	35.27	64.2	101.53	27.21	28.66666667	-9.333333333
1058	35.3	65.06	101.25	5.22	-4.333333333	-4
1059	35.34	64.93	101.13	14.13	11.33333333	-11
1060	35.37	65.27	100.8	2.83	-2.333333333	-2.333333333
1061	35.4	65.2	100.73	5.59	-2.333333333	-5.666666667
1062	35.44	65.13	100.56	9.78	-11	-1
1063	35.47	64.8	100.53	18.09	-20	-2
1064	35.5	64.2	100.47	7.57	-6.666666667	-5.333333333
1065	35.54	64	100.31	6.03	-6.666666667	0.666666667
1066	35.57	63.8	100.33	28.28	27.66666667	-15
1067	35.6	64.63	99.88	45.61	47.66666667	-16.66666667
1068	35.64	66.06	99.38	1.87	2.333333333	0
1069	35.67	66.13	99.38	11.15	6.666666667	-10.33333333
1070	35.7	66.33	99.07	8.1	-8.666666667	-2.333333333
1071	35.74	66.07	99	8.38	-9	2.333333333
1072	35.77	65.8	99.07	8.33	-3.666666667	-8.666666667
1073	35.8	65.69	98.81	5.52	3.666666667	-4.666666667
1074	35.84	65.8	98.67	42.79	42	-22.33333333
1075	35.87	67.06	98	28.42	31.33333333	-4.666666667
1076	35.9	68	97.86	11.34	4.333333333	-12
1077	35.94	68.13	97.5	3.75	0	-4
1078	35.97	68.13	97.38	4.19	-2.333333333	-4.333333333
1079	36	68.06	97.25	1.87	-2	0
1080	36.04	68	97.25	14.63	-12.33333333	-10.33333333
1081	36.07	67.63	96.94	13.31	-14.33333333	4.333333333
1082	36.1	67.2	97.07	4	0	-4.666666667
1083	36.14	67.2	96.93	15.03	-2.333333333	-16.33333333
1084	36.17	67.13	96.44	45.03	47.66666667	-14.66666667
1085	36.2	68.56	96	21.48	23.66666667	-4.333333333
1086	36.24	69.27	95.87	4	0	-4.666666667
1087	36.27	69.27	95.73	2.83	2	-2
1088	36.3	69.33	95.67	9.28	-6.666666667	-7.666666667
1089	36.34	69.13	95.44	4.19	-2.333333333	-4.333333333
1090	36.37	69.06	95.31	2.65	-2	-2
1091	36.4	69	95.25	12.56	-12.33333333	-6.333333333
1092	36.44	68.63	95.06	12.74	-14.33333333	0.333333333
1093	36.47	68.2	95.07	2	0	-2.333333333
1094	36.5	68.2	95	10.73	6	-10.33333333
1095	36.54	68.38	94.69	45.82	47.33333333	-18.66666667
1096	36.57	69.8	94.13	0	0	0
1097	36.6	69.8	94.13	0	0	0
1098	36.64	69.8	94.13	16.95	13.33333333	-13.33333333
1099	36.67	70.2	93.73	2	0	-2
1100	36.7	70.2	93.67	11.99	-13.33333333	0
1101	36.74	69.8	93.67	12.2	-12.33333333	-5.666666667
1102	36.77	69.43	93.5	14.02	-14.33333333	-6.333333333
1103	36.8	69	93.31	1.87	0	-2
1104	36.84	69	93.25	0	0	0
1105	36.87	69	93.25	39.99	40	-19.33333333
1106	36.91	70.2	92.67	19.68	20	-9
1107	36.94	70.8	92.4	2	2.333333333	0
1108	36.97	70.87	92.4	7.99	0	-9
1109	37.01	70.87	92.13	2.83	-2.333333333	-2
1110	37.04	70.8	92.07	6.52	-5.666666667	-4.333333333
1111	37.07	70.63	91.94	13.39	-14.33333333	-4.666666667
1112	37.11	70.2	91.8	6.23	-6.666666667	2
1113	37.14	70	91.86	8.28	-6.666666667	-6.333333333
1114	37.17	69.8	91.67	18.09	-20	-2.333333333
1115	37.21	69.2	91.6	43.73	43.33333333	-22
1116	37.24	70.5	90.94	25.71	27.66666667	-7
1117	37.27	71.33	90.73	4	4.666666667	0
1118	37.31	71.47	90.73	18.85	11	-17.66666667
1119	37.34	71.8	90.2	2.83	-2.333333333	-2.333333333
1120	37.37	71.73	90.13	14.41	-13.33333333	-8.666666667
1121	37.41	71.33	89.87	17.07	-17.66666667	6.666666667
1122	37.44	70.8	90.07	2	0	-2.333333333
1123	37.47	70.8	90	48.27	42	-33.33333333
1124	37.51	72.06	89	35.52	38	-11
1125	37.54	73.2	88.67	6.88	-0.333333333	-7.666666667
1126	37.57	73.19	88.44	14.42	10.33333333	-12.33333333
1127	37.61	73.5	88.07	9.3	-7.666666667	-6.666666667
1128	37.64	73.27	87.87	2	-2.333333333	0
1129	37.67	73.2	87.87	10	-10.66666667	-3.666666667
1130	37.71	72.88	87.76	14.49	-16	-1
1131	37.74	72.4	87.73	7.2	-6.666666667	-4.333333333
1132	37.77	72.2	87.6	7.9	-4.666666667	-7.333333333
1133	37.81	72.06	87.38	42.66	42.33333333	-21.66666667
1134	37.84	73.33	86.73	26.28	29	-4.333333333
1135	37.87	74.2	86.6	21.61	20	-13.33333333
1136	37.91	74.8	86.2	4	0	-4.333333333
1137	37.94	74.8	86.07	8.1	-8	-4.333333333
1138	37.97	74.56	85.94	7.19	-7.666666667	-2.333333333
1139	38.01	74.33	85.87	5.65	-4.333333333	-4.666666667
1140	38.04	74.2	85.73	6.15	-6.666666667	-1.333333333
1141	38.07	74	85.69	16	-16.66666667	-6.333333333
1142	38.11	73.5	85.5	15.45	-16.66666667	-4
1143	38.14	73	85.38	3.75	0	-4.333333333
1144	38.17	73	85.25	39.66	42.33333333	-12.66666667
1145	38.21	74.27	84.87	29.09	31	-9
1146	38.24	75.2	84.6	11.91	12	-5.333333333
1147	38.27	75.56	84.44	11.57	8	-10.33333333
1148	38.31	75.8	84.13	15.17	-17	-0.333333333
1149	38.34	75.29	84.12	10.34	-9.666666667	-6
1150	38.37	75	83.94	7.14	-6.666666667	4.333333333
1151	38.41	74.8	84.07	8.1	-8	-4.333333333
1152	38.44	74.56	83.94	17.03	-18.66666667	-2.666666667
1153	38.47	74	83.86	8.28	-6.666666667	-6.333333333
1154	38.51	73.8	83.67	34.95	33.33333333	-20
1155	38.54	74.8	83.07	43.13	46.66666667	-11.33333333
1156	38.57	76.2	82.73	4	0	-4.333333333
1157	38.61	76.2	82.6	2	0	-2.333333333
1158	38.64	76.2	82.53	4.55	1	-5
1159	38.67	76.23	82.38	14.95	-14.33333333	-8.333333333
1160	38.71	75.8	82.13	0	0	0
1161	38.74	75.8	82.13	6.59	-5.666666667	-4.333333333
1162	38.77	75.63	82	18.85	-21	-2.333333333
1163	38.81	75	81.93	0	0	0
1164	38.84	75	81.93	13.28	6.666666667	-13.33333333
1165	38.87	75.2	81.53	36.68	35.66666667	-20
1166	38.91	76.27	80.93	16.48	17.66666667	4.666666667
1167	38.94	76.8	81.07	8.3	6.666666667	-6.333333333
1168	38.97	77	80.88	6.4	-6.666666667	-2.666666667
1169	39.01	76.8	80.8	7.99	0	-9
1170	39.04	76.8	80.53	15.98	-17.66666667	0
1171	39.07	76.27	80.53	6.76	-7	-3
1172	39.11	76.06	80.44	12.04	-8.666666667	-10.33333333
1173	39.14	75.8	80.13	11.99	-13.33333333	0
1174	39.17	75.4	80.13	6.32	-6.666666667	-2
1175	39.21	75.2	80.07	33.07	33.33333333	-15.66666667
1176	39.24	76.2	79.6	40.98	41	-20
1177	39.27	77.43	79	8.56	-9.666666667	0
1178	39.31	77.14	79	6.97	6.333333333	-4.333333333
1179	39.34	77.33	78.87	2.83	-2	-2.333333333
1180	39.37	77.27	78.8	2.83	-2.333333333	-2.333333333
1181	39.41	77.2	78.73	11.65	-11	-6.666666667
1182	39.44	76.87	78.53	9.39	-10	-3.333333333
1183	39.47	76.57	78.43	15.25	-17	0.333333333
1184	39.51	76.06	78.44	9.39	-8.666666667	-5.666666667
1185	39.54	75.8	78.27	4	0	-4.666666667
1186	39.57	75.8	78.13	44.23	46.66666667	-15.33333333
1187	39.61	77.2	77.67	20.57	20	-11.33333333
1188	39.64	77.8	77.33	4.47	2.333333333	-4.333333333
1189	39.67	77.87	77.2	2.83	-2.333333333	-2.333333333
1190	39.71	77.8	77.13	0	0	0
1191	39.74	77.8	77.13	6.59	-5.666666667	-4.333333333
1192	39.77	77.63	77	19.21	-21	-4.666666667
1193	39.81	77	76.86	0	0	0
1194	39.84	77	76.86	11.1	-9	-8.666666667
1195	39.87	76.73	76.6	9.61	-10	-3.333333333
1196	39.91	76.43	76.5	26.52	25.66666667	-14.33333333
1197	39.94	77.2	76.07	31.02	33.33333333	-9
1198	39.97	78.2	75.8	4.47	4.333333333	2.333333333
1199	40.01	78.33	75.87	2.05	1.666666667	-2
1200	40.04	78.38	75.81	8.25	-6	-7
1201	40.07	78.2	75.6	6.38	-4.666666667	-5.333333333
1202	40.11	78.06	75.44	10.61	-8.666666667	-8
1203	40.14	77.8	75.2	11.3	-10	7.666666667
1204	40.18	77.5	75.43	14.09	-10	-12
1205	40.21	77.2	75.07	6.32	-6.666666667	-2.333333333
1206	40.24	77	75	8.48	-6.666666667	-6.666666667
1207	40.28	76.8	74.8	43.13	46.66666667	-11
1208	40.31	78.2	74.47	19.68	20	-9
1209	40.34	78.8	74.2	0	0	0
1210	40.38	78.8	74.2	9.1	-7.666666667	-6.666666667
1211	40.41	78.57	74	7.41	-8	-2.333333333
1212	40.44	78.33	73.93	7.2	-4.333333333	-6.666666667
1213	40.48	78.2	73.73	9.99	-11	0
1214	40.51	77.87	73.73	12.01	-12.33333333	-5.333333333
1215	40.54	77.5	73.57	7.55	-7.666666667	3.333333333
1216	40.58	77.27	73.67	15.22	-15.66666667	-6.666666667
1217	40.61	76.8	73.47	39.41	40	-18
1218	40.64	78	72.93	36.44	40	-6.666666667
1219	40.68	79.2	72.73	4	0	-4.333333333
1220	40.71	79.2	72.6	6.05	-6.666666667	-1
1221	40.74	79	72.57	6.51	-4.333333333	-5.666666667
1222	40.78	78.87	72.4	6.32	-2.333333333	-6.666666667
1223	40.81	78.8	72.2	12.09	-12.33333333	5.333333333
1224	40.84	78.43	72.36	15.44	-14.33333333	-9.666666667
1225	40.88	78	72.07	38.64	40	-15.66666667
1226	40.91	79.2	71.6	46.13	49	-15.66666667
1227	40.94	80.67	71.13	2	2	0
1228	40.98	80.73	71.13	6.29	-5.333333333	-4.333333333
1229	41.01	80.57	71	6.51	-5.666666667	-4.333333333
1230	41.04	80.4	70.87	7.2	-6.666666667	-4.666666667
1231	41.08	80.2	70.73	4	0	-4.333333333
1232	41.11	80.2	70.6	12.64	-13.33333333	-4.333333333
1233	41.14	79.8	70.47	9.06	-10	-1.333333333
1234	41.18	79.5	70.43	2.14	0	-2.333333333
1235	41.21	79.5	70.36	53.61	56.66666667	-18.66666667
1236	41.24	81.2	69.8	20.57	20	-11
1237	41.28	81.8	69.47	1.07	0.333333333	1
1238	41.31	81.81	69.5	9	-0.333333333	-10
1239	41.34	81.8	69.2	2	0	-2.333333333
1240	41.38	81.8	69.13	9.23	-8	-6.333333333
1241	41.41	81.56	68.94	11.62	-12	-4.666666667
1242	41.44	81.2	68.8	38.12	39.33333333	-16.33333333
1243	41.48	82.38	68.31	29.88	29.66666667	-14.66666667
1244	41.51	83.27	67.87	4	4.333333333	0
1245	41.54	83.4	67.87	9.91	8.333333333	-7.333333333
1246	41.58	83.65	67.65	8	5.333333333	-7
1247	41.61	83.81	67.44	13.64	-14.33333333	-4.333333333
1248	41.64	83.38	67.31	10.92	-10.66666667	-6
1249	41.68	83.06	67.13	4.19	-2	-4.333333333
1250	41.71	83	67	11.39	-12.33333333	-2
1251	41.74	82.63	66.94	13.39	-14.33333333	-4.666666667
1252	41.78	82.2	66.8	27.37	28.66666667	-10
1253	41.81	83.06	66.5	39.02	38	-21
1254	41.84	84.2	65.87	5.99	6.666666667	0
1255	41.88	84.4	65.87	2	2.333333333	0
1256	41.91	84.47	65.87	2.83	-2.333333333	-2.333333333
1257	41.94	84.4	65.8	8.94	-4.333333333	-9
1258	41.98	84.27	65.53	7.74	-7	-5
1259	42.01	84.06	65.38	2.65	-2	-2.333333333
1260	42.04	84	65.31	21.16	-23.66666667	-0.666666667
1261	42.08	83.29	65.29	7.38	-3	-7.333333333
1262	42.11	83.2	65.07	9.15	8	-6.333333333
1263	42.14	83.44	64.88	51.16	52	-23
1264	42.18	85	64.19	6.45	6.666666667	2.666666667
1265	42.21	85.2	64.27	10.73	10	-6.666666667
1266	42.24	85.5	64.07	9.3	-7.666666667	-6.666666667
1267	42.28	85.27	63.87	2.83	-2.333333333	-2.333333333
1268	42.31	85.2	63.8	2	0	-2.333333333
1269	42.34	85.2	63.73	14.41	-13.33333333	-8.666666667
1270	42.38	84.8	63.47	9.06	-10	-1.333333333
1271	42.41	84.5	63.43	13.11	-14.66666667	0.333333333
1272	42.44	84.06	63.44	5.92	-2	-6.333333333
1273	42.48	84	63.25	39.15	40	-17.33333333
1274	42.51	85.2	62.73	22.34	22.33333333	-11
1275	42.54	85.87	62.4	11.31	8.666666667	-9
1276	42.58	86.13	62.13	2	-2.333333333	-0.333333333
1277	42.61	86.06	62.12	3.94	-2	-4
1278	42.64	86	62	1.87	0	-2
1279	42.68	86	61.94	16.51	-17.66666667	-4.666666667
1280	42.71	85.47	61.8	8.94	-9	-4.333333333
1281	42.74	85.2	61.67	7.8	-6.666666667	-5.666666667
1282	42.78	85	61.5	14.98	-16.66666667	0
1283	42.81	84.5	61.5	13.02	7.666666667	-12.33333333
1284	42.84	84.73	61.13	46.88	50.66666667	-12.66666667
1285	42.88	86.25	60.75	13.64	14.66666667	-4
1286	42.91	86.69	60.63	7.95	6.333333333	-6.333333333
1287	42.94	86.88	60.44	7.46	-2.666666667	-8
1288	42.98	86.8	60.2	4.47	-4.333333333	-2.333333333
1289	43.01	86.67	60.13	20.07	-22.33333333	-2
1290	43.04	86	60.07	6.27	-6.666666667	2
1291	43.08	85.8	60.13	5.99	0	-6.666666667
1292	43.11	85.8	59.93	23.98	-26.66666667	0
1293	43.14	85	59.93	9.88	6.666666667	-8.666666667
1294	43.18	85.2	59.67	58.2	60	-24.33333333
1295	43.21	87	58.94	12.17	13.33333333	-2.333333333
1296	43.24	87.4	58.87	4.47	2.333333333	-4.666666667
1297	43.28	87.47	58.73	4.33	3	-3.333333333
1298	43.31	87.56	58.63	9.28	-9.666666667	-3.333333333
1299	43.35	87.27	58.53	2	-2.333333333	0
1300	43.38	87.2	58.53	7.01	-6.666666667	-4
1301	43.41	87	58.41	19.29	6.666666667	-20.33333333
1302	43.45	87.2	57.8	50.54	53.33333333	-17.66666667
1303	43.48	88.8	57.27	10.62	11	-4.666666667
1304	43.51	89.13	57.13	8.83	4.666666667	-8.666666667
1305	43.55	89.27	56.87	0	0	0
1306	43.58	89.27	56.87	2.83	-2.333333333	-2.333333333
1307	43.61	89.2	56.8	8.22	-4.666666667	-8
1308	43.65	89.06	56.56	8.37	-8.666666667	-3
1309	43.68	88.8	56.47	4.47	-2.333333333	-4.666666667
1310	43.71	88.73	56.33	21.99	-24.33333333	-0.666666667
1311	43.75	88	56.31	20.26	18.66666667	-12.33333333
1312	43.78	88.56	55.94	56.87	60.66666667	-18.66666667
1313	43.81	90.38	55.38	11.22	11.66666667	-3.666666667
1314	43.85	90.73	55.27	4.47	2.333333333	-4.666666667
1315	43.88	90.8	55.13	2	0	-2
1316	43.91	90.8	55.07	15.22	-15.66666667	-6.666666667
1317	43.95	90.33	54.87	4.47	-4.333333333	-2.333333333
1318	43.98	90.2	54.8	6.67	-4.666666667	-5.666666667
1319	44.01	90.06	54.63	18.45	-18.66666667	8.333333333
1320	44.05	89.5	54.88	17.27	-14.66666667	-12.66666667
1321	44.08	89.06	54.5	1.87	-2	0
1322	44.11	89	54.5	44.52	46	-18.66666667
1323	44.15	90.38	53.94	26.81	29.66666667	-2.333333333
1324	44.18	91.27	53.87	2	2	0
1325	44.21	91.33	53.87	8.72	7.666666667	-6
1326	44.25	91.56	53.69	10.88	-12	-0.666666667
1327	44.28	91.2	53.67	4	0	-4.666666667
1328	44.31	91.2	53.53	7.64	-6.666666667	-5
1329	44.35	91	53.38	41.76	40	-23.66666667
1330	44.38	92.2	52.67	30.52	28.66666667	-18
1331	44.41	93.06	52.13	13.41	13.66666667	-6.666666667
1332	44.45	93.47	51.93	4.47	-4.666666667	-2
1333	44.48	93.33	51.87	2.83	2.333333333	-2.333333333
1334	44.51	93.4	51.8	6.32	-6.666666667	-2.333333333
1335	44.55	93.2	51.73	14.13	-11	-11
1336	44.58	92.87	51.4	4.47	-2.333333333	-4.333333333
1337	44.61	92.8	51.27	7.5	-8	-2.666666667
1338	44.65	92.56	51.19	16.96	-18.66666667	2
1339	44.68	92	51.25	14.63	12.66666667	-10.33333333
1340	44.71	92.38	50.94	55.31	54	-29.33333333
1341	44.75	94	50.06	16.86	18.66666667	0
1342	44.78	94.56	50.06	4.19	2.333333333	-4
1343	44.81	94.63	49.94	6.28	-5.333333333	-4.666666667
1344	44.85	94.47	49.8	4	-4.666666667	0
1345	44.88	94.33	49.8	6.32	-2	-6.666666667
1346	44.91	94.27	49.6	2	0	-2.333333333
1347	44.95	94.27	49.53	63.49	64.33333333	-28.66666667
1348	44.98	96.2	48.67	24.94	26.66666667	-7.666666667
1349	45.01	97	48.44	1.87	0	-2
1350	45.05	97	48.38	0	0	0
1351	45.08	97	48.38	9.4	-6.666666667	-8.333333333
1352	45.11	96.8	48.13	0	0	0
1353	45.15	96.8	48.13	5.23	-3.666666667	-4.333333333
1354	45.18	96.69	48	6.75	-6.333333333	-4
1355	45.21	96.5	47.88	15.45	-16.66666667	-4.333333333
1356	45.25	96	47.75	6.49	-6.666666667	-2.666666667
1357	45.28	95.8	47.67	36.3	38	-14
1358	45.31	96.94	47.25	45.57	50	-8.333333333
1359	45.35	98.44	47	3.75	4	0
1360	45.38	98.56	47	4.19	4.333333333	-2
1361	45.41	98.69	46.94	4.19	-4.333333333	2
1362	45.45	98.56	47	4.19	-2	-4
1363	45.48	98.5	46.88	7.34	-7.666666667	-2.666666667
1364	45.51	98.27	46.8	4.47	-2.333333333	-4.333333333
1365	45.55	98.2	46.67	49.35	51	-20
1366	45.58	99.73	46.07	30.04	32.66666667	-8.333333333
1367	45.61	100.71	45.82	3.94	3.666666667	-2
1368	45.65	100.82	45.76	6.97	-0.666666667	-7.666666667
1369	45.68	100.8	45.53	2	0	-2
1370	45.71	100.8	45.47	4.47	-2.333333333	-4.666666667
1371	45.75	100.73	45.33	5.99	0	-6.666666667
1372	45.78	100.73	45.13	55.01	55	-27.33333333
1373	45.81	102.38	44.31	19.56	20.66666667	-6
1374	45.85	103	44.13	13.29	13.33333333	-6.666666667
1375	45.88	103.4	43.93	2.83	-2.333333333	-2
1376	45.91	103.33	43.87	4.47	-2	-4.666666667
1377	45.95	103.27	43.73	4.47	-2.333333333	-4.333333333
1378	45.98	103.2	43.6	13.4	-13.33333333	-6.666666667
1379	46.01	102.8	43.4	1.18	0.333333333	1.333333333
1380	46.05	102.81	43.44	10.6	-8.333333333	-8.333333333
1381	46.08	102.56	43.19	15.1	14.66666667	-8.333333333
1382	46.11	103	42.94	58.3	60	-24.66666667
1383	46.15	104.8	42.2	4	0	4.333333333
1384	46.18	104.8	42.33	11.65	6.666666667	-11
1385	46.21	105	42	1.87	0	-2
1386	46.25	105	41.94	0	0	0
1387	46.28	105	41.94	7.49	0	-8.333333333
1388	46.31	105	41.69	11.24	0	-12.66666667
1389	46.35	105	41.31	68.71	73.33333333	-21.33333333
1390	46.38	107.2	40.67	11.96	12	-5.666666667
1391	46.41	107.56	40.5	8.7	8	-5.666666667
1392	46.45	107.8	40.33	5.99	0	-6.666666667
1393	46.48	107.8	40.13	8.39	6.666666667	-6.333333333
1394	46.51	108	39.94	11.24	-12.33333333	0
1395	46.55	107.63	39.94	4.19	-4.333333333	-2
1396	46.58	107.5	39.88	8.18	-7.666666667	-5
1397	46.62	107.27	39.73	8.63	-9	-3.333333333
1398	46.65	107	39.63	15.45	-16.66666667	4
1399	46.68	106.5	39.75	30.42	26.33333333	-21
1400	46.72	107.29	39.12	46.37	51	-8
1401	46.75	108.82	38.88	13.51	15	-2.666666667
1402	46.78	109.27	38.8	2.83	-2.333333333	-2.333333333
1403	46.82	109.2	38.73	4	0	-4.333333333
1404	46.85	109.2	38.6	7.72	-6.666666667	-5.333333333
1405	46.88	109	38.44	1.87	0	-2
1406	46.92	109	38.38	8.63	-9	-3.666666667
1407	46.95	108.73	38.27	27.71	25.66666667	-17.33333333
1408	46.98	109.5	37.75	41.57	43.33333333	-16
1409	47.02	110.8	37.27	21.52	22.33333333	-9
1410	47.05	111.47	37	4	0	-4.333333333
1411	47.08	111.47	36.87	2	-2.333333333	0
1412	47.12	111.4	36.87	2	0	-2.333333333
1413	47.15	111.4	36.8	8.48	-6.666666667	-6.666666667
1414	47.18	111.2	36.6	11.57	10	-8
1415	47.22	111.5	36.36	62.59	62.66666667	-30.66666667
1416	47.25	113.38	35.44	20.94	20.66666667	-10.33333333
1417	47.28	114	35.13	4.19	2	-4.333333333
1418	47.32	114.06	35	7.31	7	-4.333333333
1419	47.35	114.27	34.87	4	0	-4.666666667
1420	47.38	114.27	34.73	9.29	-7	-7.666666667
1421	47.42	114.06	34.5	4.19	-2	-4
1422	47.45	114	34.38	2.65	-2	-2.333333333
1423	47.48	113.94	34.31	21.88	-24	-4.666666667
1424	47.52	113.22	34.17	24.3	26	-7.666666667
1425	47.55	114	33.94	57.26	57.66666667	-27
1426	47.58	115.73	33.13	9.92	9	-6.333333333
1427	47.62	116	32.94	1.87	0	2
1428	47.65	116	33	11.39	2	-12.33333333
1429	47.68	116.06	32.63	1.87	0	-2.333333333
1430	47.72	116.06	32.56	4.19	-2	-4
1431	47.75	116	32.44	10.91	-6.666666667	-10.33333333
1432	47.78	115.8	32.13	54.89	54.66666667	-27.33333333
1433	47.82	117.44	31.31	29.99	29.66666667	-14.66666667
1434	47.85	118.33	30.87	7.71	7.666666667	-4
1435	47.88	118.56	30.75	5.92	2.333333333	-6.333333333
1436	47.92	118.63	30.56	1.02	0.666666667	1
1437	47.95	118.65	30.59	13.77	-12	-10
1438	47.98	118.29	30.29	13.69	-14	-5.333333333
1439	48.02	117.87	30.13	2.83	-2.333333333	-2
1440	48.05	117.8	30.07	6.52	-5.666666667	-4.333333333
1441	48.08	117.63	29.94	3.75	-4.333333333	0
1442	48.12	117.5	29.94	42.08	41	-22.33333333
1443	48.15	118.73	29.27	39.22	42.33333333	-11
1444	48.18	120	28.94	8.57	6.666666667	-7
1445	48.22	120.2	28.73	8.12	-4.666666667	-7.666666667
1446	48.25	120.06	28.5	3.75	0	-4
1447	48.28	120.06	28.38	1.87	-2	0
1448	48.32	120	28.38	7.96	-6.666666667	-6
1449	48.35	119.8	28.2	35.66	36	-16.33333333
1450	48.38	120.88	27.71	54.62	56	-23.66666667
1451	48.42	122.56	27	13.24	14.66666667	-2
1452	48.45	123	26.94	7.79	-4	-7.666666667
1453	48.48	122.88	26.71	6.9	6	-5
1454	48.52	123.06	26.56	5.92	-2	-6
1455	48.55	123	26.38	6.82	-6.666666667	-3.666666667
1456	48.58	122.8	26.27	22.42	21.33333333	-13
1457	48.62	123.44	25.88	53.67	52	-29.33333333
1458	48.65	125	25	10.76	11	-4.333333333
1459	48.68	125.33	24.87	10.26	10	-6
1460	48.72	125.63	24.69	0	0	0
1461	48.75	125.63	24.69	3.75	0	-4.333333333
1462	48.78	125.63	24.56	11.85	-4.333333333	-12.33333333
1463	48.82	125.5	24.19	7.49	0	-8.333333333
1464	48.85	125.5	23.94	56.1	58	-23.33333333
1465	48.88	127.24	23.24	23.98	25.33333333	-8
1466	48.92	128	23	9.99	9	-6.666666667
1467	48.95	128.27	22.8	12.29	12.66666667	-5
1468	48.98	128.65	22.65	7.84	2.666666667	-8.333333333
1469	49.02	128.73	22.4	8.86	-3.333333333	-9
1470	49.05	128.63	22.13	24.73	-27.66666667	0
1471	49.08	127.8	22.13	0	0	0
1472	49.12	127.8	22.13	7.87	-5.666666667	-6.333333333
1473	49.15	127.63	21.94	17.27	14.33333333	-12.66666667
1474	49.18	128.06	21.56	61.01	64.66666667	-20.66666667
1475	49.22	130	20.94	10.21	11	-2.333333333
1476	49.25	130.33	20.87	0	0	0
1477	49.28	130.33	20.87	19.78	15.66666667	-15.66666667
1478	49.32	130.8	20.4	2.83	-2.333333333	-2.333333333
1479	49.35	130.73	20.33	7.66	-7.666666667	3.666666667
1480	49.38	130.5	20.44	22.15	-23.33333333	-8
1481	49.42	129.8	20.2	59.14	58.66666667	-29.66666667
1482	49.45	131.56	19.31	35.85	39	-8
1483	49.48	132.73	19.07	10.6	11	-4.333333333
1484	49.52	133.06	18.94	9.03	-2	-10
1485	49.55	133	18.64	6.42	0	-7
1486	49.58	133	18.43	7.93	-4.333333333	-7.666666667
1487	49.62	132.87	18.2	4.47	-2.333333333	-4.333333333
1488	49.65	132.8	18.07	0	0	0
1489	49.68	132.8	18.07	10.67	-10	-6.333333333
1490	49.72	132.5	17.88	12.94	7	-12.66666667
1491	49.75	132.71	17.5	53.52	57.33333333	-16.66666667
1492	49.79	134.43	17	19.15	19	-9.666666667
1493	49.82	135	16.71	9.63	-2.333333333	-10.33333333
1494	49.85	134.93	16.4	2	0	-2.333333333
1495	49.89	134.93	16.33	2.83	-2	-2
1496	49.92	134.87	16.27	4.47	-2.333333333	-4.666666667
1497	49.95	134.8	16.13	8.58	6.666666667	-6.666666667
1498	49.99	135	15.93	59.81	60	-28.66666667
1499	50.02	136.8	15.07	25.87	27.66666667	-8.666666667
1500	50.05	137.63	14.81	11.62	12.33333333	-3.333333333
1501	50.09	138	14.71	6.42	0	-7
1502	50.12	138	14.5	9.84	-4.333333333	-10
1503	50.15	137.87	14.2	4.47	-2.333333333	-4.333333333
1504	50.19	137.8	14.07	0	0	0
1505	50.22	137.8	14.07	46.47	46.66666667	-22.33333333
1506	50.25	139.2	13.4	40.21	40	-20
1507	50.29	140.4	12.8	18.59	20	-5.333333333
1508	50.32	141	12.64	6.42	0	-7
1509	50.35	141	12.43	4.08	-4	-1.666666667
1510	50.39	140.88	12.38	9.24	-0.333333333	-10.33333333
1511	50.42	140.87	12.07	2.83	-2.333333333	2
1512	50.45	140.8	12.13	7.25	4.333333333	-6.666666667
1513	50.49	140.93	11.93	21.84	-24.33333333	0
1514	50.52	140.2	11.93	9.99	0	-11
1515	50.55	140.2	11.6	35.79	37	-15
1516	50.59	141.31	11.15	36.03	39.66666667	-5
1517	50.62	142.5	11	19.74	16.66666667	-14.33333333
1518	50.65	143	10.57	0.86	0	1
1519	50.69	143	10.6	9.42	0	-10.33333333
1520	50.72	143	10.29	10.92	2.333333333	-12
1521	50.75	143.07	9.93	9.06	-10	-0.333333333
1522	50.79	142.77	9.92	9.39	-9	5.333333333
1523	50.82	142.5	10.08	4.99	0	-5.333333333
1524	50.85	142.5	9.92	9.2	-9	-5
1525	50.89	142.23	9.77	11.53	0	-13
1526	50.92	142.23	9.38	50.56	51.33333333	-23
1527	50.95	143.77	8.69	21.91	24.33333333	-0.666666667
1528	50.99	144.5	8.67	8.94	9	-4.333333333
1529	51.02	144.77	8.54	8.15	-9	-1.333333333
1530	51.05	144.5	8.5	11.53	4.666666667	-12
1531	51.09	144.64	8.14	10.24	-11	-2
1532	51.12	144.31	8.08	2.31	-2.666666667	0
1533	51.15	144.23	8.08	18.01	-15.33333333	-13
1534	51.19	143.77	7.69	8.1	-9	-0.666666667
1535	51.22	143.5	7.67	7.05	-4	-7
1536	51.25	143.38	7.46	58.96	63	-18.33333333
1537	51.29	145.27	6.91	30.09	33.33333333	-3
1538	51.32	146.27	6.82	2.72	0	3
1539	51.35	146.27	6.91	5.45	0	-6
1540	51.39	146.27	6.73	8.2	-9	0.666666667
1541	51.42	146	6.75	12.05	9	-10
1542	51.45	146.27	6.45	15.27	-16.33333333	-4
1543	51.49	145.78	6.33	15.16	-17	1
1544	51.52	145.27	6.36	0	0	0
1545	51.55	145.27	6.36	14.86	-16.33333333	-1
1546	51.59	144.78	6.33	8.38	-9.333333333	-1
1547	51.62	144.5	6.3	25.78	16.66666667	23.33333333
1548	51.65	145	7	37.46	-33.33333333	-25
1549	51.69	144	6.25	22.48	0	25
1550	51.72	144	7	0	0	0
1551	51.75	144	7	0	0	0
1552	51.79	144	7	67.01	-66.66666667	-33.33333333
1553	51.82	142	6	29.97	33.33333333	0
1554	51.85	143	6	0	0	0
1555	51.89	143	6	0	0	0
1556	51.92	143	6	0	0	0
1557	51.95	143	6	0	0	0
1558	51.99	143	6	0	0	0
1559	52.02	143	6	0	0	0
1560	52.05	143	6	0	0	0
1561	52.09	143	6	0	0	0
1562	52.12	143	6	29.97	0	33.33333333
1563	52.15	143	7	0	0	0
1564	52.19	143	7	59.94	66.66666667	0
1565	52.22	145	7	12.01	7.333333333	-11
1566	52.25	145.22	6.67	15.81	16.33333333	6.333333333
1567	52.29	145.71	6.86	12.64	13.33333333	4.666666667
1568	52.32	146.11	7	8.15	-6.666666667	6
1569	52.35	145.91	7.18	9.92	3	10.66666667
1570	52.39	146	7.5	52.68	50	30.66666667
1571	52.42	147.5	8.42	27.69	19	24
1572	52.45	148.07	9.14	10.92	-2.333333333	12
1573	52.49	148	9.5	10.87	10.33333333	6.333333333
1574	52.52	148.31	9.69	5.15	-2.666666667	5.333333333
1575	52.55	148.23	9.85	14.58	15.33333333	5
1576	52.59	148.69	10	55.21	61.33333333	-2.333333333
1577	52.62	150.53	9.93	17.73	20	0.333333333
1578	52.65	151.13	9.94	24.1	-14.66666667	22.66666667
1579	52.69	150.69	10.62	13.83	15.33333333	0
1580	52.72	151.15	10.62	2.31	2.666666667	0
1581	52.75	151.23	10.62	16.78	-18	5
1582	52.79	150.69	10.77	10.93	2.333333333	-12
1583	52.82	150.76	10.41	34.99	36.66666667	-13.66666667
1584	52.85	151.86	10	28.09	29	-11
1585	52.89	152.73	9.67	12.89	11.66666667	-8.333333333
1586	52.92	153.08	9.42	6.79	7.666666667	-1.333333333
1587	52.96	153.31	9.38	9.35	-10.33333333	-1.666666667
1588	52.99	153	9.33	5.85	-2.666666667	-6
1589	53.02	152.92	9.15	4.61	-5	0
1590	53.06	152.77	9.15	8.98	-9	4.666666667
1591	53.09	152.5	9.29	14.36	-14.33333333	-7.333333333
1592	53.12	152.07	9.07	4.79	-2.333333333	-4.666666667
1593	53.16	152	8.93	10.63	4.333333333	-11
1594	53.19	152.13	8.6	46.96	45.66666667	-25.66666667
1595	53.22	153.5	7.83	18.05	19	-6.333333333
1596	53.26	154.07	7.64	4.3	0.333333333	-4.666666667
1597	53.29	154.08	7.5	12.67	14	-2.333333333
1598	53.32	154.5	7.43	4.79	-2.333333333	-4.666666667
1599	53.36	154.43	7.29	12.92	-14.33333333	1.333333333
1600	53.39	154	7.33	9.25	-10.33333333	-0.666666667
1601	53.42	153.69	7.31	2.31	0	-2.666666667
1602	53.46	153.69	7.23	15.46	-15.33333333	-7.666666667
1603	53.49	153.23	7	6.06	-1	6.666666667
1604	53.52	153.2	7.2	27.4	-29.66666667	-6.666666667
1605	53.56	152.31	7	5.76	6.333333333	0
1606	53.59	152.5	7	8.39	-9	-2.666666667
1607	53.62	152.23	6.92	8.05	-7.666666667	-4.333333333
1608	53.66	152	6.79	15.05	-16.66666667	1.333333333
1609	53.69	151.5	6.83	8.08	-9	0.666666667
1610	53.72	151.23	6.85	7.15	-7.666666667	-2
1611	53.76	151	6.79	0	0	0
1612	53.79	151	6.79	29.97	33.33333333	0
1613	53.82	152	6.79	13.02	14.33333333	2.333333333
1614	53.86	152.43	6.86	12.84	-14.33333333	0
1615	53.89	152	6.86	2.14	2.333333333	0
1616	53.92	152.07	6.86	11.53	-12.66666667	2
1617	53.96	151.69	6.92	0	0	0
1618	53.99	151.69	6.92	8.15	-8.666666667	-2
1619	54.02	151.43	6.86	19.86	-22	2
1620	54.06	150.77	6.92	3.26	-2.666666667	2.666666667
1621	54.09	150.69	7	14.89	-16.33333333	-2.333333333
1622	54.12	150.2	6.93	6	-6.666666667	0
1623	54.16	150	6.93	8.27	-9	2.333333333
1624	54.19	149.73	7	4	0	4.333333333
1625	54.22	149.73	7.13	26	28	7.666666667
1626	54.26	150.57	7.36	19.78	22	0.666666667
1627	54.29	151.23	7.38	8.78	9	4
1628	54.32	151.5	7.5	8.59	-7.666666667	5.666666667
1629	54.36	151.27	7.67	2.83	-2.333333333	2
1630	54.39	151.2	7.73	6.2	-6.666666667	2
1631	54.42	151	7.79	20.13	-22.33333333	2.666666667
1632	54.46	150.33	7.87	5	5.666666667	0.333333333
1633	54.49	150.5	7.88	8.99	-10	-0.333333333
1634	54.52	150.2	7.87	14.86	-16.33333333	-1.666666667
1635	54.56	149.71	7.82	5.57	1.666666667	6
1636	54.59	149.76	8	34.03	34.66666667	15.66666667
1637	54.62	150.8	8.47	21.51	23.33333333	5.333333333
1638	54.66	151.5	8.63	7.51	7.666666667	-3.333333333
1639	54.69	151.73	8.53	6.9	-5.666666667	5.333333333
1640	54.72	151.56	8.69	1.87	-2	0
1641	54.76	151.5	8.69	1.87	-2	0
1642	54.79	151.44	8.69	13.15	-14.66666667	1
1643	54.82	151	8.72	1.66	-2	0
1644	54.86	150.94	8.72	8.61	-7.666666667	5.333333333
1645	54.89	150.71	8.88	12.34	-14	0
1646	54.92	150.29	8.88	5.99	-6	2.333333333
1647	54.96	150.11	8.95	8.24	-7.333333333	-5.666666667
1648	54.99	149.89	8.78	7.06	-7	3.666666667
1649	55.02	149.68	8.89	4.73	0	5.333333333
1650	55.06	149.68	9.05	37.48	40.33333333	11.33333333
1651	55.09	150.89	9.39	15.29	15.33333333	-7
1652	55.12	151.35	9.18	11.83	12	-6
1653	55.16	151.71	9	12.71	-12	8
1654	55.19	151.35	9.24	1.76	0	1.666666667
1655	55.22	151.35	9.29	3.94	-2	4
1656	55.26	151.29	9.41	3.94	-3.666666667	-2
1657	55.29	151.18	9.35	3.94	-2	4
1658	55.32	151.12	9.47	14.64	-16.33333333	-1.666666667
1659	55.36	150.63	9.42	5.69	-6.333333333	-1
1660	55.39	150.44	9.39	7.99	6.333333333	6.333333333
1661	55.42	150.63	9.58	36.47	39.66666667	8
1662	55.46	151.82	9.82	6.68	6	-4.333333333
1663	55.49	152	9.69	10.54	11	3.666666667
1664	55.52	152.33	9.8	7.78	0.666666667	8.666666667
1665	55.56	152.35	10.06	0	0	0
1666	55.59	152.35	10.06	3.53	-3.666666667	0
1667	55.62	152.24	10.06	1.81	-0.666666667	-2
1668	55.66	152.22	10	21.73	-24	2
1669	55.69	151.5	10.06	2.21	-2	1.666666667
1670	55.72	151.44	10.11	4.71	-3.666666667	-3.666666667
1671	55.76	151.33	10	30.7	33.33333333	7.333333333
1672	55.79	152.33	10.22	37.18	39.66666667	11.66666667
1673	55.82	153.52	10.57	9.14	-6.333333333	-8
1674	55.86	153.33	10.33	8.32	5.666666667	7.666666667
1675	55.89	153.5	10.56	7.64	7	5
1676	55.92	153.71	10.71	16.96	-18.66666667	-3.666666667
1677	55.96	153.15	10.6	3	-3.333333333	0
1678	55.99	153.05	10.6	6.61	-7	-2.333333333
1679	56.02	152.84	10.53	17.42	-1.666666667	19.33333333
1680	56.06	152.79	11.11	11.34	-0.666666667	-12.66666667
1681	56.09	152.77	10.73	16.44	-14.66666667	11
1682	56.12	152.33	11.06	11.66	-12.66666667	1.666666667
1683	56.16	151.95	11.11	5.46	-2	5.666666667
1684	56.19	151.89	11.28	12.34	-6	-12.66666667
1685	56.23	151.71	10.9	11.98	-11.33333333	7
1686	56.26	151.37	11.11	18.54	-14.33333333	15
1687	56.29	150.94	11.56	13.32	-14.66666667	0
1688	56.33	150.5	11.56	1.66	0	1.666666667
1689	56.36	150.5	11.61	51.33	57	-2.666666667
1690	56.39	152.21	11.53	7.57	2.666666667	7.666666667
1691	56.43	152.29	11.76	23.06	3	-25.33333333
1692	56.46	152.38	11	3.19	1.666666667	3.333333333
1693	56.49	152.43	11.1	36.3	-18.33333333	36
1694	56.53	151.88	12.18	7.87	-8.333333333	-1.666666667
1695	56.56	151.63	12.13	11.24	0	12.33333333
1696	56.59	151.63	12.5	31.84	31	16.66666667
1697	56.63	152.56	13	20.91	8.666666667	21.66666667
1698	56.66	152.82	13.65	6.7	-6.333333333	3.333333333
1699	56.69	152.63	13.75	11.39	-2.333333333	12.66666667
1700	56.73	152.56	14.13	16.11	-14.33333333	10.33333333
1701	56.76	152.13	14.44	0	0	0
1702	56.79	152.13	14.44	19.91	16.66666667	14.66666667
1703	56.83	152.63	14.88	33.03	26	25.66666667
1704	56.86	153.41	15.65	8.99	10	2
1705	56.89	153.71	15.71	7.05	0	7.666666667
1706	56.93	153.71	15.94	11.17	-12.66666667	0
1707	56.96	153.33	15.94	8.32	-9	0
1708	56.99	153.06	15.94	7.75	-8	4
1709	57.03	152.82	16.06	5.29	0	6
1710	57.06	152.82	16.24	12.98	-12.66666667	6.666666667
1711	57.09	152.44	16.44	6.34	-6.666666667	-1
1712	57.13	152.24	16.41	7.88	3.666666667	8
1713	57.16	152.35	16.65	44.18	43.33333333	23.33333333
1714	57.19	153.65	17.35	5.57	5.666666667	2
1715	57.23	153.82	17.41	6.96	6	5
1716	57.26	154	17.56	9.92	-2	11
1717	57.29	153.94	17.89	1.66	0	1.666666667
1718	57.33	153.94	17.94	7.8	-8.666666667	0.333333333
1719	57.36	153.68	17.95	17.86	-19	5.333333333
1720	57.39	153.11	18.11	3.72	-3.666666667	2
1721	57.43	153	18.17	3.33	-3.666666667	0
1722	57.46	152.89	18.17	6.38	-5	5
1723	57.49	152.74	18.32	19.43	18.33333333	11
1724	57.53	153.29	18.65	41.45	44.66666667	11.66666667
1725	57.56	154.63	19	7.89	8.666666667	2
1726	57.59	154.89	19.06	7.06	5.666666667	5.333333333
1727	57.63	155.06	19.22	6.38	5	5
1728	57.66	155.21	19.37	4.99	-5.333333333	1.666666667
1729	57.69	155.05	19.42	10.59	-11.33333333	-2.333333333
1730	57.73	154.71	19.35	7.58	-7	5
1731	57.76	154.5	19.5	8.99	-9.666666667	-2.666666667
1732	57.79	154.21	19.42	15.77	-14	10.66666667
1733	57.83	153.79	19.74	9.15	5	8.666666667
1734	57.86	153.94	20	54.21	59	13.66666667
1735	57.89	155.71	20.41	13.61	15	-1.333333333
1736	57.93	156.16	20.37	4.99	5.333333333	1.666666667
1737	57.96	156.32	20.42	4.06	0.333333333	4.666666667
1738	57.99	156.33	20.56	1.66	0	1.666666667
1739	58.03	156.33	20.61	2.35	-1.666666667	2
1740	58.06	156.28	20.67	17.91	-20	2.333333333
1741	58.09	155.68	20.74	3.53	-1.666666667	3.333333333
1742	58.13	155.63	20.84	7.52	-8	-2
1743	58.16	155.39	20.78	10.67	-11.33333333	3.666666667
1744	58.19	155.05	20.89	26.91	28	11
1745	58.23	155.89	21.22	39.3	43	8.333333333
1746	58.26	157.18	21.47	7.88	7.666666667	4
1747	58.29	157.41	21.59	10.8	-11.66666667	-3
1748	58.33	157.06	21.5	8.06	6	7
1749	58.36	157.24	21.71	3.94	-2	3.666666667
1750	58.39	157.18	21.82	4.12	-4	2.333333333
1751	58.43	157.06	21.89	10.6	-11.66666667	1.666666667
1752	58.46	156.71	21.94	14.78	13.33333333	9.333333333
1753	58.49	157.11	22.22	50.41	54	15
1754	58.53	158.73	22.67	13.6	15	3
1755	58.56	159.18	22.76	3.94	2	4
1756	58.59	159.24	22.88	11.29	-8	10
1757	58.63	159	23.18	4.99	-4	3.666666667
1758	58.66	158.88	23.29	3.94	-4	2
1759	58.69	158.76	23.35	1.76	-1.666666667	0
1760	58.73	158.71	23.35	7.58	-7	5
1761	58.76	158.5	23.5	15.1	-16.66666667	2
1762	58.79	158	23.56	38.72	41.33333333	12.66666667
1763	58.83	159.24	23.94	38.7	37	21.66666667
1764	58.86	160.35	24.59	2.49	2	2
1765	58.89	160.41	24.65	0	0	0
1766	58.93	160.41	24.65	1.76	-2	0
1767	58.96	160.35	24.65	3.53	0	3.666666667
1768	58.99	160.35	24.76	1.76	-2	0
1769	59.03	160.29	24.76	11.78	-11.66666667	6
1770	59.06	159.94	24.94	5.26	-1.666666667	5.666666667
1771	59.09	159.89	25.11	21.71	-24	-1.666666667
1772	59.13	159.17	25.06	18.45	18	9.666666667
1773	59.16	159.71	25.35	44.16	45	19.66666667
1774	59.19	161.06	25.94	7.39	7.666666667	-2
1775	59.23	161.29	25.88	1.76	0	2
1776	59.26	161.29	25.94	9.9	2.666666667	10.66666667
1777	59.29	161.37	26.26	8.24	-8.666666667	-3
1778	59.33	161.11	26.17	10.27	-9.666666667	6
1779	59.36	160.82	26.35	3.53	-3.666666667	0
1780	59.4	160.71	26.35	6.75	-7	3
1781	59.43	160.5	26.44	4.99	0	5.666666667
1782	59.46	160.5	26.61	22.05	-24.66666667	-0.666666667
1783	59.5	159.76	26.59	43.1	43.33333333	21
1784	59.53	161.06	27.22	36.68	40	6.666666667
1785	59.56	162.26	27.42	4.22	3	3.666666667
1786	59.6	162.35	27.53	0	0	0
1787	59.63	162.35	27.53	7.27	-2	7.666666667
1788	59.66	162.29	27.76	1.76	-1.666666667	0
1789	59.7	162.24	27.76	20.88	-22.66666667	-5
1790	59.73	161.56	27.61	8.8	-7	7
1791	59.76	161.35	27.82	61.5	61	31.33333333
1792	59.8	163.18	28.76	25.67	27.33333333	8
1793	59.83	164	29	5.62	0	6.333333333
1794	59.86	164	29.19	13.93	8	13.33333333
1795	59.9	164.24	29.59	7.12	-8	-1
1796	59.93	164	29.56	6.82	-6	-5
1797	59.96	163.82	29.41	10.08	-2.666666667	11
1798	60	163.74	29.74	13.29	-15	0.666666667
1799	60.03	163.29	29.76	1.76	-1.666666667	0
1800	60.06	163.24	29.76	16.97	-18.66666667	4.333333333
1801	60.1	162.68	29.89	11.15	-12	2
1802	60.13	162.32	29.95	11.59	-12.66666667	3.666666667
1803	60.16	161.94	30.06	3.72	-1.666666667	3.666666667
1804	60.2	161.89	30.17	33.51	33.33333333	16.66666667
1805	60.23	162.89	30.67	36.1	39	9
1806	60.26	164.06	30.94	5.44	6	-2
1807	60.3	164.24	30.88	5.29	0	6
1808	60.33	164.24	31.06	11.83	-12	6
1809	60.36	163.88	31.24	5.57	-5.666666667	1.666666667
1810	60.4	163.71	31.29	3.53	0	4
1811	60.43	163.71	31.41	19.3	-21.66666667	1
1812	60.46	163.06	31.44	35.83	35.33333333	18.66666667
1813	60.5	164.12	32	44.05	46	16.66666667
1814	60.53	165.5	32.5	10.66	7.333333333	9.333333333
1815	60.56	165.72	32.78	4.36	3.333333333	3.333333333
1816	60.6	165.82	32.88	5.57	-2	6
1817	60.63	165.76	33.06	7.05	-6.666666667	3.666666667
1818	60.66	165.56	33.17	8.39	6.666666667	6
1819	60.7	165.76	33.35	43.79	37.33333333	31.33333333
1820	60.73	166.88	34.29	26.68	29.33333333	4
1821	60.76	167.76	34.41	16.25	14	11.66666667
1822	60.8	168.18	34.76	0	0	0
1823	60.83	168.18	34.76	11.29	-10	8
1824	60.86	167.88	35	3.81	2	3.666666667
1825	60.9	167.94	35.11	8.06	-7.666666667	4.333333333
1826	60.93	167.71	35.24	16.16	-18	-0.666666667
1827	60.96	167.17	35.22	10.51	-11.66666667	2.333333333
1828	61	166.82	35.29	2.02	2.333333333	-0.333333333
1829	61.03	166.89	35.28	39.71	37	24
1830	61.06	168	36	27.87	29.33333333	9.666666667
1831	61.1	168.88	36.29	9.64	9.666666667	5
1832	61.13	169.17	36.44	1.66	-2	0
1833	61.16	169.11	36.44	1.66	0	2
1834	61.2	169.11	36.5	10.53	-11	3.666666667
1835	61.23	168.78	36.61	4.99	-5.666666667	0
1836	61.26	168.61	36.61	11.19	-8	9.333333333
1837	61.3	168.37	36.89	6.23	-6.666666667	1.666666667
1838	61.33	168.17	36.94	8.49	-9.333333333	2
1839	61.36	167.89	37	22.34	22.33333333	11
1840	61.4	168.56	37.33	47.38	50	16.66666667
1841	61.43	170.06	37.83	7.44	7.666666667	-2.333333333
1842	61.46	170.29	37.76	1.76	0	2
1843	61.5	170.29	37.82	3.53	0	4
1844	61.53	170.29	37.94	7.48	-6	5.666666667
1845	61.56	170.11	38.11	13.33	-13.33333333	6
1846	61.6	169.71	38.29	5.33	-5	3.333333333
1847	61.63	169.56	38.39	24.09	24.33333333	10.66666667
1848	61.66	170.29	38.71	55.63	55	28.33333333
1849	61.7	171.94	39.56	2.35	2	-2
1850	61.73	172	39.5	7.45	7.333333333	3.666666667
1851	61.76	172.22	39.61	10.53	3.666666667	11
1852	61.8	172.33	39.94	5.94	-5	-4
1853	61.83	172.18	39.82	17.45	-14	14
1854	61.86	171.76	40.24	2.49	-1.666666667	-2
1855	61.9	171.71	40.18	17.88	-20	1.333333333
1856	61.93	171.11	40.22	16.65	11	15
1857	61.96	171.44	40.67	43.08	44	19
1858	62	172.76	41.24	23.42	24.66666667	8.666666667
1859	62.03	173.5	41.5	0	0	0
1860	62.06	173.5	41.5	4.49	-1	5
1861	62.1	173.47	41.65	4.99	-4	3.666666667
1862	62.13	173.35	41.76	11.2	-9.666666667	8
1863	62.16	173.06	42	8.88	-6	8
1864	62.2	172.88	42.24	38.59	37.33333333	21.33333333
1865	62.23	174	42.88	39.66	39	20.66666667
1866	62.26	175.17	43.5	10.12	10	5
1867	62.3	175.47	43.65	1.76	-2	0
1868	62.33	175.41	43.65	7.14	6.666666667	4.333333333
1869	62.36	175.61	43.78	12.28	-12.33333333	5.333333333
1870	62.4	175.24	43.94	12.71	-12	8
1871	62.43	174.88	44.18	6.36	-4	5.666666667
1872	62.46	174.76	44.35	1.76	-1.666666667	0
1873	62.5	174.71	44.35	19.78	-21.66666667	5
1874	62.53	174.06	44.5	10.67	9.666666667	7
1875	62.57	174.35	44.71	49.11	51	19.33333333
1876	62.6	175.88	45.29	19.51	20.66666667	7
1877	62.63	176.5	45.5	5.14	-5	3
1878	62.67	176.35	45.59	2.49	2	2
1879	62.7	176.41	45.65	3.94	-4	2
1880	62.73	176.29	45.71	1.76	0	1.666666667
1881	62.77	176.29	45.76	9.57	-9.666666667	4.333333333
1882	62.8	176	45.89	6	-3.666666667	5.666666667
1883	62.83	175.89	46.06	17.92	-20	2
1884	62.87	175.29	46.12	12.54	-13.33333333	3.333333333
1885	62.9	174.89	46.22	21.06	22.33333333	7.333333333
1886	62.93	175.56	46.44	46.89	50	15
1887	62.97	177.06	46.89	8.06	7.666666667	-4.333333333
1888	63	177.29	46.76	8.91	2.666666667	9.666666667
1889	63.03	177.37	47.05	6.95	-6.666666667	4
1890	63.07	177.17	47.17	2.35	-2	1.666666667
1891	63.1	177.11	47.22	6.86	-7.333333333	2
1892	63.13	176.89	47.28	12.01	-11	7.333333333
1893	63.17	176.56	47.5	35.34	37.33333333	11.33333333
1894	63.2	177.68	47.84	37.42	38	17
1895	63.23	178.82	48.35	3.53	0	-3.666666667
1896	63.27	178.82	48.24	12.04	11.66666667	6.666666667
1897	63.3	179.17	48.44	7.45	-7.666666667	4
1898	63.33	178.94	48.56	8.14	6	6.666666667
1899	63.37	179.12	48.76	24.74	-27.66666667	-1.666666667
1900	63.4	178.29	48.71	6.54	7	2.333333333
1901	63.43	178.5	48.78	21.58	-23.66666667	3.666666667
1902	63.47	177.79	48.89	3.53	-3.666666667	2
1903	63.5	177.68	48.95	29.53	27.33333333	18.33333333
1904	63.53	178.5	49.5	41.81	44	14.66666667
1905	63.57	179.82	49.94	7.43	8	-2
1906	63.6	180.06	49.88	5.22	-4	4
1907	63.63	179.94	50	10.72	-2	11.66666667
1908	63.67	179.88	50.35	5.29	-5.666666667	0
1909	63.7	179.71	50.35	0	0	0
1910	63.73	179.71	50.35	10.58	0	12
1911	63.77	179.71	50.71	58.8	59.66666667	26.33333333
1912	63.8	181.5	51.5	15.35	16.66666667	3.666666667
1913	63.83	182	51.61	6.04	0	6.666666667
1914	63.87	182	51.81	3.75	0	4.333333333
1915	63.9	182	51.94	7.56	-6	6
1916	63.93	181.82	52.12	7.27	-2	7.666666667
1917	63.97	181.76	52.35	6.84	-6.666666667	3
1918	64	181.56	52.44	9.04	5	9
1919	64.03	181.71	52.71	49.83	48.66666667	26.33333333
1920	64.07	183.17	53.5	19.71	21.66666667	-1
1921	64.1	183.82	53.47	14.34	8	14
1922	64.13	184.06	53.89	7.13	-8	1.666666667
1923	64.17	183.82	53.94	7.27	-2	8
1924	64.2	183.76	54.18	3.94	-1.666666667	3.666666667
1925	64.23	183.71	54.29	23.98	21.33333333	15.66666667
1926	64.27	184.35	54.76	45.83	47	19.66666667
1927	64.3	185.76	55.35	1.76	2	0
1928	64.33	185.82	55.35	9.23	8	7
1929	64.37	186.06	55.56	0	0	0
1930	64.4	186.06	55.56	6.54	2	6.666666667
1931	64.43	186.12	55.76	12.66	-12.66666667	6.333333333
1932	64.47	185.74	55.95	8.63	-8	5.333333333
1933	64.5	185.5	56.11	11.77	-13	2
1934	64.53	185.11	56.17	6.86	-7.333333333	1.666666667
1935	64.57	184.89	56.22	12.04	12.33333333	5
1936	64.6	185.26	56.37	56.95	60	21
1937	64.63	187.06	57	7.36	7.666666667	-2
1938	64.67	187.29	56.94	7.05	0	8
1939	64.7	187.29	57.18	11.49	7	10.66666667
1940	64.73	187.5	57.5	13.24	-14.66666667	2
1941	64.77	187.06	57.56	10	-10	-5
1942	64.8	186.76	57.41	8.36	-8.666666667	3
1943	64.83	186.5	57.5	3.33	0	3.666666667
1944	64.87	186.5	57.61	26.85	-29.66666667	-3.666666667
1945	64.9	185.61	57.5	17.7	15	13
1946	64.93	186.06	57.89	51.88	55	17.33333333
1947	64.97	187.71	58.41	18.15	17.66666667	10
1948	65	188.24	58.71	3.53	3.666666667	0
1949	65.03	188.35	58.71	3.94	-2	3.666666667
1950	65.07	188.29	58.82	0	0	0
1951	65.1	188.29	58.82	14.68	-11.66666667	11.66666667
1952	65.13	187.94	59.17	7.85	-7.666666667	-3.666666667
1953	65.17	187.71	59.06	15.17	-14	9.666666667
1954	65.2	187.29	59.35	12.35	-13.33333333	-2.333333333
1955	65.23	186.89	59.28	11.77	-13	1.666666667
1956	65.27	186.5	59.33	38.63	39.33333333	17
1957	65.3	187.68	59.84	34.23	34.33333333	17
1958	65.33	188.71	60.35	3.53	3.666666667	0
1959	65.37	188.82	60.35	1.76	0	2
1960	65.4	188.82	60.41	2.49	-2	2
1961	65.43	188.76	60.47	6.24	-5	4.666666667
1962	65.47	188.61	60.61	9.92	-10.66666667	3.333333333
1963	65.5	188.29	60.71	9.29	7	7.666666667
1964	65.53	188.5	60.94	59.46	61.66666667	23.66666667
1965	65.57	190.35	61.65	13.41	15	0.666666667
1966	65.6	190.8	61.67	10.29	2.666666667	11
1967	65.63	190.88	62	10.72	-2	11.66666667
1968	65.67	190.82	62.35	0	0	0
1969	65.7	190.82	62.35	3.94	-3.666666667	2
1970	65.73	190.71	62.41	19.46	-21.66666667	3
1971	65.77	190.06	62.5	4.19	-4	2
1972	65.8	189.94	62.56	15.62	-17.33333333	2.333333333
1973	65.84	189.42	62.63	4.41	-4.333333333	2.666666667
1974	65.87	189.29	62.71	22.44	17.66666667	17.66666667
1975	65.9	189.82	63.24	39.8	43.66666667	8.666666667
1976	65.94	191.13	63.5	8.99	9.333333333	3
1977	65.97	191.41	63.59	3.94	-2	4
1978	66	191.35	63.71	2.49	-2	1.666666667
1979	66.04	191.29	63.76	4.99	-3.666666667	4
1980	66.07	191.18	63.88	12.04	-13.33333333	-1.666666667
1981	66.1	190.78	63.83	7.09	-2.333333333	7.666666667
1982	66.14	190.71	64.06	14.1	-15.66666667	0
1983	66.17	190.24	64.06	11.48	-11.66666667	5.333333333
1984	66.2	189.89	64.22	17.71	15.33333333	12.33333333
1985	66.24	190.35	64.59	31.24	33.33333333	9.666666667
1986	66.27	191.35	64.88	16.25	17.66666667	4
1987	66.3	191.88	65	3.53	0	4
1988	66.34	191.88	65.12	7.27	-2	7.666666667
1989	66.37	191.82	65.35	1.76	-2	0
1990	66.4	191.76	65.35	13.43	-13.66666667	6
1991	66.44	191.35	65.53	16.72	-17.66666667	-6
1992	66.47	190.82	65.35	3.94	-3.666666667	2
1993	66.5	190.71	65.41	14.21	-14	8
1994	66.54	190.29	65.65	8.84	-9.666666667	-0.666666667
1995	66.57	190	65.63	27.96	23.66666667	20.33333333
1996	66.6	190.71	66.24	33.91	37	5.666666667
1997	66.64	191.82	66.41	2.49	2	-2
1998	66.67	191.88	66.35	8.88	4	9.333333333
1999	66.7	192	66.63	0	0	0
2000	66.74	192	66.63	9.23	-8	6.333333333
[truncated: 24,984 more rows]
