# Supplementary material for: Statistical Mechanics of Zooplankton
Source: PLoS One. 2015 Aug 13;10(8):e0135258. doi: 10.1371/journal.pone.0135258 (PMC4535848; doi:10.1371/journal.pone.0135258)
Supplement: S1 Data Files — Information on the file contents and the data format is contained. (ZIP) [file pone.0135258.s001.zip › raw data vibrio/exp20.txt]

1	0.03	120	138	18.01	-11	-16.66666667
2	0.07	119.67	137.5	9.96	-10.33333333	-4.666666667
3	0.1	119.36	137.36	5.45	-6	0
4	0.13	119.18	137.36	15.52	-17	2
5	0.17	118.67	137.42	9.22	-10.33333333	-2
6	0.2	118.36	137.36	12.39	-12	-6.333333333
7	0.23	118	137.17	4.99	0	-5.666666667
8	0.27	118	137	8.17	0	-9
9	0.3	118	136.73	12.18	-13.33333333	2.333333333
10	0.33	117.6	136.8	8.62	-8	-5.333333333
11	0.37	117.36	136.64	11.64	-12	-4.666666667
12	0.4	117	136.5	6.81	-6	-4.666666667
13	0.43	116.82	136.36	13.62	-15.33333333	0
14	0.47	116.36	136.36	11.42	-12	-3.666666667
15	0.5	116	136.25	5.49	-6	0.666666667
16	0.53	115.82	136.27	6.89	-7.333333333	-2.333333333
17	0.57	115.6	136.2	18.32	-20	-4
18	0.6	115	136.08	0	0	0
19	0.63	115	136.08	2.5	-2.666666667	0
20	0.67	114.92	136.08	24.97	-28	0
21	0.7	114.08	136.08	3.53	-2.666666667	-2.666666667
22	0.73	114	136	2.5	-2.666666667	0
23	0.77	113.92	136	12.67	-14	-2.333333333
24	0.8	113.5	135.93	5.77	-6.333333333	-0.333333333
25	0.83	113.31	135.92	18.4	20.33333333	2.666666667
26	0.87	113.92	136	4.99	0	5.666666667
27	0.9	113.92	136.17	27.58	-30.66666667	-3
28	0.93	113	136.08	7.49	0	-8.333333333
29	0.97	113	135.83	2.5	0	3
30	1	113	135.92	19.51	-14	16.66666667
31	1.03	112.58	136.42	22.99	-25.33333333	-2
32	1.07	111.82	136.36	12.38	-10.66666667	-8.666666667
33	1.1	111.5	136.1	20.65	-22.66666667	-3.333333333
34	1.13	110.82	136	11.26	-10.66666667	-6.666666667
35	1.17	110.5	135.8	10.72	-10.66666667	-5.333333333
36	1.2	110.18	135.64	11.23	-12	3
37	1.23	109.82	135.73	13.89	-15.33333333	-3
38	1.27	109.36	135.64	19.5	4.666666667	-21.33333333
39	1.3	109.5	135	3	0	3.333333333
40	1.33	109.5	135.1	28.43	-30	-10
41	1.37	108.6	134.8	3	-3.333333333	0
42	1.4	108.5	134.8	10.81	-10	-6.666666667
43	1.43	108.2	134.6	21.19	-23.33333333	-3.333333333
44	1.47	107.5	134.5	8.99	-10	0
45	1.5	107.2	134.5	5.99	-6.666666667	0
46	1.53	107	134.5	8.72	-6	-7.666666667
47	1.57	106.82	134.27	16.57	-18.33333333	3
48	1.6	106.27	134.36	13.89	-15	-3
49	1.64	105.82	134.27	2.72	-3	0
50	1.67	105.73	134.27	13.89	-15.33333333	-3
51	1.7	105.27	134.18	8.19	-9	-0.333333333
52	1.74	105	134.17	0	0	0
53	1.77	105	134.17	8.03	6	6.333333333
54	1.8	105.18	134.36	15.97	-17	4.666666667
55	1.84	104.67	134.5	15.09	-16.33333333	-4.666666667
56	1.87	104.18	134.36	8.27	-2.666666667	-8.666666667
57	1.9	104.1	134.1	12.36	-3.333333333	13.33333333
58	1.94	104	134.5	20.25	-21.33333333	7.666666667
59	1.97	103.36	134.73	12.85	-12	-7.666666667
60	2	103	134.5	11.17	-11	5.666666667
61	2.04	102.67	134.67	21.32	-18.66666667	-15
62	2.07	102.11	134.22	9.99	-11	0
63	2.1	101.78	134.22	13.14	-12.66666667	-7.333333333
64	2.14	101.4	134	16.7	-17	7.333333333
65	2.17	100.89	134.22	21.32	-18.66666667	-14.66666667
66	2.2	100.33	133.78	6.66	-7.333333333	0
67	2.24	100.11	133.78	29.39	-6.666666667	-32
68	2.27	99.91	132.82	24.67	3	-27.33333333
69	2.3	100	132	7.71	-6	-6
70	2.34	99.82	131.82	13.67	-14	6
71	2.37	99.4	132	16.95	-13.33333333	-13.33333333
72	2.4	99	131.6	15.1	-11	-12.66666667
73	2.44	98.67	131.22	11.87	-13.33333333	-1.333333333
74	2.47	98.27	131.18	15.41	-12	-12
75	2.5	97.91	130.82	10.9	-12	0
76	2.54	97.55	130.82	11.7	-11.66666667	6
77	2.57	97.2	131	15.18	-15.66666667	-6
78	2.6	96.73	130.82	10.9	-12.33333333	0
79	2.64	96.36	130.82	13.62	-15	0
80	2.67	95.91	130.82	13.89	-13.66666667	-7.333333333
81	2.7	95.5	130.6	8.18	-4.666666667	-8
82	2.74	95.36	130.36	11.64	-12	4.666666667
83	2.77	95	130.5	16.85	-18.33333333	-4.666666667
84	2.8	94.45	130.36	11.24	-12.33333333	2
85	2.84	94.08	130.42	14.13	-11	-11.33333333
86	2.87	93.75	130.08	9	-8.333333333	-5.333333333
87	2.9	93.5	129.92	36.17	16.66666667	-36.66666667
88	2.94	94	128.82	11.12	-10	-7.333333333
89	2.97	93.7	128.6	6.7	-6.666666667	-3.333333333
90	3	93.5	128.5	17.47	-10	-16.66666667
91	3.04	93.2	128	5.99	-6.666666667	0
92	3.07	93	128	21.19	-16.66666667	-16.66666667
93	3.1	92.5	127.5	3	-3.333333333	0
94	3.14	92.4	127.5	12.24	-13.33333333	-2.666666667
95	3.17	92	127.42	12.24	-13.33333333	2.666666667
96	3.2	91.6	127.5	11.94	-11	-7.666666667
97	3.24	91.27	127.27	9.24	-9	5
98	3.27	91	127.42	11.17	-11	-5.666666667
99	3.3	90.67	127.25	14.55	-16.33333333	0.666666667
100	3.34	90.18	127.27	16.35	0	-18
101	3.37	90.18	126.73	14.26	14	-7.666666667
102	3.4	90.6	126.5	15.48	-17.33333333	0
103	3.44	90.08	126.5	14.49	-16	0
104	3.47	89.6	126.5	13.68	-11	-10.66666667
105	3.5	89.27	126.18	17.44	-15	-12
106	3.54	88.82	125.82	9.55	-10.66666667	-0.666666667
107	3.57	88.5	125.8	18.38	-19.66666667	-5.333333333
108	3.6	87.91	125.64	10.12	-10.33333333	-4.666666667
109	3.64	87.6	125.5	15.48	-17.33333333	0
110	3.67	87.08	125.5	3.53	-2.666666667	-2.666666667
111	3.7	87	125.42	12	-13.33333333	-0.666666667
112	3.74	86.6	125.4	22.19	10.33333333	-22.33333333
113	3.77	86.91	124.73	13.51	-13.66666667	6.333333333
114	3.8	86.5	124.92	12.61	-13.66666667	-3.333333333
115	3.84	86.09	124.82	11.23	-12	-3
116	3.87	85.73	124.73	15.41	-12.33333333	-12.33333333
117	3.9	85.36	124.36	16.57	-18	3
118	3.94	84.82	124.45	15.89	-15.33333333	-9
119	3.97	84.36	124.18	12.18	-12	-6
120	4	84	124	7.71	-6	-6
121	4.04	83.82	123.82	16.57	-18.33333333	-3
122	4.07	83.27	123.73	13.89	-15	-3
123	4.1	82.82	123.64	5.45	-6	0
124	4.14	82.64	123.64	21.8	-24.33333333	0
125	4.17	81.91	123.64	2.72	-3	0
126	4.2	81.82	123.64	22.4	-24.66666667	-4.666666667
127	4.24	81.08	123.5	3.53	-2.666666667	-2.666666667
128	4.27	81	123.42	19.14	-21.33333333	-2
129	4.3	80.36	123.36	10.94	-12	-1
130	4.34	80	123.33	21.18	12	-20
131	4.37	80.36	122.73	7.94	4.666666667	-7.666666667
132	4.4	80.5	122.5	17.47	-10	-16.66666667
133	4.44	80.2	122	10.28	-9.666666667	-6
134	4.47	79.91	121.82	15.53	-13.66666667	-10.66666667
135	4.5	79.5	121.5	5.78	-4.666666667	-4.666666667
136	4.54	79.36	121.36	6.09	-6	-3
137	4.57	79.18	121.27	21.97	-24.33333333	-3
138	4.6	78.45	121.18	8.62	-9	-3
139	4.64	78.18	121.09	11.56	-9	-9
140	4.67	77.91	120.82	12.27	-13.66666667	-0.666666667
141	4.7	77.5	120.8	18.38	-19.66666667	-5.333333333
142	4.74	76.91	120.64	2.72	-3	0
143	4.77	76.82	120.64	19.95	-21.66666667	-4.666666667
144	4.8	76.17	120.5	11.21	-11.66666667	4.666666667
145	4.84	75.82	120.64	2.72	0	-3
146	4.87	75.82	120.55	25.7	15	-24.33333333
147	4.91	76.27	119.82	0	0	0
148	4.94	76.27	119.82	11.23	-12	-3
149	4.97	75.91	119.73	19.65	-18.33333333	-12.33333333
150	5.01	75.36	119.36	9.34	-9.333333333	4.666666667
151	5.04	75.08	119.5	14.79	-16	-3.333333333
152	5.07	74.6	119.4	13.49	-11	-10.33333333
153	5.11	74.27	119.09	15.41	-12	-12
154	5.14	73.91	118.73	6.09	-6	-3
155	5.17	73.73	118.64	24.52	-27.33333333	0
156	5.21	72.91	118.64	2.72	-3	0
157	5.24	72.82	118.64	22.4	-24.66666667	-4.666666667
158	5.27	72.08	118.5	2.5	-2.666666667	0
159	5.31	72	118.5	8.29	-9	1.666666667
160	5.34	71.73	118.55	8.17	0	-9.333333333
161	5.37	71.73	118.27	14.91	1.666666667	-16.33333333
162	5.41	71.78	117.78	13.02	4.333333333	-14
163	5.44	71.91	117.36	16.4	-13.66666667	-12
164	5.47	71.5	117	17.66	2.666666667	-19.33333333
165	5.51	71.58	116.42	43.5	10.66666667	-47.33333333
166	5.54	71.9	115	30.12	3.333333333	-33.33333333
167	5.57	72	114	7.71	-6	-6
168	5.61	71.82	113.82	16.57	-3	-18.33333333
169	5.64	71.73	113.27	15.19	-14.33333333	-9
170	5.67	71.3	113	5.99	-6.666666667	0
171	5.71	71.1	113	11.73	-10.66666667	-7.333333333
172	5.74	70.78	112.78	15.18	-17	1.333333333
173	5.77	70.27	112.82	6.89	-2.333333333	-7.333333333
174	5.81	70.2	112.6	21.19	-23.33333333	-3.333333333
175	5.84	69.5	112.5	20.84	-4.666666667	-22.66666667
176	5.87	69.36	111.82	39.72	4.666666667	-44
177	5.91	69.5	110.5	27.14	3.333333333	-30
178	5.94	69.6	109.6	5.99	-6.666666667	0
179	5.97	69.4	109.6	21.61	-13.33333333	-20
180	6.01	69	109	12.18	-12	-6
181	6.04	68.64	108.82	8.17	-9.333333333	0
182	6.07	68.36	108.82	15.36	-15.33333333	-7.333333333
183	6.11	67.9	108.6	8.99	-10	0
184	6.14	67.6	108.6	11.3	-9	-9
185	6.17	67.33	108.33	12.84	-14	-2
186	6.21	66.91	108.27	19.26	-15.33333333	-15
187	6.24	66.45	107.82	37.95	11.66666667	-40.66666667
188	6.27	66.8	106.6	23.66	3.666666667	-26
189	6.31	66.91	105.82	9.06	-7	-7.333333333
190	6.34	66.7	105.6	16.13	-14.33333333	-11
191	6.37	66.27	105.27	11.56	-9	-9
192	6.41	66	105	16.95	-13.33333333	-13.33333333
193	6.44	65.6	104.6	16.95	-13.33333333	13.33333333
194	6.47	65.2	105	19.19	-16.66666667	-13.33333333
195	6.51	64.7	104.6	6.7	-6.666666667	-3.333333333
196	6.54	64.5	104.5	12.71	-10	-10
197	6.57	64.2	104.2	8.99	-9.666666667	2.333333333
198	6.61	63.91	104.27	20	-20.33333333	-9
199	6.64	63.3	104	13.99	-15.66666667	0
200	6.67	62.83	104	11.67	-12.66666667	-3
201	6.71	62.45	103.91	10.63	-11.66666667	-0.333333333
202	6.74	62.1	103.9	13	-14.33333333	0.666666667
203	6.77	61.67	103.92	14.49	-13.33333333	-9.333333333
204	6.81	61.27	103.64	6.99	-6.333333333	-4.666666667
205	6.84	61.08	103.5	8.06	-8.666666667	1.666666667
206	6.87	60.82	103.55	19.57	-21.66666667	-1.666666667
207	6.91	60.17	103.5	5.58	-5.666666667	-2.666666667
208	6.94	60	103.42	24.97	-27.66666667	0
209	6.97	59.17	103.42	5.58	-5.666666667	-3
210	7.01	59	103.33	14.56	-14	-8.333333333
211	7.04	58.58	103.08	19.02	-19.33333333	8.333333333
212	7.07	58	103.33	10.25	-2.666666667	-11
213	7.11	57.92	103	28.32	25	-19.33333333
214	7.14	58.67	102.42	11.91	-13.33333333	-2
215	7.17	58.27	102.36	8.62	-3	-9
216	7.21	58.18	102.09	9.45	-6	-8.666666667
217	7.24	58	101.83	15.02	-16.66666667	-1
218	7.27	57.5	101.8	15.06	-16.66666667	-1.666666667
219	7.31	57	101.75	5.49	-6	-0.666666667
220	7.34	56.82	101.73	21.97	21	-12.33333333
221	7.37	57.45	101.36	6.56	5	-5.333333333
222	7.41	57.6	101.2	6.7	-3.333333333	-6.666666667
223	7.44	57.5	101	0	0	0
224	7.47	57.5	101	15.79	-16.66666667	-5.666666667
225	7.51	57	100.83	12.03	-13.33333333	-1
226	7.54	56.6	100.8	10.05	-11	-2.333333333
227	7.57	56.27	100.73	7.15	7.666666667	2.333333333
228	7.61	56.5	100.8	13.52	9.333333333	-12
229	7.64	56.78	100.44	17.4	-19.33333333	2
230	7.67	56.2	100.5	3	-3.333333333	0
231	7.71	56.1	100.5	3	-3.333333333	0
232	7.74	56	100.5	20.59	-22.33333333	-5.666666667
233	7.77	55.33	100.33	8.59	-7.666666667	5.666666667
234	7.81	55.1	100.5	3	3.333333333	0
235	7.84	55.2	100.5	7.8	-6.666666667	5.666666667
236	7.87	55	100.67	3.33	-3.666666667	0
237	7.91	54.89	100.67	13.59	-13	7.666666667
238	7.94	54.5	100.9	5.82	-5.666666667	3.333333333
239	7.97	54.33	101	10.67	-11	-4
240	8.01	54	100.88	15	-16.66666667	0.666666667
241	8.04	53.5	100.9	8.06	-5.666666667	7
242	8.08	53.33	101.11	22.23	-24.33333333	-3.666666667
243	8.11	52.6	101	3	-3.333333333	0
244	8.14	52.5	101	21.15	-22.66666667	6
245	8.18	51.82	101.18	6.56	-7.333333333	0.666666667
246	8.21	51.6	101.2	18.23	-20	-3.333333333
247	8.24	51	101.1	7.52	-6	5.666666667
248	8.28	50.82	101.27	12.72	-14	-2.333333333
249	8.31	50.4	101.2	17.57	-19.33333333	2.333333333
250	8.34	49.82	101.27	20.55	22.66666667	-2.333333333
251	8.38	50.5	101.2	0	0	0
252	8.41	50.5	101.2	12.71	-10	10
253	8.44	50.2	101.5	6.7	-6.666666667	-3.333333333
254	8.48	50	101.4	13.4	-13.33333333	-6.666666667
255	8.51	49.6	101.2	8.62	-8	5.333333333
256	8.54	49.36	101.36	16.57	-18	-3
257	8.58	48.82	101.27	0	0	0
258	8.61	48.82	101.27	19.26	-21.33333333	3
259	8.64	48.18	101.36	10.9	-12	0
260	8.68	47.82	101.36	2.72	0	-3
261	8.71	47.82	101.27	11.23	12	-3
262	8.74	48.18	101.18	0	0	0
263	8.78	48.18	101.18	17.45	-19.33333333	0.666666667
264	8.81	47.6	101.2	11.99	0	-13.33333333
265	8.84	47.6	100.8	6.7	-3.333333333	6.666666667
266	8.88	47.5	101	9.54	-10.66666667	0
267	8.91	47.18	101	18.44	-19.33333333	-6.666666667
268	8.94	46.6	100.8	13.89	-14	6.666666667
269	8.98	46.18	101	5.99	-6	-2.666666667
270	9.01	46	100.92	6.2	-6	-3.333333333
271	9.04	45.82	100.82	19.83	-21.33333333	6
272	9.08	45.18	101	5.99	-6	-2.666666667
273	9.11	45	100.92	8.69	-9	-3.333333333
274	9.14	44.73	100.82	19.52	-21.66666667	3.333333333
275	9.18	44.08	100.92	12.73	14	-3
276	9.21	44.5	100.83	11.21	10.66666667	-6.333333333
277	9.24	44.82	100.64	0	0	0
278	9.28	44.82	100.64	0	0	0
279	9.31	44.82	100.64	2.72	0	-3
280	9.34	44.82	100.55	17.23	-18.33333333	-6.333333333
281	9.38	44.27	100.36	9.14	-9	4.666666667
282	9.41	44	100.5	2.5	0	-2.666666667
283	9.44	44	100.42	31.29	16.66666667	-30.66666667
284	9.48	44.5	99.5	9.63	10.66666667	1.666666667
285	9.51	44.82	99.55	6.68	-7.333333333	-1.666666667
286	9.54	44.6	99.5	9.83	-8	-7.666666667
287	9.58	44.36	99.27	2.72	-3	0
288	9.61	44.27	99.27	8.46	-9	-2.333333333
289	9.64	44	99.2	10.28	-6	-9.666666667
290	9.68	43.82	98.91	9.92	-10.66666667	3
291	9.71	43.5	99	9.54	-10.66666667	0
292	9.74	43.18	99	13.62	-12	-9
293	9.78	42.82	98.73	2.72	-3	0
294	9.81	42.73	98.73	17.23	-18.33333333	6
295	9.84	42.18	98.91	13.62	-12	-9
296	9.88	41.82	98.64	3.85	-3	3
297	9.91	41.73	98.73	12.64	-14	1.333333333
298	9.94	41.31	98.77	15.2	-16.33333333	-4.333333333
299	9.98	40.82	98.64	2.72	-3	0
300	10.01	40.73	98.64	12.69	-14	1.666666667
301	10.04	40.31	98.69	8.86	-7.666666667	-6.333333333
302	10.08	40.08	98.5	35.13	36.66666667	-13.66666667
303	10.11	41.18	98.09	6.09	6	-3
304	10.14	41.36	98	3.85	-3	-3
305	10.18	41.27	97.91	8.62	-3	-9
306	10.21	41.18	97.64	8.55	-6	-7.333333333
307	10.24	41	97.42	15.19	-16.66666667	2.666666667
308	10.28	40.5	97.5	12.73	-14	-2.666666667
309	10.31	40.08	97.42	2.5	-2.666666667	0
310	10.34	40	97.42	9.24	-9	-5
311	10.38	39.73	97.27	14.67	-15.33333333	-6
312	10.41	39.27	97.09	2.72	-3	0
313	10.44	39.18	97.09	21.84	-22.66666667	-8.666666667
314	10.48	38.5	96.83	7.18	-7.666666667	2.666666667
315	10.51	38.27	96.91	2.72	-3	0
316	10.54	38.18	96.91	20.56	-22.66666667	-2.666666667
317	10.58	37.5	96.83	0	0	0
318	10.61	37.5	96.83	21.27	-22.66666667	-6.333333333
319	10.64	36.82	96.64	8.55	6	-7.333333333
320	10.68	37	96.42	26.39	27.33333333	-11
321	10.71	37.82	96.09	12.14	9.333333333	-9.666666667
322	10.74	38.1	95.8	10.45	-10.66666667	-4.333333333
323	10.78	37.78	95.67	11.54	-9.333333333	-9
324	10.81	37.5	95.4	5.38	-5.666666667	-2.333333333
325	10.84	37.33	95.33	18.25	-20	-2
326	10.88	36.73	95.27	15.95	-17.66666667	-2.333333333
327	10.91	36.2	95.2	8.99	-9.666666667	2.333333333
328	10.94	35.91	95.27	17.35	-19.33333333	2
329	10.98	35.33	95.33	12.19	-7.666666667	-11
330	11.01	35.1	95	8.87	-9.333333333	3
331	11.04	34.82	95.09	20.47	-20.66666667	-9.666666667
332	11.08	34.2	94.8	6.7	-6.666666667	-3.333333333
333	11.11	34	94.7	9.48	-10	-3.333333333
334	11.14	33.7	94.6	8.48	-6.666666667	-6.666666667
335	11.18	33.5	94.4	32.84	21	-30
336	11.21	34.13	93.5	15.73	-17.66666667	0
337	11.25	33.6	93.5	17.47	-10	-16.66666667
338	11.28	33.3	93	11.19	-10	-7.333333333
339	11.31	33	92.78	14.59	-13.33333333	-9.333333333
340	11.35	32.6	92.5	4.24	-3.333333333	-3.333333333
341	11.38	32.5	92.4	10.81	-10	-6.666666667
342	11.41	32.2	92.2	16.14	-16.66666667	6.666666667
343	11.45	31.7	92.4	14.98	-13.33333333	-10
344	11.48	31.3	92.1	6.7	-6.666666667	-3.333333333
345	11.51	31.1	92	20.74	-22	-7.333333333
346	11.55	30.44	91.78	4.71	-3.666666667	-3.666666667
347	11.58	30.33	91.67	10.76	-11	4.333333333
348	11.61	30	91.8	17.47	-16.66666667	-10
349	11.65	29.5	91.5	10.37	-10.66666667	4.666666667
350	11.68	29.18	91.64	8.55	-6	-7.333333333
351	11.71	29	91.42	5.68	-6	-2
352	11.75	28.82	91.36	12.58	-14	1.333333333
353	11.78	28.4	91.4	28.43	10	-30
354	11.81	28.7	90.5	21.19	16.66666667	-16.66666667
355	11.85	29.2	90	6.35	-3.666666667	-6
356	11.88	29.09	89.82	9.54	0.333333333	-10.66666667
357	11.91	29.1	89.5	14.98	-16.66666667	0
358	11.95	28.6	89.5	3	-3.333333333	0
359	11.98	28.5	89.5	11.72	-7.666666667	-10.66666667
360	12.01	28.27	89.18	13.62	-12	-9
361	12.05	27.91	88.91	9.27	-10.33333333	-0.333333333
362	12.08	27.6	88.9	4.24	-3.333333333	-3.333333333
363	12.11	27.5	88.8	18.38	-19.66666667	-5.333333333
364	12.15	26.91	88.64	15.89	15	-9.333333333
365	12.18	27.36	88.36	32.15	21.33333333	-28.66666667
366	12.21	28	87.5	6	-3.666666667	-5.666666667
367	12.25	27.89	87.33	32.36	15.66666667	-32.33333333
368	12.28	28.36	86.36	14.48	4.666666667	-15.33333333
369	12.31	28.5	85.9	8.59	-5.666666667	-7.666666667
370	12.35	28.33	85.67	6.4	-4.333333333	-5.666666667
371	12.38	28.2	85.5	10.58	-10.33333333	-5.666666667
372	12.41	27.89	85.33	6.66	-7.333333333	0
373	12.45	27.67	85.33	8.59	-5.666666667	-7.666666667
374	12.48	27.5	85.1	3	0	-3.333333333
375	12.51	27.5	85	15.28	-16.66666667	-3.333333333
376	12.55	27	84.9	11.99	-13.33333333	0
377	12.58	26.6	84.9	4.24	-3.333333333	-3.333333333
378	12.61	26.5	84.8	6.4	-5.666666667	-4.333333333
379	12.65	26.33	84.67	10.76	-11	4.333333333
380	12.68	26	84.8	0	0	0
381	12.71	26	84.8	7.33	-6	-5.333333333
382	12.75	25.82	84.64	0	0	0
383	12.78	25.82	84.64	2.72	3	0
384	12.81	25.91	84.64	2.72	-3	0
385	12.85	25.82	84.64	0	0	0
386	12.88	25.82	84.64	7.71	-7.333333333	-4.666666667
387	12.91	25.6	84.5	23.41	20	-16.66666667
388	12.95	26.2	84	10.76	4.333333333	-11
389	12.98	26.33	83.67	0	0	0
390	13.01	26.33	83.67	6.4	-4.333333333	-5.666666667
391	13.05	26.2	83.5	3	-3.333333333	0
392	13.08	26.1	83.5	10.46	-7	-9.333333333
393	13.11	25.89	83.22	7.17	-3	-7.333333333
394	13.15	25.8	83	23.65	-4.333333333	-26
395	13.18	25.67	82.22	27.46	7.333333333	-29.66666667
396	13.21	25.89	81.33	6.66	-7.333333333	0
397	13.25	25.67	81.33	10.19	-2.333333333	-11
398	13.28	25.6	81	10.4	-9	-7.333333333
399	13.31	25.33	80.78	10.87	-7.666666667	-9.333333333
400	13.35	25.1	80.5	3	-3.333333333	0
401	13.38	25	80.5	0	0	0
402	13.41	25	80.5	6	-3.666666667	-5.666666667
403	13.45	24.89	80.33	0	0	0
404	13.48	24.89	80.33	3.33	0	-3.666666667
405	13.51	24.89	80.22	0	0	0
406	13.55	24.89	80.22	7.17	-3	-7.333333333
407	13.58	24.8	80	16.14	6.666666667	-16.66666667
408	13.61	25	79.5	15.23	15	-7.666666667
409	13.65	25.45	79.27	17.15	18.33333333	-5.666666667
410	13.68	26	79.1	25.43	20	-20
411	13.71	26.6	78.5	54.01	52.66666667	-28.66666667
412	13.75	28.18	77.64	11.88	10.66666667	-8
413	13.78	28.5	77.4	17.53	10.66666667	-16.33333333
414	13.81	28.82	76.91	5.45	0	-6
415	13.85	28.82	76.73	8.72	6	-7.666666667
416	13.88	29	76.5	40.06	42.33333333	-13.66666667
417	13.91	30.27	76.09	21.28	18.33333333	-15
418	13.95	30.82	75.64	8.55	6	-7.333333333
419	13.98	31	75.42	6.95	-6	-5
420	14.01	30.82	75.27	6.03	-2.333333333	-6.333333333
421	14.05	30.75	75.08	0	0	0
422	14.08	30.75	75.08	32.68	20.33333333	-30
423	14.11	31.36	74.18	30.08	24.66666667	-22.66666667
424	14.15	32.1	73.5	9.48	3.333333333	-10
425	14.18	32.2	73.2	5.99	0	-6.666666667
426	14.21	32.2	73	11.11	2.333333333	-12
427	14.25	32.27	72.64	11.23	-12	-3
428	14.28	31.91	72.55	6.41	-7	-1.666666667
429	14.31	31.7	72.5	12.88	-14.33333333	1.666666667
430	14.35	31.27	72.55	6.86	-6.333333333	-4.333333333
431	14.38	31.08	72.42	9.04	-8.666666667	-5
432	14.41	30.82	72.27	13.89	-15.33333333	-3
433	14.45	30.36	72.18	5.45	-6	0
434	14.48	30.18	72.18	11.23	-12	-3
435	14.52	29.82	72.09	17.23	-18.33333333	-6
436	14.55	29.27	71.91	8.8	-9	-3.666666667
437	14.58	29	71.8	3.49	-3	-2.333333333
438	14.62	28.91	71.73	12.28	-13.66666667	0.666666667
439	14.65	28.5	71.75	15.06	-16.66666667	1.666666667
440	14.68	28	71.8	9.53	-9	-5.333333333
441	14.72	27.73	71.64	8.69	6.333333333	-7.333333333
442	14.75	27.92	71.42	32.56	19.33333333	-30.66666667
443	14.78	28.5	70.5	0	0	0
444	14.82	28.5	70.5	11.99	0	-13.33333333
445	14.85	28.5	70.1	14.98	-13.33333333	10
446	14.88	28.1	70.4	16.14	-16.66666667	-6.666666667
447	14.92	27.6	70.2	8.99	0	-10
448	14.95	27.6	69.9	15.28	-3.333333333	-16.66666667
449	14.98	27.5	69.4	15.28	-16.66666667	3.333333333
450	15.02	27	69.5	11.99	-13.33333333	0
451	15.05	26.6	69.5	4.24	-3.333333333	-3.333333333
452	15.08	26.5	69.4	15.46	-16.66666667	-4.333333333
453	15.12	26	69.27	42.17	20	-42.33333333
454	15.15	26.6	68	19.19	13.33333333	-16.66666667
455	15.18	27	67.5	15.28	-3.333333333	-16.66666667
456	15.22	26.9	67	7.6	-4	-7.333333333
457	15.25	26.78	66.78	12.51	-12.66666667	-6
458	15.28	26.4	66.6	8.24	-2.333333333	-9
459	15.32	26.33	66.33	9.89	-7.666666667	-7.666666667
460	15.35	26.1	66.1	33.1	-3.333333333	-36.66666667
461	15.38	26	65	29.97	0	-33.33333333
462	15.42	26	64	15.28	-3.333333333	-16.66666667
463	15.45	25.9	63.5	19.19	-13.33333333	-16.66666667
464	15.48	25.5	63	13.42	-13	-7.333333333
465	15.52	25.11	62.78	6.28	-3.666666667	-6
466	15.55	25	62.6	17.98	0	-20
467	15.58	25	62	3	-3.333333333	0
468	15.62	24.9	62	24.58	-21.66666667	-16.66666667
469	15.65	24.25	61.5	38.52	-4.666666667	-42.66666667
470	15.68	24.11	60.22	15.2	-3.666666667	-16.33333333
471	15.72	24	59.73	2.72	0	-3
472	15.75	24	59.64	2.72	3	0
473	15.78	24.09	59.64	2.72	0	3
474	15.82	24.09	59.73	10.18	-3	-11
475	15.85	24	59.4	0	0	0
476	15.88	24	59.4	13.4	6.666666667	-13.33333333
477	15.92	24.2	59	28.73	23	-22.33333333
478	15.95	24.89	58.33	7.55	-6.333333333	5.666666667
479	15.98	24.7	58.5	27.14	3.333333333	-30
480	16.02	24.8	57.6	53.4	0.666666667	-59.33333333
481	16.05	24.82	55.82	25.12	6	-27.33333333
482	16.08	25	55	12.36	-3.333333333	-13.33333333
483	16.12	24.9	54.6	17.98	0	-20
484	16.15	24.9	54	7.52	-5.666666667	-6
485	16.18	24.73	53.82	24.81	-4.333333333	-27.33333333
486	16.22	24.6	53	38.56	-17	-39.33333333
487	16.25	24.09	51.82	3.85	3	-3
488	16.28	24.18	51.73	6.83	0.666666667	-7.666666667
489	16.32	24.2	51.5	6.83	-0.666666667	7.666666667
490	16.35	24.18	51.73	8.72	-6	-7.666666667
491	16.38	24	51.5	0	0	0
492	16.42	24	51.5	8.97	3.666666667	-9.333333333
493	16.45	24.11	51.22	20.56	9.666666667	-20.66666667
494	16.48	24.4	50.6	28.67	16.33333333	-27.33333333
495	16.52	24.89	49.78	13.73	3.666666667	-15
496	16.55	25	49.33	34.76	11	-37
497	16.58	25.33	48.22	41.72	22.33333333	-40.66666667
498	16.62	26	47	7.45	-3.666666667	-7.333333333
499	16.65	25.89	46.78	13.73	3.666666667	-15
500	16.68	26	46.33	15.79	-16.66666667	5.666666667
501	16.72	25.5	46.5	7.06	-5.666666667	-5.666666667
502	16.75	25.33	46.33	8.05	-4.333333333	-7.666666667
503	16.78	25.2	46.1	12.2	5.333333333	-12.33333333
504	16.82	25.36	45.73	0	0	0
505	16.85	25.36	45.73	6.21	-5.333333333	-4.333333333
506	16.88	25.2	45.6	8.93	4.333333333	-9
507	16.92	25.33	45.33	5.65	-4.333333333	-4.333333333
508	16.95	25.2	45.2	5.65	4.333333333	4.333333333
509	16.98	25.33	45.33	38.29	-11	-41
510	17.02	25	44.1	23.22	-3.666666667	-25.66666667
511	17.05	24.89	43.33	10.53	3.666666667	-11
512	17.08	25	43	7.71	-6	-6
513	17.12	24.82	42.82	9.25	-7.333333333	-7.333333333
514	17.15	24.6	42.6	8.1	-1.333333333	-9
515	17.18	24.56	42.33	0	0	0
516	17.22	24.56	42.33	0	0	0
517	17.25	24.56	42.33	11.02	-5.333333333	-11
518	17.28	24.4	42	24.64	9	-26
519	17.32	24.67	41.22	18.75	-2.333333333	-20.66666667
520	17.35	24.6	40.6	4.24	-3.333333333	-3.333333333
521	17.38	24.5	40.5	7.06	5.666666667	-5.666666667
522	17.42	24.67	40.33	0	0	0
523	17.45	24.67	40.33	0	0	0
524	17.48	24.67	40.33	7.06	-5.666666667	5.666666667
525	17.52	24.5	40.5	7.06	5.666666667	-5.666666667
526	17.55	24.67	40.33	7.06	-5.666666667	5.666666667
527	17.58	24.5	40.5	8.99	-10	0
528	17.62	24.2	40.5	0	0	0
529	17.65	24.2	40.5	11.99	13.33333333	0
530	17.69	24.6	40.5	23.25	25.33333333	-4.666666667
531	17.72	25.36	40.36	3.85	3	-3
532	17.75	25.45	40.27	23.44	15.33333333	-21
533	17.79	25.91	39.64	37.09	39.66666667	-11.33333333
534	17.82	27.1	39.3	3.8	-3.333333333	-2.666666667
535	17.85	27	39.22	16.65	0	-18.33333333
536	17.89	27	38.67	3.33	-3.666666667	0
537	17.92	26.89	38.67	9.54	-9.666666667	4.333333333
538	17.95	26.6	38.8	3	-3.333333333	0
539	17.99	26.5	38.8	14.98	-13.33333333	-10
540	18.02	26.1	38.5	9.38	-9.333333333	4.666666667
541	18.05	25.82	38.64	7.71	-7.333333333	-4.666666667
542	18.09	25.6	38.5	0	0	0
543	18.12	25.6	38.5	8.18	-8	-4.666666667
544	18.15	25.36	38.36	0	0	0
545	18.19	25.36	38.36	6.38	-5.333333333	4.666666667
546	18.22	25.2	38.5	20.1	10	-20
547	18.25	25.5	37.9	12.36	3.333333333	-13.33333333
548	18.29	25.6	37.5	0	0	0
549	18.32	25.6	37.5	22.14	-5.333333333	-24
550	18.35	25.44	36.78	3.33	-3.666666667	0
551	18.39	25.33	36.78	0	0	0
552	18.42	25.33	36.78	3.33	-3.666666667	0
553	18.45	25.22	36.78	3.33	-3.666666667	0
554	18.49	25.11	36.78	13.73	-3.666666667	-15
555	18.52	25	36.33	9.99	0	-11
556	18.55	25	36	0	0	0
557	18.59	25	36	7.45	3.666666667	-7.333333333
558	18.62	25.11	35.78	7.45	-3.666666667	7.333333333
559	18.65	25	36	11.99	0	-13.33333333
560	18.69	25	35.6	0	0	0
561	18.72	25	35.6	0	0	0
562	18.75	25	35.6	0	0	0
563	18.79	25	35.6	5.99	0	-6.666666667
564	18.82	25	35.4	0	0	0
565	18.85	25	35.4	0	0	0
566	18.89	25	35.4	6.28	-3.666666667	-6
567	18.92	24.89	35.22	13.32	0	-14.66666667
568	18.95	24.89	34.78	2.44	-2.333333333	1.333333333
569	18.99	24.82	34.82	6.98	2.666666667	-7.333333333
570	19.02	24.9	34.6	5.34	-0.333333333	6
571	19.05	24.89	34.78	6.28	3.666666667	-6
572	19.09	25	34.6	0	0	0
573	19.12	25	34.6	0	0	0
574	19.15	25	34.6	0	0	0
575	19.19	25	34.6	0	0	0
576	19.22	25	34.6	4.24	-3.333333333	-3.333333333
577	19.25	24.9	34.5	0	0	0
578	19.29	24.9	34.5	3	3.333333333	0
579	19.32	25	34.5	24.56	15	-22.66666667
580	19.35	25.45	33.82	7.86	5	-7.333333333
581	19.39	25.6	33.6	6.7	-6.666666667	-3.333333333
582	19.42	25.4	33.5	17.47	10	-16.66666667
583	19.45	25.7	33	9.15	-8.333333333	-6
584	19.49	25.45	32.82	2.72	-3	0
585	19.52	25.36	32.82	6.63	1.333333333	-7.333333333
586	19.55	25.4	32.6	17.98	0	-20
587	19.59	25.4	32	46.52	-13.33333333	-50
588	19.62	25	30.5	14.98	0	-16.66666667
589	19.65	25	30	0	0	0
590	19.69	25	30	3	-3.333333333	0
591	19.72	24.9	30	3	3.333333333	0
592	19.75	25	30	0	0	0
593	19.79	25	30	3	-3.333333333	0
594	19.82	24.9	30	5.98	-2.666666667	6
595	19.85	24.82	30.18	2.72	3	0
596	19.89	24.91	30.18	7.08	3	7.333333333
597	19.92	25	30.4	8.51	-6	-7.333333333
598	19.95	24.82	30.18	7.71	6	-6
599	19.99	25	30	6.09	-3	6
600	20.02	24.91	30.18	0	0	0
601	20.05	24.91	30.18	5.46	-0.333333333	-6
602	20.09	24.9	30	37.17	7	-40.66666667
603	20.12	25.11	28.78	8.27	-7	-6
604	20.15	24.9	28.6	8	-0.333333333	-9
605	20.19	24.89	28.33	3.33	0	-3.666666667
606	20.22	24.89	28.22	16.65	0	-18.33333333
607	20.25	24.89	27.67	6	3.666666667	-5.666666667
608	20.29	25	27.5	0	0	0
609	20.32	25	27.5	8.97	-3.666666667	9.333333333
610	20.35	24.89	27.78	7.45	3.666666667	7.333333333
611	20.39	25	28	7.45	3.666666667	7.333333333
612	20.42	25.11	28.22	29.78	15	-29.66666667
613	20.45	25.56	27.33	3.33	-4	0
614	20.49	25.44	27.33	72.06	52	-61
615	20.52	27	25.5	57.7	44.33333333	-46.33333333
616	20.55	28.33	24.11	30.48	19.33333333	-28
617	20.59	28.91	23.27	70.19	43.66666667	-64.66666667
618	20.62	30.22	21.33	44.8	33.33333333	-37
619	20.65	31.22	20.22	27.46	7.333333333	-29.66666667
620	20.69	31.44	19.33	17.93	7.666666667	-18.33333333
621	20.72	31.67	18.78	14.89	-7.666666667	-15
622	20.75	31.44	18.33	4.71	-3.666666667	-3.666666667
623	20.79	31.33	18.22	14.13	-11	-11
624	20.82	31	17.89	4.71	-3.666666667	-3.666666667
625	20.86	30.89	17.78	11.48	-8.666666667	-9.333333333
626	20.89	30.63	17.5	7.36	-6.333333333	-5.666666667
627	20.92	30.44	17.33	7.45	-7.333333333	-3.666666667
628	20.96	30.22	17.22	18.13	-19.66666667	-3
629	20.99	29.63	17.13	3.75	0	-4.333333333
630	21.02	29.63	17	11.03	-11.33333333	-4.666666667
631	21.06	29.29	16.86	20.26	-22	4.666666667
632	21.09	28.63	17	11.03	-11.33333333	-4.666666667
633	21.12	28.29	16.86	12.48	7	-12
634	21.16	28.5	16.5	21.19	16.66666667	-16.66666667
635	21.19	29	16	47.38	-50	16.66666667
636	21.22	27.5	16.5	0	0	0
637	21.26	27.5	16.5	24.97	16.66666667	-22.33333333
638	21.29	28	15.83	25.47	5.666666667	-27.66666667
639	21.32	28.17	15	4.99	-5.666666667	0
640	21.36	28	15	9.57	-9.666666667	-4.666666667
641	21.39	27.71	14.86	12.48	-7	-12
642	21.42	27.5	14.5	14.98	-16.66666667	0
643	21.46	27	14.5	3.75	4.333333333	0
644	21.49	27.13	14.5	0	0	0
645	21.52	27.13	14.5	7.43	-4.333333333	-7
646	21.56	27	14.29	71.25	66.66666667	-43
647	21.59	29	13	59.94	-53.33333333	-40
648	21.62	27.4	11.8	18.95	20	6.666666667
649	21.66	28	12	0	0	0
650	21.69	28	12	29.97	0	-33.33333333
651	21.72	28	11	42.38	-33.33333333	33.33333333
652	21.76	27	12	29.97	33.33333333	0
653	21.79	28	12	0	0	0
654	21.82	28	12	0	0	0
655	21.86	28	12	0	0	0
656	21.89	28	12	0	0	0
657	21.92	28	12	0	0	0
658	21.96	28	12	0	0	0
659	21.99	28	12	0	0	0
660	22.02	28	12	0	0	0
661	22.06	28	12	0	0	0
662	22.09	28	12	0	0	0
663	22.12	28	12	0	0	0
664	22.16	28	12	67.01	66.66666667	-33.33333333
665	22.19	30	11	67.01	66.66666667	-33.33333333
666	22.22	32	10	29.97	33.33333333	0
667	22.26	33	10	29.97	33.33333333	0
668	22.29	34	10	0	0	0
669	22.32	34	10	29.97	33.33333333	0
670	22.36	35	10	29.97	-33.33333333	0
671	22.39	34	10	0	0	0
672	22.42	34	10	0	0	0
673	22.46	34	10	0	0	0
674	22.49	34	10	29.97	-33.33333333	0
675	22.52	33	10	0	0	0
676	22.56	33	10	59.94	66.66666667	0
677	22.59	35	10	29.97	0	-33.33333333
678	22.62	35	9	0	0	0
679	22.66	35	9	0	0	0
680	22.69	35	9	0	0	0
681	22.72	35	9	8.48	6.666666667	6.666666667
682	22.76	35.2	9.2	39.42	43.33333333	-6.666666667
683	22.79	36.5	9	6.42	-7	0
684	22.82	36.29	9	4.28	0	-4.666666667
685	22.86	36.29	8.86	4.28	0	4.666666667
686	22.89	36.29	9	11.88	7	11
687	22.92	36.5	9.33	9.21	-10	2.333333333
688	22.96	36.2	9.4	0	0	0
689	22.99	36.2	9.4	18.95	20	6.666666667
690	23.02	36.8	9.6	28.46	30.33333333	8.666666667
691	23.06	37.71	9.86	0	0	0
692	23.09	37.71	9.86	12.62	9.666666667	10.33333333
693	23.12	38	10.17	4.99	0	-5.666666667
694	23.16	38	10	21.19	-16.66666667	16.66666667
695	23.19	37.5	10.5	9.48	-10	-3.333333333
696	23.22	37.2	10.4	19.53	-21	5.666666667
697	23.26	36.57	10.57	3.57	-2.333333333	3.333333333
698	23.29	36.5	10.67	6.1	-2.333333333	6.333333333
699	23.32	36.43	10.86	28.41	-31	-6.333333333
700	23.36	35.5	10.67	18.01	16.66666667	11
701	23.39	36	11	33.51	33.33333333	16.66666667
702	23.42	37	11.5	11.53	4.666666667	12
703	23.46	37.14	11.86	10.42	2	11.33333333
704	23.49	37.2	12.2	8.48	-6.666666667	-6.666666667
705	23.52	37	12	6.05	-4.666666667	4.666666667
706	23.56	36.86	12.14	26.04	-28.66666667	-4.666666667
707	23.59	36	12	9.57	-4.666666667	9.666666667
708	23.62	35.86	12.29	12.84	-14.33333333	0
709	23.66	35.43	12.29	14.36	-14.33333333	7
710	23.69	35	12.5	16.75	-16.66666667	-8.333333333
711	23.72	34.5	12.25	10.6	-8.333333333	8.333333333
712	23.76	34.25	12.5	8.38	-8.333333333	4.333333333
713	23.79	34	12.63	17.51	-18.66666667	-6.333333333
714	23.82	33.44	12.44	11	-10.33333333	6.333333333
715	23.86	33.13	12.63	13.07	-11.66666667	8.666666667
716	23.89	32.78	12.89	14.78	-16.33333333	-1
717	23.92	32.29	12.86	11.93	-13.33333333	1
718	23.96	31.89	12.89	21.32	18.33333333	14.66666667
719	23.99	32.44	13.33	40.63	39.66666667	22.33333333
720	24.02	33.63	14	3.75	-4.333333333	0
721	24.06	33.5	14	0	0	0
722	24.09	33.5	14	3.75	0	4.333333333
723	24.13	33.5	14.13	39.82	33.33333333	29
724	24.16	34.5	15	26.9	27.66666667	11
725	24.19	35.33	15.33	23.55	18.66666667	18.66666667
726	24.23	35.89	15.89	8.95	7	7
727	24.26	36.1	16.1	3	-3.333333333	0
728	24.29	36	16.1	6.67	-7.333333333	0.333333333
729	24.33	35.78	16.11	19.42	-18.66666667	11
730	24.36	35.22	16.44	24.01	22.33333333	15
731	24.39	35.89	16.89	48.4	53.66666667	3.666666667
732	24.43	37.5	17	9.48	3.333333333	10
733	24.46	37.6	17.3	5.42	6	1
734	24.49	37.78	17.33	12.21	-6	12.33333333
735	24.53	37.6	17.7	44.55	46.66666667	16.66666667
736	24.56	39	18.2	40.52	40.66666667	19.33333333
737	24.59	40.22	18.78	11.34	12.66666667	0.666666667
738	24.63	40.6	18.8	13.73	6	14
739	24.66	40.78	19.22	7.53	-6	6
740	24.69	40.6	19.4	0	0	0
741	24.73	40.6	19.4	4.24	-3.333333333	3.333333333
742	24.76	40.5	19.5	16.14	-16.66666667	-6.666666667
743	24.79	40	19.3	7.15	-6	5
744	24.83	39.82	19.45	10.48	-10.66666667	5
745	24.86	39.5	19.6	24.94	25.66666667	10.33333333
746	24.89	40.27	19.91	48.28	51.66666667	15
747	24.93	41.82	20.36	2.72	0	-3
748	24.96	41.82	20.27	6.65	6	4.333333333
749	24.99	42	20.4	13.14	-7.333333333	12.66666667
750	25.03	41.78	20.78	3.33	0	3.666666667
751	25.06	41.78	20.89	8.74	-9.333333333	-3
752	25.09	41.5	20.8	5.23	-4.666666667	3.666666667
753	25.13	41.36	20.91	19.91	21.33333333	6.333333333
754	25.16	42	21.1	30.9	27.33333333	21
755	25.19	42.82	21.73	2.72	3	0
756	25.23	42.91	21.73	7.72	6.333333333	5.666666667
757	25.26	43.1	21.9	4.24	-3.333333333	3.333333333
758	25.29	43	22	3	0	3.333333333
759	25.33	43	22.1	7.52	-6	5.666666667
760	25.36	42.82	22.27	13.62	-15.33333333	0
761	25.39	42.36	22.27	54.95	54.66666667	27.66666667
762	25.43	44	23.1	11.37	9	8.666666667
763	25.46	44.27	23.36	9.83	7.666666667	8
764	25.49	44.5	23.6	7.81	7.666666667	4.333333333
765	25.53	44.73	23.73	8.87	-7.666666667	6.333333333
766	25.56	44.5	23.92	15.19	-16.66666667	2.666666667
767	25.59	44	24	3	0	3.333333333
768	25.63	44	24.1	15.12	-16.66666667	2.333333333
769	25.66	43.5	24.17	15.79	-16.66666667	-5.666666667
770	25.69	43	24	9.82	-6	9
771	25.73	42.82	24.27	6.09	3	6
772	25.76	42.91	24.45	65.58	69.66666667	21.66666667
773	25.79	45	25.1	8.53	9	2.666666667
774	25.83	45.27	25.18	2.72	0	3
775	25.86	45.27	25.27	0	0	0
776	25.89	45.27	25.27	7.13	-6.333333333	5
777	25.93	45.08	25.42	8.03	-8.666666667	1
778	25.96	44.82	25.45	3.85	-3	3.333333333
779	25.99	44.73	25.55	40.5	42.33333333	15
780	26.03	46	26	30.56	33.33333333	6.666666667
781	26.06	47	26.2	3	0	3.333333333
782	26.09	47	26.3	5.37	-3	5
783	26.13	46.91	26.45	0	0	0
784	26.16	46.91	26.45	3.85	-3	3.333333333
785	26.19	46.82	26.55	9.67	-10.66666667	1.666666667
786	26.23	46.5	26.6	21.19	16.66666667	16.66666667
787	26.26	47	27.1	36.98	39.33333333	11.66666667
788	26.29	48.18	27.45	10.48	10.66666667	5
789	26.33	48.5	27.6	7.43	2.666666667	7.666666667
790	26.36	48.58	27.83	12.35	-7.333333333	11.66666667
791	26.39	48.36	28.18	11.17	-12	-2.666666667
792	26.43	48	28.1	3	0	3.333333333
793	26.46	48	28.2	9.37	-6	8.333333333
794	26.49	47.82	28.45	5.45	0	6.333333333
795	26.53	47.82	28.64	47.66	45.33333333	27
796	26.56	49.18	29.45	6.47	1.333333333	7.333333333
797	26.59	49.22	29.67	8.41	4.666666667	8
798	26.63	49.36	29.91	7.91	-8.666666667	-0.333333333
799	26.66	49.1	29.9	9.48	-3.333333333	10
800	26.69	49	30.2	8.1	-3	8.333333333
801	26.73	48.91	30.45	16.57	-18.33333333	-3
802	26.76	48.36	30.36	11.06	-12	-2
803	26.79	48	30.3	7.15	-6	5
804	26.83	47.82	30.45	16.35	-18.33333333	0
805	26.86	47.27	30.45	9.04	-9	4.333333333
806	26.89	47	30.58	5.57	-6	-1
807	26.93	46.82	30.55	9.67	-10.66666667	1.666666667
808	26.96	46.5	30.6	11.5	-7.666666667	10.33333333
809	26.99	46.27	30.91	27.24	-30.33333333	0
810	27.03	45.36	30.91	2.72	-3	0
811	27.06	45.27	30.91	2.72	-3	0
812	27.09	45.18	30.91	27.24	-30.33333333	0
813	27.13	44.27	30.91	0	0	0
814	27.16	44.27	30.91	16.35	-18	0
815	27.19	43.73	30.91	13.62	-15.33333333	0
816	27.23	43.27	30.91	15.61	13.33333333	11.33333333
817	27.26	43.67	31.25	48.14	53.33333333	0.666666667
818	27.3	45.27	31.27	9.63	7.666666667	7.666666667
819	27.33	45.5	31.5	60.34	59	31.66666667
820	27.36	47.27	32.45	21.28	18.33333333	15.33333333
821	27.4	47.82	32.91	10.2	9.333333333	6.333333333
822	27.43	48.1	33.1	8.27	2.666666667	8.666666667
823	27.46	48.18	33.36	7.22	-3.333333333	7.333333333
824	27.5	48.08	33.58	0	0	0
825	27.53	48.08	33.58	3.53	-2.666666667	3
826	27.56	48	33.67	14.98	-16.66666667	0
827	27.6	47.5	33.67	15.19	-16.66666667	2.666666667
828	27.63	47	33.75	3.53	-2.666666667	-2.666666667
829	27.66	46.92	33.67	14.56	-14	8.333333333
830	27.7	46.5	33.92	2.5	0	2.666666667
831	27.73	46.5	34	7.9	2.666666667	8.333333333
832	27.76	46.58	34.25	37.16	41.33333333	3.666666667
833	27.8	47.82	34.36	0	0	0
834	27.83	47.82	34.36	0	0	0
835	27.86	47.82	34.36	0	0	0
836	27.9	47.82	34.36	2.72	-3	0
837	27.93	47.73	34.36	11.35	-7.666666667	10.33333333
838	27.96	47.5	34.67	0	0	0
839	28	47.5	34.67	38.42	42.33333333	6
840	28.03	48.77	34.85	21.9	24.33333333	-0.666666667
841	28.06	49.5	34.83	6.36	6.333333333	3
842	28.1	49.69	34.92	5.77	-6.333333333	0
843	28.13	49.5	34.92	7.25	-7.666666667	2.666666667
844	28.16	49.27	35	8.55	-9	-2.666666667
845	28.2	49	34.92	5.58	-2.666666667	5.333333333
846	28.23	48.92	35.08	39.44	43.66666667	2.333333333
847	28.26	50.23	35.15	38.7	42.33333333	-7.666666667
848	28.3	51.5	34.92	7.5	6.333333333	5.333333333
849	28.33	51.69	35.08	0	0	0
850	28.36	51.69	35.08	0	0	0
851	28.4	51.69	35.08	2.31	0	-2.666666667
852	28.43	51.69	35	12.57	-14	0
853	28.46	51.27	35	2.63	-1.333333333	-2.666666667
854	28.5	51.23	34.92	53.52	59	8.333333333
855	28.53	53	35.17	21.34	23	-5.666666667
856	28.56	53.69	35	2.31	0	-2.666666667
857	28.6	53.69	34.92	2.31	0	2.666666667
858	28.63	53.69	35	0	0	0
859	28.66	53.69	35	12.57	-14	0
860	28.7	53.27	35	2.72	0	3
861	28.73	53.27	35.09	54.47	60.33333333	5.333333333
862	28.76	55.08	35.25	12.73	14	-2.666666667
863	28.8	55.5	35.17	11.21	10.66666667	6.333333333
864	28.83	55.82	35.36	0	0	0
865	28.86	55.82	35.36	2.72	-3	0
866	28.9	55.73	35.36	2.72	0	3
867	28.93	55.73	35.45	9.16	-7.666666667	-6.666666667
868	28.96	55.5	35.25	20.13	19.33333333	11
869	29	56.08	35.58	46.92	47.33333333	22.33333333
870	29.03	57.5	36.25	10.13	10.66666667	3.666666667
871	29.06	57.82	36.36	0	0	0
872	29.1	57.82	36.36	0	0	0
873	29.13	57.82	36.36	2.72	-3	0
874	29.16	57.73	36.36	2.72	0	3
875	29.2	57.73	36.45	2.72	0	3.333333333
876	29.23	57.73	36.55	56.29	59	20.66666667
877	29.26	59.5	37.17	17.66	19.33333333	2.666666667
878	29.3	60.08	37.25	2.5	3	0
879	29.33	60.17	37.25	6.76	7	2
880	29.36	60.38	37.31	4.61	-5	0
881	29.4	60.23	37.31	7.13	-7.666666667	-2
882	29.43	60	37.25	8.85	-9	3.666666667
883	29.46	59.73	37.36	23.52	25.66666667	4.666666667
884	29.5	60.5	37.5	51.98	57.66666667	4
885	29.53	62.23	37.62	14.58	15.33333333	5
886	29.56	62.69	37.77	0	0	0
887	29.6	62.69	37.77	28.17	27	16
888	29.63	63.5	38.25	54.32	60.33333333	4.333333333
889	29.66	65.31	38.38	18.57	20.33333333	4
890	29.7	65.92	38.5	2.5	2.666666667	0
891	29.73	66	38.5	4.99	0	5.666666667
892	29.76	66	38.67	2.5	-2.666666667	0
893	29.8	65.92	38.67	5.38	-5	3.333333333
894	29.83	65.77	38.77	22.97	24.33333333	7.666666667
895	29.86	66.5	39	55.39	60.33333333	12.66666667
896	29.9	68.31	39.38	18.57	20.33333333	4
897	29.93	68.92	39.5	2.5	0	2.666666667
898	29.96	68.92	39.58	0	0	0
899	30	68.92	39.58	7.11	-5	6.333333333
900	30.03	68.77	39.77	7.29	-2.666666667	7.666666667
901	30.06	68.69	40	9.45	-6.333333333	8.333333333
902	30.1	68.5	40.25	0	0	0
903	30.13	68.5	40.25	6.02	-6.333333333	2
904	30.16	68.31	40.31	19.01	-20.66666667	-5.333333333
905	30.2	67.69	40.15	30.76	33.33333333	7.666666667
906	30.23	68.69	40.38	47.33	49.66666667	17.66666667
907	30.26	70.18	40.91	35.42	36.33333333	15
908	30.3	71.27	41.36	71.84	74.33333333	29.66666667
909	30.33	73.5	42.25	19.02	19.33333333	8.333333333
910	30.36	74.08	42.5	6.99	6.333333333	-4.666666667
911	30.4	74.27	42.36	21.22	10.33333333	21.33333333
912	30.43	74.58	43	7.9	3	8.333333333
913	30.46	74.67	43.25	66.9	70	25
914	30.5	76.77	44	23.15	24.33333333	8.333333333
915	30.53	77.5	44.25	0	0	0
916	30.57	77.5	44.25	14.56	14	8.333333333
917	30.6	77.92	44.5	0	0	0
918	30.63	77.92	44.5	11.28	-5	11.66666667
919	30.67	77.77	44.85	2.31	-2.666666667	0
920	30.7	77.69	44.85	2.31	0	2.333333333
921	30.73	77.69	44.92	9.3	-6.333333333	8.333333333
922	30.77	77.5	45.17	12.73	-14	2.666666667
923	30.8	77.08	45.25	4.99	-5.333333333	0
924	30.83	76.92	45.25	12.49	-14	0
925	30.87	76.5	45.25	7.03	-6.333333333	4.333333333
926	30.9	76.31	45.38	2.31	0	-2.333333333
927	30.93	76.31	45.31	11.85	-13	-2
928	30.97	75.92	45.25	24.53	27	3.666666667
929	31	76.73	45.36	53.28	59	4.666666667
930	31.03	78.5	45.5	25.04	25.66666667	10.66666667
931	31.07	79.27	45.82	74.81	82	15
932	31.1	81.73	46.27	17.43	19.33333333	1.333333333
933	31.13	82.31	46.31	8.15	6.333333333	6.333333333
934	31.17	82.5	46.5	0	0	0
935	31.2	82.5	46.5	26.2	25.66666667	13.66666667
936	31.23	83.27	46.91	62.14	68	13.33333333
937	31.27	85.31	47.31	12.69	14	1.666666667
938	31.3	85.73	47.36	10.79	11.66666667	2
939	31.33	86.08	47.42	8.69	6.333333333	7.333333333
940	31.37	86.27	47.64	2.72	0	3
941	31.4	86.27	47.73	0	0	0
942	31.43	86.27	47.73	39.07	41	14.66666667
943	31.47	87.5	48.17	37.25	41	6.333333333
944	31.5	88.73	48.36	17.41	19.33333333	0.666666667
945	31.53	89.31	48.38	2.31	0	2.666666667
946	31.57	89.31	48.46	0	0	0
947	31.6	89.31	48.46	8.43	6.333333333	7
948	31.63	89.5	48.67	8.19	-7.666666667	5
949	31.67	89.27	48.82	0	0	0
950	31.7	89.27	48.82	11.07	-11.66666667	3.333333333
951	31.73	88.92	48.92	7.17	-7.666666667	2.666666667
952	31.77	88.69	49	2.31	0	2.666666667
953	31.8	88.69	49.08	51.55	56.33333333	10
954	31.83	90.38	49.38	27.76	31	2.666666667
955	31.87	91.31	49.46	9.59	8.666666667	6
956	31.9	91.57	49.64	10.37	11.66666667	1
957	31.93	91.92	49.67	54.65	52.66666667	30
958	31.97	93.5	50.57	37.25	39.66666667	11.66666667
959	32	94.69	50.92	15.81	17.33333333	2.666666667
960	32.03	95.21	51	38.78	36.66666667	23
961	32.07	96.31	51.69	70.92	73	29.66666667
962	32.1	98.5	52.58	23.02	19.33333333	16.66666667
963	32.13	99.08	53.08	10.14	6.333333333	9.333333333
964	32.17	99.27	53.36	7.94	7.666666667	4.666666667
965	32.2	99.5	53.5	0	0	0
966	32.23	99.5	53.5	6.72	-4	6.333333333
967	32.27	99.38	53.69	10.98	6.666666667	10.33333333
968	32.3	99.58	54	55.69	57.66666667	23
969	32.33	101.31	54.69	36.9	39.66666667	10.33333333
970	32.37	102.5	55	4.99	0	5.666666667
971	32.4	102.5	55.17	0	0	0
972	32.43	102.5	55.17	2.5	0	2.666666667
973	32.47	102.5	55.25	0	0	0
974	32.5	102.5	55.25	9.99	0	11
975	32.53	102.5	55.58	49.07	52.66666667	14
976	32.57	104.08	56	42.53	47.33333333	2.666666667
977	32.6	105.5	56.08	2.5	0	3
978	32.63	105.5	56.17	22.85	24.33333333	7
979	32.67	106.23	56.38	62.05	68	11.66666667
980	32.7	108.27	56.73	36.92	41	3.333333333
981	32.73	109.5	56.83	7.49	0	8.333333333
982	32.77	109.5	57.08	4.99	0	5.666666667
983	32.8	109.5	57.25	7.62	7.666666667	3.666666667
984	32.83	109.73	57.36	0	0	0
985	32.87	109.73	57.36	0	0	0
986	32.9	109.73	57.36	62.39	68	13.66666667
987	32.93	111.77	57.77	22.97	24.33333333	7.666666667
988	32.97	112.5	58	11.35	11.66666667	5
989	33	112.85	58.15	10.61	7.666666667	9
990	33.03	113.08	58.42	2.5	0	-3
991	33.07	113.08	58.33	2.5	0	3
992	33.1	113.08	58.42	10.79	-11.66666667	-2
993	33.13	112.73	58.36	11.43	11.66666667	4.666666667
994	33.17	113.08	58.5	60.04	64	19.33333333
995	33.2	115	59.08	15.19	16.66666667	3
996	33.23	115.5	59.17	2.5	0	2.666666667
997	33.27	115.5	59.25	14.56	14	8.333333333
998	33.3	115.92	59.5	6.82	-7.666666667	-1.333333333
999	33.33	115.69	59.46	0	0	0
1000	33.37	115.69	59.46	12.41	-12.66666667	5.333333333
1001	33.4	115.31	59.62	43.74	46	15.33333333
1002	33.43	116.69	60.08	39.53	43.66666667	5.666666667
1003	33.47	118	60.25	9.24	10.33333333	-0.666666667
1004	33.5	118.31	60.23	6.07	6.333333333	-2
1005	33.53	118.5	60.17	6.07	-6.333333333	2
1006	33.57	118.31	60.23	2.31	0	2.666666667
1007	33.6	118.31	60.31	2.31	0	2.333333333
1008	33.63	118.31	60.38	6.72	6.333333333	4
1009	33.67	118.5	60.5	14.98	-16.66666667	0
1010	33.7	118	60.5	14.98	-16.66666667	0
1011	33.74	117.5	60.5	8.78	9	4
1012	33.77	117.77	60.62	60.34	66.66666667	7.666666667
1013	33.8	119.77	60.85	27.66	30.66666667	0
1014	33.84	120.69	60.85	2.31	0	2.333333333
1015	33.87	120.69	60.92	50.35	54	15.33333333
1016	33.9	122.31	61.38	51.42	56.33333333	9.666666667
1017	33.94	124	61.67	16.75	16.66666667	8.333333333
1018	33.97	124.5	61.92	6.14	6.333333333	-2.333333333
1019	34	124.69	61.85	4.61	0	5
1020	34.04	124.69	62	4.61	0	5
1021	34.07	124.69	62.15	11.53	-10.33333333	7.666666667
1022	34.1	124.38	62.38	25.36	28.33333333	0
1023	34.14	125.23	62.38	59.03	63.66666667	16
1024	34.17	127.14	62.86	17.73	18.33333333	7.333333333
1025	34.2	127.69	63.08	0	0	0
1026	34.24	127.69	63.08	8.19	8	4.333333333
1027	34.27	127.93	63.21	0	0	0
1028	34.3	127.93	63.21	7.31	-8	-2
1029	34.34	127.69	63.15	0	0	0
1030	34.37	127.69	63.15	55.16	60.33333333	11.66666667
1031	34.4	129.5	63.5	24.45	27	-4
1032	34.44	130.31	63.38	28.05	30.66666667	5.333333333
1033	34.47	131.23	63.54	16.62	15.33333333	10.33333333
1034	34.5	131.69	63.85	62.41	69.33333333	5
1035	34.54	133.77	64	28.05	30.66666667	5
1036	34.57	134.69	64.15	9.4	10.33333333	2
1037	34.6	135	64.21	7.46	7.666666667	3.333333333
1038	34.64	135.23	64.31	0	0	0
1039	34.67	135.23	64.31	0	0	0
1040	34.7	135.23	64.31	9.92	9	6.333333333
1041	34.74	135.5	64.5	68.48	75.66666667	9
1042	34.77	137.77	64.77	27.66	30.66666667	0
1043	34.8	138.69	64.77	0	0	0
1044	34.84	138.69	64.77	0	0	0
1045	34.87	138.69	64.77	3.26	2.666666667	2.666666667
1046	34.9	138.77	64.85	3.26	-2.666666667	2.333333333
1047	34.94	138.69	64.92	0	0	0
1048	34.97	138.69	64.92	54.57	60.33333333	7.333333333
1049	35	140.5	65.14	38.28	42.33333333	-4.666666667
1050	35.04	141.77	65	12.91	14.33333333	0
1051	35.07	142.2	65	4	0	4.333333333
1052	35.1	142.2	65.13	5.31	1	6
1053	35.14	142.23	65.31	0	0	0
1054	35.17	142.23	65.31	7.46	-7.666666667	-3.333333333
1055	35.2	142	65.21	22.26	24.33333333	4
1056	35.24	142.73	65.33	61.97	69	2.333333333
1057	35.27	144.8	65.4	12.92	14.33333333	-0.666666667
1058	35.3	145.23	65.38	15.46	15.33333333	8
1059	35.34	145.69	65.62	47.5	52.66666667	6
1060	35.37	147.27	65.8	58.08	64.33333333	4.333333333
1061	35.4	149.2	65.93	8	7.666666667	4.666666667
1062	35.44	149.43	66.07	10.43	11.33333333	-2.333333333
1063	35.47	149.77	66	66.96	74.33333333	4.333333333
1064	35.5	152	66.13	43.08	47.66666667	5.333333333
1065	35.54	153.43	66.29	3.03	2.333333333	-2.666666667
1066	35.57	153.5	66.21	14.98	16.66666667	0
1067	35.6	154	66.21	0	0	0
1068	35.64	154	66.21	0	0	0
1069	35.67	154	66.21	7.46	7.666666667	3.333333333
1070	35.7	154.23	66.31	45.11	50	3
1071	35.74	155.73	66.4	40.43	44.66666667	5.666666667
1072	35.77	157.07	66.57	12.84	14.33333333	0
1073	35.8	157.5	66.57	10.01	9	6.666666667
1074	35.84	157.77	66.77	73.39	81	10
1075	35.87	160.2	67.07	32.33	34.33333333	10.33333333
1076	35.9	161.23	67.38	2.31	2.666666667	0
1077	35.94	161.31	67.38	43.98	47.33333333	11.66666667
1078	35.97	162.73	67.73	77.35	83.33333333	21.66666667
1079	36	165.23	68.38	2.31	2.666666667	0
1080	36.04	165.31	68.38	21.49	23	6.333333333
1081	36.07	166	68.57	38.27	42.33333333	5.333333333
1082	36.1	167.27	68.73	67.41	74.33333333	9
1083	36.14	169.5	69	15.14	16.66666667	2.333333333
1084	36.17	170	69.07	11.66	7.666666667	10.33333333
1085	36.2	170.23	69.38	32.27	36	0
1086	36.24	171.31	69.38	16.83	18.33333333	4
1087	36.27	171.86	69.5	17.45	-18.33333333	6.333333333
1088	36.3	171.31	69.69	4.61	0	5.333333333
1089	36.34	171.31	69.85	9.78	-7.666666667	7.666666667
1090	36.37	171.08	70.08	8.37	-7.666666667	5
1091	36.4	170.85	70.23	6.52	-5.333333333	5
1092	36.44	170.69	70.38	0	0	0
1093	36.47	170.69	70.38	2.31	0	-2.333333333
1094	36.5	170.69	70.31	13.44	-12.66666667	7.666666667
1095	36.54	170.31	70.54	9.29	-10.33333333	-1.333333333
1096	36.57	170	70.5	13.02	-14.33333333	2.333333333
1097	36.6	169.57	70.57	3.03	-2.333333333	-2.333333333
1098	36.64	169.5	70.5	8.78	-9	4
1099	36.67	169.23	70.62	12.92	-14.33333333	-0.666666667
1100	36.7	168.8	70.6	7.48	-7.666666667	-3.333333333
1101	36.74	168.57	70.5	2.14	-2.333333333	0
1102	36.77	168.5	70.5	2.14	-2.333333333	0
1103	36.8	168.43	70.5	12.84	-14.33333333	0
1104	36.84	168	70.5	0	0	0
1105	36.87	168	70.5	0	0	0
1106	36.91	168	70.5	7.01	-7.666666667	-1.333333333
1107	36.94	167.77	70.46	13.56	14.33333333	4.666666667
1108	36.97	168.2	70.6	30.89	34.33333333	0.666666667
1109	37.01	169.23	70.62	4.52	-5	-1.333333333
1110	37.04	169.08	70.58	62.78	64	28.33333333
1111	37.07	171	71.43	50.11	52.33333333	19
1112	37.11	172.57	72	9.91	4	10.33333333
1113	37.14	172.69	72.31	3.26	2.666666667	2.333333333
1114	37.17	172.77	72.38	9.13	7.666666667	6.666666667
1115	37.21	173	72.58	13.74	10.33333333	11.33333333
1116	37.24	173.31	72.92	64.32	65.33333333	29.33333333
1117	37.27	175.27	73.8	12.83	14	1.666666667
1118	37.31	175.69	73.85	12.81	10.33333333	9.666666667
1119	37.34	176	74.14	4.79	-2.333333333	5
1120	37.37	175.93	74.29	5.16	-4.333333333	3.666666667
1121	37.41	175.8	74.4	2	-2.333333333	0
1122	37.44	175.73	74.4	7.61	-7.666666667	3.333333333
1123	37.47	175.5	74.5	0	0	0
1124	37.51	175.5	74.5	9.89	-7.666666667	7.666666667
1125	37.54	175.27	74.73	2	-2.333333333	0
1126	37.57	175.2	74.73	8.38	-6.666666667	6.666666667
1127	37.61	175	74.93	9.55	-10.33333333	-2.666666667
1128	37.64	174.69	74.85	2.31	0	2.333333333
1129	37.67	174.69	74.92	45.18	50.33333333	0.333333333
1130	37.71	176.2	74.93	30.04	33.33333333	2.333333333
1131	37.74	177.2	75	30.56	33.33333333	6.666666667
1132	37.77	178.2	75.2	66.84	74.33333333	3
1133	37.81	180.43	75.29	17.12	19	0
1134	37.84	181	75.29	7.52	7.666666667	3
1135	37.87	181.23	75.38	0	0	0
1136	37.91	181.23	75.38	2.31	2.666666667	0
1137	37.94	181.31	75.38	66.44	73	11
1138	37.97	183.5	75.71	45	50	2.666666667
1139	38.01	185	75.79	2.14	0	-2.666666667
1140	38.04	185	75.71	9.2	9	5.333333333
1141	38.07	185.27	75.87	75.63	82	17.66666667
1142	38.11	187.73	76.4	38.31	42.33333333	5.666666667
1143	38.14	189	76.57	2.14	0	-2.333333333
1144	38.17	189	76.5	31.82	33.33333333	12
1145	38.21	190	76.86	67.78	74.33333333	12.33333333
1146	38.24	192.23	77.23	35.93	40	2
1147	38.27	193.43	77.29	6.63	-6.666666667	3
1148	38.31	193.23	77.38	8.78	9	4
1149	38.34	193.5	77.5	0	0	0
1150	38.37	193.5	77.5	0	0	0
1151	38.41	193.5	77.5	23.51	25.66666667	5.666666667
1152	38.44	194.27	77.67	67.67	74.33333333	11
1153	38.47	196.5	78	21.07	23.33333333	-2.333333333
1154	38.51	197.2	77.93	7.35	3.666666667	7.333333333
1155	38.54	197.31	78.15	21.12	23	4.666666667
1156	38.57	198	78.29	73.56	81	11.66666667
1157	38.61	200.43	78.64	10.32	11.33333333	1.666666667
1158	38.64	200.77	78.69	11.53	7.666666667	10.33333333
1159	38.67	201	79	60.55	66.66666667	9.666666667
1160	38.71	203	79.29	53.93	59	11
1161	38.74	204.77	79.62	0	0	0
1162	38.77	204.77	79.62	42.91	47.66666667	1.666666667
1163	38.81	206.2	79.67	28.29	29.33333333	11
1164	38.84	207.08	80	2.5	-2.666666667	0
1165	38.87	207	80	15.58	-16.66666667	-4.666666667
1166	38.91	206.5	79.86	2.14	0	-2.333333333
1167	38.94	206.5	79.79	6.41	-6.333333333	-3.333333333
1168	38.97	206.31	79.69	2.31	-2.666666667	0
1169	39.01	206.23	79.69	7.07	-7.666666667	-1.666666667
1170	39.04	206	79.64	7.07	-7.666666667	1.666666667
1171	39.07	205.77	79.69	0	0	0
1172	39.11	205.77	79.69	0	0	0
1173	39.14	205.77	79.69	0	0	0
1174	39.17	205.77	79.69	0	0	0
1175	39.21	205.77	79.69	0	0	0
1176	39.24	205.77	79.69	0	0	0
1177	39.27	205.77	79.69	0	0	0
1178	39.31	205.77	79.69	7.07	7.666666667	-1.666666667
1179	39.34	206	79.64	0	0	0
1180	39.37	206	79.64	0	0	0
1181	39.41	206	79.64	0	0	0
1182	39.44	206	79.64	7.07	7.666666667	1.666666667
1183	39.47	206.23	79.69	0	0	0
1184	39.51	206.23	79.69	0	0	0
1185	39.54	206.23	79.69	16.3	18	-2.333333333
1186	39.57	206.77	79.62	7.73	7.666666667	-4
1187	39.61	207	79.5	0	0	0
1188	39.64	207	79.5	3.03	-2.333333333	2.333333333
1189	39.67	206.93	79.57	5.99	-5.333333333	4
1190	39.71	206.77	79.69	13.83	0	15.33333333
1191	39.74	206.77	80.15	2.31	0	-2.333333333
1192	39.77	206.77	80.08	0	0	0
1193	39.81	206.77	80.08	6.92	7.666666667	-0.333333333
1194	39.84	207	80.07	2.14	0	-2.333333333
1195	39.87	207	80	2.14	0	-2.333333333
1196	39.91	207	79.93	13.02	14.33333333	-2.333333333
1197	39.94	207.43	79.86	27.32	29.33333333	-8
1198	39.97	208.31	79.62	2.31	0	-2.666666667
1199	40.01	208.31	79.54	2.31	0	2.666666667
1200	40.04	208.31	79.62	2.31	0	2.333333333
1201	40.07	208.31	79.69	8.63	-8	5.666666667
1202	40.11	208.07	79.86	0	0	0
1203	40.14	208.07	79.86	2.14	0	2.333333333
1204	40.18	208.07	79.93	4.79	-4.666666667	2.333333333
1205	40.21	207.93	80	5.3	-5.333333333	-2.666666667
1206	40.24	207.77	79.92	4.61	0	-5
1207	40.28	207.77	79.77	0	0	0
1208	40.31	207.77	79.77	0	0	0
1209	40.34	207.77	79.77	0	0	0
1210	40.38	207.77	79.77	0	0	0
1211	40.41	207.77	79.77	0	0	0
1212	40.44	207.77	79.77	9.07	10	0.666666667
1213	40.48	208.07	79.79	2.14	0	-2.666666667
1214	40.51	208.07	79.71	7.68	8	-3
1215	40.54	208.31	79.62	0	0	0
1216	40.58	208.31	79.62	6.72	6.333333333	-4
1217	40.61	208.5	79.5	0	0	0
1218	40.64	208.5	79.5	0	0	0
1219	40.68	208.5	79.5	0	0	0
1220	40.71	208.5	79.5	0	0	0
1221	40.74	208.5	79.5	0	0	0
1222	40.78	208.5	79.5	3.03	2.333333333	2.333333333
1223	40.81	208.57	79.57	23.39	22	-14
1224	40.84	209.23	79.15	18	15.33333333	-12.66666667
1225	40.88	209.69	78.77	7.26	-6.333333333	5
1226	40.91	209.5	78.92	7.5	-6.333333333	5.333333333
1227	40.94	209.31	79.08	2.31	0	2.333333333
1228	40.98	209.31	79.15	2.31	0	2.666666667
1229	41.01	209.31	79.23	0	0	0
1230	41.04	209.31	79.23	0	0	0
1231	41.08	209.31	79.23	2.31	0	2.666666667
1232	41.11	209.31	79.31	14.58	15.33333333	-5.333333333
1233	41.14	209.77	79.15	30.93	30.66666667	-15.33333333
1234	41.18	210.69	78.69	10.87	10.33333333	-6.333333333
1235	41.21	211	78.5	59.98	66.66666667	-2.333333333
1236	41.24	213	78.43	50.73	56.33333333	-1.666666667
1237	41.28	214.69	78.38	24.39	27	-3
1238	41.31	215.5	78.29	96.44	106.3333333	13.33333333
1239	41.34	218.69	78.69	29.97	33.33333333	0
1240	41.38	219.69	78.69	4.61	0	5.333333333
1241	41.41	219.69	78.85	21.75	20.66666667	12.66666667
1242	41.44	220.31	79.23	68.32	75.33333333	9
1243	41.48	222.57	79.5	34.55	37.33333333	9
1244	41.51	223.69	79.77	9.5	2.666666667	10.33333333
1245	41.54	223.77	80.08	44.76	48.66666667	10
1246	41.58	225.23	80.38	55.45	61.33333333	6.333333333
1247	41.61	227.07	80.57	18.96	20.66666667	4
1248	41.64	227.69	80.69	4.61	0	5.333333333
1249	41.68	227.69	80.85	11.72	7.666666667	10.66666667
1250	41.71	227.92	81.17	2.5	0	2.666666667
1251	41.74	227.92	81.25	6.62	-6.333333333	3.666666667
1252	41.78	227.73	81.36	7.94	-7.666666667	4.666666667
1253	41.81	227.5	81.5	0	0	0
1254	41.84	227.5	81.5	0	0	0
1255	41.88	227.5	81.5	2.5	0	2.666666667
1256	41.91	227.5	81.58	38.05	42.33333333	1.333333333
1257	41.94	228.77	81.62	28.05	30.66666667	5
1258	41.98	229.69	81.77	9.22	0	10.33333333
1259	42.01	229.69	82.08	2.31	0	2.333333333
1260	42.04	229.69	82.15	6.44	-6.333333333	3.333333333
1261	42.08	229.5	82.25	9.63	0	10.66666667
1262	42.11	229.5	82.57	6.81	6.333333333	4
1263	42.14	229.69	82.69	0	0	0
1264	42.18	229.69	82.69	6.81	-6.333333333	-4
1265	42.21	229.5	82.57	6.81	6.333333333	4
1266	42.24	229.69	82.69	0	0	0
1267	42.28	229.69	82.69	0	0	0
1268	42.31	229.69	82.69	0	0	0
1269	42.34	229.69	82.69	0	0	0
1270	42.38	229.69	82.69	0	0	0
1271	42.41	229.69	82.69	0	0	0
1272	42.44	229.69	82.69	0	0	0
1273	42.48	229.69	82.69	0	0	0
1274	42.51	229.69	82.69	0	0	0
1275	42.54	229.69	82.69	2.31	2.666666667	0
1276	42.58	229.77	82.69	0	0	0
1277	42.61	229.77	82.69	0	0	0
1278	42.64	229.77	82.69	0	0	0
1279	42.68	229.77	82.69	2.31	0	2.666666667
1280	42.71	229.77	82.77	2.31	0	-2.666666667
1281	42.74	229.77	82.69	19.77	22	0.666666667
1282	42.78	230.43	82.71	7.93	8.666666667	-0.666666667
1283	42.81	230.69	82.69	18.59	20.66666667	2.666666667
1284	42.84	231.31	82.77	6.34	6.333333333	3
1285	42.88	231.5	82.86	22.45	-24.33333333	-5.666666667
1286	42.91	230.77	82.69	0	0	0
1287	42.94	230.77	82.69	0	0	0
1288	42.98	230.77	82.69	2.31	0	-2.333333333
1289	43.01	230.77	82.62	2.31	0	2.333333333
1290	43.04	230.77	82.69	0	0	0
1291	43.08	230.77	82.69	0	0	0
1292	43.11	230.77	82.69	2.31	0	2.666666667
1293	43.14	230.77	82.77	2.31	0	-2.666666667
1294	43.18	230.77	82.69	27.66	30.66666667	0
1295	43.21	231.69	82.69	17.26	19.33333333	1.333333333
1296	43.24	232.27	82.73	59.76	65.33333333	11.66666667
1297	43.28	234.23	83.08	16.78	18	-5.333333333
1298	43.31	234.77	82.92	79.82	88.66666667	5
1299	43.35	237.43	83.07	26.46	29.33333333	2.666666667
1300	43.38	238.31	83.15	20.75	23	0.666666667
1301	43.41	239	83.17	51.96	57.66666667	1
1302	43.45	240.73	83.2	58.72	65.33333333	1
1303	43.48	242.69	83.23	18.44	20.66666667	0
1304	43.51	243.31	83.23	11.53	12.66666667	0
1305	43.55	243.69	83.23	32.27	36	0
1306	43.58	244.77	83.23	66.86	74.33333333	-0.666666667
1307	43.61	247	83.21	9.23	10.33333333	0.666666667
1308	43.65	247.31	83.23	14.02	15.33333333	2.666666667
1309	43.68	247.77	83.31	14.02	15.33333333	-2.666666667
1310	43.71	248.23	83.23	0	0	0
1311	43.75	248.23	83.23	2.31	2.666666667	0
1312	43.78	248.31	83.23	72.39	79.33333333	13
1313	43.81	250.69	83.62	19.7	20.66666667	-8
1314	43.85	251.31	83.38	13.44	12.66666667	8
1315	43.88	251.69	83.62	11.88	12.66666667	-4
1316	43.91	252.07	83.5	70.93	78.66666667	7
1317	43.95	254.43	83.71	37.88	42	-0.666666667
1318	43.98	255.69	83.69	0	0	0
1319	44.01	255.69	83.69	10.14	10.33333333	4.666666667
1320	44.05	256	83.83	0	0	0
1321	44.08	256	83.83	0	0	0
1322	44.11	256	83.83	10.14	-10.33333333	-4.666666667
1323	44.15	255.69	83.69	24.27	27	2
1324	44.18	256.5	83.75	60.76	66.66666667	11
1325	44.21	258.5	84.08	2.5	0	3
1326	44.25	258.5	84.17	16.75	16.66666667	8.333333333
1327	44.28	259	84.42	67.12	74.33333333	6.666666667
1328	44.31	261.23	84.62	39.09	42.33333333	10
1329	44.35	262.5	84.92	7.5	6.333333333	5.333333333
1330	44.38	262.69	85.08	10.1	10.33333333	4.333333333
1331	44.41	263	85.21	6.93	7.666666667	0.666666667
1332	44.45	263.23	85.23	4.61	0	5
1333	44.48	263.23	85.38	2.31	0	-2.333333333
1334	44.51	263.23	85.31	74.34	82	10.33333333
1335	44.55	265.69	85.62	9.26	10.33333333	0.666666667
1336	44.58	266	85.64	15.09	16.66666667	-2
1337	44.61	266.5	85.58	6.62	6.333333333	3.666666667
1338	44.65	266.69	85.69	52.04	58	0.666666667
1339	44.68	268.43	85.71	40.29	44.66666667	-3
1340	44.71	269.77	85.62	16.3	18	2.333333333
1341	44.75	270.31	85.69	8.15	6.333333333	-6.333333333
1342	44.78	270.5	85.5	0	0	0
1343	44.81	270.5	85.5	0	0	0
1344	44.85	270.5	85.5	0	0	0
1345	44.88	270.5	85.5	44.95	50	0
1346	44.91	272	85.5	50.83	56.33333333	4
1347	44.95	273.69	85.62	9.31	10.33333333	-1.666666667
1348	44.98	274	85.57	10.79	10.33333333	-6.333333333
1349	45.01	274.31	85.38	74.09	82	8
1350	45.05	276.77	85.62	27.66	30.66666667	0
1351	45.08	277.69	85.62	19.01	20.66666667	-5.333333333
1352	45.11	278.31	85.46	14.58	15.33333333	5.333333333
1353	45.15	278.77	85.62	82	91	5.666666667
1354	45.18	281.5	85.79	15.02	16.66666667	-1.333333333
1355	45.21	282	85.75	15.02	16.66666667	1.333333333
1356	45.25	282.5	85.79	15.05	16.66666667	1.333333333
1357	45.28	283	85.83	66.85	74.33333333	0.666666667
1358	45.31	285.23	85.85	32.6	36	5
1359	45.35	286.31	86	11.76	12.66666667	-2.666666667
1360	45.38	286.69	85.92	7.24	7.666666667	-3
1361	45.41	286.92	85.83	2.5	2.666666667	0
1362	45.45	287	85.83	0	0	0
1363	45.48	287	85.83	36.89	41	0.666666667
1364	45.51	288.23	85.85	45.44	50	8
1365	45.55	289.73	86.09	15.33	16.66666667	-3
1366	45.58	290.23	86	8.45	9	2.666666667
1367	45.61	290.5	86.08	46.13	50	11.66666667
1368	45.65	292	86.43	51.02	56.33333333	6.333333333
1369	45.68	293.69	86.62	16.3	18	2.333333333
1370	45.71	294.23	86.69	13.83	15.33333333	0
1371	45.75	294.69	86.69	2.31	0	-2.333333333
1372	45.78	294.69	86.62	2.31	0	2.333333333
1373	45.81	294.69	86.69	0	0	0
1374	45.85	294.69	86.69	30.76	33.33333333	7.666666667
1375	45.88	295.69	86.92	48.14	51.33333333	15.33333333
1376	45.91	297.23	87.38	3.26	2.666666667	-2.333333333
1377	45.95	297.31	87.31	6.62	6.333333333	3.666666667
1378	45.98	297.5	87.42	0	0	0
1379	46.01	297.5	87.42	8.29	6.333333333	6.666666667
1380	46.05	297.69	87.62	6.72	-6.333333333	-4
1381	46.08	297.5	87.5	6.72	-6.333333333	-4
1382	46.11	297.31	87.38	2.31	0	2.666666667
1383	46.15	297.31	87.46	9.79	-10.33333333	3.666666667
1384	46.18	297	87.57	9.31	-10.33333333	1.666666667
1385	46.21	296.69	87.62	0	0	0
1386	46.25	296.69	87.62	12.42	-12.66666667	-5.333333333
1387	46.28	296.31	87.46	16.78	-18	5.333333333
1388	46.31	295.77	87.62	0	0	0
1389	46.35	295.77	87.62	43.86	48.66666667	2.333333333
1390	46.38	297.23	87.69	29.97	33.33333333	0
1391	46.41	298.23	87.69	0	0	0
1392	46.45	298.23	87.69	3.26	2.666666667	-2.333333333
1393	46.48	298.31	87.62	5.15	-5.333333333	2.333333333
1394	46.51	298.15	87.69	14.76	-12.66666667	-10.33333333
1395	46.55	297.77	87.38	8.78	-9	4
1396	46.58	297.5	87.5	6.72	-6.333333333	4
1397	46.62	297.31	87.62	9.85	-10.33333333	-4
1398	46.65	297	87.5	9.85	-10.33333333	-4
1399	46.68	296.69	87.38	4.61	5.333333333	0
1400	46.72	296.85	87.38	49.99	55	-7
1401	46.75	298.5	87.17	6.36	6.333333333	-3
1402	46.78	298.69	87.08	2.31	0	-2.666666667
1403	46.82	298.69	87	6.28	-6.333333333	-2.666666667
1404	46.85	298.5	86.92	2.5	0	2.666666667
1405	46.88	298.5	87	9	-6.333333333	-7.666666667
1406	46.92	298.31	86.77	0	0	0
1407	46.95	298.31	86.77	30.76	33.33333333	-7.666666667
1408	46.98	299.31	86.54	21.07	23	-4
1409	47.02	300	86.42	3.53	2.666666667	-3
1410	47.05	300.08	86.33	2.5	0	-2.666666667
1411	47.08	300.08	86.25	7.06	-5.333333333	-5.666666667
1412	47.12	299.92	86.08	14.56	-14	-8.333333333
1413	47.15	299.5	85.83	0	0	0
1414	47.18	299.5	85.83	3.53	-2.666666667	-2.666666667
1415	47.22	299.42	85.75	22.32	-24.33333333	5.666666667
1416	47.25	298.69	85.92	6.36	-6.333333333	-3
1417	47.28	298.5	85.83	2.5	0	-2.666666667
1418	47.32	298.5	85.75	45.57	50	-8.333333333
1419	47.35	300	85.5	15.19	16.66666667	-2.666666667
1420	47.38	300.5	85.42	6.62	6.333333333	-3.666666667
1421	47.42	300.69	85.31	12.69	-14	1.666666667
1422	47.45	300.27	85.36	8.19	-6.333333333	-6.333333333
1423	47.48	300.08	85.17	5	-5.333333333	0
1424	47.52	299.92	85.17	6.99	-7.666666667	2
1425	47.55	299.69	85.23	12.42	-12.66666667	-5
1426	47.58	299.31	85.08	9.22	-10.33333333	0
1427	47.62	299	85.08	9.46	-10.33333333	2.333333333
1428	47.65	298.69	85.15	14.02	-15.33333333	-2.333333333
1429	47.68	298.23	85.08	23.17	25.66666667	-2.666666667
1430	47.72	299	85	39.8	43.66666667	7.666666667
1431	47.75	300.31	85.23	0	0	0
1432	47.78	300.31	85.23	0	0	0
1433	47.82	300.31	85.23	0	0	0
1434	47.85	300.31	85.23	9.24	-10.33333333	0.666666667
1435	47.88	300	85.25	15.19	-16.66666667	2.666666667
1436	47.92	299.5	85.33	15	16.66666667	1
1437	47.95	300	85.36	45.16	50	4.666666667
1438	47.98	301.5	85.5	22.65	24.33333333	-6.333333333
1439	48.02	302.23	85.31	2.31	0	2.333333333
1440	48.05	302.23	85.38	7.73	-7.666666667	4
1441	48.08	302	85.5	0	0	0
1442	48.12	302	85.5	14.98	-16.66666667	0
1443	48.15	301.5	85.5	0	0	0
1444	48.18	301.5	85.5	59.94	66.66666667	0
1445	48.22	303.5	85.5	22.65	24.33333333	6.333333333
1446	48.25	304.23	85.69	2.3	2.666666667	0
1447	48.28	304.31	85.69	20.8	23	-1.666666667
1448	48.32	305	85.64	59.94	66.66666667	0
1449	48.35	307	85.64	20.8	23	1.666666667
1450	48.38	307.69	85.69	9.38	10.33333333	2
1451	48.42	308	85.75	6.94	7.666666667	0.666666667
1452	48.45	308.23	85.77	0	0	0
1453	48.48	308.23	85.77	7.18	-7.666666667	2
1454	48.52	308	85.83	0	0	0
1455	48.55	308	85.83	42.82	47.66666667	1
1456	48.58	309.43	85.86	37.87	42	-0.333333333
1457	48.62	310.69	85.85	2.31	0	2.333333333
1458	48.65	310.69	85.92	9.5	10.33333333	2.666666667
1459	48.68	311	86	3.53	-2.666666667	2.666666667
1460	48.72	310.92	86.08	2.5	0	3
1461	48.75	310.92	86.17	12.51	-14	-1
1462	48.78	310.5	86.14	22.45	24.33333333	5.666666667
1463	48.82	311.23	86.31	53.04	59	1.666666667
1464	48.85	313	86.36	15.58	16.66666667	4.666666667
1465	48.88	313.5	86.5	2.5	0	2.666666667
1466	48.92	313.5	86.58	0	0	0
1467	48.95	313.5	86.58	8.13	-9	1.333333333
1468	48.98	313.23	86.62	2.31	0	2.333333333
1469	49.02	313.23	86.69	29.97	33.33333333	0
1470	49.05	314.23	86.69	46.11	51.33333333	0
1471	49.08	315.77	86.69	14.02	15.33333333	2.666666667
1472	49.12	316.23	86.77	0	0	0
1473	49.15	316.23	86.77	7.18	-7.666666667	2
1474	49.18	316	86.83	4.99	0	5.666666667
1475	49.22	316	87	0	0	0
1476	49.25	316	87	9.5	-10.33333333	2.666666667
1477	49.28	315.69	87.08	16.3	18	2.333333333
1478	49.32	316.23	87.15	46.34	51.33333333	5.333333333
1479	49.35	317.77	87.31	13.83	15.33333333	0
1480	49.38	318.23	87.31	0	0	0
1481	49.42	318.23	87.31	2.31	0	2.333333333
1482	49.45	318.23	87.38	7.73	-7.666666667	4
1483	49.48	318	87.5	14.98	-16.66666667	0
1484	49.52	317.5	87.5	0	0	0
1485	49.55	317.5	87.5	15.19	-16.66666667	2.666666667
1486	49.58	317	87.58	9.78	-10.33333333	3.666666667
1487	49.62	316.69	87.69	0	0	0
1488	49.65	316.69	87.69	2.31	0	2.666666667
1489	49.68	316.69	87.77	27.76	-30.66666667	2.666666667
1490	49.72	315.77	87.85	3.26	-2.666666667	2.333333333
1491	49.75	315.69	87.92	14.58	-15.33333333	5.333333333
1492	49.79	315.23	88.08	16.78	-18	-5.333333333
1493	49.82	314.69	87.92	16.62	-15.33333333	10.33333333
1494	49.85	314.23	88.23	0	0	0
1495	49.89	314.23	88.23	38.04	42.33333333	0.666666667
1496	49.92	315.5	88.25	22.8	24.33333333	7
1497	49.95	316.23	88.46	10.1	-10.33333333	4
1498	49.99	315.92	88.58	2.5	0	3
1499	50.02	315.92	88.67	10.21	-7.666666667	8.333333333
1500	50.05	315.69	88.92	6.92	0	7.666666667
1501	50.09	315.69	89.15	8.75	-9	3.333333333
1502	50.12	315.42	89.25	11.31	11.66666667	4.333333333
1503	50.15	315.77	89.38	39.02	38.33333333	20.66666667
1504	50.19	316.92	90	11.01	11.66666667	3
1505	50.22	317.27	90.09	12.73	-9	11
1506	50.25	317	90.42	3.53	-2.666666667	2.666666667
1507	50.29	316.92	90.5	6.82	-7.666666667	-1.333333333
1508	50.32	316.69	90.46	7.92	-6.333333333	6
1509	50.35	316.5	90.64	8.6	-7.666666667	6
1510	50.39	316.27	90.82	38.99	41	14.33333333
1511	50.42	317.5	91.25	22.8	24.33333333	7
1512	50.45	318.23	91.46	9.48	-10.33333333	1.333333333
1513	50.49	317.92	91.5	2.5	0	2.666666667
1514	50.52	317.92	91.58	7.47	-7.666666667	3.666666667
1515	50.55	317.69	91.69	11.53	0	13
1516	50.59	317.69	92.08	6.36	-6.333333333	3
1517	50.62	317.5	92.17	17.48	-19.33333333	0
1518	50.65	316.92	92.17	6.73	-7.666666667	-0.666666667
1519	50.69	316.69	92.15	11.76	-12.66666667	2.666666667
1520	50.72	316.31	92.23	44.76	48.66666667	10.33333333
1521	50.75	317.77	92.54	27.76	30.66666667	2.666666667
1522	50.79	318.69	92.62	4.61	0	5
1523	50.82	318.69	92.77	4.61	0	5
1524	50.85	318.69	92.92	4.61	0	5.333333333
1525	50.89	318.69	93.08	6.36	-6.333333333	3
1526	50.92	318.5	93.17	9.11	-9	4.666666667
1527	50.95	318.23	93.31	30.06	33.33333333	2.333333333
1528	50.99	319.23	93.38	44.34	48.66666667	8
1529	51.02	320.69	93.62	2.31	0	2.333333333
1530	51.05	320.69	93.69	5.15	2.666666667	5.333333333
1531	51.09	320.77	93.85	3.26	-2.666666667	2.333333333
1532	51.12	320.69	93.92	2.31	0	2.666666667
1533	51.15	320.69	94	13.44	-12.66666667	7.666666667
1534	51.19	320.31	94.23	2.3	-2.666666667	0
1535	51.22	320.23	94.23	9.61	-10.33333333	-2
1536	51.25	319.92	94.17	12.57	-14	1.333333333
1537	51.29	319.5	94.21	8.54	-9	3.333333333
1538	51.32	319.23	94.31	2.3	2.666666667	0
1539	51.35	319.31	94.31	51.04	56.33333333	6.333333333
1540	51.39	321	94.5	15.19	16.66666667	2.666666667
1541	51.42	321.5	94.58	0	0	0
1542	51.45	321.5	94.58	0	0	0
1543	51.49	321.5	94.58	18.01	-16.66666667	11.33333333
1544	51.52	321	94.92	9.22	-10.33333333	0
1545	51.55	320.69	94.92	16.3	18	2.666666667
1546	51.59	321.23	95	53.08	59	2.666666667
1547	51.62	323	95.08	20.9	23	-2.666666667
1548	51.65	323.69	95	2.31	0	2.666666667
1549	51.69	323.69	95.08	6.09	-6.333333333	2
1550	51.72	323.5	95.14	6.34	-6.333333333	3
1551	51.75	323.31	95.23	2.3	-2.666666667	0
1552	51.79	323.23	95.23	2.31	0	2.666666667
1553	51.82	323.23	95.31	59.98	66.66666667	2.333333333
1554	51.85	325.23	95.38	27.76	30.66666667	2.666666667
1555	51.89	326.15	95.46	2.31	2.666666667	0
1556	51.92	326.23	95.46	16.62	15.33333333	10.33333333
1557	51.95	326.69	95.77	56.06	60.33333333	16
1558	51.99	328.5	96.25	22.27	24.33333333	4.333333333
1559	52.02	329.23	96.38	2.3	2.666666667	0
1560	52.05	329.31	96.38	6.72	6.333333333	4
1561	52.09	329.5	96.5	8.15	6.333333333	6.333333333
1562	52.12	329.69	96.69	0	0	0
1563	52.15	329.69	96.69	8.39	-8.666666667	3.333333333
1564	52.19	329.43	96.79	4.28	0	4.666666667
1565	52.22	329.43	96.93	12.84	-14.33333333	0
1566	52.25	329	96.93	7.24	-7.666666667	2.333333333
1567	52.29	328.77	97	2.31	0	2.666666667
1568	52.32	328.77	97.08	36.98	41	3
1569	52.35	330	97.17	10.3	11	2.666666667
1570	52.39	330.33	97.25	23.02	5.666666667	25
1571	52.42	330.5	98	17.66	-14	14
1572	52.45	330.08	98.42	17.66	-2.666666667	19.33333333
1573	52.49	330	99	9.78	-7.666666667	7.666666667
1574	52.52	329.77	99.23	7.88	-6.333333333	6.333333333
1575	52.55	329.58	99.42	13.41	-11.66666667	9
1576	52.59	329.23	99.69	11.53	-7.666666667	10.33333333
1577	52.62	329	100	6.52	-5	5
1578	52.65	328.85	100.15	20.88	-22.66666667	-5
1579	52.69	328.17	100	5.58	-5.666666667	2.666666667
1580	52.72	328	100.08	14.56	-14	8.333333333
1581	52.75	327.58	100.33	9.35	-10.33333333	1
1582	52.79	327.27	100.36	10.5	-9	7.333333333
1583	52.82	327	100.58	15.19	-16.66666667	-2.666666667
1584	52.85	326.5	100.5	12.73	-14	2.666666667
1585	52.89	326.08	100.58	12.27	-13	-4
1586	52.92	325.69	100.46	13.44	-12.66666667	7.666666667
1587	52.96	325.31	100.69	9.25	-10.33333333	-0.666666667
1588	52.99	325	100.67	16.75	-16.66666667	8.333333333
1589	53.02	324.5	100.92	4.99	0	5.333333333
1590	53.06	324.5	101.08	27.47	-30.66666667	0
1591	53.09	323.58	101.08	2.5	-2.666666667	0
1592	53.12	323.5	101.08	21.21	-22.66666667	6.333333333
1593	53.16	322.82	101.27	10.05	-10.66666667	-3.333333333
1594	53.19	322.5	101.17	7.15	-6.333333333	4.666666667
1595	53.22	322.31	101.31	17.94	-19.33333333	4.666666667
1596	53.26	321.73	101.45	12.58	-14	0.333333333
1597	53.29	321.31	101.46	17.58	-19.33333333	3
1598	53.32	320.73	101.55	10.33	6.333333333	9.333333333
1599	53.36	320.92	101.83	36.18	30	27
1600	53.39	321.82	102.64	14.46	6	14.66666667
1601	53.42	322	103.08	6.39	-5	5
1602	53.46	321.85	103.23	12.18	-1	13.66666667
1603	53.49	321.82	103.64	13.89	-15.33333333	3
1604	53.52	321.36	103.73	13.89	-15	-3
1605	53.56	320.91	103.64	3.85	-3	3
1606	53.59	320.82	103.73	22.25	-24.66666667	3.333333333
1607	53.62	320.08	103.83	11.27	-2.666666667	12.33333333
1608	53.66	320	104.2	22.34	-24.33333333	5.333333333
1609	53.69	319.27	104.36	5.89	-6.333333333	2
1610	53.72	319.08	104.42	11.8	-13	1.333333333
1611	53.76	318.69	104.46	18.61	-20.33333333	4
1612	53.79	318.08	104.58	5	-5.333333333	0
1613	53.82	317.92	104.58	14.56	-14	8.333333333
1614	53.86	317.5	104.83	15.19	-16.66666667	-2.666666667
1615	53.89	317	104.75	18.01	-16.66666667	11
1616	53.92	316.5	105.08	19.51	16.66666667	14
1617	53.96	317	105.5	21.48	19.33333333	14
1618	53.99	317.58	105.92	13.45	-13.66666667	5.333333333
1619	54.02	317.17	106.08	5.58	-3	5.666666667
1620	54.06	317.08	106.25	7.9	-2.666666667	8.333333333
1621	54.09	317	106.5	18.48	-20.66666667	-1.333333333
1622	54.12	316.38	106.46	11.58	-12.66666667	1.333333333
1623	54.16	316	106.5	9	-7.666666667	6.333333333
1624	54.19	315.77	106.69	10.5	-9	7.666666667
1625	54.22	315.5	106.92	15.03	7.666666667	14.66666667
1626	54.26	315.73	107.36	32.12	34.66666667	8.666666667
1627	54.29	316.77	107.62	0	0	0
1628	54.32	316.77	107.62	3.26	-2.666666667	2.333333333
1629	54.36	316.69	107.69	6.92	0	7.666666667
1630	54.39	316.69	107.92	18.4	-20.33333333	2.666666667
1631	54.42	316.08	108	2.5	-2.666666667	0
1632	54.46	316	108	9.5	-10.33333333	-2.666666667
1633	54.49	315.69	107.92	14.76	-12.66666667	10.33333333
1634	54.52	315.31	108.23	9	6.333333333	-7.666666667
1635	54.56	315.5	108	25.17	27	7.666666667
1636	54.59	316.31	108.23	6.53	6.333333333	3.333333333
1637	54.62	316.5	108.33	0	0	0
1638	54.66	316.5	108.33	13.45	-14	-5.333333333
1639	54.69	316.08	108.17	2.5	-2.666666667	0
1640	54.72	316	108.17	16.75	-16.66666667	8.333333333
1641	54.76	315.5	108.42	13.45	-14	-5.666666667
1642	54.79	315.08	108.25	11.73	-13	-0.666666667
1643	54.82	314.69	108.23	8.02	-6.333333333	6.333333333
1644	54.86	314.5	108.42	21.92	-24.33333333	-1.333333333
1645	54.89	313.77	108.38	3.26	-2.666666667	-2.333333333
1646	54.92	313.69	108.31	18.33	-20.33333333	-2
1647	54.96	313.08	108.25	11.85	-13	2
1648	54.99	312.69	108.31	6.62	-6.333333333	3.666666667
1649	55.02	312.5	108.42	32.47	33.33333333	-14
1650	55.06	313.5	108	15.19	16.66666667	-2.666666667
1651	55.09	314	107.92	0	0	0
1652	55.12	314	107.92	7.87	-6	-6.333333333
1653	55.16	313.82	107.73	10.05	-10.66666667	3.333333333
1654	55.19	313.5	107.83	21.27	-22.66666667	-6.333333333
1655	55.22	312.82	107.64	2.72	-3	0
1656	55.26	312.73	107.64	12.59	-14	-0.666666667
1657	55.29	312.31	107.62	19.56	15.33333333	-15.66666667
1658	55.32	312.77	107.15	24.51	20.33333333	-17.66666667
1659	55.36	313.38	106.62	0	0	0
1660	55.39	313.38	106.62	2.31	0	-2.666666667
1661	55.42	313.38	106.54	9.1	-10	-1.333333333
1662	55.46	313.08	106.5	9.15	-7.666666667	-6.333333333
1663	55.49	312.85	106.31	4.61	-5.333333333	0
1664	55.52	312.69	106.31	12.62	-14	-1.333333333
1665	55.56	312.27	106.27	16.19	-16.66666667	-6.333333333
1666	55.59	311.77	106.08	3.26	-2.666666667	-2.666666667
1667	55.62	311.69	106	18.92	-20.33333333	-5.666666667
1668	55.66	311.08	105.83	12.74	-13	5.666666667
1669	55.69	310.69	106	7.18	-6.333333333	-4.666666667
1670	55.72	310.5	105.86	27.91	-31	-2.333333333
1671	55.76	309.57	105.79	10.7	12	0
1672	55.79	309.93	105.79	21.41	21.66666667	-9.666666667
1673	55.82	310.58	105.5	2.5	-2.666666667	0
1674	55.86	310.5	105.5	0	0	0
1675	55.89	310.5	105.5	8.15	-6.333333333	-6.333333333
1676	55.92	310.31	105.31	9.38	-10.33333333	-2
1677	55.96	310	105.25	15.79	-16.66666667	5.666666667
1678	55.99	309.5	105.42	6.62	-6.333333333	-3.666666667
1679	56.02	309.31	105.31	17.47	-19.33333333	1.666666667
1680	56.06	308.73	105.36	12.69	-14	-1.666666667
1681	56.09	308.31	105.31	17.47	-19.33333333	1.666666667
1682	56.12	307.73	105.36	12.69	-14	-1.666666667
1683	56.16	307.31	105.31	4.61	0	5
1684	56.19	307.31	105.46	24.24	-27	-1.333333333
1685	56.23	306.5	105.42	5.84	-6.333333333	-1.333333333
1686	56.26	306.31	105.38	0	0	0
1687	56.29	306.31	105.38	35.9	39.66666667	4
1688	56.33	307.5	105.5	0	0	0
1689	56.36	307.5	105.5	5.88	-6.333333333	1.333333333
1690	56.39	307.31	105.54	14.58	-15.33333333	-5.333333333
1691	56.43	306.85	105.38	8.6	-9	4
1692	56.46	306.58	105.5	8.34	-9	1.333333333
1693	56.49	306.31	105.54	6.82	6.333333333	-4
1694	56.53	306.5	105.42	38.67	39.66666667	-16.66666667
1695	56.56	307.69	104.92	7.24	7.666666667	-3
1696	56.59	307.92	104.83	0	0	0
1697	56.63	307.92	104.83	12.51	-14	1
1698	56.66	307.5	104.86	7.59	-6.333333333	-5.666666667
1699	56.69	307.31	104.69	6.94	-7.666666667	2
1700	56.73	307.08	104.75	6.94	7.666666667	-2
1701	56.76	307.31	104.69	41.56	46	2.666666667
1702	56.79	308.69	104.77	11.87	13	2
1703	56.83	309.08	104.83	4.99	0	5.666666667
1704	56.86	309.08	105	0	0	0
1705	56.89	309.08	105	2.5	-2.666666667	0
1706	56.93	309	105	9.5	-10.33333333	-2.666666667
1707	56.96	308.69	104.92	12.42	-12.66666667	5.333333333
1708	56.99	308.31	105.08	37.15	39.66666667	11.33333333
1709	57.03	309.5	105.42	24.22	27	-1.333333333
1710	57.06	310.31	105.38	6.72	6.333333333	4
1711	57.09	310.5	105.5	0	0	0
1712	57.13	310.5	105.5	2.5	0	2.666666667
1713	57.16	310.5	105.58	6.99	-7.666666667	2
1714	57.19	310.27	105.64	17.41	-19.33333333	-0.666666667
1715	57.23	309.69	105.62	13.42	13	7
1716	57.26	310.08	105.83	48.29	53.66666667	3
1717	57.29	311.69	105.92	9.5	10.33333333	2.666666667
1718	57.33	312	106	0	0	0
1719	57.36	312	106	0	0	0
1720	57.39	312	106	5.58	-2.666666667	5.666666667
1721	57.43	311.92	106.17	18.35	-20.33333333	2
1722	57.46	311.31	106.23	0	0	0
1723	57.49	311.31	106.23	9.24	-10.33333333	0.666666667
1724	57.53	311	106.25	15.79	-16.66666667	5.666666667
1725	57.56	310.5	106.42	6.62	-6.333333333	-3.666666667
1726	57.59	310.31	106.31	30.06	33.33333333	2.333333333
1727	57.63	311.31	106.38	35.9	39.66666667	4
1728	57.66	312.5	106.5	0	0	0
1729	57.69	312.5	106.5	0	0	0
1730	57.73	312.5	106.5	0	0	0
1731	57.76	312.5	106.5	10.92	-12	-2.333333333
1732	57.79	312.14	106.43	16.9	-18.66666667	2.333333333
1733	57.83	311.58	106.5	2.5	-2.666666667	0
1734	57.86	311.5	106.5	0	0	0
1735	57.89	311.5	106.5	10.7	-12	0
1736	57.93	311.14	106.5	19.27	-21.33333333	0
1737	57.96	310.5	106.5	0	0	0
1738	57.99	310.5	106.5	10.92	-12	-2.333333333
1739	58.03	310.14	106.43	19.38	-21.33333333	2.333333333
1740	58.06	309.5	106.5	0	0	0
1741	58.09	309.5	106.5	14.98	-16.66666667	0
1742	58.13	309	106.5	3.03	2.333333333	-2.333333333
1743	58.16	309.07	106.43	42.87	47.66666667	2.333333333
1744	58.19	310.5	106.5	9.92	9	-6.333333333
1745	58.23	310.77	106.31	7.13	7.666666667	-2
1746	58.26	311	106.25	0	0	0
1747	58.29	311	106.25	15.79	-16.66666667	5.666666667
1748	58.33	310.5	106.42	38.18	42.33333333	-3.666666667
1749	58.36	311.77	106.31	43.8	48.66666667	0
1750	58.39	313.23	106.31	3.26	2.666666667	2.333333333
1751	58.43	313.31	106.38	0	0	0
1752	58.46	313.31	106.38	0	0	0
1753	58.49	313.31	106.38	0	0	0
1754	58.53	313.31	106.38	24.45	-27	4
1755	58.56	312.5	106.5	14.98	16.66666667	0
1756	58.59	313	106.5	44.95	50	0
1757	58.63	314.5	106.5	24.88	27	6.333333333
1758	58.66	315.31	106.69	6.62	6.333333333	-3.666666667
1759	58.69	315.5	106.58	0	0	0
1760	58.73	315.5	106.58	6.62	-6.333333333	3.666666667
1761	58.76	315.31	106.69	6.94	-7.666666667	2
1762	58.79	315.08	106.75	4.74	5	-2
1763	58.83	315.23	106.69	51.01	56.66666667	-4
1764	58.86	316.93	106.57	17.26	19	-2.333333333
1765	58.89	317.5	106.5	0	0	0
1766	58.93	317.5	106.5	0	0	0
1767	58.96	317.5	106.5	0	0	0
1768	58.99	317.5	106.5	2.5	0	-2.666666667
1769	59.03	317.5	106.42	6.62	-6.333333333	-3.666666667
1770	59.06	317.31	106.31	8.86	6.333333333	-7.666666667
1771	59.09	317.5	106.08	26.9	27.66666667	-11
1772	59.13	318.33	105.75	61.33	53	-43
1773	59.16	319.92	104.46	66.61	58.33333333	-46
1774	59.19	321.67	103.08	70.99	61	-50
1775	59.23	323.5	101.58	54.03	50	-33.33333333
1776	59.26	325	100.58	14.18	12.66666667	-9
1777	59.29	325.38	100.31	10.98	6.666666667	-10.33333333
1778	59.33	325.58	100	3.53	-2.666666667	-2.666666667
1779	59.36	325.5	99.92	13.04	7.666666667	-12.33333333
1780	59.4	325.73	99.55	7.72	-7.666666667	4
1781	59.43	325.5	99.67	15.99	14	-11.33333333
1782	59.46	325.92	99.33	45.69	45	-23
1783	59.5	327.27	98.64	22.77	24.33333333	-7.333333333
1784	59.53	328	98.42	9.78	10.33333333	-3.666666667
1785	59.56	328.31	98.31	7.29	-2.666666667	-7.666666667
1786	59.6	328.23	98.08	7.86	1.333333333	-8.666666667
1787	59.63	328.27	97.82	13.89	-15	-3
1788	59.66	327.82	97.73	7.07	-8	0.666666667
1789	59.7	327.58	97.75	3.53	-2.666666667	-2.666666667
1790	59.73	327.5	97.67	0	0	0
1791	59.76	327.5	97.67	6.93	-6.333333333	-4.333333333
1792	59.8	327.31	97.54	12.42	12.66666667	-5.333333333
1793	59.83	327.69	97.38	47.31	43.66666667	-29.33333333
1794	59.86	329	96.5	2.5	2.666666667	0
1795	59.9	329.08	96.5	2.5	0	-2.666666667
1796	59.93	329.08	96.42	5.96	2.333333333	-6.333333333
1797	59.96	329.15	96.23	6.92	0	-7.666666667
1798	60	329.15	96	12.36	-13.33333333	-2.666666667
1799	60.03	328.75	95.92	4.99	-5.666666667	0
1800	60.06	328.58	95.92	8.63	-9	2.666666667
1801	60.1	328.31	96	9.55	-10.33333333	-2.666666667
1802	60.13	328	95.92	4.98	-2.666666667	-5
1803	60.16	327.92	95.77	10.36	-11.33333333	2
1804	60.2	327.58	95.83	3.53	-2.666666667	-2.666666667
1805	60.23	327.5	95.75	14.56	-14	-8.333333333
1806	60.26	327.08	95.5	12.22	-13	4
1807	60.3	326.69	95.62	9.85	10.33333333	-4
1808	60.33	327	95.5	33.73	27.33333333	-25.66666667
1809	60.36	327.82	94.73	2.72	0	-3
1810	60.4	327.82	94.64	8.14	-8	-4.666666667
1811	60.43	327.58	94.5	2.5	-2.666666667	0
1812	60.46	327.5	94.5	6.72	-6.333333333	4
1813	60.5	327.31	94.62	14.68	-16.33333333	0.666666667
1814	60.53	326.82	94.64	8.14	-8	-4.666666667
1815	60.56	326.58	94.5	2.5	-2.666666667	0
1816	60.6	326.5	94.5	6.72	-6.333333333	4
1817	60.63	326.31	94.62	21.98	-24.33333333	-4
1818	60.66	325.58	94.5	2.5	-2.666666667	0
1819	60.7	325.5	94.5	6.72	-6.333333333	4
1820	60.73	325.31	94.62	24.22	-27	-1.333333333
1821	60.76	324.5	94.58	2.5	0	-2.666666667
1822	60.8	324.5	94.5	2.5	0	2.666666667
1823	60.83	324.5	94.58	23.21	-25.66666667	2
1824	60.86	323.73	94.64	7.94	-7.666666667	-4.666666667
1825	60.9	323.5	94.5	8.78	9	4
1826	60.93	323.77	94.62	27.66	30.66666667	0
1827	60.96	324.69	94.62	3.26	2.666666667	2.333333333
1828	61	324.77	94.69	0	0	0
1829	61.03	324.77	94.69	8.25	-9	2
1830	61.06	324.5	94.75	6.84	-7.666666667	-0.666666667
1831	61.1	324.27	94.73	15.14	-16.66666667	1.333333333
1832	61.13	323.77	94.77	9.2	-9	5
1833	61.16	323.5	94.92	4.99	0	5.333333333
1834	61.2	323.5	95.08	22	-24.33333333	2.333333333
1835	61.23	322.77	95.15	8.08	-9	0.666666667
1836	61.26	322.5	95.17	2.5	0	2.666666667
1837	61.3	322.5	95.25	32.47	33.33333333	14
1838	61.33	323.5	95.67	12.73	2.666666667	13.66666667
1839	61.36	323.58	96.08	9.77	-10.33333333	3.333333333
1840	61.4	323.27	96.18	3.85	-3	3
1841	61.43	323.18	96.27	10.79	-6	10.33333333
1842	61.46	323	96.58	5.68	-6	2
1843	61.5	322.82	96.64	22.28	-24.66666667	3.666666667
1844	61.53	322.08	96.75	9.27	-8.666666667	5.333333333
1845	61.56	321.82	96.91	13.93	-14.66666667	5.666666667
1846	61.6	321.38	97.08	11.84	-12.66666667	3
1847	61.63	321	97.17	12.73	-14	2.666666667
1848	61.66	320.58	97.25	9.91	-10.33333333	3.666666667
1849	61.7	320.27	97.36	10.5	-9	7.333333333
1850	61.73	320	97.58	9.32	-10.33333333	-1.333333333
1851	61.76	319.69	97.54	18.65	-20.33333333	4.333333333
1852	61.8	319.08	97.67	5.58	-5.333333333	2.666666667
1853	61.83	318.92	97.75	17.66	-14	14
1854	61.86	318.5	98.17	37.46	33.33333333	25
1855	61.9	319.5	98.92	24.43	22.66666667	14.66666667
1856	61.93	320.18	99.36	13.62	-12	9.333333333
1857	61.96	319.82	99.64	12.71	-7.333333333	12
1858	62	319.6	100	7.59	-8	3
1859	62.03	319.36	100.09	7.71	-6	6
1860	62.06	319.18	100.27	15.41	-12	12.33333333
1861	62.1	318.82	100.64	9.67	-10.66666667	-2
1862	62.13	318.5	100.58	20.71	-1.666666667	23
1863	62.16	318.45	101.27	36.65	27.33333333	30.33333333
1864	62.2	319.27	102.18	3.85	3	3
1865	62.23	319.36	102.27	17.45	-15	12.33333333
1866	62.26	318.91	102.64	13.67	3	14.66666667
1867	62.3	319	103.08	14.13	-11	11.33333333
1868	62.33	318.67	103.42	15.19	-16.66666667	2.666666667
1869	62.36	318.17	103.5	5.58	-5.666666667	2.666666667
1870	62.4	318	103.58	14.56	-14	8.333333333
1871	62.43	317.58	103.83	3.53	-2.666666667	3
1872	62.46	317.5	103.92	15.96	-16.66666667	6
1873	62.5	317	104.1	15.64	-16.66666667	5
1874	62.53	316.5	104.25	14.56	-14	8.333333333
1875	62.57	316.08	104.5	10.76	-11.66666667	-1.666666667
1876	62.6	315.73	104.45	19.35	-21.66666667	1.666666667
1877	62.63	315.08	104.5	7.06	-5.333333333	5.666666667
1878	62.67	314.92	104.67	15.99	-14	11
1879	62.7	314.5	105	7.34	-7.666666667	3
1880	62.73	314.27	105.09	34.77	34.66666667	17.66666667
1881	62.77	315.31	105.62	14.58	15.33333333	5
1882	62.8	315.77	105.77	10.94	-6.333333333	10.33333333
1883	62.83	315.58	106.08	10.82	-6.666666667	10
1884	62.87	315.38	106.38	3.26	-2.333333333	2.666666667
1885	62.9	315.31	106.46	9.29	-10.33333333	1.333333333
1886	62.93	315	106.5	9	-7.666666667	6.333333333
1887	62.97	314.77	106.69	9.11	-9	4.666666667
1888	63	314.5	106.83	22.06	-24.33333333	3
1889	63.03	313.77	106.92	3.26	-2.666666667	2.666666667
1890	63.07	313.69	107	14.76	-12.66666667	10.33333333
1891	63.1	313.31	107.31	30.55	32	11
1892	63.13	314.27	107.64	18.44	16.66666667	12
1893	63.17	314.77	108	2.31	0	2.666666667
1894	63.2	314.77	108.08	9.59	-9	5.666666667
1895	63.23	314.5	108.25	5.31	-4	4.333333333
1896	63.27	314.38	108.38	12.03	-12.66666667	4
1897	63.3	314	108.5	9	-7.666666667	6.333333333
1898	63.33	313.77	108.69	3.26	-2.666666667	2.666666667
1899	63.37	313.69	108.77	19.52	-20.33333333	7.666666667
1900	63.4	313.08	109	11.72	-13	0
1901	63.43	312.69	109	2.31	0	2.666666667
1902	63.47	312.69	109.08	41.19	43.66666667	14
1903	63.5	314	109.5	2.5	2.666666667	0
1904	63.53	314.08	109.5	3.53	-2.666666667	2.666666667
1905	63.57	314	109.58	9.13	-5	9
1906	63.6	313.85	109.85	8.15	-9	2.333333333
1907	63.63	313.58	109.92	9.27	-6.666666667	7.666666667
1908	63.67	313.38	110.15	9.78	-7.666666667	7.666666667
1909	63.7	313.15	110.38	37.24	38.66666667	15.66666667
1910	63.73	314.31	110.85	21.78	17	17
1911	63.77	314.82	111.36	6.81	6	4.666666667
1912	63.8	315	111.5	0	0	0
1913	63.83	315	111.5	4.99	0	5.666666667
1914	63.87	315	111.67	17.66	-14	13.66666667
1915	63.9	314.58	112.08	3.53	-2.666666667	3
1916	63.93	314.5	112.17	43.15	42.33333333	22.66666667
1917	63.97	315.77	112.85	23.91	24.33333333	10.66666667
1918	64	316.5	113.17	10.3	2.666666667	11
1919	64.03	316.58	113.5	2.5	0	2.666666667
1920	64.07	316.58	113.58	2.5	-2.666666667	0
1921	64.1	316.5	113.58	2.5	0	3
1922	64.13	316.5	113.67	9.96	-7.666666667	8
1923	64.17	316.27	113.91	18.11	-19.33333333	5.666666667
1924	64.2	315.69	114.08	0	0	0
1925	64.23	315.69	114.08	13.44	-12.66666667	7.666666667
1926	64.27	315.31	114.31	11.85	-13	-2
1927	64.3	314.92	114.25	39.89	43.66666667	7
1928	64.33	316.23	114.46	20.59	23	1.333333333
1929	64.37	316.92	114.5	2.5	2.666666667	0
1930	64.4	317	114.5	14.98	0	16.66666667
1931	64.43	317	115	6.92	-7.666666667	0
1932	64.47	316.77	115	2.31	0	2.666666667
1933	64.5	316.77	115.08	13.44	-13	7.666666667
1934	64.53	316.38	115.31	30.32	33.33333333	5
1935	64.57	317.38	115.46	42.38	43.66666667	18
1936	64.6	318.69	116	3.26	2.666666667	2.666666667
1937	64.63	318.77	116.08	7.42	7.666666667	3
1938	64.67	319	116.17	10.08	-9	6.333333333
1939	64.7	318.73	116.36	0	0	0
1940	64.73	318.73	116.36	12.59	-14	0.666666667
1941	64.77	318.31	116.38	6.72	6.333333333	4
1942	64.8	318.5	116.5	53.8	55.66666667	22.33333333
1943	64.83	320.17	117.17	15.98	17.33333333	-3
1944	64.87	320.69	117.08	6.36	-6.333333333	3
1945	64.9	320.5	117.17	2.5	0	2.666666667
1946	64.93	320.5	117.25	5.31	-4	4.333333333
1947	64.97	320.38	117.38	2.31	-2.333333333	0
1948	65	320.31	117.38	2.31	0	2.666666667
1949	65.03	320.31	117.46	43.74	46	15.33333333
1950	65.07	321.69	117.92	23.73	23	13
1951	65.1	322.38	118.31	0	0	0
1952	65.13	322.38	118.31	8.29	6.666666667	6.333333333
1953	65.17	322.58	118.5	3.53	-2.666666667	2.666666667
1954	65.2	322.5	118.58	0	0	0
1955	65.23	322.5	118.58	6.99	-7.666666667	2
1956	65.27	322.27	118.64	16.35	-16.66666667	7
1957	65.3	321.77	118.85	3.26	-2.666666667	2.333333333
1958	65.33	321.69	118.92	0	0	0
1959	65.37	321.69	118.92	29.97	-33.33333333	0
1960	65.4	320.69	118.92	0	0	0
1961	65.43	320.69	118.92	7.28	-6.333333333	5
1962	65.47	320.5	119.07	15.25	-16.66666667	3.333333333
1963	65.5	320	119.17	45.57	50	-8.333333333
1964	65.53	321.5	118.92	24.21	27	0
1965	65.57	322.31	118.92	7.5	6.333333333	5.333333333
1966	65.6	322.5	119.08	0	0	0
1967	65.63	322.5	119.08	6.14	-6.333333333	2.333333333
1968	65.67	322.31	119.15	9.46	-10.33333333	-2.333333333
1969	65.7	322	119.08	9.22	-10.33333333	0
1970	65.73	321.69	119.08	8.66	1.333333333	9.333333333
1971	65.77	321.73	119.36	47.58	51.33333333	12.33333333
1972	65.8	323.27	119.73	19.38	21.66666667	-2
1973	65.84	323.92	119.67	7.27	-6.333333333	5
1974	65.87	323.73	119.82	2.72	0	3
1975	65.9	323.73	119.91	7.34	-7.666666667	3
1976	65.94	323.5	120	4.99	0	5.666666667
1977	65.97	323.5	120.17	4.99	0	5.333333333
1978	66	323.5	120.33	55.86	59	19.33333333
1979	66.04	325.27	120.91	7.34	7.666666667	3
1980	66.07	325.5	121	2.5	0	2.666666667
1981	66.1	325.5	121.08	4.99	0	5.666666667
1982	66.14	325.5	121.25	9.16	7.666666667	6.666666667
1983	66.17	325.73	121.45	7.72	-7.666666667	-4
1984	66.2	325.5	121.33	7.05	-4	7
1985	66.24	325.38	121.54	39.46	40	18
1986	66.27	326.58	122.08	33.91	37	7.666666667
1987	66.3	327.69	122.31	4.61	0	5
1988	66.34	327.69	122.46	9.92	10.33333333	4
1989	66.37	328	122.58	2.5	-2.666666667	0
1990	66.4	327.92	122.58	0	0	0
1991	66.44	327.92	122.58	14.56	-14	8.333333333
1992	66.47	327.5	122.83	31.59	33.33333333	11.33333333
1993	66.5	328.5	123.17	43.61	47.33333333	11
1994	66.54	329.92	123.5	7.26	-5	6.333333333
1995	66.57	329.77	123.69	10.77	-6.333333333	10.33333333
1996	66.6	329.58	124	2.5	0	2.666666667
1997	66.64	329.58	124.08	14.56	-13.66666667	8.333333333
1998	66.67	329.17	124.33	3.53	-3	3
1999	66.7	329.08	124.42	3.53	-2.666666667	2.666666667
2000	66.74	329	124.5	9.29	-10.33333333	-1.333333333
[truncated: 24,971 more rows]
