# Supplementary material for: Statistical Mechanics of Zooplankton
Source: PLoS One. 2015 Aug 13;10(8):e0135258. doi: 10.1371/journal.pone.0135258 (PMC4535848; doi:10.1371/journal.pone.0135258)
Supplement: S1 Data Files — Information on the file contents and the data format is contained. (ZIP) [file pone.0135258.s001.zip › raw data vibrio/exp22.txt]

1	0.03	310	184	71.43	47.33333333	-64
2	0.07	311.42	182.08	14.49	4	-15.33333333
3	0.1	311.54	181.62	11.85	12.66666667	-4
4	0.13	311.92	181.5	25.1	2.666666667	-27.66666667
5	0.17	312	180.67	24.97	16.66666667	-22.33333333
6	0.2	312.5	180	42.38	33.33333333	-33.33333333
7	0.23	313.5	179	12.47	11.66666667	-7.666666667
8	0.27	313.85	178.77	0	0	0
9	0.3	313.85	178.77	23.67	-6	-25.66666667
10	0.33	313.67	178	0	0	0
11	0.37	313.67	178	7.9	-8.333333333	-2.666666667
12	0.4	313.42	177.92	22.33	14.33333333	-20.33333333
13	0.43	313.85	177.31	23.58	-25.66666667	6.333333333
14	0.47	313.08	177.5	9.15	-7.666666667	-6.333333333
15	0.5	312.85	177.31	23.58	-25.66666667	6.333333333
16	0.53	312.08	177.5	7.26	5	-6.333333333
17	0.57	312.23	177.31	16.14	-18	0
18	0.6	311.69	177.31	7.15	-6.333333333	-4.666666667
19	0.63	311.5	177.17	14.98	-16.66666667	0
20	0.67	311	177.17	14.98	-16.66666667	0
21	0.7	310.5	177.17	9.3	-6.333333333	-8.333333333
22	0.73	310.31	176.92	11.75	-2.666666667	-12.66666667
23	0.77	310.23	176.54	34.27	36	-13
24	0.8	311.31	176.15	16.14	18	0
25	0.83	311.85	176.15	0	0	0
26	0.87	311.85	176.15	14.76	12.66666667	-10
27	0.9	312.23	175.85	19.76	-22	0.333333333
28	0.93	311.57	175.86	7.47	-6.333333333	-5.666666667
29	0.97	311.38	175.69	4.61	-5	0
30	1	311.23	175.69	8.7	9	-3.666666667
31	1.03	311.5	175.58	8.29	6.333333333	-6.666666667
32	1.07	311.69	175.38	32.36	36	-2.333333333
33	1.1	312.77	175.31	3.26	2.666666667	-2.666666667
34	1.13	312.85	175.23	0	0	0
35	1.17	312.85	175.23	3.26	-2.666666667	-2.666666667
36	1.2	312.77	175.15	4.61	0	-5
37	1.23	312.77	175	5.08	5	-2.666666667
38	1.27	312.92	174.92	0	0	0
39	1.3	312.92	174.92	13.09	-14	-4.333333333
40	1.33	312.5	174.79	46.29	50	-12.33333333
41	1.37	314	174.42	21	23	-3.666666667
42	1.4	314.69	174.31	6.92	0	-7.666666667
43	1.43	314.69	174.08	0	0	0
44	1.47	314.69	174.08	2.31	0	-2.666666667
45	1.5	314.69	174	49.76	54	-12.66666667
46	1.53	316.31	173.62	2.31	0	2.333333333
47	1.57	316.31	173.69	25.46	28	-2.333333333
48	1.6	317.15	173.62	6.13	-5	4.333333333
49	1.64	317	173.75	0	0	0
50	1.67	317	173.75	8.01	-7.666666667	-4.333333333
51	1.7	316.77	173.62	8.6	-9	3
52	1.74	316.5	173.71	2.14	-2.333333333	0
53	1.77	316.43	173.71	12.48	-12	-7
54	1.8	316.07	173.5	9.69	-10	4
55	1.84	315.77	173.62	16.14	-18	0
56	1.87	315.23	173.62	10.65	-10	-6.333333333
57	1.9	314.93	173.43	29.97	33.33333333	0
58	1.94	315.93	173.43	24.22	25.33333333	8.666666667
59	1.97	316.69	173.69	0	0	0
60	2	316.69	173.69	0	0	0
61	2.04	316.69	173.69	0	0	0
62	2.07	316.69	173.69	21.06	-23	-4
63	2.1	316	173.57	4.79	4.666666667	2.333333333
64	2.14	316.14	173.64	4.28	-4.666666667	0
65	2.17	316	173.64	9.34	-10.33333333	1.666666667
66	2.2	315.69	173.69	20.8	-23	-1.666666667
67	2.24	315	173.64	13.02	-14.33333333	2.333333333
68	2.27	314.57	173.71	17.26	-19	-2.333333333
69	2.3	314	173.64	2.14	0	-2.333333333
70	2.34	314	173.57	22.51	-24.33333333	5.333333333
71	2.37	313.27	173.73	2	-2.333333333	0
72	2.4	313.2	173.73	27.97	-31	0
73	2.44	312.27	173.73	0	0	0
74	2.47	312.27	173.73	9.05	-9	5
75	2.5	312	173.88	22.09	-24.33333333	-2.666666667
76	2.54	311.27	173.8	8	-9	0.333333333
77	2.57	311	173.81	16	16.66666667	6.333333333
78	2.6	311.5	174	32.11	35.66666667	0
79	2.64	312.57	174	8.83	-2.333333333	9.666666667
80	2.67	312.5	174.29	0	0	0
81	2.7	312.5	174.29	6.48	-6.333333333	3
82	2.74	312.31	174.38	7.2	-8	1.666666667
83	2.77	312.07	174.43	22.93	-25.33333333	-1.666666667
84	2.8	311.31	174.38	3.85	4	1.666666667
85	2.84	311.43	174.43	18.87	-21	1.333333333
86	2.87	310.8	174.47	14.13	-15.66666667	2
87	2.9	310.33	174.53	13.99	-15.33333333	0
88	2.94	309.87	174.53	5.59	-3.333333333	5.333333333
89	2.97	309.77	174.69	13.83	0	15.33333333
90	3	309.77	175.15	33.57	36	10.33333333
91	3.04	310.85	175.46	13.83	15.33333333	0
92	3.07	311.31	175.46	16.78	-18	5.333333333
93	3.1	310.77	175.62	4.61	0	5
94	3.14	310.77	175.77	13.31	10.33333333	10.33333333
95	3.17	311.08	176.08	24.23	20.33333333	18
96	3.2	311.69	176.62	11.76	13	-1.333333333
97	3.24	312.08	176.58	12.49	0	14
98	3.27	312.08	177	2.5	0	2.666666667
99	3.3	312.08	177.08	5.59	-5.333333333	3
100	3.34	311.92	177.17	7.24	-7.666666667	-3
101	3.37	311.69	177.08	13.44	-12.66666667	7.666666667
102	3.4	311.31	177.31	0	0	0
103	3.44	311.31	177.31	30.06	-33.33333333	2.333333333
104	3.47	310.31	177.38	0	0	0
105	3.5	310.31	177.38	2.3	-2.666666667	0
106	3.54	310.23	177.38	27.76	-30.66666667	2.666666667
107	3.57	309.31	177.46	9.79	-10.33333333	3.666666667
108	3.6	309	177.57	0	0	0
109	3.64	309	177.57	20	-22.33333333	1
110	3.67	308.33	177.6	10.03	-11	-1
111	3.7	308	177.57	7.71	6.666666667	5.333333333
112	3.74	308.2	177.73	42.89	45.66666667	13.66666667
113	3.77	309.57	178.14	7.06	7.666666667	2
114	3.8	309.8	178.2	4.47	4.333333333	2.333333333
115	3.84	309.93	178.27	4.47	-2	4.333333333
116	3.87	309.87	178.4	4	-4.666666667	0
117	3.9	309.73	178.4	13.4	-13.33333333	6.666666667
118	3.94	309.33	178.6	2	-2	0
119	3.97	309.27	178.6	18.93	-21	-3.333333333
120	4	308.64	178.5	3.03	-2.333333333	2.333333333
121	4.04	308.57	178.57	33.85	31	21.33333333
122	4.07	309.5	179.21	31.17	33.33333333	9.666666667
123	4.1	310.5	179.5	2.14	0	2.333333333
124	4.14	310.5	179.57	5.01	-4	4
125	4.17	310.38	179.69	7.1	-5.666666667	5.666666667
126	4.2	310.21	179.86	6.05	-4.666666667	4.666666667
127	4.24	310.07	180	4.28	-4.666666667	0
128	4.27	309.93	180	16.46	-18.33333333	2.666666667
129	4.3	309.38	180.08	3.26	-2.333333333	2.333333333
130	4.34	309.31	180.15	17.56	-18	7.666666667
131	4.37	308.77	180.38	11.53	-13	0
132	4.4	308.38	180.38	2.31	-2.333333333	0
133	4.44	308.31	180.38	24.45	-27	4
134	4.47	307.5	180.5	2.5	0	2.666666667
135	4.5	307.5	180.58	15.19	-16.66666667	-2.666666667
136	4.54	307	180.5	12.25	-10.33333333	9
137	4.57	306.69	180.77	6.53	-6.333333333	-3.333333333
138	4.6	306.5	180.67	14.27	0	15.66666667
139	4.64	306.5	181.14	31.82	33.33333333	12
140	4.67	307.5	181.5	7.06	7.666666667	-1
141	4.7	307.73	181.47	0	0	0
142	4.74	307.73	181.47	0	0	0
143	4.77	307.73	181.47	30.52	19.33333333	28
144	4.8	308.31	182.31	45.29	48.66666667	12.66666667
145	4.84	309.77	182.69	3.26	2.666666667	2.666666667
146	4.87	309.85	182.77	7.25	7.333333333	3
147	4.91	310.07	182.86	0	0	0
148	4.94	310.07	182.86	11.53	-12	4.666666667
149	4.97	309.71	183	0	0	0
150	5.01	309.71	183	7.72	-4.666666667	7
151	5.04	309.57	183.21	9.41	-8.666666667	5.666666667
152	5.07	309.31	183.38	55.98	58.66666667	20.66666667
153	5.11	311.07	184	12.84	14.33333333	0
154	5.14	311.5	184	10.63	9	7.666666667
155	5.17	311.77	184.23	10.63	7.666666667	9
156	5.21	312	184.5	0	0	0
157	5.24	312	184.5	54.03	50	33.33333333
158	5.27	313.5	185.5	33.61	32	19.33333333
159	5.31	314.46	186.08	0	0	0
160	5.34	314.46	186.08	8.15	-6.333333333	6.333333333
161	5.37	314.27	186.27	9.63	7.666666667	7.666666667
162	5.41	314.5	186.5	0	0	0
163	5.44	314.5	186.5	12.73	-14	2.666666667
164	5.47	314.08	186.58	10.1	-10.33333333	-4
165	5.51	313.77	186.46	6.62	-4.333333333	6
166	5.54	313.64	186.64	10.15	-11	1.666666667
167	5.57	313.31	186.69	6.99	-5.666666667	5.666666667
168	5.61	313.14	186.86	7.72	-4.666666667	7
169	5.64	313	187.07	15.25	-16.66666667	3.333333333
170	5.67	312.5	187.17	7.15	-6.333333333	4.666666667
171	5.71	312.31	187.31	17.47	-19.33333333	1.666666667
172	5.74	311.73	187.36	0	0	0
173	5.77	311.73	187.36	7.94	-7.666666667	4.666666667
174	5.81	311.5	187.5	44.95	50	0
175	5.84	313	187.5	22.26	23	9
176	5.87	313.69	187.77	0	0	0
177	5.91	313.69	187.77	0	0	0
178	5.94	313.69	187.77	2.31	0	-2.666666667
179	5.97	313.69	187.69	37.39	37	19.33333333
180	6.01	314.8	188.27	43.27	47.66666667	6.333333333
181	6.04	316.23	188.46	9.58	-10	-3.333333333
182	6.07	315.93	188.36	11.12	-5.333333333	11
183	6.11	315.77	188.69	7.07	7.666666667	-1.666666667
184	6.14	316	188.64	0	0	0
185	6.17	316	188.64	15.09	-16.66666667	-2
186	6.21	315.5	188.58	8.13	-9	1.333333333
187	6.24	315.23	188.62	2.31	0	-2.666666667
188	6.27	315.23	188.54	6.99	-7.666666667	1
189	6.31	315	188.57	29.97	-33.33333333	0
190	6.34	314	188.57	2.14	0	2.333333333
191	6.37	314	188.64	6.96	7.666666667	-0.666666667
192	6.41	314.23	188.62	46.11	51.33333333	0
193	6.44	315.77	188.62	3.26	-2.666666667	2.333333333
194	6.47	315.69	188.69	0	0	0
195	6.51	315.69	188.69	0	0	0
196	6.54	315.69	188.69	5.81	-6.333333333	-0.666666667
197	6.57	315.5	188.67	0	0	0
198	6.61	315.5	188.67	12.92	-14.33333333	1.333333333
199	6.64	315.07	188.71	17.57	-19	-4.333333333
200	6.67	314.5	188.58	2.5	0	3
201	6.71	314.5	188.67	15.25	-16.66666667	-3.333333333
202	6.74	314	188.57	7.81	-7.666666667	4
203	6.77	313.77	188.69	8.1	-9	-0.666666667
204	6.81	313.5	188.67	9.7	9	6
205	6.84	313.77	188.85	48.14	51.33333333	15.33333333
206	6.87	315.31	189.31	0	0	0
207	6.91	315.31	189.31	0	0	0
208	6.94	315.31	189.31	2.31	0	-2.666666667
209	6.97	315.31	189.23	14.58	15.33333333	5
210	7.01	315.77	189.38	30.76	33.33333333	8
211	7.04	316.77	189.62	13.83	15.33333333	0
212	7.07	317.23	189.62	0	0	0
213	7.11	317.23	189.62	2.31	-2.666666667	0
214	7.14	317.15	189.62	0	0	0
215	7.17	317.15	189.62	8.99	-9.666666667	-1.666666667
216	7.21	316.86	189.57	15.14	-12	12
217	7.24	316.5	189.93	0	0	0
218	7.27	316.5	189.93	43.66	47.66666667	9.333333333
219	7.31	317.93	190.21	11.7	12.66666667	3.333333333
220	7.34	318.31	190.31	9.13	6.333333333	-8
221	7.37	318.5	190.07	7.48	-6.333333333	5.333333333
222	7.41	318.31	190.23	5.78	6.333333333	-0.666666667
223	7.44	318.5	190.21	6.41	-6.333333333	3.333333333
224	7.47	318.31	190.31	2.3	-2.666666667	0
225	7.51	318.23	190.31	2.31	0	2.333333333
226	7.54	318.23	190.38	9.75	6.666666667	8.666666667
227	7.57	318.43	190.64	43.92	42	24.66666667
228	7.61	319.69	191.38	30.06	33.33333333	2.666666667
229	7.64	320.69	191.46	0	0	0
230	7.67	320.69	191.46	5.63	-1.666666667	6
231	7.71	320.64	191.64	4.79	-4.666666667	2.333333333
232	7.74	320.5	191.71	5.99	6.333333333	2
233	7.77	320.69	191.77	14.02	-15.33333333	2.666666667
234	7.81	320.23	191.85	8.27	-5.333333333	7.333333333
235	7.84	320.07	192.07	4.28	0	4.666666667
236	7.87	320.07	192.21	66.82	72	18.66666667
237	7.91	322.23	192.77	15.46	15.33333333	7.666666667
238	7.94	322.69	193	0	0	0
239	7.97	322.69	193	34.68	-37	-10.66666667
240	8.01	321.58	192.68	24.62	23	15
241	8.04	322.27	193.13	2	-2.333333333	0
242	8.08	322.2	193.13	5.31	1	6
243	8.11	322.23	193.31	12.93	-14.33333333	0.666666667
244	8.14	321.8	193.33	14.83	-16.33333333	1.666666667
245	8.18	321.31	193.38	2.3	-2.666666667	0
246	8.21	321.23	193.38	7.73	-7.666666667	4
247	8.24	321	193.5	2.14	0	-2.333333333
248	8.28	321	193.43	28.16	-31	4.666666667
249	8.31	320.07	193.57	3.03	-2.333333333	-2.333333333
250	8.34	320	193.5	2.14	0	-2.333333333
251	8.38	320	193.43	30.27	-33.33333333	4.666666667
252	8.41	319	193.57	4.28	0	4.666666667
253	8.44	319	193.71	8.01	-9	0.666666667
254	8.48	318.73	193.73	15.47	-16.66666667	-3.666666667
255	8.51	318.23	193.62	7.52	-7.666666667	3
256	8.54	318	193.71	15.58	-16.66666667	5
257	8.58	317.5	193.86	21.41	23.33333333	4.666666667
258	8.61	318.2	194	30.89	34.33333333	0
259	8.64	319.23	194	2.31	0	-2.666666667
260	8.68	319.23	193.92	4.61	0	-5
261	8.71	319.23	193.77	9.43	-3	10
262	8.74	319.14	194.07	8.14	-7.333333333	5.333333333
263	8.78	318.92	194.23	49.97	43	35.33333333
264	8.81	320.21	195.29	30.2	26.33333333	21
265	8.84	321	195.92	3.53	2.666666667	2.666666667
266	8.88	321.08	196	6.66	-5.333333333	5
267	8.91	320.92	196.15	4.61	0	5.333333333
268	8.94	320.92	196.31	8.35	-8.333333333	3.666666667
269	8.98	320.67	196.42	5.58	-5.666666667	2.666666667
270	9.01	320.5	196.5	8.78	-4	9
271	9.04	320.38	196.77	11.37	-10	7.666666667
272	9.08	320.08	197	10.48	-10.33333333	5
273	9.11	319.77	197.15	8.57	-9	3.333333333
274	9.14	319.5	197.25	12.73	-14	2.666666667
275	9.18	319.08	197.33	14.04	10	12
276	9.21	319.38	197.69	31.23	26.66666667	22.33333333
277	9.24	320.18	198.36	16.71	9.333333333	16.33333333
278	9.28	320.46	198.85	4.61	-5	0
279	9.31	320.31	198.85	9.22	0	10
280	9.34	320.31	199.15	13.83	-15.33333333	0
281	9.38	319.85	199.15	9.22	0	10.33333333
282	9.41	319.85	199.46	8.31	-5.333333333	7.666666667
283	9.44	319.69	199.69	15.15	-16	5.666666667
284	9.48	319.21	199.86	6.77	-7	2.333333333
285	9.51	319	199.93	9.55	-10.33333333	-2.666666667
286	9.54	318.69	199.85	19.17	-20.66666667	5
287	9.58	318.07	200	17.31	-19	2.666666667
288	9.61	317.5	200.08	8.86	-6.333333333	7.666666667
289	9.64	317.31	200.31	18.01	15.33333333	12.66666667
290	9.68	317.77	200.69	38.23	38.33333333	18.66666667
291	9.71	318.92	201.25	0	0	0
292	9.74	318.92	201.25	5.98	-5	4.333333333
293	9.78	318.77	201.38	8.6	-9	-3
294	9.81	318.5	201.29	6.48	-6.333333333	3
295	9.84	318.31	201.38	9.03	-8	6.333333333
296	9.88	318.07	201.57	4.79	-4.666666667	-2.333333333
297	9.91	317.93	201.5	0	0	0
298	9.94	317.93	201.5	31.92	28	21.66666667
299	9.98	318.77	202.15	16.3	18	-2.333333333
300	10.01	319.31	202.08	4.61	0	5
301	10.04	319.31	202.23	4.61	0	-5
302	10.08	319.31	202.08	24.32	23	14
303	10.11	320	202.5	34.25	38	0
304	10.14	321.14	202.5	16.83	18.33333333	4
305	10.18	321.69	202.62	0	0	0
306	10.21	321.69	202.62	10.12	-7.333333333	8.333333333
307	10.24	321.47	202.87	10.12	7.333333333	-8.333333333
308	10.28	321.69	202.62	16.52	-18.33333333	-1.666666667
309	10.31	321.14	202.57	4.28	-4.666666667	0
310	10.34	321	202.57	0	0	0
311	10.38	321	202.57	6.99	-7.666666667	-1
312	10.41	320.77	202.54	23.08	-25.66666667	-1.333333333
313	10.44	320	202.5	0	0	0
314	10.48	320	202.5	6.7	-6.666666667	-3.333333333
315	10.51	319.8	202.4	6.13	6.666666667	-1.333333333
316	10.54	320	202.36	50.86	56.33333333	-4.333333333
317	10.58	321.69	202.23	0	0	0
318	10.61	321.69	202.23	11.53	-12.66666667	0
319	10.64	321.31	202.23	6.22	-5.666666667	4.333333333
320	10.68	321.14	202.36	4.79	-4.666666667	-2.333333333
321	10.71	321	202.29	9.33	-7.666666667	-7
322	10.74	320.77	202.08	6.36	-6.666666667	-2.666666667
323	10.78	320.57	202	9.15	-8.666666667	5
324	10.81	320.31	202.15	15.23	-17	-0.666666667
325	10.84	319.8	202.13	0	0	0
326	10.88	319.8	202.13	22.46	-24.66666667	-4.333333333
327	10.91	319.06	202	8.12	-8.666666667	2.333333333
328	10.94	318.8	202.07	7.13	-7.666666667	-2.333333333
329	10.98	318.57	202	29.97	33.33333333	0
330	11.01	319.57	202	23.12	24.66666667	-7.666666667
331	11.04	320.31	201.77	0	0	0
332	11.08	320.31	201.77	2.31	0	-2.666666667
333	11.11	320.31	201.69	0	0	0
334	11.14	320.31	201.69	9.34	-10.33333333	-1.666666667
335	11.18	320	201.64	6.96	-7.666666667	-0.666666667
336	11.21	319.77	201.62	18.79	-21	0.666666667
337	11.25	319.14	201.64	13.02	14.33333333	2.333333333
338	11.28	319.57	201.71	37.51	40	12.33333333
339	11.31	320.77	202.08	4.61	0	-5.333333333
340	11.35	320.77	201.92	6.92	7.666666667	0
341	11.38	321	201.92	6.92	-7.666666667	0
342	11.41	320.77	201.92	8.39	-9	2.666666667
343	11.45	320.5	202	0	0	0
344	11.48	320.5	202	2.14	-2.333333333	0
345	11.51	320.43	202	25.69	-28.66666667	0
346	11.55	319.57	202	29.97	33.33333333	0
347	11.58	320.57	202	49.78	55.33333333	2.666666667
348	11.61	322.23	202.08	2.3	2.666666667	0
349	11.65	322.31	202.08	0	0	0
350	11.68	322.31	202.08	0	0	0
351	11.71	322.31	202.08	30.06	33.33333333	2.333333333
352	11.75	323.31	202.15	30.06	33.33333333	2.666666667
353	11.78	324.31	202.23	11.76	12.66666667	2.666666667
354	11.81	324.69	202.31	9.91	10.33333333	4
355	11.85	325	202.43	3.03	2.333333333	-2.333333333
356	11.88	325.07	202.36	59.94	66.66666667	0
357	11.91	327.07	202.36	60.92	64.33333333	21.33333333
358	11.95	329	203	0	0	0
359	11.98	329	203	0	0	0
360	12.01	329	203	0	0	0
361	12.05	329	203	0	0	0
362	12.08	329	203	0	0	0
363	12.11	329	203	0	0	0
364	12.15	329	203	0	0	0
365	12.18	329	203	0	0	0
366	12.21	329	203	42.38	33.33333333	33.33333333
367	12.25	330	204	89.91	0	100
368	12.28	330	207	29.97	0	33.33333333
369	12.31	330	208	0	0	0
370	12.35	330	208	0	0	0
371	12.38	330	208	29.97	0	33.33333333
372	12.41	330	209	0	0	0
373	12.45	330	209	0	0	0
374	12.48	330	209	44.95	-50	0
375	12.51	328.5	209	5.58	-5.666666667	2.666666667
376	12.55	328.33	209.08	20.28	-17.66666667	14
377	12.58	327.8	209.5	13.7	-14.66666667	-4.666666667
378	12.61	327.36	209.36	5.45	0	-6
379	12.65	327.36	209.18	25.12	-21	18.33333333
380	12.68	326.73	209.73	3.85	-3	3
381	12.71	326.64	209.82	13.55	-13	-8
382	12.75	326.25	209.58	22.61	-25	3
383	12.78	325.5	209.67	6.11	-4.666666667	5
384	12.81	325.36	209.82	14.46	-14.66666667	6
385	12.85	324.92	210	10.01	-9.333333333	6
386	12.88	324.64	210.18	17.44	-15.33333333	-12
387	12.91	324.18	209.82	18.75	-20	6
388	12.95	323.58	210	5	-5.333333333	0
389	12.98	323.42	210	11.18	-11	6
390	13.01	323.09	210.18	18.53	-19.66666667	-6
391	13.05	322.5	210	15.99	-14	11
392	13.08	322.08	210.33	18.01	-16.66666667	-11
393	13.11	321.58	210	17.48	-19.33333333	0
394	13.15	321	210	8.31	-7.666666667	5
395	13.18	320.77	210.15	16.46	-17.33333333	6
396	13.21	320.25	210.33	7.49	-8.333333333	0
397	13.25	320	210.33	10.8	-12	-1.333333333
398	13.28	319.64	210.29	16.83	-18.66666667	1.333333333
399	13.31	319.08	210.33	13.22	-14.66666667	1
400	13.35	318.64	210.36	10.94	-8.666666667	8.666666667
401	13.38	318.38	210.62	16.3	-17.66666667	2.333333333
402	13.41	317.85	210.69	16.3	-18	-2.333333333
403	13.45	317.31	210.62	12.22	-13	-4
404	13.48	316.92	210.5	18.58	-20.33333333	4
405	13.51	316.31	210.62	11.75	-13	2.333333333
406	13.55	315.92	210.69	14.35	-14	7.666666667
407	13.58	315.5	210.92	0	0	0
408	13.61	315.5	210.92	23.02	16.66666667	19.33333333
409	13.65	316	211.5	22.83	24.33333333	7.666666667
410	13.68	316.73	211.73	15.14	1.333333333	16.66666667
411	13.71	316.77	212.23	7.29	-2.666666667	7.666666667
412	13.75	316.69	212.46	10.31	-10.33333333	5.333333333
413	13.78	316.38	212.62	10	-10.33333333	-4
414	13.81	316.07	212.5	11.42	-12.66666667	-1.333333333
415	13.85	315.69	212.46	11.53	-10.33333333	7.666666667
416	13.88	315.38	212.69	11.98	-12.66666667	-3.666666667
417	13.91	315	212.58	16.75	-16.66666667	8.333333333
418	13.95	314.5	212.83	8.08	-9	0.666666667
419	13.98	314.23	212.85	13.94	-7.666666667	13.33333333
420	14.01	314	213.25	18.52	-20.66666667	2
421	14.05	313.38	213.31	4.61	-5	0
422	14.08	313.23	213.31	27.76	-30.66666667	2.333333333
423	14.11	312.31	213.38	2.3	-2.666666667	0
424	14.15	312.23	213.38	22.17	-24.33333333	4
425	14.18	311.5	213.5	27.83	31	0
426	14.21	312.43	213.5	19.15	19	9.666666667
427	14.25	313	213.79	8.05	7.666666667	4.333333333
428	14.28	313.23	213.92	2.31	0	2.666666667
429	14.31	313.23	214	15.46	-15.33333333	7.666666667
430	14.35	312.77	214.23	8.21	7.666666667	-5
431	14.38	313	214.08	51.51	56.33333333	10
432	14.41	314.69	214.38	11.3	10.33333333	-7
433	14.45	315	214.17	6.25	-5	4.666666667
434	14.48	314.85	214.31	2.73	2.333333333	-2
435	14.52	314.92	214.25	6.94	-7.666666667	2
436	14.55	314.69	214.31	6.62	-6.333333333	3.666666667
437	14.58	314.5	214.42	15.19	-16.66666667	-3
438	14.62	314	214.33	7.08	-7.666666667	1.666666667
439	14.65	313.77	214.38	3.26	-2.666666667	-2.333333333
440	14.68	313.69	214.31	12.69	-14	1.666666667
441	14.72	313.27	214.36	15.1	-16.66666667	0.666666667
442	14.75	312.77	214.38	2.3	-2.666666667	0
443	14.78	312.69	214.38	39.21	43.66666667	1.666666667
444	14.82	314	214.43	20.79	23	-1.666666667
445	14.85	314.69	214.38	2.31	0	-2.333333333
446	14.88	314.69	214.31	0	0	0
447	14.92	314.69	214.31	0	0	0
448	14.95	314.69	214.31	14.02	-15.33333333	2.333333333
449	14.98	314.23	214.38	13.83	-15.33333333	0
450	15.02	313.77	214.38	3.26	-2.666666667	-2.333333333
451	15.05	313.69	214.31	21.06	-23	4
452	15.08	313	214.43	7.04	-7.666666667	-1.666666667
453	15.12	312.77	214.38	10.63	-11.33333333	-3
454	15.15	312.43	214.29	13.54	-14.33333333	4.666666667
455	15.18	312	214.43	7.04	-7.666666667	-1.666666667
456	15.22	311.77	214.38	13.83	15.33333333	0
457	15.25	312.23	214.38	27.49	30.33333333	-3
458	15.28	313.14	214.29	7.28	8	0.666666667
459	15.32	313.38	214.31	10.06	-10.33333333	4
460	15.35	313.07	214.43	11.44	-12.66666667	-1.666666667
461	15.38	312.69	214.38	5.01	-4	4
462	15.42	312.57	214.5	7.21	-8	1
463	15.45	312.33	214.53	10.04	-11	-1
464	15.48	312	214.5	7.01	-7.666666667	-1.333333333
465	15.52	311.77	214.46	16.3	-13	13
466	15.55	311.38	214.85	40.92	40	21.66666667
467	15.58	312.58	215.5	17.14	19	-1.333333333
468	15.62	313.15	215.46	6.2	-5	4.666666667
469	15.65	313	215.6	8.51	-6	7.333333333
470	15.68	312.82	215.82	0	0	0
471	15.72	312.82	215.82	11.39	-5	11.66666667
472	15.75	312.67	216.17	12.23	-13.33333333	3.333333333
473	15.78	312.27	216.27	10.9	-6.333333333	10.33333333
474	15.82	312.08	216.58	27.48	14	27.33333333
475	15.85	312.5	217.4	34.93	25.66666667	29
476	15.88	313.27	218.27	9.63	7.666666667	7.666666667
477	15.92	313.5	218.5	0	0	0
478	15.95	313.5	218.5	14.98	-10	13.33333333
479	15.98	313.2	218.9	8.72	2.333333333	9.333333333
480	16.02	313.27	219.18	15.51	-16.33333333	5
481	16.05	312.78	219.33	8.56	-9.333333333	2.333333333
482	16.08	312.5	219.4	14.98	-16.66666667	0
483	16.12	312	219.4	5.99	0	6.666666667
484	16.15	312	219.6	23.39	-26	2.333333333
485	16.18	311.22	219.67	12.01	-7.333333333	11
486	16.22	311	220	3	0	3.333333333
487	16.25	311	220.1	14.98	-13.33333333	10
488	16.28	310.6	220.4	23.71	20.66666667	16.33333333
489	16.32	311.22	220.89	17.93	18.66666667	7.333333333
490	16.35	311.78	221.11	15.79	1.333333333	17.66666667
491	16.38	311.82	221.64	11.17	2.666666667	12
492	16.42	311.9	222	11.99	-13.33333333	0
493	16.45	311.5	222	6	-5.666666667	3.666666667
494	16.48	311.33	222.11	1.72	-1.333333333	1
495	16.52	311.29	222.14	17.12	-19.33333333	0
496	16.55	310.71	222.14	16.96	-7	17.66666667
497	16.58	310.5	222.67	21.07	-23.33333333	-2.333333333
498	16.62	309.8	222.6	9.48	-10	-3.333333333
499	16.65	309.5	222.5	6.77	-7	2.333333333
500	16.68	309.29	222.57	21.33	7	22.66666667
501	16.72	309.5	223.25	23.76	-26.33333333	-3.666666667
502	16.75	308.71	223.14	21.83	-23.66666667	-4.666666667
503	16.78	308	223	14.89	7.333333333	14.66666667
504	16.82	308.22	223.44	11.32	-7.333333333	10.33333333
505	16.85	308	223.75	25.7	26	12
506	16.88	308.78	224.11	13.42	7.333333333	13
507	16.92	309	224.5	0	0	0
508	16.95	309	224.5	8.83	-9.666666667	2.333333333
509	16.98	308.71	224.57	6.77	-7	-2.333333333
510	17.02	308.5	224.5	15.45	-16.66666667	4.333333333
511	17.05	308	224.63	1.25	0	1.333333333
512	17.08	308	224.67	9.99	0	11
513	17.12	308	225	14.98	-16.66666667	0
514	17.15	307.5	225	24.97	16.66666667	22.33333333
515	17.18	308	225.67	28.06	29.33333333	11
516	17.22	308.88	226	0	0	0
517	17.25	308.88	226	9.1	8.666666667	-4.666666667
518	17.28	309.14	225.86	18.16	-14.33333333	14.33333333
519	17.32	308.71	226.29	22.35	-23.66666667	7
520	17.35	308	226.5	0	0	0
521	17.38	308	226.5	15.8	-16.66666667	5.666666667
522	17.42	307.5	226.67	15.8	-16.66666667	-5.666666667
523	17.45	307	226.5	6.7	-6.666666667	3.333333333
524	17.48	306.8	226.6	15.79	-17	3.666666667
525	17.52	306.29	226.71	14.95	-16.33333333	-3.666666667
526	17.55	305.8	226.6	28.78	16.33333333	27.66666667
527	17.58	306.29	227.43	8.83	-9.666666667	2.333333333
528	17.62	306	227.5	36.02	33.33333333	22.33333333
529	17.65	307	228.17	8.32	7.333333333	-5.666666667
530	17.69	307.22	228	8.32	-7.333333333	5.666666667
531	17.72	307	228.17	4.99	0	-5.666666667
532	17.75	307	228	18.95	-6.666666667	20
533	17.79	306.8	228.6	0	0	0
534	17.82	306.8	228.6	29.97	-33.33333333	0
535	17.85	305.8	228.6	0	0	0
536	17.89	305.8	228.6	26.8	-26.66666667	13.33333333
537	17.92	305	229	0	0	0
538	17.95	305	229	0	0	0
539	17.99	305	229	0	0	0
540	18.02	305	229	0	0	0
541	18.05	305	229	0	0	0
542	18.09	305	229	0	0	0
543	18.12	305	229	0	0	0
544	18.15	305	229	59.94	-53.33333333	40
545	18.19	303.4	230.2	18.01	20	-1
546	18.22	304	230.17	9.21	6.666666667	7.666666667
547	18.25	304.2	230.4	0	0	0
548	18.29	304.2	230.4	0	0	0
549	18.32	304.2	230.4	14.95	-16.33333333	-3.666666667
550	18.35	303.71	230.29	8.56	0	9.333333333
551	18.39	303.71	230.57	21.47	-23.66666667	2
552	18.42	303	230.63	11.03	-9.666666667	7.666666667
553	18.45	302.71	230.86	9.14	9.666666667	-3.666666667
554	18.49	303	230.75	46.34	50	12.66666667
555	18.52	304.5	231.13	5.3	4.333333333	-4.333333333
556	18.55	304.63	231	11.24	12.33333333	0
557	18.59	305	231	17.13	-19	0
558	18.62	304.43	231	4.28	-4.666666667	0
559	18.65	304.29	231	0	0	0
560	18.69	304.29	231	15.22	-17	0
561	18.72	303.78	231	8.32	-9.333333333	0
562	18.75	303.5	231	15.28	-16.66666667	-3.333333333
563	18.79	303	230.9	7.6	-7.333333333	-4
564	18.82	302.78	230.78	29.97	-33.33333333	0
565	18.85	301.78	230.78	3.33	0	3.666666667
566	18.89	301.78	230.89	23.31	-26	0.333333333
567	18.92	301	230.9	8.53	9	-2.666666667
568	18.95	301.27	230.82	15.18	17	-1.333333333
569	18.99	301.78	230.78	22.12	24	-5
570	19.02	302.5	230.63	8.42	9.333333333	1.333333333
571	19.05	302.78	230.67	0	0	0
572	19.09	302.78	230.67	0	0	0
573	19.12	302.78	230.67	8.42	-9.333333333	-1.333333333
574	19.15	302.5	230.63	9.93	-9.333333333	-6.333333333
575	19.19	302.22	230.44	6.98	-7.333333333	-2
576	19.22	302	230.38	6.98	-7.333333333	2
577	19.25	301.78	230.44	17.93	-18.66666667	-7.333333333
578	19.29	301.22	230.22	6.69	-7.333333333	-0.666666667
579	19.32	301	230.2	8.19	-9	-0.666666667
580	19.35	300.73	230.18	2.72	0	-3
581	19.39	300.73	230.09	19.49	-21.66666667	-3
582	19.42	300.08	230	5	-5.333333333	0
583	19.45	299.92	230	12.49	-14	0
584	19.49	299.5	230	12.49	14	0
585	19.52	299.92	230	24.9	27	-6
586	19.55	300.73	229.82	3.85	3	3
587	19.59	300.82	229.91	0	0	0
588	19.62	300.82	229.91	0	0	0
589	19.65	300.82	229.91	5.45	0	-6
590	19.69	300.82	229.73	9.71	-10.66666667	-2
591	19.72	300.5	229.67	9.32	-7.666666667	-7.333333333
592	19.75	300.27	229.45	17.23	-18	-6
593	19.79	299.73	229.27	6.84	-7.666666667	-0.666666667
594	19.82	299.5	229.25	6.44	-6.333333333	-3.333333333
595	19.85	299.31	229.15	2.3	-2.666666667	0
596	19.89	299.23	229.15	21.9	-24.33333333	0.666666667
597	19.92	298.5	229.17	8.08	-9	-0.666666667
598	19.95	298.23	229.15	0	0	0
599	19.99	298.23	229.15	27.76	-30.66666667	-2.333333333
600	20.02	297.31	229.08	0	0	0
601	20.05	297.31	229.08	9.5	-10.33333333	-2.666666667
602	20.09	297	229	15.14	-16.66666667	2.333333333
603	20.12	296.5	229.07	30.05	33.33333333	-2.333333333
604	20.15	297.5	229	22.38	24.33333333	-5
605	20.19	298.23	228.85	13.83	-15.33333333	0
606	20.22	297.77	228.85	9.7	-9	-6
607	20.25	297.5	228.67	4.99	0	-5.666666667
608	20.29	297.5	228.5	24.14	-25.66666667	-7.666666667
609	20.32	296.73	228.27	12.64	-14	-1.333333333
610	20.35	296.31	228.23	2.31	0	-2.666666667
611	20.39	296.31	228.15	3.26	-2.666666667	-2.333333333
612	20.42	296.23	228.08	14.58	-15.33333333	-5.333333333
613	20.45	295.77	227.92	23.05	-25.66666667	0.333333333
614	20.49	295	227.93	0	0	0
615	20.52	295	227.93	2.14	0	-2.333333333
616	20.55	295	227.86	16.3	-16.66666667	-7.333333333
617	20.59	294.5	227.64	15.14	-16.66666667	2.333333333
618	20.62	294	227.71	2.14	0	-2.333333333
619	20.65	294	227.64	2.14	0	2.333333333
620	20.69	294	227.71	0	0	0
621	20.72	294	227.71	2.14	0	-2.333333333
622	20.75	294	227.64	6.96	-7.666666667	-0.666666667
623	20.79	293.77	227.62	22.17	24.33333333	-4
624	20.82	294.5	227.5	23.03	19.33333333	-16.66666667
625	20.86	295.08	227	62.03	53	-44.33333333
626	20.89	296.67	225.67	53.1	44.33333333	-39
627	20.92	298	224.5	17.59	10.33333333	-16.66666667
628	20.96	298.31	224	11.11	-8	-9.666666667
629	20.99	298.07	223.71	2.14	0	-2.333333333
630	21.02	298.07	223.64	19.15	-19	-9.333333333
631	21.06	297.5	223.36	6.42	0	-7.333333333
632	21.09	297.5	223.14	19.27	0	-21.33333333
633	21.12	297.5	222.5	38.04	39	-16.66666667
634	21.16	298.67	222	10.8	1.333333333	-12
635	21.19	298.71	221.64	2.14	0	-2.333333333
636	21.22	298.71	221.57	6.77	-7	-2.333333333
637	21.26	298.5	221.5	19.51	-16.66666667	-14
638	21.29	298	221.08	4.99	0	-5.333333333
639	21.32	298	220.92	17.66	-14	-14
640	21.36	297.58	220.5	17.48	-19.33333333	0
641	21.39	297	220.5	9.99	-11	0
642	21.42	296.67	220.5	9.99	-11.33333333	0
643	21.46	296.33	220.5	14.13	-11	-11
644	21.49	296	220.17	9.61	-10.33333333	-3
645	21.52	295.69	220.08	18.87	-20.33333333	-5.333333333
646	21.56	295.08	219.92	5	-5.333333333	0
647	21.59	294.92	219.92	9.78	7.666666667	-7.666666667
648	21.62	295.15	219.69	6.14	-2.333333333	-6.333333333
649	21.66	295.08	219.5	12.36	7.666666667	-11.66666667
650	21.69	295.31	219.15	60.34	48.66666667	-46
651	21.72	296.77	217.77	31.9	27	-23
652	21.76	297.58	217.08	21.48	14	-19.33333333
653	21.79	298	216.5	9	7.666666667	-6.333333333
654	21.82	298.23	216.31	10.23	-5	-10.33333333
655	21.86	298.08	216	24.97	16.66666667	-22.33333333
656	21.89	298.58	215.33	42.38	33.33333333	-33.33333333
657	21.92	299.58	214.33	33.97	30.66666667	-22
658	21.96	300.5	213.67	4.99	0	-5.666666667
659	21.99	300.5	213.5	9.63	7.666666667	-7.666666667
660	22.02	300.73	213.27	7.52	-7.666666667	-3.333333333
661	22.06	300.5	213.17	9.99	0	-11.33333333
662	22.09	300.5	212.83	9.01	-7.666666667	-6.333333333
663	22.12	300.27	212.64	9.14	-9	-4.666666667
664	22.16	300	212.5	3.53	-2.666666667	-2.666666667
665	22.19	299.92	212.42	7.47	-7.666666667	-3.666666667
666	22.22	299.69	212.31	10.87	-6.333333333	-10.33333333
667	22.26	299.5	212	2.5	0	-2.666666667
668	22.29	299.5	211.92	33.51	33.33333333	-16.66666667
669	22.32	300.5	211.42	5.92	6.333333333	1.333333333
670	22.36	300.69	211.46	8.25	-4	-8.333333333
671	22.39	300.57	211.21	8.83	-9.333333333	-2.333333333
672	22.42	300.29	211.14	46.31	42.66666667	-28.33333333
673	22.46	301.57	210.29	42.31	40	-25
674	22.49	302.77	209.54	10.1	10.33333333	-4
675	22.52	303.08	209.42	3.53	3	-3
676	22.56	303.17	209.33	7.9	-3	-8.333333333
677	22.59	303.08	209.08	3.53	-2.666666667	-2.666666667
678	22.62	303	209	8.62	-9	3
679	22.66	302.73	209.09	9.7	-1.333333333	-10.66666667
680	22.69	302.69	208.77	9.22	0	-10.33333333
681	22.72	302.69	208.46	52.14	46.33333333	-34.66666667
682	22.76	304.08	207.42	12.49	14	0
683	22.79	304.5	207.42	2.5	0	-3
684	22.82	304.5	207.33	17.91	11.66666667	-16
685	22.86	304.85	206.85	7.29	-2.666666667	-7.666666667
686	22.89	304.77	206.62	8.21	-9	1.666666667
687	22.92	304.5	206.67	0	0	0
688	22.96	304.5	206.67	14.56	-14	-8.333333333
689	22.99	304.08	206.42	19.51	14	-16.66666667
690	23.02	304.5	205.92	38.25	39.66666667	-15.33333333
691	23.06	305.69	205.46	20.19	20	-10.66666667
692	23.09	306.29	205.14	0.74	0.666666667	0.333333333
693	23.12	306.31	205.15	2.31	0	-2.333333333
694	23.16	306.31	205.08	18.01	12.66666667	-15.33333333
695	23.19	306.69	204.62	60.06	60.33333333	-29
696	23.22	308.5	203.75	31.48	33.33333333	-10.66666667
697	23.26	309.5	203.43	3.7	-4	-1.666666667
698	23.29	309.38	203.38	9.51	10.33333333	2.666666667
699	23.32	309.69	203.46	50.38	46	-32
700	23.36	311.07	202.5	39.16	41.33333333	-14
701	23.39	312.31	202.08	19.83	18	-13
702	23.42	312.85	201.69	5.15	-2.666666667	-5
703	23.46	312.77	201.54	3.26	-2.666666667	-2.666666667
704	23.49	312.69	201.46	3.26	2.666666667	-2.666666667
705	23.52	312.77	201.38	0	0	0
706	23.56	312.77	201.38	17.26	-16	-10.33333333
707	23.59	312.29	201.07	0.68	0.666666667	0.333333333
708	23.62	312.31	201.08	3.26	-2.666666667	-2.666666667
709	23.66	312.23	201	2.31	0	2.666666667
710	23.69	312.23	201.08	24.07	-25.66666667	-7.666666667
711	23.72	311.46	200.85	38.02	41	-10.33333333
712	23.76	312.69	200.54	51.55	51.33333333	-25.66666667
713	23.79	314.23	199.77	15.46	15.33333333	-7.666666667
714	23.82	314.69	199.54	44.28	38.66666667	-30.66666667
715	23.86	315.85	198.62	54.12	50.33333333	-32.66666667
716	23.89	317.36	197.64	20.34	21.33333333	-8
717	23.92	318	197.4	4.69	-3	-4.333333333
718	23.96	317.91	197.27	3.85	-3	-3
719	23.99	317.82	197.18	3.85	3	-3
720	24.02	317.91	197.09	48.29	42	-33.66666667
721	24.06	319.17	196.08	43.27	40.33333333	-25.66666667
722	24.09	320.38	195.31	19.83	13	-18
723	24.13	320.77	194.77	4.61	0	-5
724	24.16	320.77	194.62	11.14	10.33333333	-6.666666667
725	24.19	321.08	194.42	56.97	56.33333333	-29.33333333
726	24.23	322.77	193.54	19.7	20.33333333	-7.666666667
727	24.26	323.38	193.31	15.41	6.666666667	-16
728	24.29	323.58	192.83	11.13	8	-9.333333333
729	24.33	323.82	192.55	7.17	1	-8
730	24.36	323.85	192.31	5.65	-6	-2
731	24.39	323.67	192.25	2.5	-3	0
732	24.43	323.58	192.25	6.2	-6.666666667	2
733	24.46	323.38	192.31	11.98	-12.66666667	3.666666667
734	24.49	323	192.42	13.45	-14	-5.666666667
735	24.53	322.58	192.25	5.58	-2.666666667	-5.666666667
736	24.56	322.5	192.08	11.04	-6.333333333	-10.33333333
737	24.59	322.31	191.77	10.22	-10.33333333	5
738	24.63	322	191.92	12.73	2.666666667	-14
739	24.66	322.08	191.5	39.82	43.33333333	-9
740	24.69	323.38	191.23	16.3	13	-12.66666667
741	24.73	323.77	190.85	4.61	0	-5.333333333
742	24.76	323.77	190.69	2.31	0	-2.333333333
743	24.79	323.77	190.62	19.56	15.33333333	-15.66666667
744	24.83	324.23	190.15	63.3	59	-38.33333333
745	24.86	326	189	16.3	16.66666667	-7
746	24.89	326.5	188.79	11.06	0	-12.33333333
747	24.93	326.5	188.42	8.02	-6.333333333	-6.333333333
748	24.96	326.31	188.23	4.61	0	-5
749	24.99	326.31	188.08	2.31	0	-2.666666667
750	25.03	326.31	188	8.1	-5.666666667	-7
751	25.06	326.14	187.79	11.57	-9.666666667	-8.333333333
752	25.09	325.85	187.54	30.62	28.66666667	-18
753	25.13	326.71	187	68.5	76.33333333	0
754	25.16	329	187	0	0	0
755	25.19	329	187	0	0	0
756	25.23	329	187	0	0	0
757	25.26	329	187	94.77	33.33333333	-100
758	25.29	330	184	0	0	0
759	25.33	330	184	29.97	0	-33.33333333
760	25.36	330	183	0	0	0
761	25.39	330	183	29.97	33.33333333	0
762	25.43	331	183	42.38	-33.33333333	-33.33333333
763	25.46	330	182	0	0	0
764	25.49	330	182	0	0	0
765	25.53	330	182	0	0	0
766	25.56	330	182	0	0	0
767	25.59	330	182	42.38	-33.33333333	33.33333333
768	25.63	329	183	29.97	0	-33.33333333
769	25.66	329	182	0	0	0
770	25.69	329	182	0	0	0
771	25.73	329	182	40.26	-43.66666667	-10.33333333
772	25.76	327.69	181.69	16.48	-18.33333333	0.666666667
773	25.79	327.14	181.71	9.37	-9.666666667	-3
774	25.83	326.85	181.62	5.15	-5.333333333	-2.666666667
775	25.86	326.69	181.54	19.34	-20.66666667	5.666666667
776	25.89	326.07	181.71	6.06	-4.666666667	-4.666666667
777	25.93	325.93	181.57	7.15	-8	-1
778	25.96	325.69	181.54	21.01	-23	-3.666666667
779	25.99	325	181.43	2.14	-2.333333333	0
780	26.03	324.93	181.43	15.14	-16.66666667	-2.333333333
781	26.06	324.43	181.36	22.72	-24.66666667	6
782	26.09	323.69	181.54	19.83	18	-13
783	26.13	324.23	181.15	22.82	18	-17.66666667
784	26.16	324.77	180.62	23.48	24.33333333	-9.666666667
785	26.19	325.5	180.33	4.63	-4	-3.333333333
786	26.23	325.38	180.23	5.16	-2.333333333	-5
787	26.26	325.31	180.08	2.31	0	-2.666666667
788	26.29	325.31	180	13.44	-13	-7.666666667
789	26.33	324.92	179.77	5.15	-2.333333333	-5
790	26.36	324.85	179.62	9.96	-9.333333333	-6.333333333
791	26.39	324.57	179.43	20.22	-21.66666667	6.333333333
792	26.43	323.92	179.62	7.29	-7.666666667	-2.666666667
793	26.46	323.69	179.54	4.9	-4	-3.666666667
794	26.49	323.57	179.43	24.06	-26.66666667	1
795	26.53	322.77	179.46	3.26	-2.666666667	-2.666666667
796	26.56	322.69	179.38	41.04	36	-28
797	26.59	323.77	178.54	19.83	18	-13
798	26.63	324.31	178.15	0	0	0
799	26.66	324.31	178.15	4.61	0	-5
800	26.69	324.31	178	2.31	0	-2.666666667
801	26.73	324.31	177.92	6.73	-7.666666667	0
802	26.76	324.08	177.92	14.73	-10.33333333	-12.66666667
803	26.79	323.77	177.54	6.78	-6.666666667	-3.666666667
804	26.83	323.57	177.43	11.93	-6.333333333	-11.66666667
805	26.86	323.38	177.08	42.27	40	-25
806	26.89	324.58	176.33	26.16	24.33333333	-16
807	26.93	325.31	175.85	7.33	-4.333333333	-7
808	26.96	325.18	175.64	11.95	-3.333333333	-13
809	26.99	325.08	175.25	7.49	0	-8.333333333
810	27.03	325.08	175	2.5	-2.666666667	0
811	27.06	325	175	9.78	-7.666666667	-7.666666667
812	27.09	324.77	174.77	2.31	0	-2.666666667
813	27.13	324.77	174.69	23.17	2.666666667	-25.66666667
814	27.16	324.85	173.92	44.28	38.33333333	-30.66666667
815	27.19	326	173	2.5	2.666666667	0
816	27.23	326.08	173	18.01	11.33333333	-16.66666667
817	27.26	326.42	172.5	8.13	-1.333333333	-9
818	27.3	326.38	172.23	8.31	-5	-7.666666667
819	27.33	326.23	172	6.92	-7.666666667	0
820	27.36	326	172	9.78	-7.666666667	-7.666666667
821	27.4	325.77	171.77	8.08	-9	0.666666667
822	27.43	325.5	171.79	20.58	9	-21.33333333
823	27.46	325.77	171.15	50.56	41	-38.33333333
824	27.5	327	170	0	0	0
825	27.53	327	170	13.62	12	-9
826	27.56	327.36	169.73	10.29	0.666666667	-11.66666667
827	27.6	327.38	169.38	8.31	-5	-7.666666667
828	27.63	327.23	169.15	8.31	-7.666666667	-5
829	27.66	327	169	5.15	-5	-2.666666667
830	27.7	326.85	168.92	3.26	-2.666666667	-2.333333333
831	27.73	326.77	168.85	27.76	2.666666667	-31
832	27.76	326.85	167.92	70.23	71.66666667	-30.66666667
833	27.8	329	167	0	0	0
834	27.83	329	167	0	0	0
835	27.86	329	167	0	0	0
836	27.9	329	167	29.97	0	-33.33333333
837	27.93	329	166	0	0	0
838	27.96	329	166	0	0	0
839	28	329	166	0	0	0
840	28.03	329	166	0	0	0
841	28.06	329	166	42.38	-33.33333333	-33.33333333
842	28.1	328	165	22.7	-23	10.33333333
843	28.13	327.31	165.31	19.83	12.66666667	-18
844	28.16	327.69	164.77	45.47	43.66666667	-25.66666667
845	28.2	329	164	0	0	0
846	28.23	329	164	0	0	0
847	28.26	329	164	0	0	0
848	28.3	329	164	29.97	33.33333333	0
849	28.33	330	164	29.97	0	-33.33333333
850	28.36	330	163	0	0	0
851	28.4	330	163	29.97	-33.33333333	0
852	28.43	329	163	0	0	0
853	28.46	329	163	0	0	0
854	28.5	329	163	0	0	0
855	28.53	329	163	42.38	33.33333333	-33.33333333
856	28.56	330	162	29.97	0	-33.33333333
857	28.6	330	161	0	0	0
858	28.63	330	161	0	0	0
859	28.66	330	161	0	0	0
860	28.7	330	161	0	0	0
861	28.73	330	161	0	0	0
862	28.76	330	161	29.97	-33.33333333	0
863	28.8	329	161	0	0	0
864	28.83	329	161	30.38	-33.33333333	-5.666666667
865	28.86	328	160.83	15.05	-16.66666667	-1.333333333
866	28.9	327.5	160.79	5.78	-6.333333333	-0.666666667
867	28.93	327.31	160.77	17.56	-18	7.666666667
868	28.96	326.77	161	10.31	-9	-7
869	29	326.5	160.79	8.08	-9	-0.666666667
870	29.03	326.23	160.77	19.77	-22	0.666666667
871	29.06	325.57	160.79	3.03	-2.333333333	2.333333333
872	29.1	325.5	160.86	16.3	-16.66666667	-7.333333333
873	29.13	325	160.64	13.02	-14.33333333	2.333333333
874	29.16	324.57	160.71	11.15	-12.33333333	0.666666667
875	29.2	324.2	160.73	13.39	-14.33333333	-3.666666667
876	29.23	323.77	160.62	7.82	-6.666666667	5.666666667
877	29.26	323.57	160.79	17.65	-19	-5
878	29.3	323	160.64	7.07	-7.666666667	1.666666667
879	29.33	322.77	160.69	13.83	15.33333333	0
880	29.36	323.23	160.69	25.24	28	-1.666666667
881	29.4	324.07	160.64	5	5.333333333	1.666666667
882	29.43	324.23	160.69	3.26	2.666666667	2.666666667
883	29.46	324.31	160.77	2.3	-2.666666667	0
884	29.5	324.23	160.77	13.83	-15.33333333	0
885	29.53	323.77	160.77	10.63	-9	7.666666667
886	29.56	323.5	161	12.25	-9	-10.33333333
887	29.6	323.23	160.69	14.58	-15.33333333	5.333333333
888	29.63	322.77	160.85	8.44	-9	2.666666667
889	29.66	322.5	160.93	14.36	-14.33333333	-7.333333333
890	29.7	322.07	160.71	16.3	-16.66666667	7.333333333
891	29.73	321.57	160.93	11.28	-12.33333333	-2
892	29.76	321.2	160.87	6	-6.666666667	-0.333333333
893	29.8	321	160.86	39.28	43.66666667	-3
894	29.83	322.31	160.77	11.76	12.66666667	2.666666667
895	29.86	322.69	160.85	0	0	0
896	29.9	322.69	160.85	6.04	-6.333333333	-2
897	29.93	322.5	160.79	0	0	0
898	29.96	322.5	160.79	6.41	-6.333333333	-3.333333333
899	30	322.31	160.69	9.64	-10.33333333	3.333333333
900	30.03	322	160.79	14.98	-16.66666667	0
901	30.06	321.5	160.79	10.95	-9	-8.333333333
902	30.1	321.23	160.54	13.04	-14.33333333	2
903	30.13	320.8	160.6	22.43	-24.33333333	-5.666666667
904	30.16	320.07	160.43	8	-6.666666667	5.666666667
905	30.2	319.87	160.6	12.13	-12.33333333	-5.666666667
906	30.23	319.5	160.43	20.31	21.33333333	-7.333333333
907	30.26	320.14	160.21	40.73	45.33333333	-2.333333333
908	30.3	321.5	160.14	10.92	-12	2.333333333
909	30.33	321.14	160.21	10.03	5.666666667	-9.666666667
910	30.36	321.31	159.92	2.31	0	-2.333333333
911	30.4	321.31	159.85	9.66	-10.33333333	-3.333333333
912	30.43	321	159.75	15.02	-16.66666667	-1.333333333
913	30.46	320.5	159.71	6.48	-6.333333333	-3
914	30.5	320.31	159.62	2.3	-2.666666667	0
915	30.53	320.23	159.62	19.78	-22	0.666666667
916	30.57	319.57	159.64	10.32	-11.33333333	1.666666667
917	30.6	319.23	159.69	9	-7.666666667	-6.333333333
918	30.63	319	159.5	23.31	-25.66666667	4
919	30.67	318.23	159.62	15.46	15.33333333	-8
920	30.7	318.69	159.38	16.78	18	-5
921	30.73	319.23	159.23	23.06	25.66666667	0.666666667
922	30.77	320	159.25	8.8	-5	-8.333333333
923	30.8	319.85	159	14.51	7.333333333	-14.33333333
924	30.83	320.07	158.57	11.44	-12.66666667	1.666666667
925	30.87	319.69	158.62	12.42	-12.66666667	5
926	30.9	319.31	158.77	8.84	4	-9
927	30.93	319.43	158.5	6.86	-6.666666667	-4
928	30.97	319.23	158.38	14.02	-15.33333333	-2.333333333
929	31	318.77	158.31	28.24	27	-16
930	31.03	319.58	157.83	29.23	30.66666667	-11
931	31.07	320.5	157.5	4.89	-4	-4
932	31.1	320.38	157.38	5.31	4	-4.333333333
933	31.13	320.5	157.25	4.99	0	-5.666666667
934	31.17	320.5	157.08	4.99	0	-5.333333333
935	31.2	320.5	156.92	22.34	-24.33333333	-5
936	31.23	319.77	156.77	2.31	0	-2.666666667
937	31.27	319.77	156.69	5.15	-2.666666667	-5
938	31.3	319.69	156.54	9.11	7.666666667	-7
939	31.33	319.92	156.33	42.97	38.66666667	-27.66666667
940	31.37	321.08	155.5	10.5	7.666666667	-9
941	31.4	321.31	155.23	0	0	0
942	31.43	321.31	155.23	14.58	-15.33333333	5
943	31.47	320.85	155.38	12.49	-9.333333333	-10.33333333
944	31.5	320.57	155.07	8.19	-8.666666667	-2.333333333
945	31.53	320.31	155	13.44	-13	-7.666666667
946	31.57	319.92	154.77	7.29	-7.666666667	2.666666667
947	31.6	319.69	154.85	8.84	-8.666666667	-4.666666667
948	31.63	319.43	154.71	19.83	-22	2
949	31.67	318.77	154.77	17.09	-19	-1.333333333
950	31.7	318.2	154.73	6.58	-6.666666667	-3
951	31.73	318	154.64	0	0	0
952	31.77	318	154.64	36.54	30.66666667	-26.33333333
953	31.8	318.92	153.85	17.42	19.33333333	2.333333333
954	31.83	319.5	153.92	14.65	10.66666667	-12.33333333
955	31.87	319.82	153.55	3.78	-4.333333333	-0.333333333
956	31.9	319.69	153.54	6.82	-6.333333333	-4
957	31.93	319.5	153.42	6.62	-6.333333333	-3.666666667
958	31.97	319.31	153.31	16.78	-18	5
959	32	318.77	153.46	3.26	-2.666666667	-2.666666667
960	32.03	318.69	153.38	15.16	-6.333333333	-15.33333333
961	32.07	318.5	152.92	54.99	57.66666667	-20.33333333
962	32.1	320.23	152.31	14.97	16.66666667	1.666666667
963	32.13	320.73	152.36	9.01	-7.666666667	-6.333333333
964	32.17	320.5	152.17	2.5	0	-3
965	32.2	320.5	152.08	15.16	6.333333333	-15.33333333
966	32.23	320.69	151.62	37.22	37.66666667	-17.66666667
967	32.27	321.82	151.09	48.41	47	-26
968	32.3	323.23	150.31	2.3	2.666666667	0
969	32.33	323.31	150.31	0	0	0
970	32.37	323.31	150.31	0	0	0
971	32.4	323.31	150.31	2.31	0	-2.666666667
972	32.43	323.31	150.23	9.59	-10.33333333	-3
973	32.47	323	150.14	16.45	-16.66666667	-7.333333333
974	32.5	322.5	149.92	8.86	6.333333333	-7.666666667
975	32.53	322.69	149.69	11.76	-12.66666667	2.666666667
976	32.57	322.31	149.77	10.77	-10.33333333	-6.333333333
977	32.6	322	149.58	15.79	-16.66666667	-5.333333333
978	32.63	321.5	149.42	5.92	-6.333333333	1.333333333
979	32.67	321.31	149.46	9.27	-10.33333333	-1
980	32.7	321	149.43	14.99	-16.66666667	-0.333333333
981	32.73	320.5	149.42	8.18	-9	1.333333333
982	32.77	320.23	149.46	10.26	9	-7
983	32.8	320.5	149.25	35.74	39.66666667	-0.666666667
984	32.83	321.69	149.23	11.48	12.66666667	2
985	32.87	322.07	149.29	3.59	0.333333333	-4
986	32.9	322.08	149.17	0	0	0
987	32.93	322.08	149.17	14.56	14	-8.333333333
988	32.97	322.5	148.92	56.47	60.33333333	-18
989	33	324.31	148.38	13.44	12.66666667	-7.666666667
990	33.03	324.69	148.15	3.26	2.666666667	-2.333333333
991	33.07	324.77	148.08	2.31	0	-2.666666667
992	33.1	324.77	148	5.15	-2.666666667	-5
993	33.13	324.69	147.85	4.05	-4	-2
994	33.17	324.57	147.79	6.26	-6.333333333	-3.333333333
995	33.2	324.38	147.69	4.61	-5	0
996	33.23	324.23	147.69	0	0	0
997	33.27	324.23	147.69	16.14	-18	0
998	33.3	323.69	147.69	6.62	-6.333333333	-3.666666667
999	33.33	323.5	147.58	14.99	-16.66666667	-0.333333333
1000	33.37	323	147.57	2.14	0	-2.333333333
1001	33.4	323	147.5	51.35	56.33333333	-9
1002	33.43	324.69	147.23	8.73	7.666666667	6.333333333
1003	33.47	324.92	147.42	9.03	7.666666667	-6.333333333
1004	33.5	325.15	147.23	2.31	2.666666667	0
1005	33.53	325.23	147.23	26.63	25.66666667	-14.66666667
1006	33.57	326	146.79	46.21	50	-12
1007	33.6	327.5	146.43	22.76	16.66666667	19
1008	33.63	328	147	0	0	0
1009	33.67	328	147	29.97	0	-33.33333333
1010	33.7	328	146	0	0	0
1011	33.74	328	146	59.94	66.66666667	0
1012	33.77	330	146	29.97	0	-33.33333333
1013	33.8	330	145	42.38	33.33333333	33.33333333
1014	33.84	331	146	29.97	-33.33333333	0
1015	33.87	330	146	0	0	0
1016	33.9	330	146	0	0	0
1017	33.94	330	146	29.97	0	-33.33333333
1018	33.97	330	145	29.97	-33.33333333	0
1019	34	329	145	0	0	0
1020	34.04	329	145	0	0	0
1021	34.07	329	145	39.47	-43	-9.666666667
1022	34.1	327.71	144.71	4.79	-4.666666667	-2.333333333
1023	34.14	327.57	144.64	10.55	-10	-5.666666667
1024	34.17	327.27	144.47	6.57	-4.333333333	-6
1025	34.2	327.14	144.29	18.29	-19	7
1026	34.24	326.57	144.5	8.63	-8.666666667	-4
1027	34.27	326.31	144.38	16.14	-18	0
1028	34.3	325.77	144.38	8.78	-9	4
1029	34.34	325.5	144.5	6.72	-6.333333333	-4
1030	34.37	325.31	144.38	13.83	-15.33333333	0
1031	34.4	324.85	144.38	10.94	-11.66666667	4
1032	34.44	324.5	144.5	17.48	-19.33333333	0
1033	34.47	323.92	144.5	12.49	-14	0
1034	34.5	323.5	144.5	8.15	-9	-1.333333333
1035	34.54	323.23	144.46	9.11	-10	-1
1036	34.57	322.93	144.43	12.85	-14.33333333	-0.333333333
1037	34.6	322.5	144.42	15.09	-16.66666667	-2
1038	34.64	322	144.36	15.09	-16.66666667	2
1039	34.67	321.5	144.42	9.8	-9	-6.333333333
1040	34.7	321.23	144.23	7.89	-7.666666667	4.333333333
1041	34.74	321	144.36	23.1	-25.66666667	-1.666666667
1042	34.77	320.23	144.31	2.31	0	-2.666666667
1043	34.8	320.23	144.23	14.39	9	-13.33333333
1044	34.84	320.5	143.83	23.38	25.66666667	-3.333333333
1045	34.87	321.27	143.73	8.2	-9	0.666666667
1046	34.9	321	143.75	7.13	-7.666666667	-2
1047	34.94	320.77	143.69	14.97	-16.66666667	-1.666666667
1048	34.97	320.27	143.64	0	0	0
1049	35	320.27	143.64	6.99	-6.333333333	-4.666666667
1050	35.04	320.08	143.5	24.63	-27	4.666666667
1051	35.07	319.27	143.64	5.18	-3.333333333	-4.666666667
1052	35.1	319.17	143.5	19.51	13.66666667	-16.66666667
1053	35.14	319.58	143	38.01	26	-33.33333333
1054	35.17	320.36	142	11.96	7.333333333	-11
1055	35.2	320.58	141.67	2.5	0	-3
1056	35.24	320.58	141.58	2.5	0	-2.666666667
1057	35.27	320.58	141.5	17.48	-19.33333333	0
1058	35.3	320	141.5	6.81	-6	-4.666666667
1059	35.34	319.82	141.36	10.37	-10.66666667	4.666666667
1060	35.37	319.5	141.5	15.99	-14	-11
1061	35.4	319.08	141.17	15.19	-16.66666667	-3
1062	35.44	318.58	141.08	10.78	-11.66666667	2.333333333
1063	35.47	318.23	141.15	23.05	15.33333333	-20.33333333
1064	35.5	318.69	140.54	32.6	25.66666667	-25.66666667
1065	35.54	319.46	139.77	9.78	7.666666667	-7.666666667
1066	35.57	319.69	139.54	4.9	-4	-3.666666667
1067	35.6	319.57	139.43	8.01	-8.666666667	-1.666666667
1068	35.64	319.31	139.38	16.78	-18	5.333333333
1069	35.67	318.77	139.54	9.73	-9	-6
1070	35.7	318.5	139.36	10.11	-9	-7
1071	35.74	318.23	139.15	10.16	-10	-5
1072	35.77	317.93	139	12.84	-14.33333333	0
1073	35.8	317.5	139	15.58	-16.66666667	-4.666666667
1074	35.84	317	138.86	23.9	23	-13.33333333
1075	35.87	317.69	138.46	19.7	20.66666667	-7.666666667
1076	35.9	318.31	138.23	9	6.333333333	-7.666666667
1077	35.94	318.5	138	2.5	0	-2.666666667
1078	35.97	318.5	137.92	9.2	-9	-5
1079	36	318.23	137.77	14.58	-15.33333333	-5
1080	36.04	317.77	137.62	2.3	-2.666666667	0
1081	36.07	317.69	137.62	14.02	-15.33333333	-2.666666667
1082	36.1	317.23	137.54	7.59	-7.666666667	3.333333333
1083	36.14	317	137.64	15.58	-16.66666667	-4.666666667
1084	36.17	316.5	137.5	8.83	-2.333333333	-9.666666667
1085	36.2	316.43	137.21	21.41	19	-14
1086	36.24	317	136.79	15.02	16.66666667	-1.333333333
1087	36.27	317.5	136.75	2.5	0	-2.666666667
1088	36.3	317.5	136.67	0	0	0
1089	36.34	317.5	136.67	6.93	-6.333333333	-4.333333333
1090	36.37	317.31	136.54	5.15	-2.666666667	-5.333333333
1091	36.4	317.23	136.38	14.58	-15.33333333	5.333333333
1092	36.44	316.77	136.54	10.19	1	-11.33333333
1093	36.47	316.8	136.2	12.09	-12.33333333	5.333333333
1094	36.5	316.43	136.36	24.46	11.33333333	-24.66666667
1095	36.54	316.77	135.62	23.48	24.33333333	-9.666666667
1096	36.57	317.5	135.33	15.99	14	-11
1097	36.6	317.92	135	5.07	-2.333333333	-5
1098	36.64	317.85	134.85	3.26	-2.666666667	-2.666666667
1099	36.67	317.77	134.77	8.29	-9	2
1100	36.7	317.5	134.83	8.29	-9	-2
1101	36.74	317.23	134.77	16.78	-18	-5
1102	36.77	316.69	134.62	2.31	0	-2.666666667
1103	36.8	316.69	134.54	13.83	-15.33333333	0
1104	36.84	316.23	134.54	8.04	6.666666667	-6
1105	36.87	316.43	134.36	28.16	-31	4.666666667
1106	36.91	315.5	134.5	22.65	-24.33333333	-6.333333333
1107	36.94	314.77	134.31	2.3	-2.666666667	0
1108	36.97	314.69	134.31	21.25	18	-15.33333333
1109	37.01	315.23	133.85	44.76	48.66666667	-10.33333333
1110	37.04	316.69	133.54	0	0	0
1111	37.07	316.69	133.54	5.88	-6.333333333	-1.333333333
1112	37.11	316.5	133.5	6.72	-4	-6.333333333
1113	37.14	316.38	133.31	5.16	-2.333333333	-5.333333333
1114	37.17	316.31	133.15	6.73	-7.666666667	0.666666667
1115	37.21	316.08	133.17	16.75	-16.66666667	-8.333333333
1116	37.24	315.58	132.92	3.53	-2.666666667	-3
1117	37.27	315.5	132.83	15.4	-16.66666667	-4
1118	37.31	315	132.71	15.02	-16.66666667	1.333333333
1119	37.34	314.5	132.75	12.89	-14.33333333	-1.333333333
1120	37.37	314.07	132.71	17.18	-19	-1.333333333
1121	37.41	313.5	132.67	6.93	-6.333333333	-4.333333333
1122	37.44	313.31	132.54	12.27	-13	-4
1123	37.47	312.92	132.42	12.49	-14	0
1124	37.51	312.5	132.42	14.98	-16.66666667	0
1125	37.54	312	132.42	18.01	16.66666667	-11.33333333
1126	37.57	312.5	132.08	31.59	33.33333333	-11
1127	37.61	313.5	131.75	1.29	-1.333333333	0.666666667
1128	37.64	313.46	131.77	52.96	51.33333333	-29
1129	37.67	315	130.9	51.18	50	-27.33333333
1130	37.71	316.5	130.08	9.99	11	0
1131	37.74	316.83	130.08	19.02	8.333333333	-19.33333333
1132	37.77	317.08	129.5	3.53	-2.666666667	-2.666666667
1133	37.81	317	129.42	5.68	-6	-2
1134	37.84	316.82	129.36	19.65	12	-18
1135	37.87	317.18	128.82	7.71	6	-6
1136	37.91	317.36	128.64	60.43	57.33333333	-35.33333333
1137	37.94	319.08	127.58	20.39	21.66666667	-7.333333333
1138	37.97	319.73	127.36	0	0	0
1139	38.01	319.73	127.36	2.72	0	-3
1140	38.04	319.73	127.27	25.7	15	-24
1141	38.07	320.18	126.55	43.08	39.33333333	-27.33333333
1142	38.11	321.36	125.73	20.25	21.33333333	-7.666666667
1143	38.14	322	125.5	10.87	10.33333333	-6.333333333
1144	38.17	322.31	125.31	2.31	0	-2.666666667
1145	38.21	322.31	125.23	16.3	2.333333333	-18
1146	38.24	322.38	124.69	4.61	0	-5
1147	38.27	322.38	124.54	9.1	-10	-1.333333333
1148	38.31	322.08	124.5	2.5	0	2.666666667
1149	38.34	322.08	124.58	23.47	-25.66666667	3.666666667
1150	38.37	321.31	124.69	9.78	6.333333333	-8.666666667
1151	38.41	321.5	124.43	12.01	-6.333333333	-11.66666667
1152	38.44	321.31	124.08	7.24	-7.666666667	3
1153	38.47	321.08	124.17	18.18	-19.33333333	5.333333333
1154	38.51	320.5	124.33	2.5	0	-2.666666667
1155	38.54	320.5	124.25	22.09	-24.33333333	-3.333333333
1156	38.57	319.77	124.15	0	0	0
1157	38.61	319.77	124.15	3.26	-2.666666667	-2.333333333
1158	38.64	319.69	124.08	32.11	33.33333333	-13
1159	38.67	320.69	123.69	19.7	20.66666667	7.666666667
1160	38.71	321.31	123.92	12.42	12.66666667	-5
1161	38.74	321.69	123.77	0	0	0
1162	38.77	321.69	123.77	9.24	10.33333333	-0.666666667
1163	38.81	322	123.75	53.05	59	-2
1164	38.84	323.77	123.69	22.45	24.33333333	5.666666667
1165	38.87	324.5	123.86	6.09	6.333333333	2
1166	38.91	324.69	123.92	0	0	0
1167	38.94	324.69	123.92	9.6	10.33333333	-3
1168	38.97	325	123.83	39.73	43.66666667	-7
1169	39.01	326.31	123.62	23.73	23	12.66666667
1170	39.04	327	124	12.41	5	-12.66666667
1171	39.07	327.15	123.62	6.92	0	-8
1172	39.11	327.15	123.38	5.76	-5	4
1173	39.14	327	123.5	0	0	0
1174	39.17	327	123.5	9.99	-11	0
1175	39.21	326.67	123.5	2.5	-3	0
1176	39.24	326.58	123.5	13.2	-14.66666667	0
1177	39.27	326.14	123.5	4.28	-4.666666667	0
1178	39.31	326	123.5	9.85	-10.33333333	-4
1179	39.34	325.69	123.38	13.44	-12.66666667	8
1180	39.37	325.31	123.62	7.88	-8	-4
1181	39.41	325.07	123.5	23.15	-25.33333333	4
1182	39.44	324.31	123.62	6.03	-5.666666667	-4
1183	39.47	324.14	123.5	9.54	-9.666666667	4
1184	39.51	323.85	123.62	10.94	-11.66666667	-4
1185	39.54	323.5	123.5	2.5	0	2.666666667
1186	39.57	323.5	123.58	24.24	-27	-1.333333333
1187	39.61	322.69	123.54	5.88	-6.333333333	-1.333333333
1188	39.64	322.5	123.5	8.15	-9	-1.333333333
1189	39.67	322.23	123.46	21.93	-24.33333333	1.333333333
1190	39.71	321.5	123.5	8.15	6.333333333	-6.333333333
1191	39.74	321.69	123.31	28.25	29.66666667	-10.33333333
1192	39.77	322.58	123	4.99	0	5.666666667
1193	39.81	322.58	123.17	4.99	0	-5.666666667
1194	39.84	322.58	123	5	-5.333333333	0
1195	39.87	322.42	123	0	0	0
1196	39.91	322.42	123	15.99	-14	-11
1197	39.94	322	122.67	5.58	-2.666666667	-5.666666667
1198	39.97	321.92	122.5	22.48	-25	0
1199	40.01	321.17	122.5	23.06	21.66666667	-13.66666667
1200	40.04	321.82	122.09	39.93	25.33333333	-36.33333333
1201	40.07	322.58	121	0	0	0
1202	40.11	322.58	121	12.49	-8.333333333	-11
1203	40.14	322.33	120.67	5.58	-5.333333333	-3
1204	40.18	322.17	120.58	9	-8.333333333	-5.333333333
1205	40.21	321.92	120.42	9	-8.333333333	-5.666666667
1206	40.24	321.67	120.25	7.06	-5.666666667	-5.666666667
1207	40.28	321.5	120.08	5.92	-4	-5.333333333
1208	40.31	321.38	119.92	23.76	-24.66666667	-9.333333333
1209	40.34	320.64	119.64	7.78	-8.666666667	-0.666666667
1210	40.38	320.38	119.62	5.15	-5	2.333333333
1211	40.41	320.23	119.69	25.46	-28.33333333	-2.333333333
1212	40.44	319.38	119.62	2.31	-2.333333333	0
1213	40.48	319.31	119.62	13.22	-14.66666667	-0.666666667
1214	40.51	318.87	119.6	16.98	-18.66666667	3
1215	40.54	318.31	119.69	3.26	-2.666666667	-2.333333333
1216	40.58	318.23	119.62	22.17	-24.33333333	-4
1217	40.61	317.5	119.5	32.47	33.33333333	-14
1218	40.64	318.5	119.08	23.58	10.66666667	-24
1219	40.68	318.82	118.36	0	0	0
1220	40.71	318.82	118.36	2.72	0	-3
1221	40.74	318.82	118.27	0	0	0
1222	40.78	318.82	118.27	7.72	-8	-3.333333333
1223	40.81	318.58	118.17	2.5	-2.666666667	0
1224	40.84	318.5	118.17	21.84	-22.66666667	-8.666666667
1225	40.88	317.82	117.91	11.23	-3	-12
1226	40.91	317.73	117.55	18.28	9	-18.33333333
1227	40.94	318	117	31.06	27.33333333	-21.33333333
1228	40.98	318.82	116.36	11.29	3.333333333	-12
1229	41.01	318.92	116	9.99	-11.33333333	0
1230	41.04	318.58	116	8.55	-7.333333333	-6
1231	41.08	318.36	115.82	6.09	-3	-6
1232	41.11	318.27	115.64	15.37	-16.66666667	-3.333333333
1233	41.14	317.77	115.54	14.88	-16.66666667	0.333333333
1234	41.18	317.27	115.55	6.86	-6.333333333	-4.333333333
1235	41.21	317.08	115.42	41.74	21.66666667	-41.33333333
1236	41.24	317.73	114.18	19.26	15	-15
1237	41.28	318.18	113.73	0	0	0
1238	41.31	318.18	113.73	9.77	-3.333333333	-10.33333333
1239	41.34	318.08	113.42	8.76	-5.666666667	-8
1240	41.38	317.91	113.18	10.2	-11	-3.333333333
1241	41.41	317.58	113.08	17.48	-19.33333333	0
1242	41.44	317	113.08	5.58	-2.666666667	-5.333333333
1243	41.48	316.92	112.92	8.05	-5	-7.666666667
1244	41.51	316.77	112.69	8.1	-9	-0.666666667
1245	41.54	316.5	112.67	24.51	-27	-4.333333333
1246	41.58	315.69	112.54	6.64	-6.333333333	-3.666666667
1247	41.61	315.5	112.43	22.15	-24.33333333	3.666666667
1248	41.64	314.77	112.54	19.56	15.33333333	-15.33333333
1249	41.68	315.23	112.08	30.38	25.66666667	-22
1250	41.71	316	111.42	11.18	5	-11.33333333
1251	41.74	316.15	111.08	0	0	0
1252	41.78	316.15	111.08	5.15	-5	-2.666666667
1253	41.81	316	111	10.3	-11	-2.666666667
1254	41.84	315.67	110.92	7.06	-5.666666667	-5.666666667
1255	41.88	315.5	110.75	11.17	-11	-5.666666667
1256	41.91	315.17	110.58	14.68	-16	-4
1257	41.94	314.69	110.46	9.51	-10.33333333	2.666666667
1258	41.98	314.38	110.54	11.99	-12.66666667	-3.666666667
1259	42.01	314	110.43	7.81	-7.666666667	-4
1260	42.04	313.77	110.31	17.56	-18	-7.666666667
1261	42.08	313.23	110.08	13.83	-15.33333333	0
1262	42.11	312.77	110.08	10.47	-11.33333333	-2.666666667
1263	42.14	312.43	110	13.54	-14.33333333	-4.666666667
1264	42.18	312	109.86	9.23	-10.33333333	-0.333333333
1265	42.21	311.69	109.85	20.83	-23	-2
1266	42.24	311	109.79	17.26	16.66666667	-9.666666667
1267	42.28	311.5	109.5	26.82	26.33333333	-14.33333333
1268	42.31	312.29	109.07	10.05	9.666666667	-5
1269	42.34	312.58	108.92	0	0	0
1270	42.38	312.58	108.92	7.47	3.666666667	-7.666666667
1271	42.41	312.69	108.69	12.62	-14	1.333333333
1272	42.44	312.27	108.73	13.1	-6.333333333	-13.33333333
1273	42.48	312.08	108.33	19.4	-20.66666667	-6
1274	42.51	311.46	108.15	3.26	-2.666666667	2.666666667
1275	42.54	311.38	108.23	18.59	-20.33333333	2.666666667
1276	42.58	310.77	108.31	16.13	-16	-8
1277	42.61	310.29	108.07	0.68	0.666666667	0.333333333
1278	42.64	310.31	108.08	11.33	-10.33333333	-7.333333333
1279	42.68	310	107.86	10.02	-7.666666667	-8
1280	42.71	309.77	107.62	32.61	30	-20.66666667
1281	42.74	310.67	107	27.92	27.66666667	-14
1282	42.78	311.5	106.58	2.5	0	-2.666666667
1283	42.81	311.5	106.5	12.48	-7	-12
1284	42.84	311.29	106.14	6.32	-7	-2
1285	42.88	311.08	106.08	8.48	-8.666666667	3.333333333
1286	42.91	310.82	106.18	10.61	-8	-8.666666667
1287	42.94	310.58	105.92	5.58	-2.666666667	-5.666666667
1288	42.98	310.5	105.75	21.97	-24.33333333	-2
1289	43.01	309.77	105.69	8.1	-9	-0.666666667
1290	43.04	309.5	105.67	13.45	-14	-5.666666667
1291	43.08	309.08	105.5	11.78	-13	-1.333333333
1292	43.11	308.69	105.46	5.85	-6.333333333	-1
1293	43.14	308.5	105.43	36.02	27	-29.66666667
1294	43.18	309.31	104.54	29.52	20.33333333	-25.66666667
1295	43.21	309.92	103.77	7.36	5.333333333	-6.333333333
1296	43.24	310.08	103.58	3.53	-2.666666667	-2.666666667
1297	43.28	310	103.5	12.49	0	-14
1298	43.31	310	103.08	2.5	0	-2.666666667
1299	43.35	310	103	15.99	-14	-11
1300	43.38	309.58	102.67	10.36	-10.33333333	5
1301	43.41	309.27	102.82	13.33	-14	-4.333333333
1302	43.45	308.85	102.69	6.52	-5.333333333	-5
1303	43.48	308.69	102.54	12.42	-12.66666667	-5.333333333
1304	43.51	308.31	102.38	9.27	-10.33333333	1.333333333
1305	43.55	308	102.42	18.47	-20.66666667	-1.333333333
1306	43.58	307.38	102.38	27.85	13	-28
1307	43.61	307.77	101.54	31.82	22.66666667	-27
1308	43.65	308.45	100.73	21.28	15.33333333	-18.33333333
1309	43.68	308.91	100.18	9.08	-8	-6
1310	43.71	308.67	100	2.5	0	-2.666666667
1311	43.75	308.67	99.92	14.57	5	-15.66666667
1312	43.78	308.82	99.45	15.44	-17	-2.333333333
1313	43.81	308.31	99.38	14.76	-10.33333333	-12.66666667
1314	43.85	308	99	17.66	-14	14
1315	43.88	307.58	99.42	11.41	-9	-9
1316	43.91	307.31	99.15	10.31	-10.33333333	-5
1317	43.95	307	99	16.75	-16.66666667	-8.333333333
1318	43.98	306.5	98.75	2.5	0	-2.666666667
1319	44.01	306.5	98.67	16.75	-16.66666667	-8.333333333
1320	44.05	306	98.42	42.53	36	-30.66666667
1321	44.08	307.08	97.5	24.63	9.333333333	-25.66666667
1322	44.11	307.36	96.73	0	0	0
1323	44.15	307.36	96.73	10.17	4.666666667	-10.33333333
1324	44.18	307.5	96.42	11.78	-11.66666667	-6.333333333
1325	44.21	307.15	96.23	8.31	-5	-7.666666667
1326	44.25	307	96	5.15	-2.666666667	-5
1327	44.28	306.92	95.85	11.51	-11.33333333	-6
1328	44.31	306.58	95.67	9.35	-10.33333333	-1
1329	44.35	306.27	95.64	15.89	-15	-9.333333333
1330	44.38	305.82	95.36	10.37	-10.66666667	4.666666667
1331	44.41	305.5	95.5	8.78	-4	-9
1332	44.45	305.38	95.23	20.1	-21.66666667	4.333333333
1333	44.48	304.73	95.36	16.73	-11.66666667	-14.66666667
1334	44.51	304.38	94.92	6.23	4	-5.666666667
1335	44.55	304.5	94.75	14.56	-14	-8.333333333
1336	44.58	304.08	94.5	10.76	-11.66666667	-1.666666667
1337	44.61	303.73	94.45	15.03	-16.66666667	-2.333333333
1338	44.65	303.23	94.38	14.02	-15.33333333	-2.333333333
1339	44.68	302.77	94.31	8.1	-9	0.666666667
1340	44.71	302.5	94.33	15.4	-16.66666667	-4
1341	44.75	302	94.21	15.05	-16.66666667	-1.333333333
1342	44.78	301.5	94.17	12.49	0	-14
1343	44.81	301.5	93.75	43.61	47.33333333	-11
1344	44.85	302.92	93.42	3.53	2.666666667	2.666666667
1345	44.88	303	93.5	3.53	-2.666666667	-2.666666667
1346	44.91	302.92	93.42	5.89	-6.333333333	-2
1347	44.95	302.73	93.36	9.01	-7.666666667	-6.333333333
1348	44.98	302.5	93.17	11.81	-12	-5.666666667
1349	45.01	302.14	93	11.15	-10.66666667	-6
1350	45.05	301.82	92.82	8.38	-5	-8
1351	45.08	301.67	92.58	13.95	6	-14.33333333
1352	45.11	301.85	92.15	39.12	30.66666667	-30.66666667
1353	45.15	302.77	91.23	9.78	7.666666667	-7.666666667
1354	45.18	303	91	7.2	-4.333333333	-6.666666667
1355	45.21	302.87	90.8	1.51	-0.666666667	1.666666667
1356	45.25	302.85	90.85	16.14	0	-18
1357	45.28	302.85	90.31	16.3	-18	-2.666666667
1358	45.31	302.31	90.23	6.87	-5.666666667	-5.333333333
1359	45.35	302.14	90.07	13.07	-12.33333333	-7.333333333
1360	45.38	301.77	89.85	9.29	-9	5
1361	45.41	301.5	90	24.31	-27	-2.666666667
1362	45.45	300.69	89.92	8.51	-6.333333333	-7
1363	45.48	300.5	89.71	6.77	-2.333333333	-7
1364	45.51	300.43	89.5	22.33	-24.66666667	-4
1365	45.55	299.69	89.38	14.02	-15.33333333	2.666666667
1366	45.58	299.23	89.46	7.59	-7.666666667	-3.333333333
1367	45.61	299	89.36	21.09	-23	-4.333333333
1368	45.65	298.31	89.23	16.14	-18	0
1369	45.68	297.77	89.23	25.64	24.33333333	-14.66666667
1370	45.71	298.5	88.79	30.05	33.33333333	-2.666666667
1371	45.75	299.5	88.71	0	0	0
1372	45.78	299.5	88.71	0	0	0
1373	45.81	299.5	88.71	6.48	-6.333333333	-3
1374	45.85	299.31	88.62	7.88	-8	-4
1375	45.88	299.07	88.5	2.14	0	-2.333333333
1376	45.91	299.07	88.43	19.15	-19	-9.666666667
1377	45.95	298.5	88.14	0	0	0
1378	45.98	298.5	88.14	8.99	-10	-0.333333333
1379	46.01	298.2	88.13	21.06	-23.33333333	-2
1380	46.05	297.5	88.07	10.88	-10	-6.666666667
1381	46.08	297.2	87.87	16.09	-17	-6
1382	46.11	296.69	87.69	22.24	24.66666667	3.333333333
1383	46.15	297.43	87.79	22.35	23.66666667	-7.333333333
1384	46.18	298.14	87.57	0	0	0
1385	46.21	298.14	87.57	0	0	0
1386	46.25	298.14	87.57	11.27	-12.33333333	1.666666667
1387	46.28	297.77	87.62	13.83	-15.33333333	0
1388	46.31	297.31	87.62	2.3	-2.666666667	0
1389	46.35	297.23	87.62	5.9	-5.333333333	-4
1390	46.38	297.07	87.5	13.94	-12.66666667	-9
1391	46.41	296.69	87.23	30.76	33.33333333	-7.666666667
1392	46.45	297.69	87	30.06	33.33333333	-2.666666667
1393	46.48	298.69	86.92	0	0	0
1394	46.51	298.69	86.92	12.42	-12.66666667	-5
1395	46.55	298.31	86.77	9.92	6.333333333	-9
1396	46.58	298.5	86.5	36.19	39.66666667	-6.333333333
1397	46.62	299.69	86.31	30.32	33.33333333	-5.333333333
1398	46.65	300.69	86.15	11.64	10.33333333	-7.666666667
1399	46.68	301	85.92	2.5	0	-3
1400	46.72	301	85.83	3.53	-2.666666667	-2.666666667
1401	46.75	300.92	85.75	2.5	0	2.666666667
1402	46.78	300.92	85.83	7.94	-7.666666667	-4.666666667
1403	46.82	300.69	85.69	8.15	-6.333333333	-6.333333333
1404	46.85	300.5	85.5	11.41	9	-9
1405	46.88	300.77	85.23	44.34	48.66666667	-7.666666667
1406	46.92	302.23	85	8.07	9	0
1407	46.95	302.5	85	2.5	0	-2.666666667
1408	46.98	302.5	84.92	2.5	0	-3
1409	47.02	302.5	84.83	2.5	0	-2.666666667
1410	47.05	302.5	84.75	6.02	-6.333333333	-2
1411	47.08	302.31	84.69	4.61	0	-5
1412	47.12	302.31	84.54	9.29	-10.33333333	-1.333333333
1413	47.15	302	84.5	33.51	28.33333333	-24.33333333
1414	47.18	302.85	83.77	35.51	38.33333333	-9
1415	47.22	304	83.5	16.75	16.66666667	-8.333333333
1416	47.25	304.5	83.25	0	0	0
1417	47.28	304.5	83.25	2.5	0	-2.666666667
1418	47.32	304.5	83.17	9.3	-6.333333333	-8.333333333
1419	47.35	304.31	82.92	3.26	-2.666666667	-2.333333333
1420	47.38	304.23	82.85	6.93	-7.666666667	-0.666666667
1421	47.42	304	82.83	14.98	-16.66666667	0
1422	47.45	303.5	82.83	39.05	39.66666667	-17.33333333
1423	47.48	304.69	82.31	28.69	29.33333333	-12.66666667
1424	47.52	305.57	81.93	12.49	9.333333333	-10.33333333
1425	47.55	305.85	81.62	7.95	-7	5.666666667
1426	47.58	305.64	81.79	7.95	7	-5.666666667
1427	47.62	305.85	81.62	16.14	-18	0
1428	47.65	305.31	81.62	2.31	0	2.333333333
1429	47.68	305.31	81.69	3.26	-2.666666667	-2.333333333
1430	47.72	305.23	81.62	22.7	-24.33333333	-6.666666667
1431	47.75	304.5	81.42	36.16	39.66666667	-6.333333333
1432	47.78	305.69	81.23	33.01	36	-7.666666667
1433	47.82	306.77	81	2.31	0	2.666666667
1434	47.85	306.77	81.08	8.42	7.666666667	-5.333333333
1435	47.88	307	80.92	0	0	0
1436	47.92	307	80.92	2.5	0	2.666666667
1437	47.95	307	81	9.5	-10.33333333	-2.666666667
1438	47.98	306.69	80.92	0	0	0
1439	48.02	306.69	80.92	11.76	-12.66666667	-2.333333333
1440	48.05	306.31	80.85	16.3	-18	-2.666666667
1441	48.08	305.77	80.77	5.15	-2.666666667	5
1442	48.12	305.69	80.92	10.08	-8.666666667	-7
1443	48.15	305.43	80.71	13.54	-14.33333333	-4.666666667
1444	48.18	305	80.57	38.07	42.33333333	3.333333333
1445	48.22	306.27	80.67	15.08	16.66666667	0.666666667
1446	48.25	306.77	80.69	8.5	7.666666667	5.666666667
1447	48.28	307	80.86	3.03	2.333333333	-2.333333333
1448	48.32	307.07	80.79	6.3	5.333333333	4.333333333
1449	48.35	307.23	80.92	55.52	61.33333333	-7
1450	48.38	309.07	80.71	17.26	16.66666667	9.666666667
1451	48.42	309.57	81	12.84	14.33333333	0
1452	48.45	310	81	4.28	0	4.666666667
1453	48.48	310	81.14	15.44	14.33333333	-9.333333333
1454	48.52	310.43	80.86	43.4	47.33333333	9.666666667
1455	48.55	311.85	81.15	19.6	21.66666667	-0.333333333
1456	48.58	312.5	81.14	10.38	11.66666667	0.333333333
1457	48.62	312.85	81.15	2.31	0	-2.333333333
1458	48.65	312.85	81.08	7.03	7.333333333	2
1459	48.68	313.07	81.14	11.53	-12.66666667	-2
1460	48.72	312.69	81.08	2.31	0	2.333333333
1461	48.75	312.69	81.15	8.88	-6.333333333	-7.333333333
1462	48.78	312.5	80.93	4.79	-2.333333333	4.666666667
1463	48.82	312.43	81.07	6.3	-6.666666667	-2.333333333
1464	48.85	312.23	81	19.88	-22	-2.333333333
1465	48.88	311.57	80.93	4.28	-4.666666667	0
1466	48.92	311.43	80.93	6.3	-6.666666667	2.333333333
1467	48.95	311.23	81	14.58	-15.33333333	-5
1468	48.98	310.77	80.85	10.5	-11.33333333	2.666666667
1469	49.02	310.43	80.93	4.28	0	-4.666666667
1470	49.05	310.43	80.79	2.14	0	-2.666666667
1471	49.08	310.43	80.71	39.79	42	-13.33333333
1472	49.12	311.69	80.31	9.64	10.33333333	-3.333333333
1473	49.15	312	80.21	6.93	-7.666666667	0.666666667
1474	49.18	311.77	80.23	0	0	0
1475	49.22	311.77	80.23	8.29	-9	-2
1476	49.25	311.5	80.17	17.29	-19.33333333	-0.666666667
1477	49.28	310.92	80.15	7.29	-7.666666667	-2.333333333
1478	49.32	310.69	80.08	4.29	-4	-2.666666667
1479	49.35	310.57	80	10.5	-8.666666667	-7.666666667
1480	49.38	310.31	79.77	41.22	39.66666667	-23
1481	49.42	311.5	79.08	27.97	27	-15.33333333
1482	49.45	312.31	78.62	14.68	-16.33333333	0.666666667
1483	49.48	311.82	78.64	23.42	25	-7
1484	49.52	312.57	78.43	24.08	-26.66666667	-1.666666667
1485	49.55	311.77	78.38	2.31	0	-2.333333333
1486	49.58	311.77	78.31	8.1	-9	0.666666667
1487	49.62	311.5	78.33	14.56	-14	-8.333333333
1488	49.65	311.08	78.08	9.42	-10.33333333	0
1489	49.68	310.77	78.08	2.3	-2.666666667	0
1490	49.72	310.69	78.08	13.83	-15.33333333	0
1491	49.75	310.23	78.08	8.42	-7.666666667	-5.333333333
1492	49.79	310	77.92	20.9	-23	2.666666667
1493	49.82	309.31	78	37.85	39.66666667	-14
1494	49.85	310.5	77.58	29.97	33.33333333	0
1495	49.89	311.5	77.58	6.62	-6.333333333	3.666666667
1496	49.92	311.31	77.69	2.31	0	-2.333333333
1497	49.95	311.31	77.62	8.29	6.333333333	-6.666666667
1498	49.99	311.5	77.42	40.66	39.66666667	-21.66666667
1499	50.02	312.69	76.77	30.76	33.33333333	-7.666666667
1500	50.05	313.69	76.54	9.92	10.33333333	-4
1501	50.09	314	76.42	5.68	-6	-2
1502	50.12	313.82	76.36	0	0	0
1503	50.15	313.82	76.36	13.28	-1.666666667	-14.66666667
1504	50.19	313.77	75.92	9.59	-9	-5.666666667
1505	50.22	313.5	75.75	2.5	0	2.666666667
1506	50.25	313.5	75.83	21.98	-24.33333333	-2
1507	50.29	312.77	75.77	3.21	1	-3.333333333
1508	50.32	312.8	75.67	14.83	-16.33333333	-1.666666667
1509	50.35	312.31	75.62	15.29	-17	1.666666667
1510	50.39	311.8	75.67	2.36	-2.333333333	-1
1511	50.42	311.73	75.64	36.78	39.66666667	-10.33333333
1512	50.45	312.92	75.33	19.02	19.33333333	-8.333333333
1513	50.49	313.5	75.08	4.99	0	-5.333333333
1514	50.52	313.5	74.92	4.99	0	-5.666666667
1515	50.55	313.5	74.75	10.76	-12	-1.333333333
1516	50.59	313.14	74.71	3.83	2	-3.666666667
1517	50.62	313.2	74.6	6.13	-6.666666667	1.333333333
1518	50.65	313	74.64	13.54	-14.33333333	-4.666666667
1519	50.69	312.57	74.5	18.29	-19	7
1520	50.72	312	74.71	14.36	-14.33333333	-7
1521	50.75	311.57	74.5	4.28	-4.666666667	0
1522	50.79	311.43	74.5	6.04	-6.666666667	1.333333333
1523	50.82	311.23	74.54	22.15	-24.33333333	-3.666666667
1524	50.85	310.5	74.43	3.03	-2.333333333	-2.333333333
1525	50.89	310.43	74.36	36.58	38	-14.33333333
1526	50.92	311.57	73.93	25.78	28.66666667	-2.333333333
1527	50.95	312.43	73.86	18.14	-19.33333333	-5.666666667
1528	50.99	311.85	73.69	8.7	-9.333333333	3.333333333
1529	51.02	311.57	73.79	0	0	0
1530	51.05	311.57	73.79	4.28	-4.666666667	0
1531	51.09	311.43	73.79	19.96	-22	-3.333333333
1532	51.12	310.77	73.69	8.54	-9	3.333333333
1533	51.15	310.5	73.79	8.27	9	2
1534	51.19	310.77	73.85	37.17	41	5
1535	51.22	312	74	13.04	10.33333333	10.33333333
1536	51.25	312.31	74.31	6.13	-5.666666667	4
1537	51.29	312.14	74.43	11.27	-12.33333333	-1.666666667
1538	51.32	311.77	74.38	2.31	0	-2.333333333
1539	51.35	311.77	74.31	13.35	-14.66666667	3
1540	51.39	311.33	74.4	10.03	-11	1
1541	51.42	311	74.43	18.21	-20	-3.333333333
1542	51.45	310.4	74.33	18.21	20	3.333333333
1543	51.49	311	74.43	45.76	50	-9.666666667
1544	51.52	312.5	74.14	9.46	9	5.666666667
1545	51.55	312.77	74.31	2.31	2.666666667	0
1546	51.59	312.85	74.31	2.31	-2.666666667	0
1547	51.62	312.77	74.31	13.09	-14.66666667	0.666666667
1548	51.65	312.33	74.33	7.88	-8.666666667	1
1549	51.69	312.07	74.36	9.18	-10	-1.666666667
1550	51.72	311.77	74.31	6.95	-6.666666667	4
1551	51.75	311.57	74.43	9.57	-10	-3.333333333
1552	51.79	311.27	74.33	2	0	-2
1553	51.82	311.27	74.27	23.48	-25.66666667	5.333333333
1554	51.85	310.5	74.43	7.55	-7.666666667	-3.333333333
1555	51.89	310.27	74.33	15.14	16.66666667	1.666666667
1556	51.92	310.77	74.38	26.66	26.66666667	-12.66666667
1557	51.95	311.57	74	6.42	0	-7
1558	51.99	311.57	73.79	2.14	0	2.333333333
1559	52.02	311.57	73.86	4.79	-2.333333333	-5
1560	52.05	311.5	73.71	8.1	-9	-0.666666667
1561	52.09	311.23	73.69	0	0	0
1562	52.12	311.23	73.69	12.97	-14.33333333	1.333333333
1563	52.15	310.8	73.73	15.17	-16.33333333	-3.666666667
1564	52.19	310.31	73.62	21.03	23	-4
1565	52.22	311	73.5	34.32	38	-2.333333333
1566	52.25	312.14	73.43	2.14	0	2.333333333
1567	52.29	312.14	73.5	2.14	0	-2.333333333
1568	52.32	312.14	73.43	0	0	0
1569	52.35	312.14	73.43	8.99	-9.666666667	-1.666666667
1570	52.39	311.85	73.38	17.56	-18	8
1571	52.42	311.31	73.62	0	0	0
1572	52.45	311.31	73.62	9.03	-8	-6.333333333
1573	52.49	311.07	73.43	26.2	28.33333333	-6.666666667
1574	52.52	311.92	73.23	26.28	28.33333333	-7.666666667
1575	52.55	312.77	73	14.58	15.33333333	-5
1576	52.59	313.23	72.85	23.51	-25.66666667	-5.333333333
1577	52.62	312.46	72.69	4.32	3.666666667	3.333333333
1578	52.65	312.57	72.79	7.58	-6.333333333	-5.666666667
1579	52.69	312.38	72.62	2.31	-2.333333333	0
1580	52.72	312.31	72.62	0	0	0
1581	52.75	312.31	72.62	19.97	-22.33333333	-1.666666667
1582	52.79	311.64	72.57	10.13	-11	1.666666667
1583	52.82	311.31	72.62	9.03	-8	-6.333333333
1584	52.85	311.07	72.43	6.89	-6.666666667	3.333333333
1585	52.89	310.87	72.53	8.9	-10	-1
1586	52.92	310.57	72.5	23.56	23.33333333	-12.33333333
1587	52.96	311.27	72.13	33.05	34.66666667	-12
1588	52.99	312.31	71.77	4.61	0	-5
1589	53.02	312.31	71.62	0	0	0
1590	53.06	312.31	71.62	8.04	6.333333333	-6.333333333
1591	53.09	312.5	71.43	19.64	-21.66666667	-1.666666667
1592	53.12	311.85	71.38	7.29	-2.666666667	-7.666666667
1593	53.16	311.77	71.15	8.98	-9	4.666666667
1594	53.19	311.5	71.29	8.98	-9	-4.666666667
1595	53.22	311.23	71.15	46.74	44.66666667	-26.33333333
1596	53.26	312.57	70.36	23.61	24.66666667	-9.333333333
1597	53.29	313.31	70.08	18	-15.33333333	-13
1598	53.32	312.85	69.69	10.05	-9.333333333	-6.333333333
1599	53.36	312.57	69.5	3.03	-2.333333333	-2.333333333
1600	53.39	312.5	69.43	26.13	-16.66666667	-24
1601	53.42	312	68.71	27.83	-31	0
1602	53.46	311.07	68.71	12.48	12	-7
1603	53.49	311.43	68.5	26.04	-28.66666667	-4.666666667
1604	53.52	310.57	68.36	3.91	4	-1.666666667
1605	53.56	310.69	68.31	15.65	-16.33333333	-6
1606	53.59	310.2	68.13	15.73	-17	-4.333333333
1607	53.62	309.69	68	15.29	-16.33333333	-4.333333333
1608	53.66	309.2	67.87	6	-6.666666667	-0.333333333
1609	53.69	309	67.86	8.81	-9	-4.333333333
1610	53.72	308.73	67.73	22.03	-24.33333333	2
1611	53.76	308	67.79	6.42	0	-7.333333333
1612	53.79	308	67.57	17.26	-19	-2.333333333
1613	53.82	307.43	67.5	36.58	38	-14.33333333
1614	53.86	308.57	67.07	11.05	12	-2.333333333
1615	53.89	308.93	67	15.55	-14.33333333	-9.666666667
1616	53.92	308.5	66.71	6.42	0	-7
1617	53.96	308.5	66.5	12.84	-14.33333333	0
1618	53.99	308.07	66.5	21.19	-16.66666667	-16.66666667
1619	54.02	307.57	66	4.79	-2.333333333	-4.666666667
1620	54.06	307.5	65.86	16.72	-14.33333333	-12
1621	54.09	307.07	65.5	17.13	-19	0
1622	54.12	306.5	65.5	10.7	-12	0
1623	54.16	306.14	65.5	11.72	-12.33333333	-4
1624	54.19	305.77	65.38	8.78	-9	4
1625	54.22	305.5	65.5	10.92	-12	-2.333333333
1626	54.26	305.14	65.43	12.48	12	-7.333333333
1627	54.29	305.5	65.21	16.81	14	-12
1628	54.32	305.92	64.85	4.82	5.333333333	-0.666666667
1629	54.36	306.08	64.83	17.54	-19.33333333	-1.333333333
1630	54.39	305.5	64.79	6.41	-6.333333333	-3.333333333
1631	54.42	305.31	64.69	9.91	-10.33333333	-4
1632	54.46	305	64.57	21.49	-23	-6.333333333
1633	54.49	304.31	64.38	2.31	0	-2.333333333
1634	54.52	304.31	64.31	2.3	-2.666666667	0
1635	54.56	304.23	64.31	12.93	-14.33333333	0.666666667
1636	54.59	303.8	64.33	10.65	-10	-6.333333333
1637	54.62	303.5	64.14	8.31	-9	-2
1638	54.66	303.23	64.08	13.11	-14.33333333	-2.666666667
1639	54.69	302.8	64	9.24	-10	2.333333333
1640	54.72	302.5	64.07	14.98	-16.66666667	0
1641	54.76	302	64.07	6.42	0	-7
1642	54.79	302	63.86	6.92	-7.666666667	-0.333333333
1643	54.82	301.77	63.85	2.31	0	2.333333333
1644	54.86	301.77	63.92	8.22	7.666666667	5
1645	54.89	302	64.07	30.65	33.33333333	7.333333333
1646	54.92	303	64.29	7.52	-7.666666667	3
1647	54.96	302.77	64.38	0	0	0
1648	54.99	302.77	64.38	6.07	-6.666666667	1.666666667
1649	55.02	302.57	64.43	2.14	-2.333333333	0
1650	55.06	302.5	64.43	8.18	-9	-1.666666667
1651	55.09	302.23	64.38	2.31	0	-2.333333333
1652	55.12	302.23	64.31	6.95	-7.666666667	-0.666666667
1653	55.16	302	64.29	0	0	0
1654	55.19	302	64.29	0	0	0
1655	55.22	302	64.29	2.14	0	2.333333333
1656	55.26	302	64.36	7.07	-7.666666667	-1.666666667
1657	55.29	301.77	64.31	0	0	0
1658	55.32	301.77	64.31	2.31	0	-2.666666667
1659	55.36	301.77	64.23	15.46	15.33333333	7.666666667
1660	55.39	302.23	64.46	0	0	0
1661	55.42	302.23	64.46	0	0	0
1662	55.46	302.23	64.46	0	0	0
1663	55.49	302.23	64.46	2.31	0	-2.666666667
1664	55.52	302.23	64.38	36.33	40	6.333333333
1665	55.56	303.43	64.57	4.79	4.666666667	-2.333333333
1666	55.59	303.57	64.5	10.01	6.666666667	9
1667	55.62	303.77	64.77	10.34	-11.33333333	-2
1668	55.66	303.43	64.71	15.44	-14.33333333	9.666666667
1669	55.69	303	65	9.78	-7.666666667	-7.666666667
1670	55.72	302.77	64.77	0	0	0
1671	55.76	302.77	64.77	0	0	0
1672	55.79	302.77	64.77	0	0	0
1673	55.82	302.77	64.77	0	0	0
1674	55.86	302.77	64.77	2.31	0	2.666666667
1675	55.89	302.77	64.85	0	0	0
1676	55.92	302.77	64.85	2.31	0	-2.666666667
1677	55.96	302.77	64.77	0	0	0
1678	55.99	302.77	64.77	0	0	0
1679	56.02	302.77	64.77	0	0	0
1680	56.06	302.77	64.77	0	0	0
1681	56.09	302.77	64.77	0	0	0
1682	56.12	302.77	64.77	15.46	15.33333333	7.666666667
1683	56.16	303.23	65	32.27	36	0
1684	56.19	304.31	65	14.89	16.33333333	2.333333333
1685	56.23	304.8	65.07	14.98	-16.33333333	2.666666667
1686	56.26	304.31	65.15	3.26	-2.666666667	2.666666667
1687	56.29	304.23	65.23	7.11	-7.666666667	2
1688	56.33	304	65.29	2.14	0	2.333333333
1689	56.36	304	65.36	4.28	0	-5
1690	56.39	304	65.21	0	0	0
1691	56.43	304	65.21	2.14	0	2.666666667
1692	56.46	304	65.29	0	0	0
1693	56.49	304	65.29	0	0	0
1694	56.53	304	65.29	0	0	0
1695	56.56	304	65.29	30.27	33.33333333	4.666666667
1696	56.59	305	65.43	2.14	0	-2.333333333
1697	56.63	305	65.36	2.14	0	2.333333333
1698	56.66	305	65.43	0	0	0
1699	56.69	305	65.43	7.04	-7.666666667	-1.666666667
1700	56.73	304.77	65.38	23.09	-25.66666667	1.666666667
1701	56.76	304	65.43	0	0	0
1702	56.79	304	65.43	2.14	0	2.333333333
1703	56.83	304	65.5	0	0	0
1704	56.86	304	65.5	2.14	0	-2.333333333
1705	56.89	304	65.43	2.14	0	2.333333333
1706	56.93	304	65.5	0	0	0
1707	56.96	304	65.5	0	0	0
1708	56.99	304	65.5	0	0	0
1709	57.03	304	65.5	9.21	6.666666667	-7.666666667
1710	57.06	304.2	65.27	6.58	-6.666666667	3
1711	57.09	304	65.36	0	0	0
1712	57.13	304	65.36	0	0	0
1713	57.16	304	65.36	30.05	33.33333333	2.333333333
1714	57.19	305	65.43	23.09	25.66666667	-1.666666667
1715	57.23	305.77	65.38	2.31	0	-2.333333333
1716	57.26	305.77	65.31	17.28	-19	3
1717	57.29	305.2	65.4	6.05	-6.666666667	1
1718	57.33	305	65.43	0	0	0
1719	57.36	305	65.43	7.04	-7.666666667	-1.666666667
1720	57.39	304.77	65.38	0	0	0
1721	57.43	304.77	65.38	9.82	-9	6.333333333
1722	57.46	304.5	65.57	0	0	0
1723	57.49	304.5	65.57	0	0	0
1724	57.53	304.5	65.57	0	0	0
1725	57.56	304.5	65.57	0	0	0
1726	57.59	304.5	65.57	2.14	0	-2.333333333
1727	57.63	304.5	65.5	7.06	7.666666667	-1
1728	57.66	304.73	65.47	7.67	-7.666666667	3.333333333
1729	57.69	304.5	65.57	7.09	7.666666667	-1.333333333
1730	57.73	304.73	65.53	4.58	1.333333333	-5
1731	57.76	304.77	65.38	2.68	-1.333333333	3
1732	57.79	304.73	65.47	8.64	9	-3.666666667
1733	57.83	305	65.36	4.68	-5	0.666666667
1734	57.86	304.85	65.38	5.76	5	4
1735	57.89	305	65.5	13.02	14.33333333	-2.333333333
1736	57.93	305.43	65.43	34.25	38	0
1737	57.96	306.57	65.43	6.78	6.666666667	3.666666667
1738	57.99	306.77	65.54	3.54	-2	3.333333333
1739	58.03	306.71	65.64	23.58	22.33333333	-13.66666667
1740	58.06	307.38	65.23	50.21	48	-29
1741	58.09	308.82	64.36	25.39	25.33333333	-12
1742	58.13	309.58	64	14.99	0.666666667	-16.66666667
1743	58.16	309.6	63.5	3	-3.333333333	0
1744	58.19	309.5	63.5	10.37	-4.666666667	-10.66666667
1745	58.23	309.36	63.18	7.33	-5.333333333	-6
1746	58.26	309.2	63	3	-3.333333333	0
1747	58.29	309.1	63	21.19	-16.66666667	-16.66666667
1748	58.33	308.6	62.5	3	-3.333333333	0
1749	58.36	308.5	62.5	34.17	10	-36.66666667
1750	58.39	308.8	61.4	14.69	9.333333333	-13.33333333
1751	58.43	309.08	61	15.55	-7.666666667	-15.33333333
1752	58.46	308.85	60.54	6.5	-6	-4
1753	58.49	308.67	60.42	20.13	-19.66666667	-11.33333333
1754	58.53	308.08	60.08	11.34	-12.33333333	-2.666666667
1755	58.56	307.71	60	10.9	-11	-5
1756	58.59	307.38	59.85	11.72	-12.66666667	2.333333333
1757	58.63	307	59.92	13.99	-15.33333333	-2.333333333
1758	58.66	306.54	59.85	10.31	-10.33333333	-5.333333333
1759	58.69	306.23	59.69	14.76	-12.66666667	-10.33333333
1760	58.73	305.85	59.38	21.36	-23.66666667	4
1761	58.76	305.14	59.5	9.54	-9.666666667	-4
1762	58.79	304.85	59.38	15.45	-17.33333333	-1.666666667
1763	58.83	304.33	59.33	14.68	-16	1.666666667
1764	58.86	303.85	59.38	11.56	-11.66666667	-5.666666667
1765	58.89	303.5	59.21	20.25	-21.66666667	5.666666667
1766	58.93	302.85	59.38	12.65	-11.66666667	-8
1767	58.96	302.5	59.14	15.56	-14	-10.33333333
1768	58.99	302.08	58.83	17.71	-19.33333333	3.333333333
1769	59.03	301.5	58.93	2.14	0	-2.333333333
1770	59.06	301.5	58.86	29.97	-33.33333333	0
1771	59.09	300.5	58.86	9.46	-9	-5.666666667
1772	59.13	300.23	58.69	12.93	-14.33333333	-0.666666667
1773	59.16	299.8	58.67	22.02	-24.33333333	-3.333333333
1774	59.19	299.07	58.57	0	0	0
1775	59.23	299.07	58.57	20.22	20.66666667	-8.666666667
1776	59.26	299.69	58.31	13.51	13	-7.666666667
1777	59.29	300.08	58.08	2.5	-2.666666667	0
1778	59.33	300	58.08	14.99	-16.66666667	-0.333333333
1779	59.36	299.5	58.07	5.77	-6.333333333	0.333333333
1780	59.4	299.31	58.08	3.26	-2.666666667	-2.666666667
1781	59.43	299.23	58	9.74	-10.33333333	-2.666666667
1782	59.46	298.92	57.92	20.24	-21.66666667	-6.333333333
1783	59.5	298.27	57.73	12.66	-14	-1.333333333
1784	59.53	297.85	57.69	15.42	-17.33333333	1.333333333
1785	59.56	297.33	57.73	16.95	-18.66666667	-1.333333333
1786	59.6	296.77	57.69	2.3	-2.666666667	0
1787	59.63	296.69	57.69	6.81	-6.333333333	-4
1788	59.66	296.5	57.57	30.27	33.33333333	4.666666667
1789	59.7	297.5	57.71	11.76	9	9.666666667
1790	59.73	297.77	58	7.31	-6.666666667	-4.666666667
1791	59.76	297.57	57.86	3.03	-2.333333333	-2.333333333
1792	59.8	297.5	57.79	0	0	0
1793	59.83	297.5	57.79	25.78	-28.66666667	-2.666666667
1794	59.86	296.64	57.71	4.79	-4.666666667	2.666666667
1795	59.9	296.5	57.79	14.36	-14.33333333	-7.333333333
1796	59.93	296.07	57.57	6.77	-6.666666667	3.333333333
1797	59.96	295.87	57.67	26.98	27.33333333	-12
1798	60	296.69	57.31	27.76	20.66666667	-23
1799	60.03	297.31	56.62	0	0	0
1800	60.06	297.31	56.62	6.72	6.333333333	-4
1801	60.1	297.5	56.5	8.15	6.333333333	-6.333333333
1802	60.13	297.69	56.31	30.04	27	-20
1803	60.16	298.5	55.71	24.39	27	-3
1804	60.2	299.31	55.62	0	0	0
1805	60.23	299.31	55.62	6.72	6.333333333	-4
1806	60.26	299.5	55.5	8.15	-6.333333333	-6.333333333
1807	60.3	299.31	55.31	2.3	-2.666666667	0
1808	60.33	299.23	55.31	22.14	-24.33333333	3.666666667
1809	60.36	298.5	55.42	8.02	-6.333333333	-6.333333333
1810	60.4	298.31	55.23	15.46	15.33333333	-7.666666667
1811	60.43	298.77	55	46.11	51.33333333	0
1812	60.46	300.31	55	18.42	20.33333333	-2.666666667
1813	60.5	300.92	54.92	2.5	0	-3
1814	60.53	300.92	54.83	8.38	-7.666666667	5.666666667
1815	60.56	300.69	55	6.15	-6.333333333	-2.333333333
1816	60.6	300.5	54.93	5.77	-6.333333333	-0.333333333
1817	60.63	300.31	54.92	9.6	-10.33333333	-3
1818	60.66	300	54.83	0	0	0
1819	60.7	300	54.83	46.05	50	-11
1820	60.73	301.5	54.5	24.45	27	4
1821	60.76	302.31	54.62	0	0	0
1822	60.8	302.31	54.62	3.26	-2.666666667	-2.666666667
1823	60.83	302.23	54.54	12.41	-12.66666667	-5.333333333
1824	60.86	301.85	54.38	0	0	0
1825	60.9	301.85	54.38	11.13	-11.66666667	-4.333333333
1826	60.93	301.5	54.25	6.44	6.333333333	-3.333333333
1827	60.96	301.69	54.15	0	0	0
1828	61	301.69	54.15	42.9	43.66666667	-19.33333333
1829	61.03	303	53.57	9.31	10.33333333	1.666666667
1830	61.06	303.31	53.62	6.72	6.333333333	-4
1831	61.1	303.5	53.5	2.5	0	-2.666666667
1832	61.13	303.5	53.42	5.84	-6.333333333	-1.333333333
1833	61.16	303.31	53.38	18.59	-20.66666667	-2.333333333
1834	61.2	302.69	53.31	4.61	0	-5.333333333
1835	61.23	302.69	53.15	13.44	-12.66666667	-7.666666667
1836	61.26	302.31	52.92	35.97	39.66666667	-4.333333333
1837	61.3	303.5	52.79	24.21	27	-0.666666667
1838	61.33	304.31	52.77	3.26	2.333333333	-2.666666667
1839	61.36	304.38	52.69	0	0	0
1840	61.4	304.38	52.69	0	0	0
1841	61.43	304.38	52.69	2.31	-2.333333333	0
1842	61.46	304.31	52.69	0	0	0
1843	61.5	304.31	52.69	14.02	-15.33333333	-2.333333333
1844	61.53	303.85	52.62	4.61	-5.333333333	0
1845	61.56	303.69	52.62	17.84	13	-15
1846	61.6	304.08	52.17	42.53	47.33333333	-3
1847	61.63	305.5	52.08	7.9	-4	-7.666666667
1848	61.66	305.38	51.85	0	0	0
1849	61.7	305.38	51.85	4.61	0	-5.333333333
1850	61.73	305.38	51.69	3.26	-2.333333333	-2.333333333
1851	61.76	305.31	51.62	7.56	-7.666666667	-4
1852	61.8	305.08	51.5	11.43	-11.66666667	4.666666667
1853	61.83	304.73	51.64	7.94	-7.666666667	-4.666666667
1854	61.86	304.5	51.5	44.48	44	-22.66666667
1855	61.9	305.82	50.82	18.93	18.66666667	-9.333333333
1856	61.93	306.38	50.54	6.92	0	-7.666666667
1857	61.96	306.38	50.31	2.31	-2.333333333	0
1858	62	306.31	50.31	8.86	6.333333333	-7.666666667
1859	62.03	306.5	50.08	4.27	-4	-2.666666667
1860	62.06	306.38	50	11.79	-12.66666667	-2.666666667
1861	62.1	306	49.92	12.73	-14	-3
1862	62.13	305.58	49.83	7.3	-6.666666667	-4.666666667
1863	62.16	305.38	49.69	2.31	-2.333333333	0
1864	62.2	305.31	49.69	9.25	-10.33333333	-0.666666667
1865	62.23	305	49.67	15.79	-16.66666667	-5.666666667
1866	62.26	304.5	49.5	2.5	0	-2.666666667
1867	62.3	304.5	49.42	24.2	25.66666667	-8
1868	62.33	305.27	49.18	30.2	27	-20
1869	62.36	306.08	48.58	6.86	7.666666667	-1.333333333
1870	62.4	306.31	48.54	0	0	0
1871	62.43	306.31	48.54	6.82	-7.666666667	-1.333333333
1872	62.46	306.08	48.5	10.3	-2.666666667	-11
1873	62.5	306	48.17	9.42	-10.33333333	2
1874	62.53	305.69	48.23	12.02	-8.666666667	-10
1875	62.57	305.43	47.93	13.02	-14.33333333	2.333333333
1876	62.6	305	48	35.43	35.66666667	-16.66666667
1877	62.63	306.07	47.5	35.56	37.66666667	-12.33333333
1878	62.67	307.2	47.13	6.86	7.666666667	0.333333333
1879	62.7	307.43	47.14	5.61	-4	-4.666666667
1880	62.73	307.31	47	9.22	-10.33333333	0
1881	62.77	307	47	13.02	2.333333333	-14.33333333
1882	62.8	307.07	46.57	9.15	-10	1.666666667
1883	62.83	306.77	46.62	8.13	-9	-1.333333333
1884	62.87	306.5	46.58	5.84	6.333333333	1.333333333
1885	62.9	306.69	46.62	43.31	43.66666667	-20.66666667
1886	62.93	308	46	14.98	16.66666667	0
1887	62.97	308.5	46	6.42	0	-7
1888	63	308.5	45.79	0	0	0
1889	63.03	308.5	45.79	0	0	0
1890	63.07	308.5	45.79	6.41	-6.333333333	-3.333333333
1891	63.1	308.31	45.69	7.95	-8	-4
1892	63.13	308.07	45.57	11.44	-12.66666667	1.666666667
1893	63.17	307.69	45.62	29.18	27	-18.33333333
1894	63.2	308.5	45.07	51.87	57.66666667	0.333333333
1895	63.23	310.23	45.08	2.3	2.666666667	0
1896	63.27	310.31	45.08	8.23	-5.666666667	-7.333333333
1897	63.3	310.14	44.86	2.14	0	-2.333333333
1898	63.33	310.14	44.79	11.54	-12.33333333	-3.333333333
1899	63.37	309.77	44.69	3.26	-2.666666667	2.666666667
1900	63.4	309.69	44.77	2.31	0	-2.666666667
1901	63.43	309.69	44.69	14.58	-15.33333333	5.333333333
1902	63.47	309.23	44.85	5.11	-5.333333333	-2
1903	63.5	309.07	44.79	11.37	-12.66666667	-0.666666667
1904	63.53	308.69	44.77	2.31	0	-2.666666667
1905	63.57	308.69	44.69	8.39	-8.666666667	3.333333333
1906	63.6	308.43	44.79	12.84	-14.33333333	0
1907	63.63	308	44.79	36	40	-2
1908	63.67	309.2	44.73	21.69	24	3.333333333
1909	63.7	309.92	44.83	10.32	10.33333333	-4.666666667
1910	63.73	310.23	44.69	0	0	0
1911	63.77	310.23	44.69	0	0	0
1912	63.8	310.23	44.69	16.78	-18	5.333333333
1913	63.83	309.69	44.85	6.44	-6.333333333	-3.333333333
1914	63.87	309.5	44.75	9.63	0	-10.66666667
1915	63.9	309.5	44.43	11.95	11.66666667	-6.666666667
1916	63.93	309.85	44.23	46.68	48.66666667	-18
1917	63.97	311.31	43.69	2.31	0	2.666666667
1918	64	311.31	43.77	7.29	2.333333333	-7.666666667
1919	64.03	311.38	43.54	10.5	6.666666667	-9.666666667
1920	64.07	311.58	43.25	48.04	47.33333333	-25
1921	64.1	313	42.5	19.02	19.33333333	-8.333333333
1922	64.13	313.58	42.25	4.99	0	-5.666666667
1923	64.17	313.58	42.08	10.94	6.333333333	-10.33333333
1924	64.2	313.77	41.77	11.41	-9	-9
1925	64.23	313.5	41.5	7.94	-7.666666667	4.666666667
1926	64.27	313.27	41.64	6.99	-6.333333333	-4.666666667
1927	64.3	313.08	41.5	5.58	-5.333333333	-2.666666667
1928	64.33	312.92	41.42	32.56	19.33333333	-30.66666667
1929	64.37	313.5	40.5	32.56	30.66666667	-19.33333333
1930	64.4	314.42	39.92	12.24	9	-10
1931	64.43	314.69	39.62	3.4	-3.666666667	-1.333333333
1932	64.47	314.58	39.58	2.5	0	-2.666666667
1933	64.5	314.58	39.5	6.89	-6.666666667	-4
1934	64.53	314.38	39.38	6.92	0	-7.666666667
1935	64.57	314.38	39.15	5.15	-5	-2.333333333
1936	64.6	314.23	39.08	18.01	-15.33333333	-13
1937	64.63	313.77	38.69	8.25	-9	2
1938	64.67	313.5	38.75	6.02	-6.333333333	-2
1939	64.7	313.31	38.69	16.78	-18	-5
1940	64.73	312.77	38.54	8.71	-9	-3.666666667
1941	64.77	312.5	38.43	14.99	-16.66666667	-0.333333333
1942	64.8	312	38.42	9.27	-10.33333333	-1.333333333
1943	64.83	311.69	38.38	14.02	-15.33333333	2.666666667
1944	64.87	311.23	38.46	14.02	-15.33333333	-2.666666667
1945	64.9	310.77	38.38	9.5	-2.666666667	-10
1946	64.93	310.69	38.08	14.25	10.33333333	-12.33333333
1947	64.97	311	37.71	16.3	16.66666667	-7
1948	65	311.5	37.5	8.15	-9	-1.333333333
1949	65.03	311.23	37.46	6.99	-7.666666667	-1
1950	65.07	311	37.43	20.79	-23	-1.666666667
1951	65.1	310.31	37.38	2.3	-2.666666667	0
1952	65.13	310.23	37.38	2.31	0	-2.333333333
1953	65.17	310.23	37.31	14.58	-15.33333333	-5.333333333
1954	65.2	309.77	37.15	8.34	-9	-2.333333333
1955	65.23	309.5	37.08	24.21	27	0
1956	65.27	310.31	37.08	5.77	6.333333333	0
1957	65.3	310.5	37.08	4.99	0	5.666666667
1958	65.33	310.5	37.25	5.79	-6.333333333	-0.666666667
1959	65.37	310.31	37.23	0	0	0
1960	65.4	310.31	37.23	0	0	0
1961	65.43	310.31	37.23	30.06	-33.33333333	2.666666667
1962	65.47	309.31	37.31	2.31	0	2.333333333
1963	65.5	309.31	37.38	2.31	0	-2.333333333
1964	65.53	309.31	37.31	30.06	33.33333333	2.333333333
1965	65.57	310.31	37.38	0	0	0
1966	65.6	310.31	37.38	0	0	0
1967	65.63	310.31	37.38	0	0	0
1968	65.67	310.31	37.38	4.61	-5.333333333	0
1969	65.7	310.15	37.38	13.44	-12.66666667	8
1970	65.73	309.77	37.62	14.58	-15.33333333	-5.333333333
1971	65.77	309.31	37.46	14.58	-15.33333333	5.333333333
1972	65.8	308.85	37.62	25.63	21.66666667	18.33333333
1973	65.84	309.5	38.17	22.85	24.33333333	7
1974	65.87	310.23	38.38	2.3	2.666666667	0
1975	65.9	310.31	38.38	7.56	-7.666666667	4
1976	65.94	310.08	38.5	0	0	0
1977	65.97	310.08	38.5	11.04	-10.33333333	6.333333333
1978	66	309.77	38.69	8.25	-9	2
1979	66.04	309.5	38.75	13.45	-14	5.666666667
1980	66.07	309.08	38.92	7.53	-7.666666667	2.666666667
1981	66.1	308.85	39	5.15	-5.333333333	2.666666667
1982	66.14	308.69	39.08	12.42	-12.66666667	5
1983	66.17	308.31	39.23	11.37	-12.66666667	-0.666666667
1984	66.2	307.93	39.21	18.61	-20.66666667	0.666666667
1985	66.24	307.31	39.23	12.91	8.666666667	11.33333333
1986	66.27	307.57	39.57	28.13	24.66666667	19.33333333
1987	66.3	308.31	40.15	5.78	6.333333333	0.666666667
1988	66.34	308.5	40.17	12.49	-11	8.333333333
1989	66.37	308.17	40.42	3.53	-3	2.666666667
1990	66.4	308.08	40.5	2.5	-2.666666667	0
1991	66.44	308	40.5	13.02	-14.33333333	2.333333333
1992	66.47	307.57	40.57	14.78	-16.33333333	-2.333333333
1993	66.5	307.08	40.5	11.04	-10.33333333	6.333333333
1994	66.54	306.77	40.69	3.26	-2.666666667	2.666666667
1995	66.57	306.69	40.77	11.04	-6.333333333	10.33333333
1996	66.6	306.5	41.08	22.42	-24.33333333	-5.333333333
1997	66.64	305.77	40.92	15.46	-15.33333333	7.666666667
1998	66.67	305.31	41.15	14.76	12.66666667	10.33333333
1999	66.7	305.69	41.46	27.72	19.33333333	24
2000	66.74	306.27	42.18	2.72	3	0
[truncated: 24,971 more rows]
