# Supplementary material for: Statistical Mechanics of Zooplankton
Source: PLoS One. 2015 Aug 13;10(8):e0135258. doi: 10.1371/journal.pone.0135258 (PMC4535848; doi:10.1371/journal.pone.0135258)
Supplement: S1 Data Files — Information on the file contents and the data format is contained. (ZIP) [file pone.0135258.s001.zip › raw data vibrio/exp23.txt]

1	0.03	185	7	34.89	-24.33333333	-30.33333333
2	0.07	184.27	6.09	0	0	0
3	0.1	184.27	6.09	14.85	-16.33333333	0.666666667
4	0.13	183.78	6.11	3.33	-3.666666667	0
5	0.17	183.67	6.11	20.25	-22.33333333	-3.666666667
6	0.2	183	6	7.45	-7.333333333	3.666666667
7	0.23	182.78	6.11	30.7	-33.33333333	7.333333333
8	0.27	181.78	6.33	0	0	0
9	0.3	181.78	6.33	9.71	-9.333333333	5.666666667
10	0.33	181.5	6.5	14.98	-16.66666667	0
11	0.37	181	6.5	6.86	-7.333333333	-2
12	0.4	180.78	6.44	0	0	0
13	0.43	180.78	6.44	6.86	7.333333333	2
14	0.47	181	6.5	6.86	-7.333333333	2
15	0.5	180.78	6.56	16.98	-18.66666667	-4
16	0.53	180.22	6.44	14.89	-14.66666667	7.666666667
17	0.57	179.78	6.67	0	0	0
18	0.6	179.78	6.67	14.89	-15	7.333333333
19	0.63	179.33	6.89	10	-11	-0.333333333
20	0.67	179	6.88	19.98	-22.33333333	0.333333333
21	0.7	178.33	6.89	7.74	-1.333333333	8.333333333
22	0.73	178.29	7.14	0	0	0
23	0.77	178.29	7.14	23.77	-26.33333333	3.666666667
24	0.8	177.5	7.25	0	0	0
25	0.83	177.5	7.25	0	0	0
26	0.87	177.5	7.25	30.89	-33.33333333	8.333333333
27	0.9	176.5	7.5	6.77	-7	-2.333333333
28	0.93	176.29	7.43	15.23	-17	0.333333333
29	0.97	175.78	7.44	8.49	-9.333333333	2
30	1	175.5	7.5	14.98	-16.66666667	0
31	1.03	175	7.5	14.98	-16.66666667	0
32	1.07	174.5	7.5	11.77	-9.333333333	9.333333333
33	1.1	174.22	7.78	0	0	0
34	1.13	174.22	7.78	29.97	-33.33333333	0
35	1.17	173.22	7.78	3.33	0	3.666666667
36	1.2	173.22	7.89	13.32	-14.66666667	0
37	1.23	172.78	7.89	8.97	-9.333333333	3.666666667
38	1.27	172.5	8	15.71	-9.333333333	-14.66666667
39	1.3	172.22	7.56	9.99	0	11
40	1.33	172.22	7.89	0	0	0
41	1.37	172.22	7.89	0	0	0
42	1.4	172.22	7.89	18.94	-20.66666667	3.666666667
43	1.43	171.6	8	8.66	-9	-3.666666667
44	1.47	171.33	7.89	0	0	0
45	1.5	171.33	7.89	3.33	-3.666666667	0
46	1.53	171.22	7.89	14.89	-14.66666667	7.333333333
47	1.57	170.78	8.11	14.78	-16.33333333	1
48	1.6	170.29	8.14	9.57	-9.666666667	-4.666666667
49	1.64	170	8	7.45	-7.333333333	3.666666667
50	1.67	169.78	8.11	16.98	-18.66666667	3.666666667
51	1.7	169.22	8.22	7.27	-7.333333333	-3
52	1.74	169	8.13	9.13	-7.333333333	6.666666667
53	1.77	168.78	8.33	16.98	-18.66666667	3.666666667
54	1.8	168.22	8.44	13.32	-14.66666667	0
55	1.84	167.78	8.44	0	0	0
56	1.87	167.78	8.44	16.65	-18.66666667	0
57	1.9	167.22	8.44	6.86	-7.333333333	2
58	1.94	167	8.5	0	0	0
59	1.97	167	8.5	15.28	-16.66666667	-3.333333333
60	2	166.5	8.4	15.28	-16.66666667	3.333333333
61	2.04	166	8.5	0	0	0
62	2.07	166	8.5	0	0	0
63	2.1	166	8.5	0	0	0
64	2.14	166	8.5	0	0	0
65	2.17	166	8.5	14.98	-16.66666667	0
66	2.2	165.5	8.5	3.75	0	4.333333333
67	2.24	165.5	8.63	7.49	0	-8.333333333
68	2.27	165.5	8.38	15.45	-16.66666667	-4.333333333
69	2.3	165	8.25	16.75	-16.66666667	8.333333333
70	2.34	164.5	8.5	0	0	0
71	2.37	164.5	8.5	6.77	-7	-2.333333333
72	2.4	164.29	8.43	18.16	-14.33333333	14.33333333
73	2.44	163.86	8.86	11.17	-12	-3.666666667
74	2.47	163.5	8.75	19.53	-21.33333333	3.666666667
75	2.5	162.86	8.86	0	0	0
76	2.54	162.86	8.86	15.88	-17.66666667	-2.666666667
77	2.57	162.33	8.78	14.47	-15.66666667	2.666666667
78	2.6	161.86	8.86	0	0	0
79	2.64	161.86	8.86	11.17	-12	-3.666666667
80	2.67	161.5	8.75	19.53	-21.33333333	3.666666667
81	2.7	160.86	8.86	4.28	-5	0
82	2.74	160.71	8.86	11.46	-12.66666667	1
83	2.77	160.33	8.89	14.3	-15.66666667	-1
84	2.8	159.86	8.86	0	0	0
85	2.84	159.86	8.86	29.97	-33.33333333	0
86	2.87	158.86	8.86	4.28	-5	0
87	2.9	158.71	8.86	7.72	-7	4.666666667
88	2.94	158.5	9	8.97	-9.333333333	-3.666666667
89	2.97	158.22	8.89	21.9	-24	3.666666667
90	3	157.5	9	6	5.666666667	3.666666667
91	3.04	157.67	9.11	14.89	-15	-7.333333333
92	3.07	157.22	8.89	14.89	-14.66666667	7.333333333
93	3.1	156.78	9.11	8.27	-6	-7
94	3.14	156.6	8.9	11.9	-10.33333333	8
95	3.17	156.29	9.14	8.58	-9.666666667	-0.333333333
96	3.2	156	9.13	30.2	-33.33333333	-4.333333333
97	3.24	155	9	0	0	0
98	3.27	155	9	9.42	-7.333333333	7.333333333
99	3.3	154.78	9.22	8.53	-6	-7.333333333
100	3.34	154.6	9	6.28	6	-3.666666667
101	3.37	154.78	8.89	0	0	0
102	3.4	154.78	8.89	23.55	-26	3.666666667
103	3.44	154	9	10.53	11	3.666666667
104	3.47	154.33	9.11	0	0	0
105	3.5	154.33	9.11	17.93	-18.33333333	-7.333333333
106	3.54	153.78	8.89	6.28	-6	3.666666667
107	3.57	153.6	9	17.98	-20	0
108	3.6	153	9	12.36	-13.33333333	3.333333333
109	3.64	152.6	9.1	5.4	-3.333333333	5
110	3.67	152.5	9.25	32.01	-33.33333333	12.66666667
111	3.7	151.5	9.63	3.75	0	-4.333333333
112	3.74	151.5	9.5	9.71	-5.666666667	9.333333333
113	3.77	151.33	9.78	0	0	0
114	3.8	151.33	9.78	0	0	0
115	3.84	151.33	9.78	0	0	0
116	3.87	151.33	9.78	25.39	-27.66666667	-5
117	3.9	150.5	9.63	29.97	-33.33333333	0
118	3.94	149.5	9.63	3.75	0	4
119	3.97	149.5	9.75	9.31	-9.333333333	4.666666667
120	4	149.22	9.89	7.45	-7.333333333	3.666666667
121	4.04	149	10	9.57	-9.666666667	-4.666666667
122	4.07	148.71	9.86	21.83	-23.66666667	4.666666667
123	4.1	148	10	6.05	-4.666666667	4.666666667
124	4.14	147.86	10.14	11.17	-12	3.666666667
125	4.17	147.5	10.25	7.18	-7	-3.666666667
126	4.2	147.29	10.14	24.22	-19.33333333	19
127	4.24	146.71	10.71	23.06	-23.66666667	9.666666667
128	4.27	146	11	6.05	-4.666666667	-4.666666667
129	4.3	145.86	10.86	12.77	-12	-7.666666667
130	4.34	145.5	10.63	6.62	-7	-2
131	4.37	145.29	10.57	24.15	-26.33333333	6
132	4.4	144.5	10.75	0	0	0
133	4.44	144.5	10.75	0	0	0
134	4.47	144.5	10.75	16.75	-16.66666667	8.333333333
135	4.5	144	11	0	0	0
136	4.54	144	11	21.83	-23.66666667	-4.666666667
137	4.57	143.29	10.86	15.44	-14.33333333	9.333333333
138	4.6	142.86	11.14	4.28	-5	0
139	4.64	142.71	11.14	21.83	-23.66666667	-4.666666667
140	4.67	142	11	6.05	-4.666666667	4.666666667
141	4.7	141.86	11.14	12.77	-12	8
142	4.74	141.5	11.38	15.45	-16.66666667	4
143	4.77	141	11.5	13.71	-9.666666667	12
144	4.8	140.71	11.86	9.47	-7	-7.666666667
145	4.84	140.5	11.63	23.7	-26.33333333	2.666666667
146	4.87	139.71	11.71	0	0	0
147	4.91	139.71	11.71	6.96	-7	-2.666666667
148	4.94	139.5	11.63	16.75	-16.66666667	8.333333333
149	4.97	139	11.88	15.45	-16.66666667	-4.333333333
150	5.01	138.5	11.75	6.51	-7	-1.333333333
151	5.04	138.29	11.71	0	0	0
152	5.07	138.29	11.71	6.81	-5.333333333	5.666666667
153	5.11	138.13	11.88	10.81	-11.66666667	-3.333333333
154	5.14	137.78	11.78	14.94	-16.33333333	2.666666667
155	5.17	137.29	11.86	4.85	-5.333333333	0.666666667
156	5.21	137.13	11.88	3.75	0	4
157	5.24	137.13	12	0	0	0
158	5.27	137.13	12	13.03	-14	-4.666666667
159	5.31	136.71	11.86	18.17	-19.33333333	4.666666667
160	5.34	136.13	12	18.73	-21	0
161	5.37	135.5	12	7.72	-7	4.666666667
162	5.41	135.29	12.14	4.28	0	5
163	5.44	135.29	12.29	23.82	-26.33333333	-4
164	5.47	134.5	12.17	10.14	-7	8.666666667
165	5.51	134.29	12.43	8.83	-9.666666667	2.333333333
166	5.54	134	12.5	14.98	-16.66666667	0
167	5.57	133.5	12.5	3.75	0	-4
168	5.61	133.5	12.38	15.45	-16.66666667	4
169	5.64	133	12.5	14.98	-16.66666667	0
170	5.67	132.5	12.5	6.77	-7	-2.333333333
171	5.71	132.29	12.43	6.77	7	2.333333333
172	5.74	132.5	12.5	0	0	0
173	5.77	132.5	12.5	0	0	0
174	5.81	132.5	12.5	29.97	-33.33333333	0
175	5.84	131.5	12.5	14.98	-16.66666667	0
176	5.87	131	12.5	4.99	0	5.666666667
177	5.91	131	12.67	0	0	0
178	5.94	131	12.67	15.04	-16.66666667	-1.333333333
179	5.97	130.5	12.63	15.04	-16.66666667	1.333333333
180	6.01	130	12.67	0	0	0
181	6.04	130	12.67	29.97	-33.33333333	0
182	6.07	129	12.67	7.14	-4.666666667	6.333333333
183	6.11	128.86	12.86	16.36	-2	18
184	6.14	128.8	13.4	30.56	-33.33333333	-6.666666667
185	6.17	127.8	13.2	7.2	-4.333333333	-6.666666667
186	6.21	127.67	13	20.33	-22.33333333	4.333333333
187	6.24	127	13.13	6.44	-4.666666667	5.333333333
188	6.27	126.86	13.29	10.29	-6.333333333	-9.666666667
189	6.31	126.67	13	16.27	-17.66666667	4.666666667
190	6.34	126.14	13.14	12.84	-14.33333333	0
191	6.37	125.71	13.14	0	0	0
192	6.41	125.71	13.14	7.18	-7	3.666666667
193	6.44	125.5	13.25	15.45	-16.66666667	-4
194	6.47	125	13.13	4.31	-4.666666667	0.333333333
195	6.51	124.86	13.14	4.28	-5	0
196	6.54	124.71	13.14	11.66	-12.66666667	2.666666667
197	6.57	124.33	13.22	18.7	-20.66666667	-2.666666667
198	6.61	123.71	13.14	0	0	0
199	6.64	123.71	13.14	4.28	0	5
200	6.67	123.71	13.29	12.84	-14	0
201	6.71	123.29	13.29	14.27	-9.666666667	12.66666667
202	6.74	123	13.67	11.15	-9.666666667	-8
203	6.77	122.71	13.43	13.54	-14	4.666666667
204	6.81	122.29	13.57	16.13	-18	2
205	6.84	121.75	13.63	14.01	-15.33333333	-2
206	6.87	121.29	13.57	15.44	-14.33333333	9.666666667
207	6.91	120.86	13.86	0	0	0
208	6.94	120.86	13.86	11.17	-12	-3.666666667
209	6.97	120.5	13.75	19.53	-21.33333333	3.666666667
210	7.01	119.86	13.86	4.28	-5	0
211	7.04	119.71	13.86	17.67	-19.33333333	0.666666667
212	7.07	119.13	13.88	3.75	-4.333333333	0
213	7.11	119	13.88	8.58	-9.666666667	-0.666666667
214	7.14	118.71	13.86	6.44	5.666666667	4.666666667
215	7.17	118.88	14	26.22	-29.33333333	0
216	7.21	118	14	14.98	-16.66666667	0
217	7.24	117.5	14	7.72	7	4.666666667
218	7.27	117.71	14.14	12.84	-14	0
219	7.31	117.29	14.14	0	0	0
220	7.34	117.29	14.14	17.12	-19.33333333	0
221	7.37	116.71	14.14	12.19	-12.66666667	-4.666666667
222	7.41	116.33	14	9.99	-11	0
223	7.44	116	14	9.99	-11	0
224	7.47	115.67	14	16.27	-17.66666667	4.666666667
225	7.51	115.14	14.14	14.9	-15.66666667	-4.666666667
226	7.54	114.67	14	12.19	-12.66666667	4.666666667
227	7.57	114.29	14.14	10.29	-9.666666667	6.333333333
228	7.61	114	14.33	18.01	-16.66666667	-11
229	7.64	113.5	14	21.82	-23.33333333	6.666666667
230	7.67	112.8	14.2	0	0	0
231	7.71	112.8	14.2	7.2	-4.333333333	-6.666666667
232	7.74	112.67	14	4.99	-5.666666667	0
233	7.77	112.5	14	0	0	0
234	7.81	112.5	14	36.64	-40.33333333	4.666666667
235	7.84	111.29	14.14	4.28	0	5
236	7.87	111.29	14.29	13.54	-14.33333333	-5
237	7.91	110.86	14.14	16.04	-16	8
238	7.94	110.38	14.38	3.78	-3	-3
239	7.97	110.29	14.29	8.63	-9.666666667	-1.333333333
240	8.01	110	14.25	10.1	-9.666666667	6
241	8.04	109.71	14.43	0	0	0
242	8.08	109.71	14.43	12.84	-14	0
243	8.11	109.29	14.43	17.12	-19.33333333	0
244	8.14	108.71	14.43	7.03	-7	-3.333333333
245	8.18	108.5	14.33	19	-12	17.66666667
246	8.21	108.14	14.86	11.53	-4.666666667	-12
247	8.24	108	14.5	14.98	0	-16.66666667
248	8.28	108	14	36.02	-33.33333333	22.33333333
249	8.31	107	14.67	19.98	0	-22.33333333
250	8.34	107	14	0	0	0
251	8.38	107	14	49.95	-44.33333333	33.33333333
252	8.41	105.67	15	9.99	-9	-6.666666667
253	8.44	105.4	14.8	17.98	-20	0
254	8.48	104.8	14.8	10.81	-10	6.666666667
255	8.51	104.5	15	21.82	-23.33333333	-6.666666667
256	8.54	103.8	14.8	10.81	-10	6.666666667
257	8.58	103.5	15	10.81	-10	6.666666667
258	8.61	103.2	15.2	25.43	-20	20
259	8.64	102.6	15.8	5.99	6.666666667	0
260	8.68	102.8	15.8	0	0	0
261	8.71	102.8	15.8	19.77	-22	2
262	8.74	102.14	15.86	12.11	-9.333333333	9.333333333
263	8.78	101.86	16.14	21.41	-24	0
264	8.81	101.14	16.14	13.68	-13	8
265	8.84	100.75	16.38	22.79	-25	4
266	8.88	100	16.5	11.53	-4.666666667	12
267	8.91	99.86	16.86	15.44	-14.33333333	-9.666666667
268	8.94	99.43	16.57	19.15	-19	9.666666667
269	8.98	98.86	16.86	0	0	0
270	9.01	98.86	16.86	17.12	-19	0
271	9.04	98.29	16.86	12.84	-14.33333333	0
272	9.08	97.86	16.86	17.12	-19	0
273	9.11	97.29	16.86	12.84	-14.33333333	0
274	9.14	96.86	16.86	11.17	-12	-3.666666667
275	9.18	96.5	16.75	16.75	-16.66666667	8.333333333
276	9.21	96	17	0	0	0
277	9.24	96	17	0	0	0
278	9.28	96	17	6.05	-4.666666667	-4.666666667
279	9.31	95.86	16.86	2.56	-2.666666667	1
280	9.34	95.78	16.89	3.33	0	-3.666666667
281	9.38	95.78	16.78	14.94	-16.33333333	2.666666667
282	9.41	95.29	16.86	15.25	-17	1
283	9.44	94.78	16.89	14.78	-16.33333333	-1
284	9.48	94.29	16.86	29.97	-33.33333333	0
285	9.51	93.29	16.86	11.93	-13.33333333	1
286	9.54	92.89	16.89	12.12	3.666666667	-13
287	9.58	93	16.5	23.93	-23.66666667	12
288	9.61	92.29	16.86	13.19	-13.33333333	-6.333333333
289	9.64	91.89	16.67	18.96	-20	6.333333333
290	9.68	91.29	16.86	13.19	-13.33333333	-6.333333333
291	9.71	90.89	16.67	8.42	-3	-9
292	9.74	90.8	16.4	21.83	16.33333333	-18
293	9.78	91.29	15.86	12.84	-14.33333333	0
294	9.81	90.86	15.86	4.28	0	-5
295	9.84	90.86	15.71	19.15	-19	-9.333333333
296	9.88	90.29	15.43	0	0	0
297	9.91	90.29	15.43	0	0	0
298	9.94	90.29	15.43	9.03	-9.666666667	-3.333333333
299	9.98	90	15.33	22.15	-23.66666667	-6.333333333
300	10.01	89.29	15.14	9.36	-5.333333333	-8.666666667
301	10.04	89.13	14.88	12.32	-14	-0.666666667
302	10.08	88.71	14.86	13.54	-14	-5
303	10.11	88.29	14.71	17.65	-19.33333333	-4.666666667
304	10.14	87.71	14.57	6.77	-7	-2.333333333
305	10.18	87.5	14.5	6.77	7	2.333333333
306	10.21	87.71	14.57	21.51	-23.66666667	-2.333333333
307	10.24	87	14.5	8.83	-9.666666667	2.333333333
308	10.28	86.71	14.57	21.51	-23.66666667	-2.333333333
309	10.31	86	14.5	0	0	0
310	10.34	86	14.5	14.98	-16.66666667	0
311	10.38	85.5	14.5	6.77	-7	-2.333333333
312	10.41	85.29	14.43	15.23	-17	0.333333333
313	10.44	84.78	14.44	0	0	0
314	10.48	84.78	14.44	14.75	-16.33333333	-0.333333333
315	10.51	84.29	14.43	23.64	-26.33333333	2.333333333
316	10.54	83.5	14.5	0	0	0
317	10.58	83.5	14.5	6.77	7	2.333333333
318	10.61	83.71	14.57	13.54	-14	-4.666666667
319	10.64	83.29	14.43	17.65	-19.33333333	4.666666667
320	10.68	82.71	14.57	6.77	-7	-2.333333333
321	10.71	82.5	14.5	6.77	-7	-2.333333333
322	10.74	82.29	14.43	17.65	-19.33333333	-4.666666667
323	10.78	81.71	14.29	13.54	-14	-5
324	10.81	81.29	14.14	12.84	-14.33333333	0
325	10.84	80.86	14.14	11.53	-12	-4.666666667
326	10.88	80.5	14	19.74	-21.33333333	4.666666667
327	10.91	79.86	14.14	7.14	-6.333333333	-4.666666667
328	10.94	79.67	14	4.99	-5.666666667	0
329	10.98	79.5	14	11.85	-12.33333333	-4
330	11.01	79.13	13.88	19.1	-21	4
331	11.04	78.5	14	4.99	0	-5.666666667
332	11.08	78.5	13.83	11.31	-12.33333333	1.666666667
333	11.11	78.13	13.88	18.77	-21	-1.666666667
334	11.14	77.5	13.83	0	0	0
335	11.18	77.5	13.83	18.01	-16.66666667	-11
336	11.21	77	13.5	0	0	0
337	11.25	77	13.5	10.7	-9.666666667	7
338	11.28	76.71	13.71	7.35	-7	4
339	11.31	76.5	13.83	18.01	-16.66666667	-11
340	11.35	76	13.5	10.7	-9.666666667	7
341	11.38	75.71	13.71	6.58	-7	-1.333333333
342	11.41	75.5	13.67	14.98	-16.66666667	0
343	11.45	75	13.67	4.99	0	-5.666666667
344	11.48	75	13.5	24.16	-26.66666667	3.333333333
345	11.51	74.2	13.6	6.7	-6.666666667	-3.333333333
346	11.55	74	13.5	0	0	0
347	11.58	74	13.5	29.97	-33.33333333	0
348	11.61	73	13.5	61.78	66.66666667	16.66666667
349	11.65	75	14	68.34	-73.33333333	-20
350	11.68	72.8	13.4	37.91	40	-13.33333333
351	11.71	74	13	70.11	-77.66666667	5.666666667
352	11.75	71.67	13.17	7.06	-5.666666667	-5.666666667
353	11.78	71.5	13	14.98	16.66666667	0
354	11.81	72	13	37.91	-40	-13.33333333
355	11.85	70.8	12.6	37.91	40	13.33333333
356	11.88	72	13	67.01	-73.33333333	-13.33333333
357	11.91	69.8	12.6	0	0	0
358	11.95	69.8	12.6	0	0	0
359	11.98	69.8	12.6	13.4	6.666666667	13.33333333
360	12.01	70	13	0	0	0
361	12.05	70	13	0	0	0
362	12.08	70	13	29.97	-33.33333333	0
363	12.11	69	13	40.21	-40	-20
364	12.15	67.8	12.4	0	0	0
365	12.18	67.8	12.4	13.4	6.666666667	-13.33333333
366	12.21	68	12	35.96	-40	0
367	12.25	66.8	12	17.98	-20	0
368	12.28	66.2	12	5.99	-6.666666667	0
369	12.31	66	12	0	0	0
370	12.35	66	12	0	0	0
371	12.38	66	12	0	0	0
372	12.41	66	12	33.51	-33.33333333	-16.66666667
373	12.45	65	11.5	0	0	0
374	12.48	65	11.5	24.16	-26.66666667	3.333333333
375	12.51	64.2	11.6	0	0	0
376	12.55	64.2	11.6	0	0	0
377	12.58	64.2	11.6	26.81	26.66666667	13.33333333
378	12.61	65	12	68.34	-73.33333333	-20
379	12.65	62.8	11.4	37.91	40	-13.33333333
380	12.68	64	11	0	0	0
381	12.71	64	11	67.01	-73.33333333	13.33333333
382	12.75	61.8	11.4	18.95	6.666666667	20
383	12.78	62	12	0	0	0
384	12.81	62	12	0	0	0
385	12.85	62	12	0	0	0
386	12.88	62	12	67.01	-66.66666667	-33.33333333
387	12.91	60	11	14.98	0	-16.66666667
388	12.95	60	10.5	6.7	-6.666666667	-3.333333333
389	12.98	59.8	10.4	18.95	-20	6.666666667
390	13.01	59.2	10.6	13.4	-6.666666667	13.33333333
391	13.05	59	11	0	0	0
392	13.08	59	11	40.21	-40	-20
393	13.11	57.8	10.4	13.4	6.666666667	-13.33333333
394	13.15	58	10	0	0	0
395	13.18	58	10	37.91	-40	13.33333333
396	13.21	56.8	10.4	29.97	-26.66666667	20
397	13.25	56	11	18.95	-6.666666667	-20
398	13.28	55.8	10.4	78.15	73.33333333	-46.66666667
399	13.31	58	9	42.38	-33.33333333	33.33333333
400	13.35	57	10	0	0	0
401	13.38	57	10	0	0	0
402	13.41	57	10	29.97	-33.33333333	0
403	13.45	56	10	29.97	-33.33333333	0
404	13.48	55	10	59.94	-66.66666667	0
405	13.51	53	10	0	0	0
406	13.55	53	10	0	0	0
407	13.58	53	10	0	0	0
408	13.61	53	10	0	0	0
409	13.65	53	10	0	0	0
410	13.68	53	10	0	0	0
411	13.71	53	10	29.97	-33.33333333	0
412	13.75	52	10	29.97	-33.33333333	0
413	13.78	51	10	0	0	0
414	13.81	51	10	29.97	-33.33333333	0
415	13.85	50	10	0	0	0
416	13.88	50	10	0	0	0
417	13.91	50	10	0	0	0
418	13.95	50	10	0	0	0
419	13.98	50	10	29.97	0	-33.33333333
420	14.01	50	9	0	0	0
421	14.05	50	9	29.97	-33.33333333	0
422	14.08	49	9	0	0	0
423	14.11	49	9	0	0	0
424	14.15	49	9	29.97	-33.33333333	0
425	14.18	48	9	29.97	-33.33333333	0
426	14.21	47	9	0	0	0
427	14.25	47	9	29.97	-33.33333333	0
428	14.28	46	9	0	0	0
429	14.31	46	9	0	0	0
430	14.35	46	9	59.94	-66.66666667	0
431	14.38	44	9	29.97	-33.33333333	0
432	14.41	43	9	29.97	-33.33333333	0
433	14.45	42	9	0	0	0
434	14.48	42	9	0	0	0
435	14.52	42	9	0	0	0
436	14.55	42	9	0	0	0
437	14.58	42	9	42.38	33.33333333	-33.33333333
438	14.62	43	8	0	0	0
439	14.65	43	8	0	0	0
440	14.68	43	8	29.97	-33.33333333	0
441	14.72	42	8	0	0	0
442	14.75	42	8	0	0	0
443	14.78	42	8	0	0	0
444	14.82	42	8	42.38	-33.33333333	-33.33333333
445	14.85	41	7	29.97	-33.33333333	0
446	14.88	40	7	29.97	-33.33333333	0
447	14.92	39	7	29.97	-33.33333333	0
448	14.95	38	7	0	0	0
449	14.98	38	7	29.97	-33.33333333	0
450	15.02	37	7	29.97	33.33333333	0
451	15.05	38	7	29.97	0	-33.33333333
452	15.08	38	6	0	0	0
453	15.12	38	6	0	0	0
454	15.15	38	6	0	0	0
455	15.18	38	6	29.97	-33.33333333	0
456	15.22	37	6	29.97	-33.33333333	0
457	15.25	36	6	0	0	0
458	15.28	36	6	0	0	0
459	15.32	36	6	0	0	0
460	15.35	36	6	0	0	0
461	15.38	36	6	0	0	0
462	15.42	36	6	0	0	0
463	15.45	36	6	0	0	0
464	15.48	36	6	29.97	-33.33333333	0
465	15.52	35	6	0	0	0
466	15.55	35	6	29.97	-33.33333333	0
467	15.58	34	6	0	0	0
468	15.62	34	6	0	0	0
469	15.65	34	6	0	0	0
470	15.68	34	6	0	0	0
471	15.72	34	6	0	0	0
472	15.75	34	6	0	0	0
473	15.78	34	6	0	0	0
474	15.82	34	6	29.97	-33.33333333	0
475	15.85	33	6	0	0	0
476	15.88	33	6	0	0	0
477	15.92	33	6	0	0	0
478	15.95	33	6	29.97	33.33333333	0
479	15.98	34	6	0	0	0
480	16.02	34	6	0	0	0
481	16.05	34	6	29.97	0	33.33333333
482	16.08	34	7	42.38	-33.33333333	33.33333333
483	16.12	33	8	0	0	0
484	16.15	33	8	0	0	0
485	16.18	33	8	0	0	0
486	16.22	33	8	0	0	0
487	16.25	33	8	0	0	0
488	16.28	33	8	0	0	0
489	16.32	33	8	29.97	-33.33333333	0
490	16.35	32	8	29.97	-33.33333333	0
491	16.38	31	8	0	0	0
492	16.42	31	8	0	0	0
493	16.45	31	8	0	0	0
494	16.48	31	8	0	0	0
495	16.52	31	8	0	0	0
496	16.55	31	8	0	0	0
497	16.58	31	8	0	0	0
498	16.62	31	8	0	0	0
499	16.65	31	8	0	0	0
500	16.68	31	8	0	0	0
501	16.72	31	8	127.15	100	-100
502	16.75	34	5	0	0	0
503	16.78	34	5	0	0	0
504	16.82	34	5	0	0	0
505	16.85	34	5	0	0	0
506	16.88	34	5	0	0	0
507	16.92	34	5	0	0	0
508	16.95	34	5	0	0	0
509	16.98	34	5	29.97	-33.33333333	0
510	17.02	33	5	0	0	0
511	17.05	33	5	29.97	0	33.33333333
512	17.08	33	6	0	0	0
513	17.12	33	6	0	0	0
514	17.15	33	6	0	0	0
515	17.18	33	6	0	0	0
516	17.22	33	6	0	0	0
517	17.25	33	6	0	0	0
518	17.28	33	6	0	0	0
519	17.32	33	6	29.97	0	-33.33333333
520	17.35	33	5	0	0	0
521	17.38	33	5	0	0	0
522	17.42	33	5	0	0	0
523	17.45	33	5	0	0	0
524	17.48	33	5	0	0	0
525	17.52	33	5	29.97	33.33333333	0
526	17.55	34	5	0	0	0
527	17.58	34	5	0	0	0
528	17.62	34	5	29.97	33.33333333	0
529	17.65	35	5	0	0	0
530	17.69	35	5	0	0	0
531	17.72	35	5	0	0	0
532	17.75	35	5	0	0	0
533	17.79	35	5	0	0	0
534	17.82	35	5	0	0	0
535	17.85	35	5	0	0	0
536	17.89	35	5	0	0	0
537	17.92	35	5	42.38	-33.33333333	33.33333333
538	17.95	34	6	0	0	0
539	17.99	34	6	0	0	0
540	18.02	34	6	0	0	0
541	18.05	34	6	0	0	0
542	18.09	34	6	0	0	0
543	18.12	34	6	29.97	-33.33333333	0
544	18.15	33	6	0	0	0
545	18.19	33	6	0	0	0
546	18.22	33	6	0	0	0
547	18.25	33	6	0	0	0
548	18.29	33	6	0	0	0
549	18.32	33	6	0	0	0
550	18.35	33	6	29.97	-33.33333333	0
551	18.39	32	6	0	0	0
552	18.42	32	6	0	0	0
553	18.45	32	6	0	0	0
554	18.49	32	6	0	0	0
555	18.52	32	6	0	0	0
556	18.55	32	6	0	0	0
557	18.59	32	6	0	0	0
558	18.62	32	6	29.97	0	33.33333333
559	18.65	32	7	0	0	0
560	18.69	32	7	0	0	0
561	18.72	32	7	29.97	-33.33333333	0
562	18.75	31	7	29.97	-33.33333333	0
563	18.79	30	7	29.97	-33.33333333	0
564	18.82	29	7	0	0	0
565	18.85	29	7	0	0	0
566	18.89	29	7	0	0	0
567	18.92	29	7	0	0	0
568	18.95	29	7	0	0	0
569	18.99	29	7	0	0	0
570	19.02	29	7	42.38	-33.33333333	33.33333333
571	19.05	28	8	0	0	0
572	19.09	28	8	0	0	0
573	19.12	28	8	0	0	0
574	19.15	28	8	0	0	0
575	19.19	28	8	0	0	0
576	19.22	28	8	0	0	0
577	19.25	28	8	108.05	100	-66.66666667
578	19.29	31	6	0	0	0
579	19.32	31	6	0	0	0
580	19.35	31	6	0	0	0
581	19.39	31	6	0	0	0
582	19.42	31	6	29.97	33.33333333	0
583	19.45	32	6	0	0	0
584	19.49	32	6	0	0	0
585	19.52	32	6	0	0	0
586	19.55	32	6	0	0	0
587	19.59	32	6	0	0	0
588	19.62	32	6	59.94	-66.66666667	0
589	19.65	30	6	0	0	0
590	19.69	30	6	29.97	-33.33333333	0
591	19.72	29	6	29.97	-33.33333333	0
592	19.75	28	6	0	0	0
593	19.79	28	6	0	0	0
594	19.82	28	6	152.81	166.6666667	33.33333333
595	19.85	33	7	0	0	0
596	19.89	33	7	0	0	0
597	19.92	33	7	29.97	-33.33333333	0
598	19.95	32	7	29.97	-33.33333333	0
599	19.99	31	7	0	0	0
600	20.02	31	7	0	0	0
601	20.05	31	7	29.97	-33.33333333	0
602	20.09	30	7	0	0	0
603	20.12	30	7	0	0	0
604	20.15	30	7	67.01	66.66666667	-33.33333333
605	20.19	32	6	0	0	0
606	20.22	32	6	0	0	0
607	20.25	32	6	0	0	0
608	20.29	32	6	0	0	0
609	20.32	32	6	0	0	0
610	20.35	32	6	67.01	-66.66666667	33.33333333
611	20.39	30	7	161.39	166.6666667	-66.66666667
612	20.42	35	5	29.97	-33.33333333	0
613	20.45	34	5	42.38	-33.33333333	33.33333333
614	20.49	33	6	29.97	-33.33333333	0
615	20.52	32	6	0	0	0
616	20.55	32	6	0	0	0
617	20.59	32	6	0	0	0
618	20.62	32	6	0	0	0
619	20.65	32	6	0	0	0
620	20.69	32	6	0	0	0
621	20.72	32	6	0	0	0
622	20.75	32	6	0	0	0
623	20.79	32	6	0	0	0
624	20.82	32	6	0	0	0
625	20.86	32	6	0	0	0
626	20.89	32	6	0	0	0
627	20.92	32	6	0	0	0
628	20.96	32	6	0	0	0
629	20.99	32	6	0	0	0
630	21.02	32	6	29.97	33.33333333	0
631	21.06	33	6	0	0	0
632	21.09	33	6	29.97	33.33333333	0
633	21.12	34	6	0	0	0
634	21.16	34	6	0	0	0
635	21.19	34	6	42.38	-33.33333333	33.33333333
636	21.22	33	7	0	0	0
637	21.26	33	7	0	0	0
638	21.29	33	7	29.97	-33.33333333	0
639	21.32	32	7	0	0	0
640	21.36	32	7	0	0	0
641	21.39	32	7	0	0	0
642	21.42	32	7	0	0	0
643	21.46	32	7	0	0	0
644	21.49	32	7	0	0	0
645	21.52	32	7	0	0	0
646	21.56	32	7	0	0	0
647	21.59	32	7	0	0	0
648	21.62	32	7	0	0	0
649	21.66	32	7	0	0	0
650	21.69	32	7	0	0	0
651	21.72	32	7	0	0	0
652	21.76	32	7	29.97	33.33333333	0
653	21.79	33	7	0	0	0
654	21.82	33	7	0	0	0
655	21.86	33	7	0	0	0
656	21.89	33	7	0	0	0
657	21.92	33	7	0	0	0
658	21.96	33	7	0	0	0
659	21.99	33	7	0	0	0
660	22.02	33	7	0	0	0
661	22.06	33	7	0	0	0
662	22.09	33	7	0	0	0
663	22.12	33	7	0	0	0
664	22.16	33	7	0	0	0
665	22.19	33	7	0	0	0
666	22.22	33	7	0	0	0
667	22.26	33	7	0	0	0
668	22.29	33	7	0	0	0
669	22.32	33	7	0	0	0
670	22.36	33	7	0	0	0
671	22.39	33	7	0	0	0
672	22.42	33	7	0	0	0
673	22.46	33	7	0	0	0
674	22.49	33	7	0	0	0
675	22.52	33	7	0	0	0
676	22.56	33	7	0	0	0
677	22.59	33	7	0	0	0
678	22.62	33	7	0	0	0
679	22.66	33	7	0	0	0
680	22.69	33	7	0	0	0
681	22.72	33	7	0	0	0
682	22.76	33	7	0	0	0
683	22.79	33	7	29.97	33.33333333	0
684	22.82	34	7	0	0	0
685	22.86	34	7	0	0	0
686	22.89	34	7	0	0	0
687	22.92	34	7	42.38	-33.33333333	-33.33333333
688	22.96	33	6	0	0	0
689	22.99	33	6	29.97	-33.33333333	0
690	23.02	32	6	29.97	-33.33333333	0
691	23.06	31	6	0	0	0
692	23.09	31	6	0	0	0
693	23.12	31	6	0	0	0
694	23.16	31	6	29.97	0	33.33333333
695	23.19	31	7	0	0	0
696	23.22	31	7	29.97	0	33.33333333
697	23.26	31	8	0	0	0
698	23.29	31	8	108.05	100	-66.66666667
699	23.32	34	6	0	0	0
700	23.36	34	6	0	0	0
701	23.39	34	6	0	0	0
702	23.42	34	6	0	0	0
703	23.46	34	6	0	0	0
704	23.49	34	6	0	0	0
705	23.52	34	6	0	0	0
706	23.56	34	6	0	0	0
707	23.59	34	6	0	0	0
708	23.62	34	6	0	0	0
709	23.66	34	6	0	0	0
710	23.69	34	6	0	0	0
711	23.72	34	6	0	0	0
712	23.76	34	6	0	0	0
713	23.79	34	6	0	0	0
714	23.82	34	6	0	0	0
715	23.86	34	6	0	0	0
716	23.89	34	6	0	0	0
717	23.92	34	6	0	0	0
718	23.96	34	6	0	0	0
719	23.99	34	6	0	0	0
720	24.02	34	6	0	0	0
721	24.06	34	6	0	0	0
722	24.09	34	6	0	0	0
723	24.13	34	6	0	0	0
724	24.16	34	6	0	0	0
725	24.19	34	6	0	0	0
726	24.23	34	6	0	0	0
727	24.26	34	6	0	0	0
728	24.29	34	6	0	0	0
729	24.33	34	6	0	0	0
730	24.36	34	6	0	0	0
731	24.39	34	6	0	0	0
732	24.43	34	6	0	0	0
733	24.46	34	6	0	0	0
734	24.49	34	6	0	0	0
735	24.53	34	6	0	0	0
736	24.56	34	6	0	0	0
737	24.59	34	6	0	0	0
738	24.63	34	6	0	0	0
739	24.66	34	6	0	0	0
740	24.69	34	6	0	0	0
741	24.73	34	6	0	0	0
742	24.76	34	6	0	0	0
743	24.79	34	6	0	0	0
744	24.83	34	6	0	0	0
745	24.86	34	6	0	0	0
746	24.89	34	6	0	0	0
747	24.93	34	6	0	0	0
748	24.96	34	6	29.97	0	-33.33333333
749	24.99	34	5	29.97	-33.33333333	0
750	25.03	33	5	0	0	0
751	25.06	33	5	0	0	0
752	25.09	33	5	0	0	0
753	25.13	33	5	0	0	0
754	25.16	33	5	0	0	0
755	25.19	33	5	0	0	0
756	25.23	33	5	0	0	0
757	25.26	33	5	0	0	0
758	25.29	33	5	29.97	0	33.33333333
759	25.33	33	6	0	0	0
760	25.36	33	6	0	0	0
761	25.39	33	6	0	0	0
762	25.43	33	6	0	0	0
763	25.46	33	6	0	0	0
764	25.49	33	6	0	0	0
765	25.53	33	6	0	0	0
766	25.56	33	6	0	0	0
767	25.59	33	6	0	0	0
768	25.63	33	6	0	0	0
769	25.66	33	6	0	0	0
770	25.69	33	6	0	0	0
771	25.73	33	6	0	0	0
772	25.76	33	6	29.97	-33.33333333	0
773	25.79	32	6	0	0	0
774	25.83	32	6	0	0	0
775	25.86	32	6	0	0	0
776	25.89	32	6	0	0	0
777	25.93	32	6	0	0	0
778	25.96	32	6	0	0	0
779	25.99	32	6	0	0	0
780	26.03	32	6	0	0	0
781	26.06	32	6	0	0	0
782	26.09	32	6	0	0	0
783	26.13	32	6	0	0	0
784	26.16	32	6	0	0	0
785	26.19	32	6	0	0	0
786	26.23	32	6	0	0	0
787	26.26	32	6	0	0	0
788	26.29	32	6	0	0	0
789	26.33	32	6	0	0	0
790	26.36	32	6	0	0	0
791	26.39	32	6	0	0	0
792	26.43	32	6	0	0	0
793	26.46	32	6	0	0	0
794	26.49	32	6	29.97	0	-33.33333333
795	26.53	32	5	29.97	33.33333333	0
796	26.56	33	5	0	0	0
797	26.59	33	5	0	0	0
798	26.63	33	5	0	0	0
799	26.66	33	5	0	0	0
800	26.69	33	5	0	0	0
801	26.73	33	5	0	0	0
802	26.76	33	5	0	0	0
803	26.79	33	5	0	0	0
804	26.83	33	5	0	0	0
805	26.86	33	5	0	0	0
806	26.89	33	5	0	0	0
807	26.93	33	5	0	0	0
808	26.96	33	5	29.97	0	33.33333333
809	26.99	33	6	0	0	0
810	27.03	33	6	0	0	0
811	27.06	33	6	0	0	0
812	27.09	33	6	0	0	0
813	27.13	33	6	0	0	0
814	27.16	33	6	0	0	0
815	27.19	33	6	0	0	0
816	27.23	33	6	0	0	0
817	27.26	33	6	0	0	0
818	27.3	33	6	0	0	0
819	27.33	33	6	0	0	0
820	27.36	33	6	0	0	0
821	27.4	33	6	0	0	0
822	27.43	33	6	0	0	0
823	27.46	33	6	29.97	0	33.33333333
824	27.5	33	7	0	0	0
825	27.53	33	7	0	0	0
826	27.56	33	7	0	0	0
827	27.6	33	7	0	0	0
828	27.63	33	7	29.97	0	-33.33333333
829	27.66	33	6	0	0	0
830	27.7	33	6	29.97	0	33.33333333
831	27.73	33	7	0	0	0
832	27.76	33	7	0	0	0
833	27.8	33	7	0	0	0
834	27.83	33	7	0	0	0
835	27.86	33	7	0	0	0
836	27.9	33	7	0	0	0
837	27.93	33	7	0	0	0
838	27.96	33	7	0	0	0
839	28	33	7	0	0	0
840	28.03	33	7	0	0	0
841	28.06	33	7	0	0	0
842	28.1	33	7	0	0	0
843	28.13	33	7	0	0	0
844	28.16	33	7	0	0	0
845	28.2	33	7	29.97	0	-33.33333333
846	28.23	33	6	0	0	0
847	28.26	33	6	0	0	0
848	28.3	33	6	29.97	-33.33333333	0
849	28.33	32	6	0	0	0
850	28.36	32	6	0	0	0
851	28.4	32	6	42.38	-33.33333333	33.33333333
852	28.43	31	7	0	0	0
853	28.46	31	7	29.97	-33.33333333	0
854	28.5	30	7	0	0	0
855	28.53	30	7	0	0	0
856	28.56	30	7	0	0	0
857	28.6	30	7	0	0	0
858	28.63	30	7	0	0	0
859	28.66	30	7	0	0	0
860	28.7	30	7	29.97	0	33.33333333
861	28.73	30	8	0	0	0
862	28.76	30	8	0	0	0
863	28.8	30	8	0	0	0
864	28.83	30	8	29.97	-33.33333333	0
865	28.86	29	8	0	0	0
866	28.9	29	8	0	0	0
867	28.93	29	8	0	0	0
868	28.96	29	8	0	0	0
869	29	29	8	0	0	0
870	29.03	29	8	0	0	0
871	29.06	29	8	0	0	0
872	29.1	29	8	29.97	0	33.33333333
873	29.13	29	9	0	0	0
874	29.16	29	9	0	0	0
875	29.2	29	9	0	0	0
876	29.23	29	9	0	0	0
877	29.26	29	9	29.97	0	-33.33333333
878	29.3	29	8	0	0	0
879	29.33	29	8	0	0	0
880	29.36	29	8	0	0	0
881	29.4	29	8	0	0	0
882	29.43	29	8	0	0	0
883	29.46	29	8	0	0	0
884	29.5	29	8	0	0	0
885	29.53	29	8	0	0	0
886	29.56	29	8	0	0	0
887	29.6	29	8	0	0	0
888	29.63	29	8	0	0	0
889	29.66	29	8	0	0	0
890	29.7	29	8	0	0	0
891	29.73	29	8	0	0	0
892	29.76	29	8	0	0	0
893	29.8	29	8	0	0	0
894	29.83	29	8	0	0	0
895	29.86	29	8	0	0	0
896	29.9	29	8	0	0	0
897	29.93	29	8	0	0	0
898	29.96	29	8	0	0	0
899	30	29	8	0	0	0
900	30.03	29	8	0	0	0
901	30.06	29	8	0	0	0
902	30.1	29	8	0	0	0
903	30.13	29	8	0	0	0
904	30.16	29	8	0	0	0
905	30.2	29	8	29.97	33.33333333	0
906	30.23	30	8	0	0	0
907	30.26	30	8	0	0	0
908	30.3	30	8	0	0	0
909	30.33	30	8	0	0	0
910	30.36	30	8	0	0	0
911	30.4	30	8	29.97	0	-33.33333333
912	30.43	30	7	0	0	0
913	30.46	30	7	0	0	0
914	30.5	30	7	0	0	0
915	30.53	30	7	0	0	0
916	30.57	30	7	0	0	0
917	30.6	30	7	0	0	0
918	30.63	30	7	0	0	0
919	30.67	30	7	0	0	0
920	30.7	30	7	0	0	0
921	30.73	30	7	0	0	0
922	30.77	30	7	0	0	0
923	30.8	30	7	0	0	0
924	30.83	30	7	0	0	0
925	30.87	30	7	0	0	0
926	30.9	30	7	0	0	0
927	30.93	30	7	0	0	0
928	30.97	30	7	0	0	0
929	31	30	7	0	0	0
930	31.03	30	7	0	0	0
931	31.07	30	7	0	0	0
932	31.1	30	7	0	0	0
933	31.13	30	7	0	0	0
934	31.17	30	7	29.97	0	33.33333333
935	31.2	30	8	0	0	0
936	31.23	30	8	0	0	0
937	31.27	30	8	0	0	0
938	31.3	30	8	0	0	0
939	31.33	30	8	0	0	0
940	31.37	30	8	0	0	0
941	31.4	30	8	0	0	0
942	31.43	30	8	0	0	0
943	31.47	30	8	0	0	0
944	31.5	30	8	0	0	0
945	31.53	30	8	0	0	0
946	31.57	30	8	0	0	0
947	31.6	30	8	0	0	0
948	31.63	30	8	0	0	0
949	31.67	30	8	0	0	0
950	31.7	30	8	0	0	0
951	31.73	30	8	0	0	0
952	31.77	30	8	29.97	33.33333333	0
953	31.8	31	8	0	0	0
954	31.83	31	8	0	0	0
955	31.87	31	8	0	0	0
956	31.9	31	8	0	0	0
957	31.93	31	8	29.97	0	-33.33333333
958	31.97	31	7	29.97	0	33.33333333
959	32	31	8	29.97	-33.33333333	0
960	32.03	30	8	0	0	0
961	32.07	30	8	29.97	-33.33333333	0
962	32.1	29	8	0	0	0
963	32.13	29	8	0	0	0
964	32.17	29	8	0	0	0
965	32.2	29	8	0	0	0
966	32.23	29	8	0	0	0
967	32.27	29	8	0	0	0
968	32.3	29	8	0	0	0
969	32.33	29	8	29.97	0	33.33333333
970	32.37	29	9	0	0	0
971	32.4	29	9	0	0	0
972	32.43	29	9	0	0	0
973	32.47	29	9	0	0	0
974	32.5	29	9	0	0	0
975	32.53	29	9	0	0	0
976	32.57	29	9	0	0	0
977	32.6	29	9	0	0	0
978	32.63	29	9	0	0	0
979	32.67	29	9	0	0	0
980	32.7	29	9	0	0	0
981	32.73	29	9	0	0	0
982	32.77	29	9	0	0	0
983	32.8	29	9	0	0	0
984	32.83	29	9	0	0	0
985	32.87	29	9	0	0	0
986	32.9	29	9	0	0	0
987	32.93	29	9	0	0	0
988	32.97	29	9	0	0	0
989	33	29	9	0	0	0
990	33.03	29	9	0	0	0
991	33.07	29	9	0	0	0
992	33.1	29	9	0	0	0
993	33.13	29	9	0	0	0
994	33.17	29	9	29.97	0	-33.33333333
995	33.2	29	8	0	0	0
996	33.23	29	8	29.97	33.33333333	0
997	33.27	30	8	0	0	0
998	33.3	30	8	0	0	0
999	33.33	30	8	42.38	-33.33333333	33.33333333
1000	33.37	29	9	0	0	0
1001	33.4	29	9	42.38	-33.33333333	33.33333333
1002	33.43	28	10	0	0	0
1003	33.47	28	10	0	0	0
1004	33.5	28	10	0	0	0
1005	33.53	28	10	29.97	-33.33333333	0
1006	33.57	27	10	0	0	0
1007	33.6	27	10	0	0	0
1008	33.63	27	10	0	0	0
1009	33.67	27	10	0	0	0
1010	33.7	27	10	0	0	0
1011	33.74	27	10	29.97	33.33333333	0
1012	33.77	28	10	0	0	0
1013	33.8	28	10	29.97	0	33.33333333
1014	33.84	28	11	29.97	33.33333333	0
1015	33.87	29	11	0	0	0
1016	33.9	29	11	0	0	0
1017	33.94	29	11	0	0	0
1018	33.97	29	11	0	0	0
1019	34	29	11	0	0	0
1020	34.04	29	11	29.97	0	-33.33333333
1021	34.07	29	10	0	0	0
1022	34.1	29	10	0	0	0
1023	34.14	29	10	0	0	0
1024	34.17	29	10	29.97	0	33.33333333
1025	34.2	29	11	0	0	0
1026	34.24	29	11	0	0	0
1027	34.27	29	11	0	0	0
1028	34.3	29	11	0	0	0
1029	34.34	29	11	0	0	0
1030	34.37	29	11	0	0	0
1031	34.4	29	11	0	0	0
1032	34.44	29	11	0	0	0
1033	34.47	29	11	0	0	0
1034	34.5	29	11	0	0	0
1035	34.54	29	11	0	0	0
1036	34.57	29	11	29.97	0	33.33333333
1037	34.6	29	12	0	0	0
1038	34.64	29	12	0	0	0
1039	34.67	29	12	0	0	0
1040	34.7	29	12	0	0	0
1041	34.74	29	12	0	0	0
1042	34.77	29	12	0	0	0
1043	34.8	29	12	0	0	0
1044	34.84	29	12	0	0	0
1045	34.87	29	12	29.97	33.33333333	0
1046	34.9	30	12	108.05	-66.66666667	-100
1047	34.94	28	9	0	0	0
1048	34.97	28	9	29.97	0	33.33333333
1049	35	28	10	29.97	0	33.33333333
1050	35.04	28	11	0	0	0
1051	35.07	28	11	0	0	0
1052	35.1	28	11	0	0	0
1053	35.14	28	11	29.97	0	33.33333333
1054	35.17	28	12	29.97	33.33333333	0
1055	35.2	29	12	0	0	0
1056	35.24	29	12	0	0	0
1057	35.27	29	12	0	0	0
1058	35.3	29	12	0	0	0
1059	35.34	29	12	0	0	0
1060	35.37	29	12	29.97	0	-33.33333333
1061	35.4	29	11	29.97	-33.33333333	0
1062	35.44	28	11	0	0	0
1063	35.47	28	11	0	0	0
1064	35.5	28	11	29.97	0	33.33333333
1065	35.54	28	12	0	0	0
1066	35.57	28	12	0	0	0
1067	35.6	28	12	0	0	0
1068	35.64	28	12	42.38	-33.33333333	33.33333333
1069	35.67	27	13	0	0	0
1070	35.7	27	13	0	0	0
1071	35.74	27	13	29.97	33.33333333	0
1072	35.77	28	13	0	0	0
1073	35.8	28	13	0	0	0
1074	35.84	28	13	0	0	0
1075	35.87	28	13	0	0	0
1076	35.9	28	13	0	0	0
1077	35.94	28	13	0	0	0
1078	35.97	28	13	0	0	0
1079	36	28	13	0	0	0
1080	36.04	28	13	0	0	0
1081	36.07	28	13	29.97	0	-33.33333333
1082	36.1	28	12	0	0	0
1083	36.14	28	12	0	0	0
1084	36.17	28	12	0	0	0
1085	36.2	28	12	0	0	0
1086	36.24	28	12	0	0	0
1087	36.27	28	12	0	0	0
1088	36.3	28	12	0	0	0
1089	36.34	28	12	0	0	0
1090	36.37	28	12	0	0	0
1091	36.4	28	12	0	0	0
1092	36.44	28	12	108.05	66.66666667	-100
1093	36.47	30	9	42.38	-33.33333333	33.33333333
1094	36.5	29	10	29.97	-33.33333333	0
1095	36.54	28	10	0	0	0
1096	36.57	28	10	0	0	0
1097	36.6	28	10	29.97	0	33.33333333
1098	36.64	28	11	0	0	0
1099	36.67	28	11	29.97	-33.33333333	0
1100	36.7	27	11	42.38	-33.33333333	33.33333333
1101	36.74	26	12	59.94	66.66666667	0
1102	36.77	28	12	0	0	0
1103	36.8	28	12	29.97	33.33333333	0
1104	36.84	29	12	29.97	-33.33333333	0
1105	36.87	28	12	0	0	0
1106	36.91	28	12	29.97	33.33333333	0
1107	36.94	29	12	0	0	0
1108	36.97	29	12	0	0	0
1109	37.01	29	12	0	0	0
1110	37.04	29	12	0	0	0
1111	37.07	29	12	0	0	0
1112	37.11	29	12	0	0	0
1113	37.14	29	12	0	0	0
1114	37.17	29	12	29.97	33.33333333	0
1115	37.21	30	12	29.97	0	-33.33333333
1116	37.24	30	11	0	0	0
1117	37.27	30	11	0	0	0
1118	37.31	30	11	0	0	0
1119	37.34	30	11	0	0	0
1120	37.37	30	11	0	0	0
1121	37.41	30	11	0	0	0
1122	37.44	30	11	0	0	0
1123	37.47	30	11	0	0	0
1124	37.51	30	11	29.97	33.33333333	0
1125	37.54	31	11	0	0	0
1126	37.57	31	11	0	0	0
1127	37.61	31	11	29.97	0	-33.33333333
1128	37.64	31	10	0	0	0
1129	37.67	31	10	0	0	0
1130	37.71	31	10	0	0	0
1131	37.74	31	10	29.97	0	-33.33333333
1132	37.77	31	9	29.97	-33.33333333	0
1133	37.81	30	9	0	0	0
1134	37.84	30	9	0	0	0
1135	37.87	30	9	0	0	0
1136	37.91	30	9	0	0	0
1137	37.94	30	9	0	0	0
1138	37.97	30	9	0	0	0
1139	38.01	30	9	29.97	-33.33333333	0
1140	38.04	29	9	0	0	0
1141	38.07	29	9	29.97	-33.33333333	0
1142	38.11	28	9	0	0	0
1143	38.14	28	9	0	0	0
1144	38.17	28	9	0	0	0
1145	38.21	28	9	0	0	0
1146	38.24	28	9	0	0	0
1147	38.27	28	9	0	0	0
1148	38.31	28	9	0	0	0
1149	38.34	28	9	0	0	0
1150	38.37	28	9	0	0	0
1151	38.41	28	9	0	0	0
1152	38.44	28	9	0	0	0
1153	38.47	28	9	0	0	0
1154	38.51	28	9	0	0	0
1155	38.54	28	9	29.97	0	33.33333333
1156	38.57	28	10	0	0	0
1157	38.61	28	10	0	0	0
1158	38.64	28	10	0	0	0
1159	38.67	28	10	0	0	0
1160	38.71	28	10	0	0	0
1161	38.74	28	10	0	0	0
1162	38.77	28	10	0	0	0
1163	38.81	28	10	0	0	0
1164	38.84	28	10	0	0	0
1165	38.87	28	10	0	0	0
1166	38.91	28	10	0	0	0
1167	38.94	28	10	0	0	0
1168	38.97	28	10	0	0	0
1169	39.01	28	10	0	0	0
1170	39.04	28	10	0	0	0
1171	39.07	28	10	0	0	0
1172	39.11	28	10	0	0	0
1173	39.14	28	10	0	0	0
1174	39.17	28	10	0	0	0
1175	39.21	28	10	0	0	0
1176	39.24	28	10	0	0	0
1177	39.27	28	10	0	0	0
1178	39.31	28	10	0	0	0
1179	39.34	28	10	0	0	0
1180	39.37	28	10	0	0	0
1181	39.41	28	10	0	0	0
1182	39.44	28	10	0	0	0
1183	39.47	28	10	0	0	0
1184	39.51	28	10	0	0	0
1185	39.54	28	10	0	0	0
1186	39.57	28	10	0	0	0
1187	39.61	28	10	29.97	0	-33.33333333
1188	39.64	28	9	0	0	0
1189	39.67	28	9	29.97	0	33.33333333
1190	39.71	28	10	0	0	0
1191	39.74	28	10	0	0	0
1192	39.77	28	10	0	0	0
1193	39.81	28	10	0	0	0
1194	39.84	28	10	0	0	0
1195	39.87	28	10	29.97	0	33.33333333
1196	39.91	28	11	0	0	0
1197	39.94	28	11	0	0	0
1198	39.97	28	11	0	0	0
1199	40.01	28	11	29.97	0	33.33333333
1200	40.04	28	12	0	0	0
1201	40.07	28	12	0	0	0
1202	40.11	28	12	0	0	0
1203	40.14	28	12	29.97	-33.33333333	0
1204	40.18	27	12	42.38	33.33333333	33.33333333
1205	40.21	28	13	29.97	-33.33333333	0
1206	40.24	27	13	0	0	0
1207	40.28	27	13	0	0	0
1208	40.31	27	13	29.97	0	-33.33333333
1209	40.34	27	12	0	0	0
1210	40.38	27	12	0	0	0
1211	40.41	27	12	29.97	0	-33.33333333
1212	40.44	27	11	0	0	0
1213	40.48	27	11	0	0	0
1214	40.51	27	11	29.97	-33.33333333	0
1215	40.54	26	11	0	0	0
1216	40.58	26	11	0	0	0
1217	40.61	26	11	0	0	0
1218	40.64	26	11	169.53	133.3333333	-133.3333333
1219	40.68	30	7	42.38	-33.33333333	33.33333333
1220	40.71	29	8	29.97	-33.33333333	0
1221	40.74	28	8	0	0	0
1222	40.78	28	8	0	0	0
1223	40.81	28	8	29.97	33.33333333	0
1224	40.84	29	8	0	0	0
1225	40.88	29	8	0	0	0
1226	40.91	29	8	0	0	0
1227	40.94	29	8	0	0	0
1228	40.98	29	8	0	0	0
1229	41.01	29	8	29.97	0	33.33333333
1230	41.04	29	9	29.97	-33.33333333	0
1231	41.08	28	9	0	0	0
1232	41.11	28	9	0	0	0
1233	41.14	28	9	42.38	-33.33333333	33.33333333
1234	41.18	27	10	0	0	0
1235	41.21	27	10	0	0	0
1236	41.24	27	10	0	0	0
1237	41.28	27	10	29.97	33.33333333	0
1238	41.31	28	10	0	0	0
1239	41.34	28	10	0	0	0
1240	41.38	28	10	0	0	0
1241	41.41	28	10	0	0	0
1242	41.44	28	10	0	0	0
1243	41.48	28	10	0	0	0
1244	41.51	28	10	0	0	0
1245	41.54	28	10	0	0	0
1246	41.58	28	10	0	0	0
1247	41.61	28	10	0	0	0
1248	41.64	28	10	0	0	0
1249	41.68	28	10	0	0	0
1250	41.71	28	10	29.97	0	33.33333333
1251	41.74	28	11	0	0	0
1252	41.78	28	11	0	0	0
1253	41.81	28	11	0	0	0
1254	41.84	28	11	0	0	0
1255	41.88	28	11	0	0	0
1256	41.91	28	11	0	0	0
1257	41.94	28	11	0	0	0
1258	41.98	28	11	0	0	0
1259	42.01	28	11	0	0	0
1260	42.04	28	11	0	0	0
1261	42.08	28	11	0	0	0
1262	42.11	28	11	0	0	0
1263	42.14	28	11	0	0	0
1264	42.18	28	11	29.97	-33.33333333	0
1265	42.21	27	11	0	0	0
1266	42.24	27	11	0	0	0
1267	42.28	27	11	0	0	0
1268	42.31	27	11	0	0	0
1269	42.34	27	11	0	0	0
1270	42.38	27	11	0	0	0
1271	42.41	27	11	0	0	0
1272	42.44	27	11	0	0	0
1273	42.48	27	11	0	0	0
1274	42.51	27	11	0	0	0
1275	42.54	27	11	0	0	0
1276	42.58	27	11	29.97	-33.33333333	0
1277	42.61	26	11	0	0	0
1278	42.64	26	11	0	0	0
1279	42.68	26	11	0	0	0
1280	42.71	26	11	0	0	0
1281	42.74	26	11	0	0	0
1282	42.78	26	11	29.97	33.33333333	0
1283	42.81	27	11	0	0	0
1284	42.84	27	11	0	0	0
1285	42.88	27	11	0	0	0
1286	42.91	27	11	0	0	0
1287	42.94	27	11	0	0	0
1288	42.98	27	11	0	0	0
1289	43.01	27	11	0	0	0
1290	43.04	27	11	0	0	0
1291	43.08	27	11	0	0	0
1292	43.11	27	11	0	0	0
1293	43.14	27	11	0	0	0
1294	43.18	27	11	0	0	0
1295	43.21	27	11	0	0	0
1296	43.24	27	11	0	0	0
1297	43.28	27	11	0	0	0
1298	43.31	27	11	0	0	0
1299	43.35	27	11	29.97	33.33333333	0
1300	43.38	28	11	0	0	0
1301	43.41	28	11	0	0	0
1302	43.45	28	11	0	0	0
1303	43.48	28	11	0	0	0
1304	43.51	28	11	0	0	0
1305	43.55	28	11	0	0	0
1306	43.58	28	11	0	0	0
1307	43.61	28	11	0	0	0
1308	43.65	28	11	0	0	0
1309	43.68	28	11	0	0	0
1310	43.71	28	11	0	0	0
1311	43.75	28	11	0	0	0
1312	43.78	28	11	0	0	0
1313	43.81	28	11	29.97	0	-33.33333333
1314	43.85	28	10	0	0	0
1315	43.88	28	10	0	0	0
1316	43.91	28	10	0	0	0
1317	43.95	28	10	0	0	0
1318	43.98	28	10	0	0	0
1319	44.01	28	10	0	0	0
1320	44.05	28	10	0	0	0
1321	44.08	28	10	0	0	0
1322	44.11	28	10	0	0	0
1323	44.15	28	10	0	0	0
1324	44.18	28	10	0	0	0
1325	44.21	28	10	29.97	0	33.33333333
1326	44.25	28	11	0	0	0
1327	44.28	28	11	0	0	0
1328	44.31	28	11	0	0	0
1329	44.35	28	11	0	0	0
1330	44.38	28	11	42.38	33.33333333	33.33333333
1331	44.41	29	12	29.97	0	-33.33333333
1332	44.45	29	11	29.97	-33.33333333	0
1333	44.48	28	11	0	0	0
1334	44.51	28	11	0	0	0
1335	44.55	28	11	0	0	0
1336	44.58	28	11	0	0	0
1337	44.61	28	11	0	0	0
1338	44.65	28	11	0	0	0
1339	44.68	28	11	0	0	0
1340	44.71	28	11	0	0	0
1341	44.75	28	11	0	0	0
1342	44.78	28	11	0	0	0
1343	44.81	28	11	0	0	0
1344	44.85	28	11	0	0	0
1345	44.88	28	11	0	0	0
1346	44.91	28	11	0	0	0
1347	44.95	28	11	0	0	0
1348	44.98	28	11	0	0	0
1349	45.01	28	11	0	0	0
1350	45.05	28	11	0	0	0
1351	45.08	28	11	0	0	0
1352	45.11	28	11	0	0	0
1353	45.15	28	11	0	0	0
1354	45.18	28	11	0	0	0
1355	45.21	28	11	0	0	0
1356	45.25	28	11	0	0	0
1357	45.28	28	11	0	0	0
1358	45.31	28	11	29.97	-33.33333333	0
1359	45.35	27	11	29.97	0	33.33333333
1360	45.38	27	12	0	0	0
1361	45.41	27	12	0	0	0
1362	45.45	27	12	0	0	0
1363	45.48	27	12	0	0	0
1364	45.51	27	12	0	0	0
1365	45.55	27	12	0	0	0
1366	45.58	27	12	29.97	0	-33.33333333
1367	45.61	27	11	0	0	0
1368	45.65	27	11	0	0	0
1369	45.68	27	11	0	0	0
1370	45.71	27	11	0	0	0
1371	45.75	27	11	0	0	0
1372	45.78	27	11	29.97	0	33.33333333
1373	45.81	27	12	29.97	-33.33333333	0
1374	45.85	26	12	0	0	0
1375	45.88	26	12	0	0	0
1376	45.91	26	12	0	0	0
1377	45.95	26	12	0	0	0
1378	45.98	26	12	0	0	0
1379	46.01	26	12	67.01	66.66666667	-33.33333333
1380	46.05	28	11	29.97	-33.33333333	0
1381	46.08	27	11	0	0	0
1382	46.11	27	11	0	0	0
1383	46.15	27	11	0	0	0
1384	46.18	27	11	0	0	0
1385	46.21	27	11	0	0	0
1386	46.25	27	11	0	0	0
1387	46.28	27	11	29.97	33.33333333	0
1388	46.31	28	11	0	0	0
1389	46.35	28	11	0	0	0
1390	46.38	28	11	0	0	0
1391	46.41	28	11	0	0	0
1392	46.45	28	11	0	0	0
1393	46.48	28	11	0	0	0
1394	46.51	28	11	0	0	0
1395	46.55	28	11	0	0	0
1396	46.58	28	11	0	0	0
1397	46.62	28	11	0	0	0
1398	46.65	28	11	0	0	0
1399	46.68	28	11	0	0	0
1400	46.72	28	11	0	0	0
1401	46.75	28	11	0	0	0
1402	46.78	28	11	0	0	0
1403	46.82	28	11	0	0	0
1404	46.85	28	11	0	0	0
1405	46.88	28	11	29.97	0	33.33333333
1406	46.92	28	12	0	0	0
1407	46.95	28	12	0	0	0
1408	46.98	28	12	0	0	0
1409	47.02	28	12	0	0	0
1410	47.05	28	12	29.97	0	-33.33333333
1411	47.08	28	11	0	0	0
1412	47.12	28	11	0	0	0
1413	47.15	28	11	0	0	0
1414	47.18	28	11	0	0	0
1415	47.22	28	11	0	0	0
1416	47.25	28	11	29.97	-33.33333333	0
1417	47.28	27	11	0	0	0
1418	47.32	27	11	0	0	0
1419	47.35	27	11	0	0	0
1420	47.38	27	11	0	0	0
1421	47.42	27	11	0	0	0
1422	47.45	27	11	29.97	33.33333333	0
1423	47.48	28	11	0	0	0
1424	47.52	28	11	0	0	0
1425	47.55	28	11	29.97	-33.33333333	0
1426	47.58	27	11	29.97	0	33.33333333
1427	47.62	27	12	0	0	0
1428	47.65	27	12	0	0	0
1429	47.68	27	12	0	0	0
1430	47.72	27	12	0	0	0
1431	47.75	27	12	0	0	0
1432	47.78	27	12	0	0	0
1433	47.82	27	12	0	0	0
1434	47.85	27	12	0	0	0
1435	47.88	27	12	29.97	0	-33.33333333
1436	47.92	27	11	0	0	0
1437	47.95	27	11	29.97	0	33.33333333
1438	47.98	27	12	42.38	33.33333333	-33.33333333
1439	48.02	28	11	0	0	0
1440	48.05	28	11	0	0	0
1441	48.08	28	11	29.97	0	33.33333333
1442	48.12	28	12	0	0	0
1443	48.15	28	12	0	0	0
1444	48.18	28	12	0	0	0
1445	48.22	28	12	0	0	0
1446	48.25	28	12	0	0	0
1447	48.28	28	12	0	0	0
1448	48.32	28	12	0	0	0
1449	48.35	28	12	0	0	0
1450	48.38	28	12	0	0	0
1451	48.42	28	12	0	0	0
1452	48.45	28	12	0	0	0
1453	48.48	28	12	0	0	0
1454	48.52	28	12	29.97	33.33333333	0
1455	48.55	29	12	0	0	0
1456	48.58	29	12	0	0	0
1457	48.62	29	12	0	0	0
1458	48.65	29	12	0	0	0
1459	48.68	29	12	29.97	-33.33333333	0
1460	48.72	28	12	0	0	0
1461	48.75	28	12	42.38	-33.33333333	33.33333333
1462	48.78	27	13	0	0	0
1463	48.82	27	13	29.97	0	33.33333333
1464	48.85	27	14	0	0	0
1465	48.88	27	14	0	0	0
1466	48.92	27	14	42.38	-33.33333333	33.33333333
1467	48.95	26	15	0	0	0
1468	48.98	26	15	29.97	33.33333333	0
1469	49.02	27	15	0	0	0
1470	49.05	27	15	0	0	0
1471	49.08	27	15	29.97	-33.33333333	0
1472	49.12	26	15	0	0	0
1473	49.15	26	15	29.97	-33.33333333	0
1474	49.18	25	15	42.38	-33.33333333	-33.33333333
1475	49.22	24	14	0	0	0
1476	49.25	24	14	0	0	0
1477	49.28	24	14	29.97	33.33333333	0
1478	49.32	25	14	29.97	0	-33.33333333
1479	49.35	25	13	0	0	0
1480	49.38	25	13	29.97	33.33333333	0
1481	49.42	26	13	29.97	0	-33.33333333
1482	49.45	26	12	0	0	0
1483	49.48	26	12	0	0	0
1484	49.52	26	12	0	0	0
1485	49.55	26	12	0	0	0
1486	49.58	26	12	0	0	0
1487	49.62	26	12	29.97	0	33.33333333
1488	49.65	26	13	0	0	0
1489	49.68	26	13	0	0	0
1490	49.72	26	13	0	0	0
1491	49.75	26	13	29.97	0	33.33333333
1492	49.79	26	14	0	0	0
1493	49.82	26	14	29.97	0	-33.33333333
1494	49.85	26	13	67.01	33.33333333	-66.66666667
1495	49.89	27	11	0	0	0
1496	49.92	27	11	0	0	0
1497	49.95	27	11	0	0	0
1498	49.99	27	11	0	0	0
1499	50.02	27	11	29.97	-33.33333333	0
1500	50.05	26	11	0	0	0
1501	50.09	26	11	0	0	0
1502	50.12	26	11	0	0	0
1503	50.15	26	11	0	0	0
1504	50.19	26	11	29.97	0	-33.33333333
1505	50.22	26	10	108.05	100	66.66666667
1506	50.25	29	12	29.97	-33.33333333	0
1507	50.29	28	12	0	0	0
1508	50.32	28	12	0	0	0
1509	50.35	28	12	0	0	0
1510	50.39	28	12	0	0	0
1511	50.42	28	12	0	0	0
1512	50.45	28	12	0	0	0
1513	50.49	28	12	29.97	0	-33.33333333
1514	50.52	28	11	29.97	0	-33.33333333
1515	50.55	28	10	42.38	33.33333333	33.33333333
1516	50.59	29	11	0	0	0
1517	50.62	29	11	0	0	0
1518	50.65	29	11	0	0	0
1519	50.69	29	11	0	0	0
1520	50.72	29	11	0	0	0
1521	50.75	29	11	29.97	0	33.33333333
1522	50.79	29	12	0	0	0
1523	50.82	29	12	0	0	0
1524	50.85	29	12	0	0	0
1525	50.89	29	12	0	0	0
1526	50.92	29	12	0	0	0
1527	50.95	29	12	0	0	0
1528	50.99	29	12	29.97	0	-33.33333333
1529	51.02	29	11	29.97	-33.33333333	0
1530	51.05	28	11	29.97	33.33333333	0
1531	51.09	29	11	0	0	0
1532	51.12	29	11	29.97	-33.33333333	0
1533	51.15	28	11	29.97	-33.33333333	0
1534	51.19	27	11	0	0	0
1535	51.22	27	11	0	0	0
1536	51.25	27	11	0	0	0
1537	51.29	27	11	0	0	0
1538	51.32	27	11	0	0	0
1539	51.35	27	11	0	0	0
1540	51.39	27	11	0	0	0
1541	51.42	27	11	0	0	0
1542	51.45	27	11	29.97	0	33.33333333
1543	51.49	27	12	0	0	0
1544	51.52	27	12	0	0	0
1545	51.55	27	12	0	0	0
1546	51.59	27	12	0	0	0
1547	51.62	27	12	0	0	0
1548	51.65	27	12	0	0	0
1549	51.69	27	12	0	0	0
1550	51.72	27	12	0	0	0
1551	51.75	27	12	0	0	0
1552	51.79	27	12	0	0	0
1553	51.82	27	12	0	0	0
1554	51.85	27	12	0	0	0
1555	51.89	27	12	0	0	0
1556	51.92	27	12	29.97	0	-33.33333333
1557	51.95	27	11	0	0	0
1558	51.99	27	11	0	0	0
1559	52.02	27	11	0	0	0
1560	52.05	27	11	29.97	33.33333333	0
1561	52.09	28	11	0	0	0
1562	52.12	28	11	0	0	0
1563	52.15	28	11	0	0	0
1564	52.19	28	11	0	0	0
1565	52.22	28	11	0	0	0
1566	52.25	28	11	0	0	0
1567	52.29	28	11	0	0	0
1568	52.32	28	11	0	0	0
1569	52.35	28	11	0	0	0
1570	52.39	28	11	0	0	0
1571	52.42	28	11	0	0	0
1572	52.45	28	11	0	0	0
1573	52.49	28	11	0	0	0
1574	52.52	28	11	0	0	0
1575	52.55	28	11	0	0	0
1576	52.59	28	11	29.97	0	33.33333333
1577	52.62	28	12	0	0	0
1578	52.65	28	12	0	0	0
1579	52.69	28	12	0	0	0
1580	52.72	28	12	0	0	0
1581	52.75	28	12	0	0	0
1582	52.79	28	12	0	0	0
1583	52.82	28	12	0	0	0
1584	52.85	28	12	0	0	0
1585	52.89	28	12	0	0	0
1586	52.92	28	12	123.56	33.33333333	-133.3333333
1587	52.96	29	8	29.97	0	33.33333333
1588	52.99	29	9	0	0	0
1589	53.02	29	9	42.38	-33.33333333	33.33333333
1590	53.06	28	10	0	0	0
1591	53.09	28	10	0	0	0
1592	53.12	28	10	0	0	0
1593	53.16	28	10	0	0	0
1594	53.19	28	10	0	0	0
1595	53.22	28	10	0	0	0
1596	53.26	28	10	0	0	0
1597	53.29	28	10	0	0	0
1598	53.32	28	10	0	0	0
1599	53.36	28	10	0	0	0
1600	53.39	28	10	0	0	0
1601	53.42	28	10	0	0	0
1602	53.46	28	10	0	0	0
1603	53.49	28	10	0	0	0
1604	53.52	28	10	0	0	0
1605	53.56	28	10	0	0	0
1606	53.59	28	10	29.97	-33.33333333	0
1607	53.62	27	10	0	0	0
1608	53.66	27	10	0	0	0
1609	53.69	27	10	0	0	0
1610	53.72	27	10	0	0	0
1611	53.76	27	10	0	0	0
1612	53.79	27	10	0	0	0
1613	53.82	27	10	42.38	33.33333333	-33.33333333
1614	53.86	28	9	0	0	0
1615	53.89	28	9	0	0	0
1616	53.92	28	9	0	0	0
1617	53.96	28	9	0	0	0
1618	53.99	28	9	0	0	0
1619	54.02	28	9	0	0	0
1620	54.06	28	9	0	0	0
1621	54.09	28	9	0	0	0
1622	54.12	28	9	0	0	0
1623	54.16	28	9	0	0	0
1624	54.19	28	9	42.38	-33.33333333	33.33333333
1625	54.22	27	10	0	0	0
1626	54.26	27	10	0	0	0
1627	54.29	27	10	0	0	0
1628	54.32	27	10	0	0	0
1629	54.36	27	10	29.97	0	33.33333333
1630	54.39	27	11	0	0	0
1631	54.42	27	11	29.97	0	33.33333333
1632	54.46	27	12	0	0	0
1633	54.49	27	12	0	0	0
1634	54.52	27	12	0	0	0
1635	54.56	27	12	0	0	0
1636	54.59	27	12	0	0	0
1637	54.62	27	12	0	0	0
1638	54.66	27	12	0	0	0
1639	54.69	27	12	0	0	0
1640	54.72	27	12	29.97	0	-33.33333333
1641	54.76	27	11	0	0	0
1642	54.79	27	11	0	0	0
1643	54.82	27	11	42.38	33.33333333	33.33333333
1644	54.86	28	12	0	0	0
1645	54.89	28	12	0	0	0
1646	54.92	28	12	0	0	0
1647	54.96	28	12	0	0	0
1648	54.99	28	12	0	0	0
1649	55.02	28	12	0	0	0
1650	55.06	28	12	0	0	0
1651	55.09	28	12	29.97	0	33.33333333
1652	55.12	28	13	0	0	0
1653	55.16	28	13	0	0	0
1654	55.19	28	13	0	0	0
1655	55.22	28	13	0	0	0
1656	55.26	28	13	0	0	0
1657	55.29	28	13	149.84	0	-166.6666667
1658	55.32	28	8	59.94	0	66.66666667
1659	55.36	28	10	42.38	33.33333333	33.33333333
1660	55.39	29	11	0	0	0
1661	55.42	29	11	0	0	0
1662	55.46	29	11	0	0	0
1663	55.49	29	11	0	0	0
1664	55.52	29	11	0	0	0
1665	55.56	29	11	0	0	0
1666	55.59	29	11	0	0	0
1667	55.62	29	11	0	0	0
1668	55.66	29	11	0	0	0
1669	55.69	29	11	0	0	0
1670	55.72	29	11	29.97	-33.33333333	0
1671	55.76	28	11	0	0	0
1672	55.79	28	11	0	0	0
1673	55.82	28	11	0	0	0
1674	55.86	28	11	0	0	0
1675	55.89	28	11	0	0	0
1676	55.92	28	11	29.97	0	33.33333333
1677	55.96	28	12	0	0	0
1678	55.99	28	12	0	0	0
1679	56.02	28	12	0	0	0
1680	56.06	28	12	0	0	0
1681	56.09	28	12	0	0	0
1682	56.12	28	12	0	0	0
1683	56.16	28	12	0	0	0
1684	56.19	28	12	0	0	0
1685	56.23	28	12	42.38	-33.33333333	-33.33333333
1686	56.26	27	11	0	0	0
1687	56.29	27	11	0	0	0
1688	56.33	27	11	0	0	0
1689	56.36	27	11	0	0	0
1690	56.39	27	11	0	0	0
1691	56.43	27	11	0	0	0
1692	56.46	27	11	29.97	33.33333333	0
1693	56.49	28	11	0	0	0
1694	56.53	28	11	0	0	0
1695	56.56	28	11	0	0	0
1696	56.59	28	11	0	0	0
1697	56.63	28	11	29.97	0	-33.33333333
1698	56.66	28	10	0	0	0
1699	56.69	28	10	29.97	0	33.33333333
1700	56.73	28	11	29.97	-33.33333333	0
1701	56.76	27	11	0	0	0
1702	56.79	27	11	29.97	0	33.33333333
1703	56.83	27	12	0	0	0
1704	56.86	27	12	0	0	0
1705	56.89	27	12	0	0	0
1706	56.93	27	12	0	0	0
1707	56.96	27	12	0	0	0
1708	56.99	27	12	0	0	0
1709	57.03	27	12	0	0	0
1710	57.06	27	12	0	0	0
1711	57.09	27	12	0	0	0
1712	57.13	27	12	84.76	66.66666667	-66.66666667
1713	57.16	29	10	29.97	-33.33333333	0
1714	57.19	28	10	0	0	0
1715	57.23	28	10	0	0	0
1716	57.26	28	10	0	0	0
1717	57.29	28	10	0	0	0
1718	57.33	28	10	0	0	0
1719	57.36	28	10	0	0	0
1720	57.39	28	10	0	0	0
1721	57.43	28	10	0	0	0
1722	57.46	28	10	0	0	0
1723	57.49	28	10	0	0	0
1724	57.53	28	10	0	0	0
1725	57.56	28	10	0	0	0
1726	57.59	28	10	0	0	0
1727	57.63	28	10	0	0	0
1728	57.66	28	10	0	0	0
1729	57.69	28	10	0	0	0
1730	57.73	28	10	29.97	0	33.33333333
1731	57.76	28	11	0	0	0
1732	57.79	28	11	0	0	0
1733	57.83	28	11	0	0	0
1734	57.86	28	11	29.97	-33.33333333	0
1735	57.89	27	11	0	0	0
1736	57.93	27	11	0	0	0
1737	57.96	27	11	0	0	0
1738	57.99	27	11	0	0	0
1739	58.03	27	11	0	0	0
1740	58.06	27	11	0	0	0
1741	58.09	27	11	0	0	0
1742	58.13	27	11	0	0	0
1743	58.16	27	11	0	0	0
1744	58.19	27	11	0	0	0
1745	58.23	27	11	0	0	0
1746	58.26	27	11	0	0	0
1747	58.29	27	11	0	0	0
1748	58.33	27	11	42.38	33.33333333	33.33333333
1749	58.36	28	12	42.38	33.33333333	-33.33333333
1750	58.39	29	11	29.97	0	-33.33333333
1751	58.43	29	10	0	0	0
1752	58.46	29	10	0	0	0
1753	58.49	29	10	29.97	-33.33333333	0
1754	58.53	28	10	0	0	0
1755	58.56	28	10	0	0	0
1756	58.59	28	10	0	0	0
1757	58.63	28	10	29.97	0	33.33333333
1758	58.66	28	11	0	0	0
1759	58.69	28	11	0	0	0
1760	58.73	28	11	0	0	0
1761	58.76	28	11	0	0	0
1762	58.79	28	11	0	0	0
1763	58.83	28	11	0	0	0
1764	58.86	28	11	0	0	0
1765	58.89	28	11	0	0	0
1766	58.93	28	11	42.38	33.33333333	-33.33333333
1767	58.96	29	10	0	0	0
1768	58.99	29	10	0	0	0
1769	59.03	29	10	0	0	0
1770	59.06	29	10	0	0	0
1771	59.09	29	10	29.97	33.33333333	0
1772	59.13	30	10	0	0	0
1773	59.16	30	10	0	0	0
1774	59.19	30	10	29.97	-33.33333333	0
1775	59.23	29	10	29.97	0	-33.33333333
1776	59.26	29	9	0	0	0
1777	59.29	29	9	29.97	-33.33333333	0
1778	59.33	28	9	0	0	0
1779	59.36	28	9	0	0	0
1780	59.4	28	9	0	0	0
1781	59.43	28	9	0	0	0
1782	59.46	28	9	0	0	0
1783	59.5	28	9	0	0	0
1784	59.53	28	9	0	0	0
1785	59.56	28	9	0	0	0
1786	59.6	28	9	0	0	0
1787	59.63	28	9	0	0	0
1788	59.66	28	9	0	0	0
1789	59.7	28	9	0	0	0
1790	59.73	28	9	0	0	0
1791	59.76	28	9	0	0	0
1792	59.8	28	9	0	0	0
1793	59.83	28	9	29.97	0	33.33333333
1794	59.86	28	10	0	0	0
1795	59.9	28	10	0	0	0
1796	59.93	28	10	0	0	0
1797	59.96	28	10	0	0	0
1798	60	28	10	29.97	0	33.33333333
1799	60.03	28	11	0	0	0
1800	60.06	28	11	0	0	0
1801	60.1	28	11	0	0	0
1802	60.13	28	11	0	0	0
1803	60.16	28	11	0	0	0
1804	60.2	28	11	0	0	0
1805	60.23	28	11	0	0	0
1806	60.26	28	11	0	0	0
1807	60.3	28	11	0	0	0
1808	60.33	28	11	0	0	0
1809	60.36	28	11	0	0	0
1810	60.4	28	11	0	0	0
1811	60.43	28	11	0	0	0
1812	60.46	28	11	0	0	0
1813	60.5	28	11	0	0	0
1814	60.53	28	11	0	0	0
1815	60.56	28	11	0	0	0
1816	60.6	28	11	0	0	0
1817	60.63	28	11	0	0	0
1818	60.66	28	11	0	0	0
1819	60.7	28	11	0	0	0
1820	60.73	28	11	0	0	0
1821	60.76	28	11	0	0	0
1822	60.8	28	11	0	0	0
1823	60.83	28	11	0	0	0
1824	60.86	28	11	0	0	0
1825	60.9	28	11	0	0	0
1826	60.93	28	11	0	0	0
1827	60.96	28	11	29.97	-33.33333333	0
1828	61	27	11	0	0	0
1829	61.03	27	11	0	0	0
1830	61.06	27	11	0	0	0
1831	61.1	27	11	0	0	0
1832	61.13	27	11	0	0	0
1833	61.16	27	11	0	0	0
1834	61.2	27	11	0	0	0
1835	61.23	27	11	0	0	0
1836	61.26	27	11	0	0	0
1837	61.3	27	11	0	0	0
1838	61.33	27	11	0	0	0
1839	61.36	27	11	0	0	0
1840	61.4	27	11	0	0	0
1841	61.43	27	11	0	0	0
1842	61.46	27	11	0	0	0
1843	61.5	27	11	0	0	0
1844	61.53	27	11	0	0	0
1845	61.56	27	11	0	0	0
1846	61.6	27	11	0	0	0
1847	61.63	27	11	0	0	0
1848	61.66	27	11	0	0	0
1849	61.7	27	11	0	0	0
1850	61.73	27	11	0	0	0
1851	61.76	27	11	0	0	0
1852	61.8	27	11	0	0	0
1853	61.83	27	11	0	0	0
1854	61.86	27	11	0	0	0
1855	61.9	27	11	0	0	0
1856	61.93	27	11	0	0	0
1857	61.96	27	11	0	0	0
1858	62	27	11	42.38	33.33333333	-33.33333333
1859	62.03	28	10	0	0	0
1860	62.06	28	10	0	0	0
1861	62.1	28	10	29.97	0	-33.33333333
1862	62.13	28	9	0	0	0
1863	62.16	28	9	0	0	0
1864	62.2	28	9	0	0	0
1865	62.23	28	9	0	0	0
1866	62.26	28	9	29.97	0	33.33333333
1867	62.3	28	10	0	0	0
1868	62.33	28	10	29.97	-33.33333333	0
1869	62.36	27	10	0	0	0
1870	62.4	27	10	0	0	0
1871	62.43	27	10	0	0	0
1872	62.46	27	10	0	0	0
1873	62.5	27	10	0	0	0
1874	62.53	27	10	0	0	0
1875	62.57	27	10	0	0	0
1876	62.6	27	10	0	0	0
1877	62.63	27	10	29.97	0	33.33333333
1878	62.67	27	11	0	0	0
1879	62.7	27	11	0	0	0
1880	62.73	27	11	0	0	0
1881	62.77	27	11	29.97	33.33333333	0
1882	62.8	28	11	29.97	0	-33.33333333
1883	62.83	28	10	0	0	0
1884	62.87	28	10	29.97	0	33.33333333
1885	62.9	28	11	0	0	0
1886	62.93	28	11	0	0	0
1887	62.97	28	11	29.97	33.33333333	0
1888	63	29	11	29.97	0	-33.33333333
1889	63.03	29	10	29.97	-33.33333333	0
1890	63.07	28	10	0	0	0
1891	63.1	28	10	29.97	-33.33333333	0
1892	63.13	27	10	0	0	0
1893	63.17	27	10	0	0	0
1894	63.2	27	10	0	0	0
1895	63.23	27	10	0	0	0
1896	63.27	27	10	29.97	0	33.33333333
1897	63.3	27	11	0	0	0
1898	63.33	27	11	0	0	0
1899	63.37	27	11	0	0	0
1900	63.4	27	11	0	0	0
1901	63.43	27	11	0	0	0
1902	63.47	27	11	0	0	0
1903	63.5	27	11	0	0	0
1904	63.53	27	11	0	0	0
1905	63.57	27	11	0	0	0
1906	63.6	27	11	0	0	0
1907	63.63	27	11	0	0	0
1908	63.67	27	11	0	0	0
1909	63.7	27	11	0	0	0
1910	63.73	27	11	0	0	0
1911	63.77	27	11	0	0	0
1912	63.8	27	11	0	0	0
1913	63.83	27	11	0	0	0
1914	63.87	27	11	0	0	0
1915	63.9	27	11	0	0	0
1916	63.93	27	11	0	0	0
1917	63.97	27	11	0	0	0
1918	64	27	11	0	0	0
1919	64.03	27	11	0	0	0
1920	64.07	27	11	0	0	0
1921	64.1	27	11	0	0	0
1922	64.13	27	11	0	0	0
1923	64.17	27	11	0	0	0
1924	64.2	27	11	0	0	0
1925	64.23	27	11	0	0	0
1926	64.27	27	11	0	0	0
1927	64.3	27	11	0	0	0
1928	64.33	27	11	0	0	0
1929	64.37	27	11	0	0	0
1930	64.4	27	11	0	0	0
1931	64.43	27	11	0	0	0
1932	64.47	27	11	0	0	0
1933	64.5	27	11	0	0	0
1934	64.53	27	11	0	0	0
1935	64.57	27	11	0	0	0
1936	64.6	27	11	0	0	0
1937	64.63	27	11	0	0	0
1938	64.67	27	11	29.97	33.33333333	0
1939	64.7	28	11	0	0	0
1940	64.73	28	11	0	0	0
1941	64.77	28	11	0	0	0
1942	64.8	28	11	0	0	0
1943	64.83	28	11	0	0	0
1944	64.87	28	11	0	0	0
1945	64.9	28	11	0	0	0
1946	64.93	28	11	29.97	-33.33333333	0
1947	64.97	27	11	0	0	0
1948	65	27	11	0	0	0
1949	65.03	27	11	0	0	0
1950	65.07	27	11	0	0	0
1951	65.1	27	11	29.97	33.33333333	0
1952	65.13	28	11	0	0	0
1953	65.17	28	11	0	0	0
1954	65.2	28	11	0	0	0
1955	65.23	28	11	42.38	-33.33333333	33.33333333
1956	65.27	27	12	0	0	0
1957	65.3	27	12	0	0	0
1958	65.33	27	12	0	0	0
1959	65.37	27	12	0	0	0
1960	65.4	27	12	0	0	0
1961	65.43	27	12	0	0	0
1962	65.47	27	12	0	0	0
1963	65.5	27	12	0	0	0
1964	65.53	27	12	0	0	0
1965	65.57	27	12	29.97	0	-33.33333333
1966	65.6	27	11	0	0	0
1967	65.63	27	11	29.97	0	-33.33333333
1968	65.67	27	10	0	0	0
1969	65.7	27	10	0	0	0
1970	65.73	27	10	42.38	-33.33333333	33.33333333
1971	65.77	26	11	0	0	0
1972	65.8	26	11	29.97	0	33.33333333
1973	65.84	26	12	0	0	0
1974	65.87	26	12	67.01	-66.66666667	33.33333333
1975	65.9	24	13	0	0	0
1976	65.94	24	13	0	0	0
1977	65.97	24	13	0	0	0
1978	66	24	13	29.97	33.33333333	0
1979	66.04	25	13	29.97	33.33333333	0
1980	66.07	26	13	29.97	0	-33.33333333
1981	66.1	26	12	42.38	33.33333333	-33.33333333
1982	66.14	27	11	29.97	33.33333333	0
1983	66.17	28	11	0	0	0
1984	66.2	28	11	29.97	0	33.33333333
1985	66.24	28	12	67.01	-66.66666667	-33.33333333
1986	66.27	26	11	0	0	0
1987	66.3	26	11	0	0	0
1988	66.34	26	11	0	0	0
1989	66.37	26	11	29.97	33.33333333	0
1990	66.4	27	11	29.97	0	-33.33333333
1991	66.44	27	10	29.97	-33.33333333	0
1992	66.47	26	10	0	0	0
1993	66.5	26	10	29.97	33.33333333	0
1994	66.54	27	10	0	0	0
1995	66.57	27	10	0	0	0
1996	66.6	27	10	0	0	0
1997	66.64	27	10	0	0	0
1998	66.67	27	10	0	0	0
1999	66.7	27	10	0	0	0
2000	66.74	27	10	0	0	0
[truncated: 24,969 more rows]
