# Supplementary material for: Statistical Mechanics of Zooplankton
Source: PLoS One. 2015 Aug 13;10(8):e0135258. doi: 10.1371/journal.pone.0135258 (PMC4535848; doi:10.1371/journal.pone.0135258)
Supplement: S1 Data Files — Information on the file contents and the data format is contained. (ZIP) [file pone.0135258.s001.zip › raw data vibrio/exp25.txt]

1	0.03	287	140	40.1	-44.33333333	3.666666667
2	0.07	285.67	140.11	0	0	0
3	0.1	285.67	140.11	32.8	-33.33333333	-14.66666667
4	0.13	284.67	139.67	5.38	-5.666666667	-2.333333333
5	0.17	284.5	139.6	8.56	-9.333333333	2.333333333
6	0.2	284.22	139.67	12.24	-13.33333333	2
7	0.23	283.82	139.73	14.61	-16.33333333	1.666666667
8	0.27	283.33	139.78	10.64	-11	4
9	0.3	283	139.9	0	0	0
10	0.33	283	139.9	19.98	-22.33333333	-0.333333333
11	0.37	282.33	139.89	10	-11	0.333333333
12	0.4	282	139.9	0	0	0
13	0.43	282	139.9	30.86	16.66666667	-30
14	0.47	282.5	139	29.46	24	-22.33333333
15	0.5	283.22	138.33	0	0	0
16	0.53	283.22	138.33	13.73	-14.66666667	-3.666666667
17	0.57	282.78	138.22	10.66	-9.333333333	-7.333333333
18	0.6	282.5	138	0	0	0
19	0.63	282.5	138	7.49	0	-8.333333333
20	0.67	282.5	137.75	18.48	-20.33333333	-2.666666667
21	0.7	281.89	137.67	7.55	-6.333333333	-5.666666667
22	0.73	281.7	137.5	0	0	0
23	0.77	281.7	137.5	20.98	-23.33333333	0
24	0.8	281	137.5	0	0	0
25	0.83	281	137.5	0	0	0
26	0.87	281	137.5	12.36	-13.33333333	-3.333333333
27	0.9	280.6	137.4	17.48	-16.66666667	-10
28	0.93	280.1	137.1	18.23	-20	-3.333333333
29	0.97	279.5	137	11.99	-13.33333333	0
30	1	279.1	137	3	-3.333333333	0
31	1.03	279	137	0	0	0
32	1.07	279	137	0	0	0
33	1.1	279	137	33.51	16.66666667	-33.33333333
34	1.13	279.5	136	23.99	16.66666667	-20.66666667
35	1.17	280	135.38	16.75	-16.66666667	-8.333333333
36	1.2	279.5	135.13	0	0	0
37	1.23	279.5	135.13	9.02	-10	-1
38	1.27	279.2	135.1	4.24	-3.333333333	-3.333333333
39	1.3	279.1	135	13.89	-10.66666667	-11
40	1.33	278.78	134.67	9.61	-6	-9
41	1.37	278.6	134.4	14.55	-15.66666667	3.333333333
42	1.4	278.13	134.5	11.54	-11.66666667	5.666666667
43	1.43	277.78	134.67	4.71	-3.666666667	-3.666666667
44	1.47	277.67	134.56	9.42	-7.666666667	-7.666666667
45	1.5	277.44	134.33	7.45	-7.333333333	-3.666666667
46	1.53	277.22	134.22	0	0	0
47	1.57	277.22	134.22	10.53	-11	-3.666666667
48	1.6	276.89	134.11	19.98	-22.33333333	0
49	1.63	276.22	134.11	13.32	-14.66666667	0
50	1.67	275.78	134.11	9.19	7.333333333	-7
51	1.7	276	133.9	24.15	-26	7
52	1.74	275.22	134.11	42.38	33.33333333	-33.33333333
53	1.77	276.22	133.11	19.42	18.66666667	-11
54	1.8	276.78	132.78	12.51	-6	-12.66666667
55	1.84	276.6	132.4	0	0	0
56	1.87	276.6	132.4	9.6	-9	-6
57	1.9	276.33	132.22	0	0	0
58	1.94	276.33	132.22	18.96	-6.666666667	-19.66666667
59	1.97	276.13	131.63	13.89	-15.33333333	-2.333333333
60	2	275.67	131.56	0	0	0
61	2.04	275.67	131.56	5.26	-5.666666667	-2
62	2.07	275.5	131.5	21.71	-24	2
63	2.1	274.78	131.56	16.98	3.666666667	-18.66666667
64	2.14	274.89	131	11.65	-13	0
65	2.17	274.5	131	8.32	9.333333333	0
66	2.2	274.78	131	23.5	-26	3.333333333
67	2.24	274	131.1	7.3	-7.333333333	-3.333333333
68	2.27	273.78	131	8.32	-9.333333333	0
69	2.3	273.5	131	0	0	0
70	2.34	273.5	131	18.95	6.666666667	-20
71	2.37	273.7	130.4	36.09	26.66666667	-30
72	2.4	274.5	129.5	5.27	-2	-5.666666667
73	2.44	274.44	129.33	4.71	-3.666666667	-3.666666667
74	2.47	274.33	129.22	7.661755673	-3.333333333	-7.833333333
75	2.5	274.23	128.985	7.661755673	-3.333333333	-7.833333333
76	2.54	274.13	128.75	20.17	-21	8.333333333
77	2.57	273.5	129	7.72	-7	-4.666666667
78	2.6	273.29	128.86	0	0	0
79	2.64	273.29	128.86	20.56	-19.66666667	-12
80	2.67	272.7	128.5	3	0	-3.333333333
81	2.7	272.7	128.4	12.21	-12.33333333	-6
82	2.74	272.33	128.22	10.26	-11	2.666666667
83	2.77	272	128.3	5.51	-6	-1
84	2.8	271.82	128.27	11.57	-1.333333333	-12.66666667
85	2.84	271.78	127.89	10.46	-9.333333333	7
86	2.87	271.5	128.1	15.28	-16.66666667	-3.333333333
87	2.9	271	128	11.24	0	-12.33333333
88	2.94	271	127.63	5.46	-6	0.333333333
89	2.97	270.82	127.64	12.47	-1.333333333	-14
90	3	270.78	127.22	24.02	24	-11.33333333
91	3.04	271.5	126.88	10.8	5.666666667	-10.66666667
92	3.07	271.67	126.56	5.26	-5.666666667	-2
93	3.1	271.5	126.5	22.48	0	-25
94	3.14	271.5	125.75	3.75	0	4.333333333
95	3.17	271.5	125.88	12.2	-13.33333333	-2.666666667
96	3.2	271.1	125.8	10.02	-10.66666667	3
97	3.24	270.78	125.89	6.66	0	-7.333333333
98	3.27	270.78	125.67	20.34	-22.66666667	1
99	3.3	270.1	125.7	9.48	-3.333333333	-10
100	3.34	270	125.4	0	0	0
101	3.37	270	125.4	6.65	-6	-4.333333333
102	3.4	269.82	125.27	17.92	-20	-1.666666667
103	3.44	269.22	125.22	9.42	-7.333333333	-7.333333333
104	3.47	269	125	16.14	-16.66666667	6.666666667
105	3.5	268.5	125.2	0	0	0
106	3.54	268.5	125.2	16.14	-16.66666667	-6.666666667
107	3.57	268	125	0	0	0
108	3.6	268	125	26.97	-30	0
109	3.64	267.1	125	42.91	43.33333333	-20
110	3.67	268.4	124.4	23.39	9	-24.33333333
111	3.7	268.67	123.67	0	0	0
112	3.74	268.67	123.67	5.38	-2.333333333	-5.666666667
113	3.77	268.6	123.5	4.24	-3.333333333	-3.333333333
114	3.8	268.5	123.4	5.38	-5.666666667	-2.333333333
115	3.84	268.33	123.33	9.89	-7.666666667	-7.666666667
116	3.87	268.1	123.1	4.24	-3.333333333	-3.333333333
117	3.9	268	123	14.98	-16.66666667	0
118	3.94	267.5	123	8.97	-9.333333333	3.666666667
119	3.97	267.22	123.11	11.46	-7.333333333	-10.33333333
120	4	267	122.8	30.56	33.33333333	6.666666667
121	4.04	268	123	29.97	-33.33333333	0
122	4.07	267	123	31.29	-33.33333333	-10
123	4.1	266	122.7	6.73	-7.333333333	-1
124	4.14	265.78	122.67	21.32	14.66666667	-18.66666667
125	4.17	266.22	122.11	29.64	26	-20.33333333
126	4.2	267	121.5	8.33	7.333333333	-5.666666667
127	4.24	267.22	121.33	18.13	-14	-14.33333333
128	4.27	266.8	120.9	8.05	-4.333333333	-7.666666667
129	4.3	266.67	120.67	0	0	0
130	4.34	266.67	120.67	10.53	-11.33333333	-3.666666667
131	4.37	266.33	120.56	10.89	-11	4.666666667
132	4.4	266	120.7	6.73	-7.333333333	-1
133	4.44	265.78	120.67	11.54	-9.333333333	-9
134	4.47	265.5	120.4	15.28	-16.66666667	3.333333333
135	4.5	265	120.5	11.99	-13.33333333	0
136	4.54	264.6	120.5	4.24	-3.333333333	-3.333333333
137	4.57	264.5	120.4	6.7	-3.333333333	-6.666666667
138	4.6	264.4	120.2	14.98	-13.33333333	-10
139	4.64	264	119.9	16.14	-16.66666667	6.666666667
140	4.67	263.5	120.1	16.14	-16.66666667	-6.666666667
141	4.7	263	119.9	0	0	0
142	4.74	263	119.9	8.71	-9	3.333333333
143	4.77	262.73	120	13.89	-15.33333333	-3
144	4.8	262.27	119.91	8.8	-9	-3.666666667
145	4.84	262	119.8	15.06	-16.66666667	-1.666666667
146	4.87	261.5	119.75	0	0	0
147	4.9	261.5	119.75	10.13	-10.66666667	-3.666666667
148	4.94	261.18	119.64	32.92	33.33333333	-15.33333333
149	4.97	262.18	119.18	26.97	21.33333333	-21
150	5.01	262.82	118.55	6.68	-7.333333333	-1.666666667
151	5.04	262.6	118.5	4.24	-3.333333333	-3.333333333
152	5.07	262.5	118.4	14.98	-13.33333333	-10
153	5.11	262.1	118.1	6.7	-3.333333333	-6.666666667
154	5.14	262	117.9	3	0	-3.333333333
155	5.17	262	117.8	27.14	-30	3.333333333
156	5.21	261.1	117.9	0	0	0
157	5.24	261.1	117.9	4.24	-3.333333333	-3.333333333
158	5.27	261	117.8	19.99	-22.33333333	-0.666666667
159	5.31	260.33	117.78	10.26	-11	-2.666666667
160	5.34	260	117.7	0	0	0
161	5.37	260	117.7	12.36	-13.33333333	-3.333333333
162	5.41	259.6	117.6	18.95	-20	6.666666667
163	5.44	259	117.8	13.4	-13.33333333	-6.666666667
164	5.47	258.6	117.6	4.24	-3.333333333	-3.333333333
165	5.51	258.5	117.5	8.49	-9.333333333	2
166	5.54	258.22	117.56	10.15	-7.333333333	-8.666666667
167	5.57	258	117.3	15.28	-16.66666667	-3.333333333
168	5.61	257.5	117.2	26.51	22.66666667	-18.66666667
169	5.64	258.18	116.64	34.93	34.66666667	-17.66666667
170	5.67	259.22	116.11	7.45	-7.333333333	-3.666666667
171	5.71	259	116	12.01	-7.333333333	-11
172	5.74	258.78	115.67	7.3	-6	-5.666666667
173	5.77	258.6	115.5	4.24	-3.333333333	-3.333333333
174	5.81	258.5	115.4	15.28	-16.66666667	3.333333333
175	5.84	258	115.5	8.72	-6	-7.666666667
176	5.87	257.82	115.27	14.64	-16.33333333	2
177	5.91	257.33	115.33	12.19	-11	-7.666666667
178	5.94	257	115.1	5.46	-6	-0.333333333
179	5.97	256.82	115.09	15.05	-16.33333333	4.333333333
180	6.01	256.33	115.22	9.66	-7.666666667	-7.333333333
181	6.04	256.1	115	3	-3.333333333	0
182	6.07	256	115	6.66	-7.333333333	0
183	6.11	255.78	115	9.71	-9.333333333	-5.666666667
184	6.14	255.5	114.83	41.12	39	-24
185	6.17	256.67	114.11	20.98	8	-22
186	6.21	256.91	113.45	12.37	-13.66666667	-1.666666667
187	6.24	256.5	113.4	7.3	-5.666666667	-6
188	6.27	256.33	113.22	0	0	0
189	6.31	256.33	113.22	9.66	-7.666666667	-7.333333333
190	6.34	256.1	113	17.98	-20	0
191	6.37	255.5	113	10.81	6.666666667	-10
192	6.41	255.7	112.7	27.74	-30.66666667	2.666666667
193	6.44	254.78	112.78	0	0	0
194	6.47	254.78	112.78	20.32	-22.66666667	0.666666667
195	6.51	254.1	112.8	10.45	-10.66666667	-4.333333333
196	6.54	253.78	112.67	5.51	-2.666666667	-5.666666667
197	6.57	253.7	112.5	6.7	-6.666666667	-3.333333333
198	6.61	253.5	112.4	9.54	-9.333333333	5.333333333
199	6.64	253.22	112.56	8.13	-7.333333333	-5.333333333
200	6.67	253	112.4	22.76	-24.33333333	-7.333333333
201	6.71	252.27	112.18	0	0	0
202	6.74	252.27	112.18	23.16	-25.66666667	0.666666667
203	6.77	251.5	112.2	34.17	30	-23.33333333
204	6.81	252.4	111.5	21.61	20	-13.33333333
205	6.84	253	111.1	6.7	3.333333333	-6.666666667
206	6.87	253.1	110.9	11.92	-10.66666667	-7.666666667
207	6.91	252.78	110.67	3.33	0	-3.666666667
208	6.94	252.78	110.56	9.54	-9.333333333	-5.333333333
209	6.97	252.5	110.4	9.88	-9.333333333	-6
210	7.01	252.22	110.22	6.69	-7.333333333	-0.666666667
211	7.04	252	110.2	7.17	-7.333333333	-3
212	7.07	251.78	110.11	20.58	-22.66666667	-3.666666667
213	7.11	251.1	110	3	-3.333333333	0
214	7.14	251	110	6.66	-7.333333333	0
215	7.17	250.78	110	23.31	-26	0
216	7.21	250	110	0	0	0
217	7.24	250	110	13.45	-14	-5.666666667
218	7.27	249.58	109.83	17.6	-19.33333333	2.333333333
219	7.31	249	109.9	8.36	-3	-8.666666667
220	7.34	248.91	109.64	2.72	-3	0
221	7.37	248.82	109.64	16.35	-18.33333333	0
222	7.41	248.27	109.64	13.89	-15	-3
223	7.44	247.82	109.55	9.63	-10.66666667	-1.666666667
224	7.47	247.5	109.5	0	0	0
225	7.51	247.5	109.5	3	0	-3.333333333
226	7.54	247.5	109.4	23.41	16.66666667	-20
227	7.57	248	108.8	19.19	13.33333333	-16.66666667
228	7.61	248.4	108.3	5.82	-6	-2.666666667
229	7.64	248.22	108.22	6.66	0	-7.333333333
230	7.67	248.22	108	7.3	-7.333333333	-3.333333333
231	7.71	248	107.9	7.6	-7.333333333	-4
232	7.74	247.78	107.78	23.6	-26	4
233	7.77	247	107.9	3	0	-3.333333333
234	7.81	247	107.8	12.36	-13.33333333	-3.333333333
235	7.84	246.6	107.7	14.98	-16.66666667	0
236	7.87	246.1	107.7	3	-3.333333333	0
237	7.91	246	107.7	17.48	-16.66666667	-10
238	7.94	245.5	107.4	3	0	3.333333333
239	7.97	245.5	107.5	12.36	-13.33333333	-3.333333333
240	8.01	245.1	107.4	18.95	-20	-6.666666667
241	8.04	244.5	107.2	16.14	-16.66666667	-6.666666667
242	8.07	244	107	0	0	0
243	8.11	244	107	14.98	-16.66666667	0
244	8.14	243.5	107	9.92	-10.66666667	3
245	8.17	243.18	107.09	10.28	-6	-9.666666667
246	8.21	243	106.8	0	0	0
247	8.24	243	106.8	21.61	20	-13.33333333
248	8.28	243.6	106.4	6.63	7.333333333	-1.333333333
249	8.31	243.82	106.36	14.93	6	-15.33333333
250	8.34	244	105.9	0	0	0
251	8.38	244	105.9	0	0	0
252	8.41	244	105.9	29.97	-33.33333333	0
253	8.44	243	105.9	0	0	0
254	8.48	243	105.9	16.95	-13.33333333	-13.33333333
255	8.51	242.6	105.5	5.99	-6.666666667	0
256	8.54	242.4	105.5	12.36	-13.33333333	3.333333333
257	8.58	242	105.6	13.4	-13.33333333	-6.666666667
258	8.61	241.6	105.4	4.24	-3.333333333	-3.333333333
259	8.64	241.5	105.3	27.14	-30	3.333333333
260	8.68	240.6	105.4	6.7	-3.333333333	-6.666666667
261	8.71	240.5	105.2	15.06	-16.66666667	1.666666667
262	8.74	240	105.25	7.85	-7.333333333	-4.666666667
263	8.78	239.78	105.11	7.45	7.333333333	-3.666666667
264	8.81	240	105	3	0	-3.333333333
265	8.84	240	104.9	19.19	13.33333333	-16.66666667
266	8.88	240.4	104.4	23.41	20	-16.66666667
267	8.91	241	103.9	9.66	-7.333333333	-7.666666667
268	8.94	240.78	103.67	9.6	-6	-9
269	8.98	240.6	103.4	17.48	-16.66666667	10
270	9.01	240.1	103.7	9.71	-10.66666667	-1
271	9.04	239.78	103.67	9.6	-6	-9
272	9.08	239.6	103.4	11.5	-12.66666667	-2.333333333
273	9.11	239.22	103.33	7.89	-4	-7.666666667
274	9.14	239.1	103.1	4.24	-3.333333333	-3.333333333
275	9.18	239	103	18.95	-20	6.666666667
276	9.21	238.4	103.2	10.74	-6	-10.33333333
277	9.24	238.22	102.89	21.9	-24	3.666666667
278	9.28	237.5	103	8.97	-9.333333333	-3.666666667
279	9.31	237.22	102.89	6.67	-7.333333333	0.333333333
280	9.34	237	102.9	23.6	-26	-4
281	9.38	236.22	102.78	0	0	0
282	9.41	236.22	102.78	8.53	-7.333333333	-6
283	9.44	236	102.6	8.34	-9	-1.666666667
284	9.48	235.73	102.55	29.31	20	-25.66666667
285	9.51	236.33	101.78	20.12	22.33333333	-2.666666667
286	9.54	237	101.7	14.98	-13.33333333	-10
287	9.58	236.6	101.4	3	-3.333333333	0
288	9.61	236.5	101.4	16.95	-13.33333333	-13.33333333
289	9.64	236.1	101	4.24	-3.333333333	3.333333333
290	9.68	236	101.1	3	0	-3.333333333
291	9.71	236	101	19.07	-21.33333333	0
292	9.74	235.36	101	10.9	-12	0
293	9.78	235	101	7.71	-6	-6
294	9.81	234.82	100.82	24.53	-27.33333333	-0.666666667
295	9.84	234	100.8	7.33	-6	-5.333333333
296	9.88	233.82	100.64	12.47	-1.333333333	-14
297	9.91	233.78	100.22	8.35	-9.333333333	-0.666666667
298	9.94	233.5	100.2	14.98	-16.66666667	0
299	9.98	233	100.2	32.06	30.33333333	-18.66666667
300	10.01	233.91	99.64	0	0	0
301	10.04	233.91	99.64	-9.333333333	0.37	18.24828759
302	10.08	234.45	99.36	3.85	-3	-3
303	10.11	234.36	99.27	8.2	-8.666666667	-2.333333333
304	10.14	234.1	99.2	12.14	-9.333333333	-9.666666667
305	10.18	233.82	98.91	0	0	0
306	10.21	233.82	98.91	0	0	0
307	10.24	233.82	98.91	31.07426588	-33.33333333	-9
308	10.28	232.82	98.64	3.85	-3	-3
309	10.31	232.73	98.55	14.67	-15.33333333	-6.333333333
310	10.34	232.27	98.36	0	0	0
311	10.38	232.27	98.36	27.3	-30.33333333	0
312	10.41	231.36	98.36	6.09	-6	-3
313	10.44	231.18	98.27	5.87	-6	-2.333333333
314	10.48	231	98.2	12.53	-14	-1
315	10.51	230.58	98.17	37.79	38.33333333	-17.66666667
316	10.54	231.73	97.64	10.82	9	-8
317	10.58	232	97.4	0	0	0
318	10.61	232	97.4	20.16	-21.33333333	-7.333333333
319	10.64	231.36	97.18	3.85	-3	-3
320	10.68	231.27	97.09	2.72	-3	0
321	10.71	231.18	97.09	6.09	-6	-3
322	10.74	231	97	21.97	-24.33333333	3
323	10.78	230.27	97.09	6.3	-6.333333333	-3
324	10.81	230.08	97	4.99	-5.333333333	0
325	10.84	229.92	97	0	0	0
326	10.88	229.92	97	28.48	-30.66666667	-8.333333333
327	10.91	229	96.75	9.46	-9	5.333333333
328	10.94	228.73	96.91	11.9	-7.666666667	-11
329	10.98	228.5	96.58	21.61	-22.66666667	8
330	11.01	227.82	96.82	3.85	-3	-3
331	11.04	227.73	96.73	9.63	-7.666666667	-7.666666667
332	11.08	227.5	96.5	14.98	-16.66666667	0
333	11.11	227	96.5	3	0	-3.333333333
334	11.14	227	96.4	15.64	16.66666667	-5
335	11.18	227.5	96.25	15.06	16.66666667	-1.666666667
336	11.21	228	96.2	6.35	6	-3.666666667
337	11.24	228.18	96.09	17.65	-19.33333333	-3
338	11.28	227.6	96	10.18	-11	3
339	11.31	227.27	96.09	0	0	0
340	11.34	227.27	96.09	14.67	-15	-6
341	11.38	226.82	95.91	9.92	-10.66666667	3
342	11.41	226.5	96	0	0	0
343	11.44	226.5	96	15	-16.66666667	0
344	11.48	226	96	6.09	-6	-3
345	11.51	225.82	95.91	17.23	-18.33333333	6
346	11.54	225.27	96.09	17.23	-18	-6
347	11.58	224.73	95.91	7.34	-7.666666667	3
348	11.61	224.5	96	4.99	0	-5.666666667
349	11.65	224.5	95.83	15.8	-16.66666667	5.666666667
350	11.68	224	96	21.97	-24.33333333	-3
351	11.71	223.27	95.91	3.85	-3	-3
352	11.75	223.18	95.82	2.72	3	0
353	11.78	223.27	95.82	30.46	33.33333333	-6
354	11.81	224.27	95.64	6.99	7.666666667	-2
355	11.85	224.5	95.58	14.99	-16.66666667	0.666666667
356	11.88	224	95.6	0	0	0
357	11.91	224	95.6	6.98	-6	-5
358	11.95	223.82	95.45	11.46	-10.66666667	7.333333333
359	11.98	223.5	95.67	15.12	-16.66666667	-2.333333333
360	12.01	223	95.6	0	0	0
361	12.05	223	95.6	15.12	-16.66666667	2.333333333
362	12.08	222.5	95.67	6.87	-7.666666667	-1
363	12.11	222.27	95.64	8.39	-9	2
364	12.15	222	95.7	21.88	-24.33333333	-2
365	12.18	221.27	95.64	3.85	-3	3
366	12.21	221.18	95.73	6.65	-6	-4.333333333
367	12.25	221	95.6	9.02	9	4.333333333
368	12.28	221.27	95.73	36.92	41	3.333333333
369	12.31	222.5	95.83	9.8	-10.66666667	2.666666667
370	12.35	222.18	95.91	0	0	0
371	12.38	222.18	95.91	12.12	-13.33333333	-0.666666667
372	12.41	221.78	95.89	8.33	-9.333333333	0.333333333
373	12.45	221.5	95.9	9.54	-10.66666667	0.333333333
374	12.48	221.18	95.91	6.35	-6	-3.666666667
375	12.51	221	95.8	8.19	-9	0.666666667
376	12.55	220.73	95.82	13.62	-15.33333333	0
377	12.58	220.27	95.82	0	0	0
378	12.61	220.27	95.82	8.19	-9	-0.666666667
379	12.65	220	95.8	15.02	-16.66666667	1
380	12.68	219.5	95.83	6.83	-7.666666667	-0.333333333
381	12.71	219.27	95.82	0	0	0
382	12.75	219.27	95.82	21.8	24.33333333	-0.666666667
383	12.78	220	95.8	8.8	9	3.666666667
384	12.81	220.27	95.91	0	0	0
385	12.85	220.27	95.91	0	0	0
386	12.88	220.27	95.91	-22.33333333	3	20.28053254
387	12.91	219.6	96	0	0	0
388	12.95	219.6	96	10.18	-11	-3
389	12.98	219.27	95.91	8.62	-9	3
390	13.01	219	96	0	0	0
391	13.05	219	96	21.97	-24.33333333	-3
392	13.08	218.27	95.91	2.72	-3	0
393	13.11	218.18	95.91	6.09	-6	3
394	13.15	218	96	15.8	-16.66666667	-5.666666667
395	13.18	217.5	95.83	7.18	-7.666666667	2.666666667
396	13.21	217.27	95.91	0	0	0
397	13.25	217.27	95.91	27.25	30.33333333	0
398	13.28	218.18	95.91	11.12	10.66666667	6.333333333
399	13.31	218.5	96.1	3	0	-3.333333333
400	13.35	218.5	96	3	-3.333333333	0
401	13.38	218.4	96	11.99	-13.33333333	0
402	13.41	218	96	6.09	-6	3
403	13.45	217.82	96.09	2.72	-3	0
404	13.48	217.73	96.09	0	0	0
405	13.51	217.73	96.09	22.04	-24.33333333	3.666666667
406	13.55	217	96.2	3	0	3.333333333
407	13.58	217	96.3	8.91	-9	-4
408	13.61	216.73	96.18	8.19	-7.666666667	5
409	13.65	216.5	96.33	15.12	-16.66666667	2.333333333
410	13.68	216	96.4	10.47	-9	-7.333333333
411	13.71	215.73	96.18	8.17	0	9
412	13.75	215.73	96.45	30.09	33.33333333	-3
413	13.78	216.73	96.36	8.39	9	-2
414	13.81	217	96.3	0	0	0
415	13.85	217	96.3	3	0	3.333333333
416	13.88	217	96.4	3	0	-3.333333333
417	13.91	217	96.3	30.12	-33.33333333	-3.333333333
418	13.95	216	96.2	3	0	3.333333333
419	13.98	216	96.3	3	0	-3.333333333
420	14.01	216	96.2	5.48	-6	-0.666666667
421	14.05	215.82	96.18	9.75	-10.66666667	2.333333333
422	14.08	215.5	96.25	6.85	-7.666666667	0.666666667
423	14.11	215.27	96.27	8.21	-9	1
424	14.15	215	96.3	15.02	-16.66666667	1
425	14.18	214.5	96.33	2.5	0	-2.666666667
426	14.21	214.5	96.25	0	0	0
427	14.25	214.5	96.25	20.98	-22.66666667	-5.333333333
428	14.28	213.82	96.09	9.8	-10.66666667	2.666666667
429	14.31	213.5	96.17	2.5	0	2.666666667
430	14.35	213.5	96.25	7.11	-7.666666667	-2.333333333
431	14.38	213.27	96.18	16.57	-18	-3
432	14.41	212.73	96.09	7.18	-7.666666667	2.666666667
433	14.45	212.5	96.17	0	0	0
434	14.48	212.5	96.17	7.18	-7.666666667	-2.666666667
435	14.51	212.27	96.09	7.18	7.666666667	2.666666667
436	14.55	212.5	96.17	23.27	25.66666667	-2.666666667
437	14.58	213.27	96.09	2.72	-3	0
438	14.61	213.18	96.09	0	0	0
439	14.65	213.18	96.09	0	0	0
440	14.68	213.18	96.09	12.18	-12	-6
441	14.71	212.82	95.91	5.45	0	-6
442	14.75	212.82	95.73	10.85	-10.66666667	5.666666667
443	14.78	212.5	95.9	9.54	-10.66666667	0.333333333
444	14.81	212.18	95.91	12.18	-12	-6
445	14.85	211.82	95.73	2.72	0	-3
446	14.88	211.82	95.64	3.85	-3	3
447	14.92	211.73	95.73	19.38	-21.66666667	-2
448	14.95	211.08	95.67	8	-8.666666667	-1
449	14.98	210.82	95.64	2.72	-3	0
450	15.02	210.73	95.64	2.72	0	-3
451	15.05	210.73	95.55	27.38	-30.33333333	3
452	15.08	209.82	95.64	0	0	0
453	15.12	209.82	95.64	2.72	0	-3
454	15.15	209.82	95.55	6.68	-7.333333333	-1.666666667
455	15.18	209.6	95.5	21.28	22.33333333	-7.666666667
456	15.22	210.27	95.27	23.28	24.33333333	-9
457	15.25	211	95	13.4	-13.33333333	-6.666666667
458	15.28	210.6	94.8	8.02	-9	-0.666666667
459	15.32	210.33	94.78	7.89	-7.666666667	4
460	15.35	210.1	94.9	6.7	-3.333333333	-6.666666667
461	15.38	210	94.7	6.73	-7.333333333	-1
462	15.42	209.78	94.67	9.6	-6	-9
463	15.45	209.6	94.4	3	-3.333333333	0
464	15.48	209.5	94.4	3	0	-3.333333333
465	15.52	209.5	94.3	10.17	-10.66666667	-4
466	15.55	209.18	94.18	12.29	-13.33333333	-2.333333333
467	15.58	208.78	94.11	11.63	-12.66666667	3
468	15.62	208.4	94.2	5.96	-6	-3
469	15.65	208.22	94.11	7.31	-4	-7
470	15.68	208.1	93.9	32.88	30	-21
471	15.72	209	93.27	31.74	20	-29
472	15.75	209.6	92.4	3	-3.333333333	0
473	15.78	209.5	92.4	5.38	-5.666666667	-2.333333333
474	15.82	209.33	92.33	0	0	0
475	15.85	209.33	92.33	12.19	-7.666666667	-11
476	15.88	209.1	92	14.98	-16.66666667	0
477	15.92	208.6	92	14.98	0	-16.66666667
478	15.95	208.6	91.5	9.9	-11	1.666666667
479	15.98	208.27	91.55	9.39	-9	5
480	16.02	208	91.7	13.4	-13.33333333	-6.666666667
481	16.05	207.6	91.5	4.24	-3.333333333	-3.333333333
482	16.08	207.5	91.4	10.48	-10.66666667	5
483	16.12	207.18	91.55	14.5	-16	-1.666666667
484	16.15	206.7	91.5	15.16	-16	-5.666666667
485	16.18	206.22	91.33	2.36	1.666666667	-2
486	16.22	206.27	91.27	13.62	-15	0
487	16.25	205.82	91.27	2.72	0	-3
488	16.28	205.82	91.18	13.62	-15.33333333	0
489	16.32	205.36	91.18	12.18	-12	-6
490	16.35	205	91	8.62	-9	3
491	16.38	204.73	91.09	13.89	-15.33333333	-3
492	16.42	204.27	91	8.17	-9	0
493	16.45	204	91	7.71	-6	-6
494	16.48	203.82	90.82	2.72	-3	0
495	16.52	203.73	90.82	6.09	3	-6
496	16.55	203.82	90.64	38.59	32	-28.66666667
497	16.58	204.78	89.78	8	4.333333333	-7.666666667
498	16.62	204.91	89.55	12.34	-13.66666667	-1.666666667
499	16.65	204.5	89.5	9.63	-10.66666667	1.666666667
500	16.68	204.18	89.55	0	0	0
501	16.72	204.18	89.55	13.62	-12	-9.333333333
502	16.75	203.82	89.27	6.59	-7.333333333	1
503	16.78	203.6	89.3	7.92	-8	-4
504	16.82	203.36	89.18	12.18	-12	-6
505	16.85	203	89	0	0	0
506	16.88	203	89	12.49	-14	0
507	16.92	202.58	89	12.34	-13.33333333	3
508	16.95	202.18	89.09	6.09	-6	-3
509	16.98	202	89	12.49	-14	0
510	17.02	201.58	89	7.9	-2.666666667	-8.333333333
511	17.05	201.5	88.75	15	-10.66666667	-13
512	17.08	201.18	88.36	15.89	-15	9.333333333
513	17.12	200.73	88.64	8.17	0	-9.333333333
514	17.15	200.73	88.36	6.99	-7.666666667	2
515	17.18	200.5	88.42	19.51	16.66666667	-14
516	17.22	201	88	23.44	21.33333333	-15
517	17.25	201.64	87.55	4.31	-4.666666667	-1.666666667
518	17.28	201.5	87.5	4.24	-3.333333333	-3.333333333
519	17.32	201.4	87.4	7.86	-7.333333333	5
520	17.35	201.18	87.55	13.62	-12	-9.333333333
521	17.38	200.82	87.27	2.72	0	-3
522	17.42	200.82	87.18	14.67	-15.33333333	-6
523	17.45	200.36	87	11.3	-12	-3.333333333
524	17.48	200	86.9	5.46	-6	0.333333333
525	17.52	199.82	86.91	10.12	-8	-8
526	17.55	199.58	86.67	3.53	-2.666666667	2.666666667
527	17.58	199.5	86.75	15.06	-16.66666667	1.666666667
528	17.62	199	86.8	7.33	-6	-5.333333333
529	17.65	198.82	86.64	3.85	-3	-3
530	17.68	198.73	86.55	17.23	-18.33333333	-6.333333333
531	17.72	198.18	86.36	2.72	0	-3
532	17.75	198.18	86.27	13.62	-15	0
533	17.78	197.73	86.27	16.35	-18.33333333	0
534	17.82	197.18	86.27	2.72	0	-3
535	17.85	197.18	86.18	13.89	-15	3
536	17.88	196.73	86.27	14.67	-15.33333333	-6
537	17.92	196.27	86.09	0	0	0
538	17.95	196.27	86.09	30.46	30.33333333	-15
539	17.98	197.18	85.64	21.97	21.33333333	-12.33333333
540	18.02	197.82	85.27	7.57	-7.333333333	4.333333333
541	18.05	197.6	85.4	10.52	-11	-4.333333333
542	18.08	197.27	85.27	3.85	-3	-3
543	18.12	197.18	85.18	5.45	0	-6
544	18.15	197.18	85	6.22	-6	-3.333333333
545	18.19	197	84.9	24.7	-27.33333333	3.333333333
546	18.22	196.18	85	8.1	-6	-6.666666667
547	18.25	196	84.8	5.87	-6	-2.333333333
548	18.29	195.82	84.73	10.05	-10.66666667	3.333333333
549	18.32	195.5	84.83	15.02	-16.66666667	-1
550	18.35	195	84.8	7.33	-6	-5.333333333
551	18.39	194.82	84.64	3.85	-3	-3
552	18.42	194.73	84.55	13.89	-15.33333333	-3.333333333
553	18.45	194.27	84.45	29.32	24.33333333	-21.66666667
554	18.49	195	83.8	25.01	27.33333333	-5.333333333
555	18.52	195.82	83.64	10.37	-10.66666667	-4.666666667
556	18.55	195.5	83.5	0	0	0
557	18.59	195.5	83.5	12.73	-14	-2.666666667
558	18.62	195.08	83.42	2.5	-2.666666667	0
559	18.65	195	83.42	12	-13.33333333	-0.666666667
560	18.69	194.6	83.4	5.99	-6.666666667	0
561	18.72	194.4	83.4	9.25	-7.333333333	-7.333333333
562	18.75	194.18	83.18	10.05	-6	-9.333333333
563	18.79	194	82.9	5.46	-6	0.333333333
564	18.82	193.82	82.91	12.54	-14	-0.333333333
565	18.85	193.4	82.9	11.99	-13.33333333	0
566	18.89	193	82.9	15.12	-16.66666667	-2.333333333
567	18.92	192.5	82.83	10.76	-10.66666667	5.666666667
568	18.95	192.18	83	12.18	-12	-6
569	18.99	191.82	82.82	2.72	0	-3
570	19.02	191.82	82.73	10.05	-10.66666667	3.333333333
571	19.05	191.5	82.83	18.67	-19.66666667	-6.333333333
572	19.09	190.91	82.64	5.45	-6	0
573	19.12	190.73	82.64	7.94	-7.666666667	-4.666666667
574	19.15	190.5	82.5	10.37	-10.66666667	4.666666667
575	19.19	190.18	82.64	13.89	-15	-3
576	19.22	189.73	82.55	7.24	1.333333333	-8
577	19.25	189.77	82.31	28.24	27	-16
578	19.29	190.58	81.83	12.65	14	2.333333333
579	19.32	191	81.9	8.36	-3	-8.666666667
580	19.35	190.91	81.64	2.72	-3	0
581	19.39	190.82	81.64	2.72	0	-3
582	19.42	190.82	81.55	13.27	-14	-5
583	19.45	190.4	81.4	9.25	-7.333333333	-7.333333333
584	19.49	190.18	81.18	11.23	-12	3
585	19.52	189.82	81.27	2.72	-3	0
586	19.55	189.73	81.27	17.23	-18.33333333	-6
587	19.59	189.18	81.09	13.62	-15	0
588	19.62	188.73	81.09	7.34	-7.666666667	-3
589	19.65	188.5	81	9.92	-10.66666667	3
590	19.69	188.18	81.09	6.09	-6	-3
591	19.72	188	81	14.98	-16.66666667	0
592	19.75	187.5	81	9.92	-10.66666667	3
593	19.79	187.18	81.09	12.18	-12	-6
594	19.82	186.82	80.91	9.92	-10.66666667	3
595	19.85	186.5	81	0	0	0
596	19.89	186.5	81	23.32	-25.66666667	-3
597	19.92	185.73	80.91	7.34	-7.666666667	3
598	19.95	185.5	81	12.03	-4	-12.66666667
599	19.99	185.38	80.62	48.54	54	-4
600	20.02	187	80.5	15.19	16.66666667	2.666666667
601	20.05	187.5	80.58	11.53	-7.666666667	-10.33333333
602	20.09	187.27	80.27	10.82	-11.66666667	2
603	20.12	186.92	80.33	9.99	-11.33333333	0
604	20.15	186.58	80.33	9.48	-10.33333333	-2
605	20.19	186.27	80.27	8.37	-9	2
606	20.22	186	80.33	5.58	-2.666666667	-5.333333333
607	20.25	185.92	80.17	19.43	-21.66666667	-2.666666667
608	20.29	185.27	80.09	0	0	0
609	20.32	185.27	80.09	10.91	-11.66666667	2.666666667
610	20.35	184.92	80.17	12.49	-14	0
611	20.39	184.5	80.17	8.45	-7.666666667	-5.666666667
612	20.42	184.27	80	12.78	14	-2.666666667
613	20.45	184.69	79.92	36.69	41	0
614	20.49	185.92	79.92	0	0	0
615	20.52	185.92	79.92	12.49	-14	0
616	20.55	185.5	79.92	6.82	-7.666666667	-0.333333333
617	20.59	185.27	79.91	6.3	-6.333333333	3
618	20.62	185.08	80	5.58	-5.333333333	-2.666666667
619	20.65	184.92	79.92	0	0	0
620	20.69	184.92	79.92	21.03	-23	-5
621	20.72	184.23	79.77	21.03	23	5
622	20.75	184.92	79.92	32.56	36	-3
623	20.79	186	79.83	2.5	0	3
624	20.82	186	79.92	10.3	-11	-3
625	20.85	185.67	79.83	11.82	-13.33333333	-0.333333333
626	20.89	185.27	79.82	0	0	0
627	20.92	185.27	79.82	0	0	0
628	20.95	185.27	79.82	17.42	-19.33333333	1
629	20.99	184.69	79.85	6.44	-6.333333333	-3.333333333
630	21.02	184.5	79.75	8.31	-7.666666667	5.333333333
631	21.05	184.27	79.91	15.21	-16.66666667	-2
632	21.09	183.77	79.85	3.26	-2.666666667	2.333333333
633	21.12	183.69	79.92	24.32	27	2.666666667
634	21.15	184.5	80	14.98	16.66666667	0
635	21.19	185	80	2.5	0	2.666666667
636	21.22	185	80.08	3.53	-2.666666667	-2.666666667
637	21.25	184.92	80	2.5	2.666666667	0
638	21.29	185	80	15.8	-16.66666667	5.666666667
639	21.32	184.5	80.17	7.18	-7.666666667	-2.666666667
640	21.35	184.27	80.09	6.3	-6.333333333	-3
641	21.39	184.08	80	2.5	-2.666666667	0
642	21.42	184	80	9.51	-10.33333333	2.666666667
643	21.45	183.69	80.08	20.88	-23	-2.666666667
644	21.49	183	80	9.51	-10.33333333	2.666666667
645	21.52	182.69	80.08	0	0	0
646	21.56	182.69	80.08	20.88	-23	-2.666666667
647	21.59	182	80	20.88	23	2.666666667
648	21.62	182.69	80.08	19.7	20.66666667	-7.666666667
649	21.66	183.31	79.85	8.15	-7.666666667	5
650	21.69	183.08	80	0	0	0
651	21.72	183.08	80	2.5	-2.666666667	0
652	21.76	183	80	2.5	0	-2.666666667
653	21.79	183	79.92	8.69	-9	-3.333333333
654	21.82	182.73	79.82	8.19	-7.666666667	-5
655	21.86	182.5	79.67	15.8	-16.66666667	5.333333333
656	21.89	182	79.83	8.77	-9	-3.333333333
657	21.92	181.73	79.73	7.05	-7.666666667	-2
658	21.96	181.5	79.67	7.05	7.666666667	2
659	21.99	181.73	79.73	29.97	33.33333333	0
660	22.02	182.73	79.73	0	0	0
661	22.06	182.73	79.73	0	0	0
662	22.09	182.73	79.73	6.1	-5	-5
663	22.12	182.58	79.58	22.99	-25.33333333	2
664	22.16	181.82	79.64	6.11	-5	-4.666666667
665	22.19	181.67	79.5	4.47	2	4.666666667
666	22.22	181.73	79.64	7.94	-7.666666667	-4.666666667
667	22.26	181.5	79.5	6.72	-6.333333333	4
668	22.29	181.31	79.62	24.45	-27	-4
669	22.32	180.5	79.5	2.5	0	-2.666666667
670	22.36	180.5	79.42	14.98	-16.66666667	0
671	22.39	180	79.42	15.19	-16.66666667	2.666666667
672	22.42	179.5	79.5	2.5	0	-2.666666667
673	22.46	179.5	79.42	22.65	22.66666667	-11
674	22.49	180.18	79.09	7.71	6	-6
675	22.52	180.36	78.91	5.45	0	6
676	22.56	180.36	79.09	7.71	-6	-6
677	22.59	180.18	78.91	2.72	0	3
678	22.62	180.18	79	18.11	-20	-2.666666667
679	22.66	179.58	78.92	7.13	5	-6.333333333
680	22.69	179.73	78.73	17.23	-18.33333333	6
681	22.72	179.18	78.91	11.56	-9	-9
682	22.76	178.91	78.64	5.45	-6	0
683	22.79	178.73	78.64	22.34	-24.33333333	5.333333333
684	22.82	178	78.8	7.33	-6	-5.333333333
685	22.86	177.82	78.64	5.45	0	-6.333333333
686	22.89	177.82	78.45	2.72	-3	0
687	22.92	177.73	78.45	21.83	-24.33333333	-1
688	22.96	177	78.42	3.53	-2.666666667	-3
689	22.99	176.92	78.33	27.42	27	-14
690	23.02	177.73	77.91	16.25	11.66666667	-13.66666667
691	23.06	178.08	77.5	8.94	-8.666666667	4.666666667
692	23.09	177.82	77.64	7.71	-7.333333333	-4.666666667
693	23.12	177.6	77.5	3	-3.333333333	0
694	23.16	177.5	77.5	15.19	-16.66666667	-2.666666667
695	23.19	177	77.42	0	0	0
696	23.22	177	77.42	8.25	-9	1
697	23.26	176.73	77.45	21.83	-24.33333333	-1
698	23.29	176	77.42	3.53	-2.666666667	-3
699	23.32	175.92	77.33	5.38	-5	-3.333333333
700	23.36	175.77	77.23	18.1	-19.66666667	-4.666666667
701	23.39	175.18	77.09	7.95	-8.666666667	-0.333333333
702	23.42	174.92	77.08	14.56	-14	-8.333333333
703	23.46	174.5	76.83	9.8	-10.66666667	2.666666667
704	23.49	174.18	76.91	18.08	-20	-2.666666667
705	23.52	173.58	76.83	2.5	-2.666666667	0
706	23.56	173.5	76.83	15.02	-16.66666667	-1
707	23.59	173	76.8	25.42	24.33333333	-14.66666667
708	23.62	173.73	76.36	28.09	25.66666667	-17.66666667
709	23.66	174.5	75.83	0	0	0
710	23.69	174.5	75.83	11.22	-10.66666667	-6.333333333
711	23.72	174.18	75.64	15.01	-16	-4.666666667
712	23.76	173.7	75.5	5.99	-6.666666667	0
713	23.79	173.5	75.5	4.24	-3.333333333	-3.333333333
714	23.82	173.4	75.4	9.5	-10.66666667	0.666666667
715	23.86	173.08	75.42	10.62	-8.666666667	-8
716	23.89	172.82	75.18	10.17	-10.66666667	4
717	23.92	172.5	75.3	17.48	16.66666667	-10
718	23.96	173	75	0	0	0
719	23.99	173	75	0	0	0
720	24.02	173	75	29.97	-33.33333333	0
721	24.06	172	75	0	0	0
722	24.09	172	75	0	33.33333333	-33.33333333
723	24.12	173	74	0	0	0
724	24.16	173	74	0	0	0
725	24.19	173	74	0	0	0
726	24.22	173	74	0	0	0
727	24.26	173	74	29.97	-33.33333333	0
728	24.29	172	74	29.97	0	-33.33333333
729	24.32	172	73	29.97	-33.33333333	0
730	24.36	171	73	29.97	-33.33333333	0
731	24.39	170	73	0	0	0
732	24.42	170	73	0	0	0
733	24.46	170	73	0	0	0
734	24.49	170	73	29.97	-33.33333333	0
735	24.52	169	73	0	0	0
736	24.56	169	73	0	0	0
737	24.59	169	73	0	0	0
738	24.62	169	73	0	0	0
739	24.66	169	73	0	0	0
740	24.69	169	73	57.28	-57.66666667	-27.33333333
741	24.72	167.27	72.18	21.28	18.33333333	-15
742	24.76	167.82	71.73	36.35	39.33333333	9
743	24.79	169	72	0	0	0
744	24.83	169	72	0	0	0
745	24.86	169	72	0	0	0
746	24.89	169	72	29.97	0	-33.33333333
747	24.93	169	71	41.74	-43.33333333	-16.66666667
748	24.96	167.7	70.5	7.68	4	-7.666666667
749	24.99	167.82	70.27	6.09	-3	-6
750	25.03	167.73	70.09	27.79	-30.33333333	6
751	25.06	166.82	70.27	9.82	6	-9
752	25.09	167	70	12.73	-14	-2.666666667
753	25.13	166.58	69.92	17.66	-19.33333333	2.666666667
754	25.16	166	70	6.09	-6	-3
755	25.19	165.82	69.91	2.72	0	-3
756	25.23	165.82	69.82	16.57	-18.33333333	-3
757	25.26	165.27	69.73	8.46	-9	2.333333333
758	25.29	165	69.8	30.44	24.33333333	-23.66666667
759	25.33	165.73	69.09	40.87	36.33333333	-27.33333333
760	25.36	166.82	68.27	10.27	-10.66666667	4.333333333
761	25.39	166.5	68.4	7.3	-5.666666667	-6
762	25.43	166.33	68.22	9.66	-7.666666667	-7.333333333
763	25.46	166.1	68	9.48	-3.333333333	-10
764	25.49	166	67.7	13.4	-13.33333333	-6.666666667
765	25.53	165.6	67.5	12.61	-14	1.666666667
766	25.56	165.18	67.55	4.86	-3.333333333	-4.333333333
767	25.59	165.08	67.42	9.04	-8.666666667	-5
768	25.63	164.82	67.27	18.28	-18.33333333	9.333333333
769	25.66	164.27	67.55	10.52	-6.333333333	-10
770	25.69	164.08	67.25	8.21	-8.666666667	-2.333333333
771	25.73	163.82	67.18	10.62	-8	-8.666666667
772	25.76	163.58	66.92	9.64	-10.33333333	2.666666667
773	25.79	163.27	67	8.71	-9	-3.333333333
774	25.83	163	66.9	15.12	-16.66666667	-2.333333333
775	25.86	162.5	66.83	7.18	-7.666666667	2.666666667
776	25.89	162.27	66.91	15.73	4.333333333	-17
777	25.93	162.4	66.4	41.64	40	-23.33333333
778	25.96	163.6	65.7	5.42	6	-1
779	25.99	163.78	65.67	9.6	-6	-9
780	26.03	163.6	65.4	5.99	-6.666666667	0
781	26.06	163.4	65.4	0	0	0
782	26.09	163.4	65.4	17.85	-19.33333333	-4.333333333
783	26.13	162.82	65.27	2.72	0	-3
784	26.16	162.82	65.18	24.64	-27.33333333	-2.666666667
785	26.19	162	65.1	3	0	-3.333333333
786	26.23	162	65	7.71	-6	-6
787	26.26	161.82	64.82	22.49	-24.66666667	-5
788	26.29	161.08	64.67	9.15	-8.666666667	5
789	26.33	160.82	64.82	2.72	0	-3
790	26.36	160.82	64.73	16.35	-18.33333333	0
791	26.39	160.27	64.73	14.67	-15	-6
792	26.43	159.82	64.55	2.72	-3	0
793	26.46	159.73	64.55	19.27	-15.33333333	-15.33333333
794	26.49	159.27	64.09	2.72	0	3
795	26.53	159.27	64.18	3.85	-3	-3
796	26.56	159.18	64.09	34.14	33.33333333	-18
797	26.59	160.18	63.55	19.65	18.33333333	-12.33333333
798	26.63	160.73	63.18	19.57	-21	-6
799	26.66	160.1	63	7.52	5.666666667	-6
800	26.69	160.27	62.82	8.62	-3	-9
801	26.73	160.18	62.55	17.49	-19.33333333	-1.666666667
802	26.76	159.6	62.5	4.24	-3.333333333	-3.333333333
803	26.79	159.5	62.4	10.27	-10.66666667	-4.333333333
804	26.83	159.18	62.27	7.52	-6	-5.666666667
805	26.86	159	62.1	12.84	-14	-3.333333333
806	26.89	158.58	62	10.79	8	-9
807	26.93	158.82	61.73	36.35	26	-31
808	26.96	159.6	60.8	14.62	7.333333333	-14.66666667
809	26.99	159.82	60.36	6.63	-7.333333333	1.333333333
810	27.03	159.6	60.4	8.24	-9	-2.333333333
811	27.06	159.33	60.33	12.19	-7.666666667	-11
812	27.09	159.1	60	4.24	-3.333333333	-3.333333333
813	27.13	159	59.9	6.22	-6	3.333333333
814	27.16	158.82	60	16.35	-7.333333333	-16.66666667
815	27.19	158.6	59.5	12.61	-14	1.666666667
816	27.23	158.18	59.55	6.68	-6	-4.333333333
817	27.26	158	59.42	8.33	-9	-2
818	27.29	157.73	59.36	13.89	-15.33333333	-3
819	27.33	157.27	59.27	7.13	-6.333333333	5
820	27.36	157.08	59.42	9.81	-2.666666667	-10.66666667
821	27.39	157	59.1	10.05	-6	-9.333333333
822	27.43	156.82	58.82	23.97	22.66666667	-14
823	27.46	157.5	58.4	19.19	13.33333333	-16.66666667
824	27.49	157.9	57.9	14.98	-10	-13.33333333
825	27.53	157.6	57.5	3	-3.333333333	0
826	27.56	157.5	57.5	7.06	-5.666666667	-5.666666667
827	27.59	157.33	57.33	16.09	-17	-5
828	27.63	156.82	57.18	2.72	0	-3
829	27.66	156.82	57.09	7.08	-7.333333333	-3
830	27.69	156.6	57	18.23	-20	-3.333333333
831	27.73	156	56.9	7.6	-7.333333333	-4
832	27.76	155.78	56.78	12.5	-14	-1.666666667
833	27.79	155.36	56.73	6.09	-3	-6
834	27.83	155.27	56.55	2.72	-3	0
835	27.86	155.18	56.55	12.18	-12	-6.333333333
836	27.89	154.82	56.36	16.57	-18.33333333	-3
837	27.93	154.27	56.27	9.67	-9	-5.666666667
838	27.96	154	56.1	8.18	-9	-0.333333333
839	27.99	153.73	56.09	8.9	-7.666666667	-6.333333333
840	28.03	153.5	55.9	0	0	0
841	28.06	153.5	55.9	32.42	20	-30
842	28.1	154.1	55	9.67	5.666666667	-9
843	28.13	154.27	54.73	9.63	7.666666667	-7.666666667
844	28.16	154.5	54.5	3	0	-3.333333333
845	28.2	154.5	54.4	14.98	-13.33333333	-10
846	28.23	154.1	54.1	6.7	-3.333333333	-6.666666667
847	28.26	154	53.9	10.64	-11	-4
848	28.3	153.67	53.78	20.12	-22.33333333	-2.666666667
849	28.33	153	53.7	7.15	6	-5
850	28.36	153.18	53.55	17.49	-19.33333333	-1.666666667
851	28.4	152.6	53.5	12.61	-14	1.666666667
852	28.43	152.18	53.55	6.68	-6	-4.333333333
853	28.46	152	53.42	9.24	-9	-5
854	28.5	151.73	53.27	10.9	-12.33333333	0
855	28.53	151.36	53.27	6.09	-6	-3
856	28.56	151.18	53.18	13.89	-15	-3
857	28.6	150.73	53.09	16.35	-18.33333333	0
858	28.63	150.18	53.09	2.72	0	-3
859	28.66	150.18	53	15.89	-15	-9
860	28.7	149.73	52.73	25.12	21	-18.33333333
861	28.73	150.36	52.18	31.06	27.33333333	-21
862	28.76	151.18	51.55	5.62	-6	-1.666666667
863	28.8	151	51.5	13.42	-6	-13.66666667
864	28.83	150.82	51.09	15.77	-17.33333333	-3
865	28.86	150.3	51	8.21	-1	-9
866	28.9	150.27	50.73	6.09	-6	-3
867	28.93	150.09	50.64	11.56	-9	-9.333333333
868	28.96	149.82	50.36	9.6	-10.66666667	1.333333333
869	29	149.5	50.4	12.5	-14	0.666666667
870	29.03	149.08	50.42	8.1	-8.666666667	-2
871	29.06	148.82	50.36	3.09	3.333333333	-1
872	29.1	148.92	50.33	14.56	-14	-8.333333333
873	29.13	148.5	50.08	10.47	-7.666666667	-8.666666667
874	29.16	148.27	49.82	20.87	-23	3.333333333
875	29.2	147.58	49.92	5.58	-2.666666667	-5.666666667
876	29.23	147.5	49.75	18.03	-19.66666667	-3.666666667
877	29.26	146.91	49.64	3.85	-3	-3
878	29.3	146.82	49.55	9.63	-10.66666667	-1.666666667
879	29.33	146.5	49.5	4.24	-3.333333333	-3.333333333
880	29.36	146.4	49.4	37.72	31	-28
881	29.4	147.33	48.56	7.45	-3.666666667	-7.666666667
882	29.43	147.22	48.33	10.64	-4	-11
883	29.46	147.1	48	6.7	-3.333333333	-6.666666667
884	29.5	147	47.8	8.99	0	-10
885	29.53	147	47.5	6.81	-6	-4.666666667
886	29.56	146.82	47.36	19.83	-21.33333333	6.333333333
887	29.6	146.18	47.55	4.86	-3.333333333	-4.333333333
888	29.63	146.08	47.42	12.59	-8.666666667	-11
889	29.66	145.82	47.09	7.04	-8	-0.333333333
890	29.7	145.58	47.08	11.5	-12.66666667	0.666666667
891	29.73	145.2	47.1	12.79	-12.66666667	-6.333333333
892	29.76	144.82	46.91	2.72	0	-3
893	29.8	144.82	46.82	16.57	-18.33333333	-3
894	29.83	144.27	46.73	13.89	-3	-15.33333333
895	29.86	144.18	46.27	14.67	-15	6
896	29.9	143.73	46.45	6.95	-7.666666667	1.666666667
897	29.93	143.5	46.5	15.19	-16.66666667	-2.666666667
898	29.96	143	46.42	12.73	-9	-11
899	30	142.73	46.09	13.62	-15.33333333	0
900	30.03	142.27	46.09	23.48	24.33333333	-9.666666667
901	30.06	143	45.8	26.92	24.33333333	-17.66666667
902	30.1	143.73	45.27	0	0	0
903	30.13	143.73	45.27	10.82	-2	-11.66666667
904	30.16	143.67	44.92	18.18	-19	-7.333333333
905	30.2	143.1	44.7	5.24	2.666666667	-5
906	30.23	143.18	44.55	15.08	-16	-5
907	30.26	142.7	44.4	5.99	-6.666666667	0
908	30.3	142.5	44.4	12.65	-14	-2.333333333
909	30.33	142.08	44.33	8.15	-8.666666667	-2
910	30.36	141.82	44.27	12.72	-14	-2.333333333
911	30.4	141.4	44.2	13.4	-13.33333333	-6.666666667
912	30.43	141	44	3	0	-3.333333333
913	30.46	141	43.9	12.84	-14	3.333333333
914	30.5	140.58	44	3.53	-2.666666667	-2.666666667
915	30.53	140.5	43.92	14.99	-16.66666667	-0.666666667
916	30.56	140	43.9	9.67	-9	-5.666666667
917	30.6	139.73	43.73	6.86	-7.666666667	-1
918	30.63	139.5	43.7	20.45	-22.66666667	1
919	30.66	138.82	43.73	33.26	30.33333333	-21.33333333
920	30.7	139.73	43.09	21.28	18	-15
921	30.73	140.27	42.64	7.94	7.666666667	-4.666666667
922	30.76	140.5	42.5	9.63	-10.66666667	1.666666667
923	30.8	140.18	42.55	9.82	-9	-6.333333333
924	30.83	139.91	42.36	3.85	-3	-3
925	30.86	139.82	42.27	8.62	-3	-9
926	30.9	139.73	42	22	-24.33333333	3.333333333
927	30.93	139	42.1	5.99	0	-6.666666667
928	30.96	139	41.9	7.52	-6	-5.666666667
929	31	138.82	41.73	17.23	-18.33333333	6
930	31.03	138.27	41.91	14.67	-15	-6
931	31.06	137.82	41.73	3.85	-3	-3
932	31.1	137.73	41.64	18.05	-18.66666667	-7.333333333
933	31.13	137.17	41.42	5.58	-5.666666667	-3
934	31.16	137	41.33	9.08	6	-8
935	31.2	137.18	41.09	32.92	33.33333333	-15
936	31.23	138.18	40.64	3.85	3	-3
937	31.26	138.27	40.55	2.72	-3	0
938	31.3	138.18	40.55	13.62	-9	-12.33333333
939	31.33	137.91	40.18	6.09	3	-6
940	31.36	138	40	8.99	0	-10
941	31.4	138	39.7	14.98	-16.66666667	0
942	31.43	137.5	39.7	15.28	-16.66666667	3.333333333
943	31.47	137	39.8	8.1	-3	-8.333333333
944	31.5	136.91	39.55	5.45	-6	0
945	31.53	136.73	39.55	8.09	-7.666666667	-5
946	31.57	136.5	39.4	15.12	-16.66666667	-2.333333333
947	31.6	136	39.33	8.37	-9	-2
948	31.63	135.73	39.27	19.38	-21.66666667	2
949	31.67	135.08	39.33	7.84	3.333333333	-8
950	31.7	135.18	39.09	20.69	-22.66666667	3.666666667
951	31.73	134.5	39.2	7.56	-7.666666667	-3.666666667
952	31.77	134.27	39.09	8.62	-9	-3
953	31.8	134	39	33.51	33.33333333	-16.66666667
954	31.83	135	38.5	17.48	16.66666667	-10
955	31.87	135.5	38.2	13.4	-13.33333333	-6.666666667
956	31.9	135.1	38	11.37	8.666666667	-9
957	31.93	135.36	37.73	11.11	-12	2.333333333
958	31.97	135	37.8	7.33	-6	-5.333333333
959	32	134.82	37.64	7.71	-7.333333333	-4.666666667
960	32.03	134.6	37.5	4.24	-3.333333333	-3.333333333
961	32.07	134.5	37.4	14.99	-16.66666667	0.666666667
962	32.1	134	37.42	3.53	-2.666666667	-3
963	32.13	133.92	37.33	16.67	-18.66666667	-2
964	32.17	133.36	37.27	6.09	-6	-3
965	32.2	133.18	37.18	13.89	-15	-3
966	32.23	132.73	37.09	13.89	-15.33333333	-3
967	32.27	132.27	37	8.71	-9	-3.333333333
968	32.3	132	36.9	32.28	33.33333333	-13.33333333
969	32.33	133	36.5	22.34	22.33333333	-11
970	32.37	133.67	36.17	2.5	0	-3
971	32.4	133.67	36.08	12.91	8	-11.66666667
972	32.43	133.91	35.73	16.35	-18.33333333	0
973	32.47	133.36	35.73	6.09	-6	-3
974	32.5	133.18	35.64	10.9	-12	0
975	32.53	132.82	35.64	3.85	-3	-3
976	32.57	132.73	35.55	16.86	-18.66666667	-1.666666667
977	32.6	132.17	35.5	5.83	-5.666666667	-3.333333333
978	32.63	132	35.4	5.69	-6	1.666666667
979	32.67	131.82	35.45	14.67	-15.33333333	-6
980	32.7	131.36	35.27	7.71	-6	-6
981	32.73	131.18	35.09	0	0	0
982	32.77	131.18	35.09	20.61	-22.66666667	-3
983	32.8	130.5	35	30.89	33.33333333	-8.333333333
984	32.83	131.5	34.75	18.01	16.66666667	-11
985	32.87	132	34.42	8.9	6	-8
986	32.9	132.18	34.18	7.71	-6	-6
987	32.93	132	34	12.73	-14	-2.666666667
988	32.97	131.58	33.92	2.5	0	-3
989	33	131.58	33.83	12.25	-13.33333333	2.666666667
990	33.03	131.18	33.91	13.62	-12	-9
991	33.07	130.82	33.64	2.72	0	3
992	33.1	130.82	33.73	9.56	-10.66666667	0.666666667
993	33.13	130.5	33.75	8.57	-6.333333333	-7
994	33.17	130.31	33.54	17.4	-19.33333333	0.333333333
995	33.2	129.73	33.55	5.79	-5	-4.333333333
996	33.23	129.58	33.42	23.25	-25.33333333	4.333333333
997	33.27	128.82	33.55	3.85	-3	-3.333333333
998	33.3	128.73	33.45	19.27	15	-15
999	33.33	129.18	33	28.04	30	-8.333333333
1000	33.37	130.08	32.75	3.53	3	-2.666666667
1001	33.4	130.17	32.67	7.77	-8.666666667	-1
1002	33.43	129.91	32.64	2.72	-3	0
1003	33.47	129.82	32.64	8.55	6	-7.333333333
1004	33.5	130	32.42	18.8	-20.66666667	4
1005	33.53	129.38	32.54	12.3	-6.666666667	-12
1006	33.57	129.18	32.18	2.72	0	-3
1007	33.6	129.18	32.09	17.94	-20	-0.333333333
1008	33.63	128.58	32.08	9.31	-10.33333333	0.333333333
1009	33.67	128.27	32.09	3.85	-3	-3
1010	33.7	128.18	32	8.33	-8.666666667	2.666666667
1011	33.73	127.92	32.08	19.99	-21.66666667	-5.666666667
1012	33.77	127.27	31.91	32.14	35.33333333	-5.333333333
1013	33.8	128.33	31.75	30.44	31.33333333	-13
1014	33.83	129.27	31.36	12.18	-12	6.333333333
1015	33.87	128.91	31.55	2.72	-3	0
1016	33.9	128.82	31.55	10.48	-10.66666667	-5
1017	33.93	128.5	31.4	11.5	-7.666666667	-10.33333333
1018	33.97	128.27	31.09	3.85	-3	-3
1019	34	128.18	31	6.22	-6	-3.333333333
1020	34.03	128	30.9	5.98	-6	-2.666666667
1021	34.07	127.82	30.82	9.55	-10.66666667	0.333333333
1022	34.1	127.5	30.83	20.68	-22.66666667	-3.333333333
1023	34.13	126.82	30.73	2.72	-3	0
1024	34.17	126.73	30.73	7.15	-7.666666667	2.333333333
1025	34.2	126.5	30.8	17.48	-16.66666667	-10
1026	34.23	126	30.5	16.4	12	-13.66666667
1027	34.27	126.36	30.09	34.17	38	-3
1028	34.3	127.5	30	2.5	0	-2.666666667
1029	34.33	127.5	29.92	14.99	-16.66666667	-0.666666667
1030	34.37	127	29.9	0	0	0
1031	34.4	127	29.9	7.52	-6	-5.666666667
1032	34.43	126.82	29.73	2.72	-3	0
1033	34.47	126.73	29.73	9.63	-7.666666667	-7.666666667
1034	34.5	126.5	29.5	9.71	-9.333333333	5.666666667
1035	34.53	126.22	29.67	17.39	-16.33333333	-10.33333333
1036	34.57	125.73	29.36	10.9	-12.33333333	0
1037	34.6	125.36	29.36	11.95	-12	-5.333333333
1038	34.63	125	29.2	3	0	3.333333333
1039	34.67	125	29.3	20.07	-21.33333333	-7
1040	34.7	124.36	29.09	2.72	-3	0
1041	34.74	124.27	29.09	41.78	46.66666667	0.666666667
1042	34.77	125.67	29.11	0	0	0
1043	34.8	125.67	29.11	13.27	-13.33333333	-6.666666667
1044	34.84	125.27	28.91	8.8	-9	-3.666666667
1045	34.87	125	28.8	5.61	-3	-5.333333333
1046	34.9	124.91	28.64	7.13	3	-7.333333333
1047	34.94	125	28.42	12.25	-13.33333333	2.666666667
1048	34.97	124.6	28.5	9.83	-8	-7.666666667
1049	35	124.36	28.27	7.71	-6	-6
1050	35.04	124.18	28.09	20.69	-22.66666667	3.666666667
1051	35.07	123.5	28.2	8.74	9.333333333	-3
1052	35.1	123.78	28.11	34.27	34.66666667	-15.66666667
1053	35.14	124.82	27.64	12.35	13.33333333	-2.666666667
1054	35.17	125.22	27.56	9.39	-10.33333333	-0.333333333
1055	35.2	124.91	27.55	17.32	6.333333333	-18.33333333
1056	35.24	125.1	27	10.21	-10.66666667	3.666666667
1057	35.27	124.78	27.11	8.74	-9.333333333	3
1058	35.3	124.5	27.2	13.4	-13.33333333	-6.666666667
1059	35.34	124.1	27	4.24	-3.333333333	-3.333333333
1060	35.37	124	26.9	5.98	-6	-2.666666667
1061	35.4	123.82	26.82	9.55	-10.66666667	-0.666666667
1062	35.44	123.5	26.8	11.09	-9.333333333	-8
1063	35.47	123.22	26.56	6.86	-7.333333333	-2
1064	35.5	123	26.5	15.28	-16.66666667	-3.333333333
1065	35.54	122.5	26.4	19.19	16.66666667	-13.33333333
1066	35.57	123	26	37.23	40.66666667	-7.333333333
1067	35.6	124.22	25.78	5.18	-4	4
1068	35.64	124.1	25.9	3	-3.333333333	0
1069	35.67	124	25.9	9.66	-7.333333333	-7.666666667
1070	35.7	123.78	25.67	11.23	-2.666666667	-12.33333333
1071	35.74	123.7	25.3	8.48	-6.666666667	-6.666666667
1072	35.77	123.5	25.1	15.64	-16.66666667	5
1073	35.8	123	25.25	7.85	-7.333333333	-4.666666667
1074	35.84	122.78	25.11	3.33	0	-3.666666667
1075	35.87	122.78	25	26.64	-29.66666667	0
1076	35.9	121.89	25	4.71	-3.666666667	3.666666667
1077	35.94	121.78	25.11	3.33	0	-3.666666667
1078	35.97	121.78	25	30.15	-33.33333333	3.666666667
1079	36	120.78	25.11	3.33	0	-3.666666667
1080	36.04	120.78	25	18.84	14.66666667	-14.66666667
1081	36.07	121.22	24.56	34.28	33.33333333	-18.66666667
1082	36.1	122.22	24	0	0	0
1083	36.14	122.22	24	7.02	-4	-6.666666667
1084	36.17	122.1	23.8	9.68	-10.66666667	-0.666666667
1085	36.2	121.78	23.78	6.66	0	-7.333333333
1086	36.24	121.78	23.56	19.63	-21.66666667	-2
1087	36.27	121.13	23.5	10.41	6.666666667	-9.333333333
1088	36.3	121.33	23.22	16.98	-18.33333333	-3.666666667
1089	36.34	120.78	23.11	3.33	0	-3.666666667
1090	36.37	120.78	23	16.98	-18.66666667	3.666666667
1091	36.4	120.22	23.11	13.73	-14.66666667	-3.666666667
1092	36.44	119.78	23	8.32	-9.333333333	0
1093	36.47	119.5	23	15.28	-16.66666667	-3.333333333
1094	36.5	119	22.9	7.3	-7.333333333	3.333333333
1095	36.54	118.78	23	8.02	-6	-6.666666667
1096	36.57	118.6	22.8	20.04	20.66666667	-8
1097	36.6	119.22	22.56	21.32	18.66666667	-15
1098	36.64	119.78	22.11	0	0	0
1099	36.67	119.78	22.11	0	0	0
1100	36.7	119.78	22.11	16.65	-15	-11
1101	36.74	119.33	21.78	3.33	-3.666666667	0
1102	36.77	119.22	21.78	6.69	-7.333333333	0.666666667
1103	36.8	119	21.8	0	0	0
1104	36.84	119	21.8	23.41	-20	-16.66666667
1105	36.87	118.4	21.3	5.21	-4.333333333	-4
1106	36.9	118.27	21.18	18.29	-20	-2.333333333
1107	36.94	117.67	21.11	14.89	-15	7.333333333
1108	36.97	117.22	21.33	5.42	-4	-4.333333333
1109	37	117.1	21.2	3	-3.333333333	0
1110	37.04	117	21.2	7.17	-7.333333333	-3
1111	37.07	116.78	21.11	32.39	34.66666667	-9.666666667
1112	37.1	117.82	20.82	12.17	13.33333333	-1.333333333
1113	37.14	118.22	20.78	6.66	0	-7.333333333
1114	37.17	118.22	20.56	3.33	0	3.666666667
1115	37.2	118.22	20.67	12.85	-7.333333333	-12.33333333
1116	37.24	118	20.3	23.71	-26	4.666666667
1117	37.27	117.22	20.44	3.33	0	-3.666666667
1118	37.3	117.22	20.33	14.89	-14.66666667	-7.333333333
1119	37.34	116.78	20.11	3.33	-3.666666667	0
1120	37.37	116.67	20.11	6	-5.666666667	-3.666666667
1121	37.4	116.5	20	21.9	-24	3.666666667
1122	37.44	115.78	20.11	3.33	-3.666666667	0
1123	37.47	115.67	20.11	20.26	-22.33333333	-3.666666667
1124	37.5	115	20	7.45	-7.333333333	3.666666667
1125	37.54	114.78	20.11	8.97	-9.333333333	-3.666666667
1126	37.57	114.5	20	21.9	-24	3.666666667
1127	37.6	113.78	20.11	6.66	0	-7.333333333
1128	37.64	113.78	19.89	6.67	7.333333333	-0.333333333
1129	37.67	114	19.88	24.13	26	-7
1130	37.7	114.78	19.67	13.73	14.66666667	-3.666666667
1131	37.74	115.22	19.56	0	0	0
1132	37.77	115.22	19.56	6.86	-7.333333333	-2
1133	37.8	115	19.5	14.98	-16.66666667	0
1134	37.84	114.5	19.5	0	0	0
1135	37.87	114.5	19.5	8.49	-9.333333333	2
1136	37.9	114.22	19.56	6.86	-7.333333333	-2
1137	37.94	114	19.5	14.98	-16.66666667	0
1138	37.97	113.5	19.5	0	0	0
1139	38.01	113.5	19.5	14.98	-16.66666667	0
1140	38.04	113	19.5	14.98	-16.66666667	0
1141	38.07	112.5	19.5	0	0	0
1142	38.11	112.5	19.5	14.98	-16.66666667	0
1143	38.14	112	19.5	14.98	-16.66666667	0
1144	38.17	111.5	19.5	0	0	0
1145	38.21	111.5	19.5	23.19	24	-9.333333333
1146	38.24	112.22	19.22	11.77	9.333333333	9.333333333
1147	38.27	112.5	19.5	3.75	0	4.333333333
1148	38.31	112.5	19.63	0	0	0
1149	38.34	112.5	19.63	23.6	-26.33333333	-2
1150	38.37	111.71	19.57	8.36	-7	6
1151	38.41	111.5	19.75	0	0	0
1152	38.44	111.5	19.75	0	0	0
1153	38.47	111.5	19.75	18.33	-20.33333333	1
1154	38.51	110.89	19.78	7.45	-7.333333333	3.666666667
1155	38.54	110.67	19.89	13.32	-15	0
1156	38.57	110.22	19.89	13.32	-14.66666667	0
1157	38.61	109.78	19.89	3.33	-3.666666667	0
1158	38.64	109.67	19.89	14.89	-15	-7.333333333
1159	38.67	109.22	19.67	12.01	-11	7.333333333
1160	38.71	108.89	19.89	12.38	-13	-4.666666667
1161	38.74	108.5	19.75	8.69	-9.333333333	-2.666666667
1162	38.77	108.22	19.67	17.93	-18.33333333	7.333333333
1163	38.81	107.67	19.89	25.2	27.66666667	3.666666667
1164	38.84	108.5	20	36.64	40.33333333	4.666666667
1165	38.87	109.71	20.14	4.28	0	5
1166	38.91	109.71	20.29	15.63	-17	-3
1167	38.94	109.2	20.2	10.81	-6.666666667	10
1168	38.97	109	20.5	15.8	-16.66666667	5.666666667
1169	39.01	108.5	20.67	6.58	-7	1.333333333
1170	39.04	108.29	20.71	6.05	-5	5
1171	39.07	108.14	20.86	0	0	0
1172	39.11	108.14	20.86	12.84	-14.33333333	0
1173	39.14	107.71	20.86	12.84	-14	0
1174	39.17	107.29	20.86	8.56	0	9.333333333
1175	39.21	107.29	21.14	23.93	-26.33333333	-4.666666667
1176	39.24	106.5	21	3.75	-4	0
1177	39.27	106.38	21	26.22	-29.33333333	0
1178	39.31	105.5	21	0	0	0
1179	39.34	105.5	21	0	0	0
1180	39.37	105.5	21	29.97	-33.33333333	0
1181	39.41	104.5	21	0	0	0
1182	39.44	104.5	21	34.85	26.33333333	28.66666667
1183	39.47	105.29	21.86	36.64	40.33333333	4.666666667
1184	39.51	106.5	22	3.75	0	4.333333333
1185	39.54	106.5	22.13	15.45	-16.66666667	-4.333333333
1186	39.57	106	22	9.57	-4.666666667	9.666666667
1187	39.61	105.86	22.29	7.72	4.666666667	7
1188	39.64	106	22.5	14.98	-16.66666667	0
1189	39.67	105.5	22.5	0	0	0
1190	39.71	105.5	22.5	14.98	-16.66666667	0
1191	39.74	105	22.5	14.98	-16.66666667	0
1192	39.77	104.5	22.5	9.08	-7	7
1193	39.81	104.29	22.71	4.28	0	-4.666666667
1194	39.84	104.29	22.57	19.15	-19.33333333	9.666666667
1195	39.87	103.71	22.86	10.28	-7	9
1196	39.91	103.5	23.13	0	0	0
1197	39.94	103.5	23.13	34.08	33.33333333	18
1198	39.97	104.5	23.67	24.23	26.33333333	6.333333333
1199	40.01	105.29	23.86	15.25	-17	1
1200	40.04	104.78	23.89	5.66	-5	3.666666667
1201	40.07	104.63	24	0	0	0
1202	40.11	104.63	24	9.35	-10	3.666666667
1203	40.14	104.33	24.11	3.33	0	3.666666667
1204	40.17	104.33	24.22	13.19	-14.33333333	2.666666667
1205	40.21	103.9	24.3	14.98	-13.33333333	10
1206	40.24	103.5	24.6	9.54	-9.333333333	-5.333333333
1207	40.27	103.22	24.44	0	0	0
1208	40.31	103.22	24.44	26.85	-29.66666667	-3.666666667
1209	40.34	102.33	24.33	4.71	-3.666666667	3.666666667
1210	40.37	102.22	24.44	10.15	-7.333333333	8.666666667
1211	40.41	102	24.7	8.99	0	10
1212	40.44	102	25	37.97	40.66666667	11
1213	40.47	103.22	25.33	9.61	6	9
1214	40.51	103.4	25.6	7.53	-6	6
1215	40.54	103.22	25.78	9.42	-7.333333333	7.333333333
1216	40.57	103	26	0	0	0
1217	40.61	103	26	18.95	-20	-6.666666667
1218	40.64	102.4	25.8	7.31	-7.333333333	3.666666667
1219	40.67	102.18	25.91	6.09	-6	3
1220	40.71	102	26	6.09	-6	3
1221	40.74	101.82	26.09	24.67	-27.33333333	-3
1222	40.77	101	26	19.19	16.66666667	13.33333333
1223	40.81	101.5	26.4	41	42.66666667	16.33333333
1224	40.84	102.78	26.89	0	0	0
1225	40.87	102.78	26.89	0	0	0
1226	40.91	102.78	26.89	15.15	-17	0.666666667
1227	40.94	102.27	26.91	8.62	-9	3
1228	40.97	102	27	3	0	3.333333333
1229	41.01	102	27.1	7.52	-6	5.666666667
1230	41.04	101.82	27.27	24.62	-27.33333333	-2.333333333
1231	41.07	101	27.2	5.61	-3	5.333333333
1232	41.11	100.91	27.36	6.09	-6	3
1233	41.14	100.73	27.45	15.57	-17	-4
1234	41.17	100.22	27.33	10.4	-7.333333333	9
1235	41.21	100	27.6	3	0	3.333333333
1236	41.24	100	27.7	8.21	-9	1
1237	41.27	99.73	27.73	14.67	-15.33333333	6
1238	41.31	99.27	27.91	29.97	33.33333333	0
1239	41.34	100.27	27.91	22.53	24.33333333	6.333333333
1240	41.38	101	28.1	5.98	-6	2.666666667
1241	41.41	100.82	28.18	2.72	0	3
1242	41.44	100.82	28.27	14.64	-16.33333333	2
1243	41.48	100.33	28.33	10.76	-11	-4.333333333
1244	41.51	100	28.2	9.37	-6	8.333333333
1245	41.54	99.82	28.45	0	0	0
1246	41.58	99.82	28.45	17.23	-18.33333333	6.333333333
1247	41.61	99.27	28.64	8.25	-9	-1.333333333
1248	41.64	99	28.6	8.25	-9	1.333333333
1249	41.68	98.73	28.64	2.72	-3	0
1250	41.71	98.64	28.64	19.17	-21.33333333	2
1251	41.74	98	28.7	3	0	3.333333333
1252	41.78	98	28.8	16.14	-16.66666667	6.666666667
1253	41.81	97.5	29	9.92	-10.66666667	-3
1254	41.84	97.18	28.91	12.12	-13.33333333	-0.666666667
1255	41.88	96.78	28.89	21.99	21.33333333	12
1256	41.91	97.42	29.25	21.34	22	8.333333333
1257	41.94	98.08	29.5	5.4	-5.666666667	-1.666666667
1258	41.98	97.91	29.45	2.72	-3	0
1259	42.01	97.82	29.45	6.68	-7.333333333	1.666666667
1260	42.04	97.6	29.5	9.83	-8	7.666666667
1261	42.08	97.36	29.73	2.72	-3	0
1262	42.11	97.27	29.73	13.89	-15	-3
1263	42.14	96.82	29.64	4.41	-1.333333333	4.666666667
1264	42.18	96.78	29.78	24.24	-26	7.333333333
1265	42.21	96	30	3	3.333333333	0
1266	42.24	96.1	30	45.65	46.66666667	20
1267	42.28	97.5	30.6	19.19	16.66666667	13.33333333
1268	42.31	98	31	8.62	-9	-3
1269	42.34	97.73	30.91	9.98	9	6.333333333
1270	42.38	98	31.1	21.17	-22.33333333	7.666666667
1271	42.41	97.33	31.33	9	-8.333333333	5.666666667
1272	42.44	97.08	31.5	8.94	-8.666666667	-4.666666667
1273	42.48	96.82	31.36	2.72	0	3
1274	42.51	96.82	31.45	9.63	-10.66666667	1.666666667
1275	42.54	96.5	31.5	18.17	-19.66666667	-4.666666667
1276	42.58	95.91	31.36	7.71	-6	6.333333333
1277	42.61	95.73	31.55	15.41	-12.33333333	12
1278	42.64	95.36	31.91	10.9	-12	-0.333333333
1279	42.68	95	31.9	8.53	-9	-2.666666667
1280	42.71	94.73	31.82	17.23	18	6
1281	42.74	95.27	32	37.54	41	8.333333333
1282	42.78	96.5	32.25	0	0	0
1283	42.81	96.5	32.25	9.16	7.666666667	6.666666667
1284	42.84	96.73	32.45	16.42	-17	7.333333333
1285	42.88	96.22	32.67	6.66	0	-7.666666667
1286	42.91	96.22	32.44	17.08	-16.33333333	9.666666667
1287	42.94	95.73	32.73	0	0	0
1288	42.98	95.73	32.73	21.9	-24.33333333	2.333333333
1289	43.01	95	32.8	8.46	-9	-2.333333333
1290	43.04	94.73	32.73	0	0	0
1291	43.08	94.73	32.73	14.67	-15.33333333	6
1292	43.11	94.27	32.91	8.8	-9	-3.666666667
1293	43.14	94	32.8	12.53	-14	1
1294	43.18	93.58	32.83	12.25	-13.33333333	2.666666667
1295	43.21	93.18	32.91	30.46	33.33333333	6
1296	43.24	94.18	33.09	19.83	21.33333333	6
1297	43.28	94.82	33.27	2.72	0	3
1298	43.31	94.82	33.36	10.37	-10.66666667	4.666666667
1299	43.34	94.5	33.5	7.94	-7.666666667	-4.666666667
1300	43.38	94.27	33.36	10.9	-12	0
1301	43.41	93.91	33.36	2.72	0	3
1302	43.44	93.91	33.45	5.45	-6	0
1303	43.48	93.73	33.45	10.73	-11	5
1304	43.51	93.4	33.6	17.97	-19.33333333	-5
1305	43.54	92.82	33.45	15.41	12	12.33333333
1306	43.58	93.18	33.82	31.06	33.33333333	9
1307	43.61	94.18	34.09	2.72	3	0
1308	43.64	94.27	34.09	0	0	0
1309	43.68	94.27	34.09	2.72	-3	0
1310	43.71	94.18	34.09	11.56	-9	9
1311	43.74	93.91	34.36	10.12	-10.33333333	4.666666667
1312	43.78	93.6	34.5	10.63	-11	4.666666667
1313	43.81	93.27	34.64	2.72	0	3
1314	43.84	93.27	34.73	9.02	-9	-4.333333333
1315	43.88	93	34.6	9.02	-9	4.333333333
1316	43.91	92.73	34.73	14.67	-15.33333333	6
1317	43.94	92.27	34.91	8.8	-9	-3.666666667
1318	43.98	92	34.8	15.02	-16.66666667	1
1319	44.01	91.5	34.83	9.8	-10.66666667	2.666666667
1320	44.04	91.18	34.91	11.12	10.66666667	6.333333333
1321	44.08	91.5	35.1	35.68	38	11.66666667
1322	44.11	92.64	35.45	4.31	-4.666666667	1.666666667
1323	44.14	92.5	35.5	3	0	-3.333333333
1324	44.18	92.5	35.4	17.74	-19.66666667	-1.333333333
1325	44.21	91.91	35.36	7.48	-7	4.666666667
1326	44.24	91.7	35.5	3	-3.333333333	0
1327	44.28	91.6	35.5	4.24	-3.333333333	3.333333333
1328	44.31	91.5	35.6	10.27	-10.66666667	4.333333333
1329	44.34	91.18	35.73	12.2	-13.33333333	1.666666667
1330	44.38	90.78	35.78	15.64	-17	4.333333333
1331	44.41	90.27	35.91	3.85	-3	3
1332	44.44	90.18	36	6.22	-6	3.333333333
1333	44.48	90	36.1	19.07	-21.33333333	-0.333333333
1334	44.51	89.36	36.09	25.85	27.33333333	9
1335	44.54	90.18	36.36	34.46	36.33333333	12.33333333
1336	44.58	91.27	36.73	2.72	-3	0
1337	44.61	91.18	36.73	9.82	-6	9
1338	44.65	91	37	0	0	0
1339	44.68	91	37	19.07	-21.33333333	0
1340	44.71	90.36	37	3.85	-3	3
1341	44.75	90.27	37.09	8.8	-9	3.666666667
1342	44.78	90	37.2	3.49	-3	2.333333333
1343	44.81	89.91	37.27	12.67	-13.66666667	-3.333333333
1344	44.85	89.5	37.17	12.86	10.66666667	9.333333333
1345	44.88	89.82	37.45	43.08	45.33333333	15.33333333
1346	44.91	91.18	37.91	0	0	0
1347	44.95	91.18	37.91	6.09	-6	3
1348	44.98	91	38	0	0	0
1349	45.01	91	38	6.09	-6	3
1350	45.05	90.82	38.09	17.23	-18.33333333	-6
1351	45.08	90.27	37.91	8.62	-9	3
1352	45.11	90	38	3	0	3.333333333
1353	45.15	90	38.1	9.67	-9	5.666666667
1354	45.18	89.73	38.27	13.08	12.33333333	7.666666667
1355	45.21	90.1	38.5	34.66	36	13.66666667
1356	45.25	91.18	38.91	2.72	0	3
1357	45.28	91.18	39	5.45	-6	0
1358	45.31	91	39	3	0	3.333333333
1359	45.35	91	39.1	5.98	-6	2.666666667
1360	45.38	90.82	39.18	2.72	0	3
1361	45.41	90.82	39.27	24.62	-27.33333333	-2.333333333
1362	45.45	90	39.2	0	0	0
1363	45.48	90	39.2	3.49	-3	2.333333333
1364	45.51	89.91	39.27	7.71	-6	6
1365	45.55	89.73	39.45	21.84	-24.33333333	1.666666667
1366	45.58	89	39.5	9.14	-9	-4.666666667
1367	45.61	88.73	39.36	0	0	0
1368	45.65	88.73	39.36	6.9	-7.666666667	1.333333333
1369	45.68	88.5	39.4	20.5	-22.66666667	1.666666667
1370	45.71	87.82	39.45	45.1	45.33333333	21.33333333
1371	45.75	89.18	40.09	19.83	21.33333333	6
1372	45.78	89.82	40.27	24.62	-27.33333333	-2.333333333
1373	45.81	89	40.2	0	0	0
1374	45.85	89	40.2	5.61	-3	5.333333333
1375	45.88	88.91	40.36	3.85	-3	3
1376	45.91	88.82	40.45	2.72	-3	0
1377	45.95	88.73	40.45	13.89	-15.33333333	-3
1378	45.98	88.27	40.36	13.89	-3	15.33333333
1379	46.01	88.18	40.82	7.96	-8.666666667	0.333333333
1380	46.05	87.92	40.83	19.3	-21.66666667	-0.333333333
1381	46.08	87.27	40.82	3.85	-3	3
1382	46.11	87.18	40.91	0	0	0
1383	46.15	87.18	40.91	20.69	-22.66666667	-3.666666667
1384	46.18	86.5	40.8	38.52	41	12.66666667
1385	46.21	87.73	41.18	3.85	3	3
1386	46.25	87.82	41.27	5.45	0	6
1387	46.28	87.82	41.45	0	0	0
1388	46.31	87.82	41.45	7.86	-7.333333333	5
1389	46.35	87.6	41.6	8.99	0	10
1390	46.38	87.6	41.9	12.54	-14	0.333333333
1391	46.41	87.18	41.91	0	0	0
1392	46.45	87.18	41.91	6.09	-6	3
1393	46.48	87	42	21.97	-24.33333333	-3
1394	46.51	86.27	41.91	2.72	-3	0
1395	46.55	86.18	41.91	6.09	-6	3
1396	46.58	86	42	21.97	-24.33333333	-3
1397	46.61	85.27	41.91	11.95	-9	9.666666667
1398	46.65	85	42.2	5.48	-6	-0.666666667
1399	46.68	84.82	42.18	9.55	-10.66666667	-0.333333333
1400	46.71	84.5	42.17	9.8	-10.66666667	-2.666666667
1401	46.75	84.18	42.09	13.62	-12	9
1402	46.78	83.82	42.36	22.79	22.66666667	11.33333333
1403	46.81	84.5	42.7	17.48	16.66666667	10
1404	46.85	85	43	3	0	3.333333333
1405	46.88	85	43.1	0	0	0
1406	46.91	85	43.1	3	0	3.333333333
1407	46.95	85	43.2	14.98	-13.33333333	10
1408	46.98	84.6	43.5	3	-3.333333333	0
1409	47.01	84.5	43.5	17.48	-16.66666667	-10
1410	47.05	84	43.2	8.1	-3	8.333333333
1411	47.08	83.91	43.45	12.34	-13.66666667	1.666666667
1412	47.11	83.5	43.5	9.63	-10.66666667	-1.666666667
1413	47.15	83.18	43.45	10.9	-12	0
1414	47.18	82.82	43.45	9.76	-1.333333333	11
1415	47.21	82.78	43.78	18.29	-20	4.333333333
1416	47.25	82.18	43.91	0	0	0
1417	47.28	82.18	43.91	17.16	14	13
1418	47.31	82.6	44.3	23.88	22.33333333	14.33333333
1419	47.35	83.27	44.73	0	0	0
1420	47.38	83.27	44.73	11.23	-12	-3
1421	47.41	82.91	44.64	5.78	-4.333333333	4.666666667
1422	47.45	82.78	44.78	6.66	0	7.333333333
1423	47.48	82.78	45	14.89	-15	7.333333333
1424	47.51	82.33	45.22	7.02	-7.666666667	-0.666666667
1425	47.55	82.1	45.2	7.54	-6.333333333	5.333333333
1426	47.58	81.91	45.36	3.85	-3	3
1427	47.61	81.82	45.45	6.74	-7.333333333	-1.666666667
1428	47.65	81.6	45.4	20.74	-23	-1.333333333
1429	47.68	80.91	45.36	3.85	-3	3
1430	47.71	80.82	45.45	6.68	-7.333333333	1.666666667
1431	47.75	80.6	45.5	6.7	-6.666666667	3.333333333
1432	47.78	80.4	45.6	35.57	31	24.33333333
1433	47.81	81.33	46.33	20.38	22.33333333	-4.333333333
1434	47.85	82	46.2	12.36	-13.33333333	3.333333333
1435	47.88	81.6	46.3	9.48	3.333333333	10
1436	47.92	81.7	46.6	3	-3.333333333	0
1437	47.95	81.6	46.6	9.87	-11	1.333333333
1438	47.98	81.27	46.64	13.62	-9	12
1439	48.02	81	47	0	0	0
1440	48.05	81	47	7.45	-7.333333333	-3.666666667
1441	48.08	80.78	46.89	15.15	-17	0.666666667
1442	48.12	80.27	46.91	8.62	-9	3
1443	48.15	80	47	6.66	-7.333333333	0
1444	48.18	79.78	47	8.85	-9.333333333	3.333333333
1445	48.22	79.5	47.1	10.87	-9.333333333	7.666666667
1446	48.25	79.22	47.33	34.28	33.33333333	18.66666667
1447	48.28	80.22	47.89	21.32	18.66666667	14.66666667
1448	48.32	80.78	48.33	10.99	7.333333333	10
1449	48.35	81	48.63	9.02	-10	-1
1450	48.38	80.7	48.6	5.99	0	6.666666667
1451	48.42	80.7	48.8	14.56	-16	3
1452	48.45	80.22	48.89	6.67	-7.333333333	0.333333333
1453	48.48	80	48.9	5.99	0	6.666666667
1454	48.52	80	49.1	15.28	-16.66666667	-3.333333333
1455	48.55	79.5	49	4.91	-4.666666667	3
1456	48.58	79.36	49.09	14.16	8	13.66666667
1457	48.62	79.6	49.5	43.24	39.33333333	27.66666667
1458	48.65	80.78	50.33	8.32	-2.666666667	9
1459	48.68	80.7	50.6	0	0	0
1460	48.72	80.7	50.6	4.24	-3.333333333	3.333333333
1461	48.75	80.6	50.7	8.32	-9	2.666666667
1462	48.78	80.33	50.78	0	0	0
1463	48.82	80.33	50.78	11.92	-7.666666667	10.66666667
1464	48.85	80.1	51.1	3	-3.333333333	0
1465	48.88	80	51.1	8.36	-3	8.666666667
1466	48.92	79.91	51.36	17.28	-19.33333333	-1
1467	48.95	79.33	51.33	10.76	-11	-4.333333333
1468	48.98	79	51.2	3	0	3.333333333
1469	49.02	79	51.3	17.48	-16.66666667	10
1470	49.05	78.5	51.6	24.94	25.66666667	10.33333333
1471	49.08	79.27	51.91	32.67	31.66666667	17.66666667
1472	49.12	80.22	52.44	6.66	0	7.666666667
1473	49.15	80.22	52.67	4.71	3.666666667	3.666666667
1474	49.18	80.33	52.78	7.89	-7.666666667	4
1475	49.22	80.1	52.9	6.7	-3.333333333	6.666666667
1476	49.25	80	53.1	3	0	3.333333333
1477	49.28	80	53.2	20.38	-22.33333333	4.333333333
1478	49.32	79.33	53.33	0	0	0
1479	49.35	79.33	53.33	10.76	-11	-4.333333333
1480	49.38	79	53.2	7.33	-6	5.333333333
1481	49.42	78.82	53.36	6.63	-7.333333333	1.333333333
1482	49.45	78.6	53.4	11.4	-12.66666667	1.333333333
1483	49.48	78.22	53.44	8.61	1.666666667	9.666666667
1484	49.52	78.27	53.73	5.62	-5.666666667	2.333333333
1485	49.55	78.1	53.8	29.12	24	21.66666667
1486	49.58	78.82	54.45	18.93	19.33333333	8.333333333
1487	49.62	79.4	54.7	7.77	-6	6.333333333
1488	49.65	79.22	54.89	10.53	3.666666667	11
1489	49.68	79.33	55.22	7.89	-7.666666667	-4
1490	49.72	79.1	55.1	11.92	-10.66666667	7.666666667
1491	49.75	78.78	55.33	0	0	0
1492	49.78	78.78	55.33	5.51	-2.666666667	5.666666667
1493	49.82	78.7	55.5	9.48	-10	3.333333333
1494	49.85	78.4	55.6	7.08	-6	-5.333333333
1495	49.88	78.22	55.44	12.11	-13.33333333	0.333333333
1496	49.92	77.82	55.45	7.86	-7.333333333	5
1497	49.95	77.6	55.6	10.52	-11	4.333333333
1498	49.98	77.27	55.73	5.62	-5.666666667	2.333333333
1499	50.02	77.1	55.8	6.7	-3.333333333	6.666666667
1500	50.05	77	56	23.41	20	16.66666667
1501	50.08	77.6	56.5	22.54	24.33333333	5.666666667
1502	50.12	78.33	56.67	5.09	5.666666667	1
1503	50.15	78.5	56.7	19.63	-5.666666667	21
1504	50.18	78.33	57.33	13.59	-14.33333333	-4.333333333
1505	50.22	77.9	57.2	4.24	3.333333333	3.333333333
1506	50.25	78	57.3	13.4	-13.33333333	6.666666667
1507	50.28	77.6	57.5	3	-3.333333333	0
1508	50.32	77.5	57.5	5.27	-5.666666667	-2
1509	50.35	77.33	57.44	14.89	-14.66666667	7.666666667
1510	50.38	76.89	57.67	8.89	-9.666666667	-2.333333333
1511	50.42	76.6	57.6	0	0	0
1512	50.45	76.6	57.6	11.79	-11	7.333333333
1513	50.48	76.27	57.82	8.19	-9	-0.666666667
1514	50.52	76	57.8	7.17	-7.333333333	3
1515	50.55	75.78	57.89	0	0	0
1516	50.58	75.78	57.89	49.89	44	33.66666667
1517	50.62	77.1	58.9	12.36	13.33333333	3.333333333
1518	50.65	77.5	59	10.13	-2	11
1519	50.68	77.44	59.33	10.37	-11.33333333	-1
1520	50.72	77.1	59.3	9.71	-10.66666667	1
1521	50.75	76.78	59.33	5.51	-2.666666667	5.666666667
1522	50.78	76.7	59.5	4.24	-3.333333333	3.333333333
1523	50.82	76.6	59.6	8.24	-9	2.333333333
1524	50.85	76.33	59.67	4.71	-3.666666667	3.666666667
1525	50.88	76.22	59.78	7.6	-7.333333333	4
1526	50.92	76	59.9	6.67	-7.333333333	-0.333333333
1527	50.95	75.78	59.89	11.63	-12.66666667	-3
1528	50.98	75.4	59.8	13.4	-13.33333333	6.666666667
1529	51.02	75	60	0	0	0
1530	51.05	75	60	6.66	-7.333333333	0
1531	51.08	74.78	60	23.31	-26	0
1532	51.12	74	60	3	0	3.333333333
1533	51.15	74	60.1	9.66	7.333333333	7.666666667
1534	51.18	74.22	60.33	28.84	26	19
1535	51.22	75	60.9	16.43	16.66666667	7.666666667
1536	51.25	75.5	61.13	5.78	-5.666666667	3
1537	51.29	75.33	61.22	7.74	-6.666666667	5.333333333
1538	51.32	75.13	61.38	7.49	0	8.333333333
1539	51.35	75.13	61.63	7.49	-8.333333333	0
1540	51.39	74.88	61.63	15.89	-12.66666667	12.33333333
1541	51.42	74.5	62	8.97	-9.333333333	-3.666666667
1542	51.45	74.22	61.89	6.67	-7.333333333	-0.333333333
1543	51.49	74	61.88	15.45	-16.66666667	4
1544	51.52	73.5	62	0	0	0
1545	51.55	73.5	62	0	0	0
1546	51.59	73.5	62	15.28	-16.66666667	3.333333333
1547	51.62	73	62.1	7.6	-7.333333333	4
1548	51.65	72.78	62.22	13.73	-15	3.666666667
1549	51.69	72.33	62.33	3.33	-3.666666667	0
1550	51.72	72.22	62.33	0	0	0
1551	51.75	72.22	62.33	13.73	-14.66666667	3.666666667
1552	51.79	71.78	62.44	8.49	-9.333333333	2
1553	51.82	71.5	62.5	14.32	9.333333333	13
1554	51.85	71.78	62.89	24.13	20.66666667	17
1555	51.89	72.4	63.4	11.5	12.66666667	-2.333333333
1556	51.92	72.78	63.33	10.53	-3.666666667	11.33333333
1557	51.95	72.67	63.67	9.99	-11.33333333	0
1558	51.99	72.33	63.67	3.33	-3.666666667	0
1559	52.02	72.22	63.67	7.89	-4	7.666666667
1560	52.05	72.1	63.9	5.99	0	6.666666667
1561	52.09	72.1	64.1	18.23	-20	-3.333333333
1562	52.12	71.5	64	8.32	-5.666666667	7.333333333
1563	52.15	71.33	64.22	10.01	-11	-0.666666667
1564	52.19	71	64.2	3	0	3.333333333
1565	52.22	71	64.3	13.4	-13.33333333	6.666666667
1566	52.25	70.6	64.5	13.18	-14	-4.666666667
1567	52.29	70.18	64.36	10.9	-12	0
1568	52.32	69.82	64.36	9.16	-1.333333333	10.33333333
1569	52.35	69.78	64.67	9.71	-9.333333333	-5.666666667
1570	52.39	69.5	64.5	8.49	-9.333333333	-2
1571	52.42	69.22	64.44	12.57	-7.333333333	12
1572	52.45	69	64.8	15.28	16.66666667	3.333333333
1573	52.49	69.5	64.9	26.34	22.66666667	18.33333333
1574	52.52	70.18	65.45	0	0	0
1575	52.55	70.18	65.45	9.76	1.333333333	11
1576	52.59	70.22	65.78	9.42	-7.333333333	7.333333333
1577	52.62	70	66	0	0	0
1578	52.65	70	66	18.95	-20	-6.666666667
1579	52.69	69.4	65.8	5.02	-4.333333333	3.666666667
1580	52.72	69.27	65.91	8.62	-9	3
1581	52.75	69	66	0	0	0
1582	52.79	69	66	23.55	-26	3.666666667
1583	52.82	68.22	66.11	0	0	0
1584	52.85	68.22	66.11	7.17	-7.333333333	3
1585	52.89	68	66.2	11.7	-6	11.66666667
1586	52.92	67.82	66.55	9.67	-10.66666667	1.666666667
1587	52.95	67.5	66.6	27.63	30	6.666666667
1588	52.99	68.4	66.8	23.41	20	16.66666667
1589	53.02	69	67.3	5.37	-3	5
1590	53.05	68.91	67.45	9.36	-10.33333333	1.666666667
1591	53.09	68.6	67.5	3	0	3.333333333
1592	53.12	68.6	67.6	3	-3.333333333	0
1593	53.15	68.5	67.6	9.44	-7.666666667	7.333333333
1594	53.19	68.27	67.82	8.19	-9	-0.666666667
1595	53.22	68	67.8	7.17	-7.333333333	3
1596	53.25	67.78	67.89	12.43	-14	0.666666667
1597	53.29	67.36	67.91	11.23	-12	3
1598	53.32	67	68	7.45	-7.333333333	-3.666666667
1599	53.35	66.78	67.89	6.28	-6	3.666666667
1600	53.39	66.6	68	5.99	-6.666666667	0
1601	53.42	66.4	68	16.61	14	12
1602	53.45	66.82	68.36	31.32	32	14
1603	53.49	67.78	68.78	3.33	0	3.666666667
1604	53.52	67.78	68.89	18.84	-15	14.66666667
1605	53.55	67.33	69.33	6.66	0	-7.333333333
1606	53.59	67.33	69.11	10.53	-11	-3.666666667
1607	53.62	67	69	5.99	0	6.666666667
1608	53.65	67	69.2	20.38	-22.33333333	4.333333333
1609	53.69	66.33	69.33	4.71	-3.666666667	3.666666667
1610	53.72	66.22	69.44	7.94	-7.333333333	-4.666666667
1611	53.75	66	69.3	7.15	-6	5
1612	53.79	65.82	69.45	14.53	-16.33333333	-0.333333333
1613	53.82	65.33	69.44	12.75	-7.666666667	12
1614	53.85	65.1	69.8	6.7	-3.333333333	-6.666666667
1615	53.89	65	69.6	10.92	-7.333333333	9.666666667
1616	53.92	64.78	69.89	0	0	0
1617	53.95	64.78	69.89	26.35	27.33333333	10.33333333
1618	53.99	65.6	70.2	12.36	13.33333333	3.333333333
1619	54.02	66	70.3	5.37	-3	5
1620	54.05	65.91	70.45	9.41	-10.33333333	-1.666666667
1621	54.09	65.6	70.4	12.1	-8	11
1622	54.12	65.36	70.73	0	0	0
1623	54.15	65.36	70.73	3.85	-3	3
1624	54.19	65.27	70.82	20.47	-22.33333333	-4
1625	54.22	64.6	70.7	9.48	-3.333333333	10
1626	54.25	64.5	71	0	0	0
1627	54.29	64.5	71	14.98	-16.66666667	0
1628	54.32	64	71	7.71	-6	6
1629	54.35	63.82	71.18	3.85	-3	3
1630	54.39	63.73	71.27	23.28	-24.33333333	-9
1631	54.42	63	71	21.19	16.66666667	16.66666667
1632	54.45	63.5	71.5	21.19	16.66666667	16.66666667
1633	54.49	64	72	6.7	3.333333333	6.666666667
1634	54.52	64.1	72.2	8.05	7.666666667	4.333333333
1635	54.56	64.33	72.33	10.04	-11	-1
1636	54.59	64	72.3	13.92	6	14.33333333
1637	54.62	64.18	72.73	18.72	-19.33333333	-7.666666667
1638	54.66	63.6	72.5	4.24	-3.333333333	3.333333333
1639	54.69	63.5	72.6	11.5	-7.666666667	10.33333333
1640	54.72	63.27	72.91	14.85	-16.33333333	-0.666666667
1641	54.76	62.78	72.89	0	0	0
1642	54.79	62.78	72.89	16.65	-18.66666667	0
1643	54.82	62.22	72.89	7.45	-7.333333333	3.666666667
1644	54.86	62	73	0	0	0
1645	54.89	62	73	20.26	-22.33333333	3.666666667
1646	54.92	61.33	73.11	3.33	-3.666666667	0
1647	54.96	61.22	73.11	7.45	-7.333333333	-3.666666667
1648	54.99	61	73	9.82	-6	9
1649	55.02	60.82	73.27	12.94	9.333333333	11
1650	55.06	61.1	73.6	19.06	19	9.666666667
1651	55.09	61.67	73.89	0	0	0
1652	55.12	61.67	73.89	6	-5.666666667	3.666666667
1653	55.16	61.5	74	11.17	-5.666666667	11
1654	55.19	61.33	74.33	10.04	-11	-1
1655	55.22	61	74.3	0	0	0
1656	55.26	61	74.3	14.98	-13.33333333	10
1657	55.29	60.6	74.6	3	-3.333333333	0
1658	55.32	60.5	74.6	11.5	-7.666666667	10.33333333
1659	55.36	60.27	74.91	14.85	-16.33333333	-0.666666667
1660	55.39	59.78	74.89	11.63	-12.66666667	-3
1661	55.42	59.4	74.8	5.02	-4.333333333	3.666666667
1662	55.46	59.27	74.91	8.62	-9	3
1663	55.49	59	75	10.53	-11	-3.666666667
1664	55.52	58.67	74.89	20.26	-22.33333333	3.666666667
1665	55.56	58	75	0	0	0
1666	55.59	58	75	6.09	-6	3
1667	55.62	57.82	75.09	24.67	-27.33333333	-3
1668	55.66	57	75	9.42	7.333333333	7.333333333
1669	55.69	57.22	75.22	21.32	18.66666667	15
1670	55.72	57.78	75.67	13.27	14	4.333333333
1671	55.76	58.2	75.8	3	0	3.333333333
1672	55.79	58.2	75.9	8.48	-6.666666667	6.666666667
1673	55.82	58	76.1	16.95	-13.33333333	13.33333333
1674	55.86	57.6	76.5	9.42	-9	-5.666666667
1675	55.89	57.33	76.33	8.05	-7.666666667	-4.333333333
1676	55.92	57.1	76.2	14.98	-13.33333333	10
1677	55.96	56.7	76.5	3	-3.333333333	0
1678	55.99	56.6	76.5	12.37	-12.66666667	-5.666666667
1679	56.02	56.22	76.33	10.06	-10.33333333	4
1680	56.06	55.91	76.45	10.46	-4.333333333	11
1681	56.09	55.78	76.78	15.21	-17	-1.666666667
1682	56.12	55.27	76.73	9.67	-9	5.666666667
1683	56.16	55	76.9	6.7	3.333333333	6.666666667
1684	56.19	55.1	77.1	49.88	46.66666667	30
1685	56.22	56.5	78	0	0	0
1686	56.26	56.5	78	3.75	0	4.333333333
1687	56.29	56.5	78.13	13.84	-5.666666667	14.33333333
1688	56.32	56.33	78.56	10.13	-11	-2
1689	56.36	56	78.5	0	0	0
1690	56.39	56	78.5	23.93	-23.66666667	12
1691	56.42	55.29	78.86	9.14	-9.666666667	-3.666666667
1692	56.46	55	78.75	10.02	-7.333333333	8.333333333
1693	56.49	54.78	79	8.32	-9.333333333	0
1694	56.52	54.5	79	16.75	-16.66666667	-8.333333333
1695	56.56	54	78.75	16.75	-16.66666667	8.333333333
1696	56.59	53.5	79	0	0	0
1697	56.62	53.5	79	3.75	0	4.333333333
1698	56.66	53.5	79.13	23.99	16.66666667	20.66666667
1699	56.69	54	79.75	18.73	16.66666667	12.66666667
1700	56.72	54.5	80.13	14.84	7	14.66666667
1701	56.76	54.71	80.57	15.44	-14	9.666666667
1702	56.79	54.29	80.86	0	0	0
1703	56.82	54.29	80.86	0	0	0
1704	56.86	54.29	80.86	20.26	-22	4.666666667
1705	56.89	53.63	81	3.75	-4.333333333	0
1706	56.92	53.5	81	8.32	-5.666666667	7.333333333
1707	56.96	53.33	81.22	7.74	-6.666666667	5.333333333
1708	56.99	53.13	81.38	11.37	-11.66666667	-5.333333333
1709	57.02	52.78	81.22	8.37	-9.333333333	1
1710	57.06	52.5	81.25	15.45	-16.66666667	4.333333333
1711	57.09	52	81.38	15.45	-16.66666667	-4.333333333
1712	57.12	51.5	81.25	9.31	-2	10.33333333
1713	57.16	51.44	81.56	37.87	35.33333333	23
1714	57.19	52.5	82.25	11.24	0	12.66666667
1715	57.22	52.5	82.63	9.47	7	7.666666667
1716	57.26	52.71	82.86	5.05	-2.666666667	4.666666667
1717	57.29	52.63	83	5.3	-4.333333333	4.333333333
1718	57.32	52.5	83.13	5.78	-5.666666667	3
1719	57.36	52.33	83.22	16.98	-18.33333333	-3.666666667
1720	57.39	51.78	83.11	13.73	-15	3.666666667
1721	57.42	51.33	83.22	0	0	0
1722	57.46	51.33	83.22	10.02	-11	1
1723	57.49	51	83.25	11.24	0	12.66666667
1724	57.52	51	83.63	29.97	-33.33333333	0
1725	57.56	50	83.63	3.75	0	4
1726	57.59	50	83.75	7.85	-7.333333333	4.666666667
1727	57.62	49.78	83.89	14.78	-16.33333333	-1
1728	57.66	49.29	83.86	7.74	1.333333333	8.333333333
1729	57.69	49.33	84.11	36.26	32	25
1730	57.72	50.29	84.86	7.72	7	4.666666667
1731	57.76	50.5	85	7.49	0	8.333333333
1732	57.79	50.5	85.25	6.51	-7	1.333333333
1733	57.83	50.29	85.29	5.51	-5.333333333	3
1734	57.86	50.13	85.38	13.89	-15.33333333	2
1735	57.89	49.67	85.44	17.38	-5.666666667	18.66666667
1736	57.93	49.5	86	0	0	0
1737	57.96	49.5	86	18.31	-20.33333333	0
1738	57.99	48.89	86	11.65	-13	0
1739	58.03	48.5	86	11.99	-13.33333333	0
1740	58.06	48.1	86	4.24	-3.333333333	3.333333333
1741	58.09	48	86.1	15	-16.66666667	1
1742	58.13	47.5	86.13	5.78	-5.666666667	3
1743	58.16	47.33	86.22	24.01	15	22.33333333
1744	58.19	47.78	86.89	19.32	17	13.33333333
1745	58.23	48.29	87.29	0	0	0
1746	58.26	48.29	87.29	10.22	-1.333333333	11.33333333
1747	58.29	48.25	87.63	3.75	-4	0
1748	58.33	48.13	87.63	12.23	5.333333333	12.33333333
1749	58.36	48.29	88	15.44	-14.33333333	9.666666667
1750	58.39	47.86	88.29	11.74	-12	-5.333333333
1751	58.43	47.5	88.13	21.31	-21.33333333	10
1752	58.46	46.86	88.43	0	0	0
1753	58.49	46.86	88.43	4.28	-5	0
1754	58.53	46.71	88.43	15.44	-14	9.333333333
1755	58.56	46.29	88.71	12.36	-13.66666667	1.333333333
1756	58.59	45.88	88.75	11.24	-12.66666667	0
1757	58.63	45.5	88.75	3.35	-3.333333333	1.666666667
1758	58.66	45.4	88.8	18.66	-20.66666667	-0.666666667
1759	58.69	44.78	88.78	4.71	-3.666666667	3.666666667
1760	58.73	44.67	88.89	13.32	-15	0
1761	58.76	44.22	88.89	10.53	3.666666667	11
1762	58.79	44.33	89.22	42.02	39	26
1763	58.83	45.5	90	3.75	0	4.333333333
1764	58.86	45.5	90.13	0	0	0
1765	58.89	45.5	90.13	24.88	-26.33333333	-9
1766	58.93	44.71	89.86	10.28	-7	9
1767	58.96	44.5	90.13	3.75	0	4
1768	58.99	44.5	90.25	11.85	-12.33333333	4.333333333
1769	59.03	44.13	90.38	5.3	-4.333333333	4
1770	59.06	44	90.5	8.83	-9.666666667	2.333333333
1771	59.09	43.71	90.57	15.44	-14	9.666666667
1772	59.13	43.29	90.86	11.93	-13.33333333	1
1773	59.16	42.89	90.89	4.71	-3.666666667	3.666666667
1774	59.19	42.78	91	8.32	-9.333333333	0
1775	59.23	42.5	91	18.31	-20.33333333	0
1776	59.26	41.89	91	11.65	-13	0
1777	59.29	41.5	91	0	0	0
1778	59.33	41.5	91	18.31	-20.33333333	0
1779	59.36	40.89	91	12.24	-13	4.333333333
1780	59.39	40.5	91.13	8	-5.666666667	6.666666667
1781	59.43	40.33	91.33	13.27	-11	10
1782	59.46	40	91.63	21.49	22.33333333	8.666666667
1783	59.49	40.67	91.89	24.01	22	14.66666667
1784	59.53	41.33	92.33	3.33	0	3.666666667
1785	59.56	41.33	92.44	19.42	-18.33333333	11.33333333
1786	59.59	40.78	92.78	7.53	-6	-6
1787	59.63	40.6	92.6	9.25	-9	-5.333333333
1788	59.66	40.33	92.44	11.36	-11	6.333333333
1789	59.69	40	92.63	10.34	-7.333333333	8.666666667
1790	59.73	39.78	92.89	8.97	-9.333333333	3.666666667
1791	59.76	39.5	93	18.62	-20.33333333	-3.666666667
1792	59.79	38.89	92.89	4.71	-3.666666667	3.666666667
1793	59.83	38.78	93	20.53	-22.66666667	3.333333333
1794	59.86	38.1	93.1	3	-3.333333333	0
1795	59.89	38	93.1	0	0	0
1796	59.93	38	93.1	40.32	33.33333333	30
1797	59.96	39	94	0	0	0
1798	59.99	39	94	9.42	7.333333333	7.333333333
1799	60.03	39.22	94.22	13.73	-14.66666667	3.666666667
1800	60.06	38.78	94.33	4.71	-3.666666667	3.666666667
1801	60.09	38.67	94.44	8.26	7	6.333333333
1802	60.13	38.88	94.63	21.1	-22	8.666666667
1803	60.16	38.22	94.89	13.73	-14.66666667	-3.666666667
1804	60.19	37.78	94.78	3.33	0	3.666666667
1805	60.23	37.78	94.89	16.65	-18.66666667	0
1806	60.26	37.22	94.89	6.67	-7.333333333	0.333333333
1807	60.29	37	94.9	34.95	33.33333333	20
1808	60.33	38	95.5	21.19	16.66666667	16.66666667
1809	60.36	38.5	96	3.75	0	4.333333333
1810	60.39	38.5	96.13	0	0	0
1811	60.43	38.5	96.13	10.8	-5.666666667	10.33333333
1812	60.46	38.33	96.44	4.71	-3.666666667	4
1813	60.49	38.22	96.56	16.65	-14.66666667	11
1814	60.53	37.78	96.89	9.31	-9.333333333	-4.666666667
1815	60.56	37.5	96.75	8.69	-9.333333333	-2.666666667
1816	60.59	37.22	96.67	0	0	0
1817	60.63	37.22	96.67	14.89	-14.66666667	7.333333333
1818	60.66	36.78	96.89	11.63	-12.66666667	-3
1819	60.69	36.4	96.8	0	0	0
1820	60.73	36.4	96.8	18.84	-20.66666667	3
1821	60.76	35.78	96.89	0	0	0
1822	60.79	35.78	96.89	27.55	27.33333333	13.66666667
1823	60.83	36.6	97.3	19.14	20.66666667	4.666666667
1824	60.86	37.22	97.44	8.58	-7.333333333	6.333333333
1825	60.89	37	97.63	8.77	3.333333333	9
1826	60.93	37.1	97.9	7.31	-7	-4
1827	60.96	36.89	97.78	15.62	-13	11.66666667
1828	60.99	36.5	98.13	6.46	-2	6.666666667
1829	61.03	36.44	98.33	12.47	-11.33333333	-7.666666667
1830	61.06	36.1	98.1	9.66	-10.66666667	0.333333333
1831	61.09	35.78	98.11	8.34	-9.333333333	0.666666667
1832	61.13	35.5	98.13	10.41	-9.333333333	6.666666667
1833	61.16	35.22	98.33	10.06	-10.33333333	4
1834	61.2	34.91	98.45	0	0	0
1835	61.23	34.91	98.45	20.59	-23	-0.333333333
1836	61.26	34.22	98.44	28.65	26	18.66666667
1837	61.3	35	99	22.82	23.33333333	10
1838	61.33	35.7	99.3	7.79	7	5
1839	61.36	35.91	99.45	7.63	-7	5
1840	61.4	35.7	99.6	5.82	2.666666667	6
1841	61.43	35.78	99.78	10.66	-9.333333333	7.333333333
1842	61.46	35.5	100	0	0	0
1843	61.5	35.5	100	11.99	-13.33333333	0
1844	61.53	35.1	100	9.66	-10.66666667	0
1845	61.56	34.78	100	11.19	7.333333333	10
1846	61.6	35	100.3	27.36	26	16
1847	61.63	35.78	100.78	19.42	18.33333333	11
1848	61.66	36.33	101.11	3.33	0	3.666666667
1849	61.7	36.33	101.22	0	0	0
1850	61.73	36.33	101.22	7.45	-3.666666667	7.333333333
1851	61.76	36.22	101.44	16.65	-14.66666667	11.33333333
1852	61.8	35.78	101.78	4.71	-3.666666667	3.666666667
1853	61.83	35.67	101.89	0	0	0
1854	61.86	35.67	101.89	17.31	-19	3.666666667
1855	61.9	35.1	102	4.24	-3.333333333	-3.333333333
1856	61.93	35	101.9	6.67	-7.333333333	-0.333333333
1857	61.96	34.78	101.89	11.63	-12.66666667	-3
1858	62	34.4	101.8	13.4	-13.33333333	6.666666667
1859	62.03	34	102	0	0	0
1860	62.06	34	102	14.98	-16.66666667	0
1861	62.1	33.5	102	6	-5.666666667	3.666666667
1862	62.13	33.33	102.11	3.33	-3.666666667	0
1863	62.16	33.22	102.11	13.73	-14.66666667	-3.666666667
1864	62.2	32.78	102	7.64	7.333333333	4.333333333
1865	62.23	33	102.13	17.55	7.333333333	18
1866	62.26	33.22	102.67	17.93	18.66666667	7.333333333
1867	62.3	33.78	102.89	0	0	0
1868	62.33	33.78	102.89	10.93	-9.333333333	8
1869	62.36	33.5	103.13	8.82	9.333333333	3
1870	62.4	33.78	103.22	8.37	-9.333333333	1
1871	62.43	33.5	103.25	5.06	-5.666666667	-1
1872	62.46	33.33	103.22	6.3	-6.666666667	1
1873	62.5	33.13	103.25	16.5	-14.33333333	11.66666667
1874	62.53	32.7	103.6	8.97	2.666666667	9.666666667
1875	62.56	32.78	103.89	29.78	29.66666667	14.66666667
1876	62.6	33.67	104.33	16.65	18.33333333	0
1877	62.63	34.22	104.33	9.99	0	11.33333333
1878	62.66	34.22	104.67	8.69	9.333333333	2.666666667
1879	62.7	34.5	104.75	18.78	-20.33333333	4.666666667
1880	62.73	33.89	104.89	0	0	0
1881	62.76	33.89	104.89	3.33	-3.666666667	0
1882	62.8	33.78	104.89	8.97	-9.333333333	3.666666667
1883	62.83	33.5	105	0	0	0
1884	62.86	33.5	105	6	-5.666666667	3.666666667
1885	62.9	33.33	105.11	36.86	39	13
1886	62.93	34.5	105.5	16.75	16.66666667	8.333333333
1887	62.96	35	105.75	5.33	-3.666666667	4.666666667
1888	63	34.89	105.89	12.01	11	-7.333333333
1889	63.03	35.22	105.67	10.64	-4	11
1890	63.06	35.1	106	3	-3.333333333	0
1891	63.1	35	106	0	0	0
1892	63.13	35	106	14.98	-16.66666667	0
1893	63.16	34.5	106	6	-5.666666667	3.666666667
1894	63.2	34.33	106.11	6.66	0	7.333333333
1895	63.23	34.33	106.33	45.29	48.33333333	15
1896	63.26	35.78	106.78	26.85	29.66666667	3.666666667
1897	63.3	36.67	106.89	6	-5.666666667	3.666666667
1898	63.33	36.5	107	0	0	0
1899	63.36	36.5	107	0	0	0
1900	63.4	36.5	107	11.99	-13.33333333	0
1901	63.43	36.1	107	6.33	-7	0
1902	63.46	35.89	107	9	0.333333333	10
1903	63.5	35.9	107.3	13.09	-13.33333333	-5.666666667
1904	63.53	35.5	107.13	5.78	-5.666666667	3
1905	63.56	35.33	107.22	4.71	-3.666666667	3.666666667
1906	63.6	35.22	107.33	3.33	0	3.666666667
1907	63.63	35.22	107.44	14.13	-11	11.33333333
1908	63.66	34.89	107.78	7.45	-7.333333333	-3.666666667
1909	63.7	34.67	107.67	14.89	-15	-7.666666667
1910	63.73	34.22	107.44	6.66	0	7.666666667
1911	63.76	34.22	107.67	7.11	-7.333333333	2.666666667
1912	63.8	34	107.75	10.82	-11	4.666666667
1913	63.83	33.67	107.89	16.65	18.33333333	0
1914	63.86	34.22	107.89	34.77	37	11
1915	63.9	35.33	108.22	5.78	5.666666667	-3
1916	63.93	35.5	108.13	22.86	-7	24.33333333
1917	63.96	35.29	108.86	7.72	7	4.666666667
1918	64	35.5	109	7.72	-7	-4.666666667
1919	64.03	35.29	108.86	12.72	-13.66666667	-3.666666667
1920	64.06	34.88	108.75	5.79	-5.666666667	3.666666667
1921	64.1	34.71	108.86	6.44	-7	0.666666667
1922	64.13	34.5	108.88	3.75	0	4
1923	64.16	34.5	109	15.45	-16.66666667	-4
1924	64.2	34	108.88	7.64	-7.333333333	4
1925	64.23	33.78	109	14.75	-16.33333333	0
1926	64.26	33.29	109	9.87	7	8.333333333
1927	64.3	33.5	109.25	5.58	-5.666666667	2.666666667
1928	64.33	33.33	109.33	14.34	-15.66666667	-1.333333333
1929	64.36	32.86	109.29	6.05	-5	4.666666667
1930	64.4	32.71	109.43	0	0	0
1931	64.43	32.71	109.43	13.54	-14	4.666666667
1932	64.47	32.29	109.57	8.83	-9.666666667	-2.333333333
1933	64.5	32	109.5	8.83	-9.666666667	-2.333333333
1934	64.53	31.71	109.43	13.54	-14	4.666666667
1935	64.57	31.29	109.57	4.28	0	4.666666667
1936	64.6	31.29	109.71	8.56	0	9.666666667
1937	64.63	31.29	110	21.41	23.66666667	0
1938	64.67	32	110	14.98	16.66666667	0
1939	64.7	32.5	110	11.99	-13.33333333	0
1940	64.73	32.1	110	11.73	-10.66666667	7.333333333
1941	64.77	31.78	110.22	8.37	-9.333333333	1
1942	64.8	31.5	110.25	8.36	7	6
1943	64.83	31.71	110.43	8.71	-7	6.666666667
1944	64.87	31.5	110.63	0	0	0
1945	64.9	31.5	110.63	14.98	-16.66666667	0
1946	64.93	31	110.63	8.08	-7.333333333	5
1947	64.97	30.78	110.78	14.94	-16.33333333	2.666666667
1948	65	30.29	110.86	2.13	-2.333333333	1
1949	65.03	30.22	110.89	7.45	-7.333333333	3.666666667
1950	65.07	30	111	7.45	-7.333333333	-3.666666667
1951	65.1	29.78	110.89	7.85	-2.333333333	8.333333333
1952	65.13	29.71	111.14	0	0	0
1953	65.17	29.71	111.14	14.78	-16.33333333	-1
1954	65.2	29.22	111.11	0	0	0
1955	65.23	29.22	111.11	15.25	-17	1
1956	65.27	28.71	111.14	16.26	17	6.333333333
1957	65.3	29.22	111.33	26.01	22.33333333	18.66666667
1958	65.33	29.89	111.89	7.15	7	3.666666667
1959	65.37	30.1	112	0	0	0
1960	65.4	30.1	112	7.15	-7	-3.666666667
1961	65.43	29.89	111.89	3.33	-3.666666667	0
1962	65.47	29.78	111.89	6.28	-6	3.666666667
1963	65.5	29.6	112	8.66	-9	3.666666667
1964	65.53	29.33	112.11	8	9	-0.333333333
1965	65.57	29.6	112.1	11.33	-12.66666667	0.333333333
1966	65.6	29.22	112.11	9.99	0	11
1967	65.63	29.22	112.44	7.94	-7.333333333	-4.666666667
1968	65.67	29	112.3	24.54	-26	8.666666667
1969	65.7	28.22	112.56	0	0	0
1970	65.73	28.22	112.56	3.33	0	3.666666667
1971	65.77	28.22	112.67	29.97	33.33333333	0
1972	65.8	29.22	112.67	23.65	26	4.333333333
1973	65.83	30	112.8	0	0	0
1974	65.87	30	112.8	0	0	0
1975	65.9	30	112.8	10.34	-11	3
1976	65.93	29.67	112.89	0	0	0
1977	65.97	29.67	112.89	0	0	0
1978	66	29.67	112.89	6	-5.666666667	3.666666667
1979	66.03	29.5	113	16.14	-16.66666667	-6.666666667
1980	66.07	29	112.8	7.17	-7.333333333	3
1981	66.1	28.78	112.89	0	0	0
1982	66.13	28.78	112.89	6.28	-6	3.666666667
1983	66.17	28.6	113	12.83	-14	-3
1984	66.2	28.18	112.91	12.12	-13.33333333	-0.666666667
1985	66.23	27.78	112.89	18.94	20.66666667	3.666666667
1986	66.27	28.4	113	38.11	42.33333333	3.666666667
1987	66.3	29.67	113.11	7.08	7	-3.666666667
1988	66.33	29.88	113	11.24	-12.66666667	0
1989	66.37	29.5	113	11.17	5.666666667	11
1990	66.4	29.67	113.33	8	7	5.666666667
1991	66.43	29.88	113.5	8.82	-3.333333333	9.333333333
1992	66.47	29.78	113.78	8.37	-9.333333333	-1
1993	66.5	29.5	113.75	0	0	0
1994	66.53	29.5	113.75	8.69	-9.333333333	-2.666666667
1995	66.57	29.22	113.67	39.58	42.66666667	11
1996	66.6	30.5	114	32.01	33.33333333	12.66666667
1997	66.63	31.5	114.38	9.93	-9.333333333	6
1998	66.67	31.22	114.56	8.58	9.333333333	2.333333333
1999	66.7	31.5	114.63	8.42	-9.333333333	1.333333333
2000	66.73	31.22	114.67	0	0	0
[truncated: 24,911 more rows]
