# Supplementary material for: Statistical Mechanics of Zooplankton
Source: PLoS One. 2015 Aug 13;10(8):e0135258. doi: 10.1371/journal.pone.0135258 (PMC4535848; doi:10.1371/journal.pone.0135258)
Supplement: S1 Data Files — Information on the file contents and the data format is contained. (ZIP) [file pone.0135258.s001.zip › raw data vibrio/exp25.xls]

## Sheet: exp25
1	0.03	287	140	40.1	-44.3333	3.66667	-44.3333	3.66667	1.781	40.0362
2	0.07	285.67	140.11	0	0	0	0	0	0	0
3	0.1	285.67	140.11	32.8	-33.3333	-14.6667	-33.3333	-14.6667	1.1936	32.7756
4	0.13	284.67	139.67	5.38	-5.66667	-2.33333	-5.66667	-2.33333	0.0338	5.51543
5	0.17	284.5	139.6	8.56	-9.33333	2.33333	-9.33333	2.33333	0.0833	8.65852
6	0.2	284.22	139.67	12.24	-13.3333	2	-13.3333	2	0.1636	12.1342
7	0.23	283.82	139.73	14.61	-16.3333	1.66667	-16.3333	1.66667	0.2426	14.7763
8	0.27	283.33	139.78	10.64	-11	4	-11	4	0.1233	10.5342
9	0.3	283	139.9	0	0	0	0	0	0	0
10	0.33	283	139.9	19.98	-22.3333	-0.333333	-22.3333	-0.333333	0.449	20.1022
11	0.37	282.33	139.89	10	-11	0.333333	-11	0.333333	0.109	9.90454
12	0.4	282	139.9	0	0	0	0	0	0	0
13	0.43	282	139.9	30.86	16.6667	-30	16.6667	-30	1.06	30.8869
14	0.47	282.5	139	29.46	24	-22.3333	24	-22.3333	0.9673	29.5054
15	0.5	283.22	138.33	0	0	0	0	0	0	0
16	0.53	283.22	138.33	13.73	-14.6667	-3.66667	-14.6667	-3.66667	0.2057	13.6062
17	0.57	282.78	138.22	10.66	-9.33333	-7.33333	-9.33333	-7.33333	0.1268	10.6827
18	0.6	282.5	138	0	0	0	0	0	0	0
19	0.63	282.5	138	7.49	0	-8.33333	0	-8.33333	0.0625	7.5
20	0.67	282.5	137.75	18.48	-20.3333	-2.66667	-20.3333	-2.66667	0.3785	18.4567
21	0.7	281.89	137.67	7.55	-6.33333	-5.66667	-6.33333	-5.66667	0.065	7.64853
22	0.73	281.7	137.5	0	0	0	0	0	0	0
23	0.77	281.7	137.5	20.98	-23.3333	0	-23.3333	0	0.49	21
24	0.8	281	137.5	0	0	0	0	0	0	0
25	0.83	281	137.5	0	0	0	0	0	0	0
26	0.87	281	137.5	12.36	-13.3333	-3.33333	-13.3333	-3.33333	0.17	12.3693
27	0.9	280.6	137.4	17.48	-16.6667	-10	-16.6667	-10	0.34	17.4929
28	0.93	280.1	137.1	18.23	-20	-3.33333	-20	-3.33333	0.37	18.2483
29	0.97	279.5	137	11.99	-13.3333	0	-13.3333	0	0.16	12
30	1	279.1	137	3	-3.33333	0	-3.33333	0	0.01	3
31	1.03	279	137	0	0	0	0	0	0	0
32	1.07	279	137	0	0	0	0	0	0	0
33	1.1	279	137	33.51	16.6667	-33.3333	16.6667	-33.3333	1.25	33.541
34	1.13	279.5	136	23.99	16.6667	-20.6667	16.6667	-20.6667	0.6344	23.8948
35	1.17	280	135.38	16.75	-16.6667	-8.33333	-16.6667	-8.33333	0.3125	16.7705
36	1.2	279.5	135.13	0	0	0	0	0	0	0
37	1.23	279.5	135.13	9.02	-10	-1	-10	-1	0.0909	9.04489
38	1.27	279.2	135.1	4.24	-3.33333	-3.33333	-3.33333	-3.33333	0.02	4.24264
39	1.3	279.1	135	13.89	-10.6667	-11	-10.6667	-11	0.2113	13.7902
40	1.33	278.78	134.67	9.61	-6	-9	-6	-9	0.1053	9.73499
41	1.37	278.6	134.4	14.55	-15.6667	3.33333	-15.6667	3.33333	0.2309	14.4156
42	1.4	278.13	134.5	11.54	-11.6667	5.66667	-11.6667	5.66667	0.1514	11.673
43	1.43	277.78	134.67	4.71	-3.66667	-3.66667	-3.66667	-3.66667	0.0242	4.6669
44	1.47	277.67	134.56	9.42	-7.66667	-7.66667	-7.66667	-7.66667	0.1058	9.75807
45	1.5	277.44	134.33	7.45	-7.33333	-3.66667	-7.33333	-3.66667	0.0605	7.37902
46	1.53	277.22	134.22	0	0	0	0	0	0	0
47	1.57	277.22	134.22	10.53	-11	-3.66667	-11	-3.66667	0.121	10.4355
48	1.6	276.89	134.11	19.98	-22.3333	0	-22.3333	0	0.4489	20.1
49	1.63	276.22	134.11	13.32	-14.6667	0	-14.6667	0	0.1936	13.2
50	1.67	275.78	134.11	9.19	7.33333	-7	7.33333	-7	0.0925	9.12414
51	1.7	276	133.9	24.15	-26	7	-26	7	0.6525	24.2332
52	1.74	275.22	134.11	42.38	33.3333	-33.3333	33.3333	-33.3333	2	42.4264
53	1.77	276.22	133.11	19.42	18.6667	-11	18.6667	-11	0.4225	19.5
54	1.8	276.78	132.78	12.51	-6	-12.6667	-6	-12.6667	0.1768	12.6143
55	1.84	276.6	132.4	0	0	0	0	0	0	0
56	1.87	276.6	132.4	9.6	-9	-6	-9	-6	0.1053	9.73499
57	1.9	276.33	132.22	0	0	0	0	0	0	0
58	1.94	276.33	132.22	18.96	-6.66667	-19.6667	-6.66667	-19.6667	0.3881	18.6893
59	1.97	276.13	131.63	13.89	-15.3333	-2.33333	-15.3333	-2.33333	0.2165	13.9589
60	2	275.67	131.56	0	0	0	0	0	0	0
61	2.04	275.67	131.56	5.26	-5.66667	-2	-5.66667	-2	0.0325	5.40833
62	2.07	275.5	131.5	21.71	-24	2	-24	2	0.522	21.6749
63	2.1	274.78	131.56	16.98	3.66667	-18.6667	3.66667	-18.6667	0.3257	17.121
64	2.14	274.89	131	11.65	-13	0	-13	0	0.1521	11.7
65	2.17	274.5	131	8.32	9.33333	0	9.33333	0	0.0784	8.4
66	2.2	274.78	131	23.5	-26	3.33333	-26	3.33333	0.6184	23.5915
67	2.24	274	131.1	7.3	-7.33333	-3.33333	-7.33333	-3.33333	0.0584	7.24983
68	2.27	273.78	131	8.32	-9.33333	0	-9.33333	0	0.0784	8.4
69	2.3	273.5	131	0	0	0	0	0	0	0
70	2.34	273.5	131	18.95	6.66667	-20	6.66667	-20	0.4	18.9737
71	2.37	273.7	130.4	36.09	26.6667	-30	26.6667	-30	1.45	36.1248
72	2.4	274.5	129.5	5.27	-2	-5.66667	-2	-5.66667	0.0325	5.40833
73	2.44	274.44	129.33	4.71	-3.66667	-3.66667	-3.66667	-3.66667	0.0242	4.6669				0.065225
74	2.47	274.33	129.22	7.66176	-3.33333	-7.83333	-3.33333	-7.83333	0.065225	7.66176				0.065225
75	2.5	274.23	128.985	7.66176	-3.33333	-7.83333	-3.33333	-7.83333	0.065225	7.66176
76	2.54	274.13	128.75	20.17	-21	8.33333	-21	8.33333	0.4594	20.3337
77	2.57	273.5	129	7.72	-7	-4.66667	-7	-4.66667	0.0637	7.57166
78	2.6	273.29	128.86	0	0	0	0	0	0	0
79	2.64	273.29	128.86	20.56	-19.6667	-12	-19.6667	-12	0.4777	20.7348
80	2.67	272.7	128.5	3	0	-3.33333	0	-3.33333	0.01	3
81	2.7	272.7	128.4	12.21	-12.3333	-6	-12.3333	-6	0.1693	12.3438
82	2.74	272.33	128.22	10.26	-11	2.66667	-11	2.66667	0.1153	10.1868
83	2.77	272	128.3	5.51	-6	-1	-6	-1	0.0333	5.47449
84	2.8	271.82	128.27	11.57	-1.33333	-12.6667	-1.33333	-12.6667	0.146	11.463
85	2.84	271.78	127.89	10.46	-9.33333	7	-9.33333	7	0.1225	10.5
86	2.87	271.5	128.1	15.28	-16.6667	-3.33333	-16.6667	-3.33333	0.26	15.2971
87	2.9	271	128	11.24	0	-12.3333	0	-12.3333	0.1369	11.1
88	2.94	271	127.63	5.46	-6	0.333333	-6	0.333333	0.0325	5.40833
89	2.97	270.82	127.64	12.47	-1.33333	-14	-1.33333	-14	0.178	12.657
90	3	270.78	127.22	24.02	24	-11.3333	24	-11.3333	0.634	23.8872
91	3.04	271.5	126.88	10.8	5.66667	-10.6667	5.66667	-10.6667	0.1313	10.8706
92	3.07	271.67	126.56	5.26	-5.66667	-2	-5.66667	-2	0.0325	5.40833
93	3.1	271.5	126.5	22.48	0	-25	0	-25	0.5625	22.5
94	3.14	271.5	125.75	3.75	0	4.33333	0	4.33333	0.0169	3.9
95	3.17	271.5	125.88	12.2	-13.3333	-2.66667	-13.3333	-2.66667	0.1664	12.2376
96	3.2	271.1	125.8	10.02	-10.6667	3	-10.6667	3	0.1105	9.97246
97	3.24	270.78	125.89	6.66	0	-7.33333	0	-7.33333	0.0484	6.6
98	3.27	270.78	125.67	20.34	-22.6667	1	-22.6667	1	0.4633	20.4198
99	3.3	270.1	125.7	9.48	-3.33333	-10	-3.33333	-10	0.1	9.48683
100	3.34	270	125.4	0	0	0	0	0	0	0
101	3.37	270	125.4	6.65	-6	-4.33333	-6	-4.33333	0.0493	6.66108
102	3.4	269.82	125.27	17.92	-20	-1.66667	-20	-1.66667	0.3625	18.0624
103	3.44	269.22	125.22	9.42	-7.33333	-7.33333	-7.33333	-7.33333	0.0968	9.33381
104	3.47	269	125	16.14	-16.6667	6.66667	-16.6667	6.66667	0.29	16.1555
105	3.5	268.5	125.2	0	0	0	0	0	0	0
106	3.54	268.5	125.2	16.14	-16.6667	-6.66667	-16.6667	-6.66667	0.29	16.1555
107	3.57	268	125	0	0	0	0	0	0	0
108	3.6	268	125	26.97	-30	0	-30	0	0.81	27
109	3.64	267.1	125	42.91	43.3333	-20	43.3333	-20	2.05	42.9535
110	3.67	268.4	124.4	23.39	9	-24.3333	9	-24.3333	0.6058	23.3499
111	3.7	268.67	123.67	0	0	0	0	0	0	0
112	3.74	268.67	123.67	5.38	-2.33333	-5.66667	-2.33333	-5.66667	0.0338	5.51543
113	3.77	268.6	123.5	4.24	-3.33333	-3.33333	-3.33333	-3.33333	0.02	4.24264
114	3.8	268.5	123.4	5.38	-5.66667	-2.33333	-5.66667	-2.33333	0.0338	5.51543
115	3.84	268.33	123.33	9.89	-7.66667	-7.66667	-7.66667	-7.66667	0.1058	9.75807
116	3.87	268.1	123.1	4.24	-3.33333	-3.33333	-3.33333	-3.33333	0.02	4.24264
117	3.9	268	123	14.98	-16.6667	0	-16.6667	0	0.25	15
118	3.94	267.5	123	8.97	-9.33333	3.66667	-9.33333	3.66667	0.0905	9.02497
119	3.97	267.22	123.11	11.46	-7.33333	-10.3333	-7.33333	-10.3333	0.1445	11.4039
120	4	267	122.8	30.56	33.3333	6.66667	33.3333	6.66667	1.04	30.5941
121	4.04	268	123	29.97	-33.3333	0	-33.3333	0	1	30
122	4.07	267	123	31.29	-33.3333	-10	-33.3333	-10	1.09	31.3209
123	4.1	266	122.7	6.73	-7.33333	-1	-7.33333	-1	0.0493	6.66108
124	4.14	265.78	122.67	21.32	14.6667	-18.6667	14.6667	-18.6667	0.5072	21.3654
125	4.17	266.22	122.11	29.64	26	-20.3333	26	-20.3333	0.9805	29.7061
126	4.2	267	121.5	8.33	7.33333	-5.66667	7.33333	-5.66667	0.0773	8.34086
127	4.24	267.22	121.33	18.13	-14	-14.3333	-14	-14.3333	0.3613	18.0325
128	4.27	266.8	120.9	8.05	-4.33333	-7.66667	-4.33333	-7.66667	0.0698	7.92591
129	4.3	266.67	120.67	0	0	0	0	0	0	0
130	4.34	266.67	120.67	10.53	-11.3333	-3.66667	-11.3333	-3.66667	0.1277	10.7205
131	4.37	266.33	120.56	10.89	-11	4.66667	-11	4.66667	0.1285	10.7541
132	4.4	266	120.7	6.73	-7.33333	-1	-7.33333	-1	0.0493	6.66108
133	4.44	265.78	120.67	11.54	-9.33333	-9	-9.33333	-9	0.1513	11.6692
134	4.47	265.5	120.4	15.28	-16.6667	3.33333	-16.6667	3.33333	0.26	15.2971
135	4.5	265	120.5	11.99	-13.3333	0	-13.3333	0	0.16	12
136	4.54	264.6	120.5	4.24	-3.33333	-3.33333	-3.33333	-3.33333	0.02	4.24264
137	4.57	264.5	120.4	6.7	-3.33333	-6.66667	-3.33333	-6.66667	0.05	6.7082
138	4.6	264.4	120.2	14.98	-13.3333	-10	-13.3333	-10	0.25	15
139	4.64	264	119.9	16.14	-16.6667	6.66667	-16.6667	6.66667	0.29	16.1555
140	4.67	263.5	120.1	16.14	-16.6667	-6.66667	-16.6667	-6.66667	0.29	16.1555
141	4.7	263	119.9	0	0	0	0	0	0	0
142	4.74	263	119.9	8.71	-9	3.33333	-9	3.33333	0.0829	8.63771
143	4.77	262.73	120	13.89	-15.3333	-3	-15.3333	-3	0.2197	14.0616
144	4.8	262.27	119.91	8.8	-9	-3.66667	-9	-3.66667	0.085	8.74643
145	4.84	262	119.8	15.06	-16.6667	-1.66667	-16.6667	-1.66667	0.2525	15.0748
146	4.87	261.5	119.75	0	0	0	0	0	0	0
147	4.9	261.5	119.75	10.13	-10.6667	-3.66667	-10.6667	-3.66667	0.1145	10.1514
148	4.94	261.18	119.64	32.92	33.3333	-15.3333	33.3333	-15.3333	1.2116	33.0218
149	4.97	262.18	119.18	26.97	21.3333	-21	21.3333	-21	0.8065	26.9416
150	5.01	262.82	118.55	6.68	-7.33333	-1.66667	-7.33333	-1.66667	0.0509	6.76831
151	5.04	262.6	118.5	4.24	-3.33333	-3.33333	-3.33333	-3.33333	0.02	4.24264
152	5.07	262.5	118.4	14.98	-13.3333	-10	-13.3333	-10	0.25	15
153	5.11	262.1	118.1	6.7	-3.33333	-6.66667	-3.33333	-6.66667	0.05	6.7082
154	5.14	262	117.9	3	0	-3.33333	0	-3.33333	0.01	3
155	5.17	262	117.8	27.14	-30	3.33333	-30	3.33333	0.82	27.1662
156	5.21	261.1	117.9	0	0	0	0	0	0	0
157	5.24	261.1	117.9	4.24	-3.33333	-3.33333	-3.33333	-3.33333	0.02	4.24264
158	5.27	261	117.8	19.99	-22.3333	-0.666667	-22.3333	-0.666667	0.4493	20.109
159	5.31	260.33	117.78	10.26	-11	-2.66667	-11	-2.66667	0.1153	10.1868
160	5.34	260	117.7	0	0	0	0	0	0	0
161	5.37	260	117.7	12.36	-13.3333	-3.33333	-13.3333	-3.33333	0.17	12.3693
162	5.41	259.6	117.6	18.95	-20	6.66667	-20	6.66667	0.4	18.9737
163	5.44	259	117.8	13.4	-13.3333	-6.66667	-13.3333	-6.66667	0.2	13.4164
164	5.47	258.6	117.6	4.24	-3.33333	-3.33333	-3.33333	-3.33333	0.02	4.24264
165	5.51	258.5	117.5	8.49	-9.33333	2	-9.33333	2	0.082	8.59069
166	5.54	258.22	117.56	10.15	-7.33333	-8.66667	-7.33333	-8.66667	0.116	10.2176
167	5.57	258	117.3	15.28	-16.6667	-3.33333	-16.6667	-3.33333	0.26	15.2971
168	5.61	257.5	117.2	26.51	22.6667	-18.6667	22.6667	-18.6667	0.776	26.4273
169	5.64	258.18	116.64	34.93	34.6667	-17.6667	34.6667	-17.6667	1.3625	35.0179
170	5.67	259.22	116.11	7.45	-7.33333	-3.66667	-7.33333	-3.66667	0.0605	7.37902
171	5.71	259	116	12.01	-7.33333	-11	-7.33333	-11	0.1573	11.8983
172	5.74	258.78	115.67	7.3	-6	-5.66667	-6	-5.66667	0.0613	7.42765
173	5.77	258.6	115.5	4.24	-3.33333	-3.33333	-3.33333	-3.33333	0.02	4.24264
174	5.81	258.5	115.4	15.28	-16.6667	3.33333	-16.6667	3.33333	0.26	15.2971
175	5.84	258	115.5	8.72	-6	-7.66667	-6	-7.66667	0.0853	8.76185
176	5.87	257.82	115.27	14.64	-16.3333	2	-16.3333	2	0.2437	14.8098
177	5.91	257.33	115.33	12.19	-11	-7.66667	-11	-7.66667	0.1618	12.0673
178	5.94	257	115.1	5.46	-6	-0.333333	-6	-0.333333	0.0325	5.40833
179	5.97	256.82	115.09	15.05	-16.3333	4.33333	-16.3333	4.33333	0.257	15.2086
180	6.01	256.33	115.22	9.66	-7.66667	-7.33333	-7.66667	-7.33333	0.1013	9.5483
181	6.04	256.1	115	3	-3.33333	0	-3.33333	0	0.01	3
182	6.07	256	115	6.66	-7.33333	0	-7.33333	0	0.0484	6.6
183	6.11	255.78	115	9.71	-9.33333	-5.66667	-9.33333	-5.66667	0.1073	9.827
184	6.14	255.5	114.83	41.12	39	-24	39	-24	1.8873	41.2137
185	6.17	256.67	114.11	20.98	8	-22	8	-22	0.4932	21.0685
186	6.21	256.91	113.45	12.37	-13.6667	-1.66667	-13.6667	-1.66667	0.1706	12.3911
187	6.24	256.5	113.4	7.3	-5.66667	-6	-5.66667	-6	0.0613	7.42765
188	6.27	256.33	113.22	0	0	0	0	0	0	0
189	6.31	256.33	113.22	9.66	-7.66667	-7.33333	-7.66667	-7.33333	0.1013	9.5483
190	6.34	256.1	113	17.98	-20	0	-20	0	0.36	18
191	6.37	255.5	113	10.81	6.66667	-10	6.66667	-10	0.13	10.8167
192	6.41	255.7	112.7	27.74	-30.6667	2.66667	-30.6667	2.66667	0.8528	27.7042
193	6.44	254.78	112.78	0	0	0	0	0	0	0
194	6.47	254.78	112.78	20.32	-22.6667	0.666667	-22.6667	0.666667	0.4628	20.4088
195	6.51	254.1	112.8	10.45	-10.6667	-4.33333	-10.6667	-4.33333	0.1193	10.3619
196	6.54	253.78	112.67	5.51	-2.66667	-5.66667	-2.66667	-5.66667	0.0353	5.63649
197	6.57	253.7	112.5	6.7	-6.66667	-3.33333	-6.66667	-3.33333	0.05	6.7082
198	6.61	253.5	112.4	9.54	-9.33333	5.33333	-9.33333	5.33333	0.104	9.67471
199	6.64	253.22	112.56	8.13	-7.33333	-5.33333	-7.33333	-5.33333	0.074	8.16088
200	6.67	253	112.4	22.76	-24.3333	-7.33333	-24.3333	-7.33333	0.5813	22.8729
201	6.71	252.27	112.18	0	0	0	0	0	0	0
202	6.74	252.27	112.18	23.16	-25.6667	0.666667	-25.6667	0.666667	0.5933	23.1078
203	6.77	251.5	112.2	34.17	30	-23.3333	30	-23.3333	1.3	34.2053
204	6.81	252.4	111.5	21.61	20	-13.3333	20	-13.3333	0.52	21.6333
205	6.84	253	111.1	6.7	3.33333	-6.66667	3.33333	-6.66667	0.05	6.7082
206	6.87	253.1	110.9	11.92	-10.6667	-7.66667	-10.6667	-7.66667	0.1553	11.8224
207	6.91	252.78	110.67	3.33	0	-3.66667	0	-3.66667	0.0121	3.3
208	6.94	252.78	110.56	9.54	-9.33333	-5.33333	-9.33333	-5.33333	0.104	9.67471
209	6.97	252.5	110.4	9.88	-9.33333	-6	-9.33333	-6	0.1108	9.98599
210	7.01	252.22	110.22	6.69	-7.33333	-0.666667	-7.33333	-0.666667	0.0488	6.62722
211	7.04	252	110.2	7.17	-7.33333	-3	-7.33333	-3	0.0565	7.13092
212	7.07	251.78	110.11	20.58	-22.6667	-3.66667	-22.6667	-3.66667	0.4745	20.6652
213	7.11	251.1	110	3	-3.33333	0	-3.33333	0	0.01	3
214	7.14	251	110	6.66	-7.33333	0	-7.33333	0	0.0484	6.6
215	7.17	250.78	110	23.31	-26	0	-26	0	0.6084	23.4
216	7.21	250	110	0	0	0	0	0	0	0
217	7.24	250	110	13.45	-14	-5.66667	-14	-5.66667	0.2053	13.593
218	7.27	249.58	109.83	17.6	-19.3333	2.33333	-19.3333	2.33333	0.3413	17.5263
219	7.31	249	109.9	8.36	-3	-8.66667	-3	-8.66667	0.0757	8.25409
220	7.34	248.91	109.64	2.72	-3	0	-3	0	0.0081	2.7
221	7.37	248.82	109.64	16.35	-18.3333	0	-18.3333	0	0.3025	16.5
222	7.41	248.27	109.64	13.89	-15	-3	-15	-3	0.2106	13.7674
223	7.44	247.82	109.55	9.63	-10.6667	-1.66667	-10.6667	-1.66667	0.1049	9.71648
224	7.47	247.5	109.5	0	0	0	0	0	0	0
225	7.51	247.5	109.5	3	0	-3.33333	0	-3.33333	0.01	3
226	7.54	247.5	109.4	23.41	16.6667	-20	16.6667	-20	0.61	23.4307
227	7.57	248	108.8	19.19	13.3333	-16.6667	13.3333	-16.6667	0.41	19.2094
228	7.61	248.4	108.3	5.82	-6	-2.66667	-6	-2.66667	0.0388	5.90931
229	7.64	248.22	108.22	6.66	0	-7.33333	0	-7.33333	0.0484	6.6
230	7.67	248.22	108	7.3	-7.33333	-3.33333	-7.33333	-3.33333	0.0584	7.24983
231	7.71	248	107.9	7.6	-7.33333	-4	-7.33333	-4	0.0628	7.51798
232	7.74	247.78	107.78	23.6	-26	4	-26	4	0.6228	23.6753
233	7.77	247	107.9	3	0	-3.33333	0	-3.33333	0.01	3
234	7.81	247	107.8	12.36	-13.3333	-3.33333	-13.3333	-3.33333	0.17	12.3693
235	7.84	246.6	107.7	14.98	-16.6667	0	-16.6667	0	0.25	15
236	7.87	246.1	107.7	3	-3.33333	0	-3.33333	0	0.01	3
237	7.91	246	107.7	17.48	-16.6667	-10	-16.6667	-10	0.34	17.4929
238	7.94	245.5	107.4	3	0	3.33333	0	3.33333	0.01	3
239	7.97	245.5	107.5	12.36	-13.3333	-3.33333	-13.3333	-3.33333	0.17	12.3693
240	8.01	245.1	107.4	18.95	-20	-6.66667	-20	-6.66667	0.4	18.9737
241	8.04	244.5	107.2	16.14	-16.6667	-6.66667	-16.6667	-6.66667	0.29	16.1555
242	8.07	244	107	0	0	0	0	0	0	0
243	8.11	244	107	14.98	-16.6667	0	-16.6667	0	0.25	15
244	8.14	243.5	107	9.92	-10.6667	3	-10.6667	3	0.1105	9.97246
245	8.17	243.18	107.09	10.28	-6	-9.66667	-6	-9.66667	0.1165	10.2396
246	8.21	243	106.8	0	0	0	0	0	0	0
247	8.24	243	106.8	21.61	20	-13.3333	20	-13.3333	0.52	21.6333
248	8.28	243.6	106.4	6.63	7.33333	-1.33333	7.33333	-1.33333	0.05	6.7082
249	8.31	243.82	106.36	14.93	6	-15.3333	6	-15.3333	0.244	14.8189
250	8.34	244	105.9	0	0	0	0	0	0	0
251	8.38	244	105.9	0	0	0	0	0	0	0
252	8.41	244	105.9	29.97	-33.3333	0	-33.3333	0	1	30
253	8.44	243	105.9	0	0	0	0	0	0	0
254	8.48	243	105.9	16.95	-13.3333	-13.3333	-13.3333	-13.3333	0.32	16.9706
255	8.51	242.6	105.5	5.99	-6.66667	0	-6.66667	0	0.04	6
256	8.54	242.4	105.5	12.36	-13.3333	3.33333	-13.3333	3.33333	0.17	12.3693
257	8.58	242	105.6	13.4	-13.3333	-6.66667	-13.3333	-6.66667	0.2	13.4164
258	8.61	241.6	105.4	4.24	-3.33333	-3.33333	-3.33333	-3.33333	0.02	4.24264
259	8.64	241.5	105.3	27.14	-30	3.33333	-30	3.33333	0.82	27.1662
260	8.68	240.6	105.4	6.7	-3.33333	-6.66667	-3.33333	-6.66667	0.05	6.7082
261	8.71	240.5	105.2	15.06	-16.6667	1.66667	-16.6667	1.66667	0.2525	15.0748
262	8.74	240	105.25	7.85	-7.33333	-4.66667	-7.33333	-4.66667	0.068	7.82304
263	8.78	239.78	105.11	7.45	7.33333	-3.66667	7.33333	-3.66667	0.0605	7.37902
264	8.81	240	105	3	0	-3.33333	0	-3.33333	0.01	3
265	8.84	240	104.9	19.19	13.3333	-16.6667	13.3333	-16.6667	0.41	19.2094
266	8.88	240.4	104.4	23.41	20	-16.6667	20	-16.6667	0.61	23.4307
267	8.91	241	103.9	9.66	-7.33333	-7.66667	-7.33333	-7.66667	0.1013	9.5483
268	8.94	240.78	103.67	9.6	-6	-9	-6	-9	0.1053	9.73499
269	8.98	240.6	103.4	17.48	-16.6667	10	-16.6667	10	0.34	17.4929
270	9.01	240.1	103.7	9.71	-10.6667	-1	-10.6667	-1	0.1033	9.6421
271	9.04	239.78	103.67	9.6	-6	-9	-6	-9	0.1053	9.73499
272	9.08	239.6	103.4	11.5	-12.6667	-2.33333	-12.6667	-2.33333	0.1493	11.5918
273	9.11	239.22	103.33	7.89	-4	-7.66667	-4	-7.66667	0.0673	7.78267
274	9.14	239.1	103.1	4.24	-3.33333	-3.33333	-3.33333	-3.33333	0.02	4.24264
275	9.18	239	103	18.95	-20	6.66667	-20	6.66667	0.4	18.9737
276	9.21	238.4	103.2	10.74	-6	-10.3333	-6	-10.3333	0.1285	10.7541
277	9.24	238.22	102.89	21.9	-24	3.66667	-24	3.66667	0.5305	21.8506
278	9.28	237.5	103	8.97	-9.33333	-3.66667	-9.33333	-3.66667	0.0905	9.02497
279	9.31	237.22	102.89	6.67	-7.33333	0.333333	-7.33333	0.333333	0.0485	6.60681
280	9.34	237	102.9	23.6	-26	-4	-26	-4	0.6228	23.6753
281	9.38	236.22	102.78	0	0	0	0	0	0	0
282	9.41	236.22	102.78	8.53	-7.33333	-6	-7.33333	-6	0.0808	8.5276
283	9.44	236	102.6	8.34	-9	-1.66667	-9	-1.66667	0.0754	8.23772
284	9.48	235.73	102.55	29.31	20	-25.6667	20	-25.6667	0.9529	29.285
285	9.51	236.33	101.78	20.12	22.3333	-2.66667	22.3333	-2.66667	0.4553	20.2428
286	9.54	237	101.7	14.98	-13.3333	-10	-13.3333	-10	0.25	15
287	9.58	236.6	101.4	3	-3.33333	0	-3.33333	0	0.01	3
288	9.61	236.5	101.4	16.95	-13.3333	-13.3333	-13.3333	-13.3333	0.32	16.9706
289	9.64	236.1	101	4.24	-3.33333	3.33333	-3.33333	3.33333	0.02	4.24264
290	9.68	236	101.1	3	0	-3.33333	0	-3.33333	0.01	3
291	9.71	236	101	19.07	-21.3333	0	-21.3333	0	0.4096	19.2
292	9.74	235.36	101	10.9	-12	0	-12	0	0.1296	10.8
293	9.78	235	101	7.71	-6	-6	-6	-6	0.0648	7.63675
294	9.81	234.82	100.82	24.53	-27.3333	-0.666667	-27.3333	-0.666667	0.6728	24.6073
295	9.84	234	100.8	7.33	-6	-5.33333	-6	-5.33333	0.058	7.22496
296	9.88	233.82	100.64	12.47	-1.33333	-14	-1.33333	-14	0.178	12.657
297	9.91	233.78	100.22	8.35	-9.33333	-0.666667	-9.33333	-0.666667	0.0788	8.4214
298	9.94	233.5	100.2	14.98	-16.6667	0	-16.6667	0	0.25	15
299	9.98	233	100.2	32.06	30.3333	-18.6667	30.3333	-18.6667	1.1417	32.0551
300	10.01	233.91	99.64	0	0	0	0	0	0	0
301	10.04	233.91	99.64	-9.33333	0.37	18.2483	18	-9.33333	0.37	18.2483
302	10.08	234.45	99.36	3.85	-3	-3	-3	-3	0.0162	3.81838
303	10.11	234.36	99.27	8.2	-8.66667	-2.33333	-8.66667	-2.33333	0.0725	8.07775
304	10.14	234.1	99.2	12.14	-9.33333	-9.66667	-9.33333	-9.66667	0.1625	12.0934
305	10.18	233.82	98.91	0	0	0	0	0	0	0
306	10.21	233.82	98.91	0	0	0	0	0	0	0
307	10.24	233.82	98.91	31.0743	-33.3333	-9	-33.3333	-9	1.0729	31.0743
308	10.28	232.82	98.64	3.85	-3	-3	-3	-3	0.0162	3.81838
309	10.31	232.73	98.55	14.67	-15.3333	-6.33333	-15.3333	-6.33333	0.2477	14.9308
310	10.34	232.27	98.36	0	0	0	0	0	0	0
311	10.38	232.27	98.36	27.3	-30.3333	0	-30.3333	0	0.8281	27.3
312	10.41	231.36	98.36	6.09	-6	-3	-6	-3	0.0405	6.03738
313	10.44	231.18	98.27	5.87	-6	-2.33333	-6	-2.33333	0.0373	5.79396
314	10.48	231	98.2	12.53	-14	-1	-14	-1	0.1773	12.6321
315	10.51	230.58	98.17	37.79	38.3333	-17.6667	38.3333	-17.6667	1.6034	37.9876
316	10.54	231.73	97.64	10.82	9	-8	9	-8	0.1305	10.8374
317	10.58	232	97.4	0	0	0	0	0	0	0
318	10.61	232	97.4	20.16	-21.3333	-7.33333	-21.3333	-7.33333	0.458	20.3027
319	10.64	231.36	97.18	3.85	-3	-3	-3	-3	0.0162	3.81838
320	10.68	231.27	97.09	2.72	-3	0	-3	0	0.0081	2.7
321	10.71	231.18	97.09	6.09	-6	-3	-6	-3	0.0405	6.03738
322	10.74	231	97	21.97	-24.3333	3	-24.3333	3	0.541	22.0658
323	10.78	230.27	97.09	6.3	-6.33333	-3	-6.33333	-3	0.0442	6.30714
324	10.81	230.08	97	4.99	-5.33333	0	-5.33333	0	0.0256	4.8
325	10.84	229.92	97	0	0	0	0	0	0	0
326	10.88	229.92	97	28.48	-30.6667	-8.33333	-30.6667	-8.33333	0.9089	28.6009
327	10.91	229	96.75	9.46	-9	5.33333	-9	5.33333	0.0985	9.41541
328	10.94	228.73	96.91	11.9	-7.66667	-11	-7.66667	-11	0.1618	12.0673
329	10.98	228.5	96.58	21.61	-22.6667	8	-22.6667	8	0.52	21.6333
330	11.01	227.82	96.82	3.85	-3	-3	-3	-3	0.0162	3.81838
331	11.04	227.73	96.73	9.63	-7.66667	-7.66667	-7.66667	-7.66667	0.1058	9.75807
332	11.08	227.5	96.5	14.98	-16.6667	0	-16.6667	0	0.25	15
333	11.11	227	96.5	3	0	-3.33333	0	-3.33333	0.01	3
334	11.14	227	96.4	15.64	16.6667	-5	16.6667	-5	0.2725	15.6605
335	11.18	227.5	96.25	15.06	16.6667	-1.66667	16.6667	-1.66667	0.2525	15.0748
336	11.21	228	96.2	6.35	6	-3.66667	6	-3.66667	0.0445	6.32851
337	11.24	228.18	96.09	17.65	-19.3333	-3	-19.3333	-3	0.3445	17.6082
338	11.28	227.6	96	10.18	-11	3	-11	3	0.117	10.2616
339	11.31	227.27	96.09	0	0	0	0	0	0	0
340	11.34	227.27	96.09	14.67	-15	-6	-15	-6	0.2349	14.5399
341	11.38	226.82	95.91	9.92	-10.6667	3	-10.6667	3	0.1105	9.97246
342	11.41	226.5	96	0	0	0	0	0	0	0
343	11.44	226.5	96	15	-16.6667	0	-16.6667	0	0.25	15
344	11.48	226	96	6.09	-6	-3	-6	-3	0.0405	6.03738
345	11.51	225.82	95.91	17.23	-18.3333	6	-18.3333	6	0.3349	17.3612
346	11.54	225.27	96.09	17.23	-18	-6	-18	-6	0.324	17.0763
347	11.58	224.73	95.91	7.34	-7.66667	3	-7.66667	3	0.061	7.40945
348	11.61	224.5	96	4.99	0	-5.66667	0	-5.66667	0.0289	5.1
349	11.65	224.5	95.83	15.8	-16.6667	5.66667	-16.6667	5.66667	0.2789	15.8433
350	11.68	224	96	21.97	-24.3333	-3	-24.3333	-3	0.541	22.0658
351	11.71	223.27	95.91	3.85	-3	-3	-3	-3	0.0162	3.81838
352	11.75	223.18	95.82	2.72	3	0	3	0	0.0081	2.7
353	11.78	223.27	95.82	30.46	33.3333	-6	33.3333	-6	1.0324	30.4821
354	11.81	224.27	95.64	6.99	7.66667	-2	7.66667	-2	0.0565	7.13092
355	11.85	224.5	95.58	14.99	-16.6667	0.666667	-16.6667	0.666667	0.2504	15.012
356	11.88	224	95.6	0	0	0	0	0	0	0
357	11.91	224	95.6	6.98	-6	-5	-6	-5	0.0549	7.02922
358	11.95	223.82	95.45	11.46	-10.6667	7.33333	-10.6667	7.33333	0.1508	11.6499
359	11.98	223.5	95.67	15.12	-16.6667	-2.33333	-16.6667	-2.33333	0.2549	15.1463
360	12.01	223	95.6	0	0	0	0	0	0	0
361	12.05	223	95.6	15.12	-16.6667	2.33333	-16.6667	2.33333	0.2549	15.1463
362	12.08	222.5	95.67	6.87	-7.66667	-1	-7.66667	-1	0.0538	6.95845
363	12.11	222.27	95.64	8.39	-9	2	-9	2	0.0765	8.29759
364	12.15	222	95.7	21.88	-24.3333	-2	-24.3333	-2	0.5365	21.9738
365	12.18	221.27	95.64	3.85	-3	3	-3	3	0.0162	3.81838
366	12.21	221.18	95.73	6.65	-6	-4.33333	-6	-4.33333	0.0493	6.66108
367	12.25	221	95.6	9.02	9	4.33333	9	4.33333	0.0898	8.98999
368	12.28	221.27	95.73	36.92	41	3.33333	41	3.33333	1.5229	37.0218
369	12.31	222.5	95.83	9.8	-10.6667	2.66667	-10.6667	2.66667	0.1088	9.89545
370	12.35	222.18	95.91	0	0	0	0	0	0	0
371	12.38	222.18	95.91	12.12	-13.3333	-0.666667	-13.3333	-0.666667	0.1604	12.015
372	12.41	221.78	95.89	8.33	-9.33333	0.333333	-9.33333	0.333333	0.0785	8.40536
373	12.45	221.5	95.9	9.54	-10.6667	0.333333	-10.6667	0.333333	0.1025	9.60469
374	12.48	221.18	95.91	6.35	-6	-3.66667	-6	-3.66667	0.0445	6.32851
375	12.51	221	95.8	8.19	-9	0.666667	-9	0.666667	0.0733	8.12219
376	12.55	220.73	95.82	13.62	-15.3333	0	-15.3333	0	0.2116	13.8
377	12.58	220.27	95.82	0	0	0	0	0	0	0
378	12.61	220.27	95.82	8.19	-9	-0.666667	-9	-0.666667	0.0733	8.12219
379	12.65	220	95.8	15.02	-16.6667	1	-16.6667	1	0.2509	15.027
380	12.68	219.5	95.83	6.83	-7.66667	-0.333333	-7.66667	-0.333333	0.053	6.90652
381	12.71	219.27	95.82	0	0	0	0	0	0	0
382	12.75	219.27	95.82	21.8	24.3333	-0.666667	24.3333	-0.666667	0.5333	21.9082
383	12.78	220	95.8	8.8	9	3.66667	9	3.66667	0.085	8.74643
384	12.81	220.27	95.91	0	0	0	0	0	0	0
385	12.85	220.27	95.91	0	0	0	0	0	0	0
386	12.88	220.27	95.91	-22.3333	3	20.2805	-22.3333	3	0.457	20.2805
387	12.91	219.6	96	0	0	0	0	0	0	0
388	12.95	219.6	96	10.18	-11	-3	-11	-3	0.117	10.2616
389	12.98	219.27	95.91	8.62	-9	3	-9	3	0.081	8.53815
390	13.01	219	96	0	0	0	0	0	0	0
391	13.05	219	96	21.97	-24.3333	-3	-24.3333	-3	0.541	22.0658
392	13.08	218.27	95.91	2.72	-3	0	-3	0	0.0081	2.7
393	13.11	218.18	95.91	6.09	-6	3	-6	3	0.0405	6.03738
394	13.15	218	96	15.8	-16.6667	-5.66667	-16.6667	-5.66667	0.2789	15.8433
395	13.18	217.5	95.83	7.18	-7.66667	2.66667	-7.66667	2.66667	0.0593	7.30548
396	13.21	217.27	95.91	0	0	0	0	0	0	0
397	13.25	217.27	95.91	27.25	30.3333	0	30.3333	0	0.8281	27.3
398	13.28	218.18	95.91	11.12	10.6667	6.33333	10.6667	6.33333	0.1385	11.1647
399	13.31	218.5	96.1	3	0	-3.33333	0	-3.33333	0.01	3
400	13.35	218.5	96	3	-3.33333	0	-3.33333	0	0.01	3
401	13.38	218.4	96	11.99	-13.3333	0	-13.3333	0	0.16	12
402	13.41	218	96	6.09	-6	3	-6	3	0.0405	6.03738
403	13.45	217.82	96.09	2.72	-3	0	-3	0	0.0081	2.7
404	13.48	217.73	96.09	0	0	0	0	0	0	0
405	13.51	217.73	96.09	22.04	-24.3333	3.66667	-24.3333	3.66667	0.545	22.1472
406	13.55	217	96.2	3	0	3.33333	0	3.33333	0.01	3
407	13.58	217	96.3	8.91	-9	-4	-9	-4	0.0873	8.86397
408	13.61	216.73	96.18	8.19	-7.66667	5	-7.66667	5	0.0754	8.23772
409	13.65	216.5	96.33	15.12	-16.6667	2.33333	-16.6667	2.33333	0.2549	15.1463
410	13.68	216	96.4	10.47	-9	-7.33333	-9	-7.33333	0.1213	10.4484
411	13.71	215.73	96.18	8.17	0	9	0	9	0.0729	8.1
412	13.75	215.73	96.45	30.09	33.3333	-3	33.3333	-3	1.0081	30.1213
413	13.78	216.73	96.36	8.39	9	-2	9	-2	0.0765	8.29759
414	13.81	217	96.3	0	0	0	0	0	0	0
415	13.85	217	96.3	3	0	3.33333	0	3.33333	0.01	3
416	13.88	217	96.4	3	0	-3.33333	0	-3.33333	0.01	3
417	13.91	217	96.3	30.12	-33.3333	-3.33333	-33.3333	-3.33333	1.01	30.1496
418	13.95	216	96.2	3	0	3.33333	0	3.33333	0.01	3
419	13.98	216	96.3	3	0	-3.33333	0	-3.33333	0.01	3
420	14.01	216	96.2	5.48	-6	-0.666667	-6	-0.666667	0.0328	5.43323
421	14.05	215.82	96.18	9.75	-10.6667	2.33333	-10.6667	2.33333	0.1073	9.827
422	14.08	215.5	96.25	6.85	-7.66667	0.666667	-7.66667	0.666667	0.0533	6.92604
423	14.11	215.27	96.27	8.21	-9	1	-9	1	0.0738	8.14985
424	14.15	215	96.3	15.02	-16.6667	1	-16.6667	1	0.2509	15.027
425	14.18	214.5	96.33	2.5	0	-2.66667	0	-2.66667	0.0064	2.4
426	14.21	214.5	96.25	0	0	0	0	0	0	0
427	14.25	214.5	96.25	20.98	-22.6667	-5.33333	-22.6667	-5.33333	0.488	20.9571
428	14.28	213.82	96.09	9.8	-10.6667	2.66667	-10.6667	2.66667	0.1088	9.89545
429	14.31	213.5	96.17	2.5	0	2.66667	0	2.66667	0.0064	2.4
430	14.35	213.5	96.25	7.11	-7.66667	-2.33333	-7.66667	-2.33333	0.0578	7.21249
431	14.38	213.27	96.18	16.57	-18	-3	-18	-3	0.2997	16.4235
432	14.41	212.73	96.09	7.18	-7.66667	2.66667	-7.66667	2.66667	0.0593	7.30548
433	14.45	212.5	96.17	0	0	0	0	0	0	0
434	14.48	212.5	96.17	7.18	-7.66667	-2.66667	-7.66667	-2.66667	0.0593	7.30548
435	14.51	212.27	96.09	7.18	7.66667	2.66667	7.66667	2.66667	0.0593	7.30548
436	14.55	212.5	96.17	23.27	25.6667	-2.66667	25.6667	-2.66667	0.5993	23.2243
437	14.58	213.27	96.09	2.72	-3	0	-3	0	0.0081	2.7
438	14.61	213.18	96.09	0	0	0	0	0	0	0
439	14.65	213.18	96.09	0	0	0	0	0	0	0
440	14.68	213.18	96.09	12.18	-12	-6	-12	-6	0.162	12.0748
441	14.71	212.82	95.91	5.45	0	-6	0	-6	0.0324	5.4
442	14.75	212.82	95.73	10.85	-10.6667	5.66667	-10.6667	5.66667	0.1313	10.8706
443	14.78	212.5	95.9	9.54	-10.6667	0.333333	-10.6667	0.333333	0.1025	9.60469
444	14.81	212.18	95.91	12.18	-12	-6	-12	-6	0.162	12.0748
445	14.85	211.82	95.73	2.72	0	-3	0	-3	0.0081	2.7
446	14.88	211.82	95.64	3.85	-3	3	-3	3	0.0162	3.81838
447	14.92	211.73	95.73	19.38	-21.6667	-2	-21.6667	-2	0.4261	19.5829
448	14.95	211.08	95.67	8	-8.66667	-1	-8.66667	-1	0.0685	7.85175
449	14.98	210.82	95.64	2.72	-3	0	-3	0	0.0081	2.7
450	15.02	210.73	95.64	2.72	0	-3	0	-3	0.0081	2.7
451	15.05	210.73	95.55	27.38	-30.3333	3	-30.3333	3	0.8362	27.4332
452	15.08	209.82	95.64	0	0	0	0	0	0	0
453	15.12	209.82	95.64	2.72	0	-3	0	-3	0.0081	2.7
454	15.15	209.82	95.55	6.68	-7.33333	-1.66667	-7.33333	-1.66667	0.0509	6.76831
455	15.18	209.6	95.5	21.28	22.3333	-7.66667	22.3333	-7.66667	0.5018	21.2514
456	15.22	210.27	95.27	23.28	24.3333	-9	24.3333	-9	0.6058	23.3499
457	15.25	211	95	13.4	-13.3333	-6.66667	-13.3333	-6.66667	0.2	13.4164
458	15.28	210.6	94.8	8.02	-9	-0.666667	-9	-0.666667	0.0733	8.12219
459	15.32	210.33	94.78	7.89	-7.66667	4	-7.66667	4	0.0673	7.78267
460	15.35	210.1	94.9	6.7	-3.33333	-6.66667	-3.33333	-6.66667	0.05	6.7082
461	15.38	210	94.7	6.73	-7.33333	-1	-7.33333	-1	0.0493	6.66108
462	15.42	209.78	94.67	9.6	-6	-9	-6	-9	0.1053	9.73499
463	15.45	209.6	94.4	3	-3.33333	0	-3.33333	0	0.01	3
464	15.48	209.5	94.4	3	0	-3.33333	0	-3.33333	0.01	3
465	15.52	209.5	94.3	10.17	-10.6667	-4	-10.6667	-4	0.1168	10.2528
466	15.55	209.18	94.18	12.29	-13.3333	-2.33333	-13.3333	-2.33333	0.1649	12.1824
467	15.58	208.78	94.11	11.63	-12.6667	3	-12.6667	3	0.1525	11.7154
468	15.62	208.4	94.2	5.96	-6	-3	-6	-3	0.0405	6.03738
469	15.65	208.22	94.11	7.31	-4	-7	-4	-7	0.0585	7.25603
470	15.68	208.1	93.9	32.88	30	-21	30	-21	1.2069	32.9577
471	15.72	209	93.27	31.74	20	-29	20	-29	1.1169	31.705
472	15.75	209.6	92.4	3	-3.33333	0	-3.33333	0	0.01	3
473	15.78	209.5	92.4	5.38	-5.66667	-2.33333	-5.66667	-2.33333	0.0338	5.51543
474	15.82	209.33	92.33	0	0	0	0	0	0	0
475	15.85	209.33	92.33	12.19	-7.66667	-11	-7.66667	-11	0.1618	12.0673
476	15.88	209.1	92	14.98	-16.6667	0	-16.6667	0	0.25	15
477	15.92	208.6	92	14.98	0	-16.6667	0	-16.6667	0.25	15
478	15.95	208.6	91.5	9.9	-11	1.66667	-11	1.66667	0.1114	10.013
479	15.98	208.27	91.55	9.39	-9	5	-9	5	0.0954	9.26607
480	16.02	208	91.7	13.4	-13.3333	-6.66667	-13.3333	-6.66667	0.2	13.4164
481	16.05	207.6	91.5	4.24	-3.33333	-3.33333	-3.33333	-3.33333	0.02	4.24264
482	16.08	207.5	91.4	10.48	-10.6667	5	-10.6667	5	0.1249	10.6024
483	16.12	207.18	91.55	14.5	-16	-1.66667	-16	-1.66667	0.2329	14.4779
484	16.15	206.7	91.5	15.16	-16	-5.66667	-16	-5.66667	0.2593	15.2765
485	16.18	206.22	91.33	2.36	1.66667	-2	1.66667	-2	0.0061	2.34307
486	16.22	206.27	91.27	13.62	-15	0	-15	0	0.2025	13.5
487	16.25	205.82	91.27	2.72	0	-3	0	-3	0.0081	2.7
488	16.28	205.82	91.18	13.62	-15.3333	0	-15.3333	0	0.2116	13.8
489	16.32	205.36	91.18	12.18	-12	-6	-12	-6	0.162	12.0748
490	16.35	205	91	8.62	-9	3	-9	3	0.081	8.53815
491	16.38	204.73	91.09	13.89	-15.3333	-3	-15.3333	-3	0.2197	14.0616
492	16.42	204.27	91	8.17	-9	0	-9	0	0.0729	8.1
493	16.45	204	91	7.71	-6	-6	-6	-6	0.0648	7.63675
494	16.48	203.82	90.82	2.72	-3	0	-3	0	0.0081	2.7
495	16.52	203.73	90.82	6.09	3	-6	3	-6	0.0405	6.03738
496	16.55	203.82	90.64	38.59	32	-28.6667	32	-28.6667	1.6612	38.6663
497	16.58	204.78	89.78	8	4.33333	-7.66667	4.33333	-7.66667	0.0698	7.92591
498	16.62	204.91	89.55	12.34	-13.6667	-1.66667	-13.6667	-1.66667	0.1706	12.3911
499	16.65	204.5	89.5	9.63	-10.6667	1.66667	-10.6667	1.66667	0.1049	9.71648
500	16.68	204.18	89.55	0	0	0	0	0	0	0
501	16.72	204.18	89.55	13.62	-12	-9.33333	-12	-9.33333	0.208	13.6821
502	16.75	203.82	89.27	6.59	-7.33333	1	-7.33333	1	0.0493	6.66108
503	16.78	203.6	89.3	7.92	-8	-4	-8	-4	0.072	8.04984
504	16.82	203.36	89.18	12.18	-12	-6	-12	-6	0.162	12.0748
505	16.85	203	89	0	0	0	0	0	0	0
506	16.88	203	89	12.49	-14	0	-14	0	0.1764	12.6
507	16.92	202.58	89	12.34	-13.3333	3	-13.3333	3	0.1681	12.3
508	16.95	202.18	89.09	6.09	-6	-3	-6	-3	0.0405	6.03738
509	16.98	202	89	12.49	-14	0	-14	0	0.1764	12.6
510	17.02	201.58	89	7.9	-2.66667	-8.33333	-2.66667	-8.33333	0.0689	7.87464
511	17.05	201.5	88.75	15	-10.6667	-13	-10.6667	-13	0.2545	15.1344
512	17.08	201.18	88.36	15.89	-15	9.33333	-15	9.33333	0.2809	15.9
513	17.12	200.73	88.64	8.17	0	-9.33333	0	-9.33333	0.0784	8.4
514	17.15	200.73	88.36	6.99	-7.66667	2	-7.66667	2	0.0565	7.13092
515	17.18	200.5	88.42	19.51	16.6667	-14	16.6667	-14	0.4264	19.5898
516	17.22	201	88	23.44	21.3333	-15	21.3333	-15	0.6121	23.471
517	17.25	201.64	87.55	4.31	-4.66667	-1.66667	-4.66667	-1.66667	0.0221	4.45982
518	17.28	201.5	87.5	4.24	-3.33333	-3.33333	-3.33333	-3.33333	0.02	4.24264
519	17.32	201.4	87.4	7.86	-7.33333	5	-7.33333	5	0.0709	7.98812
520	17.35	201.18	87.55	13.62	-12	-9.33333	-12	-9.33333	0.208	13.6821
521	17.38	200.82	87.27	2.72	0	-3	0	-3	0.0081	2.7
522	17.42	200.82	87.18	14.67	-15.3333	-6	-15.3333	-6	0.244	14.8189
523	17.45	200.36	87	11.3	-12	-3.33333	-12	-3.33333	0.1396	11.2089
524	17.48	200	86.9	5.46	-6	0.333333	-6	0.333333	0.0325	5.40833
525	17.52	199.82	86.91	10.12	-8	-8	-8	-8	0.1152	10.1823
526	17.55	199.58	86.67	3.53	-2.66667	2.66667	-2.66667	2.66667	0.0128	3.39411
527	17.58	199.5	86.75	15.06	-16.6667	1.66667	-16.6667	1.66667	0.2525	15.0748
528	17.62	199	86.8	7.33	-6	-5.33333	-6	-5.33333	0.058	7.22496
529	17.65	198.82	86.64	3.85	-3	-3	-3	-3	0.0162	3.81838
530	17.68	198.73	86.55	17.23	-18.3333	-6.33333	-18.3333	-6.33333	0.3386	17.4568
531	17.72	198.18	86.36	2.72	0	-3	0	-3	0.0081	2.7
532	17.75	198.18	86.27	13.62	-15	0	-15	0	0.2025	13.5
533	17.78	197.73	86.27	16.35	-18.3333	0	-18.3333	0	0.3025	16.5
534	17.82	197.18	86.27	2.72	0	-3	0	-3	0.0081	2.7
535	17.85	197.18	86.18	13.89	-15	3	-15	3	0.2106	13.7674
536	17.88	196.73	86.27	14.67	-15.3333	-6	-15.3333	-6	0.244	14.8189
537	17.92	196.27	86.09	0	0	0	0	0	0	0
538	17.95	196.27	86.09	30.46	30.3333	-15	30.3333	-15	1.0306	30.4555
539	17.98	197.18	85.64	21.97	21.3333	-12.3333	21.3333	-12.3333	0.5465	22.1777
540	18.02	197.82	85.27	7.57	-7.33333	4.33333	-7.33333	4.33333	0.0653	7.66616
541	18.05	197.6	85.4	10.52	-11	-4.33333	-11	-4.33333	0.1258	10.6405
542	18.08	197.27	85.27	3.85	-3	-3	-3	-3	0.0162	3.81838
543	18.12	197.18	85.18	5.45	0	-6	0	-6	0.0324	5.4
544	18.15	197.18	85	6.22	-6	-3.33333	-6	-3.33333	0.0424	6.17738
545	18.19	197	84.9	24.7	-27.3333	3.33333	-27.3333	3.33333	0.6824	24.7823
546	18.22	196.18	85	8.1	-6	-6.66667	-6	-6.66667	0.0724	8.07217
547	18.25	196	84.8	5.87	-6	-2.33333	-6	-2.33333	0.0373	5.79396
548	18.29	195.82	84.73	10.05	-10.6667	3.33333	-10.6667	3.33333	0.1124	10.0578
549	18.32	195.5	84.83	15.02	-16.6667	-1	-16.6667	-1	0.2509	15.027
550	18.35	195	84.8	7.33	-6	-5.33333	-6	-5.33333	0.058	7.22496
551	18.39	194.82	84.64	3.85	-3	-3	-3	-3	0.0162	3.81838
552	18.42	194.73	84.55	13.89	-15.3333	-3.33333	-15.3333	-3.33333	0.2216	14.1223
553	18.45	194.27	84.45	29.32	24.3333	-21.6667	24.3333	-21.6667	0.9554	29.3234
554	18.49	195	83.8	25.01	27.3333	-5.33333	27.3333	-5.33333	0.698	25.0639
555	18.52	195.82	83.64	10.37	-10.6667	-4.66667	-10.6667	-4.66667	0.122	10.4785
556	18.55	195.5	83.5	0	0	0	0	0	0	0
557	18.59	195.5	83.5	12.73	-14	-2.66667	-14	-2.66667	0.1828	12.8265
558	18.62	195.08	83.42	2.5	-2.66667	0	-2.66667	0	0.0064	2.4
559	18.65	195	83.42	12	-13.3333	-0.666667	-13.3333	-0.666667	0.1604	12.015
560	18.69	194.6	83.4	5.99	-6.66667	0	-6.66667	0	0.04	6
561	18.72	194.4	83.4	9.25	-7.33333	-7.33333	-7.33333	-7.33333	0.0968	9.33381
562	18.75	194.18	83.18	10.05	-6	-9.33333	-6	-9.33333	0.1108	9.98599
563	18.79	194	82.9	5.46	-6	0.333333	-6	0.333333	0.0325	5.40833
564	18.82	193.82	82.91	12.54	-14	-0.333333	-14	-0.333333	0.1765	12.6036
565	18.85	193.4	82.9	11.99	-13.3333	0	-13.3333	0	0.16	12
566	18.89	193	82.9	15.12	-16.6667	-2.33333	-16.6667	-2.33333	0.2549	15.1463
567	18.92	192.5	82.83	10.76	-10.6667	5.66667	-10.6667	5.66667	0.1313	10.8706
568	18.95	192.18	83	12.18	-12	-6	-12	-6	0.162	12.0748
569	18.99	191.82	82.82	2.72	0	-3	0	-3	0.0081	2.7
570	19.02	191.82	82.73	10.05	-10.6667	3.33333	-10.6667	3.33333	0.1124	10.0578
571	19.05	191.5	82.83	18.67	-19.6667	-6.33333	-19.6667	-6.33333	0.3842	18.5952
572	19.09	190.91	82.64	5.45	-6	0	-6	0	0.0324	5.4
573	19.12	190.73	82.64	7.94	-7.66667	-4.66667	-7.66667	-4.66667	0.0725	8.07775
574	19.15	190.5	82.5	10.37	-10.6667	4.66667	-10.6667	4.66667	0.122	10.4785
575	19.19	190.18	82.64	13.89	-15	-3	-15	-3	0.2106	13.7674
576	19.22	189.73	82.55	7.24	1.33333	-8	1.33333	-8	0.0592	7.29932
577	19.25	189.77	82.31	28.24	27	-16	27	-16	0.8865	28.2462
578	19.29	190.58	81.83	12.65	14	2.33333	14	2.33333	0.1813	12.7738
579	19.32	191	81.9	8.36	-3	-8.66667	-3	-8.66667	0.0757	8.25409
580	19.35	190.91	81.64	2.72	-3	0	-3	0	0.0081	2.7
581	19.39	190.82	81.64	2.72	0	-3	0	-3	0.0081	2.7
582	19.42	190.82	81.55	13.27	-14	-5	-14	-5	0.1989	13.3795
583	19.45	190.4	81.4	9.25	-7.33333	-7.33333	-7.33333	-7.33333	0.0968	9.33381
584	19.49	190.18	81.18	11.23	-12	3	-12	3	0.1377	11.1324
585	19.52	189.82	81.27	2.72	-3	0	-3	0	0.0081	2.7
586	19.55	189.73	81.27	17.23	-18.3333	-6	-18.3333	-6	0.3349	17.3612
587	19.59	189.18	81.09	13.62	-15	0	-15	0	0.2025	13.5
588	19.62	188.73	81.09	7.34	-7.66667	-3	-7.66667	-3	0.061	7.40945
589	19.65	188.5	81	9.92	-10.6667	3	-10.6667	3	0.1105	9.97246
590	19.69	188.18	81.09	6.09	-6	-3	-6	-3	0.0405	6.03738
591	19.72	188	81	14.98	-16.6667	0	-16.6667	0	0.25	15
592	19.75	187.5	81	9.92	-10.6667	3	-10.6667	3	0.1105	9.97246
593	19.79	187.18	81.09	12.18	-12	-6	-12	-6	0.162	12.0748
594	19.82	186.82	80.91	9.92	-10.6667	3	-10.6667	3	0.1105	9.97246
595	19.85	186.5	81	0	0	0	0	0	0	0
596	19.89	186.5	81	23.32	-25.6667	-3	-25.6667	-3	0.601	23.2573
597	19.92	185.73	80.91	7.34	-7.66667	3	-7.66667	3	0.061	7.40945
598	19.95	185.5	81	12.03	-4	-12.6667	-4	-12.6667	0.1588	11.9549
599	19.99	185.38	80.62	48.54	54	-4	54	-4	2.6388	48.7332
600	20.02	187	80.5	15.19	16.6667	2.66667	16.6667	2.66667	0.2564	15.1908
601	20.05	187.5	80.58	11.53	-7.66667	-10.3333	-7.66667	-10.3333	0.149	11.5802
602	20.09	187.27	80.27	10.82	-11.6667	2	-11.6667	2	0.1261	10.6532
603	20.12	186.92	80.33	9.99	-11.3333	0	-11.3333	0	0.1156	10.2
604	20.15	186.58	80.33	9.48	-10.3333	-2	-10.3333	-2	0.0997	9.47259
605	20.19	186.27	80.27	8.37	-9	2	-9	2	0.0765	8.29759
606	20.22	186	80.33	5.58	-2.66667	-5.33333	-2.66667	-5.33333	0.032	5.36656
607	20.25	185.92	80.17	19.43	-21.6667	-2.66667	-21.6667	-2.66667	0.4289	19.6471
608	20.29	185.27	80.09	0	0	0	0	0	0	0
609	20.32	185.27	80.09	10.91	-11.6667	2.66667	-11.6667	2.66667	0.1289	10.7708
610	20.35	184.92	80.17	12.49	-14	0	-14	0	0.1764	12.6
611	20.39	184.5	80.17	8.45	-7.66667	-5.66667	-7.66667	-5.66667	0.0818	8.58021
612	20.42	184.27	80	12.78	14	-2.66667	14	-2.66667	0.1828	12.8265
613	20.45	184.69	79.92	36.69	41	0	41	0	1.5129	36.9
614	20.49	185.92	79.92	0	0	0	0	0	0	0
615	20.52	185.92	79.92	12.49	-14	0	-14	0	0.1764	12.6
616	20.55	185.5	79.92	6.82	-7.66667	-0.333333	-7.66667	-0.333333	0.053	6.90652
617	20.59	185.27	79.91	6.3	-6.33333	3	-6.33333	3	0.0442	6.30714
618	20.62	185.08	80	5.58	-5.33333	-2.66667	-5.33333	-2.66667	0.032	5.36656
619	20.65	184.92	79.92	0	0	0	0	0	0	0
620	20.69	184.92	79.92	21.03	-23	-5	-23	-5	0.4986	21.1835
621	20.72	184.23	79.77	21.03	23	5	23	5	0.4986	21.1835
622	20.75	184.92	79.92	32.56	36	-3	36	-3	1.1745	32.5123
623	20.79	186	79.83	2.5	0	3	0	3	0.0081	2.7
624	20.82	186	79.92	10.3	-11	-3	-11	-3	0.117	10.2616
625	20.85	185.67	79.83	11.82	-13.3333	-0.333333	-13.3333	-0.333333	0.1601	12.0037
626	20.89	185.27	79.82	0	0	0	0	0	0	0
627	20.92	185.27	79.82	0	0	0	0	0	0	0
628	20.95	185.27	79.82	17.42	-19.3333	1	-19.3333	1	0.3373	17.4233
629	20.99	184.69	79.85	6.44	-6.33333	-3.33333	-6.33333	-3.33333	0.0461	6.44127
630	21.02	184.5	79.75	8.31	-7.66667	5.33333	-7.66667	5.33333	0.0785	8.40536
631	21.05	184.27	79.91	15.21	-16.6667	-2	-16.6667	-2	0.2536	15.1076
632	21.09	183.77	79.85	3.26	-2.66667	2.33333	-2.66667	2.33333	0.0113	3.18904
633	21.12	183.69	79.92	24.32	27	2.66667	27	2.66667	0.6625	24.4182
634	21.15	184.5	80	14.98	16.6667	0	16.6667	0	0.25	15
635	21.19	185	80	2.5	0	2.66667	0	2.66667	0.0064	2.4
636	21.22	185	80.08	3.53	-2.66667	-2.66667	-2.66667	-2.66667	0.0128	3.39411
637	21.25	184.92	80	2.5	2.66667	0	2.66667	0	0.0064	2.4
638	21.29	185	80	15.8	-16.6667	5.66667	-16.6667	5.66667	0.2789	15.8433
639	21.32	184.5	80.17	7.18	-7.66667	-2.66667	-7.66667	-2.66667	0.0593	7.30548
640	21.35	184.27	80.09	6.3	-6.33333	-3	-6.33333	-3	0.0442	6.30714
641	21.39	184.08	80	2.5	-2.66667	0	-2.66667	0	0.0064	2.4
642	21.42	184	80	9.51	-10.3333	2.66667	-10.3333	2.66667	0.1025	9.60469
643	21.45	183.69	80.08	20.88	-23	-2.66667	-23	-2.66667	0.4825	20.8387
644	21.49	183	80	9.51	-10.3333	2.66667	-10.3333	2.66667	0.1025	9.60469
645	21.52	182.69	80.08	0	0	0	0	0	0	0
646	21.56	182.69	80.08	20.88	-23	-2.66667	-23	-2.66667	0.4825	20.8387
647	21.59	182	80	20.88	23	2.66667	23	2.66667	0.4825	20.8387
648	21.62	182.69	80.08	19.7	20.6667	-7.66667	20.6667	-7.66667	0.4373	19.8386
649	21.66	183.31	79.85	8.15	-7.66667	5	-7.66667	5	0.0754	8.23772
650	21.69	183.08	80	0	0	0	0	0	0	0
651	21.72	183.08	80	2.5	-2.66667	0	-2.66667	0	0.0064	2.4
652	21.76	183	80	2.5	0	-2.66667	0	-2.66667	0.0064	2.4
653	21.79	183	79.92	8.69	-9	-3.33333	-9	-3.33333	0.0829	8.63771
654	21.82	182.73	79.82	8.19	-7.66667	-5	-7.66667	-5	0.0754	8.23772
655	21.86	182.5	79.67	15.8	-16.6667	5.33333	-16.6667	5.33333	0.2756	15.7493
656	21.89	182	79.83	8.77	-9	-3.33333	-9	-3.33333	0.0829	8.63771
657	21.92	181.73	79.73	7.05	-7.66667	-2	-7.66667	-2	0.0565	7.13092
658	21.96	181.5	79.67	7.05	7.66667	2	7.66667	2	0.0565	7.13092
659	21.99	181.73	79.73	29.97	33.3333	0	33.3333	0	1	30
660	22.02	182.73	79.73	0	0	0	0	0	0	0
661	22.06	182.73	79.73	0	0	0	0	0	0	0
662	22.09	182.73	79.73	6.1	-5	-5	-5	-5	0.045	6.36396
663	22.12	182.58	79.58	22.99	-25.3333	2	-25.3333	2	0.5812	22.8709
664	22.16	181.82	79.64	6.11	-5	-4.66667	-5	-4.66667	0.0421	6.15549
665	22.19	181.67	79.5	4.47	2	4.66667	2	4.66667	0.0232	4.56946
666	22.22	181.73	79.64	7.94	-7.66667	-4.66667	-7.66667	-4.66667	0.0725	8.07775
667	22.26	181.5	79.5	6.72	-6.33333	4	-6.33333	4	0.0505	6.74166
668	22.29	181.31	79.62	24.45	-27	-4	-27	-4	0.6705	24.5652
669	22.32	180.5	79.5	2.5	0	-2.66667	0	-2.66667	0.0064	2.4
670	22.36	180.5	79.42	14.98	-16.6667	0	-16.6667	0	0.25	15
671	22.39	180	79.42	15.19	-16.6667	2.66667	-16.6667	2.66667	0.2564	15.1908
672	22.42	179.5	79.5	2.5	0	-2.66667	0	-2.66667	0.0064	2.4
673	22.46	179.5	79.42	22.65	22.6667	-11	22.6667	-11	0.5713	22.6753
674	22.49	180.18	79.09	7.71	6	-6	6	-6	0.0648	7.63675
675	22.52	180.36	78.91	5.45	0	6	0	6	0.0324	5.4
676	22.56	180.36	79.09	7.71	-6	-6	-6	-6	0.0648	7.63675
677	22.59	180.18	78.91	2.72	0	3	0	3	0.0081	2.7
678	22.62	180.18	79	18.11	-20	-2.66667	-20	-2.66667	0.3664	18.1593
679	22.66	179.58	78.92	7.13	5	-6.33333	5	-6.33333	0.0586	7.26223
680	22.69	179.73	78.73	17.23	-18.3333	6	-18.3333	6	0.3349	17.3612
681	22.72	179.18	78.91	11.56	-9	-9	-9	-9	0.1458	11.4551
682	22.76	178.91	78.64	5.45	-6	0	-6	0	0.0324	5.4
683	22.79	178.73	78.64	22.34	-24.3333	5.33333	-24.3333	5.33333	0.5585	22.4199
684	22.82	178	78.8	7.33	-6	-5.33333	-6	-5.33333	0.058	7.22496
685	22.86	177.82	78.64	5.45	0	-6.33333	0	-6.33333	0.0361	5.7
686	22.89	177.82	78.45	2.72	-3	0	-3	0	0.0081	2.7
687	22.92	177.73	78.45	21.83	-24.3333	-1	-24.3333	-1	0.5338	21.9185
688	22.96	177	78.42	3.53	-2.66667	-3	-2.66667	-3	0.0145	3.61248
689	22.99	176.92	78.33	27.42	27	-14	27	-14	0.8325	27.3724
690	23.02	177.73	77.91	16.25	11.6667	-13.6667	11.6667	-13.6667	0.2906	16.1722
691	23.06	178.08	77.5	8.94	-8.66667	4.66667	-8.66667	4.66667	0.0872	8.85889
692	23.09	177.82	77.64	7.71	-7.33333	-4.66667	-7.33333	-4.66667	0.068	7.82304
693	23.12	177.6	77.5	3	-3.33333	0	-3.33333	0	0.01	3
694	23.16	177.5	77.5	15.19	-16.6667	-2.66667	-16.6667	-2.66667	0.2564	15.1908
695	23.19	177	77.42	0	0	0	0	0	0	0
696	23.22	177	77.42	8.25	-9	1	-9	1	0.0738	8.14985
697	23.26	176.73	77.45	21.83	-24.3333	-1	-24.3333	-1	0.5338	21.9185
698	23.29	176	77.42	3.53	-2.66667	-3	-2.66667	-3	0.0145	3.61248
699	23.32	175.92	77.33	5.38	-5	-3.33333	-5	-3.33333	0.0325	5.40833
700	23.36	175.77	77.23	18.1	-19.6667	-4.66667	-19.6667	-4.66667	0.3677	18.1915
701	23.39	175.18	77.09	7.95	-8.66667	-0.333333	-8.66667	-0.333333	0.0677	7.80577
702	23.42	174.92	77.08	14.56	-14	-8.33333	-14	-8.33333	0.2389	14.6632
703	23.46	174.5	76.83	9.8	-10.6667	2.66667	-10.6667	2.66667	0.1088	9.89545
704	23.49	174.18	76.91	18.08	-20	-2.66667	-20	-2.66667	0.3664	18.1593
705	23.52	173.58	76.83	2.5	-2.66667	0	-2.66667	0	0.0064	2.4
706	23.56	173.5	76.83	15.02	-16.6667	-1	-16.6667	-1	0.2509	15.027
707	23.59	173	76.8	25.42	24.3333	-14.6667	24.3333	-14.6667	0.7265	25.5705
708	23.62	173.73	76.36	28.09	25.6667	-17.6667	25.6667	-17.6667	0.8738	28.0432
709	23.66	174.5	75.83	0	0	0	0	0	0	0
710	23.69	174.5	75.83	11.22	-10.6667	-6.33333	-10.6667	-6.33333	0.1385	11.1647
711	23.72	174.18	75.64	15.01	-16	-4.66667	-16	-4.66667	0.25	15
712	23.76	173.7	75.5	5.99	-6.66667	0	-6.66667	0	0.04	6
713	23.79	173.5	75.5	4.24	-3.33333	-3.33333	-3.33333	-3.33333	0.02	4.24264
714	23.82	173.4	75.4	9.5	-10.6667	0.666667	-10.6667	0.666667	0.1028	9.61873
715	23.86	173.08	75.42	10.62	-8.66667	-8	-8.66667	-8	0.1252	10.6151
716	23.89	172.82	75.18	10.17	-10.6667	4	-10.6667	4	0.1168	10.2528
717	23.92	172.5	75.3	17.48	16.6667	-10	16.6667	-10	0.34	17.4929
718	23.96	173	75	0	0	0	0	0	0	0
719	23.99	173	75	0	0	0	0	0	0	0
720	24.02	173	75	29.97	-33.3333	0	-33.3333	0	1	30
721	24.06	172	75	0	0	0	0	0	0	0
722	24.09	172	75	0	33.3333	-33.3333	33.3333	-33.3333	2	42.4264
723	24.12	173	74	0	0	0	0	0	0	0
724	24.16	173	74	0	0	0	0	0	0	0
725	24.19	173	74	0	0	0	0	0	0	0
726	24.22	173	74	0	0	0	0	0	0	0
727	24.26	173	74	29.97	-33.3333	0	-33.3333	0	1	30
728	24.29	172	74	29.97	0	-33.3333	0	-33.3333	1	30
729	24.32	172	73	29.97	-33.3333	0	-33.3333	0	1	30
730	24.36	171	73	29.97	-33.3333	0	-33.3333	0	1	30
731	24.39	170	73	0	0	0	0	0	0	0
732	24.42	170	73	0	0	0	0	0	0	0
733	24.46	170	73	0	0	0	0	0	0	0
734	24.49	170	73	29.97	-33.3333	0	-33.3333	0	1	30
735	24.52	169	73	0	0	0	0	0	0	0
736	24.56	169	73	0	0	0	0	0	0	0
737	24.59	169	73	0	0	0	0	0	0	0
738	24.62	169	73	0	0	0	0	0	0	0
739	24.66	169	73	0	0	0	0	0	0	0
740	24.69	169	73	57.28	-57.6667	-27.3333	-57.6667	-27.3333	3.6653	57.4349
741	24.72	167.27	72.18	21.28	18.3333	-15	18.3333	-15	0.505	21.319
742	24.76	167.82	71.73	36.35	39.3333	9	39.3333	9	1.4653	36.3149
743	24.79	169	72	0	0	0	0	0	0	0
744	24.83	169	72	0	0	0	0	0	0	0
745	24.86	169	72	0	0	0	0	0	0	0
746	24.89	169	72	29.97	0	-33.3333	0	-33.3333	1	30
747	24.93	169	71	41.74	-43.3333	-16.6667	-43.3333	-16.6667	1.94	41.7852
748	24.96	167.7	70.5	7.68	4	-7.66667	4	-7.66667	0.0673	7.78267
749	24.99	167.82	70.27	6.09	-3	-6	-3	-6	0.0405	6.03738
750	25.03	167.73	70.09	27.79	-30.3333	6	-30.3333	6	0.8605	27.8289
751	25.06	166.82	70.27	9.82	6	-9	6	-9	0.1053	9.73499
752	25.09	167	70	12.73	-14	-2.66667	-14	-2.66667	0.1828	12.8265
753	25.13	166.58	69.92	17.66	-19.3333	2.66667	-19.3333	2.66667	0.3428	17.5647
754	25.16	166	70	6.09	-6	-3	-6	-3	0.0405	6.03738
755	25.19	165.82	69.91	2.72	0	-3	0	-3	0.0081	2.7
756	25.23	165.82	69.82	16.57	-18.3333	-3	-18.3333	-3	0.3106	16.7194
757	25.26	165.27	69.73	8.46	-9	2.33333	-9	2.33333	0.0778	8.3678
758	25.29	165	69.8	30.44	24.3333	-23.6667	24.3333	-23.6667	1.037	30.55
759	25.33	165.73	69.09	40.87	36.3333	-27.3333	36.3333	-27.3333	1.8605	40.92
760	25.36	166.82	68.27	10.27	-10.6667	4.33333	-10.6667	4.33333	0.1193	10.3619
761	25.39	166.5	68.4	7.3	-5.66667	-6	-5.66667	-6	0.0613	7.42765
762	25.43	166.33	68.22	9.66	-7.66667	-7.33333	-7.66667	-7.33333	0.1013	9.5483
763	25.46	166.1	68	9.48	-3.33333	-10	-3.33333	-10	0.1	9.48683
764	25.49	166	67.7	13.4	-13.3333	-6.66667	-13.3333	-6.66667	0.2	13.4164
765	25.53	165.6	67.5	12.61	-14	1.66667	-14	1.66667	0.1789	12.689
766	25.56	165.18	67.55	4.86	-3.33333	-4.33333	-3.33333	-4.33333	0.0269	4.92037
767	25.59	165.08	67.42	9.04	-8.66667	-5	-8.66667	-5	0.0901	9.005
768	25.63	164.82	67.27	18.28	-18.3333	9.33333	-18.3333	9.33333	0.3809	18.5151
769	25.66	164.27	67.55	10.52	-6.33333	-10	-6.33333	-10	0.1261	10.6532
770	25.69	164.08	67.25	8.21	-8.66667	-2.33333	-8.66667	-2.33333	0.0725	8.07775
771	25.73	163.82	67.18	10.62	-8	-8.66667	-8	-8.66667	0.1252	10.6151
772	25.76	163.58	66.92	9.64	-10.3333	2.66667	-10.3333	2.66667	0.1025	9.60469
773	25.79	163.27	67	8.71	-9	-3.33333	-9	-3.33333	0.0829	8.63771
774	25.83	163	66.9	15.12	-16.6667	-2.33333	-16.6667	-2.33333	0.2549	15.1463
775	25.86	162.5	66.83	7.18	-7.66667	2.66667	-7.66667	2.66667	0.0593	7.30548
776	25.89	162.27	66.91	15.73	4.33333	-17	4.33333	-17	0.277	15.7892
777	25.93	162.4	66.4	41.64	40	-23.3333	40	-23.3333	1.93	41.6773
778	25.96	163.6	65.7	5.42	6	-1	6	-1	0.0333	5.47449
779	25.99	163.78	65.67	9.6	-6	-9	-6	-9	0.1053	9.73499
780	26.03	163.6	65.4	5.99	-6.66667	0	-6.66667	0	0.04	6
781	26.06	163.4	65.4	0	0	0	0	0	0	0
782	26.09	163.4	65.4	17.85	-19.3333	-4.33333	-19.3333	-4.33333	0.3533	17.8317
783	26.13	162.82	65.27	2.72	0	-3	0	-3	0.0081	2.7
784	26.16	162.82	65.18	24.64	-27.3333	-2.66667	-27.3333	-2.66667	0.6788	24.7168
785	26.19	162	65.1	3	0	-3.33333	0	-3.33333	0.01	3
786	26.23	162	65	7.71	-6	-6	-6	-6	0.0648	7.63675
787	26.26	161.82	64.82	22.49	-24.6667	-5	-24.6667	-5	0.5701	22.6515
788	26.29	161.08	64.67	9.15	-8.66667	5	-8.66667	5	0.0901	9.005
789	26.33	160.82	64.82	2.72	0	-3	0	-3	0.0081	2.7
790	26.36	160.82	64.73	16.35	-18.3333	0	-18.3333	0	0.3025	16.5
791	26.39	160.27	64.73	14.67	-15	-6	-15	-6	0.2349	14.5399
792	26.43	159.82	64.55	2.72	-3	0	-3	0	0.0081	2.7
793	26.46	159.73	64.55	19.27	-15.3333	-15.3333	-15.3333	-15.3333	0.4232	19.5161
794	26.49	159.27	64.09	2.72	0	3	0	3	0.0081	2.7
795	26.53	159.27	64.18	3.85	-3	-3	-3	-3	0.0162	3.81838
796	26.56	159.18	64.09	34.14	33.3333	-18	33.3333	-18	1.2916	34.0946
797	26.59	160.18	63.55	19.65	18.3333	-12.3333	18.3333	-12.3333	0.4394	19.8862
798	26.63	160.73	63.18	19.57	-21	-6	-21	-6	0.4293	19.6563
799	26.66	160.1	63	7.52	5.66667	-6	5.66667	-6	0.0613	7.42765
800	26.69	160.27	62.82	8.62	-3	-9	-3	-9	0.081	8.53815
801	26.73	160.18	62.55	17.49	-19.3333	-1.66667	-19.3333	-1.66667	0.3389	17.4645
802	26.76	159.6	62.5	4.24	-3.33333	-3.33333	-3.33333	-3.33333	0.02	4.24264
803	26.79	159.5	62.4	10.27	-10.6667	-4.33333	-10.6667	-4.33333	0.1193	10.3619
804	26.83	159.18	62.27	7.52	-6	-5.66667	-6	-5.66667	0.0613	7.42765
805	26.86	159	62.1	12.84	-14	-3.33333	-14	-3.33333	0.1864	12.9522
806	26.89	158.58	62	10.79	8	-9	8	-9	0.1305	10.8374
807	26.93	158.82	61.73	36.35	26	-31	26	-31	1.4733	36.4139
808	26.96	159.6	60.8	14.62	7.33333	-14.6667	7.33333	-14.6667	0.242	14.758
809	26.99	159.82	60.36	6.63	-7.33333	1.33333	-7.33333	1.33333	0.05	6.7082
810	27.03	159.6	60.4	8.24	-9	-2.33333	-9	-2.33333	0.0778	8.3678
811	27.06	159.33	60.33	12.19	-7.66667	-11	-7.66667	-11	0.1618	12.0673
812	27.09	159.1	60	4.24	-3.33333	-3.33333	-3.33333	-3.33333	0.02	4.24264
813	27.13	159	59.9	6.22	-6	3.33333	-6	3.33333	0.0424	6.17738
814	27.16	158.82	60	16.35	-7.33333	-16.6667	-7.33333	-16.6667	0.2984	16.3878
815	27.19	158.6	59.5	12.61	-14	1.66667	-14	1.66667	0.1789	12.689
816	27.23	158.18	59.55	6.68	-6	-4.33333	-6	-4.33333	0.0493	6.66108
817	27.26	158	59.42	8.33	-9	-2	-9	-2	0.0765	8.29759
818	27.29	157.73	59.36	13.89	-15.3333	-3	-15.3333	-3	0.2197	14.0616
819	27.33	157.27	59.27	7.13	-6.33333	5	-6.33333	5	0.0586	7.26223
820	27.36	157.08	59.42	9.81	-2.66667	-10.6667	-2.66667	-10.6667	0.1088	9.89545
821	27.39	157	59.1	10.05	-6	-9.33333	-6	-9.33333	0.1108	9.98599
822	27.43	156.82	58.82	23.97	22.6667	-14	22.6667	-14	0.6388	23.9775
823	27.46	157.5	58.4	19.19	13.3333	-16.6667	13.3333	-16.6667	0.41	19.2094
824	27.49	157.9	57.9	14.98	-10	-13.3333	-10	-13.3333	0.25	15
825	27.53	157.6	57.5	3	-3.33333	0	-3.33333	0	0.01	3
826	27.56	157.5	57.5	7.06	-5.66667	-5.66667	-5.66667	-5.66667	0.0578	7.21249
827	27.59	157.33	57.33	16.09	-17	-5	-17	-5	0.2826	15.948
828	27.63	156.82	57.18	2.72	0	-3	0	-3	0.0081	2.7
829	27.66	156.82	57.09	7.08	-7.33333	-3	-7.33333	-3	0.0565	7.13092
830	27.69	156.6	57	18.23	-20	-3.33333	-20	-3.33333	0.37	18.2483
831	27.73	156	56.9	7.6	-7.33333	-4	-7.33333	-4	0.0628	7.51798
832	27.76	155.78	56.78	12.5	-14	-1.66667	-14	-1.66667	0.1789	12.689
833	27.79	155.36	56.73	6.09	-3	-6	-3	-6	0.0405	6.03738
834	27.83	155.27	56.55	2.72	-3	0	-3	0	0.0081	2.7
835	27.86	155.18	56.55	12.18	-12	-6.33333	-12	-6.33333	0.1657	12.2119
836	27.89	154.82	56.36	16.57	-18.3333	-3	-18.3333	-3	0.3106	16.7194
837	27.93	154.27	56.27	9.67	-9	-5.66667	-9	-5.66667	0.1018	9.57183
838	27.96	154	56.1	8.18	-9	-0.333333	-9	-0.333333	0.073	8.10555
839	27.99	153.73	56.09	8.9	-7.66667	-6.33333	-7.66667	-6.33333	0.089	8.94986
840	28.03	153.5	55.9	0	0	0	0	0	0	0
841	28.06	153.5	55.9	32.42	20	-30	20	-30	1.17	32.45
842	28.1	154.1	55	9.67	5.66667	-9	5.66667	-9	0.1018	9.57183
843	28.13	154.27	54.73	9.63	7.66667	-7.66667	7.66667	-7.66667	0.1058	9.75807
844	28.16	154.5	54.5	3	0	-3.33333	0	-3.33333	0.01	3
845	28.2	154.5	54.4	14.98	-13.3333	-10	-13.3333	-10	0.25	15
846	28.23	154.1	54.1	6.7	-3.33333	-6.66667	-3.33333	-6.66667	0.05	6.7082
847	28.26	154	53.9	10.64	-11	-4	-11	-4	0.1233	10.5342
848	28.3	153.67	53.78	20.12	-22.3333	-2.66667	-22.3333	-2.66667	0.4553	20.2428
849	28.33	153	53.7	7.15	6	-5	6	-5	0.0549	7.02922
850	28.36	153.18	53.55	17.49	-19.3333	-1.66667	-19.3333	-1.66667	0.3389	17.4645
851	28.4	152.6	53.5	12.61	-14	1.66667	-14	1.66667	0.1789	12.689
852	28.43	152.18	53.55	6.68	-6	-4.33333	-6	-4.33333	0.0493	6.66108
853	28.46	152	53.42	9.24	-9	-5	-9	-5	0.0954	9.26607
854	28.5	151.73	53.27	10.9	-12.3333	0	-12.3333	0	0.1369	11.1
855	28.53	151.36	53.27	6.09	-6	-3	-6	-3	0.0405	6.03738
856	28.56	151.18	53.18	13.89	-15	-3	-15	-3	0.2106	13.7674
857	28.6	150.73	53.09	16.35	-18.3333	0	-18.3333	0	0.3025	16.5
858	28.63	150.18	53.09	2.72	0	-3	0	-3	0.0081	2.7
859	28.66	150.18	53	15.89	-15	-9	-15	-9	0.2754	15.7436
860	28.7	149.73	52.73	25.12	21	-18.3333	21	-18.3333	0.6994	25.089
861	28.73	150.36	52.18	31.06	27.3333	-21	27.3333	-21	1.0693	31.0221
862	28.76	151.18	51.55	5.62	-6	-1.66667	-6	-1.66667	0.0349	5.60446
863	28.8	151	51.5	13.42	-6	-13.6667	-6	-13.6667	0.2005	13.4332
864	28.83	150.82	51.09	15.77	-17.3333	-3	-17.3333	-3	0.2785	15.8319
865	28.86	150.3	51	8.21	-1	-9	-1	-9	0.0738	8.14985
866	28.9	150.27	50.73	6.09	-6	-3	-6	-3	0.0405	6.03738
867	28.93	150.09	50.64	11.56	-9	-9.33333	-9	-9.33333	0.1513	11.6692
868	28.96	149.82	50.36	9.6	-10.6667	1.33333	-10.6667	1.33333	0.104	9.67471
869	29	149.5	50.4	12.5	-14	0.666667	-14	0.666667	0.1768	12.6143
870	29.03	149.08	50.42	8.1	-8.66667	-2	-8.66667	-2	0.0712	8.005
871	29.06	148.82	50.36	3.09	3.33333	-1	3.33333	-1	0.0109	3.13209
872	29.1	148.92	50.33	14.56	-14	-8.33333	-14	-8.33333	0.2389	14.6632
873	29.13	148.5	50.08	10.47	-7.66667	-8.66667	-7.66667	-8.66667	0.1205	10.4139
874	29.16	148.27	49.82	20.87	-23	3.33333	-23	3.33333	0.4861	20.9163
875	29.2	147.58	49.92	5.58	-2.66667	-5.66667	-2.66667	-5.66667	0.0353	5.63649
876	29.23	147.5	49.75	18.03	-19.6667	-3.66667	-19.6667	-3.66667	0.3602	18.005
877	29.26	146.91	49.64	3.85	-3	-3	-3	-3	0.0162	3.81838
878	29.3	146.82	49.55	9.63	-10.6667	-1.66667	-10.6667	-1.66667	0.1049	9.71648
879	29.33	146.5	49.5	4.24	-3.33333	-3.33333	-3.33333	-3.33333	0.02	4.24264
880	29.36	146.4	49.4	37.72	31	-28	31	-28	1.5705	37.5959
881	29.4	147.33	48.56	7.45	-3.66667	-7.66667	-3.66667	-7.66667	0.065	7.64853
882	29.43	147.22	48.33	10.64	-4	-11	-4	-11	0.1233	10.5342
883	29.46	147.1	48	6.7	-3.33333	-6.66667	-3.33333	-6.66667	0.05	6.7082
884	29.5	147	47.8	8.99	0	-10	0	-10	0.09	9
885	29.53	147	47.5	6.81	-6	-4.66667	-6	-4.66667	0.052	6.84105
886	29.56	146.82	47.36	19.83	-21.3333	6.33333	-21.3333	6.33333	0.4457	20.0282
887	29.6	146.18	47.55	4.86	-3.33333	-4.33333	-3.33333	-4.33333	0.0269	4.92037
888	29.63	146.08	47.42	12.59	-8.66667	-11	-8.66667	-11	0.1765	12.6036
889	29.66	145.82	47.09	7.04	-8	-0.333333	-8	-0.333333	0.0577	7.20625
890	29.7	145.58	47.08	11.5	-12.6667	0.666667	-12.6667	0.666667	0.1448	11.4158
891	29.73	145.2	47.1	12.79	-12.6667	-6.33333	-12.6667	-6.33333	0.1805	12.7456
892	29.76	144.82	46.91	2.72	0	-3	0	-3	0.0081	2.7
893	29.8	144.82	46.82	16.57	-18.3333	-3	-18.3333	-3	0.3106	16.7194
894	29.83	144.27	46.73	13.89	-3	-15.3333	-3	-15.3333	0.2197	14.0616
895	29.86	144.18	46.27	14.67	-15	6	-15	6	0.2349	14.5399
896	29.9	143.73	46.45	6.95	-7.66667	1.66667	-7.66667	1.66667	0.0554	7.06116
897	29.93	143.5	46.5	15.19	-16.6667	-2.66667	-16.6667	-2.66667	0.2564	15.1908
898	29.96	143	46.42	12.73	-9	-11	-9	-11	0.1818	12.7914
899	30	142.73	46.09	13.62	-15.3333	0	-15.3333	0	0.2116	13.8
900	30.03	142.27	46.09	23.48	24.3333	-9.66667	24.3333	-9.66667	0.617	23.5648
901	30.06	143	45.8	26.92	24.3333	-17.6667	24.3333	-17.6667	0.8138	27.0633
902	30.1	143.73	45.27	0	0	0	0	0	0	0
903	30.13	143.73	45.27	10.82	-2	-11.6667	-2	-11.6667	0.1261	10.6532
904	30.16	143.67	44.92	18.18	-19	-7.33333	-19	-7.33333	0.3733	18.3295
905	30.2	143.1	44.7	5.24	2.66667	-5	2.66667	-5	0.0289	5.1
906	30.23	143.18	44.55	15.08	-16	-5	-16	-5	0.2529	15.0867
907	30.26	142.7	44.4	5.99	-6.66667	0	-6.66667	0	0.04	6
908	30.3	142.5	44.4	12.65	-14	-2.33333	-14	-2.33333	0.1813	12.7738
909	30.33	142.08	44.33	8.15	-8.66667	-2	-8.66667	-2	0.0712	8.005
910	30.36	141.82	44.27	12.72	-14	-2.33333	-14	-2.33333	0.1813	12.7738
911	30.4	141.4	44.2	13.4	-13.3333	-6.66667	-13.3333	-6.66667	0.2	13.4164
912	30.43	141	44	3	0	-3.33333	0	-3.33333	0.01	3
913	30.46	141	43.9	12.84	-14	3.33333	-14	3.33333	0.1864	12.9522
914	30.5	140.58	44	3.53	-2.66667	-2.66667	-2.66667	-2.66667	0.0128	3.39411
915	30.53	140.5	43.92	14.99	-16.6667	-0.666667	-16.6667	-0.666667	0.2504	15.012
916	30.56	140	43.9	9.67	-9	-5.66667	-9	-5.66667	0.1018	9.57183
917	30.6	139.73	43.73	6.86	-7.66667	-1	-7.66667	-1	0.0538	6.95845
918	30.63	139.5	43.7	20.45	-22.6667	1	-22.6667	1	0.4633	20.4198
919	30.66	138.82	43.73	33.26	30.3333	-21.3333	30.3333	-21.3333	1.2377	33.3756
920	30.7	139.73	43.09	21.28	18	-15	18	-15	0.4941	21.0877
921	30.73	140.27	42.64	7.94	7.66667	-4.66667	7.66667	-4.66667	0.0725	8.07775
922	30.76	140.5	42.5	9.63	-10.6667	1.66667	-10.6667	1.66667	0.1049	9.71648
923	30.8	140.18	42.55	9.82	-9	-6.33333	-9	-6.33333	0.109	9.90454
924	30.83	139.91	42.36	3.85	-3	-3	-3	-3	0.0162	3.81838
925	30.86	139.82	42.27	8.62	-3	-9	-3	-9	0.081	8.53815
926	30.9	139.73	42	22	-24.3333	3.33333	-24.3333	3.33333	0.5429	22.1045
927	30.93	139	42.1	5.99	0	-6.66667	0	-6.66667	0.04	6
928	30.96	139	41.9	7.52	-6	-5.66667	-6	-5.66667	0.0613	7.42765
929	31	138.82	41.73	17.23	-18.3333	6	-18.3333	6	0.3349	17.3612
930	31.03	138.27	41.91	14.67	-15	-6	-15	-6	0.2349	14.5399
931	31.06	137.82	41.73	3.85	-3	-3	-3	-3	0.0162	3.81838
932	31.1	137.73	41.64	18.05	-18.6667	-7.33333	-18.6667	-7.33333	0.362	18.0499
933	31.13	137.17	41.42	5.58	-5.66667	-3	-5.66667	-3	0.037	5.77062
934	31.16	137	41.33	9.08	6	-8	6	-8	0.09	9
935	31.2	137.18	41.09	32.92	33.3333	-15	33.3333	-15	1.2025	32.8976
936	31.23	138.18	40.64	3.85	3	-3	3	-3	0.0162	3.81838
937	31.26	138.27	40.55	2.72	-3	0	-3	0	0.0081	2.7
938	31.3	138.18	40.55	13.62	-9	-12.3333	-9	-12.3333	0.2098	13.7412
939	31.33	137.91	40.18	6.09	3	-6	3	-6	0.0405	6.03738
940	31.36	138	40	8.99	0	-10	0	-10	0.09	9
941	31.4	138	39.7	14.98	-16.6667	0	-16.6667	0	0.25	15
942	31.43	137.5	39.7	15.28	-16.6667	3.33333	-16.6667	3.33333	0.26	15.2971
943	31.47	137	39.8	8.1	-3	-8.33333	-3	-8.33333	0.0706	7.9712
944	31.5	136.91	39.55	5.45	-6	0	-6	0	0.0324	5.4
945	31.53	136.73	39.55	8.09	-7.66667	-5	-7.66667	-5	0.0754	8.23772
946	31.57	136.5	39.4	15.12	-16.6667	-2.33333	-16.6667	-2.33333	0.2549	15.1463
947	31.6	136	39.33	8.37	-9	-2	-9	-2	0.0765	8.29759
948	31.63	135.73	39.27	19.38	-21.6667	2	-21.6667	2	0.4261	19.5829
949	31.67	135.08	39.33	7.84	3.33333	-8	3.33333	-8	0.0676	7.8
950	31.7	135.18	39.09	20.69	-22.6667	3.66667	-22.6667	3.66667	0.4745	20.6652
951	31.73	134.5	39.2	7.56	-7.66667	-3.66667	-7.66667	-3.66667	0.065	7.64853
952	31.77	134.27	39.09	8.62	-9	-3	-9	-3	0.081	8.53815
953	31.8	134	39	33.51	33.3333	-16.6667	33.3333	-16.6667	1.25	33.541
954	31.83	135	38.5	17.48	16.6667	-10	16.6667	-10	0.34	17.4929
955	31.87	135.5	38.2	13.4	-13.3333	-6.66667	-13.3333	-6.66667	0.2	13.4164
956	31.9	135.1	38	11.37	8.66667	-9	8.66667	-9	0.1405	11.245
957	31.93	135.36	37.73	11.11	-12	2.33333	-12	2.33333	0.1345	11.0023
958	31.97	135	37.8	7.33	-6	-5.33333	-6	-5.33333	0.058	7.22496
959	32	134.82	37.64	7.71	-7.33333	-4.66667	-7.33333	-4.66667	0.068	7.82304
960	32.03	134.6	37.5	4.24	-3.33333	-3.33333	-3.33333	-3.33333	0.02	4.24264
961	32.07	134.5	37.4	14.99	-16.6667	0.666667	-16.6667	0.666667	0.2504	15.012
962	32.1	134	37.42	3.53	-2.66667	-3	-2.66667	-3	0.0145	3.61248
963	32.13	133.92	37.33	16.67	-18.6667	-2	-18.6667	-2	0.3172	16.8962
964	32.17	133.36	37.27	6.09	-6	-3	-6	-3	0.0405	6.03738
965	32.2	133.18	37.18	13.89	-15	-3	-15	-3	0.2106	13.7674
966	32.23	132.73	37.09	13.89	-15.3333	-3	-15.3333	-3	0.2197	14.0616
967	32.27	132.27	37	8.71	-9	-3.33333	-9	-3.33333	0.0829	8.63771
968	32.3	132	36.9	32.28	33.3333	-13.3333	33.3333	-13.3333	1.16	32.311
969	32.33	133	36.5	22.34	22.3333	-11	22.3333	-11	0.5578	22.4058
970	32.37	133.67	36.17	2.5	0	-3	0	-3	0.0081	2.7
971	32.4	133.67	36.08	12.91	8	-11.6667	8	-11.6667	0.1801	12.7315
972	32.43	133.91	35.73	16.35	-18.3333	0	-18.3333	0	0.3025	16.5
973	32.47	133.36	35.73	6.09	-6	-3	-6	-3	0.0405	6.03738
974	32.5	133.18	35.64	10.9	-12	0	-12	0	0.1296	10.8
975	32.53	132.82	35.64	3.85	-3	-3	-3	-3	0.0162	3.81838
976	32.57	132.73	35.55	16.86	-18.6667	-1.66667	-18.6667	-1.66667	0.3161	16.8668
977	32.6	132.17	35.5	5.83	-5.66667	-3.33333	-5.66667	-3.33333	0.0389	5.91692
978	32.63	132	35.4	5.69	-6	1.66667	-6	1.66667	0.0349	5.60446
979	32.67	131.82	35.45	14.67	-15.3333	-6	-15.3333	-6	0.244	14.8189
980	32.7	131.36	35.27	7.71	-6	-6	-6	-6	0.0648	7.63675
981	32.73	131.18	35.09	0	0	0	0	0	0	0
982	32.77	131.18	35.09	20.61	-22.6667	-3	-22.6667	-3	0.4705	20.5779
983	32.8	130.5	35	30.89	33.3333	-8.33333	33.3333	-8.33333	1.0625	30.9233
984	32.83	131.5	34.75	18.01	16.6667	-11	16.6667	-11	0.3589	17.9725
985	32.87	132	34.42	8.9	6	-8	6	-8	0.09	9
986	32.9	132.18	34.18	7.71	-6	-6	-6	-6	0.0648	7.63675
987	32.93	132	34	12.73	-14	-2.66667	-14	-2.66667	0.1828	12.8265
988	32.97	131.58	33.92	2.5	0	-3	0	-3	0.0081	2.7
989	33	131.58	33.83	12.25	-13.3333	2.66667	-13.3333	2.66667	0.1664	12.2376
990	33.03	131.18	33.91	13.62	-12	-9	-12	-9	0.2025	13.5
991	33.07	130.82	33.64	2.72	0	3	0	3	0.0081	2.7
992	33.1	130.82	33.73	9.56	-10.6667	0.666667	-10.6667	0.666667	0.1028	9.61873
993	33.13	130.5	33.75	8.57	-6.33333	-7	-6.33333	-7	0.0802	8.49588
994	33.17	130.31	33.54	17.4	-19.3333	0.333333	-19.3333	0.333333	0.3365	17.4026
995	33.2	129.73	33.55	5.79	-5	-4.33333	-5	-4.33333	0.0394	5.95483
996	33.23	129.58	33.42	23.25	-25.3333	4.33333	-25.3333	4.33333	0.5945	23.1311
997	33.27	128.82	33.55	3.85	-3	-3.33333	-3	-3.33333	0.0181	4.03609
998	33.3	128.73	33.45	19.27	15	-15	15	-15	0.405	19.0919
999	33.33	129.18	33	28.04	30	-8.33333	30	-8.33333	0.8725	28.0223
1000	33.37	130.08	32.75	3.53	3	-2.66667	3	-2.66667	0.0145	3.61248
1001	33.4	130.17	32.67	7.77	-8.66667	-1	-8.66667	-1	0.0685	7.85175
1002	33.43	129.91	32.64	2.72	-3	0	-3	0	0.0081	2.7
1003	33.47	129.82	32.64	8.55	6	-7.33333	6	-7.33333	0.0808	8.5276
1004	33.5	130	32.42	18.8	-20.6667	4	-20.6667	4	0.3988	18.9452
1005	33.53	129.38	32.54	12.3	-6.66667	-12	-6.66667	-12	0.1696	12.3548
1006	33.57	129.18	32.18	2.72	0	-3	0	-3	0.0081	2.7
1007	33.6	129.18	32.09	17.94	-20	-0.333333	-20	-0.333333	0.3601	18.0025
1008	33.63	128.58	32.08	9.31	-10.3333	0.333333	-10.3333	0.333333	0.0962	9.30484
1009	33.67	128.27	32.09	3.85	-3	-3	-3	-3	0.0162	3.81838
1010	33.7	128.18	32	8.33	-8.66667	2.66667	-8.66667	2.66667	0.074	8.16088
1011	33.73	127.92	32.08	19.99	-21.6667	-5.66667	-21.6667	-5.66667	0.4514	20.1559
1012	33.77	127.27	31.91	32.14	35.3333	-5.33333	35.3333	-5.33333	1.1492	32.1602
1013	33.8	128.33	31.75	30.44	31.3333	-13	31.3333	-13	1.0357	30.5308
1014	33.83	129.27	31.36	12.18	-12	6.33333	-12	6.33333	0.1657	12.2119
1015	33.87	128.91	31.55	2.72	-3	0	-3	0	0.0081	2.7
1016	33.9	128.82	31.55	10.48	-10.6667	-5	-10.6667	-5	0.1249	10.6024
1017	33.93	128.5	31.4	11.5	-7.66667	-10.3333	-7.66667	-10.3333	0.149	11.5802
1018	33.97	128.27	31.09	3.85	-3	-3	-3	-3	0.0162	3.81838
1019	34	128.18	31	6.22	-6	-3.33333	-6	-3.33333	0.0424	6.17738
1020	34.03	128	30.9	5.98	-6	-2.66667	-6	-2.66667	0.0388	5.90931
1021	34.07	127.82	30.82	9.55	-10.6667	0.333333	-10.6667	0.333333	0.1025	9.60469
1022	34.1	127.5	30.83	20.68	-22.6667	-3.33333	-22.6667	-3.33333	0.4724	20.6194
1023	34.13	126.82	30.73	2.72	-3	0	-3	0	0.0081	2.7
1024	34.17	126.73	30.73	7.15	-7.66667	2.33333	-7.66667	2.33333	0.0578	7.21249
1025	34.2	126.5	30.8	17.48	-16.6667	-10	-16.6667	-10	0.34	17.4929
1026	34.23	126	30.5	16.4	12	-13.6667	12	-13.6667	0.2977	16.3686
1027	34.27	126.36	30.09	34.17	38	-3	38	-3	1.3077	34.3064
1028	34.3	127.5	30	2.5	0	-2.66667	0	-2.66667	0.0064	2.4
1029	34.33	127.5	29.92	14.99	-16.6667	-0.666667	-16.6667	-0.666667	0.2504	15.012
1030	34.37	127	29.9	0	0	0	0	0	0	0
1031	34.4	127	29.9	7.52	-6	-5.66667	-6	-5.66667	0.0613	7.42765
1032	34.43	126.82	29.73	2.72	-3	0	-3	0	0.0081	2.7
1033	34.47	126.73	29.73	9.63	-7.66667	-7.66667	-7.66667	-7.66667	0.1058	9.75807
1034	34.5	126.5	29.5	9.71	-9.33333	5.66667	-9.33333	5.66667	0.1073	9.827
1035	34.53	126.22	29.67	17.39	-16.3333	-10.3333	-16.3333	-10.3333	0.3362	17.3948
1036	34.57	125.73	29.36	10.9	-12.3333	0	-12.3333	0	0.1369	11.1
1037	34.6	125.36	29.36	11.95	-12	-5.33333	-12	-5.33333	0.1552	11.8186
1038	34.63	125	29.2	3	0	3.33333	0	3.33333	0.01	3
1039	34.67	125	29.3	20.07	-21.3333	-7	-21.3333	-7	0.4537	20.2072
1040	34.7	124.36	29.09	2.72	-3	0	-3	0	0.0081	2.7
1041	34.74	124.27	29.09	41.78	46.6667	0.666667	46.6667	0.666667	1.9604	42.0043
1042	34.77	125.67	29.11	0	0	0	0	0	0	0
1043	34.8	125.67	29.11	13.27	-13.3333	-6.66667	-13.3333	-6.66667	0.2	13.4164
1044	34.84	125.27	28.91	8.8	-9	-3.66667	-9	-3.66667	0.085	8.74643
1045	34.87	125	28.8	5.61	-3	-5.33333	-3	-5.33333	0.0337	5.50727
1046	34.9	124.91	28.64	7.13	3	-7.33333	3	-7.33333	0.0565	7.13092
1047	34.94	125	28.42	12.25	-13.3333	2.66667	-13.3333	2.66667	0.1664	12.2376
1048	34.97	124.6	28.5	9.83	-8	-7.66667	-8	-7.66667	0.1105	9.97246
1049	35	124.36	28.27	7.71	-6	-6	-6	-6	0.0648	7.63675
1050	35.04	124.18	28.09	20.69	-22.6667	3.66667	-22.6667	3.66667	0.4745	20.6652
1051	35.07	123.5	28.2	8.74	9.33333	-3	9.33333	-3	0.0865	8.82326
1052	35.1	123.78	28.11	34.27	34.6667	-15.6667	34.6667	-15.6667	1.3025	34.2381
1053	35.14	124.82	27.64	12.35	13.3333	-2.66667	13.3333	-2.66667	0.1664	12.2376
1054	35.17	125.22	27.56	9.39	-10.3333	-0.333333	-10.3333	-0.333333	0.0962	9.30484
1055	35.2	124.91	27.55	17.32	6.33333	-18.3333	6.33333	-18.3333	0.3386	17.4568
1056	35.24	125.1	27	10.21	-10.6667	3.66667	-10.6667	3.66667	0.1145	10.1514
1057	35.27	124.78	27.11	8.74	-9.33333	3	-9.33333	3	0.0865	8.82326
1058	35.3	124.5	27.2	13.4	-13.3333	-6.66667	-13.3333	-6.66667	0.2	13.4164
1059	35.34	124.1	27	4.24	-3.33333	-3.33333	-3.33333	-3.33333	0.02	4.24264
1060	35.37	124	26.9	5.98	-6	-2.66667	-6	-2.66667	0.0388	5.90931
1061	35.4	123.82	26.82	9.55	-10.6667	-0.666667	-10.6667	-0.666667	0.1028	9.61873
1062	35.44	123.5	26.8	11.09	-9.33333	-8	-9.33333	-8	0.136	11.0635
1063	35.47	123.22	26.56	6.86	-7.33333	-2	-7.33333	-2	0.052	6.84105
1064	35.5	123	26.5	15.28	-16.6667	-3.33333	-16.6667	-3.33333	0.26	15.2971
1065	35.54	122.5	26.4	19.19	16.6667	-13.3333	16.6667	-13.3333	0.41	19.2094
1066	35.57	123	26	37.23	40.6667	-7.33333	40.6667	-7.33333	1.5368	37.1903
1067	35.6	124.22	25.78	5.18	-4	4	-4	4	0.0288	5.09117
1068	35.64	124.1	25.9	3	-3.33333	0	-3.33333	0	0.01	3
1069	35.67	124	25.9	9.66	-7.33333	-7.66667	-7.33333	-7.66667	0.1013	9.5483
1070	35.7	123.78	25.67	11.23	-2.66667	-12.3333	-2.66667	-12.3333	0.1433	11.3565
1071	35.74	123.7	25.3	8.48	-6.66667	-6.66667	-6.66667	-6.66667	0.08	8.48528
1072	35.77	123.5	25.1	15.64	-16.6667	5	-16.6667	5	0.2725	15.6605
1073	35.8	123	25.25	7.85	-7.33333	-4.66667	-7.33333	-4.66667	0.068	7.82304
1074	35.84	122.78	25.11	3.33	0	-3.66667	0	-3.66667	0.0121	3.3
1075	35.87	122.78	25	26.64	-29.6667	0	-29.6667	0	0.7921	26.7
1076	35.9	121.89	25	4.71	-3.66667	3.66667	-3.66667	3.66667	0.0242	4.6669
1077	35.94	121.78	25.11	3.33	0	-3.66667	0	-3.66667	0.0121	3.3
1078	35.97	121.78	25	30.15	-33.3333	3.66667	-33.3333	3.66667	1.0121	30.181
1079	36	120.78	25.11	3.33	0	-3.66667	0	-3.66667	0.0121	3.3
1080	36.04	120.78	25	18.84	14.6667	-14.6667	14.6667	-14.6667	0.3872	18.6676
1081	36.07	121.22	24.56	34.28	33.3333	-18.6667	33.3333	-18.6667	1.3136	34.3837
1082	36.1	122.22	24	0	0	0	0	0	0	0
1083	36.14	122.22	24	7.02	-4	-6.66667	-4	-6.66667	0.0544	6.99714
1084	36.17	122.1	23.8	9.68	-10.6667	-0.666667	-10.6667	-0.666667	0.1028	9.61873
1085	36.2	121.78	23.78	6.66	0	-7.33333	0	-7.33333	0.0484	6.6
1086	36.24	121.78	23.56	19.63	-21.6667	-2	-21.6667	-2	0.4261	19.5829
1087	36.27	121.13	23.5	10.41	6.66667	-9.33333	6.66667	-9.33333	0.1184	10.3228
1088	36.3	121.33	23.22	16.98	-18.3333	-3.66667	-18.3333	-3.66667	0.3146	16.8268
1089	36.34	120.78	23.11	3.33	0	-3.66667	0	-3.66667	0.0121	3.3
1090	36.37	120.78	23	16.98	-18.6667	3.66667	-18.6667	3.66667	0.3257	17.121
1091	36.4	120.22	23.11	13.73	-14.6667	-3.66667	-14.6667	-3.66667	0.2057	13.6062
1092	36.44	119.78	23	8.32	-9.33333	0	-9.33333	0	0.0784	8.4
1093	36.47	119.5	23	15.28	-16.6667	-3.33333	-16.6667	-3.33333	0.26	15.2971
1094	36.5	119	22.9	7.3	-7.33333	3.33333	-7.33333	3.33333	0.0584	7.24983
1095	36.54	118.78	23	8.02	-6	-6.66667	-6	-6.66667	0.0724	8.07217
1096	36.57	118.6	22.8	20.04	20.6667	-8	20.6667	-8	0.442	19.9449
1097	36.6	119.22	22.56	21.32	18.6667	-15	18.6667	-15	0.5161	21.552
1098	36.64	119.78	22.11	0	0	0	0	0	0	0
1099	36.67	119.78	22.11	0	0	0	0	0	0	0
1100	36.7	119.78	22.11	16.65	-15	-11	-15	-11	0.3114	16.741
1101	36.74	119.33	21.78	3.33	-3.66667	0	-3.66667	0	0.0121	3.3
1102	36.77	119.22	21.78	6.69	-7.33333	0.666667	-7.33333	0.666667	0.0488	6.62722
1103	36.8	119	21.8	0	0	0	0	0	0	0
1104	36.84	119	21.8	23.41	-20	-16.6667	-20	-16.6667	0.61	23.4307
1105	36.87	118.4	21.3	5.21	-4.33333	-4	-4.33333	-4	0.0313	5.30754
1106	36.9	118.27	21.18	18.29	-20	-2.33333	-20	-2.33333	0.3649	18.1221
1107	36.94	117.67	21.11	14.89	-15	7.33333	-15	7.33333	0.2509	15.027
1108	36.97	117.22	21.33	5.42	-4	-4.33333	-4	-4.33333	0.0313	5.30754
1109	37	117.1	21.2	3	-3.33333	0	-3.33333	0	0.01	3
1110	37.04	117	21.2	7.17	-7.33333	-3	-7.33333	-3	0.0565	7.13092
1111	37.07	116.78	21.11	32.39	34.6667	-9.66667	34.6667	-9.66667	1.1657	32.3903
1112	37.1	117.82	20.82	12.17	13.3333	-1.33333	13.3333	-1.33333	0.1616	12.0599
1113	37.14	118.22	20.78	6.66	0	-7.33333	0	-7.33333	0.0484	6.6
1114	37.17	118.22	20.56	3.33	0	3.66667	0	3.66667	0.0121	3.3
1115	37.2	118.22	20.67	12.85	-7.33333	-12.3333	-7.33333	-12.3333	0.1853	12.9139
1116	37.24	118	20.3	23.71	-26	4.66667	-26	4.66667	0.628	23.7739
1117	37.27	117.22	20.44	3.33	0	-3.66667	0	-3.66667	0.0121	3.3
1118	37.3	117.22	20.33	14.89	-14.6667	-7.33333	-14.6667	-7.33333	0.242	14.758
1119	37.34	116.78	20.11	3.33	-3.66667	0	-3.66667	0	0.0121	3.3
1120	37.37	116.67	20.11	6	-5.66667	-3.66667	-5.66667	-3.66667	0.041	6.07454
1121	37.4	116.5	20	21.9	-24	3.66667	-24	3.66667	0.5305	21.8506
1122	37.44	115.78	20.11	3.33	-3.66667	0	-3.66667	0	0.0121	3.3
1123	37.47	115.67	20.11	20.26	-22.3333	-3.66667	-22.3333	-3.66667	0.461	20.3691
1124	37.5	115	20	7.45	-7.33333	3.66667	-7.33333	3.66667	0.0605	7.37902
1125	37.54	114.78	20.11	8.97	-9.33333	-3.66667	-9.33333	-3.66667	0.0905	9.02497
1126	37.57	114.5	20	21.9	-24	3.66667	-24	3.66667	0.5305	21.8506
1127	37.6	113.78	20.11	6.66	0	-7.33333	0	-7.33333	0.0484	6.6
1128	37.64	113.78	19.89	6.67	7.33333	-0.333333	7.33333	-0.333333	0.0485	6.60681
1129	37.67	114	19.88	24.13	26	-7	26	-7	0.6525	24.2332
1130	37.7	114.78	19.67	13.73	14.6667	-3.66667	14.6667	-3.66667	0.2057	13.6062
1131	37.74	115.22	19.56	0	0	0	0	0	0	0
1132	37.77	115.22	19.56	6.86	-7.33333	-2	-7.33333	-2	0.052	6.84105
1133	37.8	115	19.5	14.98	-16.6667	0	-16.6667	0	0.25	15
1134	37.84	114.5	19.5	0	0	0	0	0	0	0
1135	37.87	114.5	19.5	8.49	-9.33333	2	-9.33333	2	0.082	8.59069
1136	37.9	114.22	19.56	6.86	-7.33333	-2	-7.33333	-2	0.052	6.84105
1137	37.94	114	19.5	14.98	-16.6667	0	-16.6667	0	0.25	15
1138	37.97	113.5	19.5	0	0	0	0	0	0	0
1139	38.01	113.5	19.5	14.98	-16.6667	0	-16.6667	0	0.25	15
1140	38.04	113	19.5	14.98	-16.6667	0	-16.6667	0	0.25	15
1141	38.07	112.5	19.5	0	0	0	0	0	0	0
1142	38.11	112.5	19.5	14.98	-16.6667	0	-16.6667	0	0.25	15
1143	38.14	112	19.5	14.98	-16.6667	0	-16.6667	0	0.25	15
1144	38.17	111.5	19.5	0	0	0	0	0	0	0
1145	38.21	111.5	19.5	23.19	24	-9.33333	24	-9.33333	0.5968	23.1758
1146	38.24	112.22	19.22	11.77	9.33333	9.33333	9.33333	9.33333	0.1568	11.8794
1147	38.27	112.5	19.5	3.75	0	4.33333	0	4.33333	0.0169	3.9
1148	38.31	112.5	19.63	0	0	0	0	0	0	0
1149	38.34	112.5	19.63	23.6	-26.3333	-2	-26.3333	-2	0.6277	23.7683
1150	38.37	111.71	19.57	8.36	-7	6	-7	6	0.0765	8.29759
1151	38.41	111.5	19.75	0	0	0	0	0	0	0
1152	38.44	111.5	19.75	0	0	0	0	0	0	0
1153	38.47	111.5	19.75	18.33	-20.3333	1	-20.3333	1	0.373	18.3221
1154	38.51	110.89	19.78	7.45	-7.33333	3.66667	-7.33333	3.66667	0.0605	7.37902
1155	38.54	110.67	19.89	13.32	-15	0	-15	0	0.2025	13.5
1156	38.57	110.22	19.89	13.32	-14.6667	0	-14.6667	0	0.1936	13.2
1157	38.61	109.78	19.89	3.33	-3.66667	0	-3.66667	0	0.0121	3.3
1158	38.64	109.67	19.89	14.89	-15	-7.33333	-15	-7.33333	0.2509	15.027
1159	38.67	109.22	19.67	12.01	-11	7.33333	-11	7.33333	0.1573	11.8983
1160	38.71	108.89	19.89	12.38	-13	-4.66667	-13	-4.66667	0.1717	12.431
1161	38.74	108.5	19.75	8.69	-9.33333	-2.66667	-9.33333	-2.66667	0.0848	8.73613
1162	38.77	108.22	19.67	17.93	-18.3333	7.33333	-18.3333	7.33333	0.3509	17.771
1163	38.81	107.67	19.89	25.2	27.6667	3.66667	27.6667	3.66667	0.701	25.1177
1164	38.84	108.5	20	36.64	40.3333	4.66667	40.3333	4.66667	1.4837	36.5422
1165	38.87	109.71	20.14	4.28	0	5	0	5	0.0225	4.5
1166	38.91	109.71	20.29	15.63	-17	-3	-17	-3	0.2682	15.5364
1167	38.94	109.2	20.2	10.81	-6.66667	10	-6.66667	10	0.13	10.8167
1168	38.97	109	20.5	15.8	-16.6667	5.66667	-16.6667	5.66667	0.2789	15.8433
1169	39.01	108.5	20.67	6.58	-7	1.33333	-7	1.33333	0.0457	6.41327
1170	39.04	108.29	20.71	6.05	-5	5	-5	5	0.045	6.36396
1171	39.07	108.14	20.86	0	0	0	0	0	0	0
1172	39.11	108.14	20.86	12.84	-14.3333	0	-14.3333	0	0.1849	12.9
1173	39.14	107.71	20.86	12.84	-14	0	-14	0	0.1764	12.6
1174	39.17	107.29	20.86	8.56	0	9.33333	0	9.33333	0.0784	8.4
1175	39.21	107.29	21.14	23.93	-26.3333	-4.66667	-26.3333	-4.66667	0.6437	24.0693
1176	39.24	106.5	21	3.75	-4	0	-4	0	0.0144	3.6
1177	39.27	106.38	21	26.22	-29.3333	0	-29.3333	0	0.7744	26.4
1178	39.31	105.5	21	0	0	0	0	0	0	0
1179	39.34	105.5	21	0	0	0	0	0	0	0
1180	39.37	105.5	21	29.97	-33.3333	0	-33.3333	0	1	30
1181	39.41	104.5	21	0	0	0	0	0	0	0
1182	39.44	104.5	21	34.85	26.3333	28.6667	26.3333	28.6667	1.3637	35.0333
1183	39.47	105.29	21.86	36.64	40.3333	4.66667	40.3333	4.66667	1.4837	36.5422
1184	39.51	106.5	22	3.75	0	4.33333	0	4.33333	0.0169	3.9
1185	39.54	106.5	22.13	15.45	-16.6667	-4.33333	-16.6667	-4.33333	0.2669	15.4987
1186	39.57	106	22	9.57	-4.66667	9.66667	-4.66667	9.66667	0.1037	9.66075
1187	39.61	105.86	22.29	7.72	4.66667	7	4.66667	7	0.0637	7.57166
1188	39.64	106	22.5	14.98	-16.6667	0	-16.6667	0	0.25	15
1189	39.67	105.5	22.5	0	0	0	0	0	0	0
1190	39.71	105.5	22.5	14.98	-16.6667	0	-16.6667	0	0.25	15
1191	39.74	105	22.5	14.98	-16.6667	0	-16.6667	0	0.25	15
1192	39.77	104.5	22.5	9.08	-7	7	-7	7	0.0882	8.90955
1193	39.81	104.29	22.71	4.28	0	-4.66667	0	-4.66667	0.0196	4.2
1194	39.84	104.29	22.57	19.15	-19.3333	9.66667	-19.3333	9.66667	0.4205	19.4538
1195	39.87	103.71	22.86	10.28	-7	9	-7	9	0.117	10.2616
1196	39.91	103.5	23.13	0	0	0	0	0	0	0
1197	39.94	103.5	23.13	34.08	33.3333	18	33.3333	18	1.2916	34.0946
1198	39.97	104.5	23.67	24.23	26.3333	6.33333	26.3333	6.33333	0.6602	24.3758
1199	40.01	105.29	23.86	15.25	-17	1	-17	1	0.261	15.3264
1200	40.04	104.78	23.89	5.66	-5	3.66667	-5	3.66667	0.0346	5.58032
1201	40.07	104.63	24	0	0	0	0	0	0	0
1202	40.11	104.63	24	9.35	-10	3.66667	-10	3.66667	0.1021	9.58593
1203	40.14	104.33	24.11	3.33	0	3.66667	0	3.66667	0.0121	3.3
1204	40.17	104.33	24.22	13.19	-14.3333	2.66667	-14.3333	2.66667	0.1913	13.1214
1205	40.21	103.9	24.3	14.98	-13.3333	10	-13.3333	10	0.25	15
1206	40.24	103.5	24.6	9.54	-9.33333	-5.33333	-9.33333	-5.33333	0.104	9.67471
1207	40.27	103.22	24.44	0	0	0	0	0	0	0
1208	40.31	103.22	24.44	26.85	-29.6667	-3.66667	-29.6667	-3.66667	0.8042	26.9032
1209	40.34	102.33	24.33	4.71	-3.66667	3.66667	-3.66667	3.66667	0.0242	4.6669
1210	40.37	102.22	24.44	10.15	-7.33333	8.66667	-7.33333	8.66667	0.116	10.2176
1211	40.41	102	24.7	8.99	0	10	0	10	0.09	9
1212	40.44	102	25	37.97	40.6667	11	40.6667	11	1.5973	37.9153
1213	40.47	103.22	25.33	9.61	6	9	6	9	0.1053	9.73499
1214	40.51	103.4	25.6	7.53	-6	6	-6	6	0.0648	7.63675
1215	40.54	103.22	25.78	9.42	-7.33333	7.33333	-7.33333	7.33333	0.0968	9.33381
1216	40.57	103	26	0	0	0	0	0	0	0
1217	40.61	103	26	18.95	-20	-6.66667	-20	-6.66667	0.4	18.9737
1218	40.64	102.4	25.8	7.31	-7.33333	3.66667	-7.33333	3.66667	0.0605	7.37902
1219	40.67	102.18	25.91	6.09	-6	3	-6	3	0.0405	6.03738
1220	40.71	102	26	6.09	-6	3	-6	3	0.0405	6.03738
1221	40.74	101.82	26.09	24.67	-27.3333	-3	-27.3333	-3	0.6805	24.7477
1222	40.77	101	26	19.19	16.6667	13.3333	16.6667	13.3333	0.41	19.2094
1223	40.81	101.5	26.4	41	42.6667	16.3333	42.6667	16.3333	1.8785	41.1175
1224	40.84	102.78	26.89	0	0	0	0	0	0	0
1225	40.87	102.78	26.89	0	0	0	0	0	0	0
1226	40.91	102.78	26.89	15.15	-17	0.666667	-17	0.666667	0.2605	15.3118
1227	40.94	102.27	26.91	8.62	-9	3	-9	3	0.081	8.53815
1228	40.97	102	27	3	0	3.33333	0	3.33333	0.01	3
1229	41.01	102	27.1	7.52	-6	5.66667	-6	5.66667	0.0613	7.42765
1230	41.04	101.82	27.27	24.62	-27.3333	-2.33333	-27.3333	-2.33333	0.6773	24.6895
1231	41.07	101	27.2	5.61	-3	5.33333	-3	5.33333	0.0337	5.50727
1232	41.11	100.91	27.36	6.09	-6	3	-6	3	0.0405	6.03738
1233	41.14	100.73	27.45	15.57	-17	-4	-17	-4	0.2745	15.7178
1234	41.17	100.22	27.33	10.4	-7.33333	9	-7.33333	9	0.1213	10.4484
1235	41.21	100	27.6	3	0	3.33333	0	3.33333	0.01	3
1236	41.24	100	27.7	8.21	-9	1	-9	1	0.0738	8.14985
1237	41.27	99.73	27.73	14.67	-15.3333	6	-15.3333	6	0.244	14.8189
1238	41.31	99.27	27.91	29.97	33.3333	0	33.3333	0	1	30
1239	41.34	100.27	27.91	22.53	24.3333	6.33333	24.3333	6.33333	0.569	22.6296
1240	41.38	101	28.1	5.98	-6	2.66667	-6	2.66667	0.0388	5.90931
1241	41.41	100.82	28.18	2.72	0	3	0	3	0.0081	2.7
1242	41.44	100.82	28.27	14.64	-16.3333	2	-16.3333	2	0.2437	14.8098
1243	41.48	100.33	28.33	10.76	-11	-4.33333	-11	-4.33333	0.1258	10.6405
1244	41.51	100	28.2	9.37	-6	8.33333	-6	8.33333	0.0949	9.24175
1245	41.54	99.82	28.45	0	0	0	0	0	0	0
1246	41.58	99.82	28.45	17.23	-18.3333	6.33333	-18.3333	6.33333	0.3386	17.4568
1247	41.61	99.27	28.64	8.25	-9	-1.33333	-9	-1.33333	0.0745	8.18841
1248	41.64	99	28.6	8.25	-9	1.33333	-9	1.33333	0.0745	8.18841
1249	41.68	98.73	28.64	2.72	-3	0	-3	0	0.0081	2.7
1250	41.71	98.64	28.64	19.17	-21.3333	2	-21.3333	2	0.4132	19.2842
1251	41.74	98	28.7	3	0	3.33333	0	3.33333	0.01	3
1252	41.78	98	28.8	16.14	-16.6667	6.66667	-16.6667	6.66667	0.29	16.1555
1253	41.81	97.5	29	9.92	-10.6667	-3	-10.6667	-3	0.1105	9.97246
1254	41.84	97.18	28.91	12.12	-13.3333	-0.666667	-13.3333	-0.666667	0.1604	12.015
1255	41.88	96.78	28.89	21.99	21.3333	12	21.3333	12	0.5392	22.0291
1256	41.91	97.42	29.25	21.34	22	8.33333	22	8.33333	0.4981	21.1729
1257	41.94	98.08	29.5	5.4	-5.66667	-1.66667	-5.66667	-1.66667	0.0314	5.31601
1258	41.98	97.91	29.45	2.72	-3	0	-3	0	0.0081	2.7
1259	42.01	97.82	29.45	6.68	-7.33333	1.66667	-7.33333	1.66667	0.0509	6.76831
1260	42.04	97.6	29.5	9.83	-8	7.66667	-8	7.66667	0.1105	9.97246
1261	42.08	97.36	29.73	2.72	-3	0	-3	0	0.0081	2.7
1262	42.11	97.27	29.73	13.89	-15	-3	-15	-3	0.2106	13.7674
1263	42.14	96.82	29.64	4.41	-1.33333	4.66667	-1.33333	4.66667	0.0212	4.36807
1264	42.18	96.78	29.78	24.24	-26	7.33333	-26	7.33333	0.6568	24.313
1265	42.21	96	30	3	3.33333	0	3.33333	0	0.01	3
1266	42.24	96.1	30	45.65	46.6667	20	46.6667	20	2.32	45.6946
1267	42.28	97.5	30.6	19.19	16.6667	13.3333	16.6667	13.3333	0.41	19.2094
1268	42.31	98	31	8.62	-9	-3	-9	-3	0.081	8.53815
1269	42.34	97.73	30.91	9.98	9	6.33333	9	6.33333	0.109	9.90454
1270	42.38	98	31.1	21.17	-22.3333	7.66667	-22.3333	7.66667	0.5018	21.2514
1271	42.41	97.33	31.33	9	-8.33333	5.66667	-8.33333	5.66667	0.0914	9.06973
1272	42.44	97.08	31.5	8.94	-8.66667	-4.66667	-8.66667	-4.66667	0.0872	8.85889
1273	42.48	96.82	31.36	2.72	0	3	0	3	0.0081	2.7
1274	42.51	96.82	31.45	9.63	-10.6667	1.66667	-10.6667	1.66667	0.1049	9.71648
1275	42.54	96.5	31.5	18.17	-19.6667	-4.66667	-19.6667	-4.66667	0.3677	18.1915
1276	42.58	95.91	31.36	7.71	-6	6.33333	-6	6.33333	0.0685	7.85175
1277	42.61	95.73	31.55	15.41	-12.3333	12	-12.3333	12	0.2665	15.4871
1278	42.64	95.36	31.91	10.9	-12	-0.333333	-12	-0.333333	0.1297	10.8042
1279	42.68	95	31.9	8.53	-9	-2.66667	-9	-2.66667	0.0793	8.44808
1280	42.71	94.73	31.82	17.23	18	6	18	6	0.324	17.0763
1281	42.74	95.27	32	37.54	41	8.33333	41	8.33333	1.5754	37.6545
1282	42.78	96.5	32.25	0	0	0	0	0	0	0
1283	42.81	96.5	32.25	9.16	7.66667	6.66667	7.66667	6.66667	0.0929	9.14385
1284	42.84	96.73	32.45	16.42	-17	7.33333	-17	7.33333	0.3085	16.6628
1285	42.88	96.22	32.67	6.66	0	-7.66667	0	-7.66667	0.0529	6.9
1286	42.91	96.22	32.44	17.08	-16.3333	9.66667	-16.3333	9.66667	0.3242	17.0816
1287	42.94	95.73	32.73	0	0	0	0	0	0	0
1288	42.98	95.73	32.73	21.9	-24.3333	2.33333	-24.3333	2.33333	0.5378	22.0005
1289	43.01	95	32.8	8.46	-9	-2.33333	-9	-2.33333	0.0778	8.3678
1290	43.04	94.73	32.73	0	0	0	0	0	0	0
1291	43.08	94.73	32.73	14.67	-15.3333	6	-15.3333	6	0.244	14.8189
1292	43.11	94.27	32.91	8.8	-9	-3.66667	-9	-3.66667	0.085	8.74643
1293	43.14	94	32.8	12.53	-14	1	-14	1	0.1773	12.6321
1294	43.18	93.58	32.83	12.25	-13.3333	2.66667	-13.3333	2.66667	0.1664	12.2376
1295	43.21	93.18	32.91	30.46	33.3333	6	33.3333	6	1.0324	30.4821
1296	43.24	94.18	33.09	19.83	21.3333	6	21.3333	6	0.442	19.9449
1297	43.28	94.82	33.27	2.72	0	3	0	3	0.0081	2.7
1298	43.31	94.82	33.36	10.37	-10.6667	4.66667	-10.6667	4.66667	0.122	10.4785
1299	43.34	94.5	33.5	7.94	-7.66667	-4.66667	-7.66667	-4.66667	0.0725	8.07775
1300	43.38	94.27	33.36	10.9	-12	0	-12	0	0.1296	10.8
1301	43.41	93.91	33.36	2.72	0	3	0	3	0.0081	2.7
1302	43.44	93.91	33.45	5.45	-6	0	-6	0	0.0324	5.4
1303	43.48	93.73	33.45	10.73	-11	5	-11	5	0.1314	10.8747
1304	43.51	93.4	33.6	17.97	-19.3333	-5	-19.3333	-5	0.3589	17.9725
1305	43.54	92.82	33.45	15.41	12	12.3333	12	12.3333	0.2665	15.4871
1306	43.58	93.18	33.82	31.06	33.3333	9	33.3333	9	1.0729	31.0743
1307	43.61	94.18	34.09	2.72	3	0	3	0	0.0081	2.7
1308	43.64	94.27	34.09	0	0	0	0	0	0	0
1309	43.68	94.27	34.09	2.72	-3	0	-3	0	0.0081	2.7
1310	43.71	94.18	34.09	11.56	-9	9	-9	9	0.1458	11.4551
1311	43.74	93.91	34.36	10.12	-10.3333	4.66667	-10.3333	4.66667	0.1157	10.2044
1312	43.78	93.6	34.5	10.63	-11	4.66667	-11	4.66667	0.1285	10.7541
1313	43.81	93.27	34.64	2.72	0	3	0	3	0.0081	2.7
1314	43.84	93.27	34.73	9.02	-9	-4.33333	-9	-4.33333	0.0898	8.98999
1315	43.88	93	34.6	9.02	-9	4.33333	-9	4.33333	0.0898	8.98999
1316	43.91	92.73	34.73	14.67	-15.3333	6	-15.3333	6	0.244	14.8189
1317	43.94	92.27	34.91	8.8	-9	-3.66667	-9	-3.66667	0.085	8.74643
1318	43.98	92	34.8	15.02	-16.6667	1	-16.6667	1	0.2509	15.027
1319	44.01	91.5	34.83	9.8	-10.6667	2.66667	-10.6667	2.66667	0.1088	9.89545
1320	44.04	91.18	34.91	11.12	10.6667	6.33333	10.6667	6.33333	0.1385	11.1647
1321	44.08	91.5	35.1	35.68	38	11.6667	38	11.6667	1.4221	35.7756
1322	44.11	92.64	35.45	4.31	-4.66667	1.66667	-4.66667	1.66667	0.0221	4.45982
1323	44.14	92.5	35.5	3	0	-3.33333	0	-3.33333	0.01	3
1324	44.18	92.5	35.4	17.74	-19.6667	-1.33333	-19.6667	-1.33333	0.3497	17.7406
1325	44.21	91.91	35.36	7.48	-7	4.66667	-7	4.66667	0.0637	7.57166
1326	44.24	91.7	35.5	3	-3.33333	0	-3.33333	0	0.01	3
1327	44.28	91.6	35.5	4.24	-3.33333	3.33333	-3.33333	3.33333	0.02	4.24264
1328	44.31	91.5	35.6	10.27	-10.6667	4.33333	-10.6667	4.33333	0.1193	10.3619
1329	44.34	91.18	35.73	12.2	-13.3333	1.66667	-13.3333	1.66667	0.1625	12.0934
1330	44.38	90.78	35.78	15.64	-17	4.33333	-17	4.33333	0.277	15.7892
1331	44.41	90.27	35.91	3.85	-3	3	-3	3	0.0162	3.81838
1332	44.44	90.18	36	6.22	-6	3.33333	-6	3.33333	0.0424	6.17738
1333	44.48	90	36.1	19.07	-21.3333	-0.333333	-21.3333	-0.333333	0.4097	19.2023
1334	44.51	89.36	36.09	25.85	27.3333	9	27.3333	9	0.7453	25.8992
1335	44.54	90.18	36.36	34.46	36.3333	12.3333	36.3333	12.3333	1.325	34.5326
1336	44.58	91.27	36.73	2.72	-3	0	-3	0	0.0081	2.7
1337	44.61	91.18	36.73	9.82	-6	9	-6	9	0.1053	9.73499
1338	44.65	91	37	0	0	0	0	0	0	0
1339	44.68	91	37	19.07	-21.3333	0	-21.3333	0	0.4096	19.2
1340	44.71	90.36	37	3.85	-3	3	-3	3	0.0162	3.81838
1341	44.75	90.27	37.09	8.8	-9	3.66667	-9	3.66667	0.085	8.74643
1342	44.78	90	37.2	3.49	-3	2.33333	-3	2.33333	0.013	3.42053
1343	44.81	89.91	37.27	12.67	-13.6667	-3.33333	-13.6667	-3.33333	0.1781	12.6606
1344	44.85	89.5	37.17	12.86	10.6667	9.33333	10.6667	9.33333	0.1808	12.7562
1345	44.88	89.82	37.45	43.08	45.3333	15.3333	45.3333	15.3333	2.0612	43.0706
1346	44.91	91.18	37.91	0	0	0	0	0	0	0
1347	44.95	91.18	37.91	6.09	-6	3	-6	3	0.0405	6.03738
1348	44.98	91	38	0	0	0	0	0	0	0
1349	45.01	91	38	6.09	-6	3	-6	3	0.0405	6.03738
1350	45.05	90.82	38.09	17.23	-18.3333	-6	-18.3333	-6	0.3349	17.3612
1351	45.08	90.27	37.91	8.62	-9	3	-9	3	0.081	8.53815
1352	45.11	90	38	3	0	3.33333	0	3.33333	0.01	3
1353	45.15	90	38.1	9.67	-9	5.66667	-9	5.66667	0.1018	9.57183
1354	45.18	89.73	38.27	13.08	12.3333	7.66667	12.3333	7.66667	0.1898	13.0698
1355	45.21	90.1	38.5	34.66	36	13.6667	36	13.6667	1.3345	34.6562
1356	45.25	91.18	38.91	2.72	0	3	0	3	0.0081	2.7
1357	45.28	91.18	39	5.45	-6	0	-6	0	0.0324	5.4
1358	45.31	91	39	3	0	3.33333	0	3.33333	0.01	3
1359	45.35	91	39.1	5.98	-6	2.66667	-6	2.66667	0.0388	5.90931
1360	45.38	90.82	39.18	2.72	0	3	0	3	0.0081	2.7
1361	45.41	90.82	39.27	24.62	-27.3333	-2.33333	-27.3333	-2.33333	0.6773	24.6895
1362	45.45	90	39.2	0	0	0	0	0	0	0
1363	45.48	90	39.2	3.49	-3	2.33333	-3	2.33333	0.013	3.42053
1364	45.51	89.91	39.27	7.71	-6	6	-6	6	0.0648	7.63675
1365	45.55	89.73	39.45	21.84	-24.3333	1.66667	-24.3333	1.66667	0.5354	21.9513
1366	45.58	89	39.5	9.14	-9	-4.66667	-9	-4.66667	0.0925	9.12414
1367	45.61	88.73	39.36	0	0	0	0	0	0	0
1368	45.65	88.73	39.36	6.9	-7.66667	1.33333	-7.66667	1.33333	0.0545	7.00357
1369	45.68	88.5	39.4	20.5	-22.6667	1.66667	-22.6667	1.66667	0.4649	20.4551
1370	45.71	87.82	39.45	45.1	45.3333	21.3333	45.3333	21.3333	2.2592	45.0919
1371	45.75	89.18	40.09	19.83	21.3333	6	21.3333	6	0.442	19.9449
1372	45.78	89.82	40.27	24.62	-27.3333	-2.33333	-27.3333	-2.33333	0.6773	24.6895
1373	45.81	89	40.2	0	0	0	0	0	0	0
1374	45.85	89	40.2	5.61	-3	5.33333	-3	5.33333	0.0337	5.50727
1375	45.88	88.91	40.36	3.85	-3	3	-3	3	0.0162	3.81838
1376	45.91	88.82	40.45	2.72	-3	0	-3	0	0.0081	2.7
1377	45.95	88.73	40.45	13.89	-15.3333	-3	-15.3333	-3	0.2197	14.0616
1378	45.98	88.27	40.36	13.89	-3	15.3333	-3	15.3333	0.2197	14.0616
1379	46.01	88.18	40.82	7.96	-8.66667	0.333333	-8.66667	0.333333	0.0677	7.80577
1380	46.05	87.92	40.83	19.3	-21.6667	-0.333333	-21.6667	-0.333333	0.4226	19.5023
1381	46.08	87.27	40.82	3.85	-3	3	-3	3	0.0162	3.81838
1382	46.11	87.18	40.91	0	0	0	0	0	0	0
1383	46.15	87.18	40.91	20.69	-22.6667	-3.66667	-22.6667	-3.66667	0.4745	20.6652
1384	46.18	86.5	40.8	38.52	41	12.6667	41	12.6667	1.6573	38.6208
1385	46.21	87.73	41.18	3.85	3	3	3	3	0.0162	3.81838
1386	46.25	87.82	41.27	5.45	0	6	0	6	0.0324	5.4
1387	46.28	87.82	41.45	0	0	0	0	0	0	0
1388	46.31	87.82	41.45	7.86	-7.33333	5	-7.33333	5	0.0709	7.98812
1389	46.35	87.6	41.6	8.99	0	10	0	10	0.09	9
1390	46.38	87.6	41.9	12.54	-14	0.333333	-14	0.333333	0.1765	12.6036
1391	46.41	87.18	41.91	0	0	0	0	0	0	0
1392	46.45	87.18	41.91	6.09	-6	3	-6	3	0.0405	6.03738
1393	46.48	87	42	21.97	-24.3333	-3	-24.3333	-3	0.541	22.0658
1394	46.51	86.27	41.91	2.72	-3	0	-3	0	0.0081	2.7
1395	46.55	86.18	41.91	6.09	-6	3	-6	3	0.0405	6.03738
1396	46.58	86	42	21.97	-24.3333	-3	-24.3333	-3	0.541	22.0658
1397	46.61	85.27	41.91	11.95	-9	9.66667	-9	9.66667	0.157	11.887
1398	46.65	85	42.2	5.48	-6	-0.666667	-6	-0.666667	0.0328	5.43323
1399	46.68	84.82	42.18	9.55	-10.6667	-0.333333	-10.6667	-0.333333	0.1025	9.60469
1400	46.71	84.5	42.17	9.8	-10.6667	-2.66667	-10.6667	-2.66667	0.1088	9.89545
1401	46.75	84.18	42.09	13.62	-12	9	-12	9	0.2025	13.5
1402	46.78	83.82	42.36	22.79	22.6667	11.3333	22.6667	11.3333	0.578	22.8079
1403	46.81	84.5	42.7	17.48	16.6667	10	16.6667	10	0.34	17.4929
1404	46.85	85	43	3	0	3.33333	0	3.33333	0.01	3
1405	46.88	85	43.1	0	0	0	0	0	0	0
1406	46.91	85	43.1	3	0	3.33333	0	3.33333	0.01	3
1407	46.95	85	43.2	14.98	-13.3333	10	-13.3333	10	0.25	15
1408	46.98	84.6	43.5	3	-3.33333	0	-3.33333	0	0.01	3
1409	47.01	84.5	43.5	17.48	-16.6667	-10	-16.6667	-10	0.34	17.4929
1410	47.05	84	43.2	8.1	-3	8.33333	-3	8.33333	0.0706	7.9712
1411	47.08	83.91	43.45	12.34	-13.6667	1.66667	-13.6667	1.66667	0.1706	12.3911
1412	47.11	83.5	43.5	9.63	-10.6667	-1.66667	-10.6667	-1.66667	0.1049	9.71648
1413	47.15	83.18	43.45	10.9	-12	0	-12	0	0.1296	10.8
1414	47.18	82.82	43.45	9.76	-1.33333	11	-1.33333	11	0.1105	9.97246
1415	47.21	82.78	43.78	18.29	-20	4.33333	-20	4.33333	0.3769	18.4177
1416	47.25	82.18	43.91	0	0	0	0	0	0	0
1417	47.28	82.18	43.91	17.16	14	13	14	13	0.3285	17.1945
1418	47.31	82.6	44.3	23.88	22.3333	14.3333	22.3333	14.3333	0.6338	23.8835
1419	47.35	83.27	44.73	0	0	0	0	0	0	0
1420	47.38	83.27	44.73	11.23	-12	-3	-12	-3	0.1377	11.1324
1421	47.41	82.91	44.64	5.78	-4.33333	4.66667	-4.33333	4.66667	0.0365	5.73149
1422	47.45	82.78	44.78	6.66	0	7.33333	0	7.33333	0.0484	6.6
1423	47.48	82.78	45	14.89	-15	7.33333	-15	7.33333	0.2509	15.027
1424	47.51	82.33	45.22	7.02	-7.66667	-0.666667	-7.66667	-0.666667	0.0533	6.92604
1425	47.55	82.1	45.2	7.54	-6.33333	5.33333	-6.33333	5.33333	0.0617	7.45185
1426	47.58	81.91	45.36	3.85	-3	3	-3	3	0.0162	3.81838
1427	47.61	81.82	45.45	6.74	-7.33333	-1.66667	-7.33333	-1.66667	0.0509	6.76831
1428	47.65	81.6	45.4	20.74	-23	-1.33333	-23	-1.33333	0.4777	20.7348
1429	47.68	80.91	45.36	3.85	-3	3	-3	3	0.0162	3.81838
1430	47.71	80.82	45.45	6.68	-7.33333	1.66667	-7.33333	1.66667	0.0509	6.76831
1431	47.75	80.6	45.5	6.7	-6.66667	3.33333	-6.66667	3.33333	0.05	6.7082
1432	47.78	80.4	45.6	35.57	31	24.3333	31	24.3333	1.3978	35.4686
1433	47.81	81.33	46.33	20.38	22.3333	-4.33333	22.3333	-4.33333	0.4658	20.4749
1434	47.85	82	46.2	12.36	-13.3333	3.33333	-13.3333	3.33333	0.17	12.3693
1435	47.88	81.6	46.3	9.48	3.33333	10	3.33333	10	0.1	9.48683
1436	47.92	81.7	46.6	3	-3.33333	0	-3.33333	0	0.01	3
1437	47.95	81.6	46.6	9.87	-11	1.33333	-11	1.33333	0.1105	9.97246
1438	47.98	81.27	46.64	13.62	-9	12	-9	12	0.2025	13.5
1439	48.02	81	47	0	0	0	0	0	0	0
1440	48.05	81	47	7.45	-7.33333	-3.66667	-7.33333	-3.66667	0.0605	7.37902
1441	48.08	80.78	46.89	15.15	-17	0.666667	-17	0.666667	0.2605	15.3118
1442	48.12	80.27	46.91	8.62	-9	3	-9	3	0.081	8.53815
1443	48.15	80	47	6.66	-7.33333	0	-7.33333	0	0.0484	6.6
1444	48.18	79.78	47	8.85	-9.33333	3.33333	-9.33333	3.33333	0.0884	8.91964
1445	48.22	79.5	47.1	10.87	-9.33333	7.66667	-9.33333	7.66667	0.1313	10.8706
1446	48.25	79.22	47.33	34.28	33.3333	18.6667	33.3333	18.6667	1.3136	34.3837
1447	48.28	80.22	47.89	21.32	18.6667	14.6667	18.6667	14.6667	0.5072	21.3654
1448	48.32	80.78	48.33	10.99	7.33333	10	7.33333	10	0.1384	11.1606
1449	48.35	81	48.63	9.02	-10	-1	-10	-1	0.0909	9.04489
1450	48.38	80.7	48.6	5.99	0	6.66667	0	6.66667	0.04	6
1451	48.42	80.7	48.8	14.56	-16	3	-16	3	0.2385	14.6509
1452	48.45	80.22	48.89	6.67	-7.33333	0.333333	-7.33333	0.333333	0.0485	6.60681
1453	48.48	80	48.9	5.99	0	6.66667	0	6.66667	0.04	6
1454	48.52	80	49.1	15.28	-16.6667	-3.33333	-16.6667	-3.33333	0.26	15.2971
1455	48.55	79.5	49	4.91	-4.66667	3	-4.66667	3	0.0277	4.993
1456	48.58	79.36	49.09	14.16	8	13.6667	8	13.6667	0.2257	14.2524
1457	48.62	79.6	49.5	43.24	39.3333	27.6667	39.3333	27.6667	2.0813	43.2801
1458	48.65	80.78	50.33	8.32	-2.66667	9	-2.66667	9	0.0793	8.44808
1459	48.68	80.7	50.6	0	0	0	0	0	0	0
1460	48.72	80.7	50.6	4.24	-3.33333	3.33333	-3.33333	3.33333	0.02	4.24264
1461	48.75	80.6	50.7	8.32	-9	2.66667	-9	2.66667	0.0793	8.44808
1462	48.78	80.33	50.78	0	0	0	0	0	0	0
1463	48.82	80.33	50.78	11.92	-7.66667	10.6667	-7.66667	10.6667	0.1553	11.8224
1464	48.85	80.1	51.1	3	-3.33333	0	-3.33333	0	0.01	3
1465	48.88	80	51.1	8.36	-3	8.66667	-3	8.66667	0.0757	8.25409
1466	48.92	79.91	51.36	17.28	-19.3333	-1	-19.3333	-1	0.3373	17.4233
1467	48.95	79.33	51.33	10.76	-11	-4.33333	-11	-4.33333	0.1258	10.6405
1468	48.98	79	51.2	3	0	3.33333	0	3.33333	0.01	3
1469	49.02	79	51.3	17.48	-16.6667	10	-16.6667	10	0.34	17.4929
1470	49.05	78.5	51.6	24.94	25.6667	10.3333	25.6667	10.3333	0.689	24.9018
1471	49.08	79.27	51.91	32.67	31.6667	17.6667	31.6667	17.6667	1.1834	32.6353
1472	49.12	80.22	52.44	6.66	0	7.66667	0	7.66667	0.0529	6.9
1473	49.15	80.22	52.67	4.71	3.66667	3.66667	3.66667	3.66667	0.0242	4.6669
1474	49.18	80.33	52.78	7.89	-7.66667	4	-7.66667	4	0.0673	7.78267
1475	49.22	80.1	52.9	6.7	-3.33333	6.66667	-3.33333	6.66667	0.05	6.7082
1476	49.25	80	53.1	3	0	3.33333	0	3.33333	0.01	3
1477	49.28	80	53.2	20.38	-22.3333	4.33333	-22.3333	4.33333	0.4658	20.4749
1478	49.32	79.33	53.33	0	0	0	0	0	0	0
1479	49.35	79.33	53.33	10.76	-11	-4.33333	-11	-4.33333	0.1258	10.6405
1480	49.38	79	53.2	7.33	-6	5.33333	-6	5.33333	0.058	7.22496
1481	49.42	78.82	53.36	6.63	-7.33333	1.33333	-7.33333	1.33333	0.05	6.7082
1482	49.45	78.6	53.4	11.4	-12.6667	1.33333	-12.6667	1.33333	0.146	11.463
1483	49.48	78.22	53.44	8.61	1.66667	9.66667	1.66667	9.66667	0.0866	8.82836
1484	49.52	78.27	53.73	5.62	-5.66667	2.33333	-5.66667	2.33333	0.0338	5.51543
1485	49.55	78.1	53.8	29.12	24	21.6667	24	21.6667	0.9409	29.1
1486	49.58	78.82	54.45	18.93	19.3333	8.33333	19.3333	8.33333	0.3989	18.9476
1487	49.62	79.4	54.7	7.77	-6	6.33333	-6	6.33333	0.0685	7.85175
1488	49.65	79.22	54.89	10.53	3.66667	11	3.66667	11	0.121	10.4355
1489	49.68	79.33	55.22	7.89	-7.66667	-4	-7.66667	-4	0.0673	7.78267
1490	49.72	79.1	55.1	11.92	-10.6667	7.66667	-10.6667	7.66667	0.1553	11.8224
1491	49.75	78.78	55.33	0	0	0	0	0	0	0
1492	49.78	78.78	55.33	5.51	-2.66667	5.66667	-2.66667	5.66667	0.0353	5.63649
1493	49.82	78.7	55.5	9.48	-10	3.33333	-10	3.33333	0.1	9.48683
1494	49.85	78.4	55.6	7.08	-6	-5.33333	-6	-5.33333	0.058	7.22496
1495	49.88	78.22	55.44	12.11	-13.3333	0.333333	-13.3333	0.333333	0.1601	12.0037
1496	49.92	77.82	55.45	7.86	-7.33333	5	-7.33333	5	0.0709	7.98812
1497	49.95	77.6	55.6	10.52	-11	4.33333	-11	4.33333	0.1258	10.6405
1498	49.98	77.27	55.73	5.62	-5.66667	2.33333	-5.66667	2.33333	0.0338	5.51543
1499	50.02	77.1	55.8	6.7	-3.33333	6.66667	-3.33333	6.66667	0.05	6.7082
1500	50.05	77	56	23.41	20	16.6667	20	16.6667	0.61	23.4307
1501	50.08	77.6	56.5	22.54	24.3333	5.66667	24.3333	5.66667	0.5618	22.486
1502	50.12	78.33	56.67	5.09	5.66667	1	5.66667	1	0.0298	5.1788
1503	50.15	78.5	56.7	19.63	-5.66667	21	-5.66667	21	0.4258	19.576
1504	50.18	78.33	57.33	13.59	-14.3333	-4.33333	-14.3333	-4.33333	0.2018	13.4766
1505	50.22	77.9	57.2	4.24	3.33333	3.33333	3.33333	3.33333	0.02	4.24264
1506	50.25	78	57.3	13.4	-13.3333	6.66667	-13.3333	6.66667	0.2	13.4164
1507	50.28	77.6	57.5	3	-3.33333	0	-3.33333	0	0.01	3
1508	50.32	77.5	57.5	5.27	-5.66667	-2	-5.66667	-2	0.0325	5.40833
1509	50.35	77.33	57.44	14.89	-14.6667	7.66667	-14.6667	7.66667	0.2465	14.8946
1510	50.38	76.89	57.67	8.89	-9.66667	-2.33333	-9.66667	-2.33333	0.089	8.94986
1511	50.42	76.6	57.6	0	0	0	0	0	0	0
1512	50.45	76.6	57.6	11.79	-11	7.33333	-11	7.33333	0.1573	11.8983
1513	50.48	76.27	57.82	8.19	-9	-0.666667	-9	-0.666667	0.0733	8.12219
1514	50.52	76	57.8	7.17	-7.33333	3	-7.33333	3	0.0565	7.13092
1515	50.55	75.78	57.89	0	0	0	0	0	0	0
1516	50.58	75.78	57.89	49.89	44	33.6667	44	33.6667	2.7625	49.8623
1517	50.62	77.1	58.9	12.36	13.3333	3.33333	13.3333	3.33333	0.17	12.3693
1518	50.65	77.5	59	10.13	-2	11	-2	11	0.1125	10.0623
1519	50.68	77.44	59.33	10.37	-11.3333	-1	-11.3333	-1	0.1165	10.2396
1520	50.72	77.1	59.3	9.71	-10.6667	1	-10.6667	1	0.1033	9.6421
1521	50.75	76.78	59.33	5.51	-2.66667	5.66667	-2.66667	5.66667	0.0353	5.63649
1522	50.78	76.7	59.5	4.24	-3.33333	3.33333	-3.33333	3.33333	0.02	4.24264
1523	50.82	76.6	59.6	8.24	-9	2.33333	-9	2.33333	0.0778	8.3678
1524	50.85	76.33	59.67	4.71	-3.66667	3.66667	-3.66667	3.66667	0.0242	4.6669
1525	50.88	76.22	59.78	7.6	-7.33333	4	-7.33333	4	0.0628	7.51798
1526	50.92	76	59.9	6.67	-7.33333	-0.333333	-7.33333	-0.333333	0.0485	6.60681
1527	50.95	75.78	59.89	11.63	-12.6667	-3	-12.6667	-3	0.1525	11.7154
1528	50.98	75.4	59.8	13.4	-13.3333	6.66667	-13.3333	6.66667	0.2	13.4164
1529	51.02	75	60	0	0	0	0	0	0	0
1530	51.05	75	60	6.66	-7.33333	0	-7.33333	0	0.0484	6.6
1531	51.08	74.78	60	23.31	-26	0	-26	0	0.6084	23.4
1532	51.12	74	60	3	0	3.33333	0	3.33333	0.01	3
1533	51.15	74	60.1	9.66	7.33333	7.66667	7.33333	7.66667	0.1013	9.5483
1534	51.18	74.22	60.33	28.84	26	19	26	19	0.9333	28.9822
1535	51.22	75	60.9	16.43	16.6667	7.66667	16.6667	7.66667	0.3029	16.5109
1536	51.25	75.5	61.13	5.78	-5.66667	3	-5.66667	3	0.037	5.77062
1537	51.29	75.33	61.22	7.74	-6.66667	5.33333	-6.66667	5.33333	0.0656	7.68375
1538	51.32	75.13	61.38	7.49	0	8.33333	0	8.33333	0.0625	7.5
1539	51.35	75.13	61.63	7.49	-8.33333	0	-8.33333	0	0.0625	7.5
1540	51.39	74.88	61.63	15.89	-12.6667	12.3333	-12.6667	12.3333	0.2813	15.9113
1541	51.42	74.5	62	8.97	-9.33333	-3.66667	-9.33333	-3.66667	0.0905	9.02497
1542	51.45	74.22	61.89	6.67	-7.33333	-0.333333	-7.33333	-0.333333	0.0485	6.60681
1543	51.49	74	61.88	15.45	-16.6667	4	-16.6667	4	0.2644	15.426
1544	51.52	73.5	62	0	0	0	0	0	0	0
1545	51.55	73.5	62	0	0	0	0	0	0	0
1546	51.59	73.5	62	15.28	-16.6667	3.33333	-16.6667	3.33333	0.26	15.2971
1547	51.62	73	62.1	7.6	-7.33333	4	-7.33333	4	0.0628	7.51798
1548	51.65	72.78	62.22	13.73	-15	3.66667	-15	3.66667	0.2146	13.8975
1549	51.69	72.33	62.33	3.33	-3.66667	0	-3.66667	0	0.0121	3.3
1550	51.72	72.22	62.33	0	0	0	0	0	0	0
1551	51.75	72.22	62.33	13.73	-14.6667	3.66667	-14.6667	3.66667	0.2057	13.6062
1552	51.79	71.78	62.44	8.49	-9.33333	2	-9.33333	2	0.082	8.59069
1553	51.82	71.5	62.5	14.32	9.33333	13	9.33333	13	0.2305	14.4031
1554	51.85	71.78	62.89	24.13	20.6667	17	20.6667	17	0.6445	24.0842
1555	51.89	72.4	63.4	11.5	12.6667	-2.33333	12.6667	-2.33333	0.1493	11.5918
1556	51.92	72.78	63.33	10.53	-3.66667	11.3333	-3.66667	11.3333	0.1277	10.7205
1557	51.95	72.67	63.67	9.99	-11.3333	0	-11.3333	0	0.1156	10.2
1558	51.99	72.33	63.67	3.33	-3.66667	0	-3.66667	0	0.0121	3.3
1559	52.02	72.22	63.67	7.89	-4	7.66667	-4	7.66667	0.0673	7.78267
1560	52.05	72.1	63.9	5.99	0	6.66667	0	6.66667	0.04	6
1561	52.09	72.1	64.1	18.23	-20	-3.33333	-20	-3.33333	0.37	18.2483
1562	52.12	71.5	64	8.32	-5.66667	7.33333	-5.66667	7.33333	0.0773	8.34086
1563	52.15	71.33	64.22	10.01	-11	-0.666667	-11	-0.666667	0.1093	9.91817
1564	52.19	71	64.2	3	0	3.33333	0	3.33333	0.01	3
1565	52.22	71	64.3	13.4	-13.3333	6.66667	-13.3333	6.66667	0.2	13.4164
1566	52.25	70.6	64.5	13.18	-14	-4.66667	-14	-4.66667	0.196	13.2816
1567	52.29	70.18	64.36	10.9	-12	0	-12	0	0.1296	10.8
1568	52.32	69.82	64.36	9.16	-1.33333	10.3333	-1.33333	10.3333	0.0977	9.3771
1569	52.35	69.78	64.67	9.71	-9.33333	-5.66667	-9.33333	-5.66667	0.1073	9.827
1570	52.39	69.5	64.5	8.49	-9.33333	-2	-9.33333	-2	0.082	8.59069
1571	52.42	69.22	64.44	12.57	-7.33333	12	-7.33333	12	0.178	12.657
1572	52.45	69	64.8	15.28	16.6667	3.33333	16.6667	3.33333	0.26	15.2971
1573	52.49	69.5	64.9	26.34	22.6667	18.3333	22.6667	18.3333	0.7649	26.2376
1574	52.52	70.18	65.45	0	0	0	0	0	0	0
1575	52.55	70.18	65.45	9.76	1.33333	11	1.33333	11	0.1105	9.97246
1576	52.59	70.22	65.78	9.42	-7.33333	7.33333	-7.33333	7.33333	0.0968	9.33381
1577	52.62	70	66	0	0	0	0	0	0	0
1578	52.65	70	66	18.95	-20	-6.66667	-20	-6.66667	0.4	18.9737
1579	52.69	69.4	65.8	5.02	-4.33333	3.66667	-4.33333	3.66667	0.029	5.10882
1580	52.72	69.27	65.91	8.62	-9	3	-9	3	0.081	8.53815
1581	52.75	69	66	0	0	0	0	0	0	0
1582	52.79	69	66	23.55	-26	3.66667	-26	3.66667	0.6205	23.6315
1583	52.82	68.22	66.11	0	0	0	0	0	0	0
1584	52.85	68.22	66.11	7.17	-7.33333	3	-7.33333	3	0.0565	7.13092
1585	52.89	68	66.2	11.7	-6	11.6667	-6	11.6667	0.1549	11.8072
1586	52.92	67.82	66.55	9.67	-10.6667	1.66667	-10.6667	1.66667	0.1049	9.71648
1587	52.95	67.5	66.6	27.63	30	6.66667	30	6.66667	0.85	27.6586
1588	52.99	68.4	66.8	23.41	20	16.6667	20	16.6667	0.61	23.4307
1589	53.02	69	67.3	5.37	-3	5	-3	5	0.0306	5.24786
1590	53.05	68.91	67.45	9.36	-10.3333	1.66667	-10.3333	1.66667	0.0986	9.42019
1591	53.09	68.6	67.5	3	0	3.33333	0	3.33333	0.01	3
1592	53.12	68.6	67.6	3	-3.33333	0	-3.33333	0	0.01	3
1593	53.15	68.5	67.6	9.44	-7.66667	7.33333	-7.66667	7.33333	0.1013	9.5483
1594	53.19	68.27	67.82	8.19	-9	-0.666667	-9	-0.666667	0.0733	8.12219
1595	53.22	68	67.8	7.17	-7.33333	3	-7.33333	3	0.0565	7.13092
1596	53.25	67.78	67.89	12.43	-14	0.666667	-14	0.666667	0.1768	12.6143
1597	53.29	67.36	67.91	11.23	-12	3	-12	3	0.1377	11.1324
1598	53.32	67	68	7.45	-7.33333	-3.66667	-7.33333	-3.66667	0.0605	7.37902
1599	53.35	66.78	67.89	6.28	-6	3.66667	-6	3.66667	0.0445	6.32851
1600	53.39	66.6	68	5.99	-6.66667	0	-6.66667	0	0.04	6
1601	53.42	66.4	68	16.61	14	12	14	12	0.306	16.5952
1602	53.45	66.82	68.36	31.32	32	14	32	14	1.098	31.4356
1603	53.49	67.78	68.78	3.33	0	3.66667	0	3.66667	0.0121	3.3
1604	53.52	67.78	68.89	18.84	-15	14.6667	-15	14.6667	0.3961	18.8809
1605	53.55	67.33	69.33	6.66	0	-7.33333	0	-7.33333	0.0484	6.6
1606	53.59	67.33	69.11	10.53	-11	-3.66667	-11	-3.66667	0.121	10.4355
1607	53.62	67	69	5.99	0	6.66667	0	6.66667	0.04	6
1608	53.65	67	69.2	20.38	-22.3333	4.33333	-22.3333	4.33333	0.4658	20.4749
1609	53.69	66.33	69.33	4.71	-3.66667	3.66667	-3.66667	3.66667	0.0242	4.6669
1610	53.72	66.22	69.44	7.94	-7.33333	-4.66667	-7.33333	-4.66667	0.068	7.82304
1611	53.75	66	69.3	7.15	-6	5	-6	5	0.0549	7.02922
1612	53.79	65.82	69.45	14.53	-16.3333	-0.333333	-16.3333	-0.333333	0.2402	14.7031
1613	53.82	65.33	69.44	12.75	-7.66667	12	-7.66667	12	0.1825	12.816
1614	53.85	65.1	69.8	6.7	-3.33333	-6.66667	-3.33333	-6.66667	0.05	6.7082
1615	53.89	65	69.6	10.92	-7.33333	9.66667	-7.33333	9.66667	0.1325	10.9202
1616	53.92	64.78	69.89	0	0	0	0	0	0	0
1617	53.95	64.78	69.89	26.35	27.3333	10.3333	27.3333	10.3333	0.7685	26.2992
1618	53.99	65.6	70.2	12.36	13.3333	3.33333	13.3333	3.33333	0.17	12.3693
1619	54.02	66	70.3	5.37	-3	5	-3	5	0.0306	5.24786
1620	54.05	65.91	70.45	9.41	-10.3333	-1.66667	-10.3333	-1.66667	0.0986	9.42019
1621	54.09	65.6	70.4	12.1	-8	11	-8	11	0.1665	12.2413
1622	54.12	65.36	70.73	0	0	0	0	0	0	0
1623	54.15	65.36	70.73	3.85	-3	3	-3	3	0.0162	3.81838
1624	54.19	65.27	70.82	20.47	-22.3333	-4	-22.3333	-4	0.4633	20.4198
1625	54.22	64.6	70.7	9.48	-3.33333	10	-3.33333	10	0.1	9.48683
1626	54.25	64.5	71	0	0	0	0	0	0	0
1627	54.29	64.5	71	14.98	-16.6667	0	-16.6667	0	0.25	15
1628	54.32	64	71	7.71	-6	6	-6	6	0.0648	7.63675
1629	54.35	63.82	71.18	3.85	-3	3	-3	3	0.0162	3.81838
1630	54.39	63.73	71.27	23.28	-24.3333	-9	-24.3333	-9	0.6058	23.3499
1631	54.42	63	71	21.19	16.6667	16.6667	16.6667	16.6667	0.5	21.2132
1632	54.45	63.5	71.5	21.19	16.6667	16.6667	16.6667	16.6667	0.5	21.2132
1633	54.49	64	72	6.7	3.33333	6.66667	3.33333	6.66667	0.05	6.7082
1634	54.52	64.1	72.2	8.05	7.66667	4.33333	7.66667	4.33333	0.0698	7.92591
1635	54.56	64.33	72.33	10.04	-11	-1	-11	-1	0.1098	9.94082
1636	54.59	64	72.3	13.92	6	14.3333	6	14.3333	0.2173	13.9846
1637	54.62	64.18	72.73	18.72	-19.3333	-7.66667	-19.3333	-7.66667	0.3893	18.7182
1638	54.66	63.6	72.5	4.24	-3.33333	3.33333	-3.33333	3.33333	0.02	4.24264
1639	54.69	63.5	72.6	11.5	-7.66667	10.3333	-7.66667	10.3333	0.149	11.5802
1640	54.72	63.27	72.91	14.85	-16.3333	-0.666667	-16.3333	-0.666667	0.2405	14.7122
1641	54.76	62.78	72.89	0	0	0	0	0	0	0
1642	54.79	62.78	72.89	16.65	-18.6667	0	-18.6667	0	0.3136	16.8
1643	54.82	62.22	72.89	7.45	-7.33333	3.66667	-7.33333	3.66667	0.0605	7.37902
1644	54.86	62	73	0	0	0	0	0	0	0
1645	54.89	62	73	20.26	-22.3333	3.66667	-22.3333	3.66667	0.461	20.3691
1646	54.92	61.33	73.11	3.33	-3.66667	0	-3.66667	0	0.0121	3.3
1647	54.96	61.22	73.11	7.45	-7.33333	-3.66667	-7.33333	-3.66667	0.0605	7.37902
1648	54.99	61	73	9.82	-6	9	-6	9	0.1053	9.73499
1649	55.02	60.82	73.27	12.94	9.33333	11	9.33333	11	0.1873	12.9835
1650	55.06	61.1	73.6	19.06	19	9.66667	19	9.66667	0.409	19.1859
1651	55.09	61.67	73.89	0	0	0	0	0	0	0
1652	55.12	61.67	73.89	6	-5.66667	3.66667	-5.66667	3.66667	0.041	6.07454
1653	55.16	61.5	74	11.17	-5.66667	11	-5.66667	11	0.1378	11.1364
1654	55.19	61.33	74.33	10.04	-11	-1	-11	-1	0.1098	9.94082
1655	55.22	61	74.3	0	0	0	0	0	0	0
1656	55.26	61	74.3	14.98	-13.3333	10	-13.3333	10	0.25	15
1657	55.29	60.6	74.6	3	-3.33333	0	-3.33333	0	0.01	3
1658	55.32	60.5	74.6	11.5	-7.66667	10.3333	-7.66667	10.3333	0.149	11.5802
1659	55.36	60.27	74.91	14.85	-16.3333	-0.666667	-16.3333	-0.666667	0.2405	14.7122
1660	55.39	59.78	74.89	11.63	-12.6667	-3	-12.6667	-3	0.1525	11.7154
1661	55.42	59.4	74.8	5.02	-4.33333	3.66667	-4.33333	3.66667	0.029	5.10882
1662	55.46	59.27	74.91	8.62	-9	3	-9	3	0.081	8.53815
1663	55.49	59	75	10.53	-11	-3.66667	-11	-3.66667	0.121	10.4355
1664	55.52	58.67	74.89	20.26	-22.3333	3.66667	-22.3333	3.66667	0.461	20.3691
1665	55.56	58	75	0	0	0	0	0	0	0
1666	55.59	58	75	6.09	-6	3	-6	3	0.0405	6.03738
1667	55.62	57.82	75.09	24.67	-27.3333	-3	-27.3333	-3	0.6805	24.7477
1668	55.66	57	75	9.42	7.33333	7.33333	7.33333	7.33333	0.0968	9.33381
1669	55.69	57.22	75.22	21.32	18.6667	15	18.6667	15	0.5161	21.552
1670	55.72	57.78	75.67	13.27	14	4.33333	14	4.33333	0.1933	13.1898
1671	55.76	58.2	75.8	3	0	3.33333	0	3.33333	0.01	3
1672	55.79	58.2	75.9	8.48	-6.66667	6.66667	-6.66667	6.66667	0.08	8.48528
1673	55.82	58	76.1	16.95	-13.3333	13.3333	-13.3333	13.3333	0.32	16.9706
1674	55.86	57.6	76.5	9.42	-9	-5.66667	-9	-5.66667	0.1018	9.57183
1675	55.89	57.33	76.33	8.05	-7.66667	-4.33333	-7.66667	-4.33333	0.0698	7.92591
1676	55.92	57.1	76.2	14.98	-13.3333	10	-13.3333	10	0.25	15
1677	55.96	56.7	76.5	3	-3.33333	0	-3.33333	0	0.01	3
1678	55.99	56.6	76.5	12.37	-12.6667	-5.66667	-12.6667	-5.66667	0.1733	12.4888
1679	56.02	56.22	76.33	10.06	-10.3333	4	-10.3333	4	0.1105	9.97246
1680	56.06	55.91	76.45	10.46	-4.33333	11	-4.33333	11	0.1258	10.6405
1681	56.09	55.78	76.78	15.21	-17	-1.66667	-17	-1.66667	0.2626	15.3734
1682	56.12	55.27	76.73	9.67	-9	5.66667	-9	5.66667	0.1018	9.57183
1683	56.16	55	76.9	6.7	3.33333	6.66667	3.33333	6.66667	0.05	6.7082
1684	56.19	55.1	77.1	49.88	46.6667	30	46.6667	30	2.77	49.93
1685	56.22	56.5	78	0	0	0	0	0	0	0
1686	56.26	56.5	78	3.75	0	4.33333	0	4.33333	0.0169	3.9
1687	56.29	56.5	78.13	13.84	-5.66667	14.3333	-5.66667	14.3333	0.2138	13.8716
1688	56.32	56.33	78.56	10.13	-11	-2	-11	-2	0.1125	10.0623
1689	56.36	56	78.5	0	0	0	0	0	0	0
1690	56.39	56	78.5	23.93	-23.6667	12	-23.6667	12	0.6337	23.8816
1691	56.42	55.29	78.86	9.14	-9.66667	-3.66667	-9.66667	-3.66667	0.0962	9.30484
1692	56.46	55	78.75	10.02	-7.33333	8.33333	-7.33333	8.33333	0.1109	9.9905
1693	56.49	54.78	79	8.32	-9.33333	0	-9.33333	0	0.0784	8.4
1694	56.52	54.5	79	16.75	-16.6667	-8.33333	-16.6667	-8.33333	0.3125	16.7705
1695	56.56	54	78.75	16.75	-16.6667	8.33333	-16.6667	8.33333	0.3125	16.7705
1696	56.59	53.5	79	0	0	0	0	0	0	0
1697	56.62	53.5	79	3.75	0	4.33333	0	4.33333	0.0169	3.9
1698	56.66	53.5	79.13	23.99	16.6667	20.6667	16.6667	20.6667	0.6344	23.8948
1699	56.69	54	79.75	18.73	16.6667	12.6667	16.6667	12.6667	0.3944	18.8404
1700	56.72	54.5	80.13	14.84	7	14.6667	7	14.6667	0.2377	14.6263
1701	56.76	54.71	80.57	15.44	-14	9.66667	-14	9.66667	0.2605	15.3118
1702	56.79	54.29	80.86	0	0	0	0	0	0	0
1703	56.82	54.29	80.86	0	0	0	0	0	0	0
1704	56.86	54.29	80.86	20.26	-22	4.66667	-22	4.66667	0.4552	20.2406
1705	56.89	53.63	81	3.75	-4.33333	0	-4.33333	0	0.0169	3.9
1706	56.92	53.5	81	8.32	-5.66667	7.33333	-5.66667	7.33333	0.0773	8.34086
1707	56.96	53.33	81.22	7.74	-6.66667	5.33333	-6.66667	5.33333	0.0656	7.68375
1708	56.99	53.13	81.38	11.37	-11.6667	-5.33333	-11.6667	-5.33333	0.1481	11.5451
1709	57.02	52.78	81.22	8.37	-9.33333	1	-9.33333	1	0.0793	8.44808
1710	57.06	52.5	81.25	15.45	-16.6667	4.33333	-16.6667	4.33333	0.2669	15.4987
1711	57.09	52	81.38	15.45	-16.6667	-4.33333	-16.6667	-4.33333	0.2669	15.4987
1712	57.12	51.5	81.25	9.31	-2	10.3333	-2	10.3333	0.0997	9.47259
1713	57.16	51.44	81.56	37.87	35.3333	23	35.3333	23	1.5997	37.9438
1714	57.19	52.5	82.25	11.24	0	12.6667	0	12.6667	0.1444	11.4
1715	57.22	52.5	82.63	9.47	7	7.66667	7	7.66667	0.097	9.34345
1716	57.26	52.71	82.86	5.05	-2.66667	4.66667	-2.66667	4.66667	0.026	4.83735
1717	57.29	52.63	83	5.3	-4.33333	4.33333	-4.33333	4.33333	0.0338	5.51543
1718	57.32	52.5	83.13	5.78	-5.66667	3	-5.66667	3	0.037	5.77062
1719	57.36	52.33	83.22	16.98	-18.3333	-3.66667	-18.3333	-3.66667	0.3146	16.8268
1720	57.39	51.78	83.11	13.73	-15	3.66667	-15	3.66667	0.2146	13.8975
1721	57.42	51.33	83.22	0	0	0	0	0	0	0
1722	57.46	51.33	83.22	10.02	-11	1	-11	1	0.1098	9.94082
1723	57.49	51	83.25	11.24	0	12.6667	0	12.6667	0.1444	11.4
1724	57.52	51	83.63	29.97	-33.3333	0	-33.3333	0	1	30
1725	57.56	50	83.63	3.75	0	4	0	4	0.0144	3.6
1726	57.59	50	83.75	7.85	-7.33333	4.66667	-7.33333	4.66667	0.068	7.82304
1727	57.62	49.78	83.89	14.78	-16.3333	-1	-16.3333	-1	0.241	14.7275
1728	57.66	49.29	83.86	7.74	1.33333	8.33333	1.33333	8.33333	0.0641	7.59539
1729	57.69	49.33	84.11	36.26	32	25	32	25	1.4841	36.5471
1730	57.72	50.29	84.86	7.72	7	4.66667	7	4.66667	0.0637	7.57166
1731	57.76	50.5	85	7.49	0	8.33333	0	8.33333	0.0625	7.5
1732	57.79	50.5	85.25	6.51	-7	1.33333	-7	1.33333	0.0457	6.41327
1733	57.83	50.29	85.29	5.51	-5.33333	3	-5.33333	3	0.0337	5.50727
1734	57.86	50.13	85.38	13.89	-15.3333	2	-15.3333	2	0.2152	13.9169
1735	57.89	49.67	85.44	17.38	-5.66667	18.6667	-5.66667	18.6667	0.3425	17.557
1736	57.93	49.5	86	0	0	0	0	0	0	0
1737	57.96	49.5	86	18.31	-20.3333	0	-20.3333	0	0.3721	18.3
1738	57.99	48.89	86	11.65	-13	0	-13	0	0.1521	11.7
1739	58.03	48.5	86	11.99	-13.3333	0	-13.3333	0	0.16	12
1740	58.06	48.1	86	4.24	-3.33333	3.33333	-3.33333	3.33333	0.02	4.24264
1741	58.09	48	86.1	15	-16.6667	1	-16.6667	1	0.2509	15.027
1742	58.13	47.5	86.13	5.78	-5.66667	3	-5.66667	3	0.037	5.77062
1743	58.16	47.33	86.22	24.01	15	22.3333	15	22.3333	0.6514	24.2128
1744	58.19	47.78	86.89	19.32	17	13.3333	17	13.3333	0.4201	19.4445
1745	58.23	48.29	87.29	0	0	0	0	0	0	0
1746	58.26	48.29	87.29	10.22	-1.33333	11.3333	-1.33333	11.3333	0.1172	10.2703
1747	58.29	48.25	87.63	3.75	-4	0	-4	0	0.0144	3.6
1748	58.33	48.13	87.63	12.23	5.33333	12.3333	5.33333	12.3333	0.1625	12.0934
1749	58.36	48.29	88	15.44	-14.3333	9.66667	-14.3333	9.66667	0.269	15.5596
1750	58.39	47.86	88.29	11.74	-12	-5.33333	-12	-5.33333	0.1552	11.8186
1751	58.43	47.5	88.13	21.31	-21.3333	10	-21.3333	10	0.4996	21.2047
1752	58.46	46.86	88.43	0	0	0	0	0	0	0
1753	58.49	46.86	88.43	4.28	-5	0	-5	0	0.0225	4.5
1754	58.53	46.71	88.43	15.44	-14	9.33333	-14	9.33333	0.2548	15.1433
1755	58.56	46.29	88.71	12.36	-13.6667	1.33333	-13.6667	1.33333	0.1697	12.3584
1756	58.59	45.88	88.75	11.24	-12.6667	0	-12.6667	0	0.1444	11.4
1757	58.63	45.5	88.75	3.35	-3.33333	1.66667	-3.33333	1.66667	0.0125	3.3541
1758	58.66	45.4	88.8	18.66	-20.6667	-0.666667	-20.6667	-0.666667	0.3848	18.6097
1759	58.69	44.78	88.78	4.71	-3.66667	3.66667	-3.66667	3.66667	0.0242	4.6669
1760	58.73	44.67	88.89	13.32	-15	0	-15	0	0.2025	13.5
1761	58.76	44.22	88.89	10.53	3.66667	11	3.66667	11	0.121	10.4355
1762	58.79	44.33	89.22	42.02	39	26	39	26	1.9773	42.1849
1763	58.83	45.5	90	3.75	0	4.33333	0	4.33333	0.0169	3.9
1764	58.86	45.5	90.13	0	0	0	0	0	0	0
1765	58.89	45.5	90.13	24.88	-26.3333	-9	-26.3333	-9	0.697	25.046
1766	58.93	44.71	89.86	10.28	-7	9	-7	9	0.117	10.2616
1767	58.96	44.5	90.13	3.75	0	4	0	4	0.0144	3.6
1768	58.99	44.5	90.25	11.85	-12.3333	4.33333	-12.3333	4.33333	0.1538	11.7652
1769	59.03	44.13	90.38	5.3	-4.33333	4	-4.33333	4	0.0313	5.30754
1770	59.06	44	90.5	8.83	-9.66667	2.33333	-9.66667	2.33333	0.089	8.94986
1771	59.09	43.71	90.57	15.44	-14	9.66667	-14	9.66667	0.2605	15.3118
1772	59.13	43.29	90.86	11.93	-13.3333	1	-13.3333	1	0.1609	12.0337
1773	59.16	42.89	90.89	4.71	-3.66667	3.66667	-3.66667	3.66667	0.0242	4.6669
1774	59.19	42.78	91	8.32	-9.33333	0	-9.33333	0	0.0784	8.4
1775	59.23	42.5	91	18.31	-20.3333	0	-20.3333	0	0.3721	18.3
1776	59.26	41.89	91	11.65	-13	0	-13	0	0.1521	11.7
1777	59.29	41.5	91	0	0	0	0	0	0	0
1778	59.33	41.5	91	18.31	-20.3333	0	-20.3333	0	0.3721	18.3
1779	59.36	40.89	91	12.24	-13	4.33333	-13	4.33333	0.169	12.3329
1780	59.39	40.5	91.13	8	-5.66667	6.66667	-5.66667	6.66667	0.0689	7.87464
1781	59.43	40.33	91.33	13.27	-11	10	-11	10	0.1989	13.3795
1782	59.46	40	91.63	21.49	22.3333	8.66667	22.3333	8.66667	0.5165	21.5604
1783	59.49	40.67	91.89	24.01	22	14.6667	22	14.6667	0.6292	23.7966
1784	59.53	41.33	92.33	3.33	0	3.66667	0	3.66667	0.0121	3.3
1785	59.56	41.33	92.44	19.42	-18.3333	11.3333	-18.3333	11.3333	0.4181	19.3982
1786	59.59	40.78	92.78	7.53	-6	-6	-6	-6	0.0648	7.63675
1787	59.63	40.6	92.6	9.25	-9	-5.33333	-9	-5.33333	0.0985	9.41541
1788	59.66	40.33	92.44	11.36	-11	6.33333	-11	6.33333	0.145	11.4237
1789	59.69	40	92.63	10.34	-7.33333	8.66667	-7.33333	8.66667	0.116	10.2176
1790	59.73	39.78	92.89	8.97	-9.33333	3.66667	-9.33333	3.66667	0.0905	9.02497
1791	59.76	39.5	93	18.62	-20.3333	-3.66667	-20.3333	-3.66667	0.3842	18.5952
1792	59.79	38.89	92.89	4.71	-3.66667	3.66667	-3.66667	3.66667	0.0242	4.6669
1793	59.83	38.78	93	20.53	-22.6667	3.33333	-22.6667	3.33333	0.4724	20.6194
1794	59.86	38.1	93.1	3	-3.33333	0	-3.33333	0	0.01	3
1795	59.89	38	93.1	0	0	0	0	0	0	0
1796	59.93	38	93.1	40.32	33.3333	30	33.3333	30	1.81	40.3609
1797	59.96	39	94	0	0	0	0	0	0	0
1798	59.99	39	94	9.42	7.33333	7.33333	7.33333	7.33333	0.0968	9.33381
1799	60.03	39.22	94.22	13.73	-14.6667	3.66667	-14.6667	3.66667	0.2057	13.6062
1800	60.06	38.78	94.33	4.71	-3.66667	3.66667	-3.66667	3.66667	0.0242	4.6669
1801	60.09	38.67	94.44	8.26	7	6.33333	7	6.33333	0.0802	8.49588
1802	60.13	38.88	94.63	21.1	-22	8.66667	-22	8.66667	0.5032	21.281
1803	60.16	38.22	94.89	13.73	-14.6667	-3.66667	-14.6667	-3.66667	0.2057	13.6062
1804	60.19	37.78	94.78	3.33	0	3.66667	0	3.66667	0.0121	3.3
1805	60.23	37.78	94.89	16.65	-18.6667	0	-18.6667	0	0.3136	16.8
1806	60.26	37.22	94.89	6.67	-7.33333	0.333333	-7.33333	0.333333	0.0485	6.60681
1807	60.29	37	94.9	34.95	33.3333	20	33.3333	20	1.36	34.9857
1808	60.33	38	95.5	21.19	16.6667	16.6667	16.6667	16.6667	0.5	21.2132
1809	60.36	38.5	96	3.75	0	4.33333	0	4.33333	0.0169	3.9
1810	60.39	38.5	96.13	0	0	0	0	0	0	0
1811	60.43	38.5	96.13	10.8	-5.66667	10.3333	-5.66667	10.3333	0.125	10.6066
1812	60.46	38.33	96.44	4.71	-3.66667	4	-3.66667	4	0.0265	4.88365
1813	60.49	38.22	96.56	16.65	-14.6667	11	-14.6667	11	0.3025	16.5
1814	60.53	37.78	96.89	9.31	-9.33333	-4.66667	-9.33333	-4.66667	0.098	9.39149
1815	60.56	37.5	96.75	8.69	-9.33333	-2.66667	-9.33333	-2.66667	0.0848	8.73613
1816	60.59	37.22	96.67	0	0	0	0	0	0	0
1817	60.63	37.22	96.67	14.89	-14.6667	7.33333	-14.6667	7.33333	0.242	14.758
1818	60.66	36.78	96.89	11.63	-12.6667	-3	-12.6667	-3	0.1525	11.7154
1819	60.69	36.4	96.8	0	0	0	0	0	0	0
1820	60.73	36.4	96.8	18.84	-20.6667	3	-20.6667	3	0.3925	18.7949
1821	60.76	35.78	96.89	0	0	0	0	0	0	0
1822	60.79	35.78	96.89	27.55	27.3333	13.6667	27.3333	13.6667	0.8405	27.5036
1823	60.83	36.6	97.3	19.14	20.6667	4.66667	20.6667	4.66667	0.404	19.0683
1824	60.86	37.22	97.44	8.58	-7.33333	6.33333	-7.33333	6.33333	0.0845	8.72067
1825	60.89	37	97.63	8.77	3.33333	9	3.33333	9	0.0829	8.63771
1826	60.93	37.1	97.9	7.31	-7	-4	-7	-4	0.0585	7.25603
1827	60.96	36.89	97.78	15.62	-13	11.6667	-13	11.6667	0.2746	15.7207
1828	60.99	36.5	98.13	6.46	-2	6.66667	-2	6.66667	0.0436	6.26418
1829	61.03	36.44	98.33	12.47	-11.3333	-7.66667	-11.3333	-7.66667	0.1685	12.3146
1830	61.06	36.1	98.1	9.66	-10.6667	0.333333	-10.6667	0.333333	0.1025	9.60469
1831	61.09	35.78	98.11	8.34	-9.33333	0.666667	-9.33333	0.666667	0.0788	8.4214
1832	61.13	35.5	98.13	10.41	-9.33333	6.66667	-9.33333	6.66667	0.1184	10.3228
1833	61.16	35.22	98.33	10.06	-10.3333	4	-10.3333	4	0.1105	9.97246
1834	61.2	34.91	98.45	0	0	0	0	0	0	0
1835	61.23	34.91	98.45	20.59	-23	-0.333333	-23	-0.333333	0.4762	20.7022
1836	61.26	34.22	98.44	28.65	26	18.6667	26	18.6667	0.922	28.8062
1837	61.3	35	99	22.82	23.3333	10	23.3333	10	0.58	22.8473
1838	61.33	35.7	99.3	7.79	7	5	7	5	0.0666	7.74209
1839	61.36	35.91	99.45	7.63	-7	5	-7	5	0.0666	7.74209
1840	61.4	35.7	99.6	5.82	2.66667	6	2.66667	6	0.0388	5.90931
1841	61.43	35.78	99.78	10.66	-9.33333	7.33333	-9.33333	7.33333	0.1268	10.6827
1842	61.46	35.5	100	0	0	0	0	0	0	0
1843	61.5	35.5	100	11.99	-13.3333	0	-13.3333	0	0.16	12
1844	61.53	35.1	100	9.66	-10.6667	0	-10.6667	0	0.1024	9.6
1845	61.56	34.78	100	11.19	7.33333	10	7.33333	10	0.1384	11.1606
1846	61.6	35	100.3	27.36	26	16	26	16	0.8388	27.4758
1847	61.63	35.78	100.78	19.42	18.3333	11	18.3333	11	0.4114	19.2421
1848	61.66	36.33	101.11	3.33	0	3.66667	0	3.66667	0.0121	3.3
1849	61.7	36.33	101.22	0	0	0	0	0	0	0
1850	61.73	36.33	101.22	7.45	-3.66667	7.33333	-3.66667	7.33333	0.0605	7.37902
1851	61.76	36.22	101.44	16.65	-14.6667	11.3333	-14.6667	11.3333	0.3092	16.6817
1852	61.8	35.78	101.78	4.71	-3.66667	3.66667	-3.66667	3.66667	0.0242	4.6669
1853	61.83	35.67	101.89	0	0	0	0	0	0	0
1854	61.86	35.67	101.89	17.31	-19	3.66667	-19	3.66667	0.337	17.4155
1855	61.9	35.1	102	4.24	-3.33333	-3.33333	-3.33333	-3.33333	0.02	4.24264
1856	61.93	35	101.9	6.67	-7.33333	-0.333333	-7.33333	-0.333333	0.0485	6.60681
1857	61.96	34.78	101.89	11.63	-12.6667	-3	-12.6667	-3	0.1525	11.7154
1858	62	34.4	101.8	13.4	-13.3333	6.66667	-13.3333	6.66667	0.2	13.4164
1859	62.03	34	102	0	0	0	0	0	0	0
1860	62.06	34	102	14.98	-16.6667	0	-16.6667	0	0.25	15
1861	62.1	33.5	102	6	-5.66667	3.66667	-5.66667	3.66667	0.041	6.07454
1862	62.13	33.33	102.11	3.33	-3.66667	0	-3.66667	0	0.0121	3.3
1863	62.16	33.22	102.11	13.73	-14.6667	-3.66667	-14.6667	-3.66667	0.2057	13.6062
1864	62.2	32.78	102	7.64	7.33333	4.33333	7.33333	4.33333	0.0653	7.66616
1865	62.23	33	102.13	17.55	7.33333	18	7.33333	18	0.34	17.4929
1866	62.26	33.22	102.67	17.93	18.6667	7.33333	18.6667	7.33333	0.362	18.0499
1867	62.3	33.78	102.89	0	0	0	0	0	0	0
1868	62.33	33.78	102.89	10.93	-9.33333	8	-9.33333	8	0.136	11.0635
1869	62.36	33.5	103.13	8.82	9.33333	3	9.33333	3	0.0865	8.82326
1870	62.4	33.78	103.22	8.37	-9.33333	1	-9.33333	1	0.0793	8.44808
1871	62.43	33.5	103.25	5.06	-5.66667	-1	-5.66667	-1	0.0298	5.1788
1872	62.46	33.33	103.22	6.3	-6.66667	1	-6.66667	1	0.0409	6.06712
1873	62.5	33.13	103.25	16.5	-14.3333	11.6667	-14.3333	11.6667	0.3074	16.6331
1874	62.53	32.7	103.6	8.97	2.66667	9.66667	2.66667	9.66667	0.0905	9.02497
1875	62.56	32.78	103.89	29.78	29.6667	14.6667	29.6667	14.6667	0.9857	29.7847
1876	62.6	33.67	104.33	16.65	18.3333	0	18.3333	0	0.3025	16.5
1877	62.63	34.22	104.33	9.99	0	11.3333	0	11.3333	0.1156	10.2
1878	62.66	34.22	104.67	8.69	9.33333	2.66667	9.33333	2.66667	0.0848	8.73613
1879	62.7	34.5	104.75	18.78	-20.3333	4.66667	-20.3333	4.66667	0.3917	18.7758
1880	62.73	33.89	104.89	0	0	0	0	0	0	0
1881	62.76	33.89	104.89	3.33	-3.66667	0	-3.66667	0	0.0121	3.3
1882	62.8	33.78	104.89	8.97	-9.33333	3.66667	-9.33333	3.66667	0.0905	9.02497
1883	62.83	33.5	105	0	0	0	0	0	0	0
1884	62.86	33.5	105	6	-5.66667	3.66667	-5.66667	3.66667	0.041	6.07454
1885	62.9	33.33	105.11	36.86	39	13	39	13	1.521	36.9986
1886	62.93	34.5	105.5	16.75	16.6667	8.33333	16.6667	8.33333	0.3125	16.7705
1887	62.96	35	105.75	5.33	-3.66667	4.66667	-3.66667	4.66667	0.0317	5.34135
1888	63	34.89	105.89	12.01	11	-7.33333	11	-7.33333	0.1573	11.8983
1889	63.03	35.22	105.67	10.64	-4	11	-4	11	0.1233	10.5342
1890	63.06	35.1	106	3	-3.33333	0	-3.33333	0	0.01	3
1891	63.1	35	106	0	0	0	0	0	0	0
1892	63.13	35	106	14.98	-16.6667	0	-16.6667	0	0.25	15
1893	63.16	34.5	106	6	-5.66667	3.66667	-5.66667	3.66667	0.041	6.07454
1894	63.2	34.33	106.11	6.66	0	7.33333	0	7.33333	0.0484	6.6
1895	63.23	34.33	106.33	45.29	48.3333	15	48.3333	15	2.305	45.5467
1896	63.26	35.78	106.78	26.85	29.6667	3.66667	29.6667	3.66667	0.8042	26.9032
1897	63.3	36.67	106.89	6	-5.66667	3.66667	-5.66667	3.66667	0.041	6.07454
1898	63.33	36.5	107	0	0	0	0	0	0	0
1899	63.36	36.5	107	0	0	0	0	0	0	0
1900	63.4	36.5	107	11.99	-13.3333	0	-13.3333	0	0.16	12
1901	63.43	36.1	107	6.33	-7	0	-7	0	0.0441	6.3
1902	63.46	35.89	107	9	0.333333	10	0.333333	10	0.0901	9.005
1903	63.5	35.9	107.3	13.09	-13.3333	-5.66667	-13.3333	-5.66667	0.1889	13.0388
1904	63.53	35.5	107.13	5.78	-5.66667	3	-5.66667	3	0.037	5.77062
1905	63.56	35.33	107.22	4.71	-3.66667	3.66667	-3.66667	3.66667	0.0242	4.6669
1906	63.6	35.22	107.33	3.33	0	3.66667	0	3.66667	0.0121	3.3
1907	63.63	35.22	107.44	14.13	-11	11.3333	-11	11.3333	0.2245	14.2144
1908	63.66	34.89	107.78	7.45	-7.33333	-3.66667	-7.33333	-3.66667	0.0605	7.37902
1909	63.7	34.67	107.67	14.89	-15	-7.66667	-15	-7.66667	0.2554	15.1611
1910	63.73	34.22	107.44	6.66	0	7.66667	0	7.66667	0.0529	6.9
1911	63.76	34.22	107.67	7.11	-7.33333	2.66667	-7.33333	2.66667	0.0548	7.02282
1912	63.8	34	107.75	10.82	-11	4.66667	-11	4.66667	0.1285	10.7541
1913	63.83	33.67	107.89	16.65	18.3333	0	18.3333	0	0.3025	16.5
1914	63.86	34.22	107.89	34.77	37	11	37	11	1.341	34.7405
1915	63.9	35.33	108.22	5.78	5.66667	-3	5.66667	-3	0.037	5.77062
1916	63.93	35.5	108.13	22.86	-7	24.3333	-7	24.3333	0.577	22.7882
1917	63.96	35.29	108.86	7.72	7	4.66667	7	4.66667	0.0637	7.57166
1918	64	35.5	109	7.72	-7	-4.66667	-7	-4.66667	0.0637	7.57166
1919	64.03	35.29	108.86	12.72	-13.6667	-3.66667	-13.6667	-3.66667	0.1802	12.735
1920	64.06	34.88	108.75	5.79	-5.66667	3.66667	-5.66667	3.66667	0.041	6.07454
1921	64.1	34.71	108.86	6.44	-7	0.666667	-7	0.666667	0.0445	6.32851
1922	64.13	34.5	108.88	3.75	0	4	0	4	0.0144	3.6
1923	64.16	34.5	109	15.45	-16.6667	-4	-16.6667	-4	0.2644	15.426
1924	64.2	34	108.88	7.64	-7.33333	4	-7.33333	4	0.0628	7.51798
1925	64.23	33.78	109	14.75	-16.3333	0	-16.3333	0	0.2401	14.7
1926	64.26	33.29	109	9.87	7	8.33333	7	8.33333	0.1066	9.7949
1927	64.3	33.5	109.25	5.58	-5.66667	2.66667	-5.66667	2.66667	0.0353	5.63649
1928	64.33	33.33	109.33	14.34	-15.6667	-1.33333	-15.6667	-1.33333	0.2225	14.151
1929	64.36	32.86	109.29	6.05	-5	4.66667	-5	4.66667	0.0421	6.15549
1930	64.4	32.71	109.43	0	0	0	0	0	0	0
1931	64.43	32.71	109.43	13.54	-14	4.66667	-14	4.66667	0.196	13.2816
1932	64.47	32.29	109.57	8.83	-9.66667	-2.33333	-9.66667	-2.33333	0.089	8.94986
1933	64.5	32	109.5	8.83	-9.66667	-2.33333	-9.66667	-2.33333	0.089	8.94986
1934	64.53	31.71	109.43	13.54	-14	4.66667	-14	4.66667	0.196	13.2816
1935	64.57	31.29	109.57	4.28	0	4.66667	0	4.66667	0.0196	4.2
1936	64.6	31.29	109.71	8.56	0	9.66667	0	9.66667	0.0841	8.7
1937	64.63	31.29	110	21.41	23.6667	0	23.6667	0	0.5041	21.3
1938	64.67	32	110	14.98	16.6667	0	16.6667	0	0.25	15
1939	64.7	32.5	110	11.99	-13.3333	0	-13.3333	0	0.16	12
1940	64.73	32.1	110	11.73	-10.6667	7.33333	-10.6667	7.33333	0.1508	11.6499
1941	64.77	31.78	110.22	8.37	-9.33333	1	-9.33333	1	0.0793	8.44808
1942	64.8	31.5	110.25	8.36	7	6	7	6	0.0765	8.29759
1943	64.83	31.71	110.43	8.71	-7	6.66667	-7	6.66667	0.0841	8.7
1944	64.87	31.5	110.63	0	0	0	0	0	0	0
1945	64.9	31.5	110.63	14.98	-16.6667	0	-16.6667	0	0.25	15
1946	64.93	31	110.63	8.08	-7.33333	5	-7.33333	5	0.0709	7.98812
1947	64.97	30.78	110.78	14.94	-16.3333	2.66667	-16.3333	2.66667	0.2465	14.8946
1948	65	30.29	110.86	2.13	-2.33333	1	-2.33333	1	0.0058	2.28473
1949	65.03	30.22	110.89	7.45	-7.33333	3.66667	-7.33333	3.66667	0.0605	7.37902
1950	65.07	30	111	7.45	-7.33333	-3.66667	-7.33333	-3.66667	0.0605	7.37902
1951	65.1	29.78	110.89	7.85	-2.33333	8.33333	-2.33333	8.33333	0.0674	7.78845
1952	65.13	29.71	111.14	0	0	0	0	0	0	0
1953	65.17	29.71	111.14	14.78	-16.3333	-1	-16.3333	-1	0.241	14.7275
1954	65.2	29.22	111.11	0	0	0	0	0	0	0
1955	65.23	29.22	111.11	15.25	-17	1	-17	1	0.261	15.3264
1956	65.27	28.71	111.14	16.26	17	6.33333	17	6.33333	0.2962	16.3273
1957	65.3	29.22	111.33	26.01	22.3333	18.6667	22.3333	18.6667	0.7625	26.1964
1958	65.33	29.89	111.89	7.15	7	3.66667	7	3.66667	0.0562	7.11196
1959	65.37	30.1	112	0	0	0	0	0	0	0
1960	65.4	30.1	112	7.15	-7	-3.66667	-7	-3.66667	0.0562	7.11196
1961	65.43	29.89	111.89	3.33	-3.66667	0	-3.66667	0	0.0121	3.3
1962	65.47	29.78	111.89	6.28	-6	3.66667	-6	3.66667	0.0445	6.32851
1963	65.5	29.6	112	8.66	-9	3.66667	-9	3.66667	0.085	8.74643
1964	65.53	29.33	112.11	8	9	-0.333333	9	-0.333333	0.073	8.10555
1965	65.57	29.6	112.1	11.33	-12.6667	0.333333	-12.6667	0.333333	0.1445	11.4039
1966	65.6	29.22	112.11	9.99	0	11	0	11	0.1089	9.9
1967	65.63	29.22	112.44	7.94	-7.33333	-4.66667	-7.33333	-4.66667	0.068	7.82304
1968	65.67	29	112.3	24.54	-26	8.66667	-26	8.66667	0.676	24.6658
1969	65.7	28.22	112.56	0	0	0	0	0	0	0
1970	65.73	28.22	112.56	3.33	0	3.66667	0	3.66667	0.0121	3.3
1971	65.77	28.22	112.67	29.97	33.3333	0	33.3333	0	1	30
1972	65.8	29.22	112.67	23.65	26	4.33333	26	4.33333	0.6253	23.7228
1973	65.83	30	112.8	0	0	0	0	0	0	0
1974	65.87	30	112.8	0	0	0	0	0	0	0
1975	65.9	30	112.8	10.34	-11	3	-11	3	0.117	10.2616
1976	65.93	29.67	112.89	0	0	0	0	0	0	0
1977	65.97	29.67	112.89	0	0	0	0	0	0	0
1978	66	29.67	112.89	6	-5.66667	3.66667	-5.66667	3.66667	0.041	6.07454
1979	66.03	29.5	113	16.14	-16.6667	-6.66667	-16.6667	-6.66667	0.29	16.1555
1980	66.07	29	112.8	7.17	-7.33333	3	-7.33333	3	0.0565	7.13092
1981	66.1	28.78	112.89	0	0	0	0	0	0	0
1982	66.13	28.78	112.89	6.28	-6	3.66667	-6	3.66667	0.0445	6.32851
1983	66.17	28.6	113	12.83	-14	-3	-14	-3	0.1845	12.886
1984	66.2	28.18	112.91	12.12	-13.3333	-0.666667	-13.3333	-0.666667	0.1604	12.015
1985	66.23	27.78	112.89	18.94	20.6667	3.66667	20.6667	3.66667	0.3965	18.8905
1986	66.27	28.4	113	38.11	42.3333	3.66667	42.3333	3.66667	1.625	38.2426
1987	66.3	29.67	113.11	7.08	7	-3.66667	7	-3.66667	0.0562	7.11196
1988	66.33	29.88	113	11.24	-12.6667	0	-12.6667	0	0.1444	11.4
1989	66.37	29.5	113	11.17	5.66667	11	5.66667	11	0.1378	11.1364
1990	66.4	29.67	113.33	8	7	5.66667	7	5.66667	0.073	8.10555
1991	66.43	29.88	113.5	8.82	-3.33333	9.33333	-3.33333	9.33333	0.0884	8.91964
1992	66.47	29.78	113.78	8.37	-9.33333	-1	-9.33333	-1	0.0793	8.44808
1993	66.5	29.5	113.75	0	0	0	0	0	0	0
1994	66.53	29.5	113.75	8.69	-9.33333	-2.66667	-9.33333	-2.66667	0.0848	8.73613
1995	66.57	29.22	113.67	39.58	42.6667	11	42.6667	11	1.7473	39.6556
1996	66.6	30.5	114	32.01	33.3333	12.6667	33.3333	12.6667	1.1444	32.093
1997	66.63	31.5	114.38	9.93	-9.33333	6	-9.33333	6	0.1108	9.98599
1998	66.67	31.22	114.56	8.58	9.33333	2.33333	9.33333	2.33333	0.0833	8.65852
1999	66.7	31.5	114.63	8.42	-9.33333	1.33333	-9.33333	1.33333	0.08	8.48528
2000	66.73	31.22	114.67	0	0	0	0	0	0	0
[truncated: 24,911 more rows]
