# Supplementary material for: Statistical Mechanics of Zooplankton
Source: PLoS One. 2015 Aug 13;10(8):e0135258. doi: 10.1371/journal.pone.0135258 (PMC4535848; doi:10.1371/journal.pone.0135258)
Supplement: S1 Data Files — Information on the file contents and the data format is contained. (ZIP) [file pone.0135258.s001.zip › raw data vibrio/exp26.xls]

## Sheet: Sheet1
1	0.03	201	120	30.05	-33.3333	-2.33333
2	0.07	200	119.93	24.41	-16.6667	21.3333
3	0.1	199.5	120.57	31.82	33.3333	12
4	0.13	200.5	120.93	21.06	23.3333	-2
5	0.17	201.2	120.87	12.92	-14.3333	-0.666667
6	0.2	200.77	120.85	0	0	0
7	0.23	200.77	120.85	9.29	-9	5
8	0.27	200.5	121	15.44	-14.3333	9.66667
9	0.3	200.07	121.29	2.14	-2.33333	0
10	0.33	200	121.29	10.7	-12	0
11	0.37	199.64	121.29	10.47	-11	3
12	0.4	199.31	121.38	13.31	-14.6667	-1.66667
13	0.43	198.87	121.33	11.57	12	4.33333
14	0.47	199.23	121.46	39.66	36	25.6667
15	0.5	200.31	122.23	3.26	2.33333	-2.66667
16	0.53	200.38	122.15	3.26	-2.33333	2.66667
17	0.57	200.31	122.23	9.23	-8	6.66667
18	0.6	200.07	122.43	13.02	-14.3333	-2.33333
19	0.63	199.64	122.36	10.08	-11	0.666667
20	0.67	199.31	122.38	13.44	-14.6667	3
21	0.7	198.87	122.47	6.89	6.66667	3.33333
22	0.73	199.07	122.57	14.98	-16.6667	0
23	0.77	198.57	122.57	11.42	-10	7.66667
24	0.8	198.27	122.8	8.39	5.33333	-7.66667
25	0.83	198.43	122.57	50.11	52.3333	19
26	0.87	200	123.14	8.68	-4.33333	8.66667
27	0.9	199.87	123.4	2	0	2.33333
28	0.93	199.87	123.47	12.19	-12.3333	5.66667
29	0.97	199.5	123.64	7.5	-7.66667	3
30	1	199.27	123.73	2.83	-2.33333	2.33333
31	1.03	199.2	123.8	18.92	-21	2
32	1.07	198.57	123.86	0	0	0
33	1.1	198.57	123.86	11.93	-12.3333	4.66667
34	1.13	198.2	124	14.74	14.6667	7
35	1.17	198.64	124.21	25.78	28.6667	2.66667
36	1.2	199.5	124.29	0	0	0
37	1.23	199.5	124.29	0	0	0
38	1.27	199.5	124.29	6.48	-6.33333	3
39	1.3	199.31	124.38	6.67	4	6.33333
40	1.33	199.43	124.57	8.39	-7.66667	5.33333
41	1.37	199.2	124.73	0	0	0
42	1.4	199.2	124.73	21.3	-23.3333	4.33333
43	1.43	198.5	124.86	7	-7.66667	0.333333
44	1.47	198.27	124.87	12.15	-13.3333	2
45	1.5	197.87	124.93	24.74	25.6667	9.33333
46	1.53	198.64	125.21	27.91	31	2.66667
47	1.57	199.57	125.29	0	0	0
48	1.6	199.57	125.29	6.33	-6.33333	3
49	1.64	199.38	125.38	0	0	0
50	1.67	199.38	125.38	14.04	-8	13.6667
51	1.7	199.14	125.79	6.77	-2.33333	7
52	1.74	199.07	126	11.59	-12.6667	-2.66667
53	1.77	198.69	125.92	0	0	0
54	1.8	198.69	125.92	21.22	-23	5
55	1.84	198	126.07	9.47	-10.3333	-2.33333
56	1.87	197.69	126	15.46	-15.3333	7.66667
57	1.9	197.23	126.23	0	0	0
58	1.94	197.23	126.23	24.1	-26.6667	2
59	1.97	196.43	126.29	6.63	-6.66667	3
60	2	196.23	126.38	13.53	11.6667	9.66667
61	2.04	196.58	126.67	35.55	39.6667	0.666667
62	2.07	197.77	126.69	9.57	10.3333	2
63	2.1	198.08	126.75	9.43	-10.3333	0.666667
64	2.14	197.77	126.77	7.29	-2.66667	7.66667
65	2.17	197.69	127	14.18	7.66667	14
66	2.2	197.92	127.42	7.48	-7.66667	-3.66667
67	2.24	197.69	127.31	11.53	-12.6667	0
68	2.27	197.31	127.31	9.78	-10.3333	3.66667
69	2.3	197	127.42	20.79	-23	1.33333
70	2.34	196.31	127.46	3.26	-2.66667	-2.66667
71	2.37	196.23	127.38	4.58	1.33333	5
72	2.4	196.27	127.53	55.06	57.6667	20.3333
73	2.44	198	128.14	0	0	0
74	2.47	198	128.14	2.14	2.33333	0
75	2.5	198.07	128.14	10.68	5.33333	10.6667
76	2.54	198.23	128.46	18.44	-19.6667	6
77	2.57	197.64	128.64	4.28	-4.66667	0
78	2.6	197.5	128.64	19.96	-21.6667	4.33333
79	2.64	196.85	128.77	10.5	-11.6667	-2
80	2.67	196.5	128.71	10.21	-9	7
81	2.7	196.23	128.92	25.49	25.6667	12.3333
82	2.74	197	129.29	38.85	41	13.3333
83	2.77	198.23	129.69	2.31	0	2.66667
84	2.8	198.23	129.77	0	0	0
85	2.84	198.23	129.77	9.43	-3	10
86	2.87	198.14	130.07	2.14	0	2.33333
87	2.9	198.14	130.14	7.29	-7	4.33333
88	2.94	197.93	130.27	43.58	43.3333	21.6667
89	2.97	199.23	130.92	23.98	25.6667	7.33333
90	3	200	131.14	4.28	0	5
91	3.04	200	131.29	2.14	0	2.33333
92	3.07	200	131.36	9.26	-10.3333	0.666667
93	3.1	199.69	131.38	6.72	-6.33333	4
94	3.14	199.5	131.5	2.14	-2.33333	0
95	3.17	199.43	131.5	2.14	0	2.33333
96	3.2	199.43	131.57	8.39	-7.66667	5.33333
97	3.24	199.2	131.73	12.95	-14.3333	1.33333
98	3.27	198.77	131.77	37.98	41	10
99	3.3	200	132.07	30.05	33.3333	2.33333
100	3.34	201	132.14	2.14	0	2.33333
101	3.37	201	132.21	7.15	-7.66667	-2
102	3.4	200.77	132.15	6.2	-6.66667	2
103	3.44	200.57	132.21	9.41	-8.66667	5.66667
104	3.47	200.31	132.38	3.26	-2.66667	-2.33333
105	3.5	200.23	132.31	0	0	0
106	3.54	200.23	132.31	13.2	-14.3333	3
107	3.57	199.8	132.4	24.01	-26.6667	-1.33333
108	3.6	199	132.36	30.27	33.3333	4.66667
109	3.64	200	132.5	36.9	41	-1.33333
110	3.67	201.23	132.46	0	0	0
111	3.7	201.23	132.46	8.22	1.33333	9
112	3.74	201.27	132.73	6.45	-6.66667	-3
113	3.77	201.07	132.64	9.82	-10	4.33333
114	3.8	200.77	132.77	0	0	0
115	3.84	200.77	132.77	10.34	-11.3333	-2
116	3.87	200.43	132.71	13.54	-14.3333	-4.66667
117	3.9	200	132.57	7.81	-7.66667	4
118	3.94	199.77	132.69	8.1	-9	0.666667
119	3.97	199.5	132.71	46.75	50	14.3333
120	4	201	133.14	6.41	6.66667	-2.33333
121	4.04	201.2	133.07	6.41	-6.66667	2.33333
122	4.07	201	133.14	2.14	0	2.33333
123	4.1	201	133.21	0	0	0
124	4.14	201	133.21	7.15	-7.66667	-2
125	4.17	200.77	133.15	17.56	-18	7.66667
126	4.2	200.23	133.38	15.46	-15.3333	-7.66667
127	4.24	199.77	133.15	5.46	1	6
128	4.27	199.8	133.33	17.08	-19	-0.666667
129	4.3	199.23	133.31	0	0	0
130	4.34	199.23	133.31	39.94	42.3333	13.3333
131	4.37	200.5	133.71	22.53	24.3333	-5.66667
132	4.4	201.23	133.54	5.89	-3	5.66667
133	4.44	201.14	133.71	11.32	-12.3333	2
134	4.47	200.77	133.77	8.08	-9	0.666667
135	4.5	200.5	133.79	2.14	-2.33333	0
136	4.54	200.43	133.79	7.82	-6.66667	-5.66667
137	4.57	200.23	133.62	22.1	-24.3333	3
138	4.6	199.5	133.71	15.14	-16.6667	-2.33333
139	4.64	199	133.64	9.22	-7.66667	7
140	4.67	198.77	133.85	14.97	16.6667	-1.66667
141	4.7	199.27	133.8	52.29	57.6667	6.66667
142	4.74	201	134	0	0	0
143	4.77	201	134	6.92	-7.66667	0
144	4.8	200.77	134	8.13	7.66667	4.66667
145	4.84	201	134.14	22.1	-24.3333	-2.33333
146	4.87	200.27	134.07	8.31	-9	2.33333
147	4.91	200	134.14	0	0	0
148	4.94	200	134.14	17.26	-19	-2.33333
149	4.97	199.43	134.07	12.84	-14.3333	0
150	5.01	199	134.07	8.2	-9	2
151	5.04	198.73	134.13	30.23	33.3333	4.66667
152	5.07	199.73	134.27	22.98	25.6667	0.666667
153	5.11	200.5	134.29	8.1	-9	0.666667
154	5.14	200.23	134.31	6.95	-7.66667	-0.666667
155	5.17	200	134.29	0	0	0
156	5.21	200	134.29	14.36	-14.3333	7
157	5.24	199.57	134.5	10.78	-11.3333	-4
158	5.27	199.23	134.38	13	-14.3333	-1.66667
159	5.31	198.8	134.33	17.13	-19	1.66667
160	5.34	198.23	134.38	0	0	0
161	5.37	198.23	134.38	2.31	0	2.66667
162	5.41	198.23	134.46	37.19	40	11
163	5.44	199.43	134.79	23.25	25.6667	2.66667
164	5.47	200.2	134.87	20.98	-23.3333	-0.333333
165	5.51	199.5	134.86	3.03	-2.33333	-2.33333
166	5.54	199.43	134.79	9.39	-7.66667	7
167	5.57	199.2	135	8.78	-6.66667	7
168	5.61	199	135.21	16.3	-16.6667	-7
169	5.64	198.5	135	9.84	-10	4.33333
170	5.67	198.2	135.13	6	-6.66667	0.333333
171	5.71	198	135.14	24.04	-26.6667	2
172	5.74	197.2	135.2	24.11	26.6667	3
173	5.77	198	135.29	29.97	33.3333	0
174	5.81	199	135.29	7.52	7.66667	3
175	5.84	199.23	135.38	5.9	-5.33333	4
176	5.87	199.07	135.5	9.69	-10	4
177	5.91	198.77	135.62	15.46	-15.3333	-8
178	5.94	198.31	135.38	7.88	-8	4
179	5.97	198.07	135.5	3.03	-2.33333	2.33333
180	6.01	198	135.57	15.14	-16.6667	-2.33333
181	6.04	197.5	135.5	15.14	-16.6667	2.33333
182	6.07	197	135.57	14.98	-16.6667	0
183	6.11	196.5	135.57	50.95	56.6667	1
184	6.14	198.2	135.6	9.08	10	1.33333
185	6.17	198.5	135.64	9.02	-10	1
186	6.21	198.2	135.67	0	0	0
187	6.24	198.2	135.67	2	0	2
188	6.27	198.2	135.73	7.71	-6.66667	-5.33333
189	6.31	198	135.57	20.56	-22.3333	5.33333
190	6.34	197.33	135.73	4	-4.33333	0
191	6.37	197.2	135.73	6.58	-6.66667	-3
192	6.41	197	135.64	24.13	-26.6667	3
193	6.44	196.2	135.73	0	0	0
194	6.47	196.2	135.73	30.04	33.3333	2.33333
195	6.51	197.2	135.8	17.12	19	1.66667
196	6.54	197.77	135.85	5.94	-6.66667	0.333333
197	6.57	197.57	135.86	4.28	-4.66667	0
198	6.61	197.43	135.86	7.06	-7.66667	-2
199	6.64	197.2	135.8	12.15	-13.3333	2.33333
200	6.67	196.8	135.87	9	-10	-0.333333
201	6.71	196.5	135.86	7.36	-7.66667	2.33333
202	6.74	196.27	135.93	21.24	-23.3333	4.66667
203	6.77	195.57	136.07	12.71	-12.3333	-6.66667
204	6.81	195.2	135.87	12.71	12.3333	6.66667
205	6.84	195.57	136.07	35.98	40	2.66667
206	6.87	196.77	136.15	0	0	0
207	6.91	196.77	136.15	0	0	0
208	6.94	196.77	136.15	5.94	-6.66667	-0.333333
209	6.97	196.57	136.14	3.03	-2.33333	2.33333
210	7.01	196.5	136.21	7.4	-7.66667	-2.66667
211	7.04	196.27	136.13	14.54	-15.6667	4.66667
212	7.07	195.8	136.27	9.13	-10	-2
213	7.11	195.5	136.21	14.98	-16.6667	0
214	7.14	195	136.21	12.84	-14.3333	0
215	7.17	194.57	136.21	10.59	-11.3333	3.33333
216	7.21	194.23	136.31	12.93	-14.3333	0.666667
217	7.24	193.8	136.33	11.69	-12.3333	-4
218	7.27	193.43	136.21	18.9	-21	2
219	7.31	192.8	136.27	9.01	-10	0.666667
220	7.34	192.5	136.29	29.97	33.3333	0
221	7.37	193.5	136.29	15.14	16.6667	-2.66667
222	7.41	194	136.21	6.98	-6.66667	4
223	7.44	193.8	136.33	17.13	-19	1.66667
224	7.47	193.23	136.38	0	0	0
225	7.51	193.23	136.38	13	-14.3333	-1.66667
226	7.54	192.8	136.33	36.66	40	8
227	7.57	194	136.57	23.8	25.6667	6.66667
228	7.61	194.77	136.77	2.31	-2.66667	0
229	7.64	194.69	136.77	2.31	2.66667	0
230	7.67	194.77	136.77	2.31	-2.66667	0
231	7.71	194.69	136.77	6.34	-6.33333	3
232	7.74	194.5	136.86	21.9	-24.3333	-0.333333
233	7.77	193.77	136.85	7.51	-6.66667	5
234	7.81	193.57	137	2.14	-2.33333	0
235	7.84	193.5	137	22.02	-24.3333	-2.66667
236	7.87	192.77	136.92	37.9	41	9.66667
237	7.91	194	137.21	26.22	29	4
238	7.94	194.87	137.33	0	0	0
239	7.97	194.87	137.33	0	0	0
240	8.01	194.87	137.33	16.82	-18.6667	1.66667
241	8.04	194.31	137.38	2.31	-2.66667	0
242	8.08	194.23	137.38	13	-14.3333	-1.66667
243	8.11	193.8	137.33	2	0	2.33333
244	8.14	193.8	137.4	17.07	-19	-0.666667
245	8.18	193.23	137.38	13.38	-14.3333	-3.66667
246	8.21	192.8	137.27	7.71	6.66667	5.33333
247	8.24	193	137.43	39.21	43.6667	-1.66667
248	8.28	194.31	137.38	21.49	23	6.33333
249	8.31	195	137.57	12.84	-14.3333	0
250	8.34	194.57	137.57	0	0	0
251	8.38	194.57	137.57	12.84	-14.3333	0
252	8.41	194.14	137.57	4.28	-4.66667	0
253	8.44	194	137.57	0	0	0
254	8.48	194	137.57	30.05	-33.3333	2.33333
255	8.51	193	137.64	0	0	0
256	8.54	193	137.64	21.99	-24.3333	1
257	8.58	192.27	137.67	21.99	24.3333	-1
258	8.61	193	137.64	30.05	33.3333	2.33333
259	8.64	194	137.71	17.65	19	5
260	8.68	194.57	137.86	2.14	-2.33333	0
261	8.71	194.5	137.86	6.42	0	7
262	8.74	194.5	138.07	16.3	-16.6667	-7
263	8.78	194	137.86	9.55	-7.66667	7.33333
264	8.81	193.77	138.08	8.39	-9	-2.66667
265	8.84	193.5	138	9.21	-10	2.33333
266	8.88	193.2	138.07	18.98	-21	2.33333
267	8.91	192.57	138.14	11.93	-12.3333	-4.66667
268	8.94	192.2	138	18.42	20	4.33333
269	8.98	192.8	138.13	42	46.6667	-2
270	9.01	194.2	138.07	7.28	1	8
271	9.04	194.23	138.31	0	0	0
272	9.08	194.23	138.31	14.02	-15.3333	-2.66667
273	9.11	193.77	138.23	8.08	-9	-0.666667
274	9.14	193.5	138.21	2.14	-2.33333	0
275	9.18	193.43	138.21	13.02	-14.3333	-2.33333
276	9.21	193	138.14	12.84	-14.3333	0
277	9.24	192.57	138.14	3.03	-2.33333	2.33333
278	9.28	192.5	138.21	0	0	0
279	9.31	192.5	138.21	39.12	43.3333	4
280	9.34	193.8	138.33	12.93	14.3333	-0.666667
281	9.38	194.23	138.31	7.46	-7.66667	-3.33333
282	9.41	194	138.21	0	0	0
283	9.44	194	138.21	12.84	-14.3333	0
284	9.48	193.57	138.21	10.59	-11.3333	3.33333
285	9.51	193.23	138.31	7.46	-7.66667	-3.33333
286	9.54	193	138.21	6.98	-6.66667	4
287	9.58	192.8	138.33	9.1	-10	-1.33333
288	9.61	192.5	138.29	15.58	-16.6667	4.66667
289	9.64	192	138.43	15.58	16.6667	-4.66667
290	9.68	192.5	138.29	45.41	50	7
291	9.71	194	138.5	3.03	2.33333	2.33333
292	9.74	194.07	138.57	9.15	-10	1.66667
293	9.78	193.77	138.62	8.78	-9	-4
294	9.81	193.5	138.5	8.78	-9	-4
295	9.84	193.23	138.38	2.31	0	2.66667
296	9.88	193.23	138.46	7.66	-7.66667	3.66667
297	9.91	193	138.57	21.49	-23	-6.33333
298	9.94	192.31	138.38	2.31	-2.66667	0
299	9.98	192.23	138.38	12.06	-7.66667	11
300	10.01	192	138.71	15.58	16.6667	-4.66667
301	10.04	192.5	138.57	38.92	42.3333	9.33333
302	10.08	193.77	138.85	3.26	-2.66667	2.33333
303	10.11	193.69	138.92	6.92	0	-7.66667
304	10.14	193.69	138.69	4.61	0	5.33333
305	10.18	193.69	138.85	15.46	-16.3333	5
306	10.21	193.2	139	6.36	-6.66667	2.33333
307	10.24	193	139.07	8.22	-7.66667	-5
308	10.28	192.77	138.92	12.15	-11.3333	7.33333
309	10.31	192.43	139.14	13.02	-14.3333	2.33333
310	10.34	192	139.21	15.58	-16.6667	-4.66667
311	10.38	191.5	139.07	4.79	-2.33333	4.66667
312	10.41	191.43	139.21	12.84	-14.3333	0
313	10.44	191	139.21	13.02	-14.3333	-2.33333
314	10.48	190.57	139.14	17.26	-19	2.33333
315	10.51	190	139.21	2.14	0	2.66667
316	10.54	190	139.29	39.54	43.6667	5.66667
317	10.58	191.31	139.46	21.07	23	4
318	10.61	192	139.58	0	0	0
319	10.64	192	139.58	3.53	-2.66667	3
320	10.68	191.92	139.67	5.96	-6.33333	2
321	10.71	191.73	139.73	38	39.6667	14.6667
322	10.74	192.92	140.17	26.37	28.3333	7
323	10.78	193.77	140.38	5.61	5	4
324	10.81	193.92	140.5	15.99	-14	11
325	10.84	193.5	140.83	0	0	0
326	10.88	193.5	140.83	6.07	-6.33333	-2
327	10.91	193.31	140.77	6.07	6.33333	2
328	10.94	193.5	140.83	52.11	57.6667	5.66667
329	10.98	195.23	141	5.15	2.66667	-5
330	11.01	195.31	140.85	2.31	0	-2.66667
331	11.04	195.31	140.77	7.27	-8	-2
332	11.08	195.07	140.71	11.74	-12.6667	-3
333	11.11	194.69	140.62	6.92	0	7.66667
334	11.14	194.69	140.85	11.53	-12.6667	0
335	11.18	194.31	140.85	6.73	-7.66667	-0.666667
336	11.21	194.08	140.83	11.87	-13	-2
337	11.25	193.69	140.77	25.84	27	10
338	11.28	194.5	141.07	17.71	19.3333	3.33333
339	11.31	195.08	141.17	0	0	0
340	11.35	195.08	141.17	9.79	-10.3333	-3
341	11.38	194.77	141.08	7.22	-6.66667	4.33333
342	11.41	194.57	141.21	9.41	-8.66667	5.66667
343	11.45	194.31	141.38	27.76	30.6667	2.66667
344	11.48	195.23	141.46	21.25	23	5.33333
345	11.51	195.92	141.62	0	0	0
346	11.55	195.92	141.62	5.15	-5	2.33333
347	11.58	195.77	141.69	2.31	-2.66667	0
348	11.61	195.69	141.69	0	0	0
349	11.65	195.69	141.69	12.41	-12.6667	5.33333
350	11.68	195.31	141.85	22.14	-24.6667	-2
351	11.71	194.57	141.79	0	0	0
352	11.75	194.57	141.79	14.7	-16.3333	1.33333
353	11.78	194.08	141.83	7.24	7.66667	3
354	11.81	194.31	141.92	36.33	39.6667	7.33333
355	11.85	195.5	142.14	2.14	2.33333	0
356	11.88	195.57	142.14	2.14	0	2.33333
357	11.91	195.57	142.21	0	0	0
358	11.95	195.57	142.21	10.59	-11.3333	3.33333
359	11.98	195.23	142.31	7.07	-7.66667	1.66667
360	12.01	195	142.36	13.02	-14.3333	-2.33333
361	12.05	194.57	142.29	8.44	-8.66667	3
362	12.08	194.31	142.38	9.26	-10.3333	-0.666667
363	12.11	194	142.36	6.96	-7.66667	0.666667
364	12.15	193.77	142.38	7.04	7.66667	1.66667
365	12.18	194	142.43	29.97	33.3333	0
366	12.21	195	142.43	7.81	7.66667	-4
367	12.25	195.23	142.31	6.95	-7.66667	-0.666667
368	12.28	195	142.29	2.14	0	2.33333
369	12.31	195	142.36	14.36	-14.3333	-7.33333
370	12.35	194.57	142.14	4.28	0	5
371	12.38	194.57	142.29	17.12	-19	0
372	12.41	194	142.29	6.02	-6.66667	-0.666667
373	12.45	193.8	142.27	23.98	-26.6667	0.666667
374	12.48	193	142.29	2.14	0	2.33333
375	12.51	193	142.36	47.14	52.3333	-2.33333
376	12.55	194.57	142.29	6.87	7.66667	-0.666667
377	12.58	194.8	142.27	6.87	-7.66667	0.666667
378	12.61	194.57	142.29	8.44	-8.66667	3
379	12.65	194.31	142.38	2.31	0	-2.33333
380	12.68	194.31	142.31	7.95	-8	4
381	12.71	194.07	142.43	2.14	-2.33333	0
382	12.75	194	142.43	15.58	-16.6667	-4.66667
383	12.78	193.5	142.29	15.58	-16.6667	4.66667
384	12.81	193	142.43	6.05	-6.66667	-1
385	12.85	192.8	142.4	27.97	31	0
386	12.88	193.73	142.4	17.22	19.3333	-0.666667
387	12.91	194.31	142.38	0	0	0
388	12.95	194.31	142.38	6.03	-5.66667	4
389	12.98	194.14	142.5	4.28	-4.66667	0
390	13.01	194	142.5	2.14	0	2.33333
391	13.05	194	142.57	27.91	-31	-2.33333
392	13.08	193.07	142.5	3.03	-2.33333	2.33333
393	13.11	193	142.57	6.99	-7.66667	-1
394	13.15	192.77	142.54	23.08	-25.6667	-1.33333
395	13.18	192	142.5	0	0	0
396	13.21	192	142.5	40.27	44.3333	5.66667
397	13.25	193.33	142.67	20.18	22.3333	-3.33333
398	13.28	194	142.57	13.54	-14.3333	4.66667
399	13.31	193.57	142.71	3.03	-2.33333	2.66667
400	13.35	193.5	142.79	9.13	-10	-2
401	13.38	193.2	142.73	7.71	-6.66667	-5.33333
402	13.41	193	142.57	14.36	-14.3333	7.33333
403	13.45	192.57	142.79	17.65	-19	-5
404	13.48	192	142.64	2.14	0	-2.33333
405	13.51	192	142.57	23.34	-25.6667	4
406	13.55	191.23	142.69	17.36	19	3.66667
407	13.58	191.8	142.8	29.97	33.3333	0
408	13.61	192.8	142.8	2	0	-2.33333
409	13.65	192.8	142.73	0	0	0
410	13.68	192.8	142.73	6.87	-7.66667	-0.666667
411	13.71	192.57	142.71	3.03	-2.33333	2.66667
412	13.75	192.5	142.79	15.58	-16.6667	-5
413	13.78	192	142.64	6.04	-6.66667	1
414	13.81	191.8	142.67	9.1	-10	1.33333
415	13.85	191.5	142.71	21.03	-23.3333	-1.33333
416	13.88	190.8	142.67	2	0	2
417	13.91	190.8	142.73	29.97	33.3333	0
418	13.95	191.8	142.73	12.97	14.3333	-1.33333
419	13.98	192.23	142.69	2.31	0	2.66667
420	14.01	192.23	142.77	7.89	-7.66667	-4.33333
421	14.05	192	142.64	6.96	-7.66667	-0.666667
422	14.08	191.77	142.62	6.63	-6.66667	3
423	14.11	191.57	142.71	17.26	-19	-2.33333
424	14.15	191	142.64	2.14	0	-2.33333
425	14.18	191	142.57	13.02	-14.3333	2.33333
426	14.21	190.57	142.64	17.65	-19	-4.66667
427	14.25	190	142.5	18.29	19	7
428	14.28	190.57	142.71	29.97	33.3333	0
429	14.31	191.57	142.71	6.87	7.66667	0.666667
430	14.35	191.8	142.73	7.03	-7.66667	2
431	14.38	191.57	142.79	2.14	-2.33333	0
432	14.41	191.5	142.79	15.58	-16.6667	-5
433	14.45	191	142.64	0	0	0
434	14.48	191	142.64	13.54	-14.3333	5
435	14.52	190.57	142.79	11.24	-12.3333	-2
436	14.55	190.2	142.73	14.17	-14.3333	-6.33333
437	14.58	189.77	142.54	7.93	-6.66667	5.66667
438	14.62	189.57	142.71	27.91	31	2.66667
439	14.65	190.5	142.79	30.27	33.3333	4.66667
440	14.68	191.5	142.93	2.14	-2.33333	0
441	14.72	191.43	142.93	5.93	-6.66667	-0.333333
442	14.75	191.23	142.92	19.89	-22	2.66667
443	14.78	190.57	143	0	0	0
444	14.82	190.57	143	2.14	-2.33333	0
445	14.85	190.5	143	15.1	-16.6667	2
446	14.88	190	143.06	12.98	-14.3333	-2
447	14.92	189.57	143	4.79	-4.66667	2.33333
448	14.95	189.43	143.07	2.14	2.33333	0
449	14.98	189.5	143.07	32.18	35.6667	2.33333
450	15.02	190.57	143.14	0	0	0
451	15.05	190.57	143.14	7.06	7.66667	2
452	15.08	190.8	143.2	2	0	-2.33333
453	15.12	190.8	143.13	0	0	0
454	15.15	190.8	143.13	9.31	-10	2.66667
455	15.18	190.5	143.21	15.58	-16.6667	5
456	15.22	190	143.36	7.62	-6.66667	-5.33333
457	15.25	189.8	143.2	9.15	-10	-2
458	15.28	189.5	143.14	21.3	-23.3333	4.33333
459	15.32	188.8	143.27	21.04	23.3333	-2
460	15.35	189.5	143.21	32.18	35.6667	2.66667
461	15.38	190.57	143.29	7	7.66667	1.33333
462	15.42	190.8	143.33	7	-7.66667	-1.33333
463	15.45	190.57	143.29	2.14	0	-2.66667
464	15.48	190.57	143.21	2.14	-2.33333	0
465	15.52	190.5	143.21	16.3	-16.6667	7.33333
466	15.55	190	143.43	6.64	-6.66667	-3.33333
467	15.58	189.8	143.33	16.11	-17.6667	-2
468	15.62	189.27	143.27	2.83	-2.33333	2
469	15.65	189.2	143.33	13	-14.3333	1.66667
470	15.68	188.77	143.38	14.99	16.6667	-1.66667
471	15.72	189.27	143.33	35	38.6667	-4
472	15.75	190.43	143.21	3.03	2.33333	2.66667
473	15.78	190.5	143.29	8.1	-9	0.666667
474	15.82	190.23	143.31	7.07	-7.66667	1.66667
475	15.85	190	143.36	6.04	-6.66667	-1
476	15.88	189.8	143.33	7.72	-7.66667	-4
477	15.92	189.57	143.21	9.27	-10	2
478	15.95	189.27	143.27	14.13	-15.6667	2
479	15.98	188.8	143.33	9.1	-10	-1.33333
480	16.02	188.5	143.29	15.14	16.6667	2.33333
481	16.05	189	143.36	29.97	33.3333	0
482	16.08	190	143.36	9.34	10.3333	-1.66667
483	16.12	190.31	143.31	2.31	-2.66667	0
484	16.15	190.23	143.31	7.07	-7.66667	1.66667
485	16.18	190	143.36	0	0	0
486	16.22	190	143.36	0	0	0
487	16.25	190	143.36	30.05	33.3333	2.33333
488	16.28	191	143.43	30.05	33.3333	-2.33333
489	16.32	192	143.36	2.14	0	2.33333
490	16.35	192	143.43	2.14	0	-2.33333
491	16.38	192	143.36	3.03	-2.33333	2.33333
492	16.42	191.93	143.43	13.54	-14.3333	-4.66667
493	16.45	191.5	143.29	2.14	-2.33333	0
494	16.48	191.43	143.29	13.02	-14.3333	2.33333
495	16.52	191	143.36	6.04	-6.66667	-1
496	16.55	190.8	143.33	7	-7.66667	-1.33333
497	16.58	190.57	143.29	9.24	-10	1.33333
498	16.62	190.27	143.33	8.49	-9	3.33333
499	16.65	190	143.43	6.64	-6.66667	-3.33333
500	16.68	189.8	143.33	9.67	-10	-4
501	16.72	189.5	143.21	14.98	-16.6667	0
502	16.75	189	143.21	10.54	-10.3333	5.66667
503	16.78	188.69	143.38	9.41	-8.66667	-5.66667
504	16.82	188.43	143.21	13.54	-14.3333	5
505	16.85	188	143.36	2.14	0	2.33333
506	16.88	188	143.43	24.46	-26.6667	-5.33333
507	16.92	187.2	143.27	7.71	-6.66667	5.33333
508	16.95	187	143.43	8.49	-9	-3.33333
509	16.98	186.73	143.33	13.99	-15.3333	0
510	17.02	186.27	143.33	8.49	-9	3.33333
511	17.05	186	143.43	6.64	-6.66667	-3.33333
512	17.08	185.8	143.33	16.11	-17.6667	-2
513	17.12	185.27	143.27	9.35	-9	5.33333
514	17.15	185	143.43	16.3	-16.6667	-7.33333
515	17.18	184.5	143.21	7.17	-7.66667	2
516	17.22	184.27	143.27	9.35	-9	5.33333
517	17.25	184	143.43	0	0	0
518	17.28	184	143.43	8.49	-9	-3.33333
519	17.32	183.73	143.33	14.13	-15.3333	-2
520	17.35	183.27	143.27	2.83	-2.33333	2
521	17.38	183.2	143.33	6.64	-6.66667	3.33333
522	17.42	183	143.43	0	0	0
523	17.45	183	143.43	8.04	-9	-1
524	17.48	182.73	143.4	8.04	9	1
525	17.52	183	143.43	0	0	0
526	17.55	183	143.43	0	0	0
527	17.58	183	143.43	7.04	-7.66667	-1.66667
528	17.62	182.77	143.38	7.04	7.66667	1.66667
529	17.65	183	143.43	0	0	0
530	17.69	183	143.43	30.05	33.3333	-2.33333
531	17.72	184	143.36	30.14	33.3333	-3.66667
532	17.75	185	143.25	13.91	14.3333	-6
533	17.79	185.43	143.07	6.42	-6.66667	2.66667
534	17.82	185.23	143.15	0	0	0
535	17.85	185.23	143.15	0	0	0
536	17.89	185.23	143.15	7.23	-7.66667	-2.33333
537	17.92	185	143.08	12.85	-14.3333	-0.333333
538	17.95	184.57	143.07	0	0	0
539	17.99	184.57	143.07	13.02	14.3333	2.33333
540	18.02	185	143.14	39.96	44.3333	-0.333333
541	18.05	186.33	143.13	12.64	13.3333	-4.33333
542	18.09	186.73	143	8.93	4.66667	9
543	18.12	186.87	143.27	8.99	-10	-2
544	18.15	186.57	143.21	5.62	-6.33333	0.666667
545	18.19	186.38	143.23	13.84	-15	-3.33333
546	18.22	185.93	143.13	4.98	2.33333	5.33333
547	18.25	186	143.29	16.72	-14.3333	11.6667
548	18.29	185.57	143.64	2.14	0	-2.33333
549	18.32	185.57	143.57	20.19	19	12
550	18.35	186.14	143.93	43.34	45.3333	16.6667
551	18.39	187.5	144.43	4.78	-4	3.66667
552	18.42	187.38	144.54	7.29	-2.33333	7.66667
553	18.45	187.31	144.77	2.31	0	2.66667
554	18.49	187.31	144.85	8.45	-8	5
555	18.52	187.07	145	6.4	-5	5
556	18.55	186.92	145.15	23.05	15.3333	20.6667
557	18.59	187.38	145.77	41.38	37.3333	27
558	18.62	188.5	146.58	10.57	2.33333	11.6667
559	18.65	188.57	146.93	6.88	1.66667	7.33333
560	18.69	188.62	147.15	10.47	-11.6667	-0.666667
561	18.72	188.27	147.13	5.88	-4.33333	5.33333
562	18.75	188.14	147.29	7.72	-4.66667	7
563	18.79	188	147.5	18.76	-20.6667	4
564	18.82	187.38	147.62	7.29	-2.33333	7.66667
565	18.85	187.31	147.85	15.46	-15.3333	7.66667
566	18.89	186.85	148.08	18.59	-18	-10.3333
567	18.92	186.31	147.77	5.15	-2.66667	5
568	18.95	186.23	147.92	14.58	-15.3333	5.33333
569	18.99	185.77	148.08	12.41	-13	5
570	19.02	185.38	148.23	7.29	-2.33333	7.66667
571	19.05	185.31	148.46	48.47	48.6667	23
572	19.09	186.77	149.15	19.83	18	13
573	19.12	187.31	149.54	2.31	0	2.66667
574	19.15	187.31	149.62	0	0	0
575	19.19	187.31	149.62	11.53	0	12.6667
576	19.22	187.31	150	8.27	-8	4.66667
577	19.25	187.07	150.14	29.82	31	12
578	19.29	188	150.5	33.9	30.6667	21.6667
579	19.32	188.92	151.15	2.31	-2.33333	0
580	19.35	188.85	151.15	8.91	7.66667	6
581	19.39	189.08	151.33	15.56	14	10.3333
582	19.42	189.5	151.64	21.32	-21.6667	9.33333
583	19.45	188.85	151.92	9.21	-9.33333	-4.33333
584	19.49	188.57	151.79	3.03	-2.33333	-2.66667
585	19.52	188.5	151.71	15.58	-16.6667	5
586	19.55	188	151.86	4.28	0	4.66667
587	19.59	188	152	15.19	-16.6667	2.66667
588	19.62	187.5	152.08	8.34	-9	2.33333
589	19.65	187.23	152.15	7.23	-7.66667	-2.33333
590	19.69	187	152.08	21.81	-23	7.66667
591	19.72	186.31	152.31	2.31	0	2.33333
592	19.75	186.31	152.38	37.07	39.6667	11
593	19.79	187.5	152.71	27.83	31	0
594	19.82	188.43	152.71	10.7	-9.66667	7.33333
595	19.85	188.14	152.93	8.89	-9.66667	-0.333333
596	19.89	187.85	152.92	3715.26	2493	-3295.33
597	19.92	262.64	54.06	3723.36	-2504.67	3298
598	19.95	187.5	153	6.21	-6.33333	2.66667
599	19.99	187.31	153.08	12.08	-12.6667	4.33333
600	20.02	186.93	153.21	12.84	-14.3333	0
601	20.05	186.5	153.21	13.02	-14.3333	2.66667
602	20.09	186.07	153.29	7.03	-6.66667	3.66667
603	20.12	185.87	153.4	38.62	40	15.3333
604	20.15	187.07	153.86	20.91	23.3333	-0.333333
605	20.19	187.77	153.85	0	0	0
606	20.22	187.77	153.85	2.31	-2.66667	0
607	20.25	187.69	153.85	14.76	-10.3333	12.6667
608	20.29	187.38	154.23	7.71	-8	-3
609	20.32	187.14	154.14	4.79	-4.66667	2.33333
610	20.35	187	154.21	7.46	-7.66667	3.33333
611	20.39	186.77	154.31	16.3	-18	2.33333
612	20.42	186.23	154.38	7.52	-7.66667	-3
613	20.45	186	154.29	14.36	14.3333	7
614	20.49	186.43	154.5	39.94	42	14
615	20.52	187.69	154.92	4.61	0	-5
616	20.55	187.69	154.77	2.31	0	2.66667
617	20.59	187.69	154.85	0	0	0
618	20.62	187.69	154.85	12.77	-14	0.666667
619	20.65	187.27	154.87	10.08	-9	6.66667
620	20.69	187	155.07	9.55	-10.3333	2.66667
621	20.72	186.69	155.15	16.93	-18.3333	4.66667
622	20.75	186.14	155.29	4.79	-4.66667	-2.66667
623	20.79	186	155.21	6.98	-6.66667	4
624	20.82	185.8	155.33	6.04	6.66667	1
625	20.86	186	155.36	44.13	47.6667	11.6667
626	20.89	187.43	155.71	0	0	0
627	20.92	187.43	155.71	5.49	-5.33333	3
628	20.96	187.27	155.8	6.1	-6.66667	2
629	20.99	187.07	155.86	4.79	-2.33333	4.66667
630	21.02	187	156	17.65	-19	-4.66667
631	21.06	186.43	155.86	12.48	-12	7
632	21.09	186.07	156.07	2.14	-2.33333	0
633	21.12	186	156.07	15.14	-16.6667	2.33333
634	21.16	185.5	156.14	13.02	-14.3333	2.33333
635	21.19	185.07	156.21	43.66	47.6667	9.66667
636	21.22	186.5	156.5	17.93	14	14
637	21.26	186.92	156.92	4.45	5	0.333333
638	21.29	187.07	156.93	2.14	0	2.33333
639	21.32	187.07	157	18.29	-19	-7
640	21.36	186.5	156.79	3.03	-2.33333	-2.66667
641	21.39	186.43	156.71	12.48	-12	7.33333
642	21.42	186.07	156.93	6.77	-2.33333	7
643	21.46	186	157.14	23.45	-25.6667	-4.66667
644	21.49	185.23	157	11.01	-7.66667	9.66667
645	21.52	185	157.29	0	0	0
646	21.56	185	157.29	43.66	47.6667	9.33333
647	21.59	186.43	157.57	10.83	11.3333	4
648	21.62	186.77	157.69	2.31	-2.66667	0
649	21.66	186.69	157.69	4.61	0	5.33333
650	21.69	186.69	157.85	19.17	-20.6667	5
651	21.72	186.07	158	3.03	-2.33333	2.33333
652	21.76	186	158.07	9.22	-10.3333	0.333333
653	21.79	185.69	158.08	19.06	-20.6667	4.33333
654	21.82	185.07	158.21	2.14	-2.33333	0
655	21.86	185	158.21	13.54	-14.3333	5
656	21.89	184.57	158.36	2.14	0	2.33333
657	21.92	184.57	158.43	44.13	47.6667	12
658	21.96	186	158.79	13.02	14.3333	-2.66667
659	21.99	186.43	158.71	14.36	-14.3333	7.33333
660	22.02	186	158.93	6.92	-7.66667	-0.333333
661	22.06	185.77	158.92	2.31	-2.66667	0
662	22.09	185.69	158.92	8.15	-8.66667	-2
663	22.12	185.43	158.86	13.54	-14.3333	4.66667
664	22.16	185	159	4.28	0	4.66667
665	22.19	185	159.14	24.35	-26.6667	-4.66667
666	22.22	184.2	159	10.45	-6.66667	9.66667
667	22.26	184	159.29	19.15	19	9.33333
668	22.29	184.57	159.57	27.91	31	2.33333
669	22.32	185.5	159.64	0	0	0
670	22.36	185.5	159.64	2.14	0	2.33333
671	22.39	185.5	159.71	13.71	-12	9.66667
672	22.42	185.14	160	4.79	-4.66667	2.33333
673	22.46	185	160.07	3.03	-2.33333	-2.33333
674	22.49	184.93	160	21.93	-24.3333	-2.33333
675	22.52	184.2	159.93	8.68	-6.66667	7
676	22.56	184	160.14	2.14	0	2.33333
677	22.59	184	160.21	4.28	0	5
678	22.62	184	160.36	44.13	47.6667	11.6667
679	22.66	185.43	160.71	0	0	0
680	22.69	185.43	160.71	2.14	0	-2.33333
681	22.72	185.43	160.64	15.44	-9.66667	14.3333
682	22.76	185.14	161.07	4.79	-4.66667	-2.33333
683	22.79	185	161	0	0	0
684	22.82	185	161	31.17	-33.3333	9.66667
685	22.86	184	161.29	0	0	0
686	22.89	184	161.29	17.12	-19	0
687	22.92	183.43	161.29	12.84	-14.3333	0
688	22.96	183	161.29	17.26	16.6667	9.33333
689	22.99	183.5	161.57	38.92	42.3333	9.33333
690	23.02	184.77	161.85	1.66	1	-1.66667
691	23.06	184.8	161.8	1.66	-1	1.66667
692	23.09	184.77	161.85	8.08	-9	0.333333
693	23.12	184.5	161.86	13.54	-14.3333	4.66667
694	23.16	184.07	162	3.03	-2.33333	2.33333
695	23.19	184	162.07	17.26	-19	-2.33333
696	23.22	183.43	162	15.44	-14.3333	9.66667
697	23.26	183	162.29	7.97	-7.66667	-4.66667
698	23.29	182.77	162.15	7.99	-3.33333	8.33333
699	23.32	182.67	162.4	28.07	30	8
700	23.36	183.57	162.64	20.68	22	7
701	23.39	184.23	162.85	0	0	0
702	23.42	184.23	162.85	8.27	-5.33333	7.33333
703	23.46	184.07	163.07	3.03	-2.33333	2.33333
704	23.49	184	163.14	11.73	-10.3333	8
705	23.52	183.69	163.38	2.31	0	2.66667
706	23.56	183.69	163.46	45.19	46	20.3333
707	23.59	185.07	164.07	8.36	8	-5
708	23.62	185.31	163.92	9.22	0	10.3333
709	23.66	185.31	164.23	9.92	6.33333	9
710	23.69	185.5	164.5	14.98	-16.6667	0
711	23.72	185	164.5	12.84	-14.3333	0
712	23.76	184.57	164.5	4.79	-4.66667	2.33333
713	23.79	184.43	164.57	0	0	0
714	23.82	184.43	164.57	20.63	-22	6.66667
715	23.86	183.77	164.77	10.34	-11.3333	-2
716	23.89	183.43	164.71	33.23	35.6667	9.66667
717	23.92	184.5	165	25.17	27	7.66667
718	23.96	185.31	165.23	6.9	6.33333	4.33333
719	23.99	185.5	165.36	4.28	0	4.66667
720	24.02	185.5	165.5	3.03	-2.33333	2.33333
721	24.06	185.43	165.57	20.54	-22	-6.33333
722	24.09	184.77	165.38	8.99	-3.33333	9.66667
723	24.13	184.67	165.67	7.69	-8	-3.33333
724	24.16	184.43	165.57	15.44	-14.3333	9.66667
725	24.19	184	165.86	9.23	-10.3333	-0.333333
726	24.23	183.69	165.85	14.77	-16.3333	0.666667
727	24.26	183.2	165.87	8.34	-9	2
728	24.29	182.93	165.93	7.5	-8	-2.66667
729	24.33	182.69	165.85	33.59	32.6667	18.3333
730	24.36	183.67	166.4	10.56	11	-3.66667
731	24.39	184	166.29	0	0	0
732	24.43	184	166.29	7.52	-7.66667	3
733	24.46	183.77	166.38	5.13	-4.33333	4
734	24.49	183.64	166.5	9.08	-7	7
735	24.53	183.43	166.71	17.45	-18.6667	5.33333
736	24.56	182.87	166.87	9.17	-10	-2.66667
737	24.59	182.57	166.79	2.14	-2.33333	0
738	24.63	182.5	166.79	41.13	42.3333	17.3333
739	24.66	183.77	167.31	20.09	22	4
740	24.69	184.43	167.43	4.28	0	4.66667
741	24.73	184.43	167.57	6.01	-6.66667	-1
742	24.76	184.23	167.54	18.39	-19.6667	5.66667
743	24.79	183.64	167.71	10.79	-11	4.66667
744	24.83	183.31	167.85	7.09	-8	0.333333
745	24.86	183.07	167.86	4.79	-2.33333	4.66667
746	24.89	183	168	15.14	-16.6667	-2.33333
747	24.93	182.5	167.93	15.14	-16.6667	2.33333
748	24.96	182	168	31.17	33.3333	9.66667
749	24.99	183	168.29	23.24	25.6667	3
750	25.03	183.77	168.38	10.02	-2	11
751	25.06	183.71	168.71	0	0	0
752	25.09	183.71	168.71	12.81	-13.3333	4.66667
753	25.13	183.31	168.85	6.76	-5.66667	5
754	25.16	183.14	169	4.79	-4.66667	2.33333
755	25.19	183	169.07	14.99	-16.6667	0.333333
756	25.23	182.5	169.08	9.2	-9	5
757	25.26	182.23	169.23	11.21	-12.3333	-0.666667
758	25.29	181.86	169.21	10.92	-12	2.66667
759	25.33	181.5	169.29	35.43	35.6667	16.6667
760	25.36	182.57	169.79	25.78	28.6667	2.33333
761	25.39	183.43	169.86	10.7	-9.66667	7
762	25.43	183.14	170.07	2.14	-2.33333	0
763	25.46	183.07	170.07	4.28	-4.66667	0
764	25.49	182.93	170.07	13.71	-12	9.66667
765	25.53	182.57	170.36	30.65	31	14.3333
766	25.56	183.5	170.79	31.17	33.3333	9.33333
767	25.59	184.5	171.07	7.48	6.33333	5.33333
768	25.63	184.69	171.23	5.24	-4	4.33333
769	25.66	184.57	171.36	7.85	-8	3.66667
770	25.69	184.33	171.47	4	-4.33333	0
771	25.73	184.2	171.47	6.08	-6.66667	1
772	25.76	184	171.5	13.54	-14.3333	4.66667
773	25.79	183.57	171.64	4.28	-4.66667	0
774	25.83	183.43	171.64	2.14	0	2.33333
775	25.86	183.43	171.71	30.56	29.3333	17.3333
776	25.89	184.31	172.23	27.66	29.6667	8
777	25.93	185.2	172.47	6.83	-6.66667	-3.66667
778	25.96	185	172.36	9.49	-2.33333	10.3333
779	25.99	184.93	172.67	7.2	-4.33333	6.66667
780	26.03	184.8	172.87	10.08	-10	-5.33333
781	26.06	184.5	172.71	8.98	-9	4.66667
782	26.09	184.23	172.85	8.31	-7.66667	5
783	26.13	184	173	19.15	-19	-9.66667
784	26.16	183.43	172.71	16.72	-14.3333	12
785	26.19	183	173.07	2.14	0	2.33333
786	26.23	183	173.14	41.67	43.6667	16
787	26.26	184.31	173.62	14.58	15.3333	-5.33333
788	26.29	184.77	173.46	9.62	-6.66667	8.33333
789	26.33	184.57	173.71	8.07	-8.66667	2
790	26.36	184.31	173.77	2.31	0	2.66667
791	26.39	184.31	173.85	7.5	-8	2.66667
792	26.43	184.07	173.93	3.03	-2.33333	2.33333
793	26.46	184	174	23.05	-25.6667	0
794	26.49	183.23	174	8.13	-7.66667	4.66667
795	26.53	183	174.14	2.14	-2.33333	0
796	26.56	182.93	174.14	14.25	9	13
797	26.59	183.2	174.53	32.28	34.3333	10.6667
798	26.63	184.23	174.85	2.31	0	-2.66667
799	26.66	184.23	174.77	2.31	0	2.66667
800	26.69	184.23	174.85	6.64	-5.33333	5
801	26.73	184.07	175	9.35	-10	2.66667
802	26.76	183.77	175.08	9.22	0	10
803	26.79	183.77	175.38	46.02	45.6667	23
804	26.83	185.14	176.07	16.65	18.3333	2.66667
805	26.86	185.69	176.15	6.92	0	7.66667
806	26.89	185.69	176.38	6.67	-4	6.33333
807	26.93	185.57	176.57	4.79	-2.33333	4.66667
808	26.96	185.5	176.71	8.23	-9	2
809	26.99	185.23	176.77	14.02	-15.3333	2.66667
810	27.03	184.77	176.85	8.98	-9	-4.66667
811	27.06	184.5	176.71	8.98	-9	4.66667
812	27.09	184.23	176.85	24.72	23.3333	14.6667
813	27.13	184.93	177.29	41.63	43.3333	16
814	27.16	186.23	177.77	0	0	0
815	27.19	186.23	177.77	6.75	-5.33333	5.33333
816	27.23	186.07	177.93	4.28	0	4.66667
817	27.26	186.07	178.07	7.19	-7.33333	2.66667
818	27.3	185.85	178.15	10.24	-9.33333	7
819	27.33	185.57	178.36	11.21	-12.3333	1.33333
820	27.36	185.2	178.4	6.9	-6.66667	-3.66667
821	27.4	185	178.29	16.3	-16.6667	7
822	27.43	184.5	178.5	0	0	0
823	27.46	184.5	178.5	40.75	39.6667	21.6667
824	27.5	185.69	179.15	13.62	15	2
825	27.53	186.14	179.21	4.03	4.33333	2
826	27.56	186.27	179.27	9.35	-9	5.33333
827	27.6	186	179.43	10.5	7.66667	8.66667
828	27.63	186.23	179.69	21.91	-24.3333	0.666667
829	27.66	185.5	179.71	10.21	9	7
830	27.7	185.77	179.92	52.62	51.3333	28.3333
831	27.73	187.31	180.77	0	0	0
832	27.76	187.31	180.77	7.48	6.33333	5.33333
833	27.8	187.5	180.93	9.57	-9.66667	4.66667
834	27.83	187.21	181.07	6.85	4	6.66667
835	27.86	187.33	181.27	17.24	-18.6667	-4
836	27.9	186.77	181.15	3.26	-2.66667	2.66667
837	27.93	186.69	181.23	12.8	-14	1.33333
838	27.96	186.27	181.27	8.01	-9	0.666667
839	28	186	181.29	21.19	16.6667	16.6667
840	28.03	186.5	181.79	37.4	39.6667	12
841	28.06	187.69	182.15	9.55	10.3333	-2.66667
842	28.1	188	182.07	10.38	-10.3333	5.33333
843	28.13	187.69	182.23	8.84	-4	9
844	28.16	187.57	182.5	3.03	-2.33333	2.33333
845	28.2	187.5	182.57	5.85	-6.33333	-1
846	28.23	187.31	182.54	22.1	-24.6667	-1.33333
847	28.26	186.57	182.5	6.42	0	7
848	28.3	186.57	182.71	10.21	-10	5.33333
849	28.33	186.27	182.87	7	7.66667	-0.333333
850	28.36	186.5	182.86	41.19	42.3333	17.3333
851	28.4	187.77	183.38	13.14	14.3333	3
852	28.43	188.2	183.47	0	0	0
853	28.46	188.2	183.47	11.65	-11	6.66667
854	28.5	187.87	183.67	4	0	4.33333
855	28.53	187.87	183.8	4	-4.66667	0
856	28.56	187.73	183.8	31.51	32	14.3333
857	28.6	188.69	184.23	30.07	29.3333	16
858	28.63	189.57	184.71	0	0	0
859	28.66	189.57	184.71	2.14	0	2.66667
860	28.7	189.57	184.79	2.14	-2.33333	0
861	28.73	189.5	184.79	12.45	6.33333	12
862	28.76	189.69	185.15	12.83	-14	1.66667
863	28.8	189.27	185.2	19.11	-19.3333	-9.33333
864	28.83	188.69	184.92	15.58	-4	17
865	28.86	188.57	185.43	18.29	-19	-7.33333
866	28.9	188	185.21	2.14	0	2.66667
867	28.93	188	185.29	22.04	21.3333	11.6667
868	28.96	188.64	185.64	34.79	37.6667	9.33333
869	29	189.77	185.92	7.22	-6.66667	-4.33333
870	29.03	189.57	185.79	5.48	4	4.33333
871	29.06	189.69	185.92	9.22	0	10.3333
872	29.1	189.69	186.23	16.68	-18.3333	-3
873	29.13	189.14	186.14	6.77	-7	2.33333
874	29.16	188.93	186.21	5.25	-4.33333	4
875	29.2	188.8	186.33	24.02	-26.6667	-1.33333
876	29.23	188	186.29	23.65	25.6667	5.66667
877	29.26	188.77	186.46	45.29	48.6667	13
878	29.3	190.23	186.85	3.26	2.66667	2.33333
879	29.33	190.31	186.92	2.31	-2.66667	0
880	29.36	190.23	186.92	6.52	-5.33333	5
881	29.4	190.07	187.07	4.79	-2.33333	4.66667
882	29.43	190	187.21	2.14	0	2.66667
883	29.46	190	187.29	17.65	-19	4.66667
884	29.5	189.43	187.43	6.9	-7.66667	-1
885	29.53	189.2	187.4	15.98	-17.6667	0
886	29.56	188.67	187.4	5.83	-5.66667	3.33333
887	29.6	188.5	187.5	29.12	31	9.66667
888	29.63	189.43	187.79	29.97	33.3333	0
889	29.66	190.43	187.79	6.78	5.66667	4.66667
890	29.7	190.6	187.93	9.99	-9	6.66667
891	29.73	190.33	188.13	8.22	-8.66667	2.66667
892	29.76	190.07	188.21	3.03	-2.33333	-2.33333
893	29.8	190	188.14	15.44	-14.3333	9.66667
894	29.83	189.57	188.43	2.14	-2.33333	0
895	29.86	189.5	188.43	15.58	-16.6667	-4.66667
896	29.9	189	188.29	13.54	-14.3333	4.66667
897	29.93	188.57	188.43	6.77	2.33333	7
898	29.96	188.64	188.64	44.7	47.6667	14.3333
899	30	190.07	189.07	4.79	2.33333	-4.66667
900	30.03	190.14	188.93	0	0	0
901	30.06	190.14	188.93	4.79	-2.33333	4.66667
902	30.1	190.07	189.07	4.28	0	4.66667
903	30.13	190.07	189.21	9.48	-10	3.33333
904	30.16	189.77	189.31	12.91	-11.3333	8.66667
905	30.2	189.43	189.57	12.84	-14.3333	0
906	30.23	189	189.57	9.79	-10.3333	-3.66667
907	30.26	188.69	189.46	9.59	-8.66667	6
908	30.3	188.43	189.64	6.89	-7.66667	1
909	30.33	188.2	189.67	19.05	-21	-3.33333
910	30.36	187.57	189.57	10.26	-11.3333	-1
911	30.4	187.23	189.54	15.46	-15.3333	7.66667
912	30.43	186.77	189.77	9.78	7.66667	7.66667
913	30.46	187	190	29.97	33.3333	0
914	30.5	188	190	6.92	7.66667	0
915	30.53	188.23	190	7.24	-7.66667	2.33333
916	30.57	188	190.07	7.34	7.66667	2.66667
917	30.6	188.23	190.15	11.42	-12	4
918	30.63	187.87	190.27	16.8	-18.6667	1.33333
919	30.67	187.31	190.31	19.56	15.3333	15.3333
920	30.7	187.77	190.77	37.22	38.6667	14.6667
921	30.73	188.93	191.21	21.08	21.3333	9.66667
922	30.77	189.57	191.5	4.79	-2.33333	4.66667
923	30.8	189.5	191.64	11.53	-12	5
924	30.83	189.14	191.79	11.34	-12.3333	2
925	30.87	188.77	191.85	7.12	-6.66667	-4.66667
926	30.9	188.57	191.71	8.34	-5.66667	7.33333
927	30.93	188.4	191.93	9.85	-11	0
928	30.97	188.07	191.93	15.58	-16.6667	4.66667
929	31	187.57	192.07	31.78	27.6667	22
930	31.03	188.4	192.73	26.66	29	6.66667
931	31.07	189.27	192.93	13.58	1.33333	15
932	31.1	189.31	193.38	6.48	6.33333	-3
933	31.13	189.5	193.29	17.32	-19	3.66667
934	31.17	188.93	193.4	4.47	-4.33333	2.33333
935	31.2	188.8	193.47	14.55	-15.6667	4.33333
936	31.23	188.33	193.6	2	-2	0
937	31.27	188.27	193.6	14.54	-15.6667	-4.33333
938	31.3	187.8	193.47	15.6	-13.3333	11
939	31.33	187.4	193.8	6.42	5.66667	4.33333
940	31.37	187.57	193.93	36.27	38.6667	11.3333
941	31.4	188.73	194.27	22.23	23.6667	7.66667
942	31.43	189.44	194.5	4.33	-3.66667	3.33333
943	31.47	189.33	194.6	2.83	-2	2.33333
944	31.5	189.27	194.67	6.32	-2.33333	-6.66667
945	31.53	189.2	194.47	17.47	-19	3
946	31.57	188.63	194.56	8.98	-2	10
947	31.6	188.57	194.86	49.5	54.3333	9
948	31.63	190.2	195.13	10.08	10	5.33333
949	31.67	190.5	195.29	6.06	5.66667	3.66667
950	31.7	190.67	195.4	6.06	-5.66667	-3.66667
951	31.73	190.5	195.29	14.36	-14.3333	7
952	31.77	190.07	195.5	0	0	0
953	31.8	190.07	195.5	8.67	-9	-3.33333
954	31.83	189.8	195.4	22.04	-24.3333	3.33333
955	31.87	189.07	195.5	2.14	0	2.33333
956	31.9	189.07	195.57	7.9	8.66667	1
957	31.93	189.33	195.6	56.51	62.3333	9
958	31.97	191.2	195.87	0	0	0
959	32	191.2	195.87	2	0	2
960	32.03	191.2	195.93	0	0	0
961	32.07	191.2	195.93	19.29	-21	4.66667
962	32.1	190.57	196.07	0	0	0
963	32.13	190.57	196.07	11.13	-12.3333	0
964	32.17	190.2	196.07	4.48	-4.66667	2
965	32.2	190.06	196.13	14.73	-16.3333	0.333333
966	32.23	189.57	196.14	8.92	7.66667	6.33333
967	32.27	189.8	196.33	38.43	42.3333	5.66667
968	32.3	191.07	196.5	11.13	12.3333	2
969	32.33	191.44	196.56	4.42	-3.66667	3.66667
970	32.37	191.33	196.67	2	-2	0
971	32.4	191.27	196.67	6.51	-6.66667	-3.33333
972	32.43	191.07	196.57	8.72	-9	-3.33333
973	32.47	190.8	196.47	13.4	-13.3333	6.66667
974	32.5	190.4	196.67	4	-4.33333	0
975	32.53	190.27	196.67	8.75	-9	4
976	32.57	190	196.79	0	0	0
977	32.6	190	196.79	36.23	40	4.66667
978	32.63	191.2	196.93	11.31	12.3333	2.33333
979	32.67	191.57	197	7.41	-8	2.33333
980	32.7	191.33	197.07	2.83	-2	-2.33333
981	32.73	191.27	197	8.27	-9	2.33333
982	32.77	191	197.07	7.09	-4.33333	6.66667
983	32.8	190.87	197.27	2.83	-2.33333	-2.33333
984	32.83	190.8	197.2	15.98	-17.6667	0
985	32.87	190.27	197.2	12.64	-13.3333	4.33333
986	32.9	189.87	197.33	4	-4.66667	0
987	32.93	189.73	197.33	11.3	11.3333	5.66667
988	32.97	190.07	197.5	36.5	40	7.66667
989	33	191.27	197.73	2	2	0
990	33.03	191.33	197.73	2	-2	0
991	33.07	191.27	197.73	8.44	-9	-3
992	33.1	191	197.64	2.14	0	2.33333
993	33.13	191	197.71	19.99	-22.3333	0.666667
994	33.17	190.33	197.73	2	-2	0
995	33.2	190.27	197.73	9.35	-9	-5.33333
996	33.23	190	197.57	20.56	-22.3333	5.33333
997	33.27	189.33	197.73	2.83	-2	2.33333
998	33.3	189.27	197.8	39.29	43.3333	4.33333
999	33.33	190.57	197.93	18.93	21	-2
1000	33.37	191.2	197.87	0	0	0
1001	33.4	191.2	197.87	13.4	-13.3333	6.66667
1002	33.43	190.8	198.07	7.14	-7.66667	-2.33333
1003	33.47	190.57	198	4.79	-2.33333	4.66667
1004	33.5	190.5	198.14	29.97	33.3333	0
1005	33.53	191.5	198.14	23.07	24.3333	8
1006	33.57	192.23	198.38	10.24	11.3333	-0.666667
1007	33.6	192.57	198.36	10.24	-11.3333	0.666667
1008	33.63	192.23	198.38	0	0	0
1009	33.67	192.23	198.38	4.95	-5.33333	1.66667
1010	33.7	192.07	198.43	2.14	-2.33333	0
1011	33.74	192	198.43	8.49	-9	-3.33333
1012	33.77	191.73	198.33	20.46	-22	5.66667
1013	33.8	191.07	198.5	2.14	-2.33333	0
1014	33.84	191	198.5	2.14	0	-2.33333
1015	33.87	191	198.43	29.97	33.3333	0
1016	33.9	192	198.43	29.97	33.3333	0
1017	33.94	193	198.43	13.02	-14.3333	2.33333
1018	33.97	192.57	198.5	2.14	0	2.33333
1019	34	192.57	198.57	13.02	-14.3333	-2.33333
1020	34.04	192.14	198.5	4.28	-4.66667	0
1021	34.07	192	198.5	2.14	0	-2.33333
1022	34.1	192	198.43	7.89	-6.66667	5.66667
1023	34.14	191.8	198.6	24.16	-26.6667	-3.33333
1024	34.17	191	198.5	0	0	0
1025	34.2	191	198.5	46.86	52	2
1026	34.24	192.56	198.56	13.24	14.6667	-2
1027	34.27	193	198.5	0	0	0
1028	34.3	193	198.5	0	0	0
1029	34.34	193	198.5	0	0	0
1030	34.37	193	198.5	6.7	-6.66667	3.33333
1031	34.4	192.8	198.6	15.98	-17.6667	0
1032	34.44	192.27	198.6	8.54	-9	-3.33333
1033	34.47	192	198.5	2.14	0	2.33333
1034	34.5	192	198.57	14.99	-16.6667	-0.333333
1035	34.54	191.5	198.56	22.99	25.6667	-1
1036	34.57	192.27	198.53	32.03	35.3333	2.33333
1037	34.6	193.33	198.6	2	0	-2.33333
1038	34.64	193.33	198.53	7.91	-8.66667	-1
1039	34.67	193.07	198.5	2.14	2.33333	0
1040	34.7	193.14	198.5	4.28	-4.66667	0
1041	34.74	193	198.5	6.7	-6.66667	3.33333
1042	34.77	192.8	198.6	16.11	-17.6667	2.33333
1043	34.8	192.27	198.67	9.42	-9	-5.66667
1044	34.84	192	198.5	6.7	-6.66667	3.33333
1045	34.87	191.8	198.6	0	0	0
1046	34.9	191.8	198.6	43.95	49	0
1047	34.94	193.27	198.6	16.11	17.6667	2.33333
1048	34.97	193.8	198.67	7	-7.66667	1.33333
1049	35	193.57	198.71	2.14	-2.33333	0
1050	35.04	193.5	198.71	7.02	-7.66667	0.666667
1051	35.07	193.27	198.73	8.44	-9	-3
1052	35.1	193	198.64	6.04	-6.66667	1
1053	35.14	192.8	198.67	9.08	-10	-1.33333
1054	35.17	192.5	198.63	13.64	-14.6667	4
1055	35.2	192.06	198.75	8.01	-8.66667	1.66667
1056	35.24	191.8	198.8	27.97	31	0
1057	35.27	192.73	198.8	38.25	42.3333	-5.33333
1058	35.3	194	198.64	0	0	0
1059	35.34	194	198.64	0	0	0
1060	35.37	194	198.64	6.04	-6.66667	1
1061	35.4	193.8	198.67	18.09	-20	2
1062	35.44	193.2	198.73	6.58	-6.66667	-3
1063	35.47	193	198.64	6.04	-6.66667	1
1064	35.5	192.8	198.67	2	-2.33333	0
1065	35.54	192.73	198.67	22.16	-24.3333	-3.33333
1066	35.57	192	198.57	0	0	0
1067	35.6	192	198.57	45.16	50	4.66667
1068	35.64	193.5	198.71	16.3	16.6667	-7
1069	35.67	194	198.5	2.14	0	2.33333
1070	35.7	194	198.57	6.64	-6.66667	3.33333
1071	35.74	193.8	198.67	9.1	-10	1.33333
1072	35.77	193.5	198.71	7.14	-7.66667	-1.33333
1073	35.8	193.27	198.67	8.49	-9	-3.33333
1074	35.84	193	198.57	6.64	-6.66667	3.33333
1075	35.87	192.8	198.67	9.08	-10	-1.33333
1076	35.9	192.5	198.63	15.07	-16.6667	-2
1077	35.94	192	198.57	10.53	9	7.66667
1078	35.97	192.27	198.8	51.95	57.6667	-0.333333
1079	36	194	198.79	3.03	2.33333	2.33333
1080	36.04	194.07	198.86	9.27	-10	2
1081	36.07	193.77	198.92	7.41	-6.66667	5
1082	36.1	193.57	199.07	2.14	0	-2.33333
1083	36.14	193.57	199	9.1	7.66667	6.66667
1084	36.17	193.8	199.2	43	47.6667	3.66667
1085	36.2	195.23	199.31	17.08	19	0.666667
1086	36.24	195.8	199.33	0	0	0
1087	36.27	195.8	199.33	0	0	0
1088	36.3	195.8	199.33	7	-7.66667	-1.33333
1089	36.34	195.57	199.29	10.63	-11.3333	3
1090	36.37	195.23	199.38	7.04	-7.66667	1.66667
1091	36.4	195	199.43	6.64	-6.66667	-3.33333
1092	36.44	194.8	199.33	2	0	2.33333
1093	36.47	194.8	199.4	22.04	-24.3333	3.33333
1094	36.5	194.07	199.5	3.03	-2.33333	-2.33333
1095	36.54	194	199.43	0	0	0
1096	36.57	194	199.43	13.28	-14.6667	2.33333
1097	36.6	193.56	199.5	16.86	-18.6667	0
1098	36.64	193	199.5	11.39	-12.3333	-2
1099	36.67	192.63	199.44	4.19	-4.33333	2
1100	36.7	192.5	199.5	7.06	-7.66667	1
1101	36.74	192.27	199.53	14.54	-15.6667	4.66667
1102	36.77	191.8	199.67	16.11	-17.6667	-2.33333
1103	36.8	191.27	199.6	8.54	-9	-3.33333
1104	36.84	191	199.5	15.45	-16.6667	4.33333
1105	36.87	190.5	199.63	7.51	-7.66667	-3.33333
1106	36.91	190.27	199.53	15.22	-15.6667	6.66667
1107	36.94	189.8	199.73	9.56	-10	-3.33333
1108	36.97	189.5	199.63	0	0	0
1109	37.01	189.5	199.63	8.74	-7.66667	5.66667
1110	37.04	189.27	199.8	52.01	57.6667	-3
1111	37.07	191	199.71	0	0	0
1112	37.11	191	199.71	9.2	9	5.33333
1113	37.14	191.27	199.87	2	-2.33333	0
1114	37.17	191.2	199.87	2	0	2
1115	37.21	191.2	199.93	11.65	-11	6.66667
1116	37.24	190.87	200.13	20.38	-22.3333	-4.33333
1117	37.27	190.2	200	6.97	-4.66667	6.33333
1118	37.31	190.06	200.19	9	-8.66667	4.66667
1119	37.34	189.8	200.33	10.29	-10	5.66667
1120	37.37	189.5	200.5	9.48	10	3.33333
1121	37.41	189.8	200.6	39.35	42.3333	11
1122	37.44	191.07	200.93	19.92	22	-2
1123	37.47	191.73	200.87	12.79	-11	8.66667
1124	37.51	191.4	201.13	2	0	2.33333
1125	37.54	191.4	201.2	7.48	3.33333	7.66667
1126	37.57	191.5	201.43	23.93	-26.3333	4.66667
1127	37.61	190.71	201.57	4.79	-4.66667	2.33333
1128	37.64	190.57	201.64	3.03	-2.33333	2.33333
1129	37.67	190.5	201.71	14.36	-14.3333	7.33333
1130	37.71	190.07	201.93	22.76	16.6667	19
1131	37.74	190.57	202.5	38.89	37.3333	21.6667
1132	37.77	191.69	203.15	2.31	2.66667	0
1133	37.81	191.77	203.15	10.15	-6.66667	9.33333
1134	37.84	191.57	203.43	9.69	-6.33333	8.66667
1135	37.87	191.38	203.69	3.26	-2.33333	2.66667
1136	37.91	191.31	203.77	8.54	-8	5.33333
1137	37.94	191.07	203.93	3.03	-2.33333	2.33333
1138	37.97	191	204	21.87	-23	-7.66667
1139	38.01	190.31	203.77	11.5	-8	10
1140	38.04	190.07	204.07	10.24	-10	5.33333
1141	38.07	189.77	204.23	36.45	33.3333	23
1142	38.11	190.77	204.92	29.97	30.6667	13
1143	38.14	191.69	205.31	5.12	-4	4
1144	38.17	191.57	205.43	9.69	-8.66667	6.33333
1145	38.21	191.31	205.62	2.31	0	2.33333
1146	38.24	191.31	205.69	11.63	-8	10.3333
1147	38.27	191.07	206	17.84	-19	-5.66667
1148	38.31	190.5	205.83	11.2	-6.33333	10.6667
1149	38.34	190.31	206.15	10.05	6.33333	9.33333
1150	38.37	190.5	206.43	25.69	-28.6667	0
1151	38.41	189.64	206.43	19.74	16.6667	14.3333
1152	38.44	190.14	206.86	46.6	48.6667	18
1153	38.47	191.6	207.4	12.79	9	11
1154	38.51	191.87	207.73	6.32	-2.33333	6.66667
1155	38.54	191.8	207.93	6.67	-1	7.33333
1156	38.57	191.77	208.15	15.99	-16.6667	6
1157	38.61	191.27	208.33	8.75	-9	-4
1158	38.64	191	208.21	5.36	-4.33333	4
1159	38.67	190.87	208.33	2.83	-2.33333	2.33333
1160	38.71	190.8	208.4	12.26	-12.3333	5.66667
1161	38.74	190.43	208.57	13.54	-14.3333	4.66667
1162	38.77	190	208.71	7.97	7.66667	4.66667
1163	38.81	190.23	208.85	44.7	44.6667	21.6667
1164	38.84	191.57	209.5	4.28	0	4.66667
1165	38.87	191.57	209.64	5.72	0.333333	6.33333
1166	38.91	191.58	209.83	10.15	3.66667	10.6667
1167	38.94	191.69	210.15	15.46	-15.3333	-7.66667
1168	38.97	191.23	209.92	6.52	-5.33333	5
1169	39.01	191.07	210.07	3.03	-2.33333	2.33333
1170	39.04	191	210.14	14.36	-14.3333	7.33333
1171	39.07	190.57	210.36	7.95	-8.66667	0.666667
1172	39.11	190.31	210.38	6.67	4	6.33333
1173	39.14	190.43	210.57	42.72	42	22
1174	39.17	191.69	211.23	9.97	10.3333	4.33333
1175	39.21	192	211.36	10.7	10.3333	6
1176	39.24	192.31	211.54	7.29	-2.66667	7.66667
1177	39.27	192.23	211.77	12.17	-5.33333	12.3333
1178	39.31	192.07	212.14	10.02	-10	-4.66667
1179	39.34	191.77	212	16.78	-18	-5
1180	39.37	191.23	211.85	11.26	-7.66667	9.66667
1181	39.41	191	212.14	2.14	0	2.33333
1182	39.44	191	212.21	23.06	-25.6667	0.666667
1183	39.47	190.23	212.23	37.96	40	13.6667
1184	39.51	191.43	212.64	34.72	35.6667	14.6667
1185	39.54	192.5	213.08	9.2	9	5
1186	39.57	192.77	213.23	8.91	-9	4.33333
1187	39.61	192.5	213.36	3.03	2.33333	2.33333
1188	39.64	192.57	213.43	4.28	-4.66667	0
1189	39.67	192.43	213.43	6.78	-6.66667	3.66667
1190	39.71	192.23	213.54	14.58	-15.3333	5
1191	39.74	191.77	213.69	10.83	-11.3333	-4
1192	39.77	191.43	213.57	8.38	-6.66667	6.66667
1193	39.81	191.23	213.77	11.4	-7.66667	10
1194	39.84	191	214.07	47.38	50	16.6667
1195	39.87	192.5	214.57	23.4	24.3333	9.33333
1196	39.91	193.23	214.85	0	0	0
1197	39.94	193.23	214.85	11.53	-10.3333	7.66667
1198	39.97	192.92	215.08	5.15	-5	2.33333
1199	40.01	192.77	215.15	8.98	-9	4.66667
1200	40.04	192.5	215.29	8.1	-9	0.666667
1201	40.07	192.23	215.31	14.02	-15.3333	-2.66667
1202	40.11	191.77	215.23	16.14	-18	0
1203	40.14	191.23	215.23	6.92	0	7.66667
1204	40.18	191.23	215.46	28.14	25.6667	18
1205	40.21	192	216	33.51	33.3333	16.6667
1206	40.24	193	216.5	13.02	14.3333	2.33333
1207	40.28	193.43	216.57	6.07	-6.66667	1.66667
1208	40.31	193.23	216.62	2.31	0	2.33333
1209	40.34	193.23	216.69	11.66	-3	12.6667
1210	40.38	193.14	217.07	19.82	-21.3333	-5
1211	40.41	192.5	216.92	7.26	-6.33333	-5
1212	40.44	192.31	216.77	12.92	-10.3333	10
1213	40.48	192	217.07	2.14	0	-2.33333
1214	40.51	192	217	15.8	-16.6667	5.66667
1215	40.54	191.5	217.17	53.31	52.3333	27.6667
1216	40.58	193.07	218	18.75	20.6667	2.66667
1217	40.61	193.69	218.08	0.68	0.666667	-0.333333
1218	40.64	193.71	218.07	10.7	-7	9.66667
1219	40.68	193.5	218.36	3.03	2.33333	2.33333
1220	40.71	193.57	218.43	4.79	-2.33333	4.66667
1221	40.74	193.5	218.57	15.14	-16.6667	-2.33333
1222	40.78	193	218.5	13.02	-14.3333	2.33333
1223	40.81	192.57	218.57	2.14	-2.33333	0
1224	40.84	192.5	218.57	16.3	-16.6667	7.33333
1225	40.88	192	218.79	3.03	2.33333	2.33333
1226	40.91	192.07	218.86	40.28	41.3333	17.3333
1227	40.94	193.31	219.38	23.56	25.3333	6.33333
1228	40.98	194.07	219.57	5.99	5.33333	4
1229	41.01	194.23	219.69	7.56	-3	8
1230	41.04	194.14	219.93	25.48	-27.6667	-5.33333
1231	41.08	193.31	219.77	7.26	6.33333	5
1232	41.11	193.5	219.92	6.28	-6.33333	2.66667
1233	41.14	193.31	220	9.22	-10.3333	0
1234	41.18	193	220	7.29	-7.66667	-2.66667
1235	41.21	192.77	219.92	15.46	-15.3333	7.66667
1236	41.24	192.31	220.15	31.36	33.3333	10.3333
1237	41.28	193.31	220.46	31.36	33.3333	10.3333
1238	41.31	194.31	220.77	9	6.33333	7.66667
1239	41.34	194.5	221	5.76	-4	5
1240	41.38	194.38	221.15	3.26	-2.33333	2.66667
1241	41.41	194.31	221.23	6.87	-5.66667	-5.33333
1242	41.44	194.14	221.07	12.17	-12.3333	5.33333
1243	41.48	193.77	221.23	14.58	-15.3333	5
1244	41.51	193.31	221.38	3.26	-2.66667	2.66667
1245	41.54	193.23	221.46	5.8	-5.33333	3.66667
1246	41.58	193.07	221.57	5.99	5.33333	4
1247	41.61	193.23	221.69	39.8	42.3333	13
1248	41.64	194.5	222.08	6.14	6.33333	2.33333
1249	41.68	194.69	222.15	5.15	2.66667	5.33333
1250	41.71	194.77	222.31	0	0	0
1251	41.74	194.77	222.31	11.29	-9	8.66667
1252	41.78	194.5	222.57	5.91	-6.33333	1.66667
1253	41.81	194.31	222.62	6.79	-7.66667	-1.33333
1254	41.84	194.08	222.58	10.94	-10.3333	6.33333
1255	41.88	193.77	222.77	2.31	0	2.66667
1256	41.91	193.77	222.85	10.75	-9	7.66667
1257	41.94	193.5	223.08	39.69	42.3333	12.6667
1258	41.98	194.77	223.46	17.56	18	7.66667
1259	42.01	195.31	223.69	2.31	0	2.66667
1260	42.04	195.31	223.77	4.61	0	5
1261	42.08	195.31	223.92	9.22	0	10.3333
1262	42.11	195.31	224.23	16.14	-18	0
1263	42.14	194.77	224.23	4.61	0	5
1264	42.18	194.77	224.38	9.02	-9	-4.33333
1265	42.21	194.5	224.25	14.56	-14	8.33333
1266	42.24	194.08	224.5	10.03	-10.3333	4
1267	42.28	193.77	224.62	19.83	18	12.6667
1268	42.31	194.31	225	27.66	25.6667	16.6667
1269	42.34	195.08	225.5	18.29	20.3333	-1.33333
1270	42.38	195.69	225.46	0	0	0
1271	42.41	195.69	225.46	0	0	0
1272	42.44	195.69	225.46	12.41	-12.6667	5.33333
1273	42.48	195.31	225.62	2.31	0	2.33333
1274	42.51	195.31	225.69	10.46	-10.3333	5.66667
1275	42.54	195	225.86	15	-16.6667	-1
1276	42.58	194.5	225.83	9.3	-6.33333	8.33333
1277	42.61	194.31	226.08	4.61	0	5
1278	42.64	194.31	226.23	19.95	20.3333	9
1279	42.68	194.92	226.5	30.38	33.3333	5.66667
1280	42.71	195.92	226.67	14.62	11.6667	11
1281	42.74	196.27	227	9.4	-6.33333	8.33333
1282	42.78	196.08	227.25	2.5	-2.66667	0
1283	42.81	196	227.25	8.2	-9	0.666667
1284	42.84	195.73	227.27	7.05	-7.66667	2
1285	42.88	195.5	227.33	12.49	-14	0
1286	42.91	195.08	227.33	5.58	-2.66667	5.66667
1287	42.94	195	227.5	0	0	0
1288	42.98	195	227.5	10.87	-10.3333	6.33333
1289	43.01	194.69	227.69	45.9	46.3333	21.3333
1290	43.04	196.08	228.33	28.47	30.6667	8.33333
1291	43.08	197	228.58	15.19	-16.6667	3
1292	43.11	196.5	228.67	2.5	0	2.66667
1293	43.14	196.5	228.75	5.58	2.66667	5.66667
1294	43.18	196.58	228.92	2.5	-2.66667	0
1295	43.21	196.5	228.92	2.5	0	2.66667
1296	43.24	196.5	229	21.15	-22.6667	6
1297	43.28	195.82	229.18	3.85	-3	3
1298	43.31	195.73	229.27	12.62	-14	1.33333
1299	43.35	195.31	229.31	24.67	25.6667	9
1300	43.38	196.08	229.58	44.25	47.3333	14
1301	43.41	197.5	230	0	0	0
1302	43.45	197.5	230	0	0	0
1303	43.48	197.5	230	4.75	-1.33333	5
1304	43.51	197.46	230.15	8.46	-6.33333	7
1305	43.55	197.27	230.36	15.89	-15	9.33333
1306	43.58	196.82	230.64	2.72	0	-3
1307	43.61	196.82	230.55	9.67	-10.6667	1.66667
1308	43.65	196.5	230.6	9.44	-7.66667	7.33333
1309	43.68	196.27	230.82	14.98	-16.3333	2.33333
1310	43.71	195.78	230.89	23.57	24	10.3333
1311	43.75	196.5	231.2	15.28	16.6667	3.33333
1312	43.78	197	231.3	29.02	27.3333	17.3333
1313	43.81	197.82	231.82	5.48	6	-0.666667
1314	43.85	198	231.8	23.32	-26	-0.666667
1315	43.88	197.22	231.78	15.18	17	1.33333
1316	43.91	197.73	231.82	21.93	-24.3333	2.66667
1317	43.95	197	231.9	3	0	3.33333
1318	43.98	197	232	7.45	7.33333	3.66667
1319	44.01	197.22	232.11	13.32	-14.6667	0
1320	44.05	196.78	232.11	8.74	-9.33333	3
1321	44.08	196.5	232.2	15.28	-16.6667	-3.33333
1322	44.11	196	232.1	23.56	-23.6667	11
1323	44.15	195.29	232.43	4.28	0	4.66667
1324	44.18	195.29	232.57	8.71	-9.66667	2
1325	44.21	195	232.63	6.78	-7.33333	1.33333
1326	44.25	194.78	232.67	8.56	-9.33333	-2.33333
1327	44.28	194.5	232.6	21.74	-24	2.33333
1328	44.31	193.78	232.67	13	-9.33333	11
1329	44.35	193.5	233	7.72	-7	4.66667
1330	44.38	193.29	233.14	27.08	-9.66667	28.6667
1331	44.41	193	234	27.41	-23.6667	-19
1332	44.45	192.29	233.43	9.03	-9.66667	-3.33333
1333	44.48	192	233.33	4.99	0	5.66667
1334	44.51	192	233.5	6.7	-6.66667	3.33333
1335	44.55	191.8	233.6	14.95	16.3333	3.66667
1336	44.58	192.29	233.71	4.28	0	-4.66667
1337	44.61	192.29	233.57	19.41	-16.3333	14.3333
1338	44.65	191.8	234	16.14	6.66667	-16.6667
1339	44.68	192	233.5	33.51	33.3333	16.6667
1340	44.71	193	234	40.21	-40	-20
1341	44.75	191.8	233.4	14.95	16.3333	-3.66667
1342	44.78	192.29	233.29	178.79	190.333	57
1343	44.81	198	235	0	0	0
1344	44.85	198	235	0	0	0
1345	44.88	198	235	0	0	0
1346	44.91	198	235	59.94	-66.6667	0
1347	44.95	196	235	101.41	-93.3333	-63.3333
1348	44.98	193.2	233.1	21.25	23.6667	-0.333333
1349	45.01	193.91	233.09	3.85	-3	3
1350	45.05	193.82	233.18	5.98	6	-2.66667
1351	45.08	194	233.1	0	0	0
1352	45.11	194	233.1	5.98	-6	2.66667
1353	45.15	193.82	233.18	7.09	-5	-6
1354	45.18	193.67	233	7.09	5	-6
1355	45.21	193.82	232.82	14.68	-16.3333	2.33333
1356	45.25	193.33	232.89	8	9	0.333333
1357	45.28	193.6	232.9	18.65	20.6667	-0.333333
1358	45.31	194.22	232.89	36.5	35	-20.6667
1359	45.35	195.27	232.27	10.64	7.66667	-9
1360	45.38	195.5	232	2.5	0	-2.66667
1361	45.41	195.5	231.92	7.25	-7.66667	2.66667
1362	45.45	195.27	232	8.17	-9	0
1363	45.48	195	232	8.17	-9	0
1364	45.51	194.73	232	2.72	0	-3
1365	45.55	194.73	231.91	2.72	0	-3
1366	45.58	194.73	231.82	13.89	-15.3333	3
1367	45.61	194.27	231.91	13.62	-15	0
1368	45.65	193.82	231.91	36.61	39.3333	-10.3333
1369	45.68	195	231.6	16.14	16.6667	-6.66667
1370	45.71	195.5	231.4	12.01	9.33333	-9.66667
1371	45.75	195.78	231.11	0	0	0
1372	45.78	195.78	231.11	12.43	-14	-0.666667
1373	45.81	195.36	231.09	11.23	-12	-3
1374	45.85	195	231	0	0	0
1375	45.88	195	231	11.99	-13.3333	0
1376	45.91	194.6	231	17.98	-20	0
1377	45.95	194	231	6.09	-6	-3
1378	45.98	193.82	230.91	0	0	0
1379	46.01	193.82	230.91	37.48	39.3333	-13.6667
1380	46.05	195	230.5	3	3.33333	0
1381	46.08	195.1	230.5	8.59	7.66667	-5.66667
1382	46.11	195.33	230.33	8.05	-7.66667	-4.33333
1383	46.15	195.1	230.2	3	-3.33333	0
1384	46.18	195	230.2	13.4	-13.3333	-6.66667
1385	46.21	194.6	230	8.66	-9	3.66667
1386	46.25	194.33	230.11	4.58	-5	-0.666667
1387	46.28	194.18	230.09	18.35	-19.3333	-6.33333
1388	46.31	193.6	229.9	18.95	-20	-6.66667
1389	46.35	193	229.7	10.26	11	2.66667
1390	46.38	193.33	229.78	35.94	39	-9.33333
1391	46.41	194.5	229.5	17.47	16.6667	-10
1392	46.45	195	229.2	0	0	0
1393	46.48	195	229.2	12.36	-13.3333	-3.33333
1394	46.51	194.6	229.1	3	0	-3.33333
1395	46.55	194.6	229	10.18	-11	3
1396	46.58	194.27	229.09	14.85	-16.3333	0.666667
1397	46.62	193.78	229.11	6.28	-6	-3.66667
1398	46.65	193.6	229	12.83	-14	3
1399	46.68	193.18	229.09	17.65	-19.3333	-3
1400	46.72	192.6	229	0	0	0
1401	46.75	192.6	229	38.1	40.6667	-12
1402	46.78	193.82	228.64	11.02	9.33333	-8
1403	46.82	194.1	228.4	3	0	-3.33333
1404	46.85	194.1	228.3	4.24	-3.33333	-3.33333
1405	46.88	194	228.2	3	3.33333	0
1406	46.92	194.1	228.2	10.02	-10.6667	-3
1407	46.95	193.78	228.11	8.97	-9.33333	-3.66667
1408	46.98	193.5	228	16.14	-16.6667	6.66667
1409	47.02	193	228.2	13.4	-13.3333	-6.66667
1410	47.05	192.6	228	0	0	0
1411	47.08	192.6	228	12.83	-14	3
1412	47.12	192.18	228.09	17.65	-19.3333	-3
1413	47.15	191.6	228	0	0	0
1414	47.18	191.6	228	17.98	-20	0
1415	47.22	191	228	14.98	16.6667	0
1416	47.25	191.5	228	38.36	41	-12
1417	47.28	192.73	227.64	7.94	-7.66667	-4.66667
1418	47.32	192.5	227.5	8.49	-9.33333	2
1419	47.35	192.22	227.56	3.33	0	-4
1420	47.38	192.22	227.44	12.01	-11	-7.33333
1421	47.42	191.89	227.22	7.45	-3.66667	7.33333
1422	47.45	191.78	227.44	16.65	-18.6667	0
1423	47.48	191.22	227.44	16.65	-14.6667	-11
1424	47.52	190.78	227.11	9.31	-9.33333	4.66667
1425	47.55	190.5	227.25	10.66	-10.6667	-5.33333
1426	47.58	190.18	227.09	7.57	5	-6.66667
1427	47.62	190.33	226.89	35.42	39	-6.33333
1428	47.65	191.5	226.7	1.5	0	1.66667
1429	47.68	191.5	226.75	18.29	16.6667	-11.6667
1430	47.72	192	226.4	24.71	-26.6667	6.66667
1431	47.75	191.2	226.6	6.7	-3.33333	-6.66667
1432	47.78	191.1	226.4	4.24	-3.33333	-3.33333
1433	47.82	191	226.3	8.74	-7.33333	-6.33333
1434	47.85	190.78	226.11	14.78	-16.3333	1
1435	47.88	190.29	226.14	21.48	-23.6667	-4.66667
1436	47.92	189.58	226	9.7	-10.3333	3
1437	47.95	189.27	226.09	27.78	30.3333	-6
1438	47.98	190.18	225.91	30.12	30.6667	-13.6667
1439	48.02	191.1	225.5	8.02	8.66667	-1.66667
1440	48.05	191.36	225.45	3.85	-3	-3
1441	48.08	191.27	225.36	6.59	-5.66667	4.66667
1442	48.12	191.1	225.5	18.15	-20	-2.66667
1443	48.15	190.5	225.42	10.58	-4.66667	-11
1444	48.18	190.36	225.09	5.45	-6	0
1445	48.22	190.18	225.09	12.18	-12	-6
1446	48.25	189.82	224.91	19.83	-21.3333	6
1447	48.28	189.18	225.09	13.78	14	-6.33333
1448	48.32	189.6	224.9	33.87	37.6667	-2.66667
1449	48.35	190.73	224.82	14.96	9	-14
1450	48.38	191	224.4	8.99	0	10
1451	48.42	191	224.7	3	0	-3.33333
1452	48.45	191	224.6	15.28	-16.6667	-3.33333
1453	48.48	190.5	224.5	3	0	-3.33333
1454	48.52	190.5	224.4	15.28	-16.6667	-3.33333
1455	48.55	190	224.3	0	0	0
1456	48.58	190	224.3	15.28	-16.6667	-3.33333
1457	48.62	189.5	224.2	10.08	-10.6667	-3.66667
1458	48.65	189.18	224.09	18.28	18.3333	-9
1459	48.68	189.73	223.82	28.23	31.3333	-2.33333
1460	48.72	190.67	223.75	12.73	13.6667	-2.66667
1461	48.75	191.08	223.67	8	-8.66667	-1
1462	48.78	190.82	223.64	6.81	-7.33333	2
1463	48.82	190.6	223.7	6.7	-3.33333	-6.66667
1464	48.85	190.5	223.5	6.95	-7.66667	-1.66667
1465	48.88	190.27	223.45	5.45	0	-6
1466	48.92	190.27	223.27	16.57	-18	3
1467	48.95	189.73	223.36	15.89	-15.3333	-9
1468	48.98	189.27	223.09	2.72	0	3
1469	49.02	189.27	223.18	9.82	-9	-6
1470	49.05	189	223	26.83	27.3333	-12
1471	49.08	189.82	222.64	23.29	25.3333	-4.66667
1472	49.12	190.58	222.5	14.48	-16	0
1473	49.15	190.1	222.5	8.02	8.66667	1.66667
1474	49.18	190.36	222.55	10.98	-12	-1.66667
1475	49.22	190	222.5	13.45	-14	-5.66667
1476	49.25	189.58	222.33	0	0	0
1477	49.28	189.58	222.33	12.07	-13.3333	1
1478	49.32	189.18	222.36	8.65	-8.66667	-3.66667
1479	49.35	188.92	222.25	5.72	-6.33333	0.666667
1480	49.38	188.73	222.27	47.58	51.3333	-12
1481	49.42	190.27	221.91	7.18	7.66667	-2.66667
1482	49.45	190.5	221.83	2.5	0	-2.66667
1483	49.48	190.5	221.75	5.31	-4	-4.33333
1484	49.52	190.38	221.62	12.03	-12.6667	-4
1485	49.55	190	221.5	0	0	0
1486	49.58	190	221.5	3.53	-2.66667	-2.66667
1487	49.62	189.92	221.42	19.33	-21.6667	1
1488	49.65	189.27	221.45	0	0	0
1489	49.68	189.27	221.45	23.2	-25.6667	1.66667
1490	49.72	188.5	221.5	17.47	16.6667	-10
1491	49.75	189	221.2	39.13	42.3333	-9.66667
1492	49.79	190.27	220.91	2.72	0	3
1493	49.82	190.27	221	0	0	0
1494	49.85	190.27	221	8.71	-9	-3.33333
1495	49.89	190	220.9	0	0	0
1496	49.92	190	220.9	0	0	0
1497	49.95	190	220.9	11.37	-9	-8.66667
1498	49.99	189.73	220.64	6.99	-7.66667	-2
1499	50.02	189.5	220.58	20.5	-22.6667	2
1500	50.05	188.82	220.64	2.72	-3	0
1501	50.09	188.73	220.64	7.87	-5	-7.33333
1502	50.12	188.58	220.42	17.66	-19.3333	2.66667
1503	50.15	188	220.5	8.29	-9	-1.66667
1504	50.19	187.73	220.45	14.88	-16.6667	0.333333
1505	50.22	187.23	220.46	5465.42	2501	-5540.67
1506	50.25	262.26	54.24	5449.49	-2492	5525.33
1507	50.29	187.5	220	36.88	41	-3
1508	50.32	188.73	219.91	7.18	-7.66667	-2.66667
1509	50.35	188.5	219.83	3.53	2.66667	-2.66667
1510	50.39	188.58	219.75	5.5	5	-3.66667
1511	50.42	188.73	219.64	13.89	-15.3333	3
1512	50.45	188.27	219.73	8.21	-9	-1
1513	50.49	188	219.7	9.39	-9	-5
1514	50.52	187.73	219.55	8.09	-7.66667	-5
1515	50.55	187.5	219.4	21.69	-24	1.33333
1516	50.59	186.78	219.44	8.43	-9.33333	-1.33333
1517	50.62	186.5	219.4	12.01	9.33333	-9.66667
1518	50.65	186.78	219.11	34.27	34.6667	-15.6667
1519	50.69	187.82	218.64	21.63	22.6667	-8
1520	50.72	188.5	218.4	3	0	-3.33333
1521	50.75	188.5	218.3	11.28	-7.66667	-10
1522	50.79	188.27	218	3.85	3	-3
1523	50.82	188.36	217.91	11.38	-12	-3.66667
1524	50.85	188	217.8	5396.24	2486.33	-5463
1525	50.89	262.59	53.91	5400.85	-2510.67	5457.67
1526	50.92	187.27	217.64	23.18	-25.6667	-1.33333
1527	50.95	186.5	217.6	11.88	10.6667	-8
1528	50.99	186.82	217.36	39.29	36.3333	-24
1529	51.02	187.91	216.64	24.63	22.3333	-15.6667
1530	51.05	188.58	216.17	4.99	0	-5.66667
1531	51.09	188.58	216	9.7	-10.3333	-3
1532	51.12	188.27	215.91	11.23	-12	-3
1533	51.15	187.91	215.82	12.18	-6	-12.3333
1534	51.19	187.73	215.45	10.48	-11.6667	-2.33333
1535	51.22	187.38	215.38	9.08	-10	1.33333
1536	51.25	187.08	215.42	19.02	-19.3333	-8.33333
1537	51.29	186.5	215.17	6.07	-6.33333	2
1538	51.32	186.31	215.23	9.72	-10.3333	3.33333
1539	51.35	186	215.33	19.51	-16.6667	-13.6667
1540	51.39	185.5	214.92	10.99	-12	2.66667
1541	51.42	185.14	215	19.43	-21.3333	-2.66667
1542	51.45	184.5	214.92	11.85	-4	-12.6667
1543	51.49	184.38	214.54	29.16	31	-10.3333
1544	51.52	185.31	214.23	16.78	18	-5
1545	51.55	185.85	214.08	15.46	-15.6667	-7.66667
1546	51.59	185.38	213.85	2.31	0	-2.66667
1547	51.62	185.38	213.77	4.61	0	-5
1548	51.65	185.38	213.62	17.56	-17.6667	-8
1549	51.69	184.85	213.38	8.93	-9.33333	4
1550	51.72	184.57	213.5	4.79	-2.33333	-4.66667
1551	51.75	184.5	213.36	19.61	-21.6667	0.666667
1552	51.79	183.85	213.38	5.15	-5.33333	-2.33333
1553	51.82	183.69	213.31	4.61	0	-5.33333
1554	51.85	183.69	213.15	35.34	34.6667	-18.3333
1555	51.89	184.73	212.6	23.54	25.6667	-5.66667
1556	51.92	185.5	212.43	21.94	-24.3333	-1.66667
1557	51.95	184.77	212.38	5.98	-6.66667	-0.666667
1558	51.99	184.57	212.36	2.14	-2.33333	0
1559	52.02	184.5	212.36	5.58	-3.33333	-5.33333
1560	52.05	184.4	212.2	11.53	-11	-6.66667
1561	52.09	184.07	212	15.14	-16.6667	-2.33333
1562	52.12	183.57	211.93	14.98	-16.6667	0
1563	52.15	183.07	211.93	3.03	-2.33333	-2.33333
1564	52.19	183	211.86	18.41	16.6667	-12
1565	52.22	183.5	211.5	37.21	39.6667	-11.6667
1566	52.25	184.69	211.15	0	0	0
1567	52.29	184.69	211.15	5.86	-4	-5
1568	52.32	184.57	211	7.25	-6.33333	-5
1569	52.35	184.38	210.85	9.39	-10.3333	0.333333
1570	52.39	184.07	210.86	12.73	-11.3333	-8.66667
1571	52.42	183.73	210.6	12.76	-14	0.666667
1572	52.45	183.31	210.62	2.31	-2.66667	0
1573	52.49	183.23	210.62	12.92	-14.3333	-0.666667
1574	52.52	182.8	210.6	17.07	-19	0.666667
1575	52.55	182.23	210.62	8.15	6.66667	-6.33333
1576	52.59	182.43	210.43	43.4	43.3333	-21
1577	52.62	183.73	209.8	4.87	-5.33333	-0.333333
1578	52.65	183.57	209.79	6.02	5.33333	-4
1579	52.69	183.73	209.67	7.55	-7.66667	-3.33333
1580	52.72	183.5	209.57	15.58	-16.6667	4.66667
1581	52.75	183	209.71	6.9	-6.66667	-3.66667
1582	52.79	182.8	209.6	9.48	-10	-3.33333
1583	52.82	182.5	209.5	7.61	-7.66667	-3.33333
1584	52.85	182.27	209.4	17.22	-19.3333	-0.666667
1585	52.89	181.69	209.38	14.76	10.3333	-12.6667
1586	52.92	182	209	36.17	37.6667	-14.6667
1587	52.96	183.13	208.56	0	0	0
1588	52.99	183.13	208.56	1.87	0	-2
1589	53.02	183.13	208.5	8.3	-8.66667	-3.33333
1590	53.06	182.87	208.4	2	-2.33333	0
1591	53.09	182.8	208.4	9.62	-10	-3.66667
1592	53.12	182.5	208.29	15.58	-16.6667	-5
1593	53.16	182	208.14	7.44	-4.33333	-7
1594	53.19	181.87	207.93	18.09	-20	-2
1595	53.22	181.27	207.87	12.15	-13.3333	-2.33333
1596	53.26	180.87	207.8	31.59	33.3333	-11
1597	53.29	181.87	207.47	19.26	21	-3.66667
1598	53.32	182.5	207.36	3.03	2.33333	-2.33333
1599	53.36	182.57	207.29	6.87	-5.66667	-5.33333
1600	53.39	182.4	207.13	2.83	-2.33333	-2
1601	53.42	182.33	207.07	9.43	-3.33333	-10
1602	53.46	182.23	206.77	7.4	-7.66667	3
1603	53.49	182	206.86	15.58	-16.6667	-5
1604	53.52	181.5	206.71	14.98	-16.6667	0
1605	53.56	181	206.71	8.08	-6.66667	-6
1606	53.59	180.8	206.53	9.05	-10	-1
1607	53.62	180.5	206.5	29.82	31	-12
1608	53.66	181.43	206.14	21.51	23.6667	-2.33333
1609	53.69	182.14	206.07	3.03	-2.33333	-2.33333
1610	53.72	182.07	206	6.77	-2.33333	-7
1611	53.76	182	205.79	6.98	-6.66667	-4
1612	53.79	181.8	205.67	14.83	-16.3333	-1.66667
1613	53.82	181.31	205.62	7.88	-8	-4
1614	53.86	181.07	205.5	17.12	-19	0
1615	53.89	180.5	205.5	4.79	-2.33333	-4.66667
1616	53.92	180.43	205.36	17.86	-19.3333	-4.33333
1617	53.96	179.85	205.23	3.98	-4.66667	-0.666667
1618	53.99	179.71	205.21	42.65	45.3333	-14
1619	54.02	181.07	204.79	15.44	14.3333	-9.66667
1620	54.06	181.5	204.5	6.72	-6.33333	4
1621	54.09	181.31	204.62	12.16	-8	-11
1622	54.12	181.07	204.29	14.98	-16.6667	0
1623	54.16	180.57	204.29	5.36	4	-4.66667
1624	54.19	180.69	204.15	7.38	-6.33333	-5
1625	54.22	180.5	204	14.98	-16.6667	0
1626	54.26	180	204	14.98	-16.6667	0
1627	54.29	179.5	204	19.9	-21	-6.66667
1628	54.32	178.87	203.8	21	21	-10
1629	54.36	179.5	203.5	46.21	50	-12
1630	54.39	181	203.14	2.14	0	-2.33333
1631	54.42	181	203.07	7.32	-4.33333	-6.66667
1632	54.46	180.87	202.87	11.14	-12.3333	2
1633	54.49	180.5	202.93	9.12	-7.66667	-6.66667
1634	54.52	180.27	202.73	8.14	-9	2
1635	54.56	180	202.79	15.14	-16.6667	-2.66667
1636	54.59	179.5	202.71	8.6	-9	-3
1637	54.62	179.23	202.62	12.92	-14.3333	-0.666667
1638	54.66	178.8	202.6	2.83	-2.33333	-2.33333
1639	54.69	178.73	202.53	42.07	42.3333	-20
1640	54.72	180	201.93	17.26	19	2.33333
1641	54.76	180.57	202	10.39	3.33333	-11
1642	54.79	180.67	201.67	5.75	-5.66667	-3.33333
1643	54.82	180.5	201.57	13.28	-14.6667	-2.33333
1644	54.86	180.06	201.5	5.95	-6.33333	1
1645	54.89	179.87	201.53	8.9	-10	-1
1646	54.92	179.57	201.5	10.41	-10	-5.66667
1647	54.96	179.27	201.33	2	-2.33333	0
1648	54.99	179.2	201.33	15.23	-17	-0.666667
1649	55.02	178.69	201.31	27.72	27	-15
1650	55.06	179.5	200.86	24.7	27	-5.66667
1651	55.09	180.31	200.69	6.81	6.33333	-4
1652	55.12	180.5	200.57	6.42	0	-7
1653	55.16	180.5	200.36	13.12	-14.6667	0.666667
1654	55.19	180.06	200.38	14.73	-16.3333	-0.666667
1655	55.22	179.57	200.36	4.28	0	-5
1656	55.26	179.57	200.21	39.82	35.6667	-26
1657	55.29	180.64	199.43	21.56	22.3333	-9.33333
1658	55.32	181.31	199.15	2.31	0	2.66667
1659	55.36	181.31	199.23	7.46	-3.33333	-7.66667
1660	55.39	181.21	199	7.46	3.33333	-7.66667
1661	55.42	181.31	198.77	16.3	-18	-2.66667
1662	55.46	180.77	198.69	6.9	-4.33333	-6.33333
1663	55.49	180.64	198.5	4.79	-4.66667	-2.33333
1664	55.52	180.5	198.43	8.51	-7.66667	-5.33333
1665	55.56	180.27	198.27	12.65	-14	-1.33333
1666	55.59	179.85	198.23	36.35	38.3333	-12.3333
1667	55.62	181	197.86	23.15	21.3333	-14.3333
1668	55.66	181.64	197.43	4.79	-2.33333	-4.66667
1669	55.69	181.57	197.29	14.31	7.66667	-14
1670	55.72	181.8	196.87	13.4	-13.3333	6.66667
1671	55.76	181.4	197.07	2	-2.33333	0
1672	55.79	181.33	197.07	10.19	-11	-2.33333
1673	55.82	181	197	13.02	-14.3333	-2.33333
1674	55.86	180.57	196.93	6.84	-6.33333	-4
1675	55.89	180.38	196.81	10.09	-10.6667	-4
1676	55.92	180.06	196.69	7.89	-8.66667	-0.666667
1677	55.96	179.8	196.67	11.22	-12.3333	1.33333
1678	55.99	179.43	196.71	19.15	-21	-3.66667
1679	56.02	178.8	196.6	4.47	-4.33333	-2.33333
1680	56.06	178.67	196.53	5.9	-5.66667	-3.33333
1681	56.09	178.5	196.43	31.82	33.3333	-12
1682	56.12	179.5	196.07	15.58	16.6667	-4.66667
1683	56.16	180	195.93	8.22	-7.66667	5
1684	56.19	179.77	196.08	8.37	-1.33333	-9.33333
1685	56.23	179.73	195.8	8.43	-7.66667	-5.33333
1686	56.26	179.5	195.64	7.11	-7.66667	-1.33333
1687	56.29	179.27	195.6	13.99	-15.6667	0
1688	56.33	178.8	195.6	9.48	-10	-3.33333
1689	56.36	178.5	195.5	15.58	-16.6667	-4.66667
1690	56.39	178	195.36	6.58	6.66667	-3
1691	56.43	178.2	195.27	13.55	10	-11.3333
1692	56.46	178.5	194.93	33.85	35.6667	-12
1693	56.49	179.57	194.57	9.88	-8.66667	6.66667
1694	56.53	179.31	194.77	9.92	6.33333	-9
1695	56.56	179.5	194.5	0	0	0
1696	56.59	179.5	194.5	10.29	-10	-5.66667
1697	56.63	179.2	194.33	6.98	-6.66667	-4
1698	56.66	179	194.21	7.45	-6.66667	-4.66667
1699	56.69	178.8	194.07	16.48	-17.6667	4.33333
1700	56.73	178.27	194.2	9.99	-9	-6.66667
1701	56.76	178	194	8.48	-6.66667	-6.66667
1702	56.79	177.8	193.8	30.56	33.3333	-6.66667
1703	56.83	178.8	193.6	22.2	23.3333	-8
1704	56.86	179.5	193.36	0	0	0
1705	56.89	179.5	193.36	2.14	0	-2.33333
1706	56.93	179.5	193.29	14.98	-16.6667	0
1707	56.96	179	193.29	7.97	-7.66667	-4.66667
1708	56.99	178.77	193.15	2.31	-2.66667	0
1709	57.03	178.69	193.15	13.02	-14	-2.66667
1710	57.06	178.27	193.07	13.4	-13.3333	-6.66667
1711	57.09	177.87	192.87	2.83	-2.33333	2
1712	57.13	177.8	192.93	10.76	-4.33333	-11
1713	57.16	177.67	192.6	48.98	53.3333	-11
1714	57.19	179.27	192.27	4	0	4.33333
1715	57.23	179.27	192.4	4	0	-4.33333
1716	57.26	179.27	192.27	6.93	-6.66667	-4.33333
1717	57.29	179.07	192.14	4.28	-4.66667	0
1718	57.33	178.93	192.14	13.71	-12	-9.33333
1719	57.36	178.57	191.86	48.91	50	-21.6667
1720	57.39	180.07	191.21	18.7	20.6667	-2
1721	57.43	180.69	191.15	0	0	0
1722	57.46	180.69	191.15	7.38	-6.33333	-5
1723	57.49	180.5	191	7.38	6.33333	-5
1724	57.53	180.69	190.85	11.75	-12.6667	-2.66667
1725	57.56	180.31	190.77	9.59	-10.3333	3
1726	57.59	180	190.86	12.72	2	-14
1727	57.63	180.06	190.44	9.9	-11	1
1728	57.66	179.73	190.47	14.13	-15.3333	-2.33333
1729	57.69	179.27	190.4	17.31	-19.3333	2
1730	57.73	178.69	190.46	7.97	-8.66667	-1
1731	57.76	178.43	190.43	12.84	-14.3333	0
1732	57.79	178	190.43	10.75	-7.66667	-9.33333
1733	57.83	177.77	190.15	9.66	7.66667	-7.33333
1734	57.86	178	189.93	40.3	43.6667	-10.3333
1735	57.89	179.31	189.62	6.92	0	7.66667
1736	57.93	179.31	189.85	13.78	6.33333	-14
1737	57.96	179.5	189.43	8.03	-6.33333	6.33333
1738	57.99	179.31	189.62	10.49	-8	-8.66667
1739	58.03	179.07	189.36	9.18	-10	-1.66667
1740	58.06	178.77	189.31	39.28	41	-15
1741	58.09	180	188.86	29.48	30.6667	-12
1742	58.13	180.92	188.5	10.35	-11.6667	0
1743	58.16	180.57	188.5	2.14	0	-2.33333
1744	58.19	180.57	188.43	10.15	6.66667	-9.33333
1745	58.23	180.77	188.15	8.98	-9	4.66667
1746	58.26	180.5	188.29	10.7	0	-12
1747	58.29	180.5	187.93	22	-24.3333	2.33333
1748	58.33	179.77	188	9.13	-9	-4.66667
1749	58.36	179.5	187.86	13.02	-14.3333	-2.33333
1750	58.39	179.07	187.79	42.65	45.3333	-14.3333
1751	58.43	180.43	187.36	27.93	30	-7.66667
1752	58.46	181.33	187.13	8.18	8	-4.33333
1753	58.49	181.57	187	2.14	0	-2.33333
1754	58.53	181.57	186.93	9.23	-8.66667	-5.33333
1755	58.56	181.31	186.77	7.56	-8	3
1756	58.59	181.07	186.86	15.44	-14.3333	-9.66667
1757	58.63	180.64	186.57	4.28	-4.66667	0
1758	58.66	180.5	186.57	4.28	0	-4.66667
1759	58.69	180.5	186.43	19	-21	-1
1760	58.73	179.87	186.4	11.6	6.66667	-11
1761	58.76	180.07	186.07	45.76	50	-9.33333
1762	58.79	181.57	185.79	12.84	14.3333	0
1763	58.83	182	185.79	0	0	0
1764	58.86	182	185.79	9.74	-9	-6.33333
1765	58.89	181.73	185.6	0	0	0
1766	58.93	181.73	185.6	9.61	-10	-3.33333
1767	58.96	181.43	185.5	10.22	-5.33333	-10
1768	58.99	181.27	185.2	14.94	-16.6667	1
1769	59.03	180.77	185.23	10.34	-11.3333	2
1770	59.06	180.43	185.29	9.57	4.66667	-9.66667
1771	59.09	180.57	185	40.08	43.3333	-11
1772	59.13	181.87	184.67	11.99	13.3333	0
1773	59.16	182.27	184.67	7.69	-6.66667	-5.66667
1774	59.19	182.07	184.5	6.83	-6.66667	3.33333
1775	59.23	181.87	184.6	6.83	6.66667	-3.33333
1776	59.26	182.07	184.5	10.18	-11.3333	1
1777	59.29	181.73	184.53	12.99	-14	3
1778	59.33	181.31	184.62	10.79	-10.3333	-6.33333
1779	59.36	181	184.43	2.14	0	-2.33333
1780	59.4	181	184.36	15.14	-16.6667	-2.33333
1781	59.43	180.5	184.29	21.98	23.3333	-7.33333
1782	59.46	181.2	184.07	45.56	49	-13.3333
1783	59.5	182.67	183.67	14.41	-13.3333	8.66667
1784	59.53	182.27	183.93	7.51	5.66667	-6
1785	59.56	182.44	183.75	2.16	2	1.33333
1786	59.6	182.5	183.79	15.25	-7.66667	-15.3333
1787	59.63	182.27	183.33	8.17	-6.66667	-6.33333
1788	59.66	182.07	183.14	38.1	41.3333	-9.66667
1789	59.7	183.31	182.85	11.75	11	-7
1790	59.73	183.64	182.64	3.88	4.33333	-0.666667
1791	59.76	183.77	182.62	5.13	-4.33333	-4
1792	59.8	183.64	182.5	3.03	-2.33333	-2.33333
1793	59.83	183.57	182.43	3.03	-2.33333	-2.33333
1794	59.86	183.5	182.36	5.68	-5.66667	-3
1795	59.9	183.33	182.27	2.83	-2	-2.33333
1796	59.93	183.27	182.2	14.94	-16.6667	1
1797	59.96	182.77	182.23	9.38	-9	-5.33333
1798	60	182.5	182.07	15.58	16.6667	-4.66667
1799	60.03	183	181.93	41.13	42.3333	-17.6667
1800	60.06	184.27	181.4	7.11	7.66667	-1.33333
1801	60.1	184.5	181.36	0	0	0
1802	60.13	184.5	181.36	8.43	-7.66667	-5.33333
1803	60.16	184.27	181.2	7.01	-6.66667	-4.33333
1804	60.2	184.07	181.07	4.79	-4.66667	-2.33333
1805	60.23	183.93	181	13.02	-14.3333	-2.33333
1806	60.26	183.5	180.93	7.31	-7.66667	2.33333
1807	60.3	183.27	181	8.27	-9	-2.33333
1808	60.33	183	180.93	7.13	-6.66667	-4.33333
1809	60.36	182.8	180.8	9	-10	-0.333333
1810	60.4	182.5	180.79	13.44	-14.6667	-3.33333
1811	60.43	182.06	180.69	6.43	-6.33333	-3
1812	60.46	181.87	180.6	7.99	-9	0
1813	60.5	181.6	180.6	18.23	-20	-3.33333
1814	60.53	181	180.5	8.54	-9	3.33333
1815	60.56	180.73	180.6	9.36	-9.66667	-3.33333
1816	60.6	180.44	180.5	13.11	-14.6667	0
1817	60.63	180	180.5	10.43	-11	3.33333
1818	60.66	179.67	180.6	17.19	-15.6667	-11
1819	60.7	179.2	180.27	30.04	33.3333	-2.33333
1820	60.73	180.2	180.2	17.45	19	-4
1821	60.76	180.77	180.08	8.05	7.66667	4.33333
1822	60.8	181	180.21	8.05	-7.66667	-4.33333
1823	60.83	180.77	180.08	0	0	0
1824	60.86	180.77	180.08	14.76	-13	-10.3333
1825	60.9	180.38	179.77	2.31	-2.33333	0
1826	60.93	180.31	179.77	14.16	-14.6667	-5.66667
1827	60.96	179.87	179.6	11.39	-12.3333	-3.33333
1828	61	179.5	179.5	8.15	-9	-1.33333
1829	61.03	179.23	179.46	9.91	-3	-10.6667
1830	61.06	179.14	179.14	36.66	39	-12.3333
1831	61.1	180.31	178.77	29.97	30.6667	-13
1832	61.13	181.23	178.38	7.08	-7.66667	-1.66667
1833	61.16	181	178.33	14.78	-2.66667	-16
1834	61.2	180.92	177.85	13.49	-14	5
1835	61.23	180.5	178	10.87	6.33333	-10.3333
1836	61.26	180.69	177.69	18.27	-20.3333	-0.666667
1837	61.3	180.08	177.67	9.9	-10.3333	3.33333
1838	61.33	179.77	177.77	13.01	-9	-11.3333
1839	61.36	179.5	177.43	24.41	21.3333	-16.6667
1840	61.4	180.14	176.93	41.92	39	-26
1841	61.43	181.31	176.15	7.38	6.33333	-5
1842	61.46	181.5	176	12.11	-9.66667	-9.66667
1843	61.5	181.21	175.71	4.79	-2.33333	-4.66667
1844	61.53	181.14	175.57	6.69	-4.66667	-5.66667
1845	61.56	181	175.4	16.92	-18	-5.66667
1846	61.6	180.46	175.23	5.15	-5	-2.66667
1847	61.63	180.31	175.15	6.76	-5.66667	-5
1848	61.66	180.14	175	10.47	-11.3333	2.33333
1849	61.7	179.8	175.07	19.8	-22	-2.33333
1850	61.73	179.14	175	6.05	-4.66667	-4.66667
1851	61.76	179	174.86	9.59	-10.3333	-3
1852	61.8	178.69	174.77	8.76	-8.66667	-4.33333
1853	61.83	178.43	174.64	6.7	-6.66667	-3.33333
1854	61.86	178.23	174.54	24.27	-26.6667	-3.66667
1855	61.9	177.43	174.43	32.75	35.6667	-7.33333
1856	61.93	178.5	174.21	20.19	19	-11.6667
1857	61.96	179.07	173.86	0	0	0
1858	62	179.07	173.86	2.14	-2.33333	0
1859	62.03	179	173.86	13.71	-12	-9.66667
1860	62.06	178.64	173.57	4.79	-2.33333	-4.66667
1861	62.1	178.57	173.43	7.19	-8	-1
1862	62.13	178.33	173.4	47	48	-21
1863	62.16	179.77	172.77	23.34	24.3333	-9
1864	62.2	180.5	172.5	3.03	2.33333	-2.33333
1865	62.23	180.57	172.43	4.79	-2.33333	-4.66667
1866	62.26	180.5	172.29	17.18	-19	-3
1867	62.3	179.93	172.2	4.47	-4.33333	-2.33333
1868	62.33	179.8	172.13	9.31	-10	2.66667
1869	62.36	179.5	172.21	14.36	-14.3333	-7
1870	62.4	179.07	172	4.34	4.33333	-2.33333
1871	62.43	179.2	171.93	12.79	-11	-8.66667
1872	62.46	178.87	171.67	36.57	37.6667	-15.3333
1873	62.5	180	171.21	30.27	33.3333	-4.66667
1874	62.53	181	171.07	2.14	0	-2.33333
1875	62.57	181	171	2.14	0	-2.33333
1876	62.6	181	170.93	25.78	-28.6667	-2.33333
1877	62.63	180.14	170.86	3.03	-2.33333	-2.33333
1878	62.67	180.07	170.79	3.03	-2.33333	-2.66667
1879	62.7	180	170.71	6.9	-6.66667	-3.66667
1880	62.73	179.8	170.6	17.07	-19	0.666667
1881	62.77	179.23	170.62	8.15	6.66667	-6.33333
1882	62.8	179.43	170.43	40.58	43.3333	-12
1883	62.83	180.73	170.07	9	9	-4.66667
1884	62.87	181	169.93	2.14	2.33333	0
1885	62.9	181.07	169.93	3.03	-2.33333	-2.33333
1886	62.93	181	169.86	2.14	0	-2.33333
1887	62.97	181	169.79	6.98	-6.66667	-4
1888	63	180.8	169.67	12.2	-12.3333	-5.66667
1889	63.03	180.43	169.5	14.36	-14.3333	7
1890	63.07	180	169.71	16.3	-16.6667	-7
1891	63.1	179.5	169.5	2.14	-2.33333	0
1892	63.13	179.43	169.5	27.42	28	-12.3333
1893	63.17	180.27	169.13	32.22	35.3333	-4.33333
1894	63.2	181.33	169	2	0	2.33333
1895	63.23	181.33	169.07	2.83	-2	-2.33333
1896	63.27	181.27	169	8.27	-9	-2.33333
1897	63.3	181	168.93	6.42	0	-7.33333
1898	63.33	181	168.71	16.3	-16.6667	-7
1899	63.37	180.5	168.5	9.48	-10	3.33333
1900	63.4	180.2	168.6	6.9	-6.66667	3.66667
1901	63.43	180	168.71	16.3	-16.6667	-7
1902	63.47	179.5	168.5	4.79	2.33333	-4.66667
1903	63.5	179.57	168.36	44.7	47.6667	-14.3333
1904	63.53	181	167.93	18.8	21	-1.66667
1905	63.57	181.63	167.88	16.67	-18.6667	1.66667
1906	63.6	181.07	167.93	6.42	0	-7.33333
1907	63.63	181.07	167.71	2.14	-2.33333	0
1908	63.67	181	167.71	6.74	-4.33333	-6
1909	63.7	180.87	167.53	13.17	-14.6667	-1
1910	63.73	180.43	167.5	11.13	-12.3333	-2
1911	63.77	180.06	167.44	7.95	-8.66667	-1.33333
1912	63.8	179.8	167.4	11.65	-12.3333	-3.66667
1913	63.83	179.43	167.29	24.03	25.6667	-7.33333
1914	63.87	180.2	167.07	30.23	33.3333	-4.66667
1915	63.9	181.2	166.93	7.99	0	-8.66667
1916	63.93	181.2	166.67	2	0	-2.33333
1917	63.97	181.2	166.6	6.13	-6.66667	1.33333
1918	64	181	166.64	14.36	-14.3333	-7
1919	64.03	180.57	166.43	4.79	-4.66667	2.33333
1920	64.07	180.43	166.5	11.13	-12.3333	-2
1921	64.1	180.06	166.44	9.61	-9.66667	-4.33333
1922	64.13	179.77	166.31	10.23	-11.3333	-0.666667
1923	64.17	179.43	166.29	6.87	-7.66667	-0.666667
1924	64.2	179.2	166.27	16.78	16.3333	-9
1925	64.23	179.69	166	34.14	37	-9
1926	64.27	180.8	165.73	0	0	0
1927	64.3	180.8	165.73	4	-4.33333	0
1928	64.33	180.67	165.73	6.96	-5.66667	-5.33333
1929	64.37	180.5	165.57	19	-21	1
1930	64.4	179.87	165.6	2.83	-2.33333	-2.33333
1931	64.43	179.8	165.53	9.05	-10	-1
1932	64.47	179.5	165.5	8.59	-7.66667	-5.66667
1933	64.5	179.27	165.33	14.93	-16.6667	-0.666667
1934	64.53	178.77	165.31	2.31	0	-2.66667
1935	64.57	178.77	165.23	43.16	47.6667	-5.33333
1936	64.6	180.2	165.07	2.83	2.33333	-2.33333
1937	64.63	180.27	165	2	0	-2.33333
1938	64.67	180.27	164.93	10.34	-9	-7.33333
1939	64.7	180	164.71	2.14	0	2.66667
1940	64.73	180	164.79	8.75	-9	-4
1941	64.77	179.73	164.67	15.14	-16.6667	-1.66667
1942	64.8	179.23	164.62	12.92	-14.3333	-0.666667
1943	64.83	178.8	164.6	6.9	-7.66667	-1
1944	64.87	178.57	164.57	10.29	-11.3333	1.66667
1945	64.9	178.23	164.62	13.14	-14.3333	-3
1946	64.93	177.8	164.53	0	0	0
1947	64.97	177.8	164.53	17.87	17.6667	-8.66667
1948	65	178.33	164.27	8.59	5.66667	7.66667
1949	65.03	178.5	164.5	10.7	-12	0
1950	65.07	178.14	164.5	4.79	-4.66667	2.33333
1951	65.1	178	164.57	9.31	-10.3333	1.66667
1952	65.13	177.69	164.62	20.79	-23	-1.66667
1953	65.17	177	164.57	22.51	-24.3333	5.33333
1954	65.2	176.27	164.73	15.32	-16.6667	-3.66667
1955	65.23	175.77	164.62	23.31	-25.6667	-4
1956	65.27	175	164.5	2.14	0	2.33333
1957	65.3	175	164.57	23.99	-26.6667	1
1958	65.33	174.2	164.6	6.7	-6.66667	-3.33333
1959	65.37	174	164.5	17.26	-19	2.33333
1960	65.4	173.43	164.57	13.54	-14.3333	-4.66667
1961	65.43	173	164.43	21.99	24.3333	-1
1962	65.47	173.73	164.4	25.97	29	0
1963	65.5	174.6	164.4	5.95	-5.66667	3.33333
1964	65.53	174.43	164.5	14.36	-14.3333	-7
1965	65.57	174	164.29	13.54	-14.3333	4.66667
1966	65.6	173.57	164.43	4.28	-4.66667	0
1967	65.63	173.43	164.43	13.02	-14.3333	2.33333
1968	65.67	173	164.5	0	0	0
1969	65.7	173	164.5	30.65	33.3333	7
1970	65.73	174	164.71	9.33	7.66667	7
1971	65.77	174.23	164.92	0	0	0
1972	65.8	174.23	164.92	19.89	-22	2.66667
1973	65.84	173.57	165	2.14	-2.33333	0
1974	65.87	173.5	165	15.19	-16.6667	-2.66667
1975	65.9	173	164.92	13.08	-14.3333	2.66667
1976	65.94	172.57	165	4.79	-4.66667	2.33333
1977	65.97	172.43	165.07	6.85	-7.66667	0
1978	66	172.2	165.07	24.08	26.6667	2.33333
1979	66.04	173	165.14	23.45	25.6667	-4.66667
1980	66.07	173.77	165	0	0	0
1981	66.1	173.77	165	8.35	-9	-2.33333
1982	66.14	173.5	164.93	8.07	-9	-0.333333
1983	66.17	173.23	164.92	6.92	-7.66667	0.333333
1984	66.2	173	164.93	7.24	-7.66667	2.33333
1985	66.24	172.77	165	11.07	-11.3333	-4.66667
1986	66.27	172.43	164.86	12.84	-14.3333	0
1987	66.3	172	164.86	7.05	-6.66667	-4.33333
1988	66.34	171.8	164.73	2	-2.33333	0
1989	66.37	171.73	164.73	38.6	42.3333	-7.66667
1990	66.4	173	164.5	7.73	7.66667	4
1991	66.44	173.23	164.62	0	0	0
1992	66.47	173.23	164.62	7.73	-7.66667	-4
1993	66.5	173	164.5	2.14	0	-2.33333
1994	66.54	173	164.43	4.28	0	-4.66667
1995	66.57	173	164.29	20.03	-22.3333	1.33333
1996	66.6	172.33	164.33	10.39	-11	3.33333
1997	66.64	172	164.43	0	0	0
1998	66.67	172	164.43	30.05	-33.3333	-2.33333
1999	66.7	171	164.36	36.06	40	-3
2000	66.74	172.2	164.27	29.97	33.3333	0
[truncated: 24,972 more rows]
