# Supplementary material for: Statistical Mechanics of Zooplankton
Source: PLoS One. 2015 Aug 13;10(8):e0135258. doi: 10.1371/journal.pone.0135258 (PMC4535848; doi:10.1371/journal.pone.0135258)
Supplement: S1 Data Files — Information on the file contents and the data format is contained. (ZIP) [file pone.0135258.s001.zip › raw data vibrio/exp27.txt]

1	0.03	46	114	33.51	-16.66666667	-33.33333333
2	0.07	45.5	113	0	0	0
3	0.1	45.5	113	57.57	50	40
4	0.13	47	114.2	16.14	-16.66666667	-6.666666667
5	0.17	46.5	114	25.85	27.66666667	7.333333333
6	0.2	47.33	114.22	3.33	0	3.666666667
7	0.23	47.33	114.33	13.27	-11	10
8	0.27	47	114.63	15.45	-16.66666667	4
9	0.3	46.5	114.75	7.49	0	8.333333333
10	0.33	46.5	115	0	0	0
11	0.37	46.5	115	0	0	0
12	0.4	46.5	115	8.97	-9.333333333	-3.666666667
13	0.43	46.22	114.89	16.6	16.33333333	8.333333333
14	0.47	46.71	115.14	46.31	43	28.66666667
15	0.5	48	116	7.45	7.333333333	-3.666666667
16	0.53	48.22	115.89	3.33	0	-3.666666667
17	0.57	48.22	115.78	9.99	0	11
18	0.6	48.22	116.11	21.9	-24	-3.666666667
19	0.63	47.5	116	6	-5.666666667	3.666666667
20	0.67	47.33	116.11	0	0	0
21	0.7	47.33	116.11	0	0	0
22	0.73	47.33	116.11	25.2	-27.66666667	-3.666666667
23	0.77	46.5	116	0	0	0
24	0.8	46.5	116	6	-5.666666667	3.666666667
25	0.83	46.33	116.11	0	0	0
26	0.87	46.33	116.11	0	0	0
27	0.9	46.33	116.11	34.28	33.33333333	18.66666667
28	0.93	47.33	116.67	31.98	22.33333333	27.66666667
29	0.97	48	117.5	8.32	-7.333333333	-5.666666667
30	1	47.78	117.33	0	0	0
31	1.03	47.78	117.33	9.71	-9.333333333	5.666666667
32	1.07	47.5	117.5	0	0	0
33	1.1	47.5	117.5	9.63	-7.666666667	7.666666667
34	1.13	47.27	117.73	5.96	-6.333333333	-2
35	1.17	47.08	117.67	7.27	6.333333333	5
36	1.2	47.27	117.82	24.11	14.33333333	22.66666667
37	1.23	47.7	118.5	31.08	24.66666667	24
38	1.27	48.44	119.22	0	0	0
39	1.3	48.44	119.22	3.33	0	3.666666667
40	1.33	48.44	119.33	14.13	11.33333333	11.33333333
41	1.37	48.78	119.67	0	0	0
42	1.4	48.78	119.67	12.37	-12.66666667	-5.666666667
43	1.43	48.4	119.5	20.98	-23.33333333	0
44	1.47	47.7	119.5	3	-3.333333333	0
45	1.5	47.6	119.5	5.99	-6.666666667	0
46	1.53	47.4	119.5	0	0	0
47	1.57	47.4	119.5	16.11	-17	5.666666667
48	1.6	46.89	119.67	15.48	-16.33333333	-5.666666667
49	1.64	46.4	119.5	3	0	3.333333333
50	1.67	46.4	119.6	7.08	-6	-5.333333333
51	1.7	46.22	119.44	16.65	-14.66666667	11.33333333
52	1.74	45.78	119.78	11.56	-12.66666667	-2.666666667
53	1.77	45.4	119.7	0	0	0
54	1.8	45.4	119.7	14.98	-13.33333333	10
55	1.84	45	120	20.1	-20	-10
56	1.87	44.4	119.7	31.1	27.33333333	21
57	1.9	45.22	120.33	30.15	33.33333333	3.666666667
58	1.94	46.22	120.44	7.08	6	5.333333333
59	1.97	46.4	120.6	10.81	-10	6.666666667
60	2	46.1	120.8	9.68	-10.66666667	-0.666666667
61	2.04	45.78	120.78	3.33	-3.666666667	0
62	2.07	45.67	120.78	12.44	-13.33333333	4.333333333
63	2.1	45.27	120.91	5.85	-5.666666667	3
64	2.14	45.1	121	3	-3.333333333	0
65	2.17	45	121	0	0	0
66	2.2	45	121	7.45	-7.333333333	3.666666667
67	2.24	44.78	121.11	37.97	33.33333333	26
68	2.27	45.78	121.89	10.21	10.66666667	3.666666667
69	2.3	46.1	122	12.19	7.666666667	11
70	2.34	46.33	122.33	3.33	-3.666666667	0
71	2.37	46.22	122.33	0	0	0
72	2.4	46.22	122.33	10.06	-10.33333333	4
73	2.44	45.91	122.45	12.34	-13.66666667	1.666666667
74	2.47	45.5	122.5	3	-3.333333333	0
75	2.5	45.4	122.5	9.48	-10	3.333333333
76	2.54	45.1	122.6	3	0	3.333333333
77	2.57	45.1	122.7	11.19	-10.66666667	6.333333333
78	2.6	44.78	122.89	0	0	0
79	2.64	44.78	122.89	15.15	-17	0.666666667
80	2.67	44.27	122.91	0	0	0
81	2.7	44.27	122.91	27.24	-30.33333333	0
82	2.74	43.36	122.91	0	0	0
83	2.77	43.36	122.91	2.72	-3	0
84	2.8	43.27	122.91	0	0	0
85	2.84	43.27	122.91	30.46	30.33333333	15
86	2.87	44.18	123.36	20.04	20	10.33333333
87	2.9	44.78	123.67	0	0	0
88	2.94	44.78	123.67	7.45	3.666666667	7.333333333
89	2.97	44.89	123.89	7.15	3.666666667	7
90	3	45	124.1	22	-24.33333333	-3.333333333
91	3.04	44.27	124	0	0	0
92	3.07	44.27	124	7.92	-5.666666667	6.666666667
93	3.1	44.1	124.2	4.24	-3.333333333	-3.333333333
94	3.14	44	124.1	9.48	-10	3.333333333
95	3.17	43.7	124.2	15.87	-17.33333333	-3.666666667
96	3.2	43.18	124.09	11.56	-9	9
97	3.24	42.91	124.36	0	0	0
98	3.27	42.91	124.36	7.32	-8	-1
99	3.3	42.67	124.33	13.32	-15	0
100	3.34	42.22	124.33	9.43	-10.33333333	1
101	3.37	41.91	124.36	7.44	-8	2
102	3.4	41.67	124.42	5.58	-3	5.333333333
103	3.44	41.58	124.58	4.3	-2.666666667	4
104	3.47	41.5	124.7	18.23	20	3.333333333
105	3.5	42.1	124.8	35.58	39.66666667	2
106	3.54	43.29	124.86	0	0	0
107	3.57	43.29	124.86	0	0	0
108	3.6	43.29	124.86	11.03	1.333333333	12
109	3.64	43.33	125.22	3.33	-3.666666667	0
110	3.67	43.22	125.22	14.89	-14.66666667	-7.333333333
111	3.7	42.78	125	0	0	0
112	3.74	42.78	125	16.98	-18.66666667	3.666666667
113	3.77	42.22	125.11	3.33	0	3.666666667
114	3.8	42.22	125.22	7.06	-7.333333333	2.666666667
115	3.84	42	125.3	27.36	26	16
116	3.87	42.78	125.78	22.65	24	7.333333333
117	3.9	43.5	126	18.61	20.33333333	3.666666667
118	3.94	44.11	126.11	8.58	-3.666666667	9
119	3.97	44	126.38	3.75	0	4
120	4	44	126.5	6.86	-7.333333333	-2
121	4.04	43.78	126.44	9.54	-9.333333333	5.333333333
122	4.07	43.5	126.6	12.01	-9.333333333	9.666666667
123	4.1	43.22	126.89	0	0	0
124	4.14	43.22	126.89	4.95	-4	3.666666667
125	4.17	43.1	127	4.24	-3.333333333	3.333333333
126	4.2	43	127.1	0	0	0
127	4.24	43	127.1	30.56	-33.33333333	-6.666666667
128	4.27	42	126.9	3	0	3.333333333
129	4.3	42	127	14.98	-16.66666667	0
130	4.34	41.5	127	25.41	24	14.66666667
131	4.37	42.22	127.44	32.83	29.33333333	22
132	4.4	43.1	128.1	3	0	3.333333333
133	4.44	43.1	128.2	10.13	7.666666667	8
134	4.47	43.33	128.44	6.83	5.666666667	5.333333333
135	4.5	43.5	128.6	5.38	-5.666666667	2.333333333
136	4.54	43.33	128.67	14.89	-14.66666667	7.333333333
137	4.57	42.89	128.89	0	0	0
138	4.6	42.89	128.89	6.66	-7.333333333	0
139	4.64	42.67	128.89	6	-5.666666667	3.666666667
140	4.67	42.5	129	14.98	-16.66666667	0
141	4.7	42	129	0	0	0
142	4.74	42	129	21.97	-24.33333333	-3
143	4.77	41.27	128.91	8.62	-9	3
144	4.8	41	129	0	0	0
145	4.84	41	129	44.55	36.66666667	33.33333333
146	4.87	42.1	130	21.38	22.66666667	7.333333333
147	4.91	42.78	130.22	3.33	0	3.666666667
148	4.94	42.78	130.33	7.3	-6	5.666666667
149	4.97	42.6	130.5	3	-3.333333333	0
150	5.01	42.5	130.5	3	0	3.333333333
151	5.04	42.5	130.6	19.07	-20.33333333	6
152	5.07	41.89	130.78	0	0	0
153	5.11	41.89	130.78	4.71	-3.666666667	3.666666667
154	5.14	41.78	130.89	3.33	-3.666666667	0
155	5.17	41.67	130.89	11.82	-13.33333333	0.666666667
156	5.21	41.27	130.91	8.62	-9	3
157	5.24	41	131	21.97	-24.33333333	-3
158	5.27	40.27	130.91	5.02	4.333333333	-3.666666667
159	5.31	40.4	130.8	16.95	-13.33333333	13.33333333
160	5.34	40	131.2	42.05	40.66666667	23
161	5.37	41.22	131.89	23.25	16	20.33333333
162	5.41	41.7	132.5	0	0	0
163	5.44	41.7	132.5	2.86	2.666666667	-2
164	5.47	41.78	132.44	11.31	-9.333333333	8.666666667
165	5.51	41.5	132.7	0	0	0
166	5.54	41.5	132.7	13.4	-13.33333333	6.666666667
167	5.57	41.1	132.9	0	0	0
168	5.61	41.1	132.9	12.99	-14.33333333	-0.333333333
169	5.64	40.67	132.89	0	0	0
170	5.67	40.67	132.89	17.31	-19	3.666666667
171	5.71	40.1	133	3	-3.333333333	0
172	5.74	40	133	6.66	-7.333333333	0
173	5.77	39.78	133	23.31	-26	0
174	5.81	39	133	21.19	16.66666667	16.66666667
175	5.84	39.5	133.5	23.41	20	16.66666667
176	5.87	40.1	134	30.85	30	16.66666667
177	5.91	41	134.5	3.75	-4	0
178	5.94	40.88	134.5	8.82	-3.333333333	9.333333333
179	5.97	40.78	134.78	5.43	-5	3.333333333
180	6.01	40.63	134.88	5.3	-4.333333333	4
181	6.04	40.5	135	0	0	0
182	6.07	40.5	135	21.9	-24	3.666666667
183	6.11	39.78	135.11	7.45	-3.666666667	7.333333333
184	6.14	39.67	135.33	11.3	-9	9
185	6.17	39.4	135.6	12.36	-13.33333333	-3.333333333
186	6.21	39	135.5	0	0	0
187	6.24	39	135.5	0	0	0
188	6.27	39	135.5	23.37	-26	-2
189	6.31	38.22	135.44	6.86	-7.333333333	2
190	6.34	38	135.5	3.75	0	4.333333333
191	6.37	38	135.63	23.34	-26	1.333333333
192	6.41	37.22	135.67	6.78	-7.333333333	-1.333333333
193	6.44	37	135.63	10.34	-7.333333333	8.666666667
194	6.47	36.78	135.89	13.32	14.66666667	0
195	6.51	37.22	135.89	34.28	33.33333333	18.33333333
196	6.54	38.22	136.44	12.51	2.333333333	14
197	6.57	38.29	136.86	7.72	7	4.666666667
198	6.61	38.5	137	6	-5.666666667	3.666666667
199	6.64	38.33	137.11	15.2	-15.66666667	6
200	6.67	37.86	137.29	7.72	4.666666667	7
201	6.71	38	137.5	15.45	-16.66666667	-4
202	6.74	37.5	137.38	8.58	-9.333333333	2
203	6.77	37.22	137.44	6.86	-7.333333333	2
204	6.81	37	137.5	10.66	-7.333333333	9.333333333
205	6.84	36.78	137.78	8.82	-9.333333333	3.333333333
206	6.87	36.5	137.88	23.99	21	16.66666667
207	6.91	37.13	138.38	31.79	25.33333333	24.33333333
208	6.94	37.89	139.11	0	0	0
209	6.97	37.89	139.11	15.76	3.666666667	17.33333333
210	7.01	38	139.63	0	0	0
211	7.04	38	139.63	18.73	-16.66666667	12.33333333
212	7.07	37.5	140	0	0	0
213	7.11	37.5	140	8.32	-9.333333333	0
214	7.14	37.22	140	12.01	-11	7.333333333
215	7.17	36.89	140.22	12.01	-13	-3
216	7.21	36.5	140.13	0	0	0
217	7.24	36.5	140.13	5.78	-5.666666667	3
218	7.27	36.33	140.22	10.99	-11	5.333333333
219	7.31	36	140.38	8.08	-7.333333333	-5.333333333
220	7.34	35.78	140.22	23.75	-26	5.333333333
221	7.37	35	140.38	3.75	0	4
222	7.41	35	140.5	0	0	0
223	7.44	35	140.5	30.2	-33.33333333	4.333333333
224	7.47	34	140.63	6.78	-7.333333333	1.333333333
225	7.51	33.78	140.67	0	0	0
226	7.54	33.78	140.67	8.69	-9.333333333	2.666666667
227	7.57	33.5	140.75	21.66	-24	1
228	7.61	32.78	140.78	0	0	0
229	7.64	32.78	140.78	24.02	11.66666667	24
230	7.67	33.13	141.5	45.26	45.66666667	21
231	7.71	34.5	142.13	15.45	-16.66666667	-4.333333333
232	7.74	34	142	8.38	4.333333333	8.333333333
233	7.77	34.13	142.25	21.97	-14	20.33333333
234	7.81	33.71	142.86	0	0	0
235	7.84	33.71	142.86	9.47	-7	-7.666666667
236	7.87	33.5	142.63	6.78	-5.666666667	5
237	7.91	33.33	142.78	12.01	-11	7.333333333
238	7.94	33	143	14.98	-16.66666667	0
239	7.97	32.5	143	3.75	0	4.333333333
240	8.01	32.5	143.13	13.51	-12.33333333	8.333333333
241	8.04	32.13	143.38	13.07	-11.66666667	-9
242	8.08	31.78	143.11	3.33	0	3.666666667
243	8.11	31.78	143.22	13.32	-15	0
244	8.14	31.33	143.22	18.65	-20.66666667	2.333333333
245	8.18	30.71	143.29	10.7	9.666666667	7
246	8.21	31	143.5	23.84	-26	-5.666666667
247	8.24	30.22	143.33	10.99	-7.333333333	10
248	8.28	30	143.63	5.3	-4	4
249	8.31	29.88	143.75	5.79	-5.666666667	3.666666667
250	8.34	29.71	143.86	21.65	-23.66666667	-3.666666667
251	8.38	29	143.75	0	0	0
252	8.41	29	143.75	42.13	40.66666667	23
253	8.44	30.22	144.44	10.16	9.333333333	-6.333333333
254	8.48	30.5	144.25	17.87	9.333333333	17.66666667
255	8.51	30.78	144.78	10.66	-9.333333333	7.333333333
256	8.54	30.5	145	6	5.666666667	-3.666666667
257	8.58	30.67	144.89	6	-5.666666667	3.666666667
258	8.61	30.5	145	11.99	-13.33333333	0
259	8.64	30.1	145	3	0	3.333333333
260	8.68	30.1	145.1	36.58	33.33333333	23.33333333
261	8.71	31.1	145.8	36.56	36	18.66666667
262	8.74	32.18	146.36	5.15	5	2.666666667
263	8.78	32.33	146.44	10.13	-11	2
264	8.81	32	146.5	15.28	3.333333333	16.66666667
265	8.84	32.1	147	0	0	0
266	8.88	32.1	147	10.21	-10.66666667	-3.666666667
267	8.91	31.78	146.89	3.33	-3.666666667	0
268	8.94	31.67	146.89	14.13	-11.33333333	11
269	8.98	31.33	147.22	7.89	-7.666666667	-4
270	9.01	31.1	147.1	32.42	30	20
271	9.04	32	147.7	23.99	26	6.333333333
272	9.08	32.78	147.89	7.45	7.333333333	3.666666667
273	9.11	33	148	10.53	11	3.666666667
274	9.14	33.33	148.11	3.33	0	3.666666667
275	9.18	33.33	148.22	9.99	0	11.33333333
276	9.21	33.33	148.56	7.67	5.666666667	6.333333333
277	9.24	33.5	148.75	15.06	-16.66666667	-1.666666667
278	9.28	33	148.7	3	0	3.333333333
279	9.31	33	148.8	10.34	-11	3
280	9.34	32.67	148.89	3.33	3.666666667	0
281	9.38	32.78	148.89	37.8	40.66666667	10.33333333
282	9.41	34	149.2	9.9	7.333333333	8
283	9.44	34.22	149.44	11.31	9.333333333	8.666666667
284	9.48	34.5	149.7	5.41	-4.666666667	4
285	9.51	34.36	149.82	6.81	4.666666667	6
286	9.54	34.5	150	7.34	-7.666666667	-3
287	9.58	34.27	149.91	8.62	-9	3
288	9.61	34	150	6.09	-6	3
289	9.64	33.82	150.09	9.92	-10.66666667	-3
290	9.68	33.5	150	14.98	-16.66666667	0
291	9.71	33	150	0	0	0
292	9.74	33	150	6.09	-6	3
293	9.78	32.82	150.09	9.92	-10.66666667	-3
294	9.81	32.5	150	8.97	-9.333333333	3.666666667
295	9.84	32.22	150.11	23.01	23	11.33333333
296	9.88	32.91	150.45	39.67	42.33333333	12.33333333
297	9.91	34.18	150.82	6.56	7.333333333	-0.666666667
298	9.94	34.4	150.8	10.81	-10	6.666666667
299	9.98	34.1	151	5.99	0	6.666666667
300	10.01	34.1	151.2	4.24	-3.333333333	-3.333333333
301	10.04	34	151.1	9.48	-10	3.333333333
302	10.08	33.7	151.2	8.64	-8.666666667	4.333333333
303	10.11	33.44	151.33	3.33	-3.666666667	0
304	10.14	33.33	151.33	3.33	-3.666666667	0
305	10.18	33.22	151.33	4.71	3.666666667	3.666666667
306	10.21	33.33	151.44	73.59	72.33333333	38.66666667
307	10.24	35.5	152.6	0	0	0
308	10.28	35.5	152.6	7.3	-5.666666667	6
309	10.31	35.33	152.78	10.02	-11	-1
310	10.34	35	152.75	5.33	-3.666666667	4.666666667
311	10.38	34.89	152.89	4.71	-3.666666667	3.666666667
312	10.41	34.78	153	0	0	0
313	10.44	34.78	153	16.98	-18.66666667	-3.666666667
314	10.48	34.22	152.89	3.33	0	3.666666667
315	10.51	34.22	153	29.9	26	21
316	10.54	35	153.63	35.91	36.66666667	15.66666667
317	10.58	36.1	154.1	16.14	16.66666667	6.666666667
318	10.61	36.6	154.3	9.09	-9	4.666666667
319	10.64	36.33	154.44	10.53	-3.666666667	11.33333333
320	10.68	36.22	154.78	10.66	9.333333333	7.333333333
321	10.71	36.5	155	16.75	-16.66666667	-8.333333333
322	10.74	36	154.75	7.49	0	8.333333333
323	10.78	36	155	3	0	3.333333333
324	10.81	36	155.1	15.28	-16.66666667	-3.333333333
325	10.84	35.5	155	28.3	27.66666667	14.66666667
326	10.88	36.33	155.44	42.12	44.66666667	15
327	10.91	37.67	155.89	0	0	0
328	10.94	37.67	155.89	8.66	-5.666666667	8
329	10.98	37.5	156.13	16.98	5.666666667	18
330	11.01	37.67	156.67	14.89	-15	-7.666666667
331	11.04	37.22	156.44	7.08	6	5.333333333
332	11.08	37.4	156.6	7.08	-6	-5.333333333
333	11.11	37.22	156.44	14.89	-14.66666667	7.666666667
334	11.14	36.78	156.67	8.56	-9.333333333	-2.333333333
335	11.18	36.5	156.6	21.61	20	13.33333333
336	11.21	37.1	157	45.65	46.66666667	20
337	11.25	38.5	157.6	0	0	0
338	11.28	38.5	157.6	11.99	0	13.33333333
339	11.31	38.5	158	0	0	0
340	11.35	38.5	158	8.97	-9.333333333	-3.666666667
341	11.38	38.22	157.89	7.45	3.666666667	7.333333333
342	11.41	38.33	158.11	16.65	-18.33333333	0
343	11.45	37.78	158.11	8.97	-9.333333333	-3.666666667
344	11.48	37.5	158	6	-5.666666667	3.666666667
345	11.51	37.33	158.11	10	-11	-0.333333333
346	11.55	37	158.1	9.66	7.333333333	7.666666667
347	11.58	37.22	158.33	32.73	26	25.66666667
348	11.61	38	159.1	33.51	33.33333333	16.66666667
349	11.65	39	159.6	8.53	7.333333333	6
350	11.68	39.22	159.78	7.6	-4	7.333333333
351	11.71	39.1	160	3	-3.333333333	0
352	11.75	39	160	5.99	0	6.666666667
353	11.78	39	160.2	24.07	-26	-6.666666667
354	11.81	38.22	160	9.71	-4	10
355	11.85	38.1	160.3	5.67	4	4.666666667
356	11.88	38.22	160.44	30.48	26	22
357	11.91	39	161.1	40.37	40.66666667	19
358	11.95	40.22	161.67	7.89	-4	7.666666667
359	11.98	40.1	161.9	0	0	0
360	12.01	40.1	161.9	6.7	-3.333333333	6.666666667
361	12.05	40	162.1	4.24	-3.333333333	3.333333333
362	12.08	39.9	162.2	3.72	-4	0.666666667
363	12.11	39.78	162.22	23.32	-26	-0.666666667
364	12.15	39	162.2	16.95	13.33333333	13.33333333
365	12.18	39.4	162.6	5.39	-4.333333333	4.333333333
366	12.21	39.27	162.73	46.03	44.33333333	25.66666667
367	12.25	40.6	163.5	9.88	6	9.333333333
368	12.28	40.78	163.78	7.6	7.333333333	4
369	12.31	41	163.9	8.99	0	10
370	12.35	41	164.2	3	0	3.333333333
371	12.38	41	164.3	10.81	-10	6.666666667
372	12.41	40.7	164.5	12.07	-12.33333333	-5.666666667
373	12.45	40.33	164.33	10.04	-11	-1
374	12.48	40	164.3	0	0	0
375	12.51	40	164.3	10.81	-10	6.666666667
376	12.55	39.7	164.5	19.19	13.33333333	16.66666667
377	12.58	40.1	165	42.59	36.66666667	30
378	12.61	41.2	165.9	17.7	19.33333333	-4
379	12.65	41.78	165.78	6.66	0	7.333333333
380	12.68	41.78	166	14.13	-11.33333333	11
381	12.71	41.44	166.33	0	0	0
382	12.75	41.44	166.33	12.47	-11.33333333	-7.666666667
383	12.78	41.1	166.1	9.75	-6.333333333	8.666666667
384	12.81	40.91	166.36	9.33	-10.33333333	1.333333333
385	12.85	40.6	166.4	6.7	3.333333333	6.666666667
386	12.88	40.7	166.6	39.07	36	24.33333333
387	12.91	41.78	167.33	29.46	24	22.33333333
388	12.95	42.5	168	0	0	0
389	12.98	42.5	168	15.28	3.333333333	16.66666667
390	13.01	42.6	168.5	3	0	3.333333333
391	13.05	42.6	168.6	5.99	-6.666666667	0
392	13.08	42.4	168.6	21.19	-23.33333333	-3.333333333
393	13.11	41.7	168.5	4.24	-3.333333333	3.333333333
394	13.15	41.6	168.6	3	-3.333333333	0
395	13.18	41.5	168.6	11.99	0	13.33333333
396	13.21	41.5	169	17.47	16.66666667	10
397	13.25	42	169.3	38.38	33.33333333	26.66666667
398	13.28	43	170.1	3	0	3.333333333
399	13.31	43	170.2	12.71	-10	10
400	13.35	42.7	170.5	3	0	3.333333333
401	13.38	42.7	170.6	3	-3.333333333	0
402	13.41	42.6	170.6	4.24	-3.333333333	3.333333333
403	13.45	42.5	170.7	4.24	-3.333333333	3.333333333
404	13.48	42.4	170.8	10.81	-10	6.666666667
405	13.51	42.1	171	5.99	0	6.666666667
406	13.55	42.1	171.2	48.32	46.66666667	26.66666667
407	13.58	43.5	172	13	9.333333333	11
408	13.61	43.78	172.33	0	0	0
409	13.65	43.78	172.33	9.9	4.333333333	10.33333333
410	13.68	43.91	172.64	12.31	6.333333333	12
411	13.71	44.1	173	17.98	-20	0
412	13.75	43.5	173	8.97	-9.333333333	-3.666666667
413	13.78	43.22	172.89	4.95	-4	3.666666667
414	13.81	43.1	173	4.24	-3.333333333	3.333333333
415	13.85	43	173.1	3	-3.333333333	0
416	13.88	42.9	173.1	23.98	-26.66666667	0
417	13.91	42.1	173.1	4.24	-3.333333333	3.333333333
418	13.95	42	173.2	0	0	0
419	13.98	42	173.2	20.37	-22.33333333	4.333333333
420	14.01	41.33	173.33	3.33	-3.666666667	0
421	14.05	41.22	173.33	34.28	33.33333333	18.66666667
422	14.08	42.22	173.89	21.32	18.66666667	14.66666667
423	14.11	42.78	174.33	0	0	0
424	14.15	42.78	174.33	14.46	4	15.66666667
425	14.18	42.9	174.8	3	0	3.333333333
426	14.21	42.9	174.9	12.36	-13.33333333	3.333333333
427	14.25	42.5	175	0	0	0
428	14.28	42.5	175	11.99	-13.33333333	0
429	14.31	42.1	175	4.24	-3.333333333	3.333333333
430	14.35	42	175.1	15.28	-16.66666667	-3.333333333
431	14.38	41.5	175	11.99	-13.33333333	0
432	14.41	41.1	175	10.21	-10.66666667	3.666666667
433	14.45	40.78	175.11	5.96	-6	3
434	14.48	40.6	175.2	7.8	-8	-3.666666667
435	14.52	40.36	175.09	10.9	-12	0.333333333
436	14.55	40	175.1	12.36	-13.33333333	3.333333333
437	14.58	39.6	175.2	11.34	-12.66666667	0.666666667
438	14.62	39.22	175.22	7.6	-7.333333333	-4
439	14.65	39	175.1	13.4	-13.33333333	6.666666667
440	14.68	38.6	175.3	6.7	-3.333333333	6.666666667
441	14.72	38.5	175.5	16.75	-16.66666667	8.333333333
442	14.75	38	175.75	15.64	-16.66666667	-5
443	14.78	37.5	175.6	3	0	3.333333333
444	14.82	37.5	175.7	15.06	-16.66666667	1.666666667
445	14.85	37	175.75	50.26	50	25
446	14.88	38.5	176.5	16.75	16.66666667	8.333333333
447	14.92	39	176.75	16.75	-16.66666667	8.333333333
448	14.95	38.5	177	0	0	0
449	14.98	38.5	177	0	0	0
450	15.02	38.5	177	3.75	0	4.333333333
451	15.05	38.5	177.13	21.65	-24	-0.666666667
452	15.08	37.78	177.11	8.34	-9.333333333	0.666666667
453	15.12	37.5	177.13	12.01	-13.33333333	-1
454	15.15	37.1	177.1	9.66	-10.66666667	0.333333333
455	15.18	36.78	177.11	8.34	-9.333333333	0.666666667
456	15.22	36.5	177.13	5.78	-5.666666667	3
457	15.25	36.33	177.22	10.99	-11	5.333333333
458	15.28	36	177.38	20.09	-22.33333333	2
459	15.32	35.33	177.44	11.36	-11	6.333333333
460	15.35	35	177.63	8.58	-3.666666667	8.666666667
461	15.38	34.89	177.89	3.33	-3.666666667	0
462	15.42	34.78	177.89	23.68	-26	-4.666666667
463	15.45	34	177.75	7.85	-7.333333333	4.666666667
464	15.48	33.78	177.89	0	0	0
465	15.52	33.78	177.89	31.41	29.66666667	18.33333333
466	15.55	34.67	178.44	21.32	18.33333333	15
467	15.58	35.22	178.89	8.97	9.333333333	3.666666667
468	15.62	35.5	179	3.75	0	4.333333333
469	15.65	35.5	179.13	9.72	-2	10.33333333
470	15.68	35.44	179.44	14.38	-14.66666667	6.333333333
471	15.72	35	179.63	8.58	-7.333333333	-6.333333333
472	15.75	34.78	179.44	11.44	-12.66666667	2
473	15.78	34.4	179.5	20.42	-20.66666667	9.333333333
474	15.82	33.78	179.78	3.33	0	3.666666667
475	15.85	33.78	179.89	22.77	24	8
476	15.88	34.5	180.13	53.62	50	32.33333333
477	15.92	36	181.1	6.67	-7.333333333	0.333333333
478	15.95	35.78	181.11	8.34	-9.333333333	0.666666667
479	15.98	35.5	181.13	10.8	5.666666667	10.33333333
480	16.02	35.67	181.44	11.08	7	10.33333333
481	16.05	35.88	181.75	13.51	-12.66666667	8.333333333
482	16.08	35.5	182	7.72	-7	-4.666666667
483	16.12	35.29	181.86	15.81	-17	4.666666667
484	16.15	34.78	182	0	0	0
485	16.18	34.78	182	8.32	-9.333333333	0
486	16.22	34.5	182	58.19	53.33333333	36.66666667
487	16.25	36.1	183.1	12.01	13.33333333	1
488	16.28	36.5	183.13	0	0	0
489	16.32	36.5	183.13	21.84	12.66666667	20.66666667
490	16.35	36.88	183.75	13.51	-12.66666667	8.333333333
491	16.38	36.5	184	8.97	-9.333333333	-3.666666667
492	16.42	36.22	183.89	0	0	0
493	16.45	36.22	183.89	7.45	-7.333333333	3.666666667
494	16.48	36	184	14.98	-16.66666667	0
495	16.52	35.5	184	26.9	27.66666667	11
496	16.55	36.33	184.33	40.27	39	22.33333333
497	16.58	37.5	185	13	9.333333333	11
498	16.62	37.78	185.33	21.32	14.66666667	18.66666667
499	16.65	38.22	185.89	9.99	-11	0
500	16.68	37.89	185.89	12.12	-13	3.666666667
501	16.72	37.5	186	0	0	0
502	16.75	37.5	186	8.97	-9.333333333	-3.666666667
503	16.78	37.22	185.89	0	0	0
504	16.82	37.22	185.89	9.19	-7.333333333	7
505	16.85	37	186.1	7.6	7.333333333	4
506	16.88	37.22	186.22	44.83	42.66666667	26
507	16.92	38.5	187	13	9.333333333	11
508	16.95	38.78	187.33	10.99	7.333333333	10
509	16.98	39	187.63	10.34	7.333333333	8.666666667
510	17.02	39.22	187.89	7.31	-4	7
511	17.05	39.1	188.1	3	0	-3.333333333
512	17.08	39.1	188	9.66	-10.66666667	0
513	17.12	38.78	188	8.32	-9.333333333	0
514	17.15	38.5	188	15.28	-16.66666667	3.333333333
515	17.18	38	188.1	15.64	16.66666667	5
516	17.22	38.5	188.25	51.67	50	28.33333333
517	17.25	40	189.1	11.99	0	13.33333333
518	17.28	40	189.5	23.13	22.33333333	13
519	17.32	40.67	189.89	6	-5.666666667	3.666666667
520	17.35	40.5	190	0	0	0
521	17.38	40.5	190	8.32	-9.333333333	0
522	17.42	40.22	190	7.3	-7.333333333	3.333333333
523	17.45	40	190.1	0	0	0
524	17.48	40	190.1	7.6	-7.333333333	4
525	17.52	39.78	190.22	16.98	-18.66666667	3.666666667
526	17.55	39.22	190.33	26.44	26	14
527	17.58	40	190.75	43.62	44.33333333	19.33333333
528	17.62	41.33	191.33	8.24	9	2.333333333
529	17.65	41.6	191.4	18	1	20
530	17.69	41.63	192	12.52	-13.66666667	-3.666666667
531	17.72	41.22	191.89	0	0	0
532	17.75	41.22	191.89	7.45	-7.333333333	3.666666667
533	17.79	41	192	3	0	3.333333333
534	17.82	41	192.1	0	0	0
535	17.85	41	192.1	26.97	-30	0
536	17.89	40.1	192.1	5.18	4	4
537	17.92	40.22	192.22	3.33	0	3.666666667
538	17.95	40.22	192.33	30.7	-33.33333333	-7.333333333
539	17.99	39.22	192.11	6.66	0	7.333333333
540	18.02	39.22	192.33	43.19	42.66666667	22.33333333
541	18.05	40.5	193	23.99	21	16.66666667
542	18.09	41.13	193.5	8	6.666666667	5.666666667
543	18.12	41.33	193.67	3.33	0	3.666666667
544	18.15	41.33	193.78	0	0	0
545	18.19	41.33	193.78	11.92	-7.666666667	10.66666667
546	18.22	41.1	194.1	3	-3.333333333	0
547	18.25	41	194.1	15.28	-16.66666667	-3.333333333
548	18.29	40.5	194	0	0	0
549	18.32	40.5	194	11.17	-5.666666667	11
550	18.35	40.33	194.33	20.59	5.666666667	22.33333333
551	18.39	40.5	195	34.16	27.66666667	26
552	18.42	41.33	195.78	10.99	10	7.333333333
553	18.45	41.63	196	0	0	0
554	18.49	41.63	196	3.75	-4.333333333	0
555	18.52	41.5	196	7.49	0	8.333333333
556	18.55	41.5	196.25	11.85	-12.33333333	4.333333333
557	18.59	41.13	196.38	7.49	0	8.333333333
558	18.62	41.13	196.63	8.43	-8	5
559	18.65	40.89	196.78	7.45	-3.666666667	7.333333333
560	18.69	40.78	197	8.32	-9.333333333	0
561	18.72	40.5	197	8.97	-9.333333333	-3.666666667
562	18.75	40.22	196.89	13.73	-14.66666667	3.666666667
563	18.79	39.78	197	16.98	-18.66666667	-3.666666667
564	18.82	39.22	196.89	6.67	-7.333333333	0.333333333
565	18.85	39	196.9	18.29	16.66666667	11.66666667
566	18.89	39.5	197.25	57.18	54.33333333	33.33333333
567	18.92	41.13	198.25	0	0	0
568	18.95	41.13	198.25	11.93	-11.66666667	6.333333333
569	18.99	40.78	198.44	16.51	12	14
570	19.02	41.14	198.86	16.1	-17	4.666666667
571	19.05	40.63	199	3.75	-4.333333333	0
572	19.09	40.5	199	8.97	-9.333333333	-3.666666667
573	19.12	40.22	198.89	7.31	-4	7
574	19.15	40.1	199.1	4.24	-3.333333333	3.333333333
575	19.19	40	199.2	7.77	-7.333333333	4.333333333
576	19.22	39.78	199.33	66.51	60.66666667	42.33333333
577	19.25	41.6	200.6	12.36	-3.333333333	13.33333333
578	19.29	41.5	201	0	0	0
579	19.32	41.5	201	3.75	0	4.333333333
580	19.35	41.5	201.13	12.01	-13.33333333	-1
581	19.39	41.1	201.1	6.34	-7	0.333333333
582	19.42	40.89	201.11	7.45	-3.666666667	7.333333333
583	19.45	40.78	201.33	0	0	0
584	19.49	40.78	201.33	14.89	-15	7.666666667
585	19.52	40.33	201.56	10.2	-11	2.333333333
586	19.55	40	201.63	8.08	-7.333333333	5
587	19.59	39.78	201.78	3.33	0	3.666666667
588	19.62	39.78	201.89	23.68	-26	-4.666666667
589	19.65	39	201.75	7.85	-7.333333333	4.666666667
590	19.69	38.78	201.89	8.74	-9.333333333	-3
591	19.72	38.5	201.8	3	0	3.333333333
592	19.75	38.5	201.9	15.28	-16.66666667	3.333333333
593	19.79	38	202	7.45	-7.333333333	-3.666666667
594	19.82	37.78	201.89	3.33	0	3.666666667
595	19.85	37.78	202	50.83	48	29.66666667
596	19.89	39.22	202.89	0	0	0
597	19.92	39.22	202.89	8.97	9.333333333	3.666666667
598	19.95	39.5	203	0	0	0
599	19.99	39.5	203	13.4	-13.33333333	6.666666667
600	20.02	39.1	203.2	4.24	-3.333333333	3.333333333
601	20.05	39	203.3	10.81	-10	6.666666667
602	20.09	38.7	203.5	3	-3.333333333	0
603	20.12	38.6	203.5	18.95	-20	-6.666666667
604	20.15	38	203.3	9.15	-6	8.333333333
605	20.19	37.82	203.55	16.03	9.333333333	15
606	20.22	38.1	204	28.43	30	10
607	20.25	39	204.3	19.19	16.66666667	13.33333333
608	20.29	39.5	204.7	6.7	-3.333333333	6.666666667
609	20.32	39.4	204.9	13.14	-2.333333333	14.33333333
610	20.35	39.33	205.33	8.05	-7.666666667	-4.333333333
611	20.39	39.1	205.2	0	0	0
612	20.42	39.1	205.2	3	-3.333333333	0
613	20.45	39	205.2	17.12	-18.66666667	4.333333333
614	20.49	38.44	205.33	5.27	2	5.666666667
615	20.52	38.5	205.5	16.14	-16.66666667	-6.666666667
616	20.55	38	205.3	40.32	33.33333333	30
617	20.59	39	206.2	30.12	33.33333333	3.333333333
618	20.62	40	206.3	14.7	-3.666666667	16
619	20.65	39.89	206.78	9.19	7	7.333333333
620	20.69	40.1	207	0	0	0
621	20.72	40.1	207	11.73	-10.66666667	7.333333333
622	20.75	39.78	207.22	9.09	-9.333333333	-4
623	20.79	39.5	207.1	9.48	-10	3.333333333
624	20.82	39.2	207.2	5.99	-6.666666667	0
625	20.86	39	207.2	40.76	36.66666667	26.66666667
626	20.89	40.1	208	28.43	30	10
627	20.92	41	208.3	14.98	13.33333333	10
628	20.96	41.4	208.6	10.17	-6	9.666666667
629	20.99	41.22	208.89	0	0	0
630	21.02	41.22	208.89	9.19	-7.333333333	7
631	21.06	41	209.1	0	0	0
632	21.09	41	209.1	6.67	-7.333333333	0.333333333
633	21.12	40.78	209.11	20.58	-22.66666667	-3.666666667
634	21.16	40.1	209	6.7	-3.333333333	6.666666667
635	21.19	40	209.2	0	0	0
636	21.22	40	209.2	23.65	-26	4.333333333
637	21.26	39.22	209.33	9.66	-7.333333333	-7.666666667
638	21.29	39	209.1	3	0	3.333333333
639	21.32	39	209.2	11.18	-9	8.333333333
640	21.36	38.73	209.45	9.8	1.666666667	11
641	21.39	38.78	209.78	34.28	33.33333333	18.33333333
642	21.42	39.78	210.33	18.84	14.66666667	15
643	21.46	40.22	210.78	3.33	3.666666667	0
644	21.49	40.33	210.78	8.32	5.666666667	7.333333333
645	21.52	40.5	211	29.97	-33.33333333	0
646	21.56	39.5	211	0	0	0
647	21.59	39.5	211	3.75	0	4.333333333
648	21.62	39.5	211.13	9.13	-9.333333333	-4.333333333
649	21.66	39.22	211	13.73	-14.66666667	3.666666667
650	21.69	38.78	211.11	9.99	0	11
651	21.72	38.78	211.44	48.4	40.66666667	35.33333333
652	21.76	40	212.5	21.19	16.66666667	16.66666667
653	21.79	40.5	213	0	0	0
654	21.82	40.5	213	7.49	0	8.333333333
655	21.86	40.5	213.25	7.67	-5.666666667	6.333333333
656	21.89	40.33	213.44	16.98	-18.33333333	-3.666666667
657	21.92	39.78	213.33	7.3	-6	5.666666667
658	21.96	39.6	213.5	4.24	-3.333333333	3.333333333
659	21.99	39.5	213.6	22.14	-24	-5.333333333
660	22.02	38.78	213.44	8.58	7.333333333	6.333333333
661	22.06	39	213.63	31.53	26	23.33333333
662	22.09	39.78	214.33	41.72	40.66666667	22.33333333
663	22.12	41	215	4.24	-3.333333333	3.333333333
664	22.16	40.9	215.1	13.4	-6.666666667	13.33333333
665	22.19	40.7	215.5	0	0	0
666	22.22	40.7	215.5	0	0	0
667	22.26	40.7	215.5	8.99	-10	0
668	22.29	40.4	215.5	5.58	-6	-2
669	22.32	40.22	215.44	23.55	18.66666667	18.66666667
670	22.36	40.78	216	49.68	44	33.33333333
671	22.39	42.1	217	0	0	0
672	22.42	42.1	217	0	0	0
673	22.46	42.1	217	12.19	7.666666667	11
674	22.49	42.33	217.33	10.76	-11	-4.333333333
675	22.52	42	217.2	3	0	3.333333333
676	22.56	42	217.3	13.4	-13.33333333	6.666666667
677	22.59	41.6	217.5	3	0	3.333333333
678	22.62	41.6	217.6	3	-3.333333333	0
679	22.66	41.5	217.6	9.99	5.666666667	9.666666667
680	22.69	41.67	217.89	33.43	31	20.33333333
681	22.72	42.6	218.5	21.99	20.66666667	13
682	22.76	43.22	218.89	8.97	9.333333333	3.666666667
683	22.79	43.5	219	6	-5.666666667	3.666666667
684	22.82	43.33	219.11	6.93	-4.333333333	6.333333333
685	22.86	43.2	219.3	5.99	-6.666666667	0
686	22.89	43	219.3	6.73	-7.333333333	1
687	22.92	42.78	219.33	9.71	-9.333333333	5.666666667
688	22.96	42.5	219.5	4.24	-3.333333333	3.333333333
689	22.99	42.4	219.6	4.24	3.333333333	3.333333333
690	23.02	42.5	219.7	50.1	42.66666667	36
691	23.06	43.78	220.78	11.73	10.66666667	7.333333333
692	23.09	44.1	221	0	0	0
693	23.12	44.1	221	15	1	16.66666667
694	23.16	44.13	221.5	11.54	-11.66666667	-5.666666667
695	23.19	43.78	221.33	4.71	-3.666666667	3.666666667
696	23.22	43.67	221.44	4.71	3.666666667	-3.666666667
697	23.26	43.78	221.33	16.65	-15	11.33333333
698	23.29	43.33	221.67	3.33	-3.666666667	0
699	23.32	43.22	221.67	3.33	0	3.666666667
700	23.36	43.22	221.78	11.73	-10.66666667	7.333333333
701	23.39	42.9	222	20.58	-22.66666667	-3.666666667
702	23.42	42.22	221.89	0	0	0
703	23.46	42.22	221.89	13.32	-14.66666667	0
704	23.49	41.78	221.89	24.2	24	12
705	23.52	42.5	222.25	39.82	33.33333333	29.33333333
706	23.56	43.5	223.13	8	5.666666667	6.666666667
707	23.59	43.67	223.33	16.98	-5.666666667	18.33333333
708	23.62	43.5	223.88	0	0	0
709	23.66	43.5	223.88	7.49	0	8.333333333
710	23.69	43.5	224.13	9.13	-9.333333333	-4.333333333
711	23.72	43.22	224	15.81	-17	-4.666666667
712	23.76	42.71	223.86	7.72	-7	4.666666667
713	23.79	42.5	224	3.75	0	4.333333333
714	23.82	42.5	224.13	21.84	12.66666667	20.66666667
715	23.86	42.88	224.75	33.53	32.66666667	18
716	23.89	43.86	225.29	21.41	14.33333333	19
717	23.92	44.29	225.86	4.28	0	4.666666667
718	23.96	44.29	226	8.56	-9.666666667	0
719	23.99	44	226	0	0	0
720	24.02	44	226	15.45	-16.66666667	4.333333333
721	24.06	43.5	226.13	11.24	0	12.33333333
722	24.09	43.5	226.5	9.08	-7	-7
723	24.13	43.29	226.29	23.06	-9.666666667	23.66666667
724	24.16	43	227	21.19	-16.66666667	-16.66666667
725	24.19	42.5	226.5	0	0	0
726	24.23	42.5	226.5	6.77	-7	2.333333333
727	24.26	42.29	226.57	8.71	-9.666666667	2
728	24.29	42	226.63	0	0	0
729	24.33	42	226.63	21.47	-23.66666667	-2
730	24.36	41.29	226.57	4.28	0	4.666666667
731	24.39	41.29	226.71	8.97	-9.666666667	-2.666666667
732	24.43	41	226.63	32.01	33.33333333	12.33333333
733	24.46	42	227	52.08	-57	-9.666666667
734	24.49	40.29	226.71	16.89	-16.33333333	9.666666667
735	24.53	39.8	227	35.96	40	0
736	24.56	41	227	0	0	0
737	24.59	41	227	0	0	0
738	24.63	41	227	0	0	0
739	24.66	41	227	0	0	0
740	24.69	41	227	0	0	0
741	24.73	41	227	0	0	0
742	24.76	41	227	40.21	-40	20
743	24.79	39.8	227.6	13.4	6.666666667	13.33333333
744	24.83	40	228	0	0	0
745	24.86	40	228	0	0	0
746	24.89	40	228	0	0	0
747	24.93	40	228	0	0	0
748	24.96	40	228	0	0	0
749	24.99	40	228	0	0	0
750	25.03	40	228	0	0	0
751	25.06	40	228	0	0	0
752	25.09	40	228	0	0	0
753	25.13	40	228	0	0	0
754	25.16	40	228	0	0	0
755	25.19	40	228	29.97	0	33.33333333
756	25.23	40	229	29.97	-33.33333333	0
757	25.26	39	229	55.26	60	13.33333333
758	25.29	40.8	229.4	22.45	23.33333333	9
759	25.33	41.5	229.67	20.09	21.33333333	6.333333333
760	25.36	42.14	229.86	0	0	0
761	25.39	42.14	229.86	0	0	0
762	25.43	42.14	229.86	13.38	12	9
763	25.46	42.5	230.13	16.75	-16.66666667	-8.333333333
764	25.49	42	229.88	45.57	50	8.333333333
765	25.53	43.5	230.13	39.47	42.66666667	10.33333333
766	25.56	44.78	230.44	6.86	7.333333333	2
767	25.59	45	230.5	0	0	0
768	25.63	45	230.5	6.86	-7.333333333	2
769	25.66	44.78	230.56	0	0	0
770	25.69	44.78	230.56	0	0	0
771	25.73	44.78	230.56	0	0	0
772	25.76	44.78	230.56	8.49	-9.333333333	-2
773	25.79	44.5	230.5	8.49	-9.333333333	-2
774	25.83	44.22	230.44	8.49	9.333333333	2
775	25.86	44.5	230.5	21.71	-24	2
776	25.89	43.78	230.56	6.86	7.333333333	-2
777	25.93	44	230.5	6.86	-7.333333333	2
778	25.96	43.78	230.56	6.66	0	-7.666666667
779	25.99	43.78	230.33	36.68	40.66666667	2.333333333
780	26.03	45	230.4	36.61	39.33333333	-10.33333333
781	26.06	46.18	230.09	40.03	44	-7
782	26.09	47.5	229.88	52.68	56	-17.33333333
783	26.13	49.18	229.36	16.38	16.33333333	-8.333333333
784	26.16	49.67	229.11	13.73	3.666666667	-14.66666667
785	26.19	49.78	228.67	3.33	-3.666666667	0
786	26.23	49.67	228.67	12.01	7.333333333	-11.33333333
787	26.26	49.89	228.33	10.53	-3.666666667	11.33333333
788	26.29	49.78	228.67	16.98	3.666666667	-18.66666667
789	26.33	49.89	228.11	18.61	20.33333333	-3.666666667
790	26.36	50.5	228	46.65	42.66666667	-29.66666667
791	26.39	51.78	227.11	21.9	24	-3.666666667
792	26.43	52.5	227	3.75	0	-4
793	26.46	52.5	226.88	11.14	-7	-10.33333333
794	26.49	52.29	226.57	20.12	19.66666667	-10.66666667
795	26.53	52.88	226.25	23.69	-25	8.333333333
796	26.56	52.13	226.5	11.74	5.333333333	-12
797	26.59	52.29	226.14	7.72	7	-4.666666667
798	26.63	52.5	226	0	0	0
799	26.66	52.5	226	23.93	-26.33333333	4.666666667
800	26.69	51.71	226.14	7.72	-7	-4.666666667
801	26.73	51.5	226	0	0	0
802	26.76	51.5	226	6	-5.666666667	-3.666666667
803	26.79	51.33	225.89	10	-11	0.333333333
804	26.83	51	225.9	43.6	40.66666667	-26.33333333
805	26.86	52.22	225.11	30.15	33.33333333	-3.666666667
806	26.89	53.22	225	13.73	3.666666667	-14.66666667
807	26.93	53.33	224.56	5.27	5.666666667	-2
808	26.96	53.5	224.5	11.24	0	-12.33333333
809	26.99	53.5	224.13	3.75	0	-4.333333333
810	27.03	53.5	224	0	0	0
811	27.06	53.5	224	8.97	-9.333333333	3.666666667
812	27.09	53.22	224.11	13.73	-14.66666667	-3.666666667
813	27.13	52.78	224	8.32	-9.333333333	0
814	27.16	52.5	224	6	-5.666666667	-3.666666667
815	27.19	52.33	223.89	4.71	-3.666666667	-3.666666667
816	27.23	52.22	223.78	6.69	-7.333333333	0.666666667
817	27.26	52	223.8	6.69	-7.333333333	-0.666666667
818	27.3	51.78	223.78	8.64	-9.333333333	-2.666666667
819	27.33	51.5	223.7	27.93	24	-19.66666667
820	27.36	52.22	223.11	30.7	33.33333333	-7.333333333
821	27.4	53.22	222.89	9.31	9.333333333	-4.666666667
822	27.43	53.5	222.75	16.59	5.666666667	-17.66666667
823	27.46	53.67	222.22	5.78	-5.666666667	-3
824	27.5	53.5	222.13	8.34	-9.333333333	-0.666666667
825	27.53	53.22	222.11	0	0	0
826	27.56	53.22	222.11	7.45	-7.333333333	-3.666666667
827	27.6	53	222	3	0	-3.333333333
828	27.63	53	221.9	0	0	0
829	27.66	53	221.9	42.38	33.33333333	-33.33333333
830	27.7	54	220.9	24.16	23.33333333	-13.33333333
831	27.73	54.7	220.5	0	0	0
832	27.76	54.7	220.5	11.89	2.666666667	-13
833	27.8	54.78	220.11	10.93	-9.333333333	-7.666666667
834	27.83	54.5	219.88	12.01	-13.33333333	0.666666667
835	27.86	54.1	219.9	4.24	-3.333333333	-3.333333333
836	27.9	54	219.8	0	0	0
837	27.93	54	219.8	3	-3.333333333	0
838	27.96	53.9	219.8	12.71	-10	-10
839	28	53.6	219.5	5.99	-6.666666667	0
840	28.03	53.4	219.5	7.3	-6	5.666666667
841	28.06	53.22	219.67	10.4	-7.333333333	-9
842	28.1	53	219.4	6.98	-6	5
843	28.13	52.82	219.55	9.33	3.333333333	-10
844	28.16	52.92	219.25	46.66	50	-14
845	28.2	54.42	218.83	13.4	13.33333333	-6.333333333
846	28.23	54.82	218.64	8.55	6	-7.333333333
847	28.26	55	218.42	9.49	0	-10.66666667
848	28.3	55	218.1	8.18	-9	-0.333333333
849	28.33	54.73	218.09	7.56	-7.666666667	3.666666667
850	28.36	54.5	218.2	5.23	-4.666666667	-3.666666667
851	28.4	54.36	218.09	5.45	-6	0
852	28.43	54.18	218.09	5.45	0	-6
853	28.46	54.18	217.91	13.62	-15	0
854	28.5	53.73	217.91	28.89	29	-13.66666667
855	28.53	54.6	217.5	46.91	46.66666667	-23.33333333
856	28.56	56	216.8	3	-3.333333333	0
857	28.6	55.9	216.8	5.42	-4	-4.333333333
858	28.63	55.78	216.67	0	0	0
859	28.66	55.78	216.67	10.4	7.333333333	-9
860	28.7	56	216.4	11.32	-11	-6
861	28.73	55.67	216.22	8.32	-5.666666667	-7.333333333
862	28.76	55.5	216	11.99	-13.33333333	0
863	28.8	55.1	216	3	-3.333333333	0
864	28.83	55	216	35.34	33.33333333	-20.66666667
865	28.86	56	215.38	33.18	33.33333333	-16
866	28.9	57	214.9	9.66	-7.333333333	-7.666666667
867	28.93	56.78	214.67	5.78	3.333333333	-5.666666667
868	28.96	56.88	214.5	3.75	0	-4
869	29	56.88	214.38	15.89	-12.66666667	-12.66666667
870	29.03	56.5	214	0	0	0
871	29.06	56.5	214	0	0	0
872	29.1	56.5	214	11.99	-13.33333333	0
873	29.13	56.1	214	4.24	-3.333333333	-3.333333333
874	29.16	56	213.9	0	0	0
875	29.2	56	213.9	19.98	-22.33333333	-0.333333333
876	29.23	55.33	213.89	10	-11	0.333333333
877	29.26	55	213.9	0	0	0
878	29.3	55	213.9	24.56	7.333333333	-26.33333333
879	29.33	55.22	213.11	45.17	46	-20.33333333
880	29.36	56.6	212.5	4.24	-3.333333333	-3.333333333
881	29.4	56.5	212.4	7.3	5.666666667	-6
882	29.43	56.67	212.22	8.32	-5.666666667	-7.333333333
883	29.46	56.5	212	0	0	0
884	29.5	56.5	212	11.99	-13.33333333	0
885	29.53	56.1	212	6.7	-3.333333333	-6.666666667
886	29.56	56	211.8	0	0	0
887	29.6	56	211.8	13.4	-13.33333333	-6.666666667
888	29.63	55.6	211.6	11.4	-12.66666667	-1.333333333
889	29.66	55.22	211.56	6.79	-7.333333333	1.333333333
890	29.7	55	211.6	13.4	-13.33333333	-6.666666667
891	29.73	54.6	211.4	6.7	-3.333333333	-6.666666667
892	29.76	54.5	211.2	15.28	-16.66666667	3.333333333
893	29.8	54	211.3	33.51	33.33333333	-16.66666667
894	29.83	55	210.8	38.38	33.33333333	-26.66666667
895	29.86	56	210	3	0	-3.333333333
896	29.9	56	209.9	3	0	-3.333333333
897	29.93	56	209.8	0	0	0
898	29.96	56	209.8	3	0	-3.333333333
899	30	56	209.7	13.4	-13.33333333	-6.666666667
900	30.03	55.6	209.5	5.99	-6.666666667	0
901	30.06	55.4	209.5	6.68	-7.333333333	1.666666667
902	30.1	55.18	209.55	6.68	-6	-4.333333333
903	30.13	55	209.42	15.39	-16.66666667	-4
904	30.16	54.5	209.3	3	0	-3.333333333
905	30.2	54.5	209.2	10.08	-10.66666667	-3.666666667
906	30.23	54.18	209.09	6.09	-6	-3
907	30.26	54	209	0	0	0
908	30.3	54	209	5.99	0	-6.666666667
909	30.33	54	208.8	45.65	46.66666667	-20
910	30.36	55.4	208.2	8.42	9	-3
911	30.4	55.67	208.11	16.65	-11.33333333	-14.66666667
912	30.43	55.33	207.67	0	0	0
913	30.46	55.33	207.67	4.71	-3.666666667	-3.666666667
914	30.5	55.22	207.56	13.73	-14.66666667	3.666666667
915	30.53	54.78	207.67	9.99	0	-11.33333333
916	30.57	54.78	207.33	10.87	-9.333333333	-7.666666667
917	30.6	54.5	207.1	0	0	0
918	30.63	54.5	207.1	21.65	-24	0.333333333
919	30.67	53.78	207.11	0	0	0
920	30.7	53.78	207.11	15.28	-17	2.333333333
921	30.73	53.27	207.18	5.45	0	-6
922	30.77	53.27	207	8.17	-9	0
923	30.8	53	207	28.27	16.66666667	-26.66666667
924	30.83	53.5	206.2	46.52	50	-13.33333333
925	30.87	55	205.8	0	0	0
926	30.9	55	205.8	3	0	-3.333333333
927	30.93	55	205.7	16.46	-6	-17.33333333
928	30.97	54.82	205.18	7.71	6	-6
929	31	55	205	8.17	-9	0
930	31.03	54.73	205	22	-24.33333333	3.333333333
931	31.07	54	205.1	3	0	-3.333333333
932	31.1	54	205	8.17	-9	0
933	31.13	53.73	205	13.62	-15.33333333	0
934	31.17	53.27	205	8.71	-9	-3.333333333
935	31.2	53	204.9	0	0	0
936	31.23	53	204.9	7.52	-6	-5.666666667
937	31.27	52.82	204.73	7.57	-7.333333333	-4.333333333
938	31.3	52.6	204.6	45.65	46.66666667	-20
939	31.33	54	204	13.45	14	-5.666666667
940	31.37	54.42	203.83	5.36	-5	-3.333333333
941	31.4	54.27	203.73	9.63	7.666666667	-7.666666667
942	31.43	54.5	203.5	3	0	-3.333333333
943	31.47	54.5	203.4	0	0	0
944	31.5	54.5	203.4	10.27	-10.66666667	-4.333333333
945	31.53	54.18	203.27	13.04	-13.33333333	-5.333333333
946	31.57	53.78	203.11	12.43	-14	-0.666666667
947	31.6	53.36	203.09	6.09	3	-6
948	31.63	53.45	202.91	33.64	35	-13.66666667
949	31.67	54.5	202.5	35.76	36	-16.66666667
950	31.7	55.58	202	2.5	0	-2.666666667
951	31.73	55.58	201.92	9.44	5	-9.333333333
952	31.77	55.73	201.64	5.59	-4.333333333	-4.666666667
953	31.8	55.6	201.5	13.18	-14	4.666666667
954	31.83	55.18	201.64	7.33	-6	5.333333333
955	31.87	55	201.8	9.37	-6	-8.333333333
956	31.9	54.82	201.55	2.72	-3	0
957	31.93	54.73	201.55	8.09	-7.666666667	-5
958	31.97	54.5	201.4	13.29	-10.66666667	-10.33333333
959	32	54.18	201.09	14.67	-15	6
960	32.03	53.73	201.27	5.36	-5	-3.333333333
961	32.07	53.58	201.17	9.58	-10.33333333	-2.666666667
962	32.1	53.27	201.09	0	0	0
963	32.13	53.27	201.09	23.12	24.33333333	-8.666666667
964	32.17	54	200.83	22.58	24.33333333	-6.333333333
965	32.2	54.73	200.64	2.72	0	-3
966	32.23	54.73	200.55	0	0	0
967	32.27	54.73	200.55	2.72	0	-3.333333333
968	32.3	54.73	200.45	13.89	-15.33333333	-3
969	32.33	54.27	200.36	5.45	0	-6
970	32.37	54.27	200.18	8.19	-9	0.666666667
971	32.4	54	200.2	15.02	-16.66666667	-1
972	32.43	53.5	200.17	0	0	0
973	32.47	53.5	200.17	23.27	25.66666667	-2.666666667
974	32.5	54.27	200.09	27.24	30.33333333	0
975	32.53	55.18	200.09	0	0	0
976	32.57	55.18	200.09	0	0	0
977	32.6	55.18	200.09	12.18	-12	-6
978	32.63	54.82	199.91	2.72	-3	0
979	32.67	54.73	199.91	7.34	-7.666666667	3
980	32.7	54.5	200	0	0	0
981	32.73	54.5	200	20.61	-22.66666667	-3
982	32.77	53.82	199.91	2.72	-3	0
983	32.8	53.73	199.91	2.72	0	-3
984	32.83	53.73	199.82	22.08	-24.33333333	-4
985	32.87	53	199.7	8.91	-9	4
986	32.9	52.73	199.82	5.45	0	-6
987	32.93	52.73	199.64	0	0	0
988	32.97	52.73	199.64	30.46	33.33333333	-6.333333333
989	33	53.73	199.45	8.34	9	-1.666666667
990	33.03	54	199.4	3	0	-3.333333333
991	33.07	54	199.3	3	0	-3.333333333
992	33.1	54	199.2	8.46	-9	2.333333333
993	33.13	53.73	199.27	0	0	0
994	33.17	53.73	199.27	14.67	-15.33333333	-6
995	33.2	53.27	199.09	0	0	0
996	33.23	53.27	199.09	2.72	-3	0
997	33.27	53.18	199.09	14.68	-16.33333333	-0.333333333
998	33.3	52.69	199.08	12.58	-14	0.333333333
999	33.33	52.27	199.09	2.72	-3	0
1000	33.37	52.18	199.09	20.61	-22.66666667	-3
1001	33.4	51.5	199	7.34	-7.666666667	3
1002	33.43	51.27	199.09	9.7	-9	-5.666666667
1003	33.47	51	198.92	9.95	-9	-6.333333333
1004	33.5	50.73	198.73	8.55	-7.666666667	5.666666667
1005	33.53	50.5	198.9	16.54	-16.66666667	-7.666666667
1006	33.57	50	198.67	21.87	24.33333333	2
1007	33.6	50.73	198.73	31.89	33.33333333	-12.33333333
1008	33.63	51.73	198.36	0	0	0
1009	33.67	51.73	198.36	2.72	0	-3
1010	33.7	51.73	198.27	5.36	-5	-3.333333333
1011	33.74	51.58	198.17	9.58	-10.33333333	-2.666666667
1012	33.77	51.27	198.09	2.72	-3	0
1013	33.8	51.18	198.09	0	0	0
1014	33.84	51.18	198.09	40.23	39.33333333	-21.33333333
1015	33.87	52.36	197.45	22.55	24.66666667	-5
1016	33.9	53.1	197.3	8.13	5.666666667	-7
1017	33.94	53.27	197.09	2.72	-3	0
1018	33.97	53.18	197.09	0	0	0
1019	34	53.18	197.09	7.9	-6	-6.333333333
1020	34.04	53	196.9	9.67	-9	-5.666666667
1021	34.07	52.73	196.73	17.23	-18.33333333	6
1022	34.1	52.18	196.91	6.35	-6	-3.666666667
1023	34.14	52	196.8	7.33	-6	-5.333333333
1024	34.17	51.82	196.64	49.12	51.33333333	-18.33333333
1025	34.2	53.36	196.09	19.91	21.33333333	-6.333333333
1026	34.24	54	195.9	0	0	0
1027	34.27	54	195.9	8.36	-3	-8.666666667
1028	34.3	53.91	195.64	2.72	0	-3
1029	34.34	53.91	195.55	2.72	-3	0
1030	34.37	53.82	195.55	13.27	-14	-5
1031	34.4	53.4	195.4	5.39	-4.333333333	-4.333333333
1032	34.44	53.27	195.27	3.85	-3	-3
1033	34.47	53.18	195.18	18.75	-20	-6
1034	34.5	52.58	195	13.85	14	-6.666666667
1035	34.54	53	194.8	47.38	50	-16.66666667
1036	34.57	54.5	194.3	12.58	14	-1.666666667
1037	34.6	54.92	194.25	7.41	-6.333333333	-5.333333333
1038	34.64	54.73	194.09	0	0	0
1039	34.67	54.73	194.09	7.34	-7.666666667	-3
1040	34.7	54.5	194	9.92	-10.66666667	-3
1041	34.74	54.18	193.91	9.82	-9	-6
1042	34.77	53.91	193.73	7.71	-6	-6
1043	34.8	53.73	193.55	7	-7.666666667	1.666666667
1044	34.84	53.5	193.6	8.56	-9.333333333	2.333333333
1045	34.87	53.22	193.67	10.4	-7.333333333	-9
1046	34.9	53	193.4	9.02	-9	-4.333333333
1047	34.94	52.73	193.27	5.36	-5	-3.333333333
1048	34.97	52.58	193.17	9.58	-10.33333333	-2.666666667
1049	35	52.27	193.09	29.97	33.33333333	0
1050	35.04	53.27	193.09	30.09	33.33333333	-3
1051	35.07	54.27	193	14.67	-15	-6
1052	35.1	53.82	192.82	8.51	6	-7.333333333
1053	35.14	54	192.6	5.69	-6	-1.666666667
1054	35.17	53.82	192.55	2.72	-3	0
1055	35.2	53.73	192.55	12.39	-7.666666667	-11.66666667
1056	35.24	53.5	192.2	15.28	-16.66666667	3.333333333
1057	35.27	53	192.3	3	0	-3.333333333
1058	35.3	53	192.2	7.84	-7.666666667	-4
1059	35.34	52.77	192.08	15.21	-16.66666667	3.333333333
1060	35.37	52.27	192.18	44.93	48.66666667	-12
1061	35.4	53.73	191.82	25.12	27.33333333	-6
1062	35.44	54.55	191.64	3.85	3	-3
1063	35.47	54.64	191.55	8.32	-8	-5
1064	35.5	54.4	191.4	0	0	0
1065	35.54	54.4	191.4	11.34	-7.333333333	-10.33333333
1066	35.57	54.18	191.09	0	0	0
1067	35.6	54.18	191.09	13.62	-15	0
1068	35.64	53.73	191.09	16.35	-18.33333333	0
1069	35.67	53.18	191.09	3.85	3	-3
1070	35.7	53.27	191	48.28	51.66666667	-15
1071	35.74	54.82	190.55	17.44	15	-12.33333333
1072	35.77	55.27	190.18	2.72	0	-3
1073	35.8	55.27	190.09	3.85	-3	-3
1074	35.84	55.18	190	0	0	0
1075	35.87	55.18	190	0	0	0
1076	35.9	55.18	190	16.23	-17	-5.666666667
1077	35.94	54.67	189.83	4.99	-5.666666667	0
1078	35.97	54.5	189.83	9.8	-10.66666667	2.666666667
1079	36	54.18	189.91	11.56	-9	-9
1080	36.04	53.91	189.64	5.45	-6	0
1081	36.07	53.73	189.64	0	0	0
1082	36.1	53.73	189.64	27.24	-30.33333333	0
1083	36.14	52.82	189.64	6.09	-3	-6.333333333
1084	36.17	52.73	189.45	46.56	48.33333333	-18
1085	36.2	54.18	188.91	14.71	16.33333333	-2.666666667
1086	36.24	54.67	188.83	9.75	5	-9.333333333
1087	36.27	54.82	188.55	9.63	-10.66666667	-1.666666667
1088	36.3	54.5	188.5	3	-3.333333333	0
1089	36.34	54.4	188.5	9.81	-10.66666667	-2.666666667
1090	36.37	54.08	188.42	14.7	-16	2.666666667
1091	36.4	53.6	188.5	4.24	-3.333333333	-3.333333333
1092	36.44	53.5	188.4	9.44	-7.666666667	-7.333333333
1093	36.47	53.27	188.18	6.09	-3	-6
1094	36.5	53.18	188	21.29	-22.66666667	6.666666667
1095	36.54	52.5	188.2	11.26	-10.66666667	-6.666666667
1096	36.57	52.18	188	6.22	-6	-3.333333333
1097	36.6	52	187.9	9.67	-9	-5.666666667
1098	36.64	51.73	187.73	21.9	-24.33333333	2.333333333
1099	36.67	51	187.8	10.76	-11	-4.333333333
1100	36.7	50.67	187.67	22.54	24.33333333	-5.666666667
1101	36.74	51.4	187.5	42.51	44.33333333	-16.66666667
1102	36.77	52.73	187	8.17	9	0
1103	36.8	53	187	8.62	-3	-9
1104	36.84	52.91	186.73	6.09	-6	-3
1105	36.87	52.73	186.64	22.34	-24.33333333	5.333333333
1106	36.91	52	186.8	5.61	-3	-5.333333333
1107	36.94	51.91	186.64	3.85	-3	-3
1108	36.97	51.82	186.55	9.63	-10.66666667	-1.666666667
1109	37.01	51.5	186.5	5.78	-4.666666667	-4.666666667
1110	37.04	51.36	186.36	51.87	54.66666667	-18.66666667
1111	37.07	53	185.8	0	0	0
1112	37.11	53	185.8	0	0	0
1113	37.14	53	185.8	11.76	2.666666667	-12.66666667
1114	37.17	53.08	185.42	5.23	3.333333333	-5
1115	37.21	53.18	185.27	2.72	0	-3
1116	37.24	53.18	185.18	7.71	-6	-6
1117	37.27	53	185	17.48	-19.33333333	0
1118	37.31	52.42	185	7.55	-8	3
1119	37.34	52.18	185.09	13.98	10.66666667	-11.33333333
1120	37.37	52.5	184.75	54.13	56	-22
1121	37.41	54.18	184.09	0	0	0
1122	37.44	54.18	184.09	0	0	0
1123	37.47	54.18	184.09	0	0	0
1124	37.51	54.18	184.09	6.09	-6	-3
1125	37.54	54	184	11.56	-9	-9
1126	37.57	53.73	183.73	2.72	0	-3
1127	37.61	53.73	183.64	13.89	-15.33333333	3
1128	37.64	53.27	183.73	8.46	-9	2.333333333
1129	37.67	53	183.8	39.97	39.33333333	-20.66666667
1130	37.71	54.18	183.18	29.96	30	-14.33333333
1131	37.74	55.08	182.75	0	0	0
1132	37.77	55.08	182.75	2.5	-2.666666667	0
1133	37.81	55	182.75	7.49	0	-8.333333333
1134	37.84	55	182.5	9.14	-9	4.666666667
1135	37.87	54.73	182.64	6.87	-7.666666667	1
1136	37.91	54.5	182.67	5.17	-4	-4.333333333
1137	37.94	54.38	182.54	12.09	-12.66666667	-4
1138	37.97	54	182.42	2.5	-2.666666667	0
1139	38.01	53.92	182.42	5.89	-6.333333333	-2
1140	38.04	53.73	182.36	25.59	25.66666667	-12
1141	38.07	54.5	182	30.89	33.33333333	-8.333333333
1142	38.11	55.5	181.75	13.71	13.66666667	-6.666666667
1143	38.14	55.91	181.55	0	0	0
1144	38.17	55.91	181.55	12.34	-13.66666667	-1.666666667
1145	38.21	55.5	181.5	5.99	0	-6.666666667
1146	38.24	55.5	181.3	0	0	0
1147	38.27	55.5	181.3	11.41	-10.66666667	-7
1148	38.31	55.18	181.09	7.9	-6	-6.333333333
1149	38.34	55	180.9	16.14	-16.66666667	6.666666667
1150	38.37	54.5	181.1	6.82	-7.666666667	-0.333333333
1151	38.41	54.27	181.09	2.72	-3	0
1152	38.44	54.18	181.09	7.9	-6	-6.333333333
1153	38.47	54	180.9	11.37	-9	-8.666666667
1154	38.51	53.73	180.64	23.18	-24.33333333	8.666666667
1155	38.54	53	180.9	32.28	33.33333333	-13.33333333
1156	38.57	54	180.5	33.51	33.33333333	-16.66666667
1157	38.61	55	180	0	0	0
1158	38.64	55	180	3	0	-3.333333333
1159	38.67	55	179.9	5.99	0	-6.666666667
1160	38.71	55	179.7	7.06	-7.333333333	2.666666667
1161	38.74	54.78	179.78	13.73	-15	-3.666666667
1162	38.77	54.33	179.67	4.71	-3.666666667	-3.666666667
1163	38.81	54.22	179.56	14.89	-14.66666667	-7.666666667
1164	38.84	53.78	179.33	6.66	0	-7.333333333
1165	38.87	53.78	179.11	17.93	-18.66666667	7.333333333
1166	38.91	53.22	179.33	13.73	-14.66666667	-3.666666667
1167	38.94	52.78	179.22	3.33	0	-3.666666667
1168	38.97	52.78	179.11	8.33	-9.333333333	-0.333333333
1169	39.01	52.5	179.1	36.58	33.33333333	-23.33333333
1170	39.04	53.5	178.4	23.31	24	-9.666666667
1171	39.07	54.22	178.11	4.95	-4	-3.666666667
1172	39.11	54.1	178	4.24	-3.333333333	-3.333333333
1173	39.14	54	177.9	5.99	0	-6.666666667
1174	39.17	54	177.7	7.15	-6	-5
1175	39.21	53.82	177.55	10.48	-10.66666667	-5
1176	39.24	53.5	177.4	9.88	-9.333333333	-6
1177	39.27	53.22	177.22	8.53	-7.333333333	6
1178	39.31	53	177.4	11.99	0	-13.33333333
1179	39.34	53	177	30.12	-33.33333333	3.333333333
1180	39.37	52	177.1	3	0	-3.333333333
1181	39.41	52	177	45.65	46.66666667	-20
1182	39.44	53.4	176.4	24.16	23.33333333	-13.33333333
1183	39.47	54.1	176	4.24	-3.333333333	-3.333333333
1184	39.51	54	175.9	3	0	-3.333333333
1185	39.54	54	175.8	9.37	6	-8.333333333
1186	39.57	54.18	175.55	17.49	-19.33333333	-1.666666667
1187	39.61	53.6	175.5	6.7	-6.666666667	-3.333333333
1188	39.64	53.4	175.4	0	0	0
1189	39.67	53.4	175.4	52.34	53.33333333	-23.33333333
1190	39.71	55	174.7	23	24.33333333	-8.333333333
1191	39.74	55.73	174.45	10.4	1.666666667	-11.33333333
1192	39.77	55.78	174.11	0	0	0
1193	39.81	55.78	174.11	8.74	-9.333333333	3
1194	39.84	55.5	174.2	16.14	-16.66666667	-6.666666667
1195	39.87	55	174	0	0	0
1196	39.91	55	174	3	0	-3.333333333
1197	39.94	55	173.9	8.36	-3	-8.666666667
1198	39.97	54.91	173.64	12.31	-13.66666667	-1.333333333
1199	40.01	54.5	173.6	16.14	16.66666667	-6.666666667
1200	40.04	55	173.4	44.12	47.33333333	-13.33333333
1201	40.07	56.42	173	0	0	0
1202	40.11	56.42	173	16.23	13.33333333	-12
1203	40.14	56.82	172.64	13.18	-14	-4.666666667
1204	40.18	56.4	172.5	0	0	0
1205	40.21	56.4	172.5	7.71	-7.333333333	4.666666667
1206	40.24	56.18	172.64	8.94	-6	-8
1207	40.28	56	172.4	9.26	-9	5
1208	40.31	55.73	172.55	5.45	0	-6.333333333
1209	40.34	55.73	172.36	40.59	42.33333333	-15.33333333
1210	40.38	57	171.9	26.72	27.33333333	-11.66666667
1211	40.41	57.82	171.55	0	0	0
1212	40.44	57.82	171.55	9.76	-1.333333333	-11
1213	40.48	57.78	171.22	3.33	0	-3.666666667
1214	40.51	57.78	171.11	12.43	-14	-0.666666667
1215	40.54	57.36	171.09	0	0	0
1216	40.58	57.36	171.09	5.45	-6	0
1217	40.61	57.18	171.09	12.18	-12	-6
1218	40.64	56.82	170.91	0	0	0
1219	40.68	56.82	170.91	52.66	56	-17
1220	40.71	58.5	170.4	22.43	22.66666667	-10.33333333
1221	40.74	59.18	170.09	0	0	0
1222	40.78	59.18	170.09	0	0	0
1223	40.81	59.18	170.09	7.9	-6	-6.333333333
1224	40.84	59	169.9	8.18	-9	0.333333333
1225	40.88	58.73	169.91	6.81	-7.666666667	0.333333333
1226	40.91	58.5	169.92	7.42	-7.666666667	-3.333333333
1227	40.94	58.27	169.82	8.53	-9	2.666666667
1228	40.98	58	169.9	9.66	7.333333333	-7.666666667
1229	41.01	58.22	169.67	61.21	65.33333333	-19.33333333
1230	41.04	60.18	169.09	0	0	0
1231	41.08	60.18	169.09	5.45	0	-6
1232	41.11	60.18	168.91	7.4	8	-2.666666667
1233	41.14	60.42	168.83	4.87	-5	2.666666667
1234	41.18	60.27	168.91	8.62	-9	3
1235	41.21	60	169	0	0	0
1236	41.24	60	169	14.67	-6	-15
1237	41.28	59.82	168.55	9.67	-10.66666667	1.666666667
1238	41.31	59.5	168.6	8.99	0	-10
1239	41.34	59.5	168.3	53.49	59	-7
1240	41.38	61.27	168.09	10.67	10.33333333	-5.666666667
1241	41.41	61.58	167.92	2.5	0	-3
1242	41.44	61.58	167.83	4.99	0	-5.333333333
1243	41.48	61.58	167.67	7.1	8	-1
1244	41.51	61.82	167.64	9.58	-10.66666667	1
1245	41.54	61.5	167.67	13.45	-14	-5.666666667
1246	41.58	61.08	167.5	3.53	-2.666666667	-2.666666667
1247	41.61	61	167.42	2.5	-2.666666667	0
1248	41.64	60.92	167.42	4.99	0	-5.666666667
1249	41.68	60.92	167.25	21.44	21	-11.33333333
1250	41.71	61.55	166.91	39.67	42.33333333	-12
1251	41.74	62.82	166.55	6.68	-7.333333333	-1.666666667
1252	41.78	62.6	166.5	7.3	6	-5.666666667
1253	41.81	62.78	166.33	6.66	0	-7.333333333
1254	41.84	62.78	166.11	11.63	-12.66666667	3
1255	41.88	62.4	166.2	5.02	-4.333333333	-3.666666667
1256	41.91	62.27	166.09	2.72	-3	0
1257	41.94	62.18	166.09	0	0	0
1258	41.98	62.18	166.09	18.68	-20	-5.666666667
1259	42.01	61.58	165.92	32.93	34	-14
1260	42.04	62.6	165.5	42.91	46.66666667	-10
1261	42.08	64	165.2	2.91	-2.666666667	1.666666667
1262	42.11	63.92	165.25	10.78	2.666666667	-11.66666667
1263	42.14	64	164.9	5.85	-3	-5.666666667
1264	42.18	63.91	164.73	7.3	-8	0.666666667
1265	42.21	63.67	164.75	20.04	-22.33333333	1.666666667
1266	42.24	63	164.8	5.61	-3	-5.333333333
1267	42.28	62.91	164.64	2.72	0	3
1268	42.31	62.91	164.73	5.45	0	-6
1269	42.34	62.91	164.55	50.4	53	-18.33333333
1270	42.38	64.5	164	10.98	10.66666667	-6
1271	42.41	64.82	163.82	2.72	0	-3
1272	42.44	64.82	163.73	5.45	0	-6
1273	42.48	64.82	163.55	0	0	0
1274	42.51	64.82	163.55	2.72	-3	0
1275	42.54	64.73	163.55	8.09	-7.666666667	-5
1276	42.58	64.5	163.4	7.81	-7.666666667	-4.333333333
1277	42.61	64.27	163.27	3.85	-3	-3
1278	42.64	64.18	163.18	6.09	6	-3
1279	42.68	64.36	163.09	45.67	48.66666667	-15
1280	42.71	65.82	162.64	0	0	0
1281	42.74	65.82	162.64	14.67	15	-6.333333333
1282	42.78	66.27	162.45	8.29	-9	1.666666667
1283	42.81	66	162.5	0	0	0
1284	42.84	66	162.5	3	0	-3.333333333
1285	42.88	66	162.4	12.65	-14	-2.333333333
1286	42.91	65.58	162.33	3.53	-2.666666667	-2.666666667
1287	42.94	65.5	162.25	6.85	-7.666666667	0.666666667
1288	42.98	65.27	162.27	6.09	-3	-6
1289	43.01	65.18	162.09	45.27	50.33333333	-0.333333333
1290	43.04	66.69	162.08	17.55	19.33333333	-2.666666667
1291	43.08	67.27	162	7.25	7.666666667	-2.666666667
1292	43.11	67.5	161.92	2.5	0	-3
1293	43.14	67.5	161.83	0	0	0
1294	43.18	67.5	161.83	5.78	-6.333333333	0.666666667
1295	43.21	67.31	161.85	17.41	-19.33333333	-1
1296	43.24	66.73	161.82	2.72	0	-3
1297	43.28	66.73	161.73	0	0	0
1298	43.31	66.73	161.73	24.14	25.66666667	-7.666666667
1299	43.35	67.5	161.5	32.85	36	-5.666666667
1300	43.38	68.58	161.33	4.41	5	1
1301	43.41	68.73	161.36	16.57	18	-3
1302	43.45	69.27	161.27	5.45	0	-6
1303	43.48	69.27	161.09	8.62	-9	-3
1304	43.51	69	161	32.56	36	-2.666666667
1305	43.55	70.08	160.92	49.59	55	-6.333333333
1306	43.58	71.73	160.73	0	0	0
1307	43.61	71.73	160.73	0	0	0
1308	43.65	71.73	160.73	10.26	-5	-10.33333333
1309	43.68	71.58	160.42	4.46	5	1
1310	43.71	71.73	160.45	5.64	-5	-4
1311	43.75	71.58	160.33	2.5	0	3
1312	43.78	71.58	160.42	10.26	-10.33333333	-5
1313	43.81	71.27	160.27	5.45	0	-6
1314	43.85	71.27	160.09	43.17	47.33333333	-8
1315	43.88	72.69	159.85	31.22	34.66666667	-4
1316	43.91	73.73	159.73	0	0	0
1317	43.95	73.73	159.73	0	0	0
1318	43.98	73.73	159.73	0	0	0
1319	44.01	73.73	159.73	0	0	0
1320	44.05	73.73	159.73	0	0	0
1321	44.08	73.73	159.73	8.06	-7.666666667	-5
1322	44.11	73.5	159.58	6.9	-7.666666667	-1
1323	44.15	73.27	159.55	16.57	-18	3
1324	44.18	72.73	159.64	7.94	-7.666666667	-4.666666667
1325	44.21	72.5	159.5	0	0	0
1326	44.25	72.5	159.5	6.95	-7.666666667	-1.666666667
1327	44.28	72.27	159.45	8.29	-9	1.666666667
1328	44.31	72	159.5	5.58	-2.666666667	-5.666666667
1329	44.35	71.92	159.33	25.36	27	-8
1330	44.38	72.73	159.09	29.97	33.33333333	0
1331	44.41	73.73	159.09	0	0	0
1332	44.45	73.73	159.09	2.72	0	-3
1333	44.48	73.73	159	4.98	-5	-2.666666667
1334	44.51	73.58	158.92	3.53	-2.666666667	-3
1335	44.55	73.5	158.83	7.52	7.666666667	-3.333333333
1336	44.58	73.73	158.73	6.85	-7.666666667	0.666666667
1337	44.61	73.5	158.75	18.03	-19.66666667	-3.666666667
1338	44.65	72.91	158.64	25.12	27.33333333	-6.333333333
1339	44.68	73.73	158.45	45.67	48.33333333	-15
1340	44.71	75.18	158	8.1	-6	-6.666666667
1341	44.75	75	157.8	0	0	0
1342	44.78	75	157.8	0	0	0
1343	44.81	75	157.8	5.61	-3	-5.333333333
1344	44.85	74.91	157.64	3.85	-3	-3
1345	44.88	74.82	157.55	2.72	-3	0
1346	44.91	74.73	157.55	0	0	0
1347	44.95	74.73	157.55	13.62	-12.33333333	-9.333333333
1348	44.98	74.36	157.27	6.09	-3	-6
1349	45.01	74.27	157.09	2.72	-3	0
1350	45.05	74.18	157.09	24.52	-27.33333333	0
1351	45.08	73.36	157.09	0	0	0
1352	45.11	73.36	157.09	12.31	-12	-6.333333333
1353	45.15	73	156.9	30.12	33.33333333	-3.333333333
1354	45.18	74	156.8	46.52	50	-13.33333333
1355	45.21	75.5	156.4	3	0	3.333333333
1356	45.25	75.5	156.5	3	0	-3.333333333
1357	45.28	75.5	156.4	11.5	7.666666667	-10.33333333
1358	45.31	75.73	156.09	13.89	-15.33333333	-3
1359	45.35	75.27	156	8.17	-9	0
1360	45.38	75	156	0	0	0
1361	45.41	75	156	8.17	-9	0
1362	45.45	74.73	156	13.62	-15.33333333	0
1363	45.48	74.27	156	8.17	-9	0
1364	45.51	74	156	31.29	33.33333333	-10
1365	45.55	75	155.7	34.95	33.33333333	-20
1366	45.58	76	155.1	4.24	3.333333333	-3.333333333
1367	45.61	76.1	155	4.95	4	3.666666667
1368	45.65	76.22	155.11	9.19	-7.333333333	-7
1369	45.68	76	154.9	5.99	0	-6.666666667
1370	45.71	76	154.7	0	0	0
1371	45.75	76	154.7	12.36	-13.33333333	-3.333333333
1372	45.78	75.6	154.6	4.24	-3.333333333	-3.333333333
1373	45.81	75.5	154.5	8.49	-9.333333333	2
1374	45.85	75.22	154.56	13.73	-14.66666667	-4
1375	45.88	74.78	154.44	9.38	-9.333333333	-4.666666667
1376	45.91	74.5	154.3	0	0	0
1377	45.95	74.5	154.3	22.37	-24	-6.333333333
1378	45.98	73.78	154.11	12.29	13.33333333	2.333333333
1379	46.01	74.18	154.18	65.02	68	-24.66666667
1380	46.05	76.22	153.44	13.73	-14.66666667	-3.666666667
1381	46.08	75.78	153.33	12.01	7.333333333	-11
1382	46.11	76	153	0	0	0
1383	46.15	76	153	5.99	0	-6.666666667
1384	46.18	76	152.8	3	0	3.333333333
1385	46.21	76	152.9	19.31	-21.33333333	3.333333333
1386	46.25	75.36	153	10.9	-12	0
1387	46.28	75	153	3	0	-3.333333333
1388	46.31	75	152.9	8.18	-9	0.333333333
1389	46.35	74.73	152.91	7.56	-7.666666667	-3.666666667
1390	46.38	74.5	152.8	14.98	-16.66666667	0
1391	46.41	74	152.8	8.19	-9	0.666666667
1392	46.45	73.73	152.82	5.45	0	-6
1393	46.48	73.73	152.64	49.12	51.33333333	-18.33333333
1394	46.51	75.27	152.09	2.72	0	-3
1395	46.55	75.27	152	2.72	0	-3
1396	46.58	75.27	151.91	0	0	0
1397	46.62	75.27	151.91	0	0	0
1398	46.65	75.27	151.91	7.41	-6.333333333	-5.333333333
1399	46.68	75.08	151.75	8.65	-8.666666667	-3.666666667
1400	46.72	74.82	151.64	2.72	-3	0
1401	46.75	74.73	151.64	0	0	0
1402	46.78	74.73	151.64	0	0	0
1403	46.82	74.73	151.64	38.71	42.33333333	-7.333333333
1404	46.85	76	151.42	23.11	23	-11.33333333
1405	46.88	76.69	151.08	6.36	-6.333333333	3
1406	46.92	76.5	151.17	0	0	0
1407	46.95	76.5	151.17	6.83	-7.666666667	0.333333333
1408	46.98	76.27	151.18	2.72	0	-3
1409	47.02	76.27	151.09	5.68	-6.333333333	-0.333333333
1410	47.05	76.08	151.08	24.29	-27	0.333333333
1411	47.08	75.27	151.09	0	0	0
1412	47.12	75.27	151.09	0	0	0
1413	47.15	75.27	151.09	49.34	55	-3
1414	47.18	76.92	151	11.01	11.66666667	3
1415	47.22	77.27	151.09	2.72	-3	0
1416	47.25	77.18	151.09	2.72	3	0
1417	47.28	77.27	151.09	8.62	-9	-3
1418	47.32	77	151	0	0	0
1419	47.35	77	151	8.62	-9	-3
1420	47.38	76.73	150.91	7.34	-7.666666667	3
1421	47.42	76.5	151	7.34	-7.666666667	3
1422	47.45	76.27	151.09	6.3	-6.333333333	-3
1423	47.48	76.08	151	35.75	39.66666667	3
1424	47.52	77.27	151.09	24.45	27	-3
1425	47.55	78.08	151	6.3	6.333333333	3
1426	47.58	78.27	151.09	0	0	0
1427	47.62	78.27	151.09	6.3	-6.333333333	-3
1428	47.65	78.08	151	4.99	-5.333333333	0
1429	47.68	77.92	151	0	0	0
1430	47.72	77.92	151	6.3	-6.333333333	3
1431	47.75	77.73	151.09	13.62	-15.33333333	0
1432	47.78	77.27	151.09	13.62	15.33333333	0
1433	47.82	77.73	151.09	40.73	45	-3
1434	47.85	79.08	151	13.45	14	5.666666667
1435	47.88	79.5	151.17	0	0	0
1436	47.92	79.5	151.17	7.18	-7.666666667	-2.666666667
1437	47.95	79.27	151.09	0	0	0
1438	47.98	79.27	151.09	6.3	-6.333333333	-3
1439	48.02	79.08	151	11.01	-11.66666667	3
1440	48.05	78.73	151.09	7.18	-7.666666667	2.666666667
1441	48.08	78.5	151.17	0	0	0
1442	48.12	78.5	151.17	18.18	19.33333333	-5.666666667
1443	48.15	79.08	151	35.75	39.66666667	3
1444	48.18	80.27	151.09	12.58	14	-0.333333333
1445	48.22	80.69	151.08	2.31	0	-2.666666667
1446	48.25	80.69	151	7.63	-6.333333333	-5.666666667
1447	48.28	80.5	150.83	12.49	-14	0
1448	48.32	80.08	150.83	2.5	-2.666666667	0
1449	48.35	80	150.83	0	0	0
1450	48.38	80	150.83	2.5	-2.666666667	0
1451	48.42	79.92	150.83	6.51	-6.333333333	-3.333333333
1452	48.45	79.73	150.73	8.77	9	3.333333333
1453	48.48	80	150.83	54.81	60.66666667	-6.333333333
1454	48.52	81.82	150.64	0	0	0
1455	48.55	81.82	150.64	2.72	0	-3
1456	48.58	81.82	150.55	5.96	-5	-4.333333333
1457	48.62	81.67	150.42	4.49	3.333333333	-3.666666667
1458	48.65	81.77	150.31	14.92	-16.66666667	-1.333333333
1459	48.68	81.27	150.27	0	0	0
1460	48.72	81.27	150.27	15.14	-16.66666667	-1.333333333
1461	48.75	80.77	150.23	5.6	-6.333333333	0.666666667
1462	48.78	80.58	150.25	21.2	23	-5.333333333
1463	48.82	81.27	150.09	47.58	51.66666667	-12
1464	48.85	82.82	149.73	0	0	0
1465	48.88	82.82	149.73	0	0	0
1466	48.92	82.82	149.73	2.72	0	-3
1467	48.95	82.82	149.64	3.85	-3	-3
1468	48.98	82.73	149.55	4.52	-5	-1.666666667
1469	49.02	82.58	149.5	9.41	-10.33333333	-1.666666667
1470	49.05	82.27	149.45	8.34	-9	-1.666666667
1471	49.08	82	149.4	6.65	-6	-4.333333333
1472	49.12	81.82	149.27	5.87	6	-2.333333333
1473	49.15	82	149.2	48.71	52.66666667	-12.33333333
1474	49.18	83.58	148.83	7.72	8	-3.333333333
1475	49.22	83.82	148.73	0	0	0
1476	49.25	83.82	148.73	0	0	0
1477	49.28	83.82	148.73	2.72	-3	0
1478	49.32	83.73	148.73	7.05	-7.666666667	-2
1479	49.35	83.5	148.67	17.73	-19.66666667	-1
1480	49.38	82.91	148.64	2.72	-3	0
1481	49.42	82.82	148.64	3.85	-3	-3
1482	49.45	82.73	148.55	19.65	18	-12.33333333
1483	49.48	83.27	148.18	57.47	63.66666667	-6
1484	49.52	85.18	148	0	0	0
1485	49.55	85.18	148	2.72	0	-3
1486	49.58	85.18	147.91	5.46	-6	-0.333333333
1487	49.62	85	147.9	7.52	-6	-5.666666667
1488	49.65	84.82	147.73	2.72	-3	0
1489	49.68	84.73	147.73	2.72	0	-3
1490	49.72	84.73	147.64	12.18	-12.33333333	-6.333333333
1491	49.75	84.36	147.45	19.26	-21	3.333333333
1492	49.79	83.73	147.55	0	0	0
1493	49.82	83.73	147.55	48.28	51.33333333	-15.33333333
1494	49.85	85.27	147.09	19.3	21.66666667	-0.333333333
1495	49.89	85.92	147.08	10.67	-0.333333333	-11.66666667
1496	49.92	85.91	146.73	2.72	0	-3
1497	49.95	85.91	146.64	2.72	-3	0
1498	49.99	85.82	146.64	10.13	-10.66666667	3.666666667
1499	50.02	85.5	146.75	15.06	-16.66666667	1.666666667
1500	50.05	85	146.8	7.33	-6	-5.333333333
1501	50.09	84.82	146.64	3.85	-3	-3
1502	50.12	84.73	146.55	19.65	18	-12.33333333
1503	50.15	85.27	146.18	48.28	51.66666667	-15
1504	50.19	86.82	145.73	5.87	6	2.333333333
1505	50.22	87	145.8	3	0	-3.333333333
1506	50.25	87	145.7	8.85	2.666666667	-9.333333333
1507	50.29	87.08	145.42	5.58	-5.333333333	-3
1508	50.32	86.92	145.33	12.53	-14	-1
1509	50.35	86.5	145.3	3	0	-3.333333333
1510	50.39	86.5	145.2	10.08	-10.66666667	-3.666666667
1511	50.42	86.18	145.09	0	0	0
1512	50.45	86.18	145.09	49.12	51.66666667	-18
1513	50.49	87.73	144.55	17.23	18	6
1514	50.52	88.27	144.73	14.5	7.666666667	-14.33333333
1515	50.55	88.5	144.3	0	0	0
1516	50.59	88.5	144.3	7.68	-7.666666667	-4
1517	50.62	88.27	144.18	2.72	0	-3
1518	50.65	88.27	144.09	8.62	-9	-3
1519	50.69	88	144	15.28	-16.66666667	3.333333333
1520	50.72	87.5	144.1	6.82	-7.666666667	-0.333333333
1521	50.75	87.27	144.09	0	0	0
1522	50.79	87.27	144.09	8.62	-9	-3
1523	50.82	87	144	52.34	53.33333333	-23.33333333
1524	50.85	88.6	143.3	14.98	13.33333333	-10
1525	50.89	89	143	0	0	0
1526	50.92	89	143	3	0	-3.333333333
1527	50.95	89	142.9	3	0	-3.333333333
1528	50.99	89	142.8	7.77	7.333333333	-4.333333333
1529	51.02	89.22	142.67	19.3	-20.66666667	-5.666666667
1530	51.05	88.6	142.5	6.7	-3.333333333	-6.666666667
1531	51.09	88.5	142.3	8.38	-9.333333333	1
1532	51.12	88.22	142.33	9.23	9.333333333	-4.333333333
1533	51.15	88.5	142.2	42.89	42.66666667	-21.33333333
1534	51.19	89.78	141.56	16.72	10.66666667	-15.33333333
1535	51.22	90.1	141.1	4.24	-3.333333333	-3.333333333
1536	51.25	90	141	0	0	0
1537	51.29	90	141	3	0	-3.333333333
1538	51.32	90	140.9	8.71	-9	3.333333333
1539	51.35	89.73	141	6.81	-7.666666667	0
1540	51.39	89.5	141	16.14	-16.66666667	-6.666666667
1541	51.42	89	140.8	17.47	16.66666667	-10
1542	51.45	89.5	140.5	47.38	50	-16.66666667
1543	51.49	91	140	8.62	9	-3
1544	51.52	91.27	139.91	9.26	7.666666667	-7
1545	51.55	91.5	139.7	5.99	0	-6.666666667
1546	51.59	91.5	139.5	0	0	0
1547	51.62	91.5	139.5	5.78	-4.666666667	-4.666666667
1548	51.65	91.36	139.36	19.12	-19.33333333	-8.333333333
1549	51.69	90.78	139.11	8.74	-9.333333333	3
1550	51.72	90.5	139.2	6.83	-7.666666667	-0.666666667
1551	51.75	90.27	139.18	3.85	3	-3
1552	51.79	90.36	139.09	44.35	48.66666667	-9
1553	51.82	91.82	138.82	23.97	22.66666667	-14
1554	51.85	92.5	138.4	9.88	9.333333333	-6
1555	51.89	92.78	138.22	4.22	-1.666666667	-4.333333333
1556	51.92	92.73	138.09	10.9	-12.33333333	0
1557	51.95	92.36	138.09	4.1	4.666666667	0.333333333
1558	51.99	92.5	138.1	14.98	-16.66666667	0
1559	52.02	92	138.1	3	0	-3.333333333
1560	52.05	92	138	14.98	-16.66666667	0
1561	52.09	91.5	138	16.14	16.66666667	-6.666666667
1562	52.12	92	137.8	54.05	55.66666667	-23
1563	52.15	93.67	137.11	10.53	11	-3.666666667
1564	52.19	94	137	0	0	0
1565	52.22	94	137	3	0	-3.333333333
1566	52.25	94	136.9	6.67	-7.333333333	-0.333333333
1567	52.29	93.78	136.89	3.33	0	-3.666666667
1568	52.32	93.78	136.78	16.65	-18.66666667	0
1569	52.35	93.22	136.78	3.33	0	-3.666666667
1570	52.39	93.22	136.67	14.94	-16.33333333	2
1571	52.42	92.73	136.73	18.53	1.666666667	-20.66666667
1572	52.45	92.78	136.11	13.32	14.66666667	0
1573	52.49	93.22	136.11	41.24	42.66666667	-17
1574	52.52	94.5	135.6	4.24	3.333333333	-3.333333333
1575	52.55	94.6	135.5	0	0	0
1576	52.59	94.6	135.5	16.95	13.33333333	-13.33333333
1577	52.62	95	135.1	18.23	-20	3.333333333
1578	52.65	94.4	135.2	9.48	-10	-3.333333333
1579	52.69	94.1	135.1	4.24	-3.333333333	-3.333333333
1580	52.72	94	135	3	0	-3.333333333
1581	52.75	94	134.9	5.99	0	-6.666666667
1582	52.79	94	134.7	39.07	36.66666667	-23.33333333
1583	52.82	95.1	134	26.97	30	0
1584	52.85	96	134	5.99	0	-6.666666667
1585	52.89	96	133.8	9.37	6	-8.333333333
1586	52.92	96.18	133.55	15.08	-16	-5
1587	52.96	95.7	133.4	5.99	-6.666666667	0
1588	52.99	95.5	133.4	3	0	-3.333333333
1589	53.02	95.5	133.3	16.14	-16.66666667	-6.666666667
1590	53.06	95	133.1	9.67	-9	5.666666667
1591	53.09	94.73	133.27	26.93	28.33333333	-9
1592	53.12	95.58	133	40.46	41.33333333	-18.33333333
1593	53.16	96.82	132.45	6.55	6	-4
1594	53.19	97	132.33	9.35	9	-5
1595	53.22	97.27	132.18	9.82	-9	-6
1596	53.26	97	132	0	0	0
1597	53.29	97	132	8.62	-9	3
1598	53.32	96.73	132.09	7.34	-7.666666667	-3
1599	53.36	96.5	132	0	0	0
1600	53.39	96.5	132	7.34	-7.666666667	-3
1601	53.42	96.27	131.91	8.18	-9	-0.333333333
1602	53.46	96	131.9	57.02	59.33333333	-22.66666667
1603	53.49	97.78	131.22	15.35	16.33333333	-4.333333333
1604	53.52	98.27	131.09	7.34	7.666666667	-3
1605	53.56	98.5	131	2.5	0	-2.666666667
1606	53.59	98.5	130.92	4.99	0	-5.666666667
1607	53.62	98.5	130.75	7.11	-7.666666667	2.333333333
1608	53.66	98.27	130.82	13.89	-15	-3
1609	53.69	97.82	130.73	0	0	0
1610	53.72	97.82	130.73	9.56	-10.66666667	0.666666667
1611	53.76	97.5	130.75	34.2	33.33333333	-18.33333333
1612	53.79	98.5	130.2	45.84	50	-10
1613	53.82	100	129.9	3	0	-3.333333333
1614	53.86	100	129.8	7.33	-6	-5.333333333
1615	53.89	99.82	129.64	7.71	-7.333333333	-4.666666667
1616	53.92	99.6	129.5	3	-3.333333333	0
1617	53.96	99.5	129.5	5.99	0	-6.666666667
1618	53.99	99.5	129.3	6.86	-7.666666667	-1
1619	54.02	99.27	129.27	9.67	-9	-5.666666667
1620	54.06	99	129.1	6.67	-7.333333333	0.333333333
1621	54.09	98.78	129.11	36.78	40.66666667	-3.666666667
1622	54.12	100	129	31.29	33.33333333	-10
1623	54.16	101	128.7	3	0	-3.333333333
1624	54.19	101	128.6	17.98	0	-20
1625	54.22	101	128	3	0	3.333333333
1626	54.26	101	128.1	3	0	-3.333333333
1627	54.29	101	128	8.62	-9	3
1628	54.32	100.73	128.09	27.44	25.66666667	-16.33333333
1629	54.36	101.5	127.6	48.42	50	-20
1630	54.39	103	127	11.99	13.33333333	0
1631	54.42	103.4	127	5.99	0	-6.666666667
1632	54.46	103.4	126.8	8.42	9	3
1633	54.49	103.67	126.89	8	-9	0.333333333
1634	54.52	103.4	126.9	8.27	-6	7
1635	54.56	103.22	127.11	23.57	-24	-10.33333333
1636	54.59	102.5	126.8	0	0	0
1637	54.62	102.5	126.8	10.23	7.666666667	-8.333333333
1638	54.66	102.73	126.55	8.09	-7.666666667	-5
1639	54.69	102.5	126.4	8.09	-7.666666667	5
1640	54.72	102.27	126.55	9.26	-9	-5
1641	54.76	102	126.4	3	0	-3.333333333
1642	54.79	102	126.3	15.28	-16.66666667	3.333333333
1643	54.82	101.5	126.4	45.35	50	-6.666666667
1644	54.86	103	126.2	35.57	39.33333333	-3.666666667
1645	54.89	104.18	126.09	6.09	-6	-3
1646	54.92	104	126	0	0	0
1647	54.96	104	126	3	0	-3.333333333
1648	54.99	104	125.9	5.99	0	-6.666666667
1649	55.02	104	125.7	56.12	59.33333333	-19.66666667
1650	55.06	105.78	125.11	37.17	40.66666667	-7
1651	55.09	107	124.9	3	0	-3.333333333
1652	55.12	107	124.8	12.57	7.333333333	-12
1653	55.16	107.22	124.44	13.73	-14.66666667	-3.666666667
1654	55.19	106.78	124.33	13.73	14.66666667	3.666666667
1655	55.22	107.22	124.44	16.65	-14.66666667	-11
1656	55.26	106.78	124.11	0	0	0
1657	55.29	106.78	124.11	0	0	0
1658	55.32	106.78	124.11	0	0	0
1659	55.36	106.78	124.11	52.65	48	-33.33333333
1660	55.39	108.22	123.11	23.55	26	-3.666666667
1661	55.42	109	123	3	0	-3.333333333
1662	55.46	109	122.9	11.37	9	-8.666666667
1663	55.49	109.27	122.64	3.85	-3	-3
1664	55.52	109.18	122.55	4.86	-3.333333333	-4.333333333
1665	55.56	109.08	122.42	8.1	-8.666666667	-2
1666	55.59	108.82	122.36	3.85	-3	-3
1667	55.62	108.73	122.27	10.32	-11.66666667	1.333333333
1668	55.66	108.38	122.31	21.71	14.66666667	-19.33333333
1669	55.69	108.82	121.73	59.5	63.66666667	-18.33333333
1670	55.72	110.73	121.18	4.34	-5	-0.333333333
1671	55.76	110.58	121.17	12.73	3	-14
1672	55.79	110.67	120.75	4.99	-5.666666667	0
1673	55.82	110.5	120.75	0	0	0
1674	55.86	110.5	120.75	2.5	0	-2.666666667
1675	55.89	110.5	120.67	7.05	-7.666666667	2
1676	55.92	110.27	120.73	10.9	-6.333333333	-10.33333333
1677	55.96	110.08	120.42	11.35	-11.66666667	4.333333333
1678	55.99	109.73	120.55	2.72	0	-3.333333333
1679	56.02	109.73	120.45	22.28	-24.33333333	-5
1680	56.06	109	120.3	3	0	-3.333333333
1681	56.09	109	120.2	8.46	-9	2.333333333
1682	56.12	108.73	120.27	6.51	6.333333333	-3.333333333
1683	56.16	108.92	120.17	55.26	60.33333333	-11.66666667
1684	56.19	110.73	119.82	12.78	11.66666667	-8
1685	56.23	111.08	119.58	5.46	-5.666666667	2
1686	56.26	110.91	119.64	3.85	-3	-3
1687	56.29	110.82	119.55	15.41	12	-12.33333333
1688	56.33	111.18	119.18	2.72	0	-3
1689	56.36	111.18	119.09	48.28	51.66666667	-15
1690	56.39	112.73	118.64	24.08	25.66666667	-7.333333333
1691	56.43	113.5	118.42	5.94	-4.666666667	-5
1692	56.46	113.36	118.27	8.77	8	-5.666666667
1693	56.49	113.6	118.1	9.81	-11	-0.333333333
1694	56.53	113.27	118.09	6.88	4.333333333	-6.333333333
1695	56.56	113.4	117.9	7.19	-7.333333333	3.333333333
1696	56.59	113.18	118	6.22	-6	-3.333333333
1697	56.63	113	117.9	12.65	-14	-2.333333333
1698	56.66	112.58	117.83	9.58	-10.33333333	2.666666667
1699	56.69	112.27	117.91	3.85	-3	3
1700	56.73	112.18	118	6.22	-6	-3.333333333
1701	56.76	112	117.9	9.66	7.333333333	-7.666666667
1702	56.79	112.22	117.67	61.21	65.33333333	-19.33333333
1703	56.83	114.18	117.09	2.72	3	0
1704	56.86	114.27	117.09	3.85	-3	-3
1705	56.89	114.18	117	0	0	0
1706	56.93	114.18	117	8.1	-6	-6.666666667
1707	56.96	114	116.8	9.33	2.666666667	-10
1708	56.99	114.08	116.5	49.74	55	-7.666666667
1709	57.03	115.73	116.27	36.55	36.33333333	-18
1710	57.06	116.82	115.73	6.09	3	-6
1711	57.09	116.91	115.55	2.72	-3	0
1712	57.13	116.82	115.55	9.63	-10.66666667	-1.666666667
1713	57.16	116.5	115.5	3	3.333333333	0
1714	57.19	116.6	115.5	8.18	-8	-4.666666667
1715	57.23	116.36	115.36	2.72	0	-3
1716	57.26	116.36	115.27	6.09	-3	-6
1717	57.29	116.27	115.09	2.72	0	3
1718	57.33	116.27	115.18	10.68	-11.66666667	-0.333333333
1719	57.36	115.92	115.17	16.73	-18.66666667	-2.666666667
1720	57.39	115.36	115.09	2.72	-3	0
1721	57.43	115.27	115.09	2.72	-3	0
1722	57.46	115.18	115.09	48.28	51.66666667	-15
1723	57.49	116.73	114.64	21.97	21	-12.33333333
1724	57.53	117.36	114.27	2.72	0	-3
1725	57.56	117.36	114.18	2.72	0	-3
1726	57.59	117.36	114.09	5.45	0	-6
1727	57.63	117.36	113.91	11.23	12.33333333	3
1728	57.66	117.73	114	56.1	54.33333333	-30.33333333
1729	57.69	119.36	113.09	19.26	21.33333333	-3
1730	57.73	120	113	3	0	-3.333333333
1731	57.76	120	112.9	8.36	-3	-8.666666667
1732	57.79	119.91	112.64	0	0	0
1733	57.83	119.91	112.64	2.72	-3	0
1734	57.86	119.82	112.64	2.72	-3	0
1735	57.89	119.73	112.64	2.72	0	-3
1736	57.93	119.73	112.55	5.45	0	-6.333333333
1737	57.96	119.73	112.36	51.53	53.33333333	-20.33333333
1738	57.99	121.33	111.75	14.92	16.33333333	-3.666666667
1739	58.03	121.82	111.64	8.94	8.666666667	-4.666666667
1740	58.06	122.08	111.5	3.53	-2.666666667	-2.666666667
1741	58.09	122	111.42	6.95	6	-5
1742	58.13	122.18	111.27	5.45	0	-6
1743	58.16	122.18	111.09	13.62	-15	0
1744	58.19	121.73	111.09	5.53	-2	-5.666666667
1745	58.23	121.67	110.92	14.74	-16.33333333	2.666666667
1746	58.26	121.18	111	20.75	21.33333333	-9
1747	58.29	121.82	110.73	46.56	48.33333333	-18.33333333
1748	58.33	123.27	110.18	21.8	24.33333333	0.666666667
1749	58.36	124	110.2	6.35	6	-3.666666667
1750	58.39	124.18	110.09	0	0	0
1751	58.43	124.18	110.09	2.72	0	-3
1752	58.46	124.18	110	8.63	8	-5.666666667
1753	58.49	124.42	109.83	49.19	50	-22
1754	58.53	125.92	109.17	20.59	22	-5.666666667
1755	58.56	126.58	109	10.79	8	-9
1756	58.59	126.82	108.73	0	0	0
1757	58.63	126.82	108.73	0	0	0
1758	58.66	126.82	108.73	2.72	-3	0
1759	58.69	126.73	108.73	6.1	-5	-5
1760	58.73	126.58	108.58	4.99	0	-5.333333333
1761	58.76	126.58	108.42	21.11	23	-5
1762	58.79	127.27	108.27	43.32	47.33333333	-9
1763	58.83	128.69	108	11.72	13	0
1764	58.86	129.08	108	6.3	6.333333333	-3
1765	58.89	129.27	107.91	0	0	0
1766	58.93	129.27	107.91	6.58	1.333333333	-7.333333333
1767	58.96	129.31	107.69	7.48	-7.666666667	-3.666666667
1768	58.99	129.08	107.58	10.79	-11.66666667	2
1769	59.03	128.73	107.64	0	0	0
1770	59.06	128.73	107.64	0	0	0
1771	59.09	128.73	107.64	5.94	-5	-4.666666667
1772	59.13	128.58	107.5	4.99	0	-5.666666667
1773	59.16	128.58	107.33	51.15	56.33333333	-8
1774	59.19	130.27	107.09	14.89	16.66666667	-0.333333333
1775	59.23	130.77	107.08	0	0	0
1776	59.26	130.77	107.08	8.42	7.666666667	-5.333333333
1777	59.29	131	106.92	0	0	0
1778	59.33	131	106.92	6.92	-7.666666667	0
1779	59.36	130.77	106.92	6	-1.333333333	-6.333333333
1780	59.4	130.73	106.73	0	0	0
1781	59.43	130.73	106.73	47.58	51.33333333	-12.33333333
1782	59.46	132.27	106.36	30.09	33.33333333	-3
1783	59.5	133.27	106.27	5.45	0	-6
1784	59.53	133.27	106.09	2.72	0	-3
1785	59.56	133.27	106	0	0	0
1786	59.6	133.27	106	0	0	0
1787	59.63	133.27	106	9.58	-9	-5.666666667
1788	59.66	133	105.83	0	0	0
1789	59.7	133	105.83	8.77	-9	-3.333333333
1790	59.73	132.73	105.73	8.37	9	-2
1791	59.76	133	105.67	54.1	59	-12
1792	59.8	134.77	105.31	16.3	18	-2.666666667
1793	59.83	135.31	105.23	4.32	-1.333333333	-4.666666667
1794	59.86	135.27	105.09	0	0	0
1795	59.9	135.27	105.09	0	0	0
1796	59.93	135.27	105.09	0	0	0
1797	59.96	135.27	105.09	8.62	-9	-3
1798	60	135	105	2.5	-2.666666667	0
1799	60.03	134.92	105	0	0	0
1800	60.06	134.92	105	7.11	-7.666666667	2.666666667
1801	60.1	134.69	105.08	11.94	13	-2.666666667
1802	60.13	135.08	105	55	61.33333333	-2.666666667
1803	60.16	136.92	104.92	2.5	2.666666667	0
1804	60.2	137	104.92	3.53	2.666666667	-3
1805	60.23	137.08	104.83	2.5	0	3
1806	60.26	137.08	104.92	9.51	7.666666667	-7.666666667
1807	60.3	137.31	104.69	6.94	-7.666666667	2
1808	60.33	137.08	104.75	10.69	-11.66666667	-0.666666667
1809	60.36	136.73	104.73	0	0	0
1810	60.4	136.73	104.73	23.56	25.66666667	-5
1811	60.43	137.5	104.58	29.97	33.33333333	0
1812	60.46	138.5	104.58	23.19	25.66666667	-1
1813	60.5	139.27	104.55	7.83	7.666666667	-4.333333333
1814	60.53	139.5	104.42	0	0	0
1815	60.56	139.5	104.42	0	0	0
1816	60.6	139.5	104.42	0	0	0
1817	60.63	139.5	104.42	59.99	66.66666667	2.666666667
1818	60.66	141.5	104.5	20.84	22.66666667	-4.666666667
1819	60.7	142.18	104.36	6.81	-6	4.666666667
1820	60.73	142	104.5	3	0	-3.333333333
1821	60.76	142	104.4	0	0	0
1822	60.8	142	104.4	6.65	6	-4.333333333
1823	60.83	142.18	104.27	6.65	-6	4.333333333
1824	60.86	142	104.4	15.12	-16.66666667	-2.333333333
1825	60.9	141.5	104.33	2.5	0	-2.666666667
1826	60.93	141.5	104.25	6.85	-7.666666667	0.666666667
1827	60.96	141.27	104.27	0	0	0
1828	61	141.27	104.27	8.2	-9	-0.666666667
1829	61.03	141	104.25	15.19	-16.66666667	2.666666667
1830	61.06	140.5	104.33	0	0	0
1831	61.1	140.5	104.33	0	0	0
1832	61.13	140.5	104.33	2.5	0	3
1833	61.16	140.5	104.42	20.5	-22.66666667	-2
1834	61.2	139.82	104.36	2.72	-3	0
1835	61.23	139.73	104.36	53.28	59	4.666666667
1836	61.26	141.5	104.5	15.19	16.66666667	2.666666667
1837	61.3	142	104.58	15.19	16.66666667	-2.666666667
1838	61.33	142.5	104.5	3.53	2.666666667	2.666666667
1839	61.36	142.58	104.58	6.77	-7.333333333	2
1840	61.4	142.36	104.64	3.85	-3	3
1841	61.43	142.27	104.73	0	0	0
1842	61.46	142.27	104.73	9.24	-9	-5
1843	61.5	142	104.58	3.53	-2.666666667	3
1844	61.53	141.92	104.67	10.71	11.66666667	-1
1845	61.56	142.27	104.64	53.6	57.66666667	15.33333333
1846	61.6	144	105.1	8.53	9	2.666666667
1847	61.63	144.27	105.18	2.72	0	3
1848	61.66	144.27	105.27	2.72	0	3
1849	61.7	144.27	105.36	0	0	0
1850	61.73	144.27	105.36	5.45	0	6.333333333
1851	61.76	144.27	105.55	8.33	-9	1.666666667
1852	61.8	144	105.6	16.14	16.66666667	6.666666667
1853	61.83	144.5	105.8	56.29	56	28
1854	61.86	146.18	106.64	2.72	3	0
1855	61.9	146.27	106.64	17.45	15.33333333	12
1856	61.93	146.73	107	4.98	-5	2.666666667
1857	61.96	146.58	107.08	2.5	-2.666666667	0
1858	62	146.5	107.08	10.81	7.666666667	9.333333333
1859	62.03	146.73	107.36	19.57	12.33333333	18
1860	62.06	147.1	107.9	54.71	54.33333333	27.66666667
1861	62.1	148.73	108.73	2.72	3	0
1862	62.13	148.82	108.73	9.82	6	9
1863	62.16	149	109	8.99	0	10
1864	62.2	149	109.3	0	0	0
1865	62.23	149	109.3	12.36	-13.33333333	3.333333333
1866	62.26	148.6	109.4	9.87	-11	-1.333333333
1867	62.3	148.27	109.36	2.72	0	3
1868	62.33	148.27	109.45	0	0	0
1869	62.36	148.27	109.45	8.29	-9	1.666666667
1870	62.4	148	109.5	10.64	-9	7.666666667
1871	62.43	147.73	109.73	2.72	0	3
1872	62.46	147.73	109.82	13.89	-15.33333333	3
1873	62.5	147.27	109.91	8.62	-9	3
1874	62.53	147	110	8.62	-9	-3
1875	62.57	146.73	109.91	6.82	-7.666666667	0.333333333
1876	62.6	146.5	109.92	2.5	0	2.666666667
1877	62.63	146.5	110	6.81	-7.666666667	0
1878	62.67	146.27	110	0	0	0
1879	62.7	146.27	110	30.7	30	16.66666667
1880	62.73	147.17	110.5	26.54	27.66666667	10
1881	62.77	148	110.8	8.99	0	10
1882	62.8	148	111.1	3	0	3.333333333
1883	62.83	148	111.2	3	0	-3.333333333
1884	62.87	148	111.1	15.64	-16.66666667	5
1885	62.9	147.5	111.25	2.5	-2.666666667	0
1886	62.93	147.42	111.25	5.5	-5	3.666666667
1887	62.97	147.27	111.36	2.72	-3	0
1888	63	147.18	111.36	13.89	-15	3
1889	63.03	146.73	111.45	0	0	0
1890	63.07	146.73	111.45	19.35	-21.66666667	1.666666667
1891	63.1	146.08	111.5	2.5	-2.666666667	0
1892	63.13	146	111.5	5.62	-6	-1.666666667
1893	63.17	145.82	111.45	33.08	25.33333333	26.66666667
1894	63.2	146.58	112.25	27.58	30.66666667	2.666666667
1895	63.23	147.5	112.33	0	0	0
1896	63.27	147.5	112.33	9.32	7.666666667	7.333333333
1897	63.3	147.73	112.55	5.64	-5	4
1898	63.33	147.58	112.67	10.36	-10.33333333	5
1899	63.37	147.27	112.82	2.72	-3	0
1900	63.4	147.18	112.82	2.72	0	3
1901	63.43	147.18	112.91	8.26	-8.666666667	-2.666666667
1902	63.47	146.92	112.83	19.43	-21.66666667	2.666666667
1903	63.5	146.27	112.91	6.3	-6.333333333	3
1904	63.53	146.08	113	2.5	-2.666666667	0
1905	63.57	146	113	12.73	-14	2.666666667
1906	63.6	145.58	113.08	10.67	-10.33333333	-5.666666667
1907	63.63	145.27	112.91	9.46	-9	-5.333333333
1908	63.67	145	112.75	13.08	-9	11.33333333
1909	63.7	144.73	113.09	7.34	-7.666666667	-3
1910	63.73	144.5	113	15.19	-16.66666667	2.666666667
1911	63.77	144	113.08	22.52	24.33333333	6.333333333
1912	63.8	144.73	113.27	39.26	42.33333333	10.33333333
1913	63.83	146	113.58	2.5	0	3
1914	63.87	146	113.67	7.09	6	5
1915	63.9	146.18	113.82	2.72	0	3
1916	63.93	146.18	113.91	17.65	-19.33333333	3
1917	63.97	145.6	114	12.83	-14	-3
1918	64	145.18	113.91	0	0	0
1919	64.03	145.18	113.91	12.18	-12	6
1920	64.07	144.82	114.09	9.54	-10.66666667	-0.333333333
1921	64.1	144.5	114.08	6.82	-7.666666667	0.333333333
1922	64.13	144.27	114.09	3.85	-3	-3
1923	64.17	144.18	114	15.89	-15	9
1924	64.2	143.73	114.27	7.52	-7.666666667	-3.333333333
1925	64.23	143.5	114.17	0	0	0
1926	64.27	143.5	114.17	23.9	-25.66666667	6.333333333
1927	64.3	142.73	114.36	48.28	51.33333333	15.33333333
1928	64.33	144.27	114.82	27.38	30.33333333	3
1929	64.37	145.18	114.91	0	0	0
1930	64.4	145.18	114.91	6.09	-6	3
1931	64.43	145	115	8.62	-3	9
1932	64.47	144.91	115.27	13.51	-13.66666667	-6.333333333
1933	64.5	144.5	115.08	53.97	56	21.66666667
1934	64.53	146.18	115.73	26.94	27.33333333	12.33333333
1935	64.57	147	116.1	3	0	3.333333333
1936	64.6	147	116.2	5.61	-3	5.333333333
1937	64.63	146.91	116.36	0	0	0
1938	64.67	146.91	116.36	6.63	5.666666667	4.666666667
1939	64.7	147.08	116.5	10.76	-11.66666667	-1.666666667
1940	64.73	146.73	116.45	0	0	0
1941	64.77	146.73	116.45	12.18	-12.33333333	6.333333333
1942	64.8	146.36	116.64	17.59	18.66666667	6.333333333
1943	64.83	146.92	116.83	49.59	48	27
1944	64.87	148.36	117.64	7.75	7.333333333	-4.666666667
1945	64.9	148.58	117.5	5.94	5	4.666666667
1946	64.93	148.73	117.64	2.72	3	0
1947	64.97	148.82	117.64	6.09	-3	6
1948	65	148.73	117.82	8.72	-7.666666667	6
1949	65.03	148.5	118	2.5	-2.666666667	0
1950	65.07	148.42	118	7.04	-8	0
1951	65.1	148.18	118	8.62	3	9
1952	65.13	148.27	118.27	46.56	48.66666667	18.33333333
1953	65.17	149.73	118.82	25.4	25.66666667	11.66666667
1954	65.2	150.5	119.17	2.5	0	2.666666667
1955	65.23	150.5	119.25	2.5	0	2.666666667
1956	65.27	150.5	119.33	6.87	-7.666666667	1
1957	65.3	150.27	119.36	6.99	-6.333333333	4.666666667
1958	65.33	150.08	119.5	0	0	0
1959	65.37	150.08	119.5	5.58	-5.333333333	2.666666667
1960	65.4	149.92	119.58	6.86	-6.333333333	-4.333333333
1961	65.43	149.73	119.45	10.52	6.333333333	10
1962	65.47	149.92	119.75	7.49	0	8.333333333
1963	65.5	149.92	120	42.08	45	12
1964	65.53	151.27	120.36	6.87	7.666666667	-1
1965	65.57	151.5	120.33	7.99	0	9
1966	65.6	151.5	120.6	15.85	11.66666667	13.33333333
1967	65.63	151.85	121	8.26	-9	2.666666667
1968	65.67	151.58	121.08	10.67	-10.33333333	-5.666666667
1969	65.7	151.27	120.91	3.85	-3	3
1970	65.73	151.18	121	13.62	-15	0
1971	65.77	150.73	121	25.22	25.66666667	11
1972	65.8	151.5	121.33	41.86	41	22.33333333
1973	65.84	152.73	122	10.14	9	6.666666667
1974	65.87	153	122.2	9.33	2.666666667	10
1975	65.9	153.08	122.5	0	0	0
1976	65.94	153.08	122.5	2.5	0	2.666666667
1977	65.97	153.08	122.58	2.5	-2.666666667	0
1978	66	153	122.58	9.92	-10.33333333	-4
1979	66.04	152.69	122.46	12.58	-14	-0.333333333
1980	66.07	152.27	122.45	9.04	-9	4.333333333
1981	66.1	152	122.58	35.21	33.33333333	20.66666667
1982	66.14	153	123.2	45.84	50	10
1983	66.17	154.5	123.5	10.3	2.666666667	11
1984	66.2	154.58	123.83	4.99	0	5.666666667
1985	66.24	154.58	124	2.5	0	2.666666667
1986	66.27	154.58	124.08	9.77	-10.33333333	3.333333333
1987	66.3	154.27	124.18	8.19	-9	0.666666667
1988	66.34	154	124.2	12.53	-14	-1
1989	66.37	153.58	124.17	9.19	8	6.333333333
1990	66.4	153.82	124.36	0	0	0
1991	66.44	153.82	124.36	44.01	45.33333333	18.33333333
1992	66.47	155.18	124.91	25.7	24.33333333	15
1993	66.5	155.91	125.36	2.72	-3	0
1994	66.54	155.82	125.36	8.55	6	7.333333333
1995	66.57	156	125.58	6.68	-6	-4.333333333
1996	66.6	155.82	125.45	4.86	3.333333333	4.333333333
1997	66.64	155.92	125.58	6.86	-6.333333333	-4.333333333
1998	66.67	155.73	125.45	15.89	-15.33333333	9.333333333
1999	66.7	155.27	125.73	3.85	-3	3
2000	66.74	155.18	125.82	7.96	-8.666666667	0.333333333
[truncated: 24,969 more rows]
