# Supplementary material for: Statistical Mechanics of Zooplankton
Source: PLoS One. 2015 Aug 13;10(8):e0135258. doi: 10.1371/journal.pone.0135258 (PMC4535848; doi:10.1371/journal.pone.0135258)
Supplement: S1 Data Files — Information on the file contents and the data format is contained. (ZIP) [file pone.0135258.s001.zip › raw data vibrio/exp29.txt]

1	0.03	331	157	29.97	0	-1
2	0.07	331	156	0	0	0
3	0.1	331	156	29.97	0	1
4	0.13	331	157	0	0	0
5	0.17	331	157	0	0	0
6	0.2	331	157	29.97	-1	0
7	0.23	330	157	0	0	0
8	0.27	330	157	0	0	0
9	0.3	330	157	0	0	0
10	0.33	330	157	29.97	0	1
11	0.37	330	158	0	0	0
12	0.4	330	158	29.97	0	1
13	0.43	330	159	0	0	0
14	0.47	330	159	0	0	0
15	0.5	330	159	59.94	0	2
16	0.53	330	161	0	0	0
17	0.57	330	161	0	0	0
18	0.6	330	161	0	0	0
19	0.63	330	161	0	0	0
20	0.67	330	161	29.97	0	1
21	0.7	330	162	0	0	0
22	0.73	330	162	0	0	0
23	0.77	330	162	68.19	-2.27	-0.2
24	0.8	327.73	161.8	10.19	-0.33	0.07
25	0.83	327.4	161.87	2.83	-0.07	-0.07
26	0.87	327.33	161.8	13.99	-0.46	0
27	0.9	326.87	161.8	16.48	-0.54	0.13
28	0.93	326.33	161.93	14.63	-0.2	0.45
29	0.97	326.13	162.38	13.81	0.37	0.26
30	1	326.5	162.64	20.2	0.57	0.36
31	1.03	327.07	163	2.14	0	-0.07
32	1.07	327.07	162.93	6.42	0	0.21
33	1.1	327.07	163.14	6.87	0.16	0.17
34	1.13	327.23	163.31	56.94	1.77	0.69
35	1.17	329	164	0	0	0
36	1.2	329	164	0	0	0
37	1.23	329	164	0	0	0
38	1.27	329	164	0	0	0
39	1.3	329	164	0	0	0
40	1.33	329	164	29.97	0	1
41	1.37	329	165	0	0	0
42	1.4	329	165	0	0	0
43	1.43	329	165	0	0	0
44	1.47	329	165	0	0	0
45	1.5	329	165	42.38	-1	1
46	1.53	328	166	0	0	0
47	1.57	328	166	21.52	-0.67	-0.27
48	1.6	327.33	165.73	5.65	-0.13	0.14
49	1.64	327.2	165.87	12.2	-0.14	0.38
50	1.67	327.06	166.25	35.98	0.94	0.75
51	1.7	328	167	0	0	0
52	1.74	328	167	42.38	1	1
53	1.77	329	168	0	0	0
54	1.8	329	168	0	0	0
55	1.84	329	168	0	0	0
56	1.87	329	168	0	0	0
57	1.9	329	168	0	0	0
58	1.94	329	168	43.82	-1.33	-0.6
59	1.97	327.67	167.4	5.82	-0.17	0.1
60	2	327.5	167.5	0	0	0
61	2.04	327.5	167.5	19.22	-0.63	-0.1
62	2.07	326.87	167.4	0	0	0
63	2.1	326.87	167.4	20.86	-0.67	0.2
64	2.14	326.2	167.6	6.06	-0.2	-0.03
65	2.17	326	167.57	13.02	-0.43	-0.07
66	2.2	325.57	167.5	13.15	-0.37	0.23
67	2.24	325.2	167.73	6.58	-0.2	-0.09
68	2.27	325	167.64	18.29	-0.57	0.22
69	2.3	324.43	167.86	13.02	-0.43	-0.07
70	2.34	324	167.79	9.13	-0.27	0.14
71	2.37	323.73	167.93	9.35	-0.3	0.07
72	2.4	323.43	168	3.03	0.07	0.07
73	2.44	323.5	168.07	2.14	-0.07	0
74	2.47	323.43	168.07	0	0	0
75	2.5	323.43	168.07	0	0	0
76	2.54	323.43	168.07	19.23	0.34	0.55
77	2.57	323.77	168.62	27.43	0.73	0.55
78	2.6	324.5	169.17	0	0	0
79	2.64	324.5	169.17	2.5	0	0.08
80	2.67	324.5	169.25	9.87	0.07	0.32
81	2.7	324.57	169.57	8.56	-0.26	-0.11
82	2.74	324.31	169.46	9.92	-0.31	0.12
83	2.77	324	169.58	9.27	-0.31	0.04
84	2.8	323.69	169.62	12.42	-0.38	0.15
85	2.84	323.31	169.77	11.53	-0.31	0.23
86	2.87	323	170	20.88	-0.69	-0.08
87	2.9	322.31	169.92	11.94	-0.17	0.37
88	2.94	322.14	170.29	18.13	0.55	0.25
89	2.97	322.69	170.54	9.78	-0.23	0.23
90	3	322.46	170.77	3.26	-0.08	0.08
91	3.04	322.38	170.85	8.46	-0.17	0.22
92	3.07	322.21	171.07	12.02	0.1	0.39
93	3.1	322.31	171.46	22.09	-0.74	0.04
94	3.14	321.57	171.5	5.72	-0.19	-0.04
95	3.17	321.38	171.46	18.59	-0.61	-0.08
96	3.2	320.77	171.38	12.76	-0.27	0.33
97	3.24	320.5	171.71	8.98	-0.27	0.14
98	3.27	320.23	171.85	16.3	-0.54	0.07
99	3.3	319.69	171.92	16.04	-0.49	0.21
100	3.34	319.2	172.13	7.54	-0.2	0.16
101	3.37	319	172.29	17.13	-0.57	0
102	3.4	318.43	172.29	15.14	-0.5	-0.08
103	3.44	317.93	172.21	17.26	-0.5	0.29
104	3.47	317.43	172.5	23.19	0.72	0.27
105	3.5	318.15	172.77	11.47	-0.08	0.37
106	3.54	318.07	173.14	0	0	0
107	3.57	318.07	173.14	2.14	0	0.07
108	3.6	318.07	173.21	4.79	-0.14	0.08
109	3.64	317.93	173.29	13.71	-0.36	0.28
110	3.67	317.57	173.57	10.26	-0.34	-0.03
111	3.7	317.23	173.54	14.58	-0.46	0.15
112	3.74	316.77	173.69	12.42	-0.34	0.24
113	3.77	316.43	173.93	14.36	-0.43	0.21
114	3.8	316	174.14	9.43	-0.31	-0.06
115	3.84	315.69	174.08	20.84	-0.69	0.06
116	3.87	315	174.14	8.81	-0.27	0.13
117	3.9	314.73	174.27	21.98	-0.73	0.02
118	3.94	314	174.29	13.54	-0.43	0.14
119	3.97	313.57	174.43	27.08	0.86	0.28
120	4	314.43	174.71	25.42	0.77	0.36
121	4.04	315.2	175.07	7.45	-0.2	0.14
122	4.07	315	175.21	0	0	0
123	4.1	315	175.21	2.14	0	0.08
124	4.14	315	175.29	0	0	0
125	4.17	315	175.29	21.41	0.57	0.42
126	4.2	315.57	175.71	42.17	1.29	0.58
127	4.24	316.86	176.29	5.76	-0.17	0.09
128	4.27	316.69	176.38	0	0	0
129	4.3	316.69	176.38	5.91	-0.19	0.05
130	4.34	316.5	176.43	2.14	0	0.07
131	4.37	316.5	176.5	3.03	-0.07	0.07
132	4.4	316.43	176.57	9.69	-0.23	0.23
133	4.44	316.2	176.8	7.13	-0.2	0.13
134	4.47	316	176.93	9.22	-0.31	-0.01
135	4.5	315.69	176.92	12.7	0.31	0.29
136	4.54	316	177.21	36.99	1.23	0.1
137	4.57	317.23	177.31	0	0	0
138	4.6	317.23	177.31	8.27	0.2	0.19
139	4.64	317.43	177.5	2.14	0	0.07
140	4.67	317.43	177.57	7.42	-0.23	0.1
141	4.7	317.2	177.67	5.99	0	0.2
142	4.74	317.2	177.87	2	0	0.06
143	4.77	317.2	177.93	14.55	-0.47	0.14
144	4.8	316.73	178.07	16.11	-0.53	0.06
145	4.84	316.2	178.13	6.47	-0.2	0.08
146	4.87	316	178.21	8.14	-0.27	0.06
147	4.91	315.73	178.27	2	0	0.06
148	4.94	315.73	178.33	22.16	-0.73	0.1
149	4.97	315	178.43	8.07	-0.27	0.04
150	5.01	314.73	178.47	9.66	-0.3	0.1
151	5.04	314.43	178.57	17.13	0.57	0
152	5.07	315	178.57	38.19	1.2	0.43
153	5.11	316.2	179	0	0	0
154	5.14	316.2	179	2	0	-0.07
155	5.17	316.2	178.93	10.34	-0.2	0.28
156	5.21	316	179.21	2.14	0	0.08
157	5.24	316	179.29	24.02	-0.8	0.04
158	5.27	315.2	179.33	6.16	-0.2	-0.04
159	5.31	315	179.29	2.14	0	0.07
160	5.34	315	179.36	18.29	-0.57	0.21
161	5.37	314.43	179.57	2.14	0	0.07
162	5.41	314.43	179.64	15.44	-0.43	0.29
163	5.44	314	179.93	24.84	0.69	0.45
164	5.47	314.69	180.38	30.06	1	0.08
165	5.51	315.69	180.46	0	0	0
166	5.54	315.69	180.46	6.64	-0.19	0.11
167	5.57	315.5	180.57	4.79	-0.07	0.14
168	5.61	315.43	180.71	14.36	-0.43	0.22
169	5.64	315	180.93	15.58	-0.5	0.14
170	5.67	314.5	181.07	13.54	-0.43	0.14
171	5.71	314.07	181.21	4.79	-0.07	0.15
172	5.74	314	181.36	15.58	-0.5	0.14
173	5.77	313.5	181.5	9.05	-0.3	-0.03
174	5.81	313.2	181.47	18.63	0.49	0.38
175	5.84	313.69	181.85	35.19	1	0.61
176	5.87	314.69	182.46	0	0	0
177	5.91	314.69	182.46	8.56	-0.26	0.11
178	5.94	314.43	182.57	6.94	-0.23	-0.04
179	5.97	314.2	182.53	8.08	-0.2	0.18
180	6.01	314	182.71	9.33	-0.23	0.21
181	6.04	313.77	182.92	12.69	-0.27	0.33
182	6.07	313.5	183.25	15.02	-0.5	0.04
183	6.11	313	183.29	7.52	-0.23	0.09
184	6.14	312.77	183.38	4.61	0	0.16
185	6.17	312.77	183.54	18.01	0.46	0.38
186	6.21	313.23	183.92	26.47	0.77	0.44
187	6.24	314	184.36	15.14	-0.5	0.07
188	6.27	313.5	184.43	9.03	-0.3	-0.03
189	6.31	313.2	184.4	9.99	0.23	0.24
190	6.34	313.43	184.64	13.54	-0.43	0.15
191	6.37	313	184.79	11.14	-0.23	0.29
192	6.41	312.77	185.08	10.21	-0.34	-0.01
193	6.44	312.43	185.07	13.54	-0.43	0.14
194	6.47	312	185.21	8.6	-0.23	0.17
195	6.51	311.77	185.38	11.64	-0.34	0.19
196	6.54	311.43	185.57	21.41	0.57	0.43
197	6.57	312	186	16.75	0.5	0.25
198	6.61	312.5	186.25	8.57	-0.27	-0.1
199	6.64	312.23	186.15	14.89	0.27	0.42
200	6.67	312.5	186.57	4.79	-0.07	0.14
201	6.71	312.43	186.71	25.69	-0.86	0
202	6.74	311.57	186.71	16.57	0.2	0.52
203	6.77	311.77	187.23	25.24	-0.84	0.1
204	6.81	310.93	187.33	2.12	0.07	0.03
205	6.84	311	187.36	18.29	-0.57	0.21
206	6.87	310.43	187.57	2.14	0	0.07
207	6.91	310.43	187.64	19.81	-0.66	0.05
208	6.94	309.77	187.69	17.84	-0.57	0.18
209	6.97	309.2	187.87	10.22	-0.2	0.27
210	7.01	309	188.14	4.28	0	0.15
211	7.04	309	188.29	40.53	1.23	0.56
212	7.07	310.23	188.85	6.64	-0.16	0.15
213	7.11	310.07	189	4.79	-0.07	0.14
214	7.14	310	189.14	6.42	0	0.22
215	7.17	310	189.36	16.3	-0.5	0.21
216	7.21	309.5	189.57	2.14	-0.07	0
217	7.24	309.43	189.57	14.36	-0.43	0.22
218	7.27	309	189.79	17.26	-0.57	0.07
219	7.31	308.43	189.86	14.36	-0.43	0.21
220	7.34	308	190.07	9.88	-0.2	0.26
221	7.37	307.8	190.33	12.2	-0.37	0.17
222	7.41	307.43	190.5	19.07	-0.63	-0.1
223	7.44	306.8	190.4	10.35	-0.3	0.17
224	7.47	306.5	190.57	15.07	-0.5	0.06
225	7.51	306	190.63	12.22	-0.27	0.3
226	7.54	305.73	190.93	12.07	0.2	0.36
227	7.57	305.93	191.29	19.15	0.57	0.28
228	7.61	306.5	191.57	0	0	0
229	7.64	306.5	191.57	4.28	0	0.14
230	7.67	306.5	191.71	16.72	-0.43	0.36
231	7.71	306.07	192.07	6.06	-0.14	0.14
232	7.74	305.93	192.21	15.44	-0.43	0.29
233	7.77	305.5	192.5	3.03	-0.07	0.07
234	7.81	305.43	192.57	13.02	-0.43	0.07
235	7.84	305	192.64	15.58	-0.5	0.15
236	7.87	304.5	192.79	9.49	-0.23	0.21
237	7.91	304.27	193	10.25	-0.27	0.21
238	7.94	304	193.21	15.02	-0.5	0.04
239	7.97	303.5	193.25	15.32	0.5	0.11
240	8.01	304	193.36	27.32	0.77	0.49
241	8.04	304.77	193.85	5.15	-0.08	0.15
242	8.08	304.69	194	9.45	-0.19	0.25
243	8.11	304.5	194.25	15.02	-0.5	0.04
244	8.14	304	194.29	7.52	-0.23	0.09
245	8.18	303.77	194.38	9.75	-0.2	0.26
246	8.21	303.57	194.64	7.72	-0.14	0.22
247	8.24	303.43	194.86	16.72	-0.43	0.35
248	8.28	303	195.21	16.88	-0.56	-0.02
249	8.31	302.44	195.19	9.55	0.06	0.31
250	8.34	302.5	195.5	15.14	0.5	0.07
251	8.38	303	195.57	35.63	1	0.64
252	8.41	304	196.21	0	0	0
253	8.44	304	196.21	8.6	-0.23	0.17
254	8.48	303.77	196.38	9.82	-0.27	0.19
255	8.51	303.5	196.57	10.92	-0.07	0.36
256	8.54	303.43	196.93	14.36	-0.43	0.21
257	8.58	303	197.14	14.98	-0.5	0
258	8.61	302.5	197.14	10.84	-0.27	0.24
259	8.64	302.23	197.38	12.92	-0.43	0.02
260	8.68	301.8	197.4	7.48	-0.23	0.1
261	8.71	301.57	197.5	12.2	-0.37	0.17
262	8.74	301.2	197.67	15.02	-0.43	0.25
263	8.78	300.77	197.92	3.26	-0.08	0.08
264	8.81	300.69	198	20.86	-0.69	0.07
265	8.84	300	198.07	40.9	1.31	0.39
266	8.88	301.31	198.46	6.64	0.19	0.11
267	8.91	301.5	198.57	15.14	-0.5	0.07
268	8.94	301	198.64	10.57	-0.2	0.29
269	8.98	300.8	198.93	13.96	-0.37	0.28
270	9.01	300.43	199.21	15.44	-0.43	0.29
271	9.04	300	199.5	13.02	-0.43	0.07
272	9.08	299.57	199.57	11.81	-0.34	0.2
273	9.11	299.23	199.77	8.4	-0.16	0.23
274	9.14	299.07	200	25.19	-0.84	0
275	9.18	298.23	200	8	-0.16	0.21
276	9.21	298.07	200.21	12.46	-0.38	0.17
277	9.24	297.69	200.38	20.96	-0.69	-0.09
278	9.28	297	200.29	7.52	-0.23	0.09
279	9.31	296.77	200.38	11.64	-0.34	0.19
280	9.34	296.43	200.57	19.1	-0.63	-0.1
281	9.38	295.8	200.47	19.09	0.2	0.6
282	9.41	296	201.07	22.77	0.69	0.31
283	9.44	296.69	201.38	0	0	0
284	9.48	296.69	201.38	2.31	0	0.08
285	9.51	296.69	201.46	16.62	-0.46	0.31
286	9.54	296.23	201.77	4.61	0	0.15
287	9.58	296.23	201.92	23.09	-0.73	0.25
288	9.61	295.5	202.17	15.05	-0.5	0.04
289	9.64	295	202.21	8.6	-0.23	0.17
290	9.68	294.77	202.38	9.82	-0.27	0.19
291	9.71	294.5	202.57	10.01	-0.27	0.2
292	9.74	294.23	202.77	17.16	-0.56	0.1
293	9.78	293.67	202.87	13.08	-0.44	-0.02
294	9.81	293.23	202.85	19.96	-0.56	0.35
295	9.84	292.67	203.2	22.07	-0.74	0.07
296	9.88	291.93	203.27	3.37	0.07	0.09
297	9.91	292	203.36	24.01	-0.8	0.04
298	9.94	291.2	203.4	12.92	-0.43	-0.02
299	9.98	290.77	203.38	17.23	-0.57	0.09
300	10.01	290.2	203.47	18.86	-0.63	0.03
301	10.04	289.57	203.5	16.11	0.2	0.5
302	10.08	289.77	204	29.97	0.92	0.38
303	10.11	290.69	204.38	9.26	0.31	-0.02
304	10.14	291	204.36	7.59	-0.23	0.1
305	10.18	290.77	204.46	6.78	-0.2	0.11
306	10.21	290.57	204.57	8.83	-0.07	0.29
307	10.24	290.5	204.86	12.01	-0.27	0.29
308	10.28	290.23	205.15	7.15	-0.23	0.06
309	10.31	290	205.21	16.3	-0.5	0.22
310	10.34	289.5	205.43	9.06	-0.3	0.04
311	10.38	289.2	205.47	15.22	-0.51	-0.01
312	10.41	288.69	205.46	12.53	-0.26	0.33
313	10.44	288.43	205.79	18.16	0.43	0.42
314	10.48	288.86	206.21	27.81	0.91	0.17
315	10.51	289.77	206.38	2.31	0	0.08
316	10.54	289.77	206.46	8.15	-0.27	0.04
317	10.58	289.5	206.5	6.77	-0.07	0.21
318	10.61	289.43	206.71	6.42	0	0.22
319	10.64	289.43	206.93	35.43	1.07	0.5
320	10.68	290.5	207.43	35.68	1.17	0.24
321	10.71	291.67	207.67	7.98	-0.24	0.12
322	10.74	291.43	207.79	2.14	0	0.07
323	10.78	291.43	207.86	14.36	-0.43	0.21
324	10.81	291	208.07	4.28	0	0.14
325	10.84	291	208.21	6.07	0	0.21
326	10.88	291	208.42	15.19	-0.5	0.08
327	10.91	290.5	208.5	9.99	0	0.33
328	10.94	290.5	208.83	9.05	-0.3	0.04
329	10.98	290.2	208.87	14.85	0.49	0.05
330	11.01	290.69	208.92	39.74	1.31	0.22
331	11.04	292	209.14	2.14	0	-0.07
332	11.08	292	209.07	4.28	0	0.14
333	11.11	292	209.21	10.54	-0.31	0.17
334	11.14	291.69	209.38	37.65	1.23	0.29
335	11.18	292.92	209.67	37.39	1.08	0.62
336	11.21	294	210.29	6.95	0.23	0.02
337	11.25	294.23	210.31	2.31	0	0.07
338	11.28	294.23	210.38	9.75	0.2	0.26
339	11.31	294.43	210.64	0	0	0
340	11.35	294.43	210.64	25.48	0.77	0.36
341	11.38	295.2	211	36.88	1.23	0.07
342	11.41	296.43	211.07	19.91	-0.66	0.08
343	11.45	295.77	211.15	7.97	0.23	0.14
344	11.48	296	211.29	2.14	0	0.07
345	11.51	296	211.36	2.14	0	0.07
346	11.55	296	211.43	14.99	0.5	-0.01
347	11.58	296.5	211.42	29.97	1	0
348	11.61	297.5	211.42	0	0	0
349	11.65	297.5	211.42	2.5	0	0.08
350	11.68	297.5	211.5	2.5	0	0.08
351	11.71	297.5	211.58	11.7	0.19	0.34
352	11.75	297.69	211.92	0	0	0
353	11.78	297.69	211.92	27.76	-0.92	-0.07
354	11.81	296.77	211.85	4.61	0	0.15
355	11.85	296.77	212	9.49	-0.27	0.17
356	11.88	296.5	212.17	8.29	-0.27	0.06
357	11.91	296.23	212.23	0	0	0
358	11.95	296.23	212.23	23.34	-0.73	0.27
359	11.98	295.5	212.5	9.92	-0.27	0.19
360	12.01	295.23	212.69	7.46	-0.23	0.1
361	12.05	295	212.79	15.05	-0.5	0.04
362	12.08	294.5	212.83	15.05	-0.5	-0.04
363	12.11	294	212.79	7.15	-0.23	0.06
364	12.15	293.77	212.85	16.14	-0.54	0
365	12.18	293.23	212.85	13.83	-0.46	0
366	12.21	292.77	212.85	15.46	0.46	0.23
367	12.25	293.23	213.08	32.6	1.08	0.15
368	12.28	294.31	213.23	5.79	0.19	0.02
369	12.31	294.5	213.25	8.09	-0.27	-0.02
370	12.35	294.23	213.23	0	0	0
371	12.38	294.23	213.23	2.31	0	0.08
372	12.41	294.23	213.31	9.22	0	0.31
373	12.45	294.23	213.62	46.62	1.54	0.23
374	12.48	295.77	213.85	0	0	0
375	12.51	295.77	213.85	0	0	0
376	12.55	295.77	213.85	3.26	-0.08	0.07
377	12.58	295.69	213.92	10.53	0.04	0.35
378	12.61	295.73	214.27	8.06	-0.23	0.15
379	12.65	295.5	214.42	8.18	-0.27	0.04
380	12.68	295.23	214.46	13.11	-0.23	0.37
381	12.71	295	214.83	9.23	-0.31	0.02
382	12.75	294.69	214.85	0	0	0
383	12.78	294.69	214.85	17.5	0.58	0.06
384	12.81	295.27	214.91	15.13	0.5	0.09
385	12.85	295.77	215	23.15	0.73	0.25
386	12.88	296.5	215.25	11.83	-0.27	0.29
387	12.91	296.23	215.54	9.38	-0.23	0.21
388	12.95	296	215.75	9.66	-0.31	0.1
389	12.98	295.69	215.85	6.14	-0.19	0.07
390	13.01	295.5	215.92	4.99	0	0.16
391	13.05	295.5	216.08	23.35	-0.77	0.1
392	13.08	294.73	216.18	5.45	0	0.18
393	13.11	294.73	216.36	2.72	0	0.09
394	13.15	294.73	216.45	5.45	0	0.19
395	13.18	294.73	216.64	38.95	1.27	0.26
396	13.21	296	216.9	6.67	-0.22	-0.01
397	13.25	295.78	216.89	15.28	-0.51	-0.07
398	13.28	295.27	216.82	11.44	0.23	0.31
399	13.31	295.5	217.13	12.69	-0.28	0.31
400	13.35	295.22	217.44	13.73	-0.44	0.12
401	13.38	294.78	217.56	16.98	-0.56	-0.12
402	13.41	294.22	217.44	0	0	0
403	13.45	294.22	217.44	3.33	0	0.12
404	13.48	294.22	217.56	9.24	0.07	0.3
405	13.51	294.29	217.86	15.44	0.42	0.28
406	13.55	294.71	218.14	8.56	0	0.29
407	13.58	294.71	218.43	15.44	-0.42	0.28
408	13.61	294.29	218.71	6.05	-0.15	0.15
409	13.65	294.14	218.86	12.84	-0.43	0
410	13.68	293.71	218.86	12.84	0	0.43
411	13.71	293.71	219.29	26.04	-0.85	-0.15
412	13.75	292.86	219.14	6.05	-0.15	0.15
413	13.78	292.71	219.29	22.35	-0.71	0.21
414	13.81	292	219.5	15.45	-0.5	0.13
415	13.85	291.5	219.63	15.45	-0.5	-0.13
416	13.88	291	219.5	15.45	-0.5	0.13
417	13.91	290.5	219.63	19.1	-0.62	0.12
418	13.95	289.88	219.75	11.85	-0.38	0.13
419	13.98	289.5	219.88	7.43	-0.21	0.12
420	14.01	289.29	220	23.55	-0.79	0
421	14.05	288.5	220	13.71	0.36	0.29
422	14.08	288.86	220.29	21.83	0.14	0.71
423	14.11	289	221	9.99	-0.33	0
424	14.15	288.67	221	3.95	-0.04	0.13
425	14.18	288.63	221.13	18.77	-0.63	0.04
426	14.21	288	221.17	8.94	-0.14	0.26
427	14.25	287.86	221.43	24.96	-0.72	0.43
428	14.28	287.14	221.86	6.05	-0.14	0.14
429	14.31	287	222	14.98	-0.5	0
430	14.35	286.5	222	14.98	-0.5	0
431	14.38	286	222	21.83	-0.71	0.14
432	14.41	285.29	222.14	15.25	-0.51	-0.03
433	14.45	284.78	222.11	14.78	-0.49	0.03
434	14.48	284.29	222.14	19.15	-0.58	0.29
435	14.52	283.71	222.43	6.77	-0.21	0.07
436	14.55	283.5	222.5	23.64	-0.79	-0.07
437	14.58	282.71	222.43	13.54	-0.42	0.14
438	14.62	282.29	222.57	29.97	-1	0
439	14.65	281.29	222.57	4.28	0	0.14
440	14.68	281.29	222.71	12.11	-0.29	0.29
441	14.72	281	223	0	0	0
442	14.75	281	223	18.95	-0.2	0.6
443	14.78	280.8	223.6	0	0	0
444	14.82	280.8	223.6	13.4	0.2	0.4
445	14.85	281	224	42.38	1	1
446	14.88	282	225	75.1	-2.2	-1.2
447	14.92	279.8	223.8	66.2	0.2	2.2
448	14.95	280	226	29.97	0	-1
449	14.98	280	225	0	0	0
450	15.02	280	225	56.86	-1.8	-0.6
451	15.05	278.2	224.4	18.95	-0.2	0.6
452	15.08	278	225	0	0	0
453	15.12	278	225	0	0	0
454	15.15	278	225	29.97	-1	0
455	15.18	277	225	26.8	-0.8	0.4
456	15.22	276.2	225.4	13.4	-0.2	-0.4
457	15.25	276	225	0	0	0
458	15.28	276	225	0	0	0
459	15.32	276	225	29.97	0	1
460	15.35	276	226	0	0	0
461	15.38	276	226	0	0	0
462	15.42	276	226	29.97	-1	0
463	15.45	275	226	29.97	0	1
464	15.48	275	227	29.97	-1	0
465	15.52	274	227	0	0	0
466	15.55	274	227	33.51	-1	0.5
467	15.58	273	227.5	24.16	-0.8	-0.1
468	15.62	272.2	227.4	13.4	-0.4	0.2
469	15.65	271.8	227.6	37.91	1.2	0.4
470	15.68	273	228	0	0	0
471	15.72	273	228	0	0	0
472	15.75	273	228	29.97	0	1
473	15.78	273	229	0	0	0
474	15.82	273	229	0	0	0
475	15.85	273	229	0	0	0
476	15.88	273	229	0	0	0
477	15.92	273	229	29.97	-1	0
478	15.95	272	229	0	0	0
479	15.98	272	229	29.97	-1	0
480	16.02	271	229	42.38	-1	1
481	16.05	270	230	0	0	0
482	16.08	270	230	37.91	1.2	0.4
483	16.12	271.2	230.4	18.95	-0.2	0.6
484	16.15	271	231	0	0	0
485	16.18	271	231	0	0	0
486	16.22	271	231	0	0	0
487	16.25	271	231	0	0	0
488	16.28	271	231	0	0	0
489	16.32	271	231	0	0	0
490	16.35	271	231	29.97	-1	0
491	16.38	270	231	42.38	0.2	1.4
492	16.42	270.2	232.4	85.82	2.8	0.6
493	16.45	273	233	67.01	-2.2	-0.4
494	16.48	270.8	232.6	13.4	0.2	0.4
495	16.52	271	233	0	0	0
496	16.55	271	233	0	0	0
497	16.58	271	233	40.27	-1.33	-0.17
498	16.62	269.67	232.83	7.17	-0.24	0.03
499	16.65	269.43	232.86	0	0	0
500	16.68	269.43	232.86	17.65	0.57	0.14
501	16.72	270	233	0	0	0
502	16.75	270	233	0	0	0
503	16.78	270	233	0	0	0
504	16.82	270	233	0	0	0
505	16.85	270	233	0	0	0
506	16.88	270	233	0	0	0
507	16.92	270	233	0	0	0
508	16.95	270	233	61.15	-0.94	1.81
509	16.98	269.06	234.81	37.18	0.94	-0.81
510	17.02	270	234	0	0	0
511	17.05	270	234	0	0	0
512	17.08	270	234	29.97	-1	0
513	17.12	269	234	0	0	0
514	17.15	269	234	0	0	0
515	17.18	269	234	0	0	0
516	17.22	269	234	0	0	0
517	17.25	269	234	0	0	0
518	17.28	269	234	0	0	0
519	17.32	269	234	0	0	0
520	17.35	269	234	42.38	1	-1
521	17.38	270	233	0	0	0
522	17.42	270	233	0	0	0
523	17.45	270	233	0	0	0
524	17.48	270	233	0	0	0
525	17.52	270	233	0	0	0
526	17.55	270	233	0	0	0
527	17.58	270	233	0	0	0
528	17.62	270	233	29.97	1	0
529	17.65	271	233	0	0	0
530	17.69	271	233	42.38	-1	1
531	17.72	270	234	0	0	0
532	17.75	270	234	0	0	0
533	17.79	270	234	0	0	0
534	17.82	270	234	29.97	0	-1
535	17.85	270	233	0	0	0
536	17.89	270	233	0	0	0
537	17.92	270	233	29.97	1	0
538	17.95	271	233	0	0	0
539	17.99	271	233	0	0	0
540	18.02	271	233	0	0	0
541	18.05	271	233	0	0	0
542	18.09	271	233	0	0	0
543	18.12	271	233	29.97	1	0
544	18.15	272	233	0	0	0
545	18.19	272	233	0	0	0
546	18.22	272	233	29.97	-1	0
547	18.25	271	233	29.97	-1	0
548	18.29	270	233	0	0	0
549	18.32	270	233	29.97	1	0
550	18.35	271	233	0	0	0
551	18.39	271	233	0	0	0
552	18.42	271	233	0	0	0
553	18.45	271	233	57.97	0.07	1.93
554	18.49	271.07	234.93	57.97	-0.07	-1.93
555	18.52	271	233	0	0	0
556	18.55	271	233	29.97	0	1
557	18.59	271	234	26.48	-0.21	0.86
558	18.62	270.79	234.86	56.03	0.21	-1.86
559	18.65	271	233	56.63	-0.78	1.72
560	18.69	270.22	234.72	56.63	0.78	-1.72
561	18.72	271	233	56.63	-0.78	1.72
562	18.75	270.22	234.72	16.81	0.55	0.13
563	18.79	270.77	234.85	2.97	-0.06	0.08
564	18.82	270.71	234.93	58.43	0.29	-1.93
565	18.85	271	233	0	0	0
566	18.89	271	233	0	0	0
567	18.92	271	233	0	0	0
568	18.95	271	233	0	0	0
569	18.99	271	233	0	0	0
570	19.02	271	233	0	0	0
571	19.05	271	233	0	0	0
572	19.09	271	233	0	0	0
573	19.12	271	233	0	0	0
574	19.15	271	233	0	0	0
575	19.19	271	233	0	0	0
576	19.22	271	233	0	0	0
577	19.25	271	233	0	0	0
578	19.29	271	233	0	0	0
579	19.32	271	233	29.97	0	1
580	19.35	271	234	0	0	0
581	19.39	271	234	0	0	0
582	19.42	271	234	27.41	-0.57	0.71
583	19.45	270.43	234.71	5.14	0.11	0.14
584	19.49	270.54	234.85	14.29	-0.48	0.03
585	19.52	270.06	234.88	62.82	0.94	-1.88
586	19.55	271	233	0	0	0
587	19.59	271	233	0	0	0
588	19.62	271	233	0	0	0
589	19.65	271	233	0	0	0
590	19.69	271	233	0	0	0
591	19.72	271	233	59.21	-0.43	1.93
592	19.75	270.57	234.93	30.65	0.43	-0.93
593	19.79	271	234	0	0	0
594	19.82	271	234	0	0	0
595	19.85	271	234	0	0	0
596	19.89	271	234	17.47	0.3	0.5
597	19.92	271.3	234.5	17.47	-0.3	0.5
598	19.95	271	235	19.19	0.4	-0.5
599	19.99	271.4	234.5	16.38	0.33	0.43
600	20.02	271.73	234.93	23.71	-0.73	-0.29
601	20.05	271	234.64	49.04	0	-1.64
602	20.09	271	233	0	0	0
603	20.12	271	233	0	0	0
604	20.15	271	233	0	0	0
605	20.19	271	233	0	0	0
606	20.22	271	233	29.97	1	0
607	20.25	272	233	0	0	0
608	20.29	272	233	0	0	0
609	20.32	272	233	57.84	-0.07	1.93
610	20.35	271.93	234.93	57.84	0.07	-1.93
611	20.39	272	233	0	0	0
612	20.42	272	233	0	0	0
613	20.45	272	233	0	0	0
614	20.49	272	233	0	0	0
615	20.52	272	233	0	0	0
616	20.55	272	233	29.97	0	1
617	20.59	272	234	0	0	0
618	20.62	272	234	0	0	0
619	20.65	272	234	0	0	0
620	20.69	272	234	0	0	0
621	20.72	272	234	0	0	0
622	20.75	272	234	0	0	0
623	20.79	272	234	0	0	0
624	20.82	272	234	29.97	0	-1
625	20.86	272	233	0	0	0
626	20.89	272	233	0	0	0
627	20.92	272	233	0	0	0
628	20.96	272	233	0	0	0
629	20.99	272	233	29.97	-1	0
630	21.02	271	233	0	0	0
631	21.06	271	233	0	0	0
632	21.09	271	233	0	0	0
633	21.12	271	233	0	0	0
634	21.16	271	233	0	0	0
635	21.19	271	233	0	0	0
636	21.22	271	233	0	0	0
637	21.26	271	233	0	0	0
638	21.29	271	233	0	0	0
639	21.32	271	233	42.38	1	1
640	21.36	272	234	0	0	0
641	21.39	272	234	0	0	0
642	21.42	272	234	29.97	-1	0
643	21.46	271	234	0	0	0
644	21.49	271	234	0	0	0
645	21.52	271	234	0	0	0
646	21.56	271	234	0	0	0
647	21.59	271	234	0	0	0
648	21.62	271	234	0	0	0
649	21.66	271	234	0	0	0
650	21.69	271	234	0	0	0
651	21.72	271	234	0	0	0
652	21.76	271	234	0	0	0
653	21.79	271	234	0	0	0
654	21.82	271	234	0	0	0
655	21.86	271	234	0	0	0
656	21.89	271	234	0	0	0
657	21.92	271	234	0	0	0
658	21.96	271	234	0	0	0
659	21.99	271	234	0	0	0
660	22.02	271	234	0	0	0
661	22.06	271	234	0	0	0
662	22.09	271	234	29.97	1	0
663	22.12	272	234	0	0	0
664	22.16	272	234	0	0	0
665	22.19	272	234	29.97	0	-1
666	22.22	272	233	29.97	-1	0
667	22.26	271	233	0	0	0
668	22.29	271	233	0	0	0
669	22.32	271	233	0	0	0
670	22.36	271	233	0	0	0
671	22.39	271	233	0	0	0
672	22.42	271	233	0	0	0
673	22.46	271	233	0	0	0
674	22.49	271	233	29.97	0	1
675	22.52	271	234	0	0	0
676	22.56	271	234	0	0	0
677	22.59	271	234	0	0	0
678	22.62	271	234	0	0	0
679	22.66	271	234	29.97	1	0
680	22.69	272	234	0	0	0
681	22.72	272	234	0	0	0
682	22.76	272	234	0	0	0
683	22.79	272	234	0	0	0
684	22.82	272	234	0	0	0
685	22.86	272	234	0	0	0
686	22.89	272	234	0	0	0
687	22.92	272	234	0	0	0
688	22.96	272	234	0	0	0
689	22.99	272	234	29.97	0	-1
690	23.02	272	233	0	0	0
691	23.06	272	233	0	0	0
692	23.09	272	233	0	0	0
693	23.12	272	233	0	0	0
694	23.16	272	233	57.03	0.46	1.85
695	23.19	272.46	234.85	57.03	-0.46	-1.85
696	23.22	272	233	0	0	0
697	23.26	272	233	0	0	0
698	23.29	272	233	0	0	0
699	23.32	272	233	29.97	1	0
700	23.36	273	233	0	0	0
701	23.39	273	233	29.97	0	1
702	23.42	273	234	0	0	0
703	23.46	273	234	0	0	0
704	23.49	273	234	29.97	-1	0
705	23.52	272	234	0	0	0
706	23.56	272	234	0	0	0
707	23.59	272	234	0	0	0
708	23.62	272	234	0	0	0
709	23.66	272	234	0	0	0
710	23.69	272	234	24.71	-0.2	0.8
711	23.72	271.8	234.8	54.28	0.2	-1.8
712	23.76	272	233	0	0	0
713	23.79	272	233	0	0	0
714	23.82	272	233	0	0	0
715	23.86	272	233	0	0	0
716	23.89	272	233	0	0	0
717	23.92	272	233	0	0	0
718	23.96	272	233	0	0	0
719	23.99	272	233	0	0	0
720	24.02	272	233	0	0	0
721	24.06	272	233	0	0	0
722	24.09	272	233	0	0	0
723	24.13	272	233	82.87	-2.18	1.71
724	24.16	269.82	234.71	56.77	-0.82	-1.71
725	24.19	269	233	0	0	0
726	24.23	269	233	0	0	0
727	24.26	269	233	0	0	0
728	24.29	269	233	67.01	2	1
729	24.33	271	234	0	0	0
730	24.36	271	234	0	0	0
731	24.39	271	234	0	0	0
732	24.43	271	234	0	0	0
733	24.46	271	234	0	0	0
734	24.49	271	234	0	0	0
735	24.53	271	234	0	0	0
736	24.56	271	234	29.97	0	-1
737	24.59	271	233	0	0	0
738	24.63	271	233	0	0	0
739	24.66	271	233	0	0	0
740	24.69	271	233	0	0	0
741	24.73	271	233	0	0	0
742	24.76	271	233	50.57	0.58	1.58
743	24.79	271.58	234.58	5	-0.16	0
744	24.83	271.42	234.58	7.06	-0.17	0.17
745	24.86	271.25	234.75	64.45	-1.25	-1.75
746	24.89	270	233	0	0	0
747	24.93	270	233	0	0	0
748	24.96	270	233	0	0	0
749	24.99	270	233	0	0	0
750	25.03	270	233	0	0	0
751	25.06	270	233	0	0	0
752	25.09	270	233	0	0	0
753	25.13	270	233	29.97	1	0
754	25.16	271	233	0	0	0
755	25.19	271	233	0	0	0
756	25.23	271	233	29.97	-1	0
757	25.26	270	233	0	0	0
758	25.29	270	233	0	0	0
759	25.33	270	233	29.97	1	0
760	25.36	271	233	29.97	1	0
761	25.39	272	233	0	0	0
762	25.43	272	233	0	0	0
763	25.46	272	233	29.97	-1	0
764	25.49	271	233	0	0	0
765	25.53	271	233	0	0	0
766	25.56	271	233	0	0	0
767	25.59	271	233	0	0	0
768	25.63	271	233	0	0	0
769	25.66	271	233	0	0	0
770	25.69	271	233	0	0	0
771	25.73	271	233	0	0	0
772	25.76	271	233	0	0	0
773	25.79	271	233	0	0	0
774	25.83	271	233	0	0	0
775	25.86	271	233	0	0	0
776	25.89	271	233	0	0	0
777	25.93	271	233	0	0	0
778	25.96	271	233	0	0	0
779	25.99	271	233	0	0	0
780	26.03	271	233	0	0	0
781	26.06	271	233	0	0	0
782	26.09	271	233	0	0	0
783	26.13	271	233	0	0	0
784	26.16	271	233	0	0	0
785	26.19	271	233	0	0	0
786	26.23	271	233	0	0	0
787	26.26	271	233	0	0	0
788	26.29	271	233	0	0	0
789	26.33	271	233	0	0	0
790	26.36	271	233	0	0	0
791	26.39	271	233	0	0	0
792	26.43	271	233	42.38	-1	1
793	26.46	270	234	0	0	0
794	26.49	270	234	0	0	0
795	26.53	270	234	0	0	0
796	26.56	270	234	0	0	0
797	26.59	270	234	0	0	0
798	26.63	270	234	29.97	1	0
799	26.66	271	234	0	0	0
800	26.69	271	234	0	0	0
801	26.73	271	234	29.97	0	-1
802	26.76	271	233	0	0	0
803	26.79	271	233	0	0	0
804	26.83	271	233	0	0	0
805	26.86	271	233	0	0	0
806	26.89	271	233	0	0	0
807	26.93	271	233	0	0	0
808	26.96	271	233	0	0	0
809	26.99	271	233	0	0	0
810	27.03	271	233	0	0	0
811	27.06	271	233	0	0	0
812	27.09	271	233	0	0	0
813	27.13	271	233	0	0	0
814	27.16	271	233	0	0	0
815	27.19	271	233	0	0	0
816	27.23	271	233	0	0	0
817	27.26	271	233	0	0	0
818	27.3	271	233	0	0	0
819	27.33	271	233	0	0	0
820	27.36	271	233	0	0	0
821	27.4	271	233	0	0	0
822	27.43	271	233	0	0	0
823	27.46	271	233	29.97	1	0
824	27.5	272	233	0	0	0
825	27.53	272	233	0	0	0
826	27.56	272	233	0	0	0
827	27.6	272	233	0	0	0
828	27.63	272	233	0	0	0
829	27.66	272	233	0	0	0
830	27.7	272	233	0	0	0
831	27.73	272	233	0	0	0
832	27.76	272	233	0	0	0
833	27.8	272	233	0	0	0
834	27.83	272	233	42.38	1	1
835	27.86	273	234	0	0	0
836	27.9	273	234	29.97	0	-1
837	27.93	273	233	0	0	0
838	27.96	273	233	0	0	0
839	28	273	233	0	0	0
840	28.03	273	233	0	0	0
841	28.06	273	233	0	0	0
842	28.1	273	233	29.97	-1	0
843	28.13	272	233	59.94	-2	0
844	28.16	270	233	0	0	0
845	28.2	270	233	0	0	0
846	28.23	270	233	0	0	0
847	28.26	270	233	0	0	0
848	28.3	270	233	42.38	1	1
849	28.33	271	234	0	0	0
850	28.36	271	234	0	0	0
851	28.4	271	234	0	0	0
852	28.43	271	234	29.97	0	-1
853	28.46	271	233	0	0	0
854	28.5	271	233	0	0	0
855	28.53	271	233	0	0	0
856	28.56	271	233	0	0	0
857	28.6	271	233	0	0	0
858	28.63	271	233	0	0	0
859	28.66	271	233	0	0	0
860	28.7	271	233	0	0	0
861	28.73	271	233	0	0	0
862	28.76	271	233	29.97	1	0
863	28.8	272	233	0	0	0
864	28.83	272	233	29.97	1	0
865	28.86	273	233	0	0	0
866	28.9	273	233	0	0	0
867	28.93	273	233	0	0	0
868	28.96	273	233	0	0	0
869	29	273	233	0	0	0
870	29.03	273	233	29.97	-1	0
871	29.06	272	233	0	0	0
872	29.1	272	233	0	0	0
873	29.13	272	233	0	0	0
874	29.16	272	233	0	0	0
875	29.2	272	233	0	0	0
876	29.23	272	233	0	0	0
877	29.26	272	233	0	0	0
878	29.3	272	233	64.72	1.21	1.79
879	29.33	273.21	234.79	11.22	0.38	-0.03
880	29.36	273.59	234.76	6.1	-0.21	0.01
881	29.4	273.38	234.77	7.87	0.25	0.11
882	29.43	273.63	234.88	8.16	-0.28	0
883	29.46	273.35	234.88	2.92	-0.07	0.06
884	29.5	273.28	234.94	58.86	1.72	-0.94
885	29.53	275	234	0	0	0
886	29.56	275	234	0	0	0
887	29.6	275	234	29.97	0	-1
888	29.63	275	233	29.97	-1	0
889	29.66	274	233	0	0	0
890	29.7	274	233	0	0	0
891	29.73	274	233	0	0	0
892	29.76	274	233	29.97	0	1
893	29.8	274	234	0	0	0
894	29.83	274	234	27.66	-0.44	0.81
895	29.86	273.56	234.81	2.65	0.07	0.07
896	29.9	273.63	234.88	11.41	0.37	0.06
897	29.93	274	234.94	3.64	-0.06	-0.11
898	29.96	273.94	234.83	54.97	0.06	-1.83
899	30	274	233	0	0	0
900	30.03	274	233	0	0	0
901	30.06	274	233	0	0	0
902	30.1	274	233	0	0	0
903	30.13	274	233	0	0	0
904	30.16	274	233	29.97	-1	0
905	30.2	273	233	0	0	0
906	30.23	273	233	60.3	0.53	1.94
907	30.26	273.53	234.94	12.6	-0.4	-0.14
908	30.3	273.13	234.8	59.87	0.87	-1.8
909	30.33	274	233	0	0	0
910	30.36	274	233	65.1	-1	1.93
911	30.4	273	234.93	27.83	0.93	0
912	30.43	273.93	234.93	57.84	0.07	-1.93
913	30.46	274	233	58.41	-0.18	1.94
914	30.5	273.82	234.94	37.84	-1.26	-0.06
915	30.53	272.56	234.88	57.7	0.44	-1.88
916	30.57	273	233	0	0	0
917	30.6	273	233	0	0	0
918	30.63	273	233	64.5	0.94	1.94
919	30.67	273.94	234.94	39.73	-0.94	-0.94
920	30.7	273	234	0	0	0
921	30.73	273	234	0	0	0
922	30.77	273	234	0	0	0
923	30.8	273	234	0	0	0
924	30.83	273	234	29.97	0	-1
925	30.87	273	233	0	0	0
926	30.9	273	233	0	0	0
927	30.93	273	233	0	0	0
928	30.97	273	233	0	0	0
929	31	273	233	0	0	0
930	31.03	273	233	0	0	0
931	31.07	273	233	42.38	1	1
932	31.1	274	234	29.97	-1	0
933	31.13	273	234	0	0	0
934	31.17	273	234	0	0	0
935	31.2	273	234	29.97	1	0
936	31.23	274	234	29.97	0	-1
937	31.27	274	233	0	0	0
938	31.3	274	233	0	0	0
939	31.33	274	233	29.97	1	0
940	31.37	275	233	0	0	0
941	31.4	275	233	0	0	0
942	31.43	275	233	0	0	0
943	31.47	275	233	0	0	0
944	31.5	275	233	0	0	0
945	31.53	275	233	0	0	0
946	31.57	275	233	29.97	0	1
947	31.6	275	234	0	0	0
948	31.63	275	234	0	0	0
949	31.67	275	234	0	0	0
950	31.7	275	234	0	0	0
951	31.73	275	234	29.97	-1	0
952	31.77	274	234	0	0	0
953	31.8	274	234	0	0	0
954	31.83	274	234	42.38	-1	-1
955	31.87	273	233	0	0	0
956	31.9	273	233	0	0	0
957	31.93	273	233	0	0	0
958	31.97	273	233	0	0	0
959	32	273	233	85.19	2.2	1.8
960	32.03	275.2	234.8	9.84	0.3	-0.13
961	32.07	275.5	234.67	38.95	-1.29	0.19
962	32.1	274.21	234.86	0	0	0
963	32.13	274.21	234.86	8.73	0.29	-0.06
964	32.17	274.5	234.8	3	0.1	0
965	32.2	274.6	234.8	5.17	-0.05	-0.16
966	32.23	274.55	234.64	13.11	0.32	0.29
967	32.27	274.87	234.93	24.17	-0.79	-0.16
968	32.3	274.08	234.77	6.03	0.17	-0.1
969	32.33	274.25	234.67	19.51	0.65	0.03
970	32.37	274.9	234.7	5.31	0.1	0.15
971	32.4	275	234.85	17.51	-0.55	-0.21
972	32.43	274.45	234.64	2.72	0	0.09
973	32.47	274.45	234.73	6.39	-0.2	-0.06
974	32.5	274.25	234.67	62.44	-1.25	-1.67
975	32.53	273	233	0	0	0
976	32.57	273	233	68.89	1.67	1.58
977	32.6	274.67	234.58	48.49	0.33	-1.58
978	32.63	275	233	0	0	0
979	32.67	275	233	0	0	0
980	32.7	275	233	57.7	-0.44	1.88
981	32.73	274.56	234.88	13.47	-0.42	-0.17
982	32.77	274.14	234.71	8.67	-0.27	0.09
983	32.8	273.87	234.8	54.09	0.13	-1.8
984	32.83	274	233	0	0	0
985	32.87	274	233	0	0	0
986	32.9	274	233	57.03	0.46	1.85
987	32.93	274.46	234.85	39.71	1.27	-0.4
988	32.97	275.73	234.45	67.67	-1.73	-1.45
989	33	274	233	0	0	0
990	33.03	274	233	63.84	1.36	1.64
991	33.07	275.36	234.64	12.81	0.34	0.26
992	33.1	275.7	234.9	57.65	0.3	-1.9
993	33.13	276	233	0	0	0
994	33.17	276	233	29.97	-1	0
995	33.2	275	233	0	0	0
996	33.23	275	233	0	0	0
997	33.27	275	233	0	0	0
998	33.3	275	233	0	0	0
999	33.33	275	233	29.97	0	1
1000	33.37	275	234	0	0	0
1001	33.4	275	234	33.3	0.89	0.67
1002	33.43	275.89	234.67	79.99	0.11	-2.67
1003	33.47	276	232	29.97	0	1
1004	33.5	276	233	42.38	-1	-1
1005	33.53	275	232	0	0	0
1006	33.57	275	232	29.97	-1	0
1007	33.6	274	232	0	0	0
1008	33.63	274	232	29.97	0	-1
1009	33.67	274	231	0	0	0
1010	33.7	274	231	29.97	0	1
1011	33.74	274	232	0	0	0
1012	33.77	274	232	0	0	0
1013	33.8	274	232	0	0	0
1014	33.84	274	232	0	0	0
1015	33.87	274	232	0	0	0
1016	33.9	274	232	0	0	0
1017	33.94	274	232	85.42	0.53	2.8
1018	33.97	274.53	234.8	70.86	-1.53	-1.8
1019	34	273	233	29.97	1	0
1020	34.04	274	233	59.94	2	0
1021	34.07	276	233	53.8	-0.67	1.67
1022	34.1	275.33	234.67	22.34	-0.33	-0.67
1023	34.14	275	234	23.44	0.45	0.64
1024	34.17	275.45	234.64	67.45	1.55	-1.64
1025	34.2	277	233	29.97	-1	0
1026	34.24	276	233	0	0	0
1027	34.27	276	233	0	0	0
1028	34.3	276	233	0	0	0
1029	34.34	276	233	29.97	1	0
1030	34.37	277	233	0	0	0
1031	34.4	277	233	0	0	0
1032	34.44	277	233	0	0	0
1033	34.47	277	233	29.97	-1	0
1034	34.5	276	233	73.37	-1.69	1.77
1035	34.54	274.31	234.77	91.78	-1.31	-2.77
1036	34.57	273	232	0	0	0
1037	34.6	273	232	0	0	0
1038	34.64	273	232	0	0	0
1039	34.67	273	232	0	0	0
1040	34.7	273	232	42.38	1	1
1041	34.74	274	233	0	0	0
1042	34.77	274	233	0	0	0
1043	34.8	274	233	0	0	0
1044	34.84	274	233	0	0	0
1045	34.87	274	233	0	0	0
1046	34.9	274	233	0	0	0
1047	34.94	274	233	29.97	1	0
1048	34.97	275	233	59.94	-2	0
1049	35	273	233	0	0	0
1050	35.04	273	233	0	0	0
1051	35.07	273	233	0	0	0
1052	35.1	273	233	0	0	0
1053	35.14	273	233	0	0	0
1054	35.17	273	233	0	0	0
1055	35.2	273	233	0	0	0
1056	35.24	273	233	0	0	0
1057	35.27	273	233	0	0	0
1058	35.3	273	233	29.97	0	1
1059	35.34	273	234	0	0	0
1060	35.37	273	234	0	0	0
1061	35.4	273	234	0	0	0
1062	35.44	273	234	0	0	0
1063	35.47	273	234	0	0	0
1064	35.5	273	234	0	0	0
1065	35.54	273	234	29.97	0	-1
1066	35.57	273	233	0	0	0
1067	35.6	273	233	0	0	0
1068	35.64	273	233	0	0	0
1069	35.67	273	233	0	0	0
1070	35.7	273	233	0	0	0
1071	35.74	273	233	0	0	0
1072	35.77	273	233	0	0	0
1073	35.8	273	233	0	0	0
1074	35.84	273	233	0	0	0
1075	35.87	273	233	0	0	0
1076	35.9	273	233	29.97	-1	0
1077	35.94	272	233	0	0	0
1078	35.97	272	233	29.97	-1	0
1079	36	271	233	0	0	0
1080	36.04	271	233	0	0	0
1081	36.07	271	233	0	0	0
1082	36.1	271	233	0	0	0
1083	36.14	271	233	63.03	1.11	1.79
1084	36.17	272.11	234.79	14.97	-0.49	0.11
1085	36.2	271.62	234.9	3.93	0.13	0
1086	36.24	271.75	234.9	77.41	-1.75	-1.9
1087	36.27	270	233	0	0	0
1088	36.3	270	233	0	0	0
1089	36.34	270	233	0	0	0
1090	36.37	270	233	0	0	0
1091	36.4	270	233	0	0	0
1092	36.44	270	233	0	0	0
1093	36.47	270	233	0	0	0
1094	36.5	270	233	0	0	0
1095	36.54	270	233	0	0	0
1096	36.57	270	233	0	0	0
1097	36.6	270	233	0	0	0
1098	36.64	270	233	0	0	0
1099	36.67	270	233	0	0	0
1100	36.7	270	233	0	0	0
1101	36.74	270	233	0	0	0
1102	36.77	270	233	0	0	0
1103	36.8	270	233	85.78	2.09	1.95
1104	36.84	272.09	234.95	16.76	0.56	0
1105	36.87	272.65	234.95	61.6	-0.65	-1.95
1106	36.91	272	233	0	0	0
1107	36.94	272	233	0	0	0
1108	36.97	272	233	0	0	0
1109	37.01	272	233	96.65	-2.8	-1.6
1110	37.04	269.2	231.4	29.97	0.8	0.6
1111	37.07	270	232	24.71	-0.8	-0.2
1112	37.11	269.2	231.8	24.71	-0.2	-0.8
1113	37.14	269	231	29.97	0	1
1114	37.17	269	232	0	0	0
1115	37.21	269	232	0	0	0
1116	37.24	269	232	47.38	-1.5	-0.5
1117	37.27	267.5	231.5	47.38	-0.5	-1.5
1118	37.31	267	230	47.38	-0.5	1.5
1119	37.34	266.5	231.5	22.82	-0.3	0.7
1120	37.37	266.2	232.2	8.48	-0.2	-0.2
1121	37.41	266	232	0	0	0
1122	37.44	266	232	13.4	0.2	0.4
1123	37.47	266.2	232.4	26.8	0.8	-0.4
1124	37.51	267	232	26.8	-0.8	0.4
1125	37.54	266.2	232.4	37.91	-1.2	-0.4
1126	37.57	265	232	12.11	0.29	0.29
1127	37.61	265.29	232.29	23.06	-0.29	0.71
1128	37.64	265	233	0	0	0
1129	37.67	265	233	0	0	0
1130	37.71	265	233	29.97	1	0
1131	37.74	266	233	59.94	-2	0
1132	37.77	264	233	0	0	0
1133	37.81	264	233	0	0	0
1134	37.84	264	233	0	0	0
1135	37.87	264	233	0	0	0
1136	37.91	264	233	0	0	0
1137	37.94	264	233	0	0	0
1138	37.97	264	233	0	0	0
1139	38.01	264	233	0	0	0
1140	38.04	264	233	0	0	0
1141	38.07	264	233	0	0	0
1142	38.11	264	233	0	0	0
1143	38.14	264	233	0	0	0
1144	38.17	264	233	0	0	0
1145	38.21	264	233	0	0	0
1146	38.24	264	233	0	0	0
1147	38.27	264	233	0	0	0
1148	38.31	264	233	0	0	0
1149	38.34	264	233	0	0	0
1150	38.37	264	233	0	0	0
1151	38.41	264	233	0	0	0
1152	38.44	264	233	0	0	0
1153	38.47	264	233	0	0	0
1154	38.51	264	233	0	0	0
1155	38.54	264	233	29.97	-1	0
1156	38.57	263	233	0	0	0
1157	38.61	263	233	0	0	0
1158	38.64	263	233	0	0	0
1159	38.67	263	233	0	0	0
1160	38.71	263	233	0	0	0
1161	38.74	263	233	0	0	0
1162	38.77	263	233	0	0	0
1163	38.81	263	233	0	0	0
1164	38.84	263	233	0	0	0
1165	38.87	263	233	0	0	0
1166	38.91	263	233	0	0	0
1167	38.94	263	233	0	0	0
1168	38.97	263	233	29.97	-1	0
1169	39.01	262	233	0	0	0
1170	39.04	262	233	0	0	0
1171	39.07	262	233	0	0	0
1172	39.11	262	233	0	0	0
1173	39.14	262	233	0	0	0
1174	39.17	262	233	29.97	-1	0
1175	39.21	261	233	0	0	0
1176	39.24	261	233	0	0	0
1177	39.27	261	233	0	0	0
1178	39.31	261	233	0	0	0
1179	39.34	261	233	0	0	0
1180	39.37	261	233	0	0	0
1181	39.41	261	233	0	0	0
1182	39.44	261	233	0	0	0
1183	39.47	261	233	42.38	-1	1
1184	39.51	260	234	0	0	0
1185	39.54	260	234	0	0	0
1186	39.57	260	234	0	0	0
1187	39.61	260	234	0	0	0
1188	39.64	260	234	0	0	0
1189	39.67	260	234	0	0	0
1190	39.71	260	234	67.01	-1	-2
1191	39.74	259	232	0	0	0
1192	39.77	259	232	0	0	0
1193	39.81	259	232	0	0	0
1194	39.84	259	232	0	0	0
1195	39.87	259	232	0	0	0
1196	39.91	259	232	0	0	0
1197	39.94	259	232	42.38	1	1
1198	39.97	260	233	0	0	0
1199	40.01	260	233	0	0	0
1200	40.04	260	233	0	0	0
1201	40.07	260	233	0	0	0
1202	40.11	260	233	0	0	0
1203	40.14	260	233	0	0	0
1204	40.18	260	233	0	0	0
1205	40.21	260	233	29.97	-1	0
1206	40.24	259	233	0	0	0
1207	40.28	259	233	0	0	0
1208	40.31	259	233	0	0	0
1209	40.34	259	233	0	0	0
1210	40.38	259	233	0	0	0
1211	40.41	259	233	0	0	0
1212	40.44	259	233	0	0	0
1213	40.48	259	233	0	0	0
1214	40.51	259	233	0	0	0
1215	40.54	259	233	0	0	0
1216	40.58	259	233	0	0	0
1217	40.61	259	233	29.97	-1	0
1218	40.64	258	233	0	0	0
1219	40.68	258	233	0	0	0
1220	40.71	258	233	0	0	0
1221	40.74	258	233	0	0	0
1222	40.78	258	233	0	0	0
1223	40.81	258	233	0	0	0
1224	40.84	258	233	0	0	0
1225	40.88	258	233	0	0	0
1226	40.91	258	233	29.97	-1	0
1227	40.94	257	233	0	0	0
1228	40.98	257	233	29.97	-1	0
1229	41.01	256	233	0	0	0
1230	41.04	256	233	0	0	0
1231	41.08	256	233	0	0	0
1232	41.11	256	233	0	0	0
1233	41.14	256	233	0	0	0
1234	41.18	256	233	29.97	-1	0
1235	41.21	255	233	0	0	0
1236	41.24	255	233	0	0	0
1237	41.28	255	233	0	0	0
1238	41.31	255	233	0	0	0
1239	41.34	255	233	0	0	0
1240	41.38	255	233	0	0	0
1241	41.41	255	233	0	0	0
1242	41.44	255	233	0	0	0
1243	41.48	255	233	0	0	0
1244	41.51	255	233	0	0	0
1245	41.54	255	233	0	0	0
1246	41.58	255	233	0	0	0
1247	41.61	255	233	0	0	0
1248	41.64	255	233	0	0	0
1249	41.68	255	233	0	0	0
1250	41.71	255	233	0	0	0
1251	41.74	255	233	0	0	0
1252	41.78	255	233	0	0	0
1253	41.81	255	233	0	0	0
1254	41.84	255	233	0	0	0
1255	41.88	255	233	0	0	0
1256	41.91	255	233	0	0	0
1257	41.94	255	233	0	0	0
1258	41.98	255	233	0	0	0
1259	42.01	255	233	29.97	-1	0
1260	42.04	254	233	0	0	0
1261	42.08	254	233	0	0	0
1262	42.11	254	233	0	0	0
1263	42.14	254	233	29.97	-1	0
1264	42.18	253	233	13.4	-0.2	-0.4
1265	42.21	252.8	232.6	13.4	0.2	0.4
1266	42.24	253	233	0	0	0
1267	42.28	253	233	0	0	0
1268	42.31	253	233	0	0	0
1269	42.34	253	233	0	0	0
1270	42.38	253	233	0	0	0
1271	42.41	253	233	0	0	0
1272	42.44	253	233	0	0	0
1273	42.48	253	233	0	0	0
1274	42.51	253	233	0	0	0
1275	42.54	253	233	29.97	-1	0
1276	42.58	252	233	0	0	0
1277	42.61	252	233	0	0	0
1278	42.64	252	233	0	0	0
1279	42.68	252	233	0	0	0
1280	42.71	252	233	0	0	0
1281	42.74	252	233	0	0	0
1282	42.78	252	233	0	0	0
1283	42.81	252	233	0	0	0
1284	42.84	252	233	29.97	-1	0
1285	42.88	251	233	0	0	0
1286	42.91	251	233	0	0	0
1287	42.94	251	233	0	0	0
1288	42.98	251	233	0	0	0
1289	43.01	251	233	0	0	0
1290	43.04	251	233	0	0	0
1291	43.08	251	233	0	0	0
1292	43.11	251	233	0	0	0
1293	43.14	251	233	0	0	0
1294	43.18	251	233	0	0	0
1295	43.21	251	233	0	0	0
1296	43.24	251	233	0	0	0
1297	43.28	251	233	0	0	0
1298	43.31	251	233	0	0	0
1299	43.35	251	233	0	0	0
1300	43.38	251	233	0	0	0
1301	43.41	251	233	0	0	0
1302	43.45	251	233	0	0	0
1303	43.48	251	233	29.97	-1	0
1304	43.51	250	233	0	0	0
1305	43.55	250	233	0	0	0
1306	43.58	250	233	0	0	0
1307	43.61	250	233	0	0	0
1308	43.65	250	233	0	0	0
1309	43.68	250	233	0	0	0
1310	43.71	250	233	0	0	0
1311	43.75	250	233	89.91	3	0
1312	43.78	253	233	0	0	0
1313	43.81	253	233	0	0	0
1314	43.85	253	233	0	0	0
1315	43.88	253	233	0	0	0
1316	43.91	253	233	0	0	0
1317	43.95	253	233	0	0	0
1318	43.98	253	233	0	0	0
1319	44.01	253	233	29.97	-1	0
1320	44.05	252	233	0	0	0
1321	44.08	252	233	0	0	0
1322	44.11	252	233	59.94	-2	0
1323	44.15	250	233	0	0	0
1324	44.18	250	233	0	0	0
1325	44.21	250	233	0	0	0
1326	44.25	250	233	0	0	0
1327	44.28	250	233	0	0	0
1328	44.31	250	233	0	0	0
1329	44.35	250	233	0	0	0
1330	44.38	250	233	0	0	0
1331	44.41	250	233	0	0	0
1332	44.45	250	233	0	0	0
1333	44.48	250	233	0	0	0
1334	44.51	250	233	0	0	0
1335	44.55	250	233	0	0	0
1336	44.58	250	233	0	0	0
1337	44.61	250	233	89.91	-3	0
1338	44.65	247	233	0	0	0
1339	44.68	247	233	0	0	0
1340	44.71	247	233	0	0	0
1341	44.75	247	233	0	0	0
1342	44.78	247	233	0	0	0
1343	44.81	247	233	0	0	0
1344	44.85	247	233	29.97	1	0
1345	44.88	248	233	0	0	0
1346	44.91	248	233	29.97	-1	0
1347	44.95	247	233	0	0	0
1348	44.98	247	233	0	0	0
1349	45.01	247	233	0	0	0
1350	45.05	247	233	0	0	0
1351	45.08	247	233	0	0	0
1352	45.11	247	233	0	0	0
1353	45.15	247	233	0	0	0
1354	45.18	247	233	0	0	0
1355	45.21	247	233	0	0	0
1356	45.25	247	233	0	0	0
1357	45.28	247	233	0	0	0
1358	45.31	247	233	0	0	0
1359	45.35	247	233	0	0	0
1360	45.38	247	233	0	0	0
1361	45.41	247	233	0	0	0
1362	45.45	247	233	0	0	0
1363	45.48	247	233	0	0	0
1364	45.51	247	233	0	0	0
1365	45.55	247	233	0	0	0
1366	45.58	247	233	0	0	0
1367	45.61	247	233	0	0	0
1368	45.65	247	233	0	0	0
1369	45.68	247	233	0	0	0
1370	45.71	247	233	0	0	0
1371	45.75	247	233	0	0	0
1372	45.78	247	233	0	0	0
1373	45.81	247	233	0	0	0
1374	45.85	247	233	0	0	0
1375	45.88	247	233	0	0	0
1376	45.91	247	233	0	0	0
1377	45.95	247	233	0	0	0
1378	45.98	247	233	0	0	0
1379	46.01	247	233	0	0	0
1380	46.05	247	233	0	0	0
1381	46.08	247	233	0	0	0
1382	46.11	247	233	0	0	0
1383	46.15	247	233	0	0	0
1384	46.18	247	233	29.97	-1	0
1385	46.21	246	233	0	0	0
1386	46.25	246	233	0	0	0
1387	46.28	246	233	0	0	0
1388	46.31	246	233	0	0	0
1389	46.35	246	233	0	0	0
1390	46.38	246	233	0	0	0
1391	46.41	246	233	0	0	0
1392	46.45	246	233	0	0	0
1393	46.48	246	233	0	0	0
1394	46.51	246	233	0	0	0
1395	46.55	246	233	0	0	0
1396	46.58	246	233	0	0	0
1397	46.62	246	233	29.97	1	0
1398	46.65	247	233	0	0	0
1399	46.68	247	233	0	0	0
1400	46.72	247	233	0	0	0
1401	46.75	247	233	0	0	0
1402	46.78	247	233	0	0	0
1403	46.82	247	233	0	0	0
1404	46.85	247	233	0	0	0
1405	46.88	247	233	0	0	0
1406	46.92	247	233	0	0	0
1407	46.95	247	233	0	0	0
1408	46.98	247	233	0	0	0
1409	47.02	247	233	0	0	0
1410	47.05	247	233	0	0	0
1411	47.08	247	233	0	0	0
1412	47.12	247	233	0	0	0
1413	47.15	247	233	0	0	0
1414	47.18	247	233	0	0	0
1415	47.22	247	233	0	0	0
1416	47.25	247	233	0	0	0
1417	47.28	247	233	42.38	1	1
1418	47.32	248	234	0	0	0
1419	47.35	248	234	0	0	0
1420	47.38	248	234	0	0	0
1421	47.42	248	234	29.97	-1	0
1422	47.45	247	234	0	0	0
1423	47.48	247	234	0	0	0
1424	47.52	247	234	0	0	0
1425	47.55	247	234	0	0	0
1426	47.58	247	234	0	0	0
1427	47.62	247	234	0	0	0
1428	47.65	247	234	0	0	0
1429	47.68	247	234	0	0	0
1430	47.72	247	234	0	0	0
1431	47.75	247	234	0	0	0
1432	47.78	247	234	0	0	0
1433	47.82	247	234	0	0	0
1434	47.85	247	234	0	0	0
1435	47.88	247	234	0	0	0
1436	47.92	247	234	0	0	0
1437	47.95	247	234	42.38	-1	-1
1438	47.98	246	233	0	0	0
1439	48.02	246	233	0	0	0
1440	48.05	246	233	0	0	0
1441	48.08	246	233	0	0	0
1442	48.12	246	233	0	0	0
1443	48.15	246	233	0	0	0
1444	48.18	246	233	0	0	0
1445	48.22	246	233	0	0	0
1446	48.25	246	233	0	0	0
1447	48.28	246	233	0	0	0
1448	48.32	246	233	29.97	-1	0
1449	48.35	245	233	29.97	-1	0
1450	48.38	244	233	0	0	0
1451	48.42	244	233	0	0	0
1452	48.45	244	233	0	0	0
1453	48.48	244	233	0	0	0
1454	48.52	244	233	0	0	0
1455	48.55	244	233	0	0	0
1456	48.58	244	233	0	0	0
1457	48.62	244	233	0	0	0
1458	48.65	244	233	0	0	0
1459	48.68	244	233	0	0	0
1460	48.72	244	233	0	0	0
1461	48.75	244	233	0	0	0
1462	48.78	244	233	0	0	0
1463	48.82	244	233	0	0	0
1464	48.85	244	233	0	0	0
1465	48.88	244	233	0	0	0
1466	48.92	244	233	0	0	0
1467	48.95	244	233	0	0	0
1468	48.98	244	233	0	0	0
1469	49.02	244	233	0	0	0
1470	49.05	244	233	0	0	0
1471	49.08	244	233	0	0	0
1472	49.12	244	233	0	0	0
1473	49.15	244	233	0	0	0
1474	49.18	244	233	0	0	0
1475	49.22	244	233	0	0	0
1476	49.25	244	233	0	0	0
1477	49.28	244	233	0	0	0
1478	49.32	244	233	0	0	0
1479	49.35	244	233	0	0	0
1480	49.38	244	233	0	0	0
1481	49.42	244	233	0	0	0
1482	49.45	244	233	0	0	0
1483	49.48	244	233	0	0	0
1484	49.52	244	233	0	0	0
1485	49.55	244	233	0	0	0
1486	49.58	244	233	0	0	0
1487	49.62	244	233	0	0	0
1488	49.65	244	233	0	0	0
1489	49.68	244	233	0	0	0
1490	49.72	244	233	0	0	0
1491	49.75	244	233	0	0	0
1492	49.79	244	233	0	0	0
1493	49.82	244	233	0	0	0
1494	49.85	244	233	0	0	0
1495	49.89	244	233	0	0	0
1496	49.92	244	233	0	0	0
1497	49.95	244	233	0	0	0
1498	49.99	244	233	0	0	0
1499	50.02	244	233	0	0	0
1500	50.05	244	233	0	0	0
1501	50.09	244	233	0	0	0
1502	50.12	244	233	0	0	0
1503	50.15	244	233	0	0	0
1504	50.19	244	233	0	0	0
1505	50.22	244	233	0	0	0
1506	50.25	244	233	0	0	0
1507	50.29	244	233	0	0	0
1508	50.32	244	233	0	0	0
1509	50.35	244	233	0	0	0
1510	50.39	244	233	0	0	0
1511	50.42	244	233	0	0	0
1512	50.45	244	233	0	0	0
1513	50.49	244	233	0	0	0
1514	50.52	244	233	0	0	0
1515	50.55	244	233	0	0	0
1516	50.59	244	233	0	0	0
1517	50.62	244	233	0	0	0
1518	50.65	244	233	0	0	0
1519	50.69	244	233	0	0	0
1520	50.72	244	233	0	0	0
1521	50.75	244	233	0	0	0
1522	50.79	244	233	0	0	0
1523	50.82	244	233	0	0	0
1524	50.85	244	233	0	0	0
1525	50.89	244	233	0	0	0
1526	50.92	244	233	0	0	0
1527	50.95	244	233	0	0	0
1528	50.99	244	233	0	0	0
1529	51.02	244	233	0	0	0
1530	51.05	244	233	0	0	0
1531	51.09	244	233	0	0	0
1532	51.12	244	233	0	0	0
1533	51.15	244	233	0	0	0
1534	51.19	244	233	0	0	0
1535	51.22	244	233	0	0	0
1536	51.25	244	233	0	0	0
1537	51.29	244	233	0	0	0
1538	51.32	244	233	0	0	0
1539	51.35	244	233	0	0	0
1540	51.39	244	233	0	0	0
1541	51.42	244	233	0	0	0
1542	51.45	244	233	0	0	0
1543	51.49	244	233	0	0	0
1544	51.52	244	233	0	0	0
1545	51.55	244	233	0	0	0
1546	51.59	244	233	0	0	0
1547	51.62	244	233	0	0	0
1548	51.65	244	233	0	0	0
1549	51.69	244	233	0	0	0
1550	51.72	244	233	0	0	0
1551	51.75	244	233	0	0	0
1552	51.79	244	233	0	0	0
1553	51.82	244	233	0	0	0
1554	51.85	244	233	0	0	0
1555	51.89	244	233	0	0	0
1556	51.92	244	233	0	0	0
1557	51.95	244	233	0	0	0
1558	51.99	244	233	0	0	0
1559	52.02	244	233	0	0	0
1560	52.05	244	233	0	0	0
1561	52.09	244	233	0	0	0
1562	52.12	244	233	0	0	0
1563	52.15	244	233	0	0	0
1564	52.19	244	233	0	0	0
1565	52.22	244	233	0	0	0
1566	52.25	244	233	0	0	0
1567	52.29	244	233	0	0	0
1568	52.32	244	233	0	0	0
1569	52.35	244	233	0	0	0
1570	52.39	244	233	0	0	0
1571	52.42	244	233	0	0	0
1572	52.45	244	233	29.97	1	0
1573	52.49	245	233	0	0	0
1574	52.52	245	233	0	0	0
1575	52.55	245	233	0	0	0
1576	52.59	245	233	29.97	1	0
1577	52.62	246	233	29.97	1	0
1578	52.65	247	233	0	0	0
1579	52.69	247	233	0	0	0
1580	52.72	247	233	0	0	0
1581	52.75	247	233	0	0	0
1582	52.79	247	233	0	0	0
1583	52.82	247	233	0	0	0
1584	52.85	247	233	0	0	0
1585	52.89	247	233	0	0	0
1586	52.92	247	233	29.97	1	0
1587	52.96	248	233	0	0	0
1588	52.99	248	233	0	0	0
1589	53.02	248	233	59.94	2	0
1590	53.06	250	233	0	0	0
1591	53.09	250	233	29.97	1	0
1592	53.12	251	233	29.97	1	0
1593	53.16	252	233	0	0	0
1594	53.19	252	233	0	0	0
1595	53.22	252	233	0	0	0
1596	53.26	252	233	0	0	0
1597	53.29	252	233	67.01	2	1
1598	53.32	254	234	0	0	0
1599	53.36	254	234	0	0	0
1600	53.39	254	234	0	0	0
1601	53.42	254	234	0	0	0
1602	53.46	254	234	29.97	-1	0
1603	53.49	253	234	29.97	0	-1
1604	53.52	253	233	0	0	0
1605	53.56	253	233	0	0	0
1606	53.59	253	233	0	0	0
1607	53.62	253	233	29.97	1	0
1608	53.66	254	233	0	0	0
1609	53.69	254	233	0	0	0
1610	53.72	254	233	29.97	1	0
1611	53.76	255	233	0	0	0
1612	53.79	255	233	0	0	0
1613	53.82	255	233	59.94	2	0
1614	53.86	257	233	0	0	0
1615	53.89	257	233	29.97	1	0
1616	53.92	258	233	29.97	1	0
1617	53.96	259	233	0	0	0
1618	53.99	259	233	29.97	1	0
1619	54.02	260	233	29.97	1	0
1620	54.06	261	233	29.97	1	0
1621	54.09	262	233	0	0	0
1622	54.12	262	233	0	0	0
1623	54.16	262	233	59.94	2	0
1624	54.19	264	233	0	0	0
1625	54.22	264	233	59.94	2	0
1626	54.26	266	233	0	0	0
1627	54.29	266	233	89.91	3	0
1628	54.32	269	233	0	0	0
1629	54.36	269	233	89.91	3	0
1630	54.39	272	233	0	0	0
1631	54.42	272	233	0	0	0
1632	54.46	272	233	0	0	0
1633	54.49	272	233	0	0	0
1634	54.52	272	233	0	0	0
1635	54.56	272	233	0	0	0
1636	54.59	272	233	0	0	0
1637	54.62	272	233	0	0	0
1638	54.66	272	233	0	0	0
1639	54.69	272	233	0	0	0
1640	54.72	272	233	0	0	0
1641	54.76	272	233	0	0	0
1642	54.79	272	233	89.91	3	0
1643	54.82	275	233	42.38	1	1
1644	54.86	276	234	42.38	1	-1
1645	54.89	277	233	0	0	0
1646	54.92	277	233	0	0	0
1647	54.96	277	233	0	0	0
1648	54.99	277	233	0	0	0
1649	55.02	277	233	0	0	0
1650	55.06	277	233	0	0	0
1651	55.09	277	233	0	0	0
1652	55.12	277	233	0	0	0
1653	55.16	277	233	67.01	2	1
1654	55.19	279	234	152.81	5	-1
1655	55.22	284	233	0	0	0
1656	55.26	284	233	0	0	0
1657	55.29	284	233	0	0	0
1658	55.32	284	233	0	0	0
1659	55.36	284	233	0	0	0
1660	55.39	284	233	29.97	1	0
1661	55.42	285	233	0	0	0
1662	55.46	285	233	0	0	0
1663	55.49	285	233	0	0	0
1664	55.52	285	233	0	0	0
1665	55.56	285	233	0	0	0
1666	55.59	285	233	0	0	0
1667	55.62	285	233	29.97	1	0
1668	55.66	286	233	0	0	0
1669	55.69	286	233	29.97	1	0
1670	55.72	287	233	0	0	0
1671	55.76	287	233	29.97	1	0
1672	55.79	288	233	29.97	1	0
1673	55.82	289	233	0	0	0
1674	55.86	289	233	29.97	1	0
1675	55.89	290	233	59.94	2	0
1676	55.92	292	233	29.97	1	0
1677	55.96	293	233	0	0	0
1678	55.99	293	233	42.38	1	1
1679	56.02	294	234	94.77	-3	-1
1680	56.06	291	233	0	0	0
1681	56.09	291	233	29.97	1	0
1682	56.12	292	233	0	0	0
1683	56.16	292	233	0	0	0
1684	56.19	292	233	0	0	0
1685	56.23	292	233	0	0	0
1686	56.26	292	233	0	0	0
1687	56.29	292	233	0	0	0
1688	56.33	292	233	0	0	0
1689	56.36	292	233	0	0	0
1690	56.39	292	233	29.97	0	1
1691	56.43	292	234	0	0	0
1692	56.46	292	234	67.01	2	-1
1693	56.49	294	233	0	0	0
1694	56.53	294	233	0	0	0
1695	56.56	294	233	0	0	0
1696	56.59	294	233	0	0	0
1697	56.63	294	233	0	0	0
1698	56.66	294	233	0	0	0
1699	56.69	294	233	0	0	0
1700	56.73	294	233	0	0	0
1701	56.76	294	233	29.97	1	0
1702	56.79	295	233	0	0	0
1703	56.83	295	233	0	0	0
1704	56.86	295	233	29.97	-1	0
1705	56.89	294	233	0	0	0
1706	56.93	294	233	0	0	0
1707	56.96	294	233	0	0	0
1708	56.99	294	233	0	0	0
1709	57.03	294	233	0	0	0
1710	57.06	294	233	42.38	1	1
1711	57.09	295	234	0	0	0
1712	57.13	295	234	29.97	0	-1
1713	57.16	295	233	29.97	0	1
1714	57.19	295	234	29.97	0	-1
1715	57.23	295	233	0	0	0
1716	57.26	295	233	0	0	0
1717	57.29	295	233	0	0	0
1718	57.33	295	233	0	0	0
1719	57.36	295	233	29.97	0	1
1720	57.39	295	234	0	0	0
1721	57.43	295	234	21.83	0.14	0.71
1722	57.46	295.14	234.71	19.27	-0.64	0
1723	57.49	294.5	234.71	0	0	0
1724	57.53	294.5	234.71	10.79	0.35	-0.09
1725	57.56	294.85	234.62	13.83	0.46	0
1726	57.59	295.31	234.62	7.61	-0.18	0.18
1727	57.63	295.13	234.8	9.87	-0.32	0.08
1728	57.66	294.81	234.88	66.51	1.19	-1.88
1729	57.69	296	233	0	0	0
1730	57.73	296	233	0	0	0
1731	57.76	296	233	48.63	-0.15	1.62
1732	57.79	295.85	234.62	13.5	0.44	0.09
1733	57.83	296.29	234.71	23.06	-0.29	-0.71
1734	57.86	296	234	0	0	0
1735	57.89	296	234	22.07	0.07	0.73
1736	57.93	296.07	234.73	16.99	-0.57	0.02
1737	57.96	295.5	234.75	7.9	-0.08	-0.25
1738	57.99	295.42	234.5	0	0	0
1739	58.03	295.42	234.5	10.35	-0.35	0
1740	58.06	295.07	234.5	17.84	0.6	0
1741	58.09	295.67	234.5	18.01	0.33	-0.5
1742	58.13	296	234	0	0	0
1743	58.16	296	234	0	0	0
1744	58.19	296	234	0	0	0
1745	58.23	296	234	0	0	0
1746	58.26	296	234	0	0	0
1747	58.29	296	234	0	0	0
1748	58.33	296	234	29.97	1	0
1749	58.36	297	234	0	0	0
1750	58.39	297	234	0	0	0
1751	58.43	297	234	0	0	0
1752	58.46	297	234	0	0	0
1753	58.49	297	234	29.97	1	0
1754	58.53	298	234	29.97	1	0
1755	58.56	299	234	67.01	2	-1
1756	58.59	301	233	0	0	0
1757	58.63	301	233	0	0	0
1758	58.66	301	233	42.38	-1	-1
1759	58.69	300	232	29.97	0	1
1760	58.73	300	233	0	0	0
1761	58.76	300	233	0	0	0
1762	58.79	300	233	66.85	1.62	1.54
1763	58.83	301.62	234.54	20.06	-0.55	0.39
1764	58.86	301.07	234.93	16.76	-0.48	-0.28
1765	58.89	300.59	234.65	6.51	0.05	0.21
1766	58.93	300.64	234.86	35.44	-0.95	-0.71
1767	58.96	299.69	234.15	39.46	1.31	-0.15
1768	58.99	301	234	25.42	-0.47	0.71
1769	59.03	300.53	234.71	3.06	-0.08	-0.07
1770	59.06	300.45	234.64	3.06	0.08	0.07
1771	59.09	300.53	234.71	25.42	0.47	-0.71
1772	59.13	301	234	28.56	-0.21	0.93
1773	59.16	300.79	234.93	27.28	0.9	-0.08
1774	59.19	301.69	234.85	12.81	-0.4	-0.14
1775	59.23	301.29	234.71	23.06	-0.29	-0.71
1776	59.26	301	234	23.69	-0.25	0.75
1777	59.29	300.75	234.75	31.79	-0.75	-0.75
1778	59.33	300	234	28.25	0.67	0.67
1779	59.36	300.67	234.67	22.34	0.33	-0.67
1780	59.4	301	234	22.34	-0.33	0.67
1781	59.43	300.67	234.67	9.14	-0.24	0.19
1782	59.46	300.43	234.86	9.14	0.24	-0.19
1783	59.5	300.67	234.67	0	0	0
1784	59.53	300.67	234.67	12.76	-0.38	0.19
1785	59.56	300.29	234.86	5.05	0.11	-0.13
1786	59.6	300.4	234.73	11.62	0.37	-0.11
1787	59.63	300.77	234.62	17.56	0.54	0.23
1788	59.66	301.31	234.85	17.56	-0.54	-0.23
1789	59.7	300.77	234.62	19.7	0.23	-0.62
1790	59.73	301	234	45.96	1.36	0.71
1791	59.76	302.36	234.71	6.72	0.18	0.14
1792	59.8	302.54	234.85	6.72	-0.18	-0.14
1793	59.83	302.36	234.71	52.48	-0.36	-1.71
1794	59.86	302	233	0	0	0
1795	59.9	302	233	42.38	1	1
1796	59.93	303	234	59.94	2	0
1797	59.96	305	234	0	0	0
1798	60	305	234	29.97	1	0
1799	60.03	306	234	0	0	0
1800	60.06	306	234	29.97	1	0
1801	60.1	307	234	0	0	0
1802	60.13	307	234	0	0	0
1803	60.16	307	234	0	0	0
1804	60.2	307	234	29.97	1	0
1805	60.23	308	234	0	0	0
1806	60.26	308	234	0	0	0
1807	60.3	308	234	0	0	0
1808	60.33	308	234	46.94	1.29	0.88
1809	60.36	309.29	234.88	25.79	0.86	-0.03
1810	60.4	310.15	234.85	17.62	-0.33	-0.49
1811	60.43	309.82	234.36	26.83	-0.82	-0.36
1812	60.46	309	234	0	0	0
1813	60.5	309	234	52.88	1.63	0.69
1814	60.53	310.63	234.69	41.59	1.37	0.19
1815	60.56	312	234.88	39.82	1	-0.88
1816	60.6	313	234	0	0	0
1817	60.63	313	234	29.97	-1	0
1818	60.66	312	234	0	0	0
1819	60.7	312	234	0	0	0
1820	60.73	312	234	0	0	0
1821	60.76	312	234	0	0	0
1822	60.8	312	234	0	0	0
1823	60.83	312	234	0	0	0
1824	60.86	312	234	29.97	1	0
1825	60.9	313	234	0	0	0
1826	60.93	313	234	0	0	0
1827	60.96	313	234	0	0	0
1828	61	313	234	0	0	0
1829	61.03	313	234	0	0	0
1830	61.06	313	234	89.91	3	0
1831	61.1	316	234	29.97	-1	0
1832	61.13	315	234	0	0	0
1833	61.16	315	234	0	0	0
1834	61.2	315	234	0	0	0
1835	61.23	315	234	0	0	0
1836	61.26	315	234	0	0	0
1837	61.3	315	234	0	0	0
1838	61.33	315	234	0	0	0
1839	61.36	315	234	67.01	-2	-1
1840	61.4	313	233	0	0	0
1841	61.43	313	233	0	0	0
1842	61.46	313	233	0	0	0
1843	61.5	313	233	0	0	0
1844	61.53	313	233	0	0	0
1845	61.56	313	233	0	0	0
1846	61.6	313	233	29.97	1	0
1847	61.63	314	233	0	0	0
1848	61.66	314	233	0	0	0
1849	61.7	314	233	123.56	4	1
1850	61.73	318	234	0	0	0
1851	61.76	318	234	0	0	0
1852	61.8	318	234	29.97	1	0
1853	61.83	319	234	29.97	1	0
1854	61.86	320	234	0	0	0
1855	61.9	320	234	0	0	0
1856	61.93	320	234	29.97	1	0
1857	61.96	321	234	29.97	1	0
1858	62	322	234	29.97	1	0
1859	62.03	323	234	29.97	1	0
1860	62.06	324	234	0	0	0
1861	62.1	324	234	29.97	1	0
1862	62.13	325	234	0	0	0
1863	62.16	325	234	29.97	1	0
1864	62.2	326	234	0	0	0
1865	62.23	326	234	0	0	0
1866	62.26	326	234	0	0	0
1867	62.3	326	234	0	0	0
1868	62.33	326	234	29.97	1	0
1869	62.36	327	234	0	0	0
1870	62.4	327	234	0	0	0
1871	62.43	327	234	0	0	0
1872	62.46	327	234	0	0	0
1873	62.5	327	234	29.97	1	0
1874	62.53	328	234	0	0	0
1875	62.57	328	234	0	0	0
1876	62.6	328	234	0	0	0
1877	62.63	328	234	67.01	2	-1
1878	62.67	330	233	0	0	0
1879	62.7	330	233	0	0	0
1880	62.73	330	233	42.38	-1	1
1881	62.77	329	234	0	0	0
1882	62.8	329	234	0	0	0
1883	62.83	329	234	0	0	0
1884	62.87	329	234	0	0	0
1885	62.9	329	234	0	0	0
1886	62.93	329	234	0	0	0
1887	62.97	329	234	0	0	0
1888	63	329	234	0	0	0
1889	63.03	329	234	67.01	-2	1
1890	63.07	327	235	29.97	0	-1
1891	63.1	327	234	59.94	2	0
1892	63.13	329	234	0	0	0
1893	63.17	329	234	0	0	0
1894	63.2	329	234	0	0	0
1895	63.23	329	234	0	0	0
1896	63.27	329	234	0	0	0
1897	63.3	329	234	0	0	0
1898	63.33	329	234	0	0	0
1899	63.37	329	234	0	0	0
1900	63.4	329	234	0	0	0
1901	63.43	329	234	29.97	1	0
1902	63.47	330	234	0	0	0
1903	63.5	330	234	0	0	0
1904	63.53	330	234	0	0	0
1905	63.57	330	234	0	0	0
1906	63.6	330	234	0	0	0
1907	63.63	330	234	0	0	0
1908	63.67	330	234	0	0	0
1909	63.7	330	234	0	0	0
1910	63.73	330	234	0	0	0
1911	63.77	330	234	0	0	0
1912	63.8	330	234	0	0	0
1913	63.83	330	234	0	0	0
1914	63.87	330	234	0	0	0
1915	63.9	330	234	0	0	0
1916	63.93	330	234	29.97	0	-1
1917	63.97	330	233	0	0	0
1918	64	330	233	0	0	0
1919	64.03	330	233	0	0	0
1920	64.07	330	233	29.97	0	1
1921	64.1	330	234	0	0	0
1922	64.13	330	234	0	0	0
1923	64.17	330	234	0	0	0
1924	64.2	330	234	0	0	0
1925	64.23	330	234	0	0	0
1926	64.27	330	234	0	0	0
1927	64.3	330	234	0	0	0
1928	64.33	330	234	0	0	0
1929	64.37	330	234	0	0	0
1930	64.4	330	234	0	0	0
1931	64.43	330	234	0	0	0
1932	64.47	330	234	0	0	0
1933	64.5	330	234	0	0	0
1934	64.53	330	234	0	0	0
1935	64.57	330	234	0	0	0
1936	64.6	330	234	0	0	0
1937	64.63	330	234	0	0	0
1938	64.67	330	234	0	0	0
1939	64.7	330	234	0	0	0
1940	64.73	330	234	0	0	0
1941	64.77	330	234	0	0	0
1942	64.8	330	234	0	0	0
1943	64.83	330	234	0	0	0
1944	64.87	330	234	0	0	0
1945	64.9	330	234	0	0	0
1946	64.93	330	234	0	0	0
1947	64.97	330	234	0	0	0
1948	65	330	234	29.97	0	-1
1949	65.03	330	233	0	0	0
1950	65.07	330	233	0	0	0
1951	65.1	330	233	0	0	0
1952	65.13	330	233	0	0	0
1953	65.17	330	233	29.97	1	0
1954	65.2	331	233	0	0	0
1955	65.23	331	233	0	0	0
1956	65.27	331	233	0	0	0
1957	65.3	331	233	0	0	0
1958	65.33	331	233	0	0	0
1959	65.37	331	233	0	0	0
1960	65.4	331	233	0	0	0
1961	65.43	331	233	0	0	0
1962	65.47	331	233	0	0	0
1963	65.5	331	233	0	0	0
1964	65.53	331	233	0	0	0
1965	65.57	331	233	42.38	-1	-1
1966	65.6	330	232	0	0	0
1967	65.63	330	232	0	0	0
1968	65.67	330	232	0	0	0
1969	65.7	330	232	0	0	0
1970	65.73	330	232	0	0	0
1971	65.77	330	232	0	0	0
1972	65.8	330	232	0	0	0
1973	65.84	330	232	0	0	0
1974	65.87	330	232	0	0	0
1975	65.9	330	232	0	0	0
1976	65.94	330	232	0	0	0
1977	65.97	330	232	0	0	0
1978	66	330	232	0	0	0
1979	66.04	330	232	0	0	0
1980	66.07	330	232	0	0	0
1981	66.1	330	232	0	0	0
1982	66.14	330	232	29.97	0	1
1983	66.17	330	233	0	0	0
1984	66.2	330	233	0	0	0
1985	66.24	330	233	0	0	0
1986	66.27	330	233	0	0	0
1987	66.3	330	233	0	0	0
1988	66.34	330	233	0	0	0
1989	66.37	330	233	0	0	0
1990	66.4	330	233	0	0	0
1991	66.44	330	233	0	0	0
1992	66.47	330	233	0	0	0
1993	66.5	330	233	0	0	0
1994	66.54	330	233	0	0	0
1995	66.57	330	233	0	0	0
1996	66.6	330	233	0	0	0
1997	66.64	330	233	0	0	0
1998	66.67	330	233	0	0	0
1999	66.7	330	233	0	0	0
2000	66.74	330	233	0	0	0
[truncated: 24,911 more rows]
