# Supplementary material for: Statistical Mechanics of Zooplankton
Source: PLoS One. 2015 Aug 13;10(8):e0135258. doi: 10.1371/journal.pone.0135258 (PMC4535848; doi:10.1371/journal.pone.0135258)
Supplement: S1 Data Files — Information on the file contents and the data format is contained. (ZIP) [file pone.0135258.s001.zip › raw data vibrio/exp3.txt]

1	0.03	316	208	35.34	-33.33333333	-20.66666667
2	0.07	315	207.38	27.39	26.66666667	-15
3	0.1	315.8	206.93	21.07	23.33333333	2.333333333
4	0.13	316.5	207	6.4	5.666666667	-4.333333333
5	0.17	316.67	206.87	4	0	-4.666666667
6	0.2	316.67	206.73	6.96	-5.666666667	-5.333333333
7	0.23	316.5	206.57	5.91	-6.333333333	1.666666667
8	0.27	316.31	206.62	9.85	-10.33333333	-4
9	0.3	316	206.5	6.7	-6.666666667	3.333333333
10	0.33	315.8	206.6	7.48	-7.666666667	-3.333333333
11	0.37	315.57	206.5	9.61	-10	-3.333333333
12	0.4	315.27	206.4	30.23	33.33333333	-4.333333333
13	0.43	316.27	206.27	22.29	24.33333333	-4.333333333
14	0.47	317	206.14	4.79	4.666666667	-2.333333333
15	0.5	317.14	206.07	2.14	-2.333333333	0
16	0.53	317.07	206.07	2.14	-2.333333333	0
17	0.57	317	206.07	13.02	-14.33333333	-2.333333333
18	0.6	316.57	206	3.03	-2.333333333	2.333333333
19	0.63	316.5	206.07	2.14	0	-2.333333333
20	0.67	316.5	206	15.1	-16.66666667	2
21	0.7	316	206.06	6.28	-6.666666667	-2
22	0.73	315.8	206	7.18	-7.666666667	2.333333333
23	0.77	315.57	206.07	2.14	-2.333333333	0
24	0.8	315.5	206.07	24.01	26.33333333	3.666666667
25	0.83	316.29	206.18	15.26	13.33333333	10.66666667
26	0.87	316.69	206.5	13.51	12.33333333	8.333333333
27	0.9	317.06	206.75	52.42	52.66666667	25
28	0.93	318.64	207.5	42.65	45.33333333	14.33333333
29	0.97	320	207.93	4.28	0	4.666666667
30	1	320	208.07	18.41	16.66666667	12
31	1.03	320.5	208.43	16.72	-12	14.33333333
32	1.07	320.14	208.86	4.79	-4.666666667	2.333333333
33	1.1	320	208.93	0	0	0
34	1.13	320	208.93	7.28	-6.666666667	4.666666667
35	1.17	319.8	209.07	14.98	-16.33333333	2.666666667
36	1.2	319.31	209.15	5.15	-2.666666667	5.333333333
37	1.23	319.23	209.31	12.88	9	11
38	1.27	319.5	209.64	40.91	39.66666667	22.33333333
39	1.3	320.69	210.31	6.92	7.666666667	0
40	1.33	320.92	210.31	6.21	2.666666667	6.333333333
41	1.37	321	210.5	10.7	0	12
42	1.4	321	210.86	10.14	-11	-2
43	1.43	320.67	210.8	2.83	-2.333333333	2.333333333
44	1.47	320.6	210.87	8.78	-9.666666667	-0.666666667
45	1.5	320.31	210.85	12.26	-12.66666667	5
46	1.53	319.93	211	16.94	-17.66666667	6.666666667
47	1.57	319.4	211.2	7.89	-8.666666667	-2
48	1.6	319.14	211.14	6.42	-7	0
49	1.64	318.93	211.14	14.36	-14.33333333	7.333333333
50	1.67	318.5	211.36	9.08	-10	1.333333333
51	1.7	318.2	211.4	11.99	-13.33333333	0
52	1.74	317.8	211.4	9.48	-10	3.333333333
53	1.77	317.5	211.5	19.01	-21	-1
54	1.8	316.87	211.47	11.43	-12.33333333	3.333333333
55	1.84	316.5	211.57	8.51	-7.666666667	5.333333333
56	1.87	316.27	211.73	4.47	-2.333333333	4.666666667
57	1.9	316.2	211.87	6.27	-6.666666667	2
58	1.94	316	211.93	28.56	31	7
59	1.97	316.93	212.14	3.03	2.333333333	-2.333333333
60	2	317	212.07	4.79	-2.333333333	4.666666667
61	2.04	316.93	212.21	8.07	-6.666666667	6.333333333
62	2.07	316.73	212.4	2.83	-2	2.333333333
63	2.1	316.67	212.47	5.9	-5.666666667	3.333333333
64	2.14	316.5	212.57	2.14	-2.333333333	0
65	2.17	316.43	212.57	27.91	-31	2.333333333
66	2.2	315.5	212.64	6.86	-5.666666667	5.333333333
67	2.24	315.33	212.8	4	-4.333333333	0
68	2.27	315.2	212.8	23.1	-25.33333333	-3.666666667
69	2.3	314.44	212.69	8.92	-8	6
70	2.34	314.2	212.87	7.87	-8.666666667	0.333333333
71	2.37	313.94	212.88	15.34	-17	1.666666667
72	2.4	313.43	212.93	9.62	5.666666667	9
73	2.44	313.6	213.2	32.03	35.66666667	2.333333333
74	2.47	314.67	213.27	5.65	4.333333333	-4.666666667
75	2.5	314.8	213.13	7.1	-7.666666667	-2
76	2.54	314.57	213.07	3.03	-2.333333333	2.333333333
77	2.57	314.5	213.14	2.14	0	2.333333333
78	2.6	314.5	213.21	9.67	10	4
79	2.64	314.8	213.33	46.13	49	15.66666667
80	2.67	316.27	213.8	8.43	7.666666667	-5.333333333
81	2.7	316.5	213.64	0	0	0
82	2.74	316.5	213.64	0	0	0
83	2.77	316.5	213.64	0	0	0
84	2.8	316.5	213.64	8.43	-7.666666667	5.333333333
85	2.84	316.27	213.8	2.83	-2.333333333	2.333333333
86	2.87	316.2	213.87	12.92	-14.33333333	-0.666666667
87	2.9	315.77	213.85	8.27	5.333333333	7.333333333
88	2.94	315.93	214.07	33.23	35.66666667	9.666666667
89	2.97	317	214.36	20.16	22.33333333	-3
90	3	317.67	214.27	2	0	2
91	3.04	317.67	214.33	2.83	2	2.333333333
92	3.07	317.73	214.4	4	0	4.333333333
93	3.1	317.73	214.53	2	-2	0
94	3.14	317.67	214.53	19.33	18.66666667	10.66666667
95	3.17	318.23	214.85	28.74	30.33333333	9.666666667
96	3.2	319.14	215.14	5.6	5.666666667	3
97	3.24	319.31	215.23	9.88	8.666666667	6.666666667
98	3.27	319.57	215.43	2.14	-2.333333333	0
99	3.3	319.5	215.43	6.42	0	7
100	3.34	319.5	215.64	6.9	-6.333333333	4.333333333
101	3.37	319.31	215.77	15.49	-17	3.333333333
102	3.4	318.8	215.87	4	-4.333333333	0
103	3.44	318.67	215.87	19.98	17.66666667	13.33333333
104	3.47	319.2	216.27	34.13	29	24.33333333
105	3.5	320.07	217	0	0	0
106	3.54	320.07	217	2.14	0	2.333333333
107	3.57	320.07	217.07	8.27	-7.333333333	5.333333333
108	3.6	319.85	217.23	16.62	10	15.33333333
109	3.64	320.15	217.69	36.83	28.33333333	29.66666667
110	3.67	321	218.58	19.51	16.66666667	14
111	3.7	321.5	219	2.5	0	2.666666667
112	3.74	321.5	219.08	9.67	-4	10
113	3.77	321.38	219.38	14.58	-5	15.66666667
114	3.8	321.23	219.85	2.31	-2.666666667	0
115	3.84	321.15	219.85	6.52	-5	5
116	3.87	321	220	6.52	-5	5
117	3.9	320.85	220.15	13.04	-14.33333333	-2.333333333
118	3.94	320.42	220.08	24.22	19.33333333	18.66666667
119	3.97	321	220.64	37.61	30.66666667	28.66666667
120	4	321.92	221.5	9	8.333333333	5.666666667
121	4.04	322.17	221.67	9.99	0	11
122	4.07	322.17	222	4.99	0	5.666666667
123	4.1	322.17	222.17	3.21	0.333333333	3.333333333
124	4.14	322.18	222.27	34.68	24.66666667	30
125	4.17	322.92	223.17	35.58	33	21.66666667
126	4.2	323.91	223.82	17.45	12	15
127	4.24	324.27	224.27	5.45	0	6
128	4.27	324.27	224.45	8.62	-9	3.333333333
129	4.3	324	224.55	8.17	0	9
130	4.34	324	224.82	2.72	-3	0
131	4.37	323.91	224.82	11.9	-3.666666667	12.66666667
132	4.4	323.8	225.2	4.24	-3.333333333	3.333333333
133	4.44	323.7	225.3	12.71	10	10
134	4.47	324	225.6	43.43	41.66666667	24.33333333
135	4.5	325.25	226.33	10.3	11	3
136	4.54	325.58	226.42	14.56	8.333333333	13.66666667
137	4.57	325.83	226.83	0	0	0
138	4.6	325.83	226.83	3.53	-2.666666667	3
139	4.64	325.75	226.92	20.61	17.33333333	14.66666667
140	4.67	326.27	227.36	50.1	55	10.33333333
141	4.7	327.92	227.67	19.02	19.33333333	8.333333333
142	4.74	328.5	227.92	6.14	6.333333333	-2.333333333
143	4.77	328.69	227.85	7.38	-6.333333333	5
144	4.8	328.5	228	4.99	0	5.666666667
145	4.84	328.5	228.17	5.71	0	6.333333333
146	4.87	328.5	228.36	5.82	-6.333333333	0.666666667
147	4.91	328.31	228.38	9.27	-10.33333333	1.333333333
148	4.94	328	228.42	14.99	16.66666667	0.333333333
149	4.97	328.5	228.43	38.97	43.33333333	-1
150	5.01	329.8	228.4	0	0	0
151	5.04	329.8	228.4	7.8	3.666666667	8
152	5.07	329.91	228.64	0	0	0
153	5.11	329.91	228.64	5.23	-3.666666667	-4.666666667
154	5.14	329.8	228.5	0	0	0
155	5.17	329.8	228.5	0	0	0
156	5.21	329.8	228.5	10.08	3.666666667	10.66666667
157	5.24	329.91	228.82	0	0	0
158	5.27	329.91	228.82	9.82	-9	6
159	5.31	329.64	229	6.72	1	-7.333333333
160	5.34	329.67	228.78	17.32	17.66666667	7.333333333
161	5.37	330.2	229	0	0	0
162	5.41	330.2	229	7.17	-3	7.333333333
163	5.44	330.11	229.22	7.17	3	-7.333333333
164	5.47	330.2	229	5.2	4.333333333	3.666666667
165	5.51	330.33	229.11	0	0	0
166	5.54	330.33	229.11	0	0	0
167	5.57	330.33	229.11	8.29	-2.666666667	9
168	5.61	330.25	229.38	0	0	0
169	5.64	330.25	229.38	3.75	0	4
170	5.67	330.25	229.5	0	0	0
171	5.71	330.25	229.5	0	0	0
172	5.74	330.25	229.5	3.75	0	4.333333333
173	5.77	330.25	229.63	0	0	0
174	5.81	330.25	229.63	0	0	0
175	5.84	330.25	229.63	5.98	6	2.666666667
176	5.87	330.43	229.71	0	0	0
177	5.91	330.43	229.71	0	0	0
178	5.94	330.43	229.71	15.44	-14.33333333	9.666666667
179	5.97	330	230	7.45	3.666666667	-7.333333333
180	6.01	330.11	229.78	7.45	-3.666666667	7.333333333
181	6.04	330	230	0	0	0
182	6.07	330	230	0	0	0
183	6.11	330	230	3.75	-4	0
184	6.14	329.88	230	0	0	0
185	6.17	329.88	230	3.75	4	0
186	6.21	330	230	6.05	4.666666667	4.666666667
187	6.24	330.14	230.14	0	0	0
188	6.27	330.14	230.14	7.14	6.333333333	-4.666666667
189	6.31	330.33	230	9.03	3.333333333	-9.666666667
190	6.34	330.43	229.71	9.7	-10.66666667	2.333333333
191	6.37	330.11	229.78	3.33	0	-3.666666667
192	6.41	330.11	229.67	4.71	-3.666666667	3.666666667
193	6.44	330	229.78	3.33	0	-3.666666667
194	6.47	330	229.67	6.32	-6.666666667	-2.333333333
195	6.51	329.8	229.6	19.15	21	3.666666667
196	6.54	330.43	229.71	9.6	8	-7
197	6.57	330.67	229.5	0	0	0
198	6.61	330.67	229.5	15.04	-1.333333333	-16.66666667
199	6.64	330.63	229	8.71	-2	-9.666666667
200	6.67	330.57	228.71	6.77	-2.333333333	-7
201	6.71	330.5	228.5	0	0	0
202	6.74	330.5	228.5	0	0	0
203	6.77	330.5	228.5	7.49	-8.333333333	0
204	6.81	330.25	228.5	7.49	-8.333333333	0
205	6.84	330	228.5	0	0	0
206	6.87	330	228.5	3	-3.333333333	0
207	6.91	329.9	228.5	6.19	-4	-5.666666667
208	6.94	329.78	228.33	9.71	-9.333333333	5.666666667
209	6.97	329.5	228.5	5.78	-4.666666667	-4.666666667
210	7.01	329.36	228.36	21.96	12.33333333	-21
211	7.04	329.73	227.73	24.14	25.66666667	-7.666666667
212	7.07	330.5	227.5	14.32	-13	9.333333333
213	7.11	330.11	227.78	7.45	-3.666666667	7.333333333
214	7.14	330	228	3.75	-4	0
215	7.17	329.88	228	3.75	-4.333333333	0
216	7.21	329.75	228	11.24	-12.33333333	0
217	7.24	329.38	228	13.06	-12.66666667	7.333333333
218	7.27	329	228.22	14.89	-7.333333333	-14.66666667
219	7.31	328.78	227.78	10.66	-9.333333333	7.333333333
220	7.34	328.5	228	5.3	-4	4.333333333
221	7.37	328.38	228.13	13.51	-8.333333333	12.33333333
222	7.41	328.13	228.5	14.98	-16.66666667	0
223	7.44	327.63	228.5	17.51	-17.33333333	-9.333333333
224	7.47	327.11	228.22	7.85	-8.333333333	2.333333333
225	7.51	326.86	228.29	9.47	-7.666666667	7
226	7.54	326.63	228.5	12.03	-11.33333333	-7
227	7.57	326.29	228.29	12.84	-14.33333333	0
228	7.61	325.86	228.29	9.24	-10	-2.333333333
229	7.64	325.56	228.22	16.9	-18.66666667	-3
230	7.67	325	228.13	8.58	-9.666666667	0.333333333
231	7.71	324.71	228.14	34.85	-7	-38
232	7.74	324.5	227	35.34	-20.66666667	-33.33333333
233	7.77	323.88	226	7.27	-3.333333333	-7.333333333
234	7.81	323.78	225.78	17.87	-17.66666667	-9.333333333
235	7.84	323.25	225.5	17.29	-18	-7
236	7.87	322.71	225.29	14.95	-3.666666667	-16.33333333
237	7.91	322.6	224.8	9.99	-9	6.666666667
238	7.94	322.33	225	13.74	-15	0
239	7.97	321.88	225	15.88	-15	-9.666666667
240	8.01	321.43	224.71	8.83	2.333333333	9.666666667
241	8.04	321.5	225	14.13	-11	-11
242	8.08	321.17	224.67	22.34	-22.33333333	11
243	8.11	320.5	225	8.38	-8.333333333	-4
244	8.14	320.25	224.88	12.72	-13	-5.666666667
245	8.18	319.86	224.71	13.94	-15.33333333	3
246	8.21	319.4	224.8	18.95	20	6.666666667
247	8.24	320	225	43.66	-47.66666667	-9.666666667
248	8.28	318.57	224.71	19.15	-19	9.666666667
249	8.31	318	225	22.34	-22.33333333	-11
250	8.34	317.33	224.67	10.07	-11	-1.333333333
251	8.38	317	224.63	10.99	-7.333333333	-10
252	8.41	316.78	224.33	25.85	7.333333333	-27.66666667
253	8.44	317	223.5	30.2	4.333333333	-33.33333333
254	8.48	317.13	222.5	10.72	0.333333333	-12
255	8.51	317.14	222.14	16.36	-18	2
256	8.54	316.6	222.2	21.07	2.333333333	-23.33333333
257	8.58	316.67	221.5	9.51	-9.666666667	4.333333333
258	8.61	316.38	221.63	19.98	-22.33333333	2.666666667
259	8.64	315.71	221.71	9.08	-7	-7
260	8.68	315.5	221.5	21.19	-16.66666667	-16.66666667
261	8.71	315	221	9.99	0	-11
262	8.74	315	220.67	24.31	-26.66666667	4.333333333
263	8.78	314.2	220.8	19.77	-2	-22
264	8.81	314.14	220.14	8.44	-4.666666667	-8
265	8.84	314	219.9	19	3	-21
266	8.88	314.09	219.27	23.44	-21.33333333	-15
267	8.91	313.45	218.82	9.37	-8.333333333	6
268	8.94	313.2	219	10.28	-9.666666667	-6
269	8.98	312.91	218.82	17.57	-16.33333333	-10.66666667
270	9.01	312.42	218.5	10.3	-11.33333333	2.666666667
271	9.04	312.08	218.58	23.49	-24	-10.33333333
272	9.08	311.36	218.27	12.89	-1.666666667	-14
273	9.11	311.31	217.85	11.97	-13.33333333	-1
274	9.14	310.91	217.82	18.04	-20	1
275	9.18	310.31	217.85	14.27	-15	5
276	9.21	309.86	218	12.72	-13.33333333	-5
277	9.24	309.46	217.85	10.35	-9.666666667	-6
278	9.28	309.17	217.67	24.95	4.666666667	-27.33333333
279	9.31	309.31	216.85	34.89	5	-38.66666667
280	9.34	309.46	215.69	12.41	5.333333333	-12.66666667
281	9.38	309.62	215.31	15.46	-8	-15.33333333
282	9.41	309.38	214.85	6.52	-5	-5.333333333
283	9.44	309.23	214.69	21.75	-20.33333333	-12.66666667
284	9.48	308.62	214.31	13.44	-8	-13
285	9.51	308.38	213.92	11.75	-12.66666667	2.666666667
286	9.54	308	214	19.01	-20.66666667	-5
287	9.58	307.38	213.85	4.61	-5	0
288	9.61	307.23	213.85	23.7	-5.333333333	-26
289	9.64	307.07	213.07	40.14	10.33333333	-43.33333333
290	9.68	307.38	211.77	8.78	4	-9
291	9.71	307.5	211.5	12.48	-7	-12
292	9.74	307.29	211.14	14.07	-4.666666667	-15
293	9.78	307.15	210.69	18.38	-19.33333333	-6.333333333
294	9.81	306.57	210.5	8.71	-8	-5.666666667
295	9.84	306.33	210.33	12.7	-11	-8.666666667
296	9.88	306	210.07	7.28	-6.666666667	-4.666666667
297	9.91	305.8	209.93	17.26	-19	-2.666666667
298	9.94	305.23	209.85	15.97	-17.33333333	-4.666666667
299	9.98	304.71	209.71	7.72	-7	-4.666666667
300	10.01	304.5	209.57	16.72	-12	-14.33333333
301	10.04	304.14	209.14	13.86	-15	-2.666666667
302	10.08	303.69	209.06	10.43	-9.666666667	-6.333333333
303	10.11	303.4	208.87	30.42	17.66666667	-29
304	10.14	303.93	208	20.9	6.666666667	-22.33333333
305	10.18	304.13	207.33	6	-2	-6.333333333
306	10.21	304.07	207.14	9.57	-4.666666667	-9.333333333
307	10.24	303.93	206.86	8.17	-6.666666667	-6.333333333
308	10.28	303.73	206.67	6.96	-5.333333333	-5.666666667
309	10.31	303.57	206.5	13.15	-12.33333333	-7.666666667
310	10.34	303.2	206.27	11.4	-9	-9
311	10.38	302.93	206	13.71	-12	-9.666666667
312	10.41	302.57	205.71	15.19	-16.66666667	-1.333333333
313	10.44	302.07	205.67	38.1	16.66666667	-39
314	10.48	302.57	204.5	29.05	16.66666667	-27.66666667
315	10.51	303.07	203.67	2	-2.333333333	0
316	10.54	303	203.67	17.97	-2.333333333	-20
317	10.58	302.93	203.07	6.77	-2.333333333	-7
318	10.61	302.86	202.86	16.7	-17.66666667	-6.333333333
319	10.64	302.33	202.67	11.17	-11	-5.666666667
320	10.68	302	202.5	9.42	-9	-5.666666667
321	10.71	301.73	202.33	12.04	-10	-8.666666667
322	10.74	301.43	202.07	7.82	-5.333333333	-6.666666667
323	10.78	301.27	201.87	29.97	0	-33.33333333
324	10.81	301.27	200.87	32.68	22	-29
325	10.84	301.93	200	10.22	2.333333333	-11
326	10.88	302	199.67	15.22	-6.666666667	-15.66666667
327	10.91	301.8	199.2	10.42	2	-11.33333333
328	10.94	301.86	198.86	16.7	-17.66666667	-6.333333333
329	10.98	301.33	198.67	11.17	-11	-5.666666667
330	11.01	301	198.5	9.21	-6.666666667	-7.666666667
331	11.04	300.8	198.27	10.73	-10	-6.666666667
332	11.08	300.5	198.07	9.3	-7.666666667	-6.666666667
333	11.11	300.27	197.87	14.92	-16.66666667	-0.666666667
334	11.14	299.77	197.85	10.39	0.666666667	-11.66666667
335	11.18	299.79	197.5	39.6	12	-42.33333333
336	11.21	300.15	196.23	23.4	9.333333333	-24.33333333
337	11.25	300.43	195.5	8.71	8	-5.666666667
338	11.28	300.67	195.33	15.27	-10.33333333	-13.33333333
339	11.31	300.36	194.93	11.72	-9.666666667	-8.666666667
340	11.35	300.07	194.67	6.49	-4.666666667	-5.666666667
341	11.38	299.93	194.5	10.51	-8.666666667	-7.666666667
342	11.41	299.67	194.27	16.95	-13.33333333	-13.33333333
343	11.45	299.27	193.87	12.91	-13.66666667	4.333333333
344	11.48	298.86	194	12.84	-14.33333333	0
345	11.51	298.43	194	15.44	-9.666666667	-14.33333333
346	11.55	298.14	193.57	13.3	-13.66666667	-5.666666667
347	11.58	297.73	193.4	13.73	-14	-5.666666667
348	11.61	297.31	193.23	11.26	3	-12
349	11.65	297.4	192.87	39.41	22.33333333	-38
350	11.68	298.07	191.73	12.62	9.666666667	-10
351	11.71	298.36	191.43	17.49	-5.333333333	-18.66666667
352	11.75	298.2	190.87	4	0	-4.666666667
353	11.78	298.2	190.73	10.73	-9	-7.666666667
354	11.81	297.93	190.5	9.78	-4.333333333	-10
355	11.85	297.8	190.2	12.64	-12.33333333	-6.666666667
356	11.88	297.43	190	12.84	-14.33333333	0
357	11.91	297	190	10.31	-10.33333333	-5
358	11.95	296.69	189.85	13.78	-6.333333333	-14
359	11.98	296.5	189.43	42.05	24.33333333	-40
360	12.01	297.23	188.23	10.82	6.666666667	-10
361	12.05	297.43	187.93	17.37	8	-17.66666667
362	12.08	297.67	187.4	11.04	-5.666666667	-11
363	12.11	297.5	187.07	7.91	-5.666666667	-6.666666667
364	12.15	297.33	186.87	14.61	-16	-0.666666667
365	12.18	296.85	186.85	12.52	-14	0.333333333
366	12.21	296.43	186.86	13.71	-9.666666667	-12
367	12.25	296.14	186.5	4.79	-4.666666667	-2.333333333
368	12.28	296	186.43	13.34	-11	-10
369	12.31	295.67	186.13	42.16	27.66666667	-37.66666667
370	12.35	296.5	185	21.19	16.66666667	-16.66666667
371	12.38	297	184.5	8.39	2.666666667	-9
372	12.41	297.08	184.23	13.02	1.666666667	-14.33333333
373	12.45	297.13	183.8	10.89	-6.666666667	-10
374	12.48	296.93	183.5	10.51	-8.666666667	-7.666666667
375	12.51	296.67	183.27	9.42	-5.666666667	-9
376	12.55	296.5	183	9.84	-10	-4.333333333
377	12.58	296.2	182.87	19.26	-21	4.333333333
378	12.61	295.57	183	10.7	0	-12
379	12.65	295.57	182.64	33.13	21	-30.33333333
380	12.68	296.2	181.73	31.5	29.33333333	-19.33333333
381	12.71	297.08	181.15	6.41	-5	-5
382	12.75	296.93	181	14.98	0	-16.66666667
383	12.78	296.93	180.5	7.69	-6.666666667	-5.666666667
384	12.81	296.73	180.33	12.19	-7.666666667	-11
385	12.85	296.5	180	2.14	-2.333333333	0
386	12.88	296.43	180	13.71	-12	-9.666666667
387	12.91	296.07	179.71	15.14	-16.66666667	-2.333333333
388	12.95	295.57	179.64	16.74	7.666666667	-17
389	12.98	295.8	179.13	59.46	54.33333333	-37.66666667
390	13.01	297.43	178	2.14	2.333333333	0
391	13.05	297.5	178	8.56	0	-9.666666667
392	13.08	297.5	177.71	19.38	2.333333333	-21.33333333
393	13.11	297.57	177.07	3.03	-2.333333333	-2.333333333
394	13.15	297.5	177	42.38	33.33333333	-33.33333333
395	13.18	298.5	176	28.63	24.33333333	-20.66666667
396	13.21	299.23	175.38	15.4	11.33333333	-12.66666667
397	13.25	299.57	175	2.14	-2.333333333	0
398	13.28	299.5	175	8.05	-7.666666667	-4.333333333
399	13.31	299.27	174.87	17.12	3.666666667	-18.66666667
400	13.35	299.38	174.31	3.26	-2.333333333	-2.666666667
401	13.38	299.31	174.23	13.25	-14.66666667	-1
402	13.41	298.87	174.2	10.69	-10	-6.666666667
403	13.45	298.57	174	18.16	14.33333333	-14.33333333
404	13.48	299	173.57	41.71	40	-23.33333333
405	13.51	300.2	172.87	20.71	19.66666667	-12.33333333
406	13.55	300.79	172.5	11.55	-4	-12.33333333
407	13.58	300.67	172.13	4.91	-3.333333333	-4.333333333
408	13.61	300.57	172	6.51	-5.666666667	-4.333333333
409	13.65	300.4	171.87	20.52	15.33333333	-17
410	13.68	300.86	171.36	53.24	45.66666667	-37.66666667
411	13.71	302.23	170.23	10.63	9	-7.666666667
412	13.75	302.5	170	9.29	9	-5
413	13.78	302.77	169.85	10.92	10	-7
414	13.81	303.07	169.64	9.08	-7	-7
415	13.85	302.86	169.43	8.92	-6.333333333	-7.666666667
416	13.88	302.67	169.2	7.8	-5.666666667	-6.666666667
417	13.91	302.5	169	4.99	-3.333333333	-4.333333333
418	13.95	302.4	168.87	16.92	8	-17
419	13.98	302.64	168.36	48.42	49.66666667	-21
420	14.01	304.13	167.73	10.09	10	-5.333333333
421	14.05	304.43	167.57	17.26	2.333333333	-19
422	14.08	304.5	167	0	0	0
423	14.11	304.5	167	36.69	29.33333333	-28.33333333
424	14.15	305.38	166.15	47.89	43	-31.66666667
425	14.18	306.67	165.2	23.61	25.33333333	-6.666666667
426	14.21	307.43	165	4.91	-3.333333333	-4.333333333
427	14.25	307.33	164.87	2.83	-2	-2.333333333
428	14.28	307.27	164.8	17.1	1.333333333	-19
429	14.31	307.31	164.23	9	6.333333333	-7.666666667
430	14.35	307.5	164	7.27	-7.666666667	-2.333333333
431	14.38	307.27	163.93	15.13	-16.66666667	-2.666666667
432	14.41	306.77	163.85	2.31	0	-2.666666667
433	14.45	306.77	163.77	53.62	48	-35.33333333
434	14.48	308.21	162.71	23.15	21.66666667	-14
435	14.52	308.86	162.29	9.73	9.666666667	-4.666666667
436	14.55	309.15	162.15	8.72	1.666666667	-9.333333333
437	14.58	309.2	161.87	4.88	-2	-5.333333333
438	14.62	309.14	161.71	12.48	-7	-11.66666667
439	14.65	308.93	161.36	20.2	19	-12
440	14.68	309.5	161	50.52	45.33333333	-33.33333333
441	14.72	310.86	160	11.02	11.33333333	-4.333333333
442	14.75	311.2	159.87	19.84	6	-21.33333333
443	14.78	311.38	159.23	7.04	1.666666667	-7.666666667
444	14.82	311.43	159	2.14	-2.333333333	0
445	14.85	311.36	159	12.11	-9.666666667	-9.666666667
446	14.88	311.07	158.71	2.14	-2.333333333	0
447	14.92	311	158.71	13.54	-14.33333333	-4.666666667
448	14.95	310.57	158.57	11.18	-8.666666667	-8.666666667
449	14.98	310.31	158.31	3.26	-2.666666667	-2.666666667
450	15.02	310.23	158.23	7.4	-7.666666667	-3
451	15.05	310	158.14	20.75	-23	0.333333333
452	15.08	309.31	158.15	9.5	2.333333333	-10
453	15.12	309.38	157.85	41.96	37.33333333	-28.33333333
454	15.15	310.5	157	25.69	28.66666667	0
455	15.18	311.36	157	3.37	-3	-2.333333333
456	15.22	311.27	156.93	2.83	-2.333333333	-2
457	15.25	311.2	156.87	17.06	3.666666667	-18.66666667
458	15.28	311.31	156.31	5.15	-2.666666667	-5.333333333
459	15.32	311.23	156.15	24.72	23.33333333	-14.66666667
460	15.35	311.93	155.71	38.59	35.66666667	-23.66666667
461	15.38	313	155	7.2	6.666666667	-4.333333333
462	15.42	313.2	154.87	2.83	2.333333333	-2.333333333
463	15.45	313.27	154.8	17.1	1.333333333	-19
464	15.48	313.31	154.23	7.46	-3.333333333	-7.666666667
465	15.52	313.21	154	4.28	-4.666666667	0
466	15.55	313.07	154	2.14	-2.333333333	0
467	15.58	313	154	15.44	-14.33333333	-9.666666667
468	15.62	312.57	153.71	2.14	-2.333333333	0
469	15.65	312.5	153.71	6.42	0	-7
470	15.68	312.5	153.5	47.38	50	-16.66666667
471	15.72	314	153	17.26	16.66666667	-9.666666667
472	15.75	314.5	152.71	4.28	0	-4.666666667
473	15.78	314.5	152.57	0	0	0
474	15.82	314.5	152.57	4.28	0	-4.666666667
475	15.85	314.5	152.43	11.3	-10	-7.666666667
476	15.88	314.2	152.2	15.24	-17	1
477	15.92	313.69	152.23	7.48	-6.333333333	-5.333333333
478	15.95	313.5	152.07	8.99	-10	0
479	15.98	313.2	152.07	12.64	-13.33333333	-4.666666667
480	16.02	312.8	151.93	9.21	-10	2.333333333
481	16.05	312.5	152	3.03	-2.333333333	-2.333333333
482	16.08	312.43	151.93	7.79	5.666666667	-6.666666667
483	16.12	312.6	151.73	36.46	40	-6.666666667
484	16.15	313.8	151.53	12.64	13.33333333	4.666666667
485	16.18	314.2	151.67	4	0	-4.666666667
486	16.22	314.2	151.53	9.99	0	-11
487	16.25	314.2	151.2	6.52	-6.666666667	3
488	16.28	314	151.29	6.52	6.666666667	-3
489	16.32	314.2	151.2	39.42	43.33333333	-6.666666667
490	16.35	315.5	151	21.82	23.33333333	-6.666666667
491	16.38	316.2	150.8	0	0	0
492	16.42	316.2	150.8	9.35	10	-3
493	16.45	316.5	150.71	2.14	-2.333333333	0
494	16.48	316.43	150.71	10.1	-7.666666667	-8
495	16.52	316.2	150.47	6.65	-6.666666667	3
496	16.55	316	150.56	13.46	-14.33333333	-4.333333333
497	16.58	315.57	150.43	4.79	-2.333333333	-4.666666667
498	16.62	315.5	150.29	38.94	39.66666667	-17.33333333
499	16.65	316.69	149.77	15.49	17	3.333333333
500	16.68	317.2	149.87	6.56	5.333333333	-5.333333333
501	16.72	317.36	149.71	12.27	-1.666666667	-13.33333333
502	16.75	317.31	149.31	0	0	0
503	16.78	317.31	149.31	11.63	-8	-10.33333333
504	16.82	317.07	149	11.77	-11.33333333	6.666666667
505	16.85	316.73	149.2	9.21	-7.666666667	-6.666666667
506	16.88	316.5	149	14.98	-16.66666667	0
507	16.92	316	149	2.14	0	-2.333333333
508	16.95	316	148.93	10.63	4.333333333	-11
509	16.98	316.13	148.6	38.94	38.66666667	-20
510	17.02	317.29	148	3.25	-3	-2.333333333
511	17.05	317.2	147.93	2.83	2.333333333	-2
512	17.08	317.27	147.87	5.88	-4.333333333	-5.333333333
513	17.12	317.14	147.71	11.87	-12.33333333	4.666666667
514	17.15	316.77	147.85	3.26	-2.666666667	-2.666666667
515	17.18	316.69	147.77	16.3	-12.66666667	-13
516	17.22	316.31	147.38	11.76	-8	-10.33333333
517	17.25	316.07	147.07	9	-9	4.333333333
518	17.28	315.8	147.2	30.77	29.66666667	-17
519	17.32	316.69	146.69	31.88	27	-23
520	17.35	317.5	146	0	0	0
521	17.38	317.5	146	0	0	0
522	17.42	317.5	146	4.99	-3.333333333	-4.333333333
523	17.45	317.4	145.87	4.47	-2.333333333	-4.666666667
524	17.48	317.33	145.73	5.65	-4.333333333	-4.333333333
525	17.52	317.2	145.6	18.86	-21	-1
526	17.55	316.57	145.57	4.79	-2.333333333	-4.666666667
527	17.58	316.5	145.43	10.22	-10	-5.333333333
528	17.62	316.2	145.27	12.64	-13.33333333	-4.666666667
529	17.65	315.8	145.13	17.98	-20	0
530	17.69	315.2	145.13	4	0	-4.333333333
531	17.72	315.2	145	24.31	-26.66666667	4.333333333
532	17.75	314.4	145.13	6.32	-6.666666667	-2
533	17.79	314.2	145.07	33.96	33.33333333	-18
534	17.82	315.2	144.53	18.42	20	4.666666667
535	17.85	315.8	144.67	1.79	-1	-1.666666667
536	17.89	315.77	144.62	9.75	-6.666666667	-8.666666667
537	17.92	315.57	144.36	4.79	-2.333333333	-5
538	17.95	315.5	144.21	2.14	-2.333333333	0
539	17.99	315.43	144.21	18.84	-21	-0.333333333
540	18.02	314.8	144.2	6.86	-7.666666667	0.333333333
541	18.05	314.57	144.21	11.98	-12.33333333	-4.666666667
542	18.09	314.2	144.07	8.24	2.333333333	-9
543	18.12	314.27	143.8	39.27	41	-14.66666667
544	18.15	315.5	143.36	14.98	16.66666667	0
545	18.19	316	143.36	0	0	0
546	18.22	316	143.36	7	-2.333333333	-7.666666667
547	18.25	315.93	143.13	4.47	-4.333333333	-2
548	18.29	315.8	143.07	7.13	-7.666666667	-2.333333333
549	18.32	315.57	143	11.83	-12.33333333	-4.333333333
550	18.35	315.2	142.87	6.27	-6.666666667	2
551	18.39	315	142.93	8.81	-4.333333333	-8.666666667
552	18.42	314.87	142.67	22.15	21	-12.66666667
553	18.45	315.5	142.29	42.06	45.33333333	-12
554	18.49	316.86	141.93	2.14	2.333333333	0
555	18.52	316.93	141.93	5.38	-5.333333333	-2.666666667
556	18.55	316.77	141.85	7.12	-6.666666667	-4.666666667
557	18.59	316.57	141.71	8.83	-2.333333333	-9.333333333
558	18.62	316.5	141.43	53.66	56.66666667	-18.66666667
559	18.65	318.2	140.87	24.41	26.66666667	-5.333333333
560	18.69	319	140.71	4.28	0	-4.666666667
561	18.72	319	140.57	2.14	0	-2.333333333
562	18.75	319	140.5	7.8	-6.666666667	-5.666666667
563	18.79	318.8	140.33	2	0	-2
564	18.82	318.8	140.27	4	0	-4.666666667
565	18.85	318.8	140.13	7.27	-7.666666667	2.666666667
566	18.89	318.57	140.21	13.33	5.333333333	-13.66666667
567	18.92	318.73	139.8	28.41	28	-14.66666667
568	18.95	319.57	139.36	36.92	41	-3
569	18.99	320.8	139.27	6.87	-7.666666667	0.666666667
570	19.02	320.57	139.29	9.49	7.666666667	-7.333333333
571	19.05	320.8	139.07	0	0	0
572	19.09	320.8	139.07	42.34	44.33333333	-15.66666667
573	19.12	322.13	138.6	40.5	43.33333333	-13
574	19.15	323.43	138.21	11.98	12.33333333	-4.666666667
575	19.19	323.8	138.07	0	0	0
576	19.22	323.8	138.07	14.41	13.33333333	-9
577	19.25	324.2	137.8	38.88	39.33333333	-18.33333333
578	19.29	325.38	137.25	43.06	47.33333333	-6
579	19.32	326.8	137.07	14.41	13.33333333	-9
580	19.35	327.2	136.8	4	0	-4.333333333
581	19.39	327.2	136.67	5.99	0	-6.666666667
582	19.42	327.2	136.47	20.57	20	-11.33333333
583	19.45	327.8	136.13	39.35	40	-17.66666667
584	19.49	329	135.6	13.84	15.33333333	0.666666667
585	19.52	329.46	135.62	8.35	-3.333333333	-8.666666667
586	19.55	329.36	135.36	2.14	0	-2.333333333
587	19.59	329.36	135.29	0	0	0
588	19.62	329.36	135.29	13.02	-2.333333333	-14.33333333
589	19.65	329.29	134.86	8.83	-9.666666667	2.333333333
590	19.69	329	134.93	8.81	4.333333333	-8.666666667
591	19.72	329.13	134.67	4.47	-4.333333333	-2.333333333
592	19.75	329	134.6	5.23	-4.666666667	-3.333333333
593	19.79	328.86	134.5	9.03	-6.333333333	-7.666666667
594	19.82	328.67	134.27	5.96	-5.666666667	3.666666667
595	19.85	328.5	134.38	6.75	-4	-6.333333333
596	19.89	328.38	134.19	15.32	-17	-2
597	19.92	327.87	134.13	5.99	-6.666666667	0
598	19.95	327.67	134.13	18.44	-20.33333333	4
599	19.99	327.06	134.25	1.87	-2	0
600	20.02	327	134.25	10.58	-11	-4
601	20.05	326.67	134.13	18.42	15.33333333	-13.33333333
602	20.09	327.13	133.73	46.48	45.66666667	-24.33333333
603	20.12	328.5	133	0	0	0
604	20.15	328.5	133	13.24	2	-14.66666667
605	20.19	328.56	132.56	0	0	0
606	20.22	328.56	132.56	12.01	5.666666667	-12
607	20.25	328.73	132.2	48.13	32.66666667	-42.33333333
608	20.29	329.71	130.93	9.45	7	-8
609	20.32	329.92	130.69	2.3	-2.333333333	0
610	20.35	329.85	130.69	20.83	-2	-23
611	20.39	329.79	130	4.79	-2.666666667	-4.666666667
612	20.42	329.71	129.86	0	0	0
613	20.45	329.71	129.86	15.14	-11.66666667	-12
614	20.49	329.36	129.5	0	0	0
615	20.52	329.36	129.5	14.5	-14.33333333	-7.666666667
616	20.55	328.93	129.27	4	-4.333333333	0
617	20.59	328.8	129.27	7.2	-6.666666667	-4.666666667
618	20.62	328.6	129.13	11.3	-9	-8.666666667
619	20.65	328.33	128.87	6.32	-6.666666667	-2.333333333
620	20.69	328.13	128.8	18.85	-17.66666667	11
621	20.72	327.6	129.13	11.3	-9	-8.666666667
622	20.75	327.33	128.87	5.99	-6.666666667	0
623	20.79	327.13	128.87	13.23	-14.66666667	-0.666666667
624	20.82	326.69	128.85	8.87	-9.666666667	-1.666666667
625	20.86	326.4	128.8	10.18	-11	-3
626	20.89	326.07	128.71	10.7	0	-11.66666667
627	20.92	326.07	128.36	36.45	26.33333333	-31
628	20.96	326.86	127.43	19.73	11.33333333	-18.66666667
629	20.99	327.2	126.87	2.83	-2.333333333	-2.333333333
630	21.02	327.13	126.8	2.83	-2	-2.333333333
631	21.06	327.07	126.73	9.4	-7	-7.666666667
632	21.09	326.86	126.5	6.45	-6.333333333	-3.333333333
633	21.12	326.67	126.4	9.18	-5.666666667	-8.666666667
634	21.16	326.5	126.14	14.98	-16.66666667	0
635	21.19	326	126.14	9.99	-11	-0.333333333
636	21.22	325.67	126.13	6.4	-5.666666667	-4.333333333
637	21.26	325.5	126	17.13	-19	0
638	21.29	324.93	126	12.84	-14.33333333	0
639	21.32	324.5	126	6.4	-5.666666667	-4.333333333
640	21.36	324.33	125.87	9.08	-8.666666667	-5.333333333
641	21.39	324.07	125.71	33.38	23.33333333	-28.66666667
642	21.42	324.77	124.85	13.99	14.33333333	-6
643	21.46	325.2	124.67	10.8	1	-12
644	21.49	325.23	124.31	9.59	-3	-10.33333333
645	21.52	325.14	124	4.28	-4.666666667	0
646	21.56	325	124	10.31	-10.33333333	-5
647	21.59	324.69	123.85	5.36	-4	-4.666666667
648	21.62	324.57	123.71	12.84	-14.33333333	0
649	21.66	324.14	123.71	11.12	-9	-8
650	21.69	323.87	123.47	11.05	-12.33333333	-1.333333333
651	21.72	323.5	123.43	8.18	-9	-1.666666667
652	21.76	323.23	123.38	13.39	-14.33333333	-3.666666667
653	21.79	322.8	123.27	9.13	-10	-2
654	21.82	322.5	123.21	11.53	-12	-4.666666667
655	21.86	322.14	123.07	19.74	14.33333333	-16.66666667
656	21.89	322.57	122.57	32.67	31	-19
657	21.92	323.5	122	0	0	0
658	21.96	323.5	122	8.83	2.333333333	-9.666666667
659	21.99	323.57	121.71	0	0	0
660	22.02	323.57	121.71	6.77	-7	-2.333333333
661	22.06	323.36	121.64	8.62	-4.333333333	-8.666666667
662	22.09	323.23	121.38	17.27	-18.66666667	-3.666666667
663	22.12	322.67	121.27	15.74	-15.33333333	-9
664	22.16	322.21	121	2.14	-2.333333333	0
665	22.19	322.14	121	33.85	31	-21.33333333
666	22.22	323.07	120.36	27.83	28.66666667	-12
667	22.26	323.93	120	9.57	4.666666667	-9.666666667
668	22.29	324.07	119.71	2.14	2.333333333	0
669	22.32	324.14	119.71	6.05	-4.666666667	-4.666666667
670	22.36	324	119.57	8.56	0	-9.333333333
671	22.39	324	119.29	50.35	43.66666667	-35.33333333
672	22.42	325.31	118.23	23.65	25	-7.666666667
673	22.46	326.06	118	9.05	9	-4.333333333
674	22.49	326.33	117.87	4	0	-4.666666667
675	22.52	326.33	117.73	5.65	-4.333333333	-4.333333333
676	22.56	326.2	117.6	4	0	-4.333333333
677	22.59	326.2	117.47	14.41	-13.33333333	-9
678	22.62	325.8	117.2	0	0	0
679	22.66	325.8	117.2	5.65	-4.333333333	-4.333333333
680	22.69	325.67	117.07	23.3	22	-13.33333333
681	22.72	326.33	116.67	36.78	39	-12.66666667
682	22.76	327.5	116.29	10.08	10	-5.333333333
683	22.79	327.8	116.13	0	0	0
684	22.82	327.8	116.13	2	0	-2
685	22.86	327.8	116.07	6.24	6.666666667	2
686	22.89	328	116.13	17.27	-18.66666667	-4.333333333
687	22.92	327.44	116	2.65	-2	-2
688	22.96	327.38	115.94	6.67	-6	-4.666666667
689	22.99	327.2	115.8	4	0	-4.333333333
690	23.02	327.2	115.67	49.91	53.66666667	-14
691	23.06	328.81	115.25	7.61	1.666666667	-8.333333333
692	23.09	328.86	115	0	0	0
693	23.12	328.86	115	4.28	0	-4.666666667
694	23.16	328.86	114.86	2.14	0	-2.333333333
695	23.19	328.86	114.79	10.26	-4.333333333	-10.66666667
696	23.22	328.73	114.47	2	-2	0
697	23.26	328.67	114.47	0	0	0
698	23.29	328.67	114.47	6.8	-5.666666667	-5.333333333
699	23.32	328.5	114.31	14.98	-16.66666667	0
700	23.36	328	114.31	0	0	0
701	23.39	328	114.31	1.87	0	2.333333333
702	23.42	328	114.38	17.13	-19	-0.666666667
703	23.46	327.43	114.36	8.31	-7.666666667	-5.333333333
704	23.49	327.2	114.2	6.18	-6.666666667	1.666666667
705	23.52	327	114.25	0	0	0
706	23.56	327	114.25	24.02	-26.66666667	-1.666666667
707	23.59	326.2	114.2	0	0	0
708	23.62	326.2	114.2	4	0	-4.333333333
709	23.66	326.2	114.07	31.02	33.33333333	-9
710	23.69	327.2	113.8	15.18	16.33333333	4.666666667
711	23.72	327.69	113.94	0	0	0
712	23.76	327.69	113.94	6.77	6	-4.666666667
713	23.79	327.87	113.8	4.47	-2.333333333	-4.333333333
714	23.82	327.8	113.67	9.43	-10	-3.333333333
715	23.86	327.5	113.57	9.06	-10	-1.333333333
716	23.89	327.2	113.53	6.28	-4.666666667	-5
717	23.92	327.06	113.38	14.73	-16.33333333	-0.666666667
718	23.96	326.57	113.36	8.31	7.666666667	-5.333333333
719	23.99	326.8	113.2	37.79	40	-13
720	24.02	328	112.81	25.82	22.33333333	-18
721	24.06	328.67	112.27	4.47	2	-4.666666667
722	24.09	328.73	112.13	0	0	0
723	24.13	328.73	112.13	2	-2	0
724	24.16	328.67	112.13	0	0	0
725	24.19	328.67	112.13	2	0	-2
726	24.23	328.67	112.07	7.88	-7.666666667	-4.333333333
727	24.26	328.44	111.94	8.63	-8.666666667	4
728	24.29	328.18	112.06	6.42	-6	-4
729	24.33	328	111.94	7.14	-6.666666667	4.333333333
730	24.36	327.8	112.07	17.87	-17.66666667	-9
731	24.39	327.27	111.8	2.83	-2.333333333	-2.333333333
732	24.43	327.2	111.73	4.34	-4.666666667	-1.333333333
733	24.46	327.06	111.69	10.21	-11	-3
734	24.49	326.73	111.6	19.78	15.66666667	-15.66666667
735	24.53	327.2	111.13	28.93	24.33333333	-21
736	24.56	327.93	110.5	6.42	7	0
737	24.59	328.14	110.5	6.58	-4.666666667	-5.666666667
738	24.63	328	110.33	5.65	-4.333333333	-4.333333333
739	24.66	327.87	110.2	6.27	2	-6.666666667
740	24.69	327.93	110	13.02	-14.33333333	-2.333333333
741	24.73	327.5	109.93	6.31	-5.666666667	-4.333333333
742	24.76	327.33	109.8	5.99	-6.666666667	0
743	24.79	327.13	109.8	20.08	-22	2.333333333
744	24.83	326.47	109.87	4	-4.666666667	0
745	24.86	326.33	109.87	7.2	-4.333333333	-6.666666667
746	24.89	326.2	109.67	15.56	-17	2.666666667
747	24.93	325.69	109.75	6.45	-5.333333333	-5
748	24.96	325.53	109.6	18.55	-17.66666667	-10.33333333
749	24.99	325	109.29	27.26	22.33333333	-20.66666667
750	25.03	325.67	108.67	30.5	17.66666667	-29
751	25.06	326.2	107.8	2	2.333333333	0
752	25.09	326.27	107.8	2.83	-2.333333333	-2.333333333
753	25.13	326.2	107.73	15.6	-13.33333333	-11
754	25.16	325.8	107.4	4.47	-2.333333333	-4.333333333
755	25.19	325.73	107.27	9.12	-7.666666667	-6.666666667
756	25.23	325.5	107.07	10.88	-10	-6.666666667
757	25.26	325.2	106.87	17.87	-17.66666667	8.666666667
758	25.29	324.67	107.13	11.3	-9	-8.666666667
759	25.33	324.4	106.87	5.99	-6.666666667	0
760	25.36	324.2	106.87	15.23	-17	-0.666666667
761	25.39	323.69	106.85	6.99	-6.333333333	-4.666666667
762	25.43	323.5	106.71	15.14	-16.66666667	-2.333333333
763	25.46	323	106.64	20.31	7	-21.33333333
764	25.49	323.21	106	36.83	24	-33.33333333
765	25.53	323.93	105	7.28	4.666666667	-6.666666667
766	25.56	324.07	104.8	4.47	-2.333333333	-4.333333333
767	25.59	324	104.67	11.65	-6.666666667	-11.33333333
768	25.63	323.8	104.33	4.47	-4.333333333	-2
769	25.66	323.67	104.27	10.71	-8	-9
770	25.69	323.43	104	14.98	-16.66666667	0
771	25.73	322.93	104	16.34	-17.66666667	-4.333333333
772	25.76	322.4	103.87	2	-2.333333333	0
773	25.79	322.33	103.87	14.61	-16	-0.666666667
774	25.83	321.85	103.85	11.1	-11.66666667	-4.666666667
775	25.86	321.5	103.71	9.52	-6.333333333	-8.333333333
776	25.89	321.31	103.46	13.76	-14.66666667	-4.333333333
777	25.93	320.87	103.33	11.08	-12.33333333	-1.333333333
778	25.96	320.5	103.29	20.59	11.66666667	-20
779	25.99	320.85	102.69	36.72	33.66666667	-23
780	26.03	321.86	102	6.97	-6.333333333	-4.333333333
781	26.06	321.67	101.87	8.36	-5.666666667	-7.666666667
782	26.09	321.5	101.64	17.26	-16.66666667	9.666666667
783	26.13	321	101.93	23.64	2.333333333	-26.33333333
784	26.16	321.07	101.14	17.26	-16.66666667	9.666666667
785	26.19	320.57	101.43	9.89	-8	-7.666666667
786	26.23	320.33	101.2	9.88	-8.666666667	-6.666666667
787	26.26	320.07	101	12.77	-13.33333333	4.333333333
788	26.29	319.67	101.13	17.08	-3.333333333	-18.66666667
789	26.33	319.57	100.57	39.03	36.66666667	-23.33333333
790	26.36	320.67	99.87	6.97	6.333333333	4.333333333
791	26.39	320.86	100	14.36	-7.333333333	-14.33333333
792	26.43	320.64	99.57	3.03	-2.333333333	-2.333333333
793	26.46	320.57	99.5	3.03	-2.333333333	-2.333333333
794	26.49	320.5	99.43	15.44	-9.666666667	-14.33333333
795	26.53	320.21	99	4.28	-4.666666667	0
796	26.56	320.07	99	15.25	-17	0
797	26.59	319.56	99	8.57	0.333333333	-9.666666667
798	26.63	319.57	98.71	35.11	31	-23.66666667
799	26.66	320.5	98	12.84	14.33333333	0
800	26.69	320.93	98	13.02	2.333333333	-14.33333333
801	26.73	321	97.57	9.13	0	-10
802	26.76	321	97.27	8.93	-9	-4.666666667
803	26.79	320.73	97.13	8.05	-7.666666667	-4.333333333
804	26.83	320.5	97	5.38	-5.666666667	-2.333333333
805	26.86	320.33	96.93	2.83	-2	-2
806	26.89	320.27	96.87	19.24	-21	-5.333333333
807	26.93	319.64	96.71	2.14	-2.333333333	0
808	26.96	319.57	96.71	11.22	-12.33333333	-1.333333333
809	26.99	319.2	96.67	11.99	-13.33333333	0
810	27.03	318.8	96.67	10.28	-10	-5.666666667
811	27.06	318.5	96.5	8.56	0	-9.666666667
812	27.09	318.5	96.21	34.16	34.33333333	-16
813	27.13	319.53	95.73	10.08	11	-3
814	27.16	319.86	95.64	4.28	0	-4.666666667
815	27.19	319.86	95.5	12.38	-6.333333333	-12.33333333
816	27.23	319.67	95.13	6.4	-5.666666667	-4.333333333
817	27.26	319.5	95	13.02	-14.33333333	2.333333333
818	27.3	319.07	95.07	3.03	-2.333333333	-2.333333333
819	27.33	319	95	13.02	-14.33333333	-2.333333333
820	27.36	318.57	94.93	9.32	-10	-2
821	27.4	318.27	94.87	8.35	-9	-2.666666667
822	27.43	318	94.79	17.26	-16.66666667	-9.666666667
823	27.46	317.5	94.5	33.51	33.33333333	-16.66666667
824	27.5	318.5	94	23.74	25.66666667	-6.666666667
825	27.53	319.27	93.8	6.32	2	-6.666666667
826	27.56	319.33	93.6	0	0	0
827	27.6	319.33	93.6	13.73	-11	-10.33333333
828	27.63	319	93.29	10.31	-11	-3
829	27.66	318.67	93.2	5.01	-5.666666667	0.333333333
830	27.7	318.5	93.21	8.27	-7.666666667	-4.666666667
831	27.73	318.27	93.07	14.13	-15.66666667	2
832	27.76	317.8	93.13	11.57	-12	-4.333333333
833	27.8	317.44	93	2.65	-2	-2
834	27.83	317.38	92.94	22.55	-25	2
835	27.86	316.63	93	12.74	-14.33333333	0
836	27.9	316.2	93	10.73	6	-10.33333333
837	27.93	316.38	92.69	33.79	35	-13.33333333
838	27.96	317.43	92.29	17.72	19	5
839	28	318	92.44	6.65	-6.666666667	3
840	28.03	317.8	92.53	9.99	0	-11
841	28.06	317.8	92.2	9.35	-10	3
842	28.1	317.5	92.29	2.14	-2.333333333	0
843	28.13	317.43	92.29	12.89	-14.33333333	-1.333333333
844	28.16	317	92.25	0	0	0
845	28.2	317	92.25	8.63	-4.666666667	-8.333333333
846	28.23	316.86	92	41.03	44.66666667	-9
847	28.26	318.2	91.73	18.09	20	2.333333333
848	28.3	318.8	91.8	6.01	6.666666667	-0.333333333
849	28.33	319	91.79	8.56	0	-9.666666667
850	28.36	319	91.5	0	0	0
851	28.4	319	91.5	26.37	26.66666667	-12.33333333
852	28.43	319.8	91.13	50.4	54.33333333	-14
853	28.46	321.43	90.71	4.28	4.666666667	0
854	28.5	321.57	90.71	10.1	7.666666667	-8
855	28.53	321.8	90.47	0	0	0
856	28.56	321.8	90.47	29.7	31	-11.33333333
857	28.6	322.73	90.13	46.77	49	-17.66666667
858	28.63	324.2	89.6	18.42	20	-4.333333333
859	28.66	324.8	89.47	7.99	0	-9
860	28.7	324.8	89.2	2	0	-2.333333333
861	28.73	324.8	89.13	7.2	6.666666667	-4.333333333
862	28.76	325	89	0	0	0
863	28.8	325	89	2.14	0	-2.333333333
864	28.83	325	88.93	7.13	-6.666666667	-4.333333333
865	28.86	324.8	88.8	16.95	13.33333333	-13.33333333
866	28.9	325.2	88.4	39.35	40	-17.66666667
867	28.93	326.4	87.87	4.99	3.333333333	4.333333333
868	28.96	326.5	88	4.99	-3.333333333	-4.333333333
869	29	326.4	87.87	0	0	0
870	29.03	326.4	87.87	9.34	3.333333333	-10
871	29.06	326.5	87.57	6.64	-6.333333333	-3.666666667
872	29.1	326.31	87.46	9.79	-10.33333333	3.666666667
873	29.13	326	87.57	9.32	-6.666666667	-8
874	29.16	325.8	87.33	9.1	-10	-1.333333333
875	29.2	325.5	87.29	8.25	5.666666667	-7.333333333
876	29.23	325.67	87.07	38.17	31	-29
877	29.26	326.6	86.2	13.4	13.33333333	-6.666666667
878	29.3	327	86	0	0	0
879	29.33	327	86	0	0	0
880	29.36	327	86	8.94	-4.333333333	-9
881	29.4	326.87	85.73	10.09	-10	-5.333333333
882	29.43	326.57	85.57	2.14	-2.333333333	0
883	29.46	326.5	85.57	5.9	-5.666666667	-3.333333333
884	29.5	326.33	85.47	13.99	-15.33333333	0
885	29.53	325.87	85.47	11.03	-12.33333333	1
886	29.56	325.5	85.5	7.61	-3.333333333	-7.666666667
887	29.6	325.4	85.27	13.03	-13.33333333	5.666666667
888	29.63	325	85.44	15.18	-16.66666667	-2.666666667
889	29.66	324.5	85.36	8.43	-7.666666667	-5.333333333
890	29.7	324.27	85.2	18.68	19.66666667	-6.666666667
891	29.73	324.86	85	26.24	27	-11
892	29.76	325.67	84.67	7.2	6.666666667	4.333333333
893	29.8	325.87	84.8	8.48	-6.666666667	-6.666666667
894	29.83	325.67	84.6	5.82	-5.666666667	-3.333333333
895	29.86	325.5	84.5	5.09	5.666666667	-1
896	29.9	325.67	84.47	12.79	-11.33333333	-9
897	29.93	325.33	84.2	4	-4.333333333	0
898	29.96	325.2	84.2	11.31	-12.66666667	-0.666666667
899	30	324.82	84.18	12.71	-14	0.666666667
900	30.03	324.4	84.2	26.28	29	-4.333333333
901	30.06	325.27	84.07	46.34	51	-6.666666667
902	30.1	326.8	83.87	2	0	-2.333333333
903	30.13	326.8	83.8	6.4	6.666666667	2.666666667
904	30.16	327	83.88	6.24	6	-4
905	30.2	327.18	83.76	0	0	0
906	30.23	327.18	83.76	11.32	-12.66666667	-1
907	30.26	326.8	83.73	2	-2.333333333	0
908	30.3	326.73	83.73	6.32	2.333333333	-6.666666667
909	30.33	326.8	83.53	49.8	54.66666667	-9.333333333
910	30.36	328.44	83.25	9.45	7.666666667	7.333333333
911	30.4	328.67	83.47	0	0	0
912	30.43	328.67	83.47	7.83	4.666666667	-7.333333333
913	30.46	328.81	83.25	5.09	-3.333333333	-4.333333333
914	30.5	328.71	83.12	0	0	0
915	30.53	328.71	83.12	7.11	-7	-4
916	30.57	328.5	83	0	0	0
917	30.6	328.5	83	7.11	-7	-4
918	30.63	328.29	82.88	2.49	-1.666666667	-2
919	30.67	328.24	82.82	6.2	-6	4
920	30.7	328.06	82.94	1.87	-2	0
921	30.73	328	82.94	14.26	-14.66666667	-6.333333333
922	30.77	327.56	82.75	3.75	-4	0
923	30.8	327.44	82.75	37.8	41	-9.333333333
924	30.83	328.67	82.47	10.52	11	-3.666666667
925	30.87	329	82.36	2.14	0	-2.333333333
926	30.9	329	82.29	6.07	4.333333333	-5.333333333
927	30.93	329.13	82.13	0	0	0
928	30.97	329.13	82.13	0	0	0
929	31	329.13	82.13	4	-4.333333333	0
930	31.03	329	82.13	15.39	-16.66666667	4
931	31.07	328.5	82.25	6.1	-5.666666667	-4
932	31.1	328.33	82.13	0	0	0
933	31.13	328.33	82.13	4	-4.333333333	0
934	31.17	328.2	82.13	12.64	-13.33333333	-4.333333333
935	31.2	327.8	82	14.54	-15.66666667	4.333333333
936	31.23	327.33	82.13	2.83	-2	2.333333333
937	31.27	327.27	82.2	8.99	-9	-4.666666667
938	31.3	327	82.06	18.11	-20	2.333333333
939	31.33	326.4	82.13	2.83	-2.333333333	2.333333333
940	31.37	326.33	82.2	10.81	-11	-4.666666667
941	31.4	326	82.06	0	0	0
942	31.43	326	82.06	18.45	-20	4.666666667
943	31.47	325.4	82.2	14.41	13.33333333	-9
944	31.5	325.8	81.93	21.07	23.33333333	2.333333333
945	31.53	326.5	82	4.79	2.333333333	-4.666666667
946	31.57	326.57	81.86	4.28	0	4.666666667
947	31.6	326.57	82	2.14	0	-2.333333333
948	31.63	326.57	81.93	3.03	-2.333333333	2.333333333
949	31.67	326.5	82	0	0	0
950	31.7	326.5	82	15.1	-16.66666667	-2
951	31.73	326	81.94	13.46	-14.33333333	4.333333333
952	31.77	325.57	82.07	0	0	0
953	31.8	325.57	82.07	27.83	31	0
954	31.83	326.5	82.07	13.33	10	11
955	31.87	326.8	82.4	6.7	6.666666667	3.333333333
956	31.9	327	82.5	2.14	-2.333333333	0
957	31.93	326.93	82.5	6.57	-6.666666667	-3.333333333
958	31.97	326.73	82.4	13.4	-13.33333333	6.666666667
959	32	326.33	82.6	0	0	0
960	32.03	326.33	82.6	10.43	-11	-3.333333333
961	32.07	326	82.5	11.24	-12.33333333	0
962	32.1	325.63	82.5	9.24	-10	3.333333333
963	32.13	325.33	82.6	5.65	-4.333333333	4.333333333
964	32.17	325.2	82.73	17.29	-19	-1.333333333
965	32.2	324.63	82.69	6.77	-7.666666667	-0.666666667
966	32.23	324.4	82.67	7.2	-6.666666667	4.333333333
967	32.27	324.2	82.8	10.97	12	-1.666666667
968	32.3	324.56	82.75	43.45	48	6.333333333
969	32.33	326	82.94	0	0	0
970	32.37	326	82.94	0	0	0
971	32.4	326	82.94	3.75	0	4
972	32.43	326	83.06	7.27	-6.666666667	4.666666667
973	32.47	325.8	83.2	2	0	-2.333333333
974	32.5	325.8	83.13	7.1	-7.666666667	-2
975	32.53	325.57	83.07	17.48	-19	4
976	32.57	325	83.19	22.88	24.33333333	7
977	32.6	325.73	83.4	44	49	-2.333333333
978	32.63	327.2	83.33	9.52	10	3.666666667
979	32.67	327.5	83.44	4.19	4.333333333	-2
980	32.7	327.63	83.38	7.48	-7.666666667	-3.666666667
981	32.73	327.4	83.27	2	-2.333333333	0
982	32.77	327.33	83.27	2	-2	0
983	32.8	327.27	83.27	2.83	-2.333333333	-2.333333333
984	32.83	327.2	83.2	12.15	-13.33333333	2.333333333
985	32.87	326.8	83.27	6.17	-5.666666667	3.666666667
986	32.9	326.63	83.38	18.01	19	-6
987	32.93	327.2	83.2	30.04	33.33333333	-2.333333333
988	32.97	328.2	83.13	14.13	15.66666667	2.333333333
989	33	328.67	83.2	6.31	-5.666666667	-4.333333333
990	33.03	328.5	83.07	0	0	0
991	33.07	328.5	83.07	0	0	0
992	33.1	328.5	83.07	0	0	0
993	33.13	328.5	83.07	6.31	-5.666666667	4.333333333
994	33.17	328.33	83.2	8.42	-9	-2.333333333
995	33.2	328.06	83.13	8.94	-8.666666667	4.666666667
996	33.23	327.8	83.27	2	0	-2.333333333
997	33.27	327.8	83.2	0	0	0
998	33.3	327.8	83.2	15.98	-17.66666667	0
999	33.33	327.27	83.2	8.13	-9	1.666666667
1000	33.37	327	83.25	7.49	-6.666666667	5
1001	33.4	326.8	83.4	0	0	0
1002	33.43	326.8	83.4	0	0	0
1003	33.47	326.8	83.4	36.09	40	3.333333333
1004	33.5	328	83.5	14.98	16.66666667	0
1005	33.53	328.5	83.5	0	0	0
1006	33.57	328.5	83.5	0	0	0
1007	33.6	328.5	83.5	0	0	0
1008	33.63	328.5	83.5	14.98	-16.66666667	0
1009	33.67	328	83.5	0	0	0
1010	33.7	328	83.5	6.7	-6.666666667	-3.333333333
1011	33.74	327.8	83.4	15.22	-15.66666667	6.666666667
1012	33.77	327.33	83.6	0	0	0
1013	33.8	327.33	83.6	10.43	-11	-3.333333333
1014	33.84	327	83.5	11.24	-12.33333333	0
1015	33.87	326.63	83.5	9.24	-10	3.333333333
1016	33.9	326.33	83.6	4	-4.333333333	0
1017	33.94	326.2	83.6	13.4	-13.33333333	-6.666666667
1018	33.97	325.8	83.4	6.04	-5.666666667	3.333333333
1019	34	325.63	83.5	11.15	-12	3.333333333
1020	34.04	325.27	83.6	2	-2.333333333	0
1021	34.07	325.2	83.6	17.49	-19	-3.333333333
1022	34.1	324.63	83.5	7.38	-7.666666667	3.333333333
1023	34.14	324.4	83.6	5.99	-6.666666667	0
1024	34.17	324.2	83.6	17.49	-19	-3.333333333
1025	34.2	323.63	83.5	11.39	12.33333333	2
1026	34.24	324	83.56	9.31	6.666666667	8
1027	34.27	324.2	83.8	7.46	-2.333333333	-8
1028	34.3	324.13	83.56	1.87	-2.333333333	0
1029	34.34	324.06	83.56	9.03	-6.333333333	-7.666666667
1030	34.37	323.87	83.33	5.99	0	-6.666666667
1031	34.4	323.87	83.13	36.84	31	-26.66666667
1032	34.44	324.8	82.33	21.89	23.33333333	-6.666666667
1033	34.47	325.5	82.13	9.21	-5.666666667	-8.666666667
1034	34.5	325.33	81.87	11.37	8	-10
1035	34.54	325.57	81.57	5.88	-5.666666667	3.333333333
1036	34.57	325.4	81.67	15.6	-13.33333333	-11.33333333
1037	34.6	325	81.33	5.99	-6.666666667	0
1038	34.64	324.8	81.33	8.35	-8	-4.666666667
1039	34.67	324.56	81.19	9.04	-5.333333333	-8.666666667
1040	34.7	324.4	80.93	12.15	-13.33333333	2.333333333
1041	34.74	324	81	18.42	-20	-4.333333333
1042	34.77	323.4	80.87	2	-2.333333333	0
1043	34.8	323.33	80.87	10.76	-11	4.333333333
1044	34.84	323	81	18.42	-20	-4.333333333
1045	34.87	322.4	80.87	12.13	5.666666667	-12.33333333
1046	34.9	322.57	80.5	31.01	25.33333333	-23.33333333
1047	34.94	323.33	79.8	2	-2	0
1048	34.97	323.27	79.8	10.73	-6.666666667	-10
1049	35	323.07	79.5	9.3	-6.666666667	-7.666666667
1050	35.04	322.87	79.27	8.2	2	-9
1051	35.07	322.93	79	12.84	-14.33333333	0
1052	35.1	322.5	79	8.05	-7.666666667	-4.333333333
1053	35.14	322.27	78.87	17.22	-19.33333333	-0.666666667
1054	35.17	321.69	78.85	8.78	-9.666666667	0.666666667
1055	35.2	321.4	78.87	11.73	-8.666666667	-10
1056	35.24	321.14	78.57	14.75	-15	6.666666667
1057	35.27	320.69	78.77	11.72	-6.333333333	-11.33333333
1058	35.3	320.5	78.43	15.14	-16.66666667	2.333333333
1059	35.34	320	78.5	14.98	-16.66666667	0
1060	35.37	319.5	78.5	15.28	3.333333333	-16.66666667
1061	35.4	319.6	78	41.19	35.66666667	-29
1062	35.44	320.67	77.13	4.91	-3.333333333	-4.333333333
1063	35.47	320.57	77	6.51	-5.666666667	-4.333333333
1064	35.5	320.4	76.87	5.65	-4.333333333	-4.666666667
1065	35.54	320.27	76.73	19.96	-21	-7.666666667
1066	35.57	319.64	76.5	2.14	0	-2.333333333
1067	35.6	319.64	76.43	7.72	-4.666666667	-7.333333333
1068	35.64	319.5	76.21	21.12	-23.33333333	-2.666666667
1069	35.67	318.8	76.13	4	-4.333333333	0
1070	35.7	318.67	76.13	9.03	-7.666666667	-6.333333333
1071	35.74	318.44	75.94	19.99	-21.33333333	6.333333333
1072	35.77	317.8	76.13	9.22	-8	-6.333333333
1073	35.8	317.56	75.94	11.07	-12	-2.333333333
1074	35.84	317.2	75.87	12.64	-13.33333333	-4.666666667
1075	35.87	316.8	75.73	15.6	13.33333333	-11
1076	35.9	317.2	75.4	23.06	22	-13.33333333
1077	35.94	317.86	75	5.45	-4.333333333	-4.333333333
1078	35.97	317.73	74.87	2	0	-2.333333333
1079	36	317.73	74.8	7.45	-7.666666667	-3
1080	36.04	317.5	74.71	8.6	-9	-3
1081	36.07	317.23	74.62	12.92	-14.33333333	-0.666666667
1082	36.1	316.8	74.6	4.47	-4.333333333	-2.333333333
1083	36.14	316.67	74.53	18.32	-18	-9.333333333
1084	36.17	316.13	74.25	11.71	-11	7.333333333
1085	36.2	315.8	74.47	16.95	13.33333333	-13.33333333
1086	36.24	316.2	74.07	21.52	22.33333333	-9
1087	36.27	316.87	73.8	0	0	0
1088	36.3	316.87	73.8	2	0	-2.333333333
1089	36.34	316.87	73.73	4	-4.666666667	0
1090	36.37	316.73	73.73	4.47	-2	-4.333333333
1091	36.4	316.67	73.6	15.98	-17.66666667	-3.333333333
1092	36.44	316.14	73.5	10.7	-11.33333333	3.333333333
1093	36.47	315.8	73.6	0	0	0
1094	36.5	315.8	73.6	24.16	-26.66666667	-3.333333333
1095	36.54	315	73.5	8.53	9	-3.333333333
1096	36.57	315.27	73.4	30.56	33.33333333	-6.666666667
1097	36.6	316.27	73.2	2	2	0
1098	36.64	316.33	73.2	0	0	0
1099	36.67	316.33	73.2	0	0	0
1100	36.7	316.33	73.2	4.47	-4.333333333	-2.333333333
1101	36.74	316.2	73.13	18.93	-21	-2
1102	36.77	315.57	73.07	0	0	0
1103	36.8	315.57	73.07	11.28	-12.33333333	2
1104	36.84	315.2	73.13	6.36	-6.666666667	-2.333333333
1105	36.87	315	73.06	1.87	0	-2
1106	36.91	315	73	17.13	19	0
1107	36.94	315.57	73	9.07	10	-2.333333333
1108	36.97	315.87	72.93	2.68	-0.666666667	-2.666666667
1109	37.01	315.85	72.85	8.6	-9.333333333	2.666666667
1110	37.04	315.57	72.93	3.03	-2.333333333	2.333333333
1111	37.07	315.5	73	0	0	0
1112	37.11	315.5	73	8.05	-7.666666667	-4.333333333
1113	37.14	315.27	72.87	8.93	-9	4.333333333
1114	37.17	315	73	14.98	-16.66666667	0
1115	37.21	314.5	73	2.14	-2.333333333	0
1116	37.24	314.43	73	12.84	-14.33333333	0
1117	37.27	314	73	8.93	-9	4.333333333
1118	37.31	313.73	73.13	22.75	-24.33333333	-6.333333333
1119	37.34	313	72.94	15.51	16.66666667	4.333333333
1120	37.37	313.5	73.07	27.91	31	-2.333333333
1121	37.41	314.43	73	3.03	2.333333333	2.333333333
1122	37.44	314.5	73.07	2.14	0	-2.333333333
1123	37.47	314.5	73	6.4	-5.666666667	4.333333333
1124	37.51	314.33	73.13	15.98	-17.66666667	0
1125	37.54	313.8	73.13	7.1	-7.666666667	-2
1126	37.57	313.57	73.07	2.14	-2.333333333	0
1127	37.61	313.5	73.07	19.86	-21	6.666666667
1128	37.64	312.87	73.27	4.47	-2.333333333	-4.666666667
1129	37.67	312.8	73.13	7.1	-7.666666667	-2
1130	37.71	312.57	73.07	19.15	19	9.666666667
1131	37.74	313.14	73.36	5.16	5.666666667	-1.666666667
1132	37.77	313.31	73.31	0	0	0
1133	37.81	313.31	73.31	7.59	-5.666666667	6.333333333
1134	37.84	313.14	73.5	0	0	0
1135	37.87	313.14	73.5	8.56	-9.333333333	0
1136	37.91	312.86	73.5	16.47	-17.66666667	5.666666667
1137	37.94	312.33	73.67	6.38	-6.333333333	-3.333333333
1138	37.97	312.14	73.57	4.79	-4.666666667	-2.333333333
1139	38.01	312	73.5	15.1	-16.66666667	2
1140	38.04	311.5	73.56	10.35	-10	5.666666667
1141	38.07	311.2	73.73	11.99	-13.33333333	0
1142	38.11	310.8	73.73	12.15	-13.33333333	-2
1143	38.14	310.4	73.67	6.32	-6.666666667	2
1144	38.17	310.2	73.73	10.73	10	6.666666667
1145	38.21	310.5	73.93	20.31	21.33333333	-7.333333333
1146	38.24	311.14	73.71	7.68	-7.333333333	4.666666667
1147	38.27	310.92	73.85	0	0	0
1148	38.31	310.92	73.85	7.29	-7.666666667	-2.666666667
1149	38.34	310.69	73.77	7.48	-6.333333333	5.333333333
1150	38.37	310.5	73.93	6.27	-6.333333333	-2.666666667
1151	38.41	310.31	73.85	22.54	-24.66666667	5
1152	38.44	309.57	74	3.03	-2.333333333	-2.333333333
1153	38.47	309.5	73.93	0	0	0
1154	38.51	309.5	73.93	0	0	0
1155	38.54	309.5	73.93	16.3	16.66666667	-7.333333333
1156	38.57	310	73.71	2.14	0	-2.333333333
1157	38.61	310	73.64	4.84	-5	1.666666667
1158	38.64	309.85	73.69	10.88	-11.66666667	-3.666666667
1159	38.67	309.5	73.58	10.71	-12	-0.333333333
1160	38.71	309.14	73.57	0	0	0
1161	38.74	309.14	73.57	8.56	-9.333333333	0
1162	38.77	308.86	73.57	21.41	-24	0
1163	38.81	308.14	73.57	2.14	0	-2.333333333
1164	38.84	308.14	73.5	12.63	-13.66666667	3.333333333
1165	38.87	307.73	73.6	13.4	-13.33333333	-6.666666667
1166	38.91	307.33	73.4	8.4	-8.666666667	3.333333333
1167	38.94	307.07	73.5	8.67	-9	3.333333333
1168	38.97	306.8	73.6	15.22	-15.66666667	-6.666666667
1169	39.01	306.33	73.4	19.15	19.66666667	-8.333333333
1170	39.04	306.92	73.15	3.96	0.333333333	4.666666667
1171	39.07	306.93	73.29	17.85	-20	-0.666666667
1172	39.11	306.33	73.27	12.75	-13.66666667	-4
1173	39.14	305.92	73.15	10.77	-9.333333333	-7.333333333
1174	39.17	305.64	72.93	4.28	-4.666666667	0
1175	39.21	305.5	72.93	6.31	-5.666666667	-4.333333333
1176	39.24	305.33	72.8	16.11	-17.66666667	-2.333333333
1177	39.27	304.8	72.73	10.35	-10	-5.666666667
1178	39.31	304.5	72.56	12.85	-14.33333333	0.333333333
1179	39.34	304.07	72.57	8.18	-9	1
1180	39.37	303.8	72.6	6.04	-5.666666667	-3.333333333
1181	39.41	303.63	72.5	13.08	-14.33333333	-3.333333333
1182	39.44	303.2	72.4	6.7	-6.666666667	3.333333333
1183	39.47	303	72.5	13.11	-14.66666667	0
1184	39.51	302.56	72.5	9.36	-9.666666667	-3.333333333
1185	39.54	302.27	72.4	0	0	0
1186	39.57	302.27	72.4	22.43	24.33333333	-5
1187	39.61	303	72.25	17.99	-20	0.666666667
1188	39.64	302.4	72.27	2	-2.333333333	0
1189	39.67	302.33	72.27	2	0	-2.333333333
1190	39.71	302.33	72.2	0	0	0
1191	39.74	302.33	72.2	6.31	5.666666667	-4.333333333
1192	39.77	302.5	72.07	0	0	0
1193	39.81	302.5	72.07	6.49	-5.666666667	-4.666666667
1194	39.84	302.33	71.93	2	0	-2
1195	39.87	302.33	71.87	4	-4.333333333	0
1196	39.91	302.2	71.87	0	0	0
1197	39.94	302.2	71.87	18.93	-21	2
1198	39.97	301.57	71.93	7.79	-5.666666667	-6.666666667
1199	40.01	301.4	71.73	7.2	-6.666666667	-4.333333333
1200	40.04	301.2	71.6	2	0	2.333333333
1201	40.07	301.2	71.67	7.8	-6.666666667	-5.666666667
1202	40.11	301	71.5	1.87	0	2
1203	40.14	301	71.56	0	0	0
1204	40.18	301	71.56	8.49	-9	-3
1205	40.21	300.73	71.47	7.06	-7.666666667	1
1206	40.24	300.5	71.5	0	0	0
1207	40.28	300.5	71.5	21.19	23.33333333	3.333333333
1208	40.31	301.2	71.6	4	0	4.333333333
1209	40.34	301.2	71.73	0	0	0
1210	40.38	301.2	71.73	7.71	-6.666666667	-5.333333333
1211	40.41	301	71.57	13.02	-14.33333333	-2.333333333
1212	40.44	300.57	71.5	7.74	-8	3.333333333
1213	40.48	300.33	71.6	4	-4.333333333	0
1214	40.51	300.2	71.6	13.4	-13.33333333	-6.666666667
1215	40.54	299.8	71.4	2	-2.333333333	0
1216	40.58	299.73	71.4	2	0	-2.333333333
1217	40.61	299.73	71.33	9.88	-9.666666667	-4.666666667
1218	40.64	299.44	71.19	13.64	-14.66666667	4
1219	40.68	299	71.31	0	0	0
1220	40.71	299	71.31	6.15	6.666666667	-1.333333333
1221	40.74	299.2	71.27	18.09	20	2
1222	40.78	299.8	71.33	14.41	13.33333333	9
1223	40.81	300.2	71.6	14.41	-13.33333333	-9
1224	40.84	299.8	71.33	2	-2.333333333	0
1225	40.88	299.73	71.33	2	0	-2
1226	40.91	299.73	71.27	8.18	-7.666666667	-4.666666667
1227	40.94	299.5	71.13	9.16	-10	-2
1228	40.98	299.2	71.07	6.41	-6.666666667	2.333333333
1229	41.01	299	71.14	7.05	6.666666667	4.333333333
1230	41.04	299.2	71.27	17.98	20	0
1231	41.08	299.8	71.27	0	0	0
1232	41.11	299.8	71.27	18.09	-20	-2.333333333
1233	41.14	299.2	71.2	7.27	-6.666666667	-4.666666667
1234	41.18	299	71.06	6.36	-6.666666667	2.333333333
1235	41.21	298.8	71.13	17.07	-17.66666667	-6.666666667
1236	41.24	298.27	70.93	2.83	-2.333333333	-2
1237	41.28	298.2	70.87	0	0	0
1238	41.31	298.2	70.87	8.61	-8.666666667	-4
1239	41.34	297.94	70.75	7.6	-7.666666667	-3.333333333
1240	41.38	297.71	70.65	15.5	16.33333333	5
1241	41.41	298.2	70.8	2	0	2.333333333
1242	41.44	298.2	70.87	6	-6.666666667	0.333333333
1243	41.48	298	70.88	12.85	-14.33333333	-0.666666667
1244	41.51	297.57	70.86	13.54	-12.33333333	-8.666666667
1245	41.54	297.2	70.6	0	0	0
1246	41.58	297.2	70.6	11.84	10	8.666666667
1247	41.61	297.5	70.86	7.2	-7.666666667	-2
1248	41.64	297.27	70.8	12.03	-9	-10
1249	41.68	297	70.5	18.23	-20	3.333333333
1250	41.71	296.4	70.6	4.24	3.333333333	-3.333333333
1251	41.74	296.5	70.5	15.14	-16.66666667	-2.333333333
1252	41.78	296	70.43	6.64	-6.666666667	-3.333333333
1253	41.81	295.8	70.33	13.62	-12.33333333	-8.666666667
1254	41.84	295.43	70.07	12.94	-14.33333333	2
1255	41.88	295	70.13	1.87	0	-2.333333333
1256	41.91	295	70.06	14.99	-16.66666667	0.333333333
1257	41.94	294.5	70.07	15.14	-16.66666667	-2.333333333
1258	41.98	294	70	0	0	0
1259	42.01	294	70	1.87	-2	0
1260	42.04	293.94	70	12.52	13	-4.333333333
1261	42.08	294.33	69.87	14.13	15.66666667	2
1262	42.11	294.8	69.93	9.21	-10	2.333333333
1263	42.14	294.5	70	16	-16.66666667	-6.333333333
1264	42.18	294	69.81	0	0	0
1265	42.21	294	69.81	8	-9	-0.333333333
1266	42.24	293.73	69.8	7.15	-7.666666667	-1.666666667
1267	42.28	293.5	69.75	1.87	0	-2
1268	42.31	293.5	69.69	7.13	-7.666666667	1.333333333
1269	42.34	293.27	69.73	0	0	0
1270	42.38	293.27	69.73	0	0	0
1271	42.41	293.27	69.73	0	0	0
1272	42.44	293.27	69.73	0	0	0
1273	42.48	293.27	69.73	14.13	15.33333333	2.333333333
1274	42.51	293.73	69.8	8.3	9	2.666666667
1275	42.54	294	69.88	6.4	-6.666666667	-2.666666667
1276	42.58	293.8	69.8	0	0	0
1277	42.61	293.8	69.8	15.98	-17.66666667	0
1278	42.64	293.27	69.8	4.47	-2.333333333	-4.333333333
1279	42.68	293.2	69.67	12.15	-13.33333333	-2.333333333
1280	42.71	292.8	69.6	9.48	-10	-3.333333333
1281	42.74	292.5	69.5	0	0	0
1282	42.78	292.5	69.5	8.59	-7.666666667	-5.666666667
1283	42.81	292.27	69.33	2.83	-2.333333333	2.333333333
1284	42.84	292.2	69.4	6.54	-6.666666667	-3
1285	42.88	292	69.31	0	0	0
1286	42.91	292	69.31	6.03	-6.666666667	0.666666667
1287	42.94	291.8	69.33	2	0	-2
1288	42.98	291.8	69.27	14.13	15.66666667	2
1289	43.01	292.27	69.33	11.18	12	3.666666667
1290	43.04	292.63	69.44	4.19	-4.333333333	2
1291	43.08	292.5	69.5	9.48	-10	-3.333333333
1292	43.11	292.2	69.4	2	0	-2.333333333
1293	43.14	292.2	69.33	7.42	-6.666666667	-4.666666667
1294	43.18	292	69.19	8	-9	0.333333333
1295	43.21	291.73	69.2	13.99	-15.33333333	0
1296	43.24	291.27	69.2	0	0	0
1297	43.28	291.27	69.2	8.3	-9	-2.333333333
1298	43.31	291	69.13	8	9	0
1299	43.35	291.27	69.13	21.98	24.33333333	0
1300	43.38	292	69.13	1.87	0	2
1301	43.41	292	69.19	2.65	-2	-2
1302	43.45	291.94	69.13	6.52	-7	2.333333333
1303	43.48	291.73	69.2	14.55	-15.33333333	4.333333333
1304	43.51	291.27	69.33	4	0	-4.333333333
1305	43.55	291.27	69.2	8.3	-9	-2.333333333
1306	43.58	291	69.13	1.87	0	2
1307	43.61	291	69.19	0	0	0
1308	43.65	291	69.19	0	0	0
1309	43.68	291	69.19	28.16	31.33333333	-2
1310	43.71	291.94	69.13	1.87	2	0
1311	43.75	292	69.13	0	0	0
1312	43.78	292	69.13	1.87	-2	0
1313	43.81	291.94	69.13	6.12	-7	0
1314	43.85	291.73	69.13	13.99	-15.33333333	0
1315	43.88	291.27	69.13	6.48	-7	-2.333333333
1316	43.91	291.06	69.06	2.65	-2	2.333333333
1317	43.95	291	69.13	1.87	0	-2.333333333
1318	43.98	291	69.06	0	0	0
1319	44.01	291	69.06	28.1	31.33333333	0
1320	44.05	291.94	69.06	8.88	8.666666667	4.666666667
1321	44.08	292.2	69.2	7.27	-6.666666667	-4.666666667
1322	44.11	292	69.06	2.65	-2	-2
1323	44.15	291.94	69	13.28	-14.66666667	-2.333333333
1324	44.18	291.5	68.93	13.11	-14.66666667	0.333333333
1325	44.21	291.06	68.94	2.65	-2	2
1326	44.25	291	69	1.87	0	-2
1327	44.28	291	68.94	0	0	0
1328	44.31	291	68.94	29.97	33.33333333	0
1329	44.35	292	68.94	0	0	0
1330	44.38	292	68.94	0	0	0
1331	44.41	292	68.94	0	0	0
1332	44.45	292	68.94	8.97	-9.666666667	-2
1333	44.48	291.71	68.88	16.99	18.66666667	-2.666666667
1334	44.51	292.27	68.8	22.36	24.33333333	4.666666667
1335	44.55	293	68.94	0	0	0
1336	44.58	293	68.94	0	0	0
1337	44.61	293	68.94	9.45	-9.666666667	-4
1338	44.65	292.71	68.82	13.98	-14.66666667	-5
1339	44.68	292.27	68.67	2	0	2
1340	44.71	292.27	68.73	0	0	0
1341	44.75	292.27	68.73	2.83	-2.333333333	-2
1342	44.78	292.2	68.67	2	2.333333333	0
1343	44.81	292.27	68.67	28.26	31	4.333333333
1344	44.85	293.2	68.8	6.4	-6.666666667	2.666666667
1345	44.88	293	68.88	1.87	0	2
1346	44.91	293	68.94	1.87	0	-2
1347	44.95	293	68.88	1.87	-2	0
1348	44.98	292.94	68.88	13.64	-14.66666667	-4.333333333
1349	45.01	292.5	68.75	7.82	-7.666666667	4
1350	45.05	292.27	68.87	2	0	-2.333333333
1351	45.08	292.27	68.8	20.23	22.33333333	2.666666667
1352	45.11	292.94	68.88	14.8	16.33333333	1.666666667
1353	45.15	293.43	68.93	12.94	-14.33333333	-1.666666667
1354	45.18	293	68.88	7.35	-6.666666667	-5
1355	45.21	292.8	68.73	2.83	-2.333333333	-2
1356	45.25	292.73	68.67	11.84	-11.66666667	-5.666666667
1357	45.28	292.38	68.5	11.24	-12.66666667	0
1358	45.31	292	68.5	6.7	-6.666666667	3.333333333
1359	45.35	291.8	68.6	6.04	-5.666666667	-3.333333333
1360	45.38	291.63	68.5	3.75	-4.333333333	0
1361	45.41	291.5	68.5	0	0	0
1362	45.45	291.5	68.5	0	0	0
1363	45.48	291.5	68.5	21.19	23.33333333	-3.333333333
1364	45.51	292.2	68.4	0	0	0
1365	45.55	292.2	68.4	13.4	-13.33333333	6.666666667
1366	45.58	291.8	68.6	7.72	-8	-3.333333333
1367	45.61	291.56	68.5	1.87	-2	0
1368	45.65	291.5	68.5	0	0	0
1369	45.68	291.5	68.5	1.87	0	-2
1370	45.71	291.5	68.44	2.65	-2	2
1371	45.75	291.44	68.5	1.87	2	0
1372	45.78	291.5	68.5	21.19	23.33333333	-3.333333333
1373	45.81	292.2	68.4	0	0	0
1374	45.85	292.2	68.4	11.99	-13.33333333	0
1375	45.88	291.8	68.4	5.36	-5.666666667	1.333333333
1376	45.91	291.63	68.44	12.79	-14.33333333	-1.333333333
1377	45.95	291.2	68.4	2	0	-2.333333333
1378	45.98	291.2	68.33	12.15	-13.33333333	2.333333333
1379	46.01	290.8	68.4	6.04	-5.666666667	3.333333333
1380	46.05	290.63	68.5	26.29	29	-2
1381	46.08	291.5	68.44	33.77	37.66666667	2
1382	46.11	292.63	68.5	1.87	-2.333333333	0
1383	46.15	292.56	68.5	11.27	-12	-3.333333333
1384	46.18	292.2	68.4	0	0	0
1385	46.21	292.2	68.4	6.7	-6.666666667	3.333333333
1386	46.25	292	68.5	11.39	-12.33333333	-2
1387	46.28	291.63	68.44	4.82	-2	-5
1388	46.31	291.57	68.29	41.48	45.66666667	-7.666666667
1389	46.35	292.94	68.06	16.96	18.66666667	-2
1390	46.38	293.5	68	2.14	0	2.333333333
1391	46.41	293.5	68.07	9.12	-7.666666667	6.666666667
1392	46.45	293.27	68.27	4.47	-2.333333333	4.333333333
1393	46.48	293.2	68.4	0	0	0
1394	46.51	293.2	68.4	6.7	-6.666666667	3.333333333
1395	46.55	293	68.5	6.7	-6.666666667	3.333333333
1396	46.58	292.8	68.6	2	-2.333333333	0
1397	46.62	292.73	68.6	0	0	0
1398	46.65	292.73	68.6	0	0	0
1399	46.68	292.73	68.6	5.93	-5.666666667	-3.333333333
1400	46.72	292.56	68.5	2.65	-2	2
1401	46.75	292.5	68.56	23.49	25.66666667	-5.333333333
1402	46.78	293.27	68.4	9.17	10	1
1403	46.82	293.57	68.43	7.19	-8	-1
1404	46.85	293.33	68.4	4	-4.333333333	0
1405	46.88	293.2	68.4	6.7	-6.666666667	3.333333333
1406	46.92	293	68.5	12.84	-14.33333333	0
1407	46.95	292.57	68.5	7.74	-8	-3.333333333
1408	46.98	292.33	68.4	10.43	-11	3.333333333
1409	47.02	292	68.5	0	0	0
1410	47.05	292	68.5	0	0	0
1411	47.08	292	68.5	0	0	0
1412	47.12	292	68.5	0	0	0
1413	47.15	292	68.5	0	0	0
1414	47.18	292	68.5	0	0	0
1415	47.22	292	68.5	1.87	-2	0
1416	47.25	291.94	68.5	3.75	4	0
1417	47.28	292.06	68.5	29.62	31.33333333	-10.33333333
1418	47.32	293	68.19	2.65	2	-2
1419	47.35	293.06	68.13	35.07	38	9
1420	47.38	294.2	68.4	24.01	26.66666667	-1.333333333
1421	47.42	295	68.36	9.58	-9	5.666666667
1422	47.45	294.73	68.53	7.09	-7.666666667	1.333333333
1423	47.48	294.5	68.57	10.05	-6.333333333	9.333333333
1424	47.52	294.31	68.85	2.31	0	-2.666666667
1425	47.55	294.31	68.77	6.87	-5.666666667	5.333333333
1426	47.58	294.14	68.93	10.97	-11.33333333	-4.333333333
1427	47.62	293.8	68.8	14.82	-16.33333333	1.666666667
1428	47.65	293.31	68.85	6.76	-5.666666667	5
1429	47.68	293.14	69	3.03	-2.333333333	-2.333333333
1430	47.72	293.07	68.93	10.3	-11.33333333	-2
1431	47.75	292.73	68.87	2.83	-2	-2.333333333
1432	47.78	292.67	68.8	18.25	-20	4.333333333
1433	47.82	292.07	68.93	8.34	-9	-2
1434	47.85	291.8	68.87	43.13	46.66666667	-11.33333333
1435	47.88	293.2	68.53	30.23	33.33333333	-4.333333333
1436	47.92	294.2	68.4	17.19	15.66666667	-11
1437	47.95	294.67	68.07	35.7	36.66666667	-15
1438	47.98	295.77	67.62	39.51	41	-16
1439	48.02	297	67.14	4.28	0	-4.666666667
1440	48.05	297	67	19.74	16.66666667	-14.33333333
1441	48.08	297.5	66.57	22.69	-24.33333333	6.666666667
1442	48.12	296.77	66.77	18.31	12.33333333	-16
1443	48.15	297.14	66.29	32.84	36.33333333	-4.666666667
1444	48.18	298.23	66.15	14.76	-10.33333333	-12.66666667
1445	48.22	297.92	65.77	9.5	-2.333333333	-10.33333333
1446	48.25	297.85	65.46	3.26	-2.666666667	2.666666667
1447	48.28	297.77	65.54	8.71	-9	-3.666666667
1448	48.32	297.5	65.43	8.04	6.333333333	6.333333333
1449	48.35	297.69	65.62	30.32	33.33333333	5
1450	48.38	298.69	65.77	4.61	0	5
1451	48.42	298.69	65.92	6.21	-6.333333333	2.666666667
1452	48.45	298.5	66	2.14	0	2.333333333
1453	48.48	298.5	66.07	6.27	-6.333333333	2.666666667
1454	48.52	298.31	66.15	8.45	-8	-5
1455	48.55	298.07	66	17.65	-19	4.666666667
1456	48.58	297.5	66.14	0	0	0
1457	48.62	297.5	66.14	21.3	-23.33333333	4.333333333
1458	48.65	296.8	66.27	2	0	2
1459	48.68	296.8	66.33	11.69	-12.33333333	-4
1460	48.72	296.43	66.21	19.17	-21	4
1461	48.75	295.8	66.33	2	-2.333333333	0
1462	48.78	295.73	66.33	28.04	-31	-2
1463	48.82	294.8	66.27	2	0	2
1464	48.85	294.8	66.33	18.83	-20.66666667	2.666666667
1465	48.88	294.18	66.41	11.29	-12.66666667	-0.333333333
1466	48.92	293.8	66.4	7.72	-8	3.333333333
1467	48.95	293.56	66.5	16.86	-18.66666667	0
1468	48.98	293	66.5	30.2	33.33333333	4.333333333
1469	49.02	294	66.63	24.54	26.66666667	5.666666667
1470	49.05	294.8	66.8	6.88	6.666666667	-3.666666667
1471	49.08	295	66.69	6.88	-6.666666667	3.666666667
1472	49.12	294.8	66.8	12.15	-13.33333333	2.333333333
1473	49.15	294.4	66.87	2	-2.333333333	0
1474	49.18	294.33	66.87	11.72	-11	6.666666667
1475	49.22	294	67.07	6.27	-6.666666667	2
1476	49.25	293.8	67.13	0	0	0
1477	49.28	293.8	67.13	38.86	40	16.66666667
1478	49.32	295	67.63	10.5	11	3.333333333
1479	49.35	295.33	67.73	2.83	2.333333333	2.333333333
1480	49.38	295.4	67.8	2	0	2.333333333
1481	49.42	295.4	67.87	2.83	-2.333333333	2
1482	49.45	295.33	67.93	35.18	39	4.333333333
1483	49.48	296.5	68.06	39.44	43.33333333	7
1484	49.52	297.8	68.27	9.21	6.666666667	7.666666667
1485	49.55	298	68.5	0	0	0
1486	49.58	298	68.5	0	0	0
1487	49.62	298	68.5	0	0	0
1488	49.65	298	68.5	0	0	0
1489	49.68	298	68.5	51.73	57	8.666666667
1490	49.72	299.71	68.76	16.84	18.66666667	1.333333333
1491	49.75	300.27	68.8	21.98	24.33333333	0.333333333
1492	49.79	301	68.81	49.02	54.33333333	6.333333333
1493	49.82	302.63	69	36.6	39	11
1494	49.85	303.8	69.33	16.11	15.66666667	9
1495	49.89	304.27	69.6	7.61	7.666666667	-3.333333333
1496	49.92	304.5	69.5	2.14	0	2.333333333
1497	49.95	304.5	69.57	10.22	10	5.333333333
1498	49.99	304.8	69.73	56.28	59	21
1499	50.02	306.57	70.36	26.48	28.66666667	7
1500	50.05	307.43	70.57	4.79	2.333333333	4.666666667
1501	50.09	307.5	70.71	3.03	2.333333333	2.666666667
1502	50.12	307.57	70.79	46.31	47.66666667	19.66666667
1503	50.15	309	71.38	38.86	40	16.33333333
1504	50.19	310.2	71.87	9.84	10	4.333333333
1505	50.22	310.5	72	9.84	10	4.333333333
1506	50.25	310.8	72.13	2	0	2.333333333
1507	50.29	310.8	72.2	2	0	2.333333333
1508	50.32	310.8	72.27	5.99	0	6.666666667
1509	50.35	310.8	72.47	6.92	-7.666666667	1
1510	50.39	310.57	72.5	9.61	-10	3.333333333
1511	50.42	310.27	72.6	22.43	24.33333333	5
1512	50.45	311	72.75	49.81	53.33333333	15
1513	50.49	312.6	73.2	6.32	6.666666667	2.333333333
1514	50.52	312.8	73.27	4	0	4.333333333
1515	50.55	312.8	73.4	0	0	0
1516	50.59	312.8	73.4	2	0	2.333333333
1517	50.62	312.8	73.47	5.98	-5.666666667	3
1518	50.65	312.63	73.56	6.84	-7.666666667	1.333333333
1519	50.69	312.4	73.6	6.32	-6.666666667	2.333333333
1520	50.72	312.2	73.67	0	0	0
1521	50.75	312.2	73.67	11.66	-12.66666667	3
1522	50.79	311.82	73.76	6.38	-6.333333333	-2.333333333
1523	50.82	311.63	73.69	11.26	-12	3.666666667
1524	50.85	311.27	73.8	8.99	-9	4.666666667
1525	50.89	311	73.94	0	0	0
1526	50.92	311	73.94	40.02	44.33333333	-2.333333333
1527	50.95	312.33	73.87	16.11	15.66666667	8.666666667
1528	50.99	312.8	74.13	6.36	6.666666667	-2.333333333
1529	51.02	313	74.06	6.36	-6.666666667	2.333333333
1530	51.05	312.8	74.13	0	0	0
1531	51.09	312.8	74.13	2	0	2.333333333
1532	51.12	312.8	74.2	36.03	40	-2.333333333
1533	51.15	314	74.13	25.35	26.66666667	9
1534	51.19	314.8	74.4	0	0	0
1535	51.22	314.8	74.4	0	0	0
1536	51.25	314.8	74.4	44.36	49	6.666666667
1537	51.29	316.27	74.6	34.49	37.66666667	6.666666667
1538	51.32	317.4	74.8	24.06	26.66666667	2.333333333
1539	51.35	318.2	74.87	2	0	2
1540	51.39	318.2	74.93	2	0	2.333333333
1541	51.42	318.2	75	0	0	0
1542	51.45	318.2	75	6.36	-6.666666667	2.333333333
1543	51.49	318	75.07	8.38	-6.666666667	6.666666667
1544	51.52	317.8	75.27	2	0	2
1545	51.55	317.8	75.33	37.01	40	10
1546	51.59	319	75.63	30.03	33.33333333	2
1547	51.62	320	75.69	8.05	6.666666667	6
1548	51.65	320.2	75.87	2	0	2
1549	51.69	320.2	75.93	0	0	0
1550	51.72	320.2	75.93	26.14	28.66666667	4.333333333
1551	51.75	321.06	76.06	53.04	58	11.33333333
1552	51.79	322.8	76.4	13.4	13.33333333	6.666666667
1553	51.82	323.2	76.6	6.04	6	-3.333333333
1554	51.85	323.38	76.5	5.92	6	2
1555	51.89	323.56	76.56	1.87	-2	0
1556	51.92	323.5	76.56	0	0	0
1557	51.95	323.5	76.56	9.06	-10	1.333333333
1558	51.99	323.2	76.6	0	0	0
1559	52.02	323.2	76.6	0	0	0
1560	52.05	323.2	76.6	39.05	43.33333333	3
1561	52.09	324.5	76.69	23.02	25.66666667	1.333333333
1562	52.12	325.27	76.73	2.83	2	2.333333333
1563	52.15	325.33	76.8	9.02	10	2.666666667
1564	52.19	325.63	76.88	0	0	0
1565	52.22	325.63	76.88	26.82	29	6
1566	52.25	326.5	77.06	45.3	50	6.333333333
1567	52.29	328	77.25	14.26	14.66666667	6.333333333
1568	52.32	328.44	77.44	2.65	2	2
1569	52.35	328.5	77.5	8.59	-5.666666667	7.666666667
1570	52.39	328.33	77.73	0	0	0
1571	52.42	328.33	77.73	4	0	4.666666667
1572	52.45	328.33	77.87	2	-2	0
1573	52.49	328.27	77.87	2	-2.333333333	0
1574	52.52	328.2	77.87	7.2	-6.666666667	4.333333333
1575	52.55	328	78	7.2	-6.666666667	4.333333333
1576	52.59	327.8	78.13	26.28	29	4.666666667
1577	52.62	328.67	78.27	21.24	17.66666667	15.33333333
1578	52.65	329.2	78.73	0	0	0
1579	52.69	329.2	78.73	2.83	-2.333333333	2.333333333
1580	52.72	329.13	78.8	5.55	-4.333333333	4.333333333
1581	52.75	329	78.93	7.32	-4.333333333	6.666666667
1582	52.79	328.87	79.13	11.9	-12.33333333	5.333333333
1583	52.82	328.5	79.29	6.77	-5.666666667	-5.333333333
1584	52.85	328.33	79.13	9.99	-11	0
1585	52.89	328	79.13	10.88	-9.666666667	7.666666667
1586	52.92	327.71	79.36	7.72	-7	4.666666667
1587	52.96	327.5	79.5	8.59	-5.666666667	7.666666667
1588	52.99	327.33	79.73	6.32	-2	6.666666667
1589	53.02	327.27	79.93	19.33	-21.33333333	2.333333333
1590	53.06	326.63	80	7.84	-7.666666667	-4.333333333
1591	53.09	326.4	79.87	2	-2.333333333	0
1592	53.12	326.33	79.87	15.98	-17.66666667	0
1593	53.16	325.8	79.87	8.24	-2.333333333	8.666666667
1594	53.19	325.73	80.13	26.63	28	10
1595	53.22	326.57	80.43	31.87	27	23.33333333
1596	53.26	327.38	81.13	19.69	16	14.66666667
1597	53.29	327.86	81.57	57.84	40.33333333	50
1598	53.32	329.07	83.07	15.44	9.666666667	14.33333333
1599	53.36	329.36	83.5	3.03	2.333333333	2.333333333
1600	53.39	329.43	83.57	22.76	6.333333333	24.66666667
1601	53.42	329.62	84.31	4.61	-5.333333333	0
1602	53.46	329.46	84.31	7.88	-8.666666667	0.666666667
1603	53.49	329.2	84.33	7.8	-6.666666667	5.666666667
1604	53.52	329	84.5	6.4	-4.333333333	5.666666667
1605	53.56	328.87	84.67	8.88	-10	-1
1606	53.59	328.57	84.64	8.83	-2.333333333	9.666666667
1607	53.62	328.5	84.93	10.92	-12	2.333333333
1608	53.66	328.14	85	6.42	-7	0
1609	53.69	327.93	85	10.7	-12	0
1610	53.72	327.57	85	3.03	-2.333333333	2.333333333
1611	53.76	327.5	85.07	14.98	-16.66666667	0
1612	53.79	327	85.07	15.14	-16.66666667	-2.333333333
1613	53.82	326.5	85	6.7	-3.333333333	6.666666667
1614	53.86	326.4	85.2	6.32	-2.333333333	6.666666667
1615	53.89	326.33	85.4	19.41	-21.33333333	-3
1616	53.92	325.69	85.31	5.95	-1.666666667	6.333333333
1617	53.96	325.64	85.5	6.05	-4.666666667	4.666666667
1618	53.99	325.5	85.64	16.3	-16.66666667	-7
1619	54.02	325	85.43	11.83	-4.333333333	12.33333333
1620	54.06	324.87	85.8	36.73	28.66666667	29
1621	54.09	325.73	86.67	15.22	16.66666667	3.333333333
1622	54.12	326.23	86.77	7.4	-3	7.666666667
1623	54.16	326.14	87	6.77	-7	2.333333333
1624	54.19	325.93	87.07	8.54	-5.333333333	8
1625	54.22	325.77	87.31	11.09	-12.33333333	0.666666667
1626	54.26	325.4	87.33	4.47	-2.333333333	4.666666667
1627	54.29	325.33	87.47	10.47	-11	3.333333333
1628	54.32	325	87.57	14.98	-16.66666667	0
1629	54.36	324.5	87.57	6.42	0	7.333333333
1630	54.39	324.5	87.79	8.27	-9	2
1631	54.42	324.23	87.85	30.26	25.66666667	21.66666667
1632	54.46	325	88.5	16.3	16.66666667	7
1633	54.49	325.5	88.71	8.56	0	9.666666667
1634	54.52	325.5	89	2.14	0	2.333333333
1635	54.56	325.5	89.07	6.57	-3.333333333	6.666666667
1636	54.59	325.4	89.27	2.83	-2.333333333	2
1637	54.62	325.33	89.33	16.98	-18.66666667	1.666666667
1638	54.66	324.77	89.38	9.82	-9	6.333333333
1639	54.69	324.5	89.57	4.28	0	4.666666667
1640	54.72	324.5	89.71	21.47	-23.33333333	5.333333333
1641	54.76	323.8	89.87	0	0	0
1642	54.79	323.8	89.87	41.71	40	23.33333333
1643	54.82	325	90.57	15.58	16.66666667	4.666666667
1644	54.86	325.5	90.71	8.25	5.666666667	7.333333333
1645	54.89	325.67	90.93	4.97	-3.666666667	4.333333333
1646	54.92	325.56	91.06	1.87	-2	0
1647	54.96	325.5	91.06	10.87	-10	7
1648	54.99	325.2	91.27	6.2	-6.666666667	-2
1649	55.02	325	91.21	26.56	20	22
1650	55.06	325.6	91.87	29.44	32	6.333333333
1651	55.09	326.56	92.06	7.98	5.666666667	7
1652	55.12	326.73	92.27	2.83	-2	2
1653	55.16	326.67	92.33	5.99	0	6.666666667
1654	55.19	326.67	92.53	5.98	-5.666666667	3.666666667
1655	55.22	326.5	92.64	7.5	-7.666666667	3
1656	55.26	326.27	92.73	6.27	-7	-1.333333333
1657	55.29	326.06	92.69	8.56	-8.666666667	3.666666667
1658	55.32	325.8	92.8	34.95	33.33333333	20
1659	55.36	326.8	93.4	28.61	31	6.666666667
1660	55.39	327.73	93.6	8.41	9	3
1661	55.42	328	93.69	6.88	6.666666667	3.666666667
1662	55.46	328.2	93.8	7.13	-6.666666667	4.333333333
1663	55.49	328	93.93	6	6.666666667	0
1664	55.52	328.2	93.93	29.02	24.33333333	21.33333333
1665	55.56	328.93	94.57	7.51	7.333333333	-3.666666667
1666	55.59	329.15	94.46	2.31	0	2.666666667
1667	55.62	329.15	94.54	6.59	4.666666667	5.666666667
1668	55.66	329.29	94.71	5.24	-5.333333333	3
1669	55.69	329.13	94.8	2	0	2.333333333
1670	55.72	329.13	94.87	9.09	-6.666666667	-7.666666667
1671	55.76	328.93	94.64	12.84	-14.33333333	0
1672	55.79	328.5	94.64	6.86	-5.666666667	5.333333333
1673	55.82	328.33	94.8	2	0	2.333333333
1674	55.86	328.33	94.87	10.16	-11	2
1675	55.89	328	94.93	9.37	-10.33333333	0.333333333
1676	55.92	327.69	94.94	10.82	-12	-2.333333333
1677	55.96	327.33	94.87	4.47	-4.333333333	2
1678	55.99	327.2	94.93	6	-6.666666667	0
1679	56.02	327	94.93	13.54	-14.33333333	4.666666667
1680	56.06	326.57	95.07	9.38	-10	-2.333333333
1681	56.09	326.27	95	12.64	-13.33333333	4.333333333
1682	56.12	325.87	95.13	2	-2.333333333	0
1683	56.16	325.8	95.13	16.48	-17.66666667	-4.333333333
1684	56.19	325.27	95	8.31	-7	6.333333333
1685	56.23	325.06	95.19	8.22	-8.666666667	2.666666667
1686	56.26	324.8	95.27	2	-2.333333333	0
1687	56.29	324.73	95.27	22.1	-24.33333333	-2.666666667
1688	56.33	324	95.19	7.42	-6.666666667	4.666666667
1689	56.36	323.8	95.33	9.01	-10	-0.666666667
1690	56.39	323.5	95.31	20.99	-23.33333333	0.666666667
1691	56.43	322.8	95.33	2	0	2.333333333
1692	56.46	322.8	95.4	12.79	-14	1.333333333
1693	56.49	322.38	95.44	17.27	-19.33333333	-1.333333333
1694	56.53	321.8	95.4	2	-2.333333333	0
1695	56.56	321.73	95.4	11.15	-11.66666667	3.333333333
1696	56.59	321.38	95.5	17.49	-19.33333333	-3.333333333
1697	56.63	320.8	95.4	2.83	-2.333333333	2.333333333
1698	56.66	320.73	95.47	17.07	-17.66666667	6.666666667
1699	56.69	320.2	95.67	17.98	20	0
1700	56.73	320.8	95.67	21.03	23.33333333	1.333333333
1701	56.76	321.5	95.71	3.03	-2.333333333	-2.333333333
1702	56.79	321.43	95.64	7.29	-3.333333333	7.666666667
1703	56.83	321.33	95.87	2	0	2
1704	56.86	321.33	95.93	4.47	-4.333333333	-2
1705	56.89	321.2	95.87	10.19	-9	6.666666667
1706	56.93	320.93	96.07	20.26	-22	-4.666666667
1707	56.96	320.27	95.93	2	-2.333333333	0
1708	56.99	320.2	95.93	15.22	-15.66666667	6.666666667
1709	57.03	319.73	96.13	10.86	-11.66666667	2
1710	57.06	319.38	96.19	19.19	14	16
1711	57.09	319.8	96.67	27.17	29	8.666666667
1712	57.13	320.67	96.93	5.38	-5.666666667	2.333333333
1713	57.16	320.5	97	6.7	-3.333333333	6.666666667
1714	57.19	320.4	97.2	2.83	-2.333333333	2.333333333
1715	57.23	320.33	97.27	9.23	-8.666666667	5.333333333
1716	57.26	320.07	97.43	9.08	-7	7
1717	57.29	319.86	97.64	10.92	-12	2.333333333
1718	57.33	319.5	97.71	13.15	-14.66666667	1.333333333
1719	57.36	319.06	97.75	13.07	-13	6
1720	57.39	318.67	97.93	0	0	0
1721	57.43	318.67	97.93	20.4	-22.33333333	4.666666667
1722	57.46	318	98.07	9	-9	-4.666666667
1723	57.49	317.73	97.93	18.85	-17.66666667	11.33333333
1724	57.53	317.2	98.27	4	0	4.333333333
1725	57.56	317.2	98.4	40.99	33.33333333	31
1726	57.59	318.2	99.33	6.32	6.666666667	-2
1727	57.63	318.4	99.27	4.47	-4.333333333	2
1728	57.66	318.27	99.33	10.83	1.333333333	12
1729	57.69	318.31	99.69	10.46	-5.666666667	10.33333333
1730	57.73	318.14	100	17.12	-19	0
1731	57.76	317.57	100	2.14	-2.333333333	0
1732	57.79	317.5	100	7.95	-6.333333333	6.333333333
1733	57.83	317.31	100.19	16.33	-18	1.333333333
1734	57.86	316.77	100.23	13.01	-9	11.33333333
1735	57.89	316.5	100.57	23.49	9	24.66666667
1736	57.93	316.77	101.31	31.69	30	18.66666667
1737	57.96	317.67	101.87	5.33	-5.666666667	2
1738	57.99	317.5	101.93	9.55	-5.666666667	9
1739	58.03	317.33	102.2	4.47	-2	4.333333333
1740	58.06	317.27	102.33	15.6	-11.33333333	13.33333333
1741	58.09	316.93	102.73	8.93	-8.666666667	4.666666667
1742	58.13	316.67	102.87	6.4	-5.666666667	4.333333333
1743	58.16	316.5	103	11.69	-12.33333333	4.333333333
1744	58.19	316.13	103.13	10.93	-12	0.666666667
1745	58.23	315.77	103.15	21.39	-1.333333333	24
1746	58.26	315.73	103.87	42.8	25.66666667	40
1747	58.29	316.5	105.07	16.09	16.66666667	6.666666667
1748	58.33	317	105.27	13.4	-6.666666667	13.33333333
1749	58.36	316.8	105.67	4	-4.333333333	0
1750	58.39	316.67	105.67	19.98	-13.33333333	17.66666667
1751	58.43	316.27	106.2	6.32	-6.666666667	2.333333333
1752	58.46	316.07	106.27	9.4	-7	7.666666667
1753	58.49	315.86	106.5	14.98	-16.66666667	0
1754	58.53	315.36	106.5	13.54	-5	14.33333333
1755	58.56	315.21	106.93	19.38	-21.33333333	2.333333333
1756	58.59	314.57	107	2.14	-2.333333333	0
1757	58.63	314.5	107	22.38	-24.33333333	5
1758	58.66	313.77	107.15	7.12	-6.666666667	4.666666667
1759	58.69	313.57	107.29	10.92	-2.333333333	11.66666667
1760	58.73	313.5	107.64	30.87	19	28.66666667
1761	58.76	314.07	108.5	19.74	14.33333333	16.66666667
1762	58.79	314.5	109	10.62	-7.666666667	9
1763	58.83	314.27	109.27	15.6	11	13.33333333
1764	58.86	314.6	109.67	15.79	-15.33333333	8.666666667
1765	58.89	314.14	109.93	6.77	-7	2.333333333
1766	58.93	313.93	110	12.84	-14.33333333	0
1767	58.96	313.5	110	12.03	-10	9
1768	58.99	313.2	110.27	14.13	-11	11
1769	59.03	312.87	110.6	8.93	-9	4.333333333
1770	59.06	312.6	110.73	8.54	-3.333333333	9
1771	59.09	312.5	111	36.39	19	35.66666667
1772	59.13	313.07	112.07	26.68	22	20
1773	59.16	313.73	112.67	0	0	0
1774	59.19	313.73	112.67	18.85	-11	17.66666667
1775	59.23	313.4	113.2	10.05	-5	10
1776	59.26	313.25	113.5	10.72	-10.66666667	5.666666667
1777	59.29	312.93	113.67	8.24	-8.666666667	2
1778	59.33	312.67	113.73	14.41	-9	13.33333333
1779	59.36	312.4	114.13	8.68	-8.666666667	-4.333333333
1780	59.4	312.14	114	19.79	-9	20
1781	59.43	311.87	114.6	37.05	28	30
1782	59.46	312.71	115.5	9.91	9.666666667	5.666666667
1783	59.5	313	115.67	8.14	2.333333333	8.666666667
1784	59.53	313.07	115.93	4.79	-2.333333333	4.666666667
1785	59.56	313	116.07	17.95	-2.333333333	20
1786	59.6	312.93	116.67	5.99	-6.666666667	0
1787	59.63	312.73	116.67	17.19	-11	15.33333333
1788	59.66	312.4	117.13	8.68	-8.666666667	-4.333333333
1789	59.7	312.14	117	14.82	-15.66666667	-4.333333333
1790	59.73	311.67	116.87	24.06	2	26.66666667
1791	59.76	311.73	117.67	40.5	39.66666667	21.33333333
1792	59.8	312.92	118.31	23.88	19.33333333	18.33333333
1793	59.83	313.5	118.86	4.79	2.333333333	4.666666667
1794	59.86	313.57	119	5.08	-3.333333333	4.333333333
1795	59.9	313.47	119.13	6.32	-6.666666667	2.333333333
1796	59.93	313.27	119.2	12.51	1.333333333	14
1797	59.96	313.31	119.62	13.68	-14.66666667	3.666666667
1798	60	312.87	119.73	13.59	-12.33333333	9
1799	60.03	312.5	120	7.38	-6.333333333	-5
1800	60.06	312.31	119.85	10.31	-10.33333333	5
1801	60.1	312	120	4.28	0	4.666666667
1802	60.13	312	120.14	15.58	-16.66666667	5
1803	60.16	311.5	120.29	13.88	-14.66666667	5
1804	60.2	311.06	120.44	15.95	-16.33333333	6.666666667
1805	60.23	310.57	120.64	53.48	56.66666667	18.66666667
1806	60.26	312.27	121.2	12.83	14	-1.666666667
1807	60.3	312.69	121.15	6.05	-3	6
1808	60.33	312.6	121.33	12.55	-7.333333333	12
1809	60.36	312.38	121.69	3.26	-2.333333333	2.666666667
1810	60.4	312.31	121.77	8.5	-5.666666667	7.666666667
1811	60.43	312.14	122	4.79	-4.666666667	2.333333333
1812	60.46	312	122.07	7.34	-7.666666667	2.666666667
1813	60.5	311.77	122.15	8.98	-9	4.666666667
1814	60.53	311.5	122.29	8.83	-2.333333333	9.333333333
1815	60.56	311.43	122.57	41.7	42	19.33333333
1816	60.6	312.69	123.15	15.28	17	1.666666667
1817	60.63	313.2	123.2	14.31	10	12.33333333
1818	60.66	313.5	123.57	2.14	0	2.333333333
1819	60.7	313.5	123.64	13.71	-12	9.666666667
1820	60.73	313.14	123.93	3.03	-2.333333333	2.333333333
1821	60.76	313.07	124	57.95	57.66666667	29
1822	60.8	314.8	124.87	26.05	29	2
1823	60.83	315.67	124.93	4.97	-3.666666667	4.333333333
1824	60.86	315.56	125.06	10.97	12.33333333	0.333333333
1825	60.9	315.93	125.07	13.71	-12	9.666666667
1826	60.93	315.57	125.36	4.28	0	4.666666667
1827	60.96	315.57	125.5	4.79	-2.333333333	4.666666667
1828	61	315.5	125.64	8.36	-5.666666667	7.666666667
1829	61.03	315.33	125.87	4	-4.333333333	0
1830	61.06	315.2	125.87	47.49	51	13.33333333
1831	61.1	316.73	126.27	21.39	23.33333333	5.333333333
1832	61.13	317.43	126.43	4.79	2.333333333	4.666666667
1833	61.16	317.5	126.57	0	0	0
1834	61.2	317.5	126.57	2.14	0	2.333333333
1835	61.23	317.5	126.64	4.28	0	5
1836	61.26	317.5	126.79	8.27	-7.666666667	4.666666667
1837	61.3	317.27	126.93	2.83	-2.333333333	-2
1838	61.33	317.2	126.87	8.58	-6.666666667	6.666666667
1839	61.36	317	127.07	15.14	-16.66666667	-2.333333333
1840	61.4	316.5	127	8.54	3.333333333	9
1841	61.43	316.6	127.27	25.8	27.66666667	7.666666667
1842	61.46	317.43	127.5	23.14	25.66666667	-1
1843	61.5	318.2	127.47	6.08	-6.666666667	1
1844	61.53	318	127.5	9	7.666666667	6.333333333
1845	61.56	318.23	127.69	2.31	0	2.666666667
1846	61.6	318.23	127.77	13.24	-14.33333333	3.333333333
1847	61.63	317.8	127.87	2	0	2
1848	61.66	317.8	127.93	21.92	-24.33333333	2.333333333
1849	61.7	317.07	128	16.72	14.33333333	12
1850	61.73	317.5	128.36	38.99	39	19
1851	61.76	318.67	128.93	12.29	13.33333333	2.333333333
1852	61.8	319.07	129	9.88	8.666666667	6.666666667
1853	61.83	319.33	129.2	15.82	-4	17
1854	61.86	319.21	129.71	10.43	-11.33333333	0.666666667
1855	61.9	318.87	129.73	8.87	-10	-0.666666667
1856	61.93	318.57	129.71	3.03	-2.333333333	2.666666667
1857	61.96	318.5	129.79	3.86	-3.333333333	2.666666667
1858	62	318.4	129.87	12.64	-13.33333333	4.333333333
1859	62.03	318	130	14.41	9	13.33333333
1860	62.06	318.27	130.4	50.94	53	20
1861	62.1	319.86	131	8.28	9	0
1862	62.13	320.13	131	6.55	6	4.333333333
1863	62.16	320.31	131.13	8.62	-5.666666667	7.666666667
1864	62.2	320.14	131.36	4.28	-4.666666667	0
1865	62.23	320	131.36	14.36	-14.33333333	7
1866	62.26	319.57	131.57	4.79	-2.333333333	4.666666667
1867	62.3	319.5	131.71	2.14	-2.333333333	0
1868	62.33	319.43	131.71	13.71	-12	9.666666667
1869	62.36	319.07	132	44.13	38	31
1870	62.4	320.21	132.93	19.74	21.66666667	4.666666667
1871	62.43	320.86	133.07	11.53	-5	12
1872	62.46	320.71	133.43	7.58	3	8
1873	62.5	320.8	133.67	4	-4.333333333	0
1874	62.53	320.67	133.67	16.11	-9	15.33333333
1875	62.57	320.4	134.13	2	-2.333333333	0
1876	62.6	320.33	134.13	10.76	-11	-4.333333333
1877	62.63	320	134	18.95	-20	6.666666667
1878	62.67	319.4	134.2	10.36	5.666666667	10
1879	62.7	319.57	134.5	43.92	35.66666667	33.33333333
1880	62.73	320.64	135.5	21.41	19	14.33333333
1881	62.77	321.21	135.93	2.14	0	2.333333333
1882	62.8	321.21	136	6.98	4	6.666666667
1883	62.83	321.33	136.2	8.15	-6.666666667	6
1884	62.87	321.13	136.38	14.7	2.666666667	16
1885	62.9	321.21	136.86	41.23	36.66666667	27.66666667
1886	62.93	322.31	137.69	31.8	29.66666667	19.33333333
1887	62.97	323.2	138.27	2	0	2
1888	63	323.2	138.33	18.02	3	20
1889	63.03	323.29	138.93	7.03	3.666666667	6.666666667
1890	63.07	323.4	139.13	5.99	-6.666666667	0
1891	63.1	323.2	139.13	5.98	-4.333333333	5.333333333
1892	63.13	323.07	139.29	16.3	-16.66666667	7
1893	63.17	322.57	139.5	1.52	-1.333333333	-1
1894	63.2	322.53	139.47	21.24	15.66666667	17.66666667
1895	63.23	323	140	45.47	43.66666667	25.66666667
1896	63.27	324.31	140.77	9	6.333333333	7.666666667
1897	63.3	324.5	141	0	0	0
1898	63.33	324.5	141	8.83	2.333333333	9.666666667
1899	63.37	324.57	141.29	3.53	1	3.666666667
1900	63.4	324.6	141.4	12.39	-9.666666667	9.666666667
1901	63.43	324.31	141.69	8.63	-5.666666667	8
1902	63.47	324.14	141.93	8.48	-9	-2
1903	63.5	323.87	141.87	15.6	13.33333333	11
1904	63.53	324.27	142.2	44.06	41	26.66666667
1905	63.57	325.5	143	17.26	16.66666667	9.666666667
1906	63.6	326	143.29	4.79	2.333333333	4.666666667
1907	63.63	326.07	143.43	12.71	-6.666666667	12.33333333
1908	63.67	325.87	143.8	0	0	0
1909	63.7	325.87	143.8	10.69	-10	6.666666667
1910	63.73	325.57	144	5.08	-3.333333333	4.333333333
1911	63.77	325.47	144.13	5.99	-6.666666667	0
1912	63.8	325.27	144.13	4.47	-2.333333333	4.666666667
1913	63.83	325.2	144.27	2	0	2
1914	63.87	325.2	144.33	18.85	-21	1
1915	63.9	324.57	144.36	11.15	-12.33333333	-1
1916	63.93	324.2	144.33	9.12	-6.666666667	7.666666667
1917	63.97	324	144.56	9.31	-6.666666667	8
1918	64	323.8	144.8	39.65	40	18.66666667
1919	64.03	325	145.36	17.26	19	-2.333333333
1920	64.07	325.57	145.29	4.28	0	4.666666667
1921	64.1	325.57	145.43	17.26	-2.333333333	19
1922	64.13	325.5	146	0	0	0
1923	64.17	325.5	146	0	0	0
1924	64.2	325.5	146	8.05	-7.666666667	4.333333333
1925	64.23	325.27	146.13	8	-9	0.333333333
1926	64.27	325	146.14	15.58	-16.66666667	5
1927	64.3	324.5	146.29	3.03	2.333333333	2.333333333
1928	64.33	324.57	146.36	46.95	47.66666667	21.33333333
1929	64.37	326	147	12.15	13.33333333	2.333333333
1930	64.4	326.4	147.07	2	0	2
1931	64.43	326.4	147.13	15.6	13.33333333	11.33333333
1932	64.47	326.8	147.47	8.65	-7.666666667	5.666666667
1933	64.5	326.57	147.64	0	0	0
1934	64.53	326.57	147.64	10.28	-10	5.333333333
1935	64.57	326.27	147.8	4.47	-2.333333333	4.333333333
1936	64.6	326.2	147.93	6.32	-6.666666667	2.333333333
1937	64.63	326	148	24.41	21.33333333	16.66666667
1938	64.67	326.64	148.5	36.38	38.66666667	12.33333333
1939	64.7	327.8	148.87	9.52	8.666666667	-6
1940	64.73	328.06	148.69	15.89	12.66666667	12.33333333
1941	64.77	328.44	149.06	1.87	-2	0
1942	64.8	328.38	149.06	5.66	-6	2.333333333
1943	64.83	328.2	149.13	24.92	22	17
1944	64.87	328.86	149.64	23.53	25.33333333	7
1945	64.9	329.62	149.85	7.37	3	7.333333333
1946	64.93	329.71	150.07	2.14	0	2.333333333
1947	64.97	329.71	150.14	11.53	-4.666666667	12
1948	65	329.57	150.5	2.14	-2.333333333	0
1949	65.03	329.5	150.5	6.05	-4.666666667	4.666666667
1950	65.07	329.36	150.64	15.43	-5.333333333	16.33333333
1951	65.1	329.2	151.13	2	0	2.333333333
1952	65.13	329.2	151.2	7.2	-6.666666667	4.333333333
1953	65.17	329	151.33	10.19	-11	-2
1954	65.2	328.67	151.27	12.15	-13.33333333	-2.333333333
1955	65.23	328.27	151.2	4.47	-4.666666667	2.333333333
1956	65.27	328.13	151.27	12.79	-8.666666667	11
1957	65.3	327.87	151.6	12.02	-12.33333333	-5.333333333
1958	65.33	327.5	151.44	13.46	-14.33333333	4.333333333
1959	65.37	327.07	151.57	6.2	-6.666666667	1
1960	65.4	326.87	151.6	9.99	-6.666666667	9
1961	65.43	326.67	151.87	6.77	-5.666666667	-5.333333333
1962	65.47	326.5	151.71	21.14	-23.33333333	3
1963	65.5	325.8	151.8	9.35	-10	-3
1964	65.53	325.5	151.71	3.03	-2.333333333	2.666666667
1965	65.57	325.43	151.79	14.36	-14.33333333	7
1966	65.6	325	152	17.87	9	17.66666667
1967	65.63	325.27	152.53	34.02	28.66666667	24.66666667
1968	65.67	326.13	153.27	4	4.666666667	0
1969	65.7	326.27	153.27	9.12	-6.666666667	7.666666667
1970	65.73	326.07	153.5	6.49	-4.666666667	5.666666667
1971	65.77	325.93	153.67	7.2	-6.666666667	4.333333333
1972	65.8	325.73	153.8	9.21	-7.666666667	6.666666667
1973	65.84	325.5	154	4.19	-2	4.333333333
1974	65.87	325.44	154.13	9.12	-10.33333333	0
1975	65.9	325.13	154.13	19.4	-21	-4.333333333
1976	65.94	324.5	154	24.97	7.666666667	26.66666667
1977	65.97	324.73	154.8	40.99	31.33333333	33.33333333
1978	66	325.67	155.8	9.88	8.666666667	6.666666667
1979	66.04	325.93	156	10.81	4.666666667	11
1980	66.07	326.07	156.33	5.38	-2.333333333	5.666666667
1981	66.1	326	156.5	11.17	-11	5.666666667
1982	66.14	325.67	156.67	7.58	-5.666666667	6.333333333
1983	66.17	325.5	156.86	10.92	-12	2.333333333
1984	66.2	325.14	156.93	14.39	-15.66666667	-2
1985	66.24	324.67	156.87	6.4	-5.666666667	4.333333333
1986	66.27	324.5	157	6.75	-6.333333333	4.333333333
1987	66.3	324.31	157.13	16.3	-18	0.666666667
1988	66.34	323.77	157.15	13.08	-14.66666667	-0.666666667
1989	66.37	323.33	157.13	5.65	-4.333333333	4.666666667
1990	66.4	323.2	157.27	12.79	-11	8.666666667
1991	66.44	322.87	157.53	24.91	21	18
1992	66.47	323.5	158.07	23.15	21.33333333	14.33333333
1993	66.5	324.14	158.5	15.14	12	12
1994	66.54	324.5	158.86	6.34	-6.333333333	-3
1995	66.57	324.31	158.77	10.98	-1.333333333	12
1996	66.6	324.27	159.13	10.89	-11.33333333	-4.333333333
1997	66.64	323.93	159	12.84	-14.33333333	0
1998	66.67	323.5	159	7.8	-5.666666667	6.666666667
1999	66.7	323.33	159.2	11.04	-11	5.333333333
2000	66.74	323	159.36	11.53	-12	4.666666667
[truncated: 24,970 more rows]
