# Supplementary material for: Statistical Mechanics of Zooplankton
Source: PLoS One. 2015 Aug 13;10(8):e0135258. doi: 10.1371/journal.pone.0135258 (PMC4535848; doi:10.1371/journal.pone.0135258)
Supplement: S1 Data Files — Information on the file contents and the data format is contained. (ZIP) [file pone.0135258.s001.zip › raw data vibrio/exp30.txt]

1	0.03	93	232	6.09	0.18	-0.09
2	0.07	93.18	231.91	0	0	0
3	0.1	93.18	231.91	13.62	-0.45	0
4	0.13	92.73	231.91	0	0	0
5	0.17	92.73	231.91	0	0	0
6	0.2	92.73	231.91	0	0	0
7	0.23	92.73	231.91	10.27	0.1	-0.33
8	0.27	92.83	231.58	7.88	0.26	0.06
9	0.3	93.09	231.64	3.85	0.09	-0.09
10	0.33	93.18	231.55	0	0	0
11	0.37	93.18	231.55	0	0	0
12	0.4	93.18	231.55	0	0	0
13	0.43	93.18	231.55	2.72	0	0.09
14	0.47	93.18	231.64	12.48	-0.41	0.05
15	0.5	92.77	231.69	0	0	0
16	0.53	92.77	231.69	7.13	0.23	0.06
17	0.57	93	231.75	7.24	-0.18	0.16
18	0.6	92.82	231.91	12.37	0.41	0.01
19	0.63	93.23	231.92	1.53	-0.05	-0.01
20	0.67	93.18	231.91	0	0	0
21	0.7	93.18	231.91	0	0	0
22	0.73	93.18	231.91	6.09	-0.18	0.09
23	0.77	93	232	0	0	0
24	0.8	93	232	0	0	0
25	0.83	93	232	0	0	0
26	0.87	93	232	0	0	0
27	0.9	93	232	0	0	0
28	0.93	93	232	0	0	0
29	0.97	93	232	0	0	0
30	1	93	232	0	0	0
31	1.03	93	232	0	0	0
32	1.07	93	232	0	0	0
33	1.1	93	232	0	0	0
34	1.13	93	232	7.71	0.18	-0.18
35	1.17	93.18	231.82	5.45	0	-0.18
36	1.2	93.18	231.64	13.62	-0.45	0
37	1.23	92.73	231.64	5.89	0.19	-0.06
38	1.27	92.92	231.58	0	0	0
39	1.3	92.92	231.58	3.53	0.08	-0.08
40	1.33	93	231.5	5.62	0.18	0.05
41	1.37	93.18	231.55	6.68	0.22	-0.05
42	1.4	93.4	231.5	5.59	-0.13	0.14
43	1.43	93.27	231.64	5.45	0	0.18
44	1.47	93.27	231.82	0	0	0
45	1.5	93.27	231.82	43.5	-1.39	0.42
46	1.53	91.88	232.24	0	0	0
47	1.57	91.88	232.24	0	0	0
48	1.6	91.88	232.24	0	0	0
49	1.64	91.88	232.24	0	0	0
50	1.67	91.88	232.24	44.36	1.39	-0.51
51	1.7	93.27	231.73	2.72	0	0.09
52	1.74	93.27	231.82	0	0	0
53	1.77	93.27	231.82	16.57	-0.54	0.09
54	1.8	92.73	231.91	16.35	0.54	0
55	1.84	93.27	231.91	0	0	0
56	1.87	93.27	231.91	8.8	-0.27	-0.11
57	1.9	93	231.8	0	0	0
58	1.94	93	231.8	7.33	0.18	-0.16
59	1.97	93.18	231.64	6.11	0.15	-0.14
60	2	93.33	231.5	0	0	0
61	2.04	93.33	231.5	4.74	-0.15	0.05
62	2.07	93.18	231.55	0	0	0
63	2.1	93.18	231.55	0	0	0
64	2.14	93.18	231.55	0	0	0
65	2.17	93.18	231.55	14.67	-0.45	0.18
66	2.2	92.73	231.73	25.66	0.85	0.02
67	2.24	93.58	231.75	25.66	-0.85	-0.02
68	2.27	92.73	231.73	0	0	0
69	2.3	92.73	231.73	16.57	0.54	-0.09
70	2.34	93.27	231.64	16.57	-0.54	0.09
71	2.37	92.73	231.73	25.66	0.85	0.02
72	2.4	93.58	231.75	17.77	-0.58	0.11
73	2.44	93	231.86	7.4	-0.23	-0.09
74	2.47	92.77	231.77	0	0	0
75	2.5	92.77	231.77	9.43	0.31	-0.02
76	2.54	93.08	231.75	0	0	0
77	2.57	93.08	231.75	0	0	0
78	2.6	93.08	231.75	0	0	0
79	2.64	93.08	231.75	5.58	-0.08	0.17
80	2.67	93	231.92	2.5	0	0.08
81	2.7	93	232	0	0	0
82	2.74	93	232	0	0	0
83	2.77	93	232	0	0	0
84	2.8	93	232	0	0	0
85	2.84	93	232	0	0	0
86	2.87	93	232	0	0	0
87	2.9	93	232	0	0	0
88	2.94	93	232	0	0	0
89	2.97	93	232	0	0	0
90	3	93	232	0	0	0
91	3.04	93	232	0	0	0
92	3.07	93	232	0	0	0
93	3.1	93	232	7.29	-0.23	0.08
94	3.14	92.77	232.08	12.16	-0.41	0.01
95	3.17	92.36	232.09	19.26	0.64	-0.09
96	3.2	93	232	6.09	0.18	0.09
97	3.24	93.18	232.09	0	0	0
98	3.27	93.18	232.09	0	0	0
99	3.3	93.18	232.09	2.72	0.09	0
100	3.34	93.27	232.09	20.78	-0.69	0.08
101	3.37	92.58	232.17	20.78	0.69	-0.08
102	3.4	93.27	232.09	0	0	0
103	3.44	93.27	232.09	20.78	-0.69	0.08
104	3.47	92.58	232.17	0	0	0
105	3.5	92.58	232.17	0	0	0
106	3.54	92.58	232.17	0	0	0
107	3.57	92.58	232.17	0	0	0
108	3.6	92.58	232.17	0	0	0
109	3.64	92.58	232.17	6.19	0.19	-0.09
110	3.67	92.77	232.08	12.37	0.41	0.01
111	3.7	93.18	232.09	12.37	-0.41	-0.01
112	3.74	92.77	232.08	6.19	-0.19	0.09
113	3.77	92.58	232.17	18.08	0.6	-0.08
114	3.8	93.18	232.09	4.96	-0.11	0.12
115	3.84	93.07	232.21	9.95	-0.3	-0.13
116	3.87	92.77	232.08	24.55	0.81	0.09
117	3.9	93.58	232.17	24.55	-0.81	-0.09
118	3.94	92.77	232.08	5.17	0.15	0.09
119	3.97	92.92	232.17	0	0	0
120	4	92.92	232.17	0	0	0
121	4.04	92.92	232.17	0	0	0
122	4.07	92.92	232.17	0	0	0
123	4.1	92.92	232.17	0	0	0
124	4.14	92.92	232.17	0	0	0
125	4.17	92.92	232.17	0	0	0
126	4.2	92.92	232.17	5.17	-0.15	-0.09
127	4.24	92.77	232.08	0	0	0
128	4.27	92.77	232.08	9.69	0.31	-0.08
129	4.3	93.08	232	2.5	-0.08	0
130	4.34	93	232	7.29	-0.23	0.08
131	4.37	92.77	232.08	7.29	0.23	-0.08
132	4.4	93	232	7.29	-0.23	0.08
133	4.44	92.77	232.08	9.69	0.31	-0.08
134	4.47	93.08	232	0	0	0
135	4.5	93.08	232	0	0	0
136	4.54	93.08	232	0	0	0
137	4.57	93.08	232	0	0	0
138	4.6	93.08	232	11.86	-0.37	-0.14
139	4.64	92.71	231.86	0	0	0
140	4.67	92.71	231.86	26.04	0.86	0.14
141	4.7	93.57	232	14.63	-0.49	0
142	4.74	93.08	232	0	0	0
143	4.77	93.08	232	0	0	0
144	4.8	93.08	232	0	0	0
145	4.84	93.08	232	0	0	0
146	4.87	93.08	232	0	0	0
147	4.91	93.08	232	0	0	0
148	4.94	93.08	232	0	0	0
149	4.97	93.08	232	0	0	0
150	5.01	93.08	232	7.11	0.23	0.08
151	5.04	93.31	232.08	2.31	-0.08	0
152	5.07	93.23	232.08	4.61	0	-0.16
153	5.11	93.23	231.92	0	0	0
154	5.14	93.23	231.92	4.42	-0.15	0
155	5.17	93.08	231.92	0	0	0
156	5.21	93.08	231.92	2.5	-0.08	0
157	5.24	93	231.92	2.5	0	0.08
158	5.27	93	232	8.31	-0.23	-0.15
159	5.31	92.77	231.85	0	0	0
160	5.34	92.77	231.85	0	0	0
161	5.37	92.77	231.85	0	0	0
162	5.41	92.77	231.85	7.23	0.23	0.07
163	5.44	93	231.92	0	0	0
164	5.47	93	231.92	0	0	0
165	5.51	93	231.92	7.23	-0.23	-0.07
166	5.54	92.77	231.85	0	0	0
167	5.57	92.77	231.85	7.23	0.23	0.07
168	5.61	93	231.92	2.5	0.08	0
169	5.64	93.08	231.92	7.17	0.23	0.08
170	5.67	93.31	232	17.56	-0.54	-0.23
171	5.71	92.77	231.77	0	0	0
172	5.74	92.77	231.77	0	0	0
173	5.77	92.77	231.77	7.18	0.23	0.06
174	5.81	93	231.83	0	0	0
175	5.84	93	231.83	0	0	0
176	5.87	93	231.83	2.5	0	0.09
177	5.91	93	231.92	2.5	0	-0.09
178	5.94	93	231.83	0	0	0
179	5.97	93	231.83	0	0	0
180	6.01	93	231.83	0	0	0
181	6.04	93	231.83	2.5	0	0.09
182	6.07	93	231.92	12.73	-0.42	0.08
183	6.11	92.58	232	5.57	0.19	0
184	6.14	92.77	232	0	0	0
185	6.17	92.77	232	0	0	0
186	6.21	92.77	232	0	0	0
187	6.24	92.77	232	0	0	0
188	6.27	92.77	232	4.61	0	-0.15
189	6.31	92.77	231.85	0	0	0
190	6.34	92.77	231.85	2.31	0	-0.08
191	6.37	92.77	231.77	2.31	0	0.08
192	6.41	92.77	231.85	0	0	0
193	6.44	92.77	231.85	0	0	0
194	6.47	92.77	231.85	6.93	0.23	-0.02
195	6.51	93	231.83	2.5	0	0.09
196	6.54	93	231.92	0	0	0
197	6.57	93	231.92	0	0	0
198	6.61	93	231.92	0	0	0
199	6.64	93	231.92	0	0	0
200	6.67	93	231.92	0	0	0
201	6.71	93	231.92	0	0	0
202	6.74	93	231.92	7.35	0.23	0.08
203	6.77	93.23	232	7.35	-0.23	-0.08
204	6.81	93	231.92	0	0	0
205	6.84	93	231.92	0	0	0
206	6.87	93	231.92	0	0	0
207	6.91	93	231.92	2.5	0	-0.09
208	6.94	93	231.83	0	0	0
209	6.97	93	231.83	8.53	0.23	0.17
210	7.01	93.23	232	8.53	-0.23	-0.17
211	7.04	93	231.83	9.61	0.31	0.09
212	7.07	93.31	231.92	2.31	-0.08	0
213	7.11	93.23	231.92	7.42	-0.23	-0.09
214	7.14	93	231.83	0	0	0
215	7.17	93	231.83	0	0	0
216	7.21	93	231.83	9.45	-0.18	0.26
217	7.24	92.82	232.09	7.4	-0.24	0.08
218	7.27	92.58	232.17	10.45	0.24	-0.26
219	7.31	92.82	231.91	10.45	-0.24	0.26
220	7.34	92.58	232.17	6.19	0.19	-0.09
221	7.37	92.77	232.08	0	0	0
222	7.41	92.77	232.08	0	0	0
223	7.44	92.77	232.08	5.24	0.05	-0.17
224	7.47	92.82	231.91	0	0	0
225	7.51	92.82	231.91	0	0	0
226	7.54	92.82	231.91	0	0	0
227	7.57	92.82	231.91	7.04	-0.24	0.01
228	7.61	92.58	231.92	0	0	0
229	7.64	92.58	231.92	7.63	0.24	-0.1
230	7.67	92.82	231.82	0	0	0
231	7.71	92.82	231.82	4.7	-0.04	-0.15
232	7.74	92.78	231.67	6.66	-0.18	0.13
233	7.77	92.6	231.8	0	0	0
234	7.81	92.6	231.8	0	0	0
235	7.84	92.6	231.8	0	0	0
236	7.87	92.6	231.8	0	0	0
237	7.91	92.6	231.8	0	0	0
238	7.94	92.6	231.8	7.31	0.22	0.11
239	7.97	92.82	231.91	7.24	0.18	-0.16
240	8.01	93	231.75	2.5	0.08	0
241	8.04	93.08	231.75	0	0	0
242	8.08	93.08	231.75	0	0	0
243	8.11	93.08	231.75	0	0	0
244	8.14	93.08	231.75	9.06	0.28	-0.11
245	8.18	93.36	231.64	10.27	-0.28	0.19
246	8.21	93.08	231.83	0	0	0
247	8.24	93.08	231.83	3.53	-0.08	0.09
248	8.28	93	231.92	9.7	0.27	0.17
249	8.31	93.27	232.09	8.62	-0.27	-0.09
250	8.34	93	232	11.99	-0.4	0
251	8.38	92.6	232	10.72	0.32	0.17
252	8.41	92.92	232.17	18.18	0.58	-0.17
253	8.44	93.5	232	0	0	0
254	8.48	93.5	232	20.61	-0.68	0.09
255	8.51	92.82	232.09	0	0	0
256	8.54	92.82	232.09	20.61	0.68	-0.09
257	8.58	93.5	232	0	0	0
258	8.61	93.5	232	14.98	-0.5	0
259	8.64	93	232	0	0	0
260	8.68	93	232	0	0	0
261	8.71	93	232	0	0	0
262	8.74	93	232	0	0	0
263	8.78	93	232	0	0	0
264	8.81	93	232	0	0	0
265	8.84	93	232	0	0	0
266	8.88	93	232	0	0	0
267	8.91	93	232	5.58	0.08	-0.17
268	8.94	93.08	231.83	0	0	0
269	8.98	93.08	231.83	0	0	0
270	9.01	93.08	231.83	0	0	0
271	9.04	93.08	231.83	0	0	0
272	9.08	93.08	231.83	0	0	0
273	9.11	93.08	231.83	11.61	0.3	0.25
274	9.14	93.38	232.08	4.61	0	-0.16
275	9.18	93.38	231.92	11.84	-0.38	-0.09
276	9.21	93	231.83	14.98	0.5	0
277	9.24	93.5	231.83	8.51	-0.27	0.09
278	9.28	93.23	231.92	12.15	-0.31	-0.25
279	9.31	92.92	231.67	5.58	0.08	0.16
280	9.34	93	231.83	0	0	0
281	9.38	93	231.83	0	0	0
282	9.41	93	231.83	0	0	0
283	9.44	93	231.83	7.18	-0.23	-0.06
284	9.48	92.77	231.77	7.18	0.23	0.06
285	9.51	93	231.83	7.18	-0.23	-0.06
286	9.54	92.77	231.77	7.18	0.23	0.06
287	9.58	93	231.83	0	0	0
288	9.61	93	231.83	0	0	0
289	9.64	93	231.83	0	0	0
290	9.68	93	231.83	0	0	0
291	9.71	93	231.83	0	0	0
292	9.74	93	231.83	0	0	0
293	9.78	93	231.83	9.61	0.31	0.09
294	9.81	93.31	231.92	9.22	-0.31	0
295	9.84	93	231.92	0	0	0
296	9.88	93	231.92	2.5	0	-0.09
297	9.91	93	231.83	0	0	0
298	9.94	93	231.83	0	0	0
299	9.98	93	231.83	21.17	0.67	0.24
300	10.01	93.67	232.07	6.32	0.06	-0.2
301	10.04	93.73	231.87	24.06	-0.8	-0.07
302	10.08	92.93	231.8	7.05	-0.22	-0.09
303	10.11	92.71	231.71	7.05	0.22	0.09
304	10.14	92.93	231.8	24.14	0.74	0.33
305	10.18	93.67	232.13	19.66	-0.59	-0.3
306	10.21	93.08	231.83	7.24	0.23	0.09
307	10.24	93.31	231.92	2.31	0	0.08
308	10.28	93.31	232	10.94	0.36	0.07
309	10.31	93.67	232.07	2.12	-0.03	-0.07
310	10.34	93.64	232	19.9	-0.64	-0.17
311	10.38	93	231.83	8.53	0.23	0.17
312	10.41	93.23	232	0	0	0
313	10.44	93.23	232	0	0	0
314	10.48	93.23	232	0	0	0
315	10.51	93.23	232	0	0	0
316	10.54	93.23	232	0	0	0
317	10.58	93.23	232	0	0	0
318	10.61	93.23	232	0	0	0
319	10.64	93.23	232	0	0	0
320	10.68	93.23	232	0	0	0
321	10.71	93.23	232	0	0	0
322	10.74	93.23	232	0	0	0
323	10.78	93.23	232	8.45	0.27	-0.08
324	10.81	93.5	231.92	15.49	-0.5	-0.13
325	10.84	93	231.79	22.11	0.73	0.12
326	10.88	93.73	231.91	19.66	-0.66	0.02
327	10.91	93.07	231.93	16.94	0.57	-0.02
328	10.94	93.64	231.91	19.13	-0.64	-0.05
329	10.98	93	231.86	7.19	0.23	0.06
330	11.01	93.23	231.92	7.19	-0.23	-0.06
331	11.04	93	231.86	0	0	0
332	11.08	93	231.86	12.51	0.42	-0.03
333	11.11	93.42	231.83	6.19	-0.19	0.09
334	11.14	93.23	231.92	6.19	0.19	-0.09
335	11.18	93.42	231.83	6.19	-0.19	0.09
336	11.21	93.23	231.92	6.19	0.19	-0.09
337	11.25	93.42	231.83	8.11	-0.27	-0.06
338	11.28	93.15	231.77	0	0	0
339	11.31	93.15	231.77	10.39	0.35	-0.02
340	11.35	93.5	231.75	17.66	-0.58	-0.08
341	11.38	92.92	231.67	6.23	0.08	0.19
342	11.41	93	231.86	17.26	0.57	0.07
343	11.45	93.57	231.93	17.26	-0.57	-0.07
344	11.48	93	231.86	4.07	0.08	-0.11
345	11.51	93.08	231.75	5.28	0.15	0.1
346	11.55	93.23	231.85	0	0	0
347	11.58	93.23	231.85	7.49	-0.23	-0.1
348	11.61	93	231.75	8.64	0.23	0.17
349	11.65	93.23	231.92	7.42	-0.23	-0.09
350	11.68	93	231.83	0	0	0
351	11.71	93	231.83	5.58	0.08	0.17
352	11.75	93.08	232	0	0	0
353	11.78	93.08	232	0	0	0
354	11.81	93.08	232	8.4	-0.26	-0.09
355	11.85	92.82	231.91	0	0	0
356	11.88	92.82	231.91	7.56	-0.25	-0.05
357	11.91	92.57	231.86	6.49	0.2	-0.09
358	11.95	92.77	231.77	0	0	0
359	11.98	92.77	231.77	0	0	0
360	12.01	92.77	231.77	0	0	0
361	12.05	92.77	231.77	0	0	0
362	12.08	92.77	231.77	0	0	0
363	12.11	92.77	231.77	0	0	0
364	12.15	92.77	231.77	6.94	0.23	-0.02
365	12.18	93	231.75	0	0	0
366	12.21	93	231.75	2.5	0	0.08
367	12.25	93	231.83	0	0	0
368	12.28	93	231.83	7.42	0.23	0.09
369	12.31	93.23	231.92	7.42	-0.23	-0.09
370	12.35	93	231.83	0	0	0
371	12.38	93	231.83	0	0	0
372	12.41	93	231.83	2.5	0	-0.08
373	12.45	93	231.75	7.13	-0.23	-0.06
374	12.48	92.77	231.69	0	0	0
375	12.51	92.77	231.69	11.53	0.38	0
376	12.55	93.15	231.69	11.53	-0.38	0
377	12.58	92.77	231.69	5.49	0.15	-0.11
378	12.61	92.92	231.58	7.9	0.08	0.25
379	12.65	93	231.83	0	0	0
380	12.68	93	231.83	0	0	0
381	12.71	93	231.83	0	0	0
382	12.75	93	231.83	0	0	0
383	12.78	93	231.83	7.42	0.23	0.09
384	12.81	93.23	231.92	0	0	0
385	12.85	93.23	231.92	13.83	-0.46	0
386	12.88	92.77	231.92	13.83	0.46	0
387	12.91	93.23	231.92	8.64	-0.23	-0.17
388	12.95	93	231.75	2.5	0	0.08
389	12.98	93	231.83	9.61	0.31	0.09
390	13.01	93.31	231.92	9.61	-0.31	-0.09
391	13.05	93	231.83	9.23	0.31	0.02
392	13.08	93.31	231.85	7.33	-0.13	-0.21
393	13.11	93.18	231.64	0	0	0
394	13.15	93.18	231.64	0	0	0
395	13.18	93.18	231.64	0	0	0
396	13.21	93.18	231.64	0	0	0
397	13.25	93.18	231.64	0	0	0
398	13.28	93.18	231.64	0	0	0
399	13.31	93.18	231.64	0	0	0
400	13.35	93.18	231.64	0	0	0
401	13.38	93.18	231.64	0	0	0
402	13.41	93.18	231.64	0	0	0
403	13.45	93.18	231.64	12.99	-0.41	0.13
404	13.48	92.77	231.77	20.69	-0.67	-0.17
405	13.51	92.1	231.6	24.56	0.82	0.07
406	13.55	92.92	231.67	9.15	0.26	0.15
407	13.58	93.18	231.82	5.47	-0.18	0.01
408	13.61	93	231.83	2.5	0	0.09
409	13.65	93	231.92	2.79	0.07	-0.06
410	13.68	93.07	231.86	9.43	-0.3	-0.09
411	13.71	92.77	231.77	7.18	0.23	0.06
412	13.75	93	231.83	7.18	-0.23	-0.06
413	13.78	92.77	231.77	2.31	-0.08	0
414	13.81	92.69	231.77	2.31	0.08	0
415	13.85	92.77	231.77	9.43	0.3	0.09
416	13.88	93.07	231.86	9.43	-0.3	-0.09
417	13.91	92.77	231.77	9.43	0.3	0.09
418	13.95	93.07	231.86	9.43	-0.3	-0.09
419	13.98	92.77	231.77	17.56	0.54	0.23
420	14.01	93.31	232	17.56	-0.54	-0.23
421	14.05	92.77	231.77	9.43	0.3	0.09
422	14.08	93.07	231.86	9.43	-0.3	-0.09
423	14.11	92.77	231.77	9.43	0.3	0.09
424	14.15	93.07	231.86	0	0	0
425	14.18	93.07	231.86	0	0	0
426	14.21	93.07	231.86	0	0	0
427	14.25	93.07	231.86	9.43	-0.3	-0.09
428	14.28	92.77	231.77	9.43	0.3	0.09
429	14.31	93.07	231.86	0	0	0
430	14.35	93.07	231.86	3.03	-0.07	-0.07
431	14.38	93	231.79	6.93	0.23	-0.02
432	14.41	93.23	231.77	5.45	-0.16	0.09
433	14.45	93.07	231.86	0.8	0.01	-0.03
434	14.48	93.08	231.83	2.5	0	-0.08
435	14.52	93.08	231.75	3.53	-0.08	0.08
436	14.55	93	231.83	0	0	0
437	14.58	93	231.83	6.31	-0.18	-0.1
438	14.62	92.82	231.73	6.31	0.18	0.1
439	14.65	93	231.83	6.31	-0.18	-0.1
440	14.68	92.82	231.73	15.1	0.49	0.12
441	14.72	93.31	231.85	6.73	-0.23	-0.02
442	14.75	93.08	231.83	4.44	0.15	0.02
443	14.78	93.23	231.85	14.02	-0.46	-0.08
444	14.82	92.77	231.77	2.31	0	-0.08
445	14.85	92.77	231.69	0	0	0
446	14.88	92.77	231.69	7.13	0.23	0.06
447	14.92	93	231.75	13.24	-0.43	0.11
448	14.95	92.57	231.86	7.72	0.2	-0.17
449	14.98	92.77	231.69	7.13	0.23	0.06
450	15.02	93	231.75	2.5	0	0.08
451	15.05	93	231.83	2.5	0	-0.08
452	15.08	93	231.75	0	0	0
453	15.12	93	231.75	0	0	0
454	15.15	93	231.75	7.49	-0.23	0.1
455	15.18	92.77	231.85	7.49	0.23	-0.1
456	15.22	93	231.75	3.53	0.08	0.08
457	15.25	93.08	231.83	3.53	-0.08	-0.08
458	15.28	93	231.75	0	0	0
459	15.32	93	231.75	8.64	0.23	0.17
460	15.35	93.23	231.92	0	0	0
461	15.38	93.23	231.92	0	0	0
462	15.42	93.23	231.92	8.68	0.04	-0.28
463	15.45	93.27	231.64	8.68	-0.04	0.28
464	15.48	93.23	231.92	2.31	0.08	0
465	15.52	93.31	231.92	0	0	0
466	15.55	93.31	231.92	9.61	-0.31	-0.09
467	15.58	93	231.83	0	0	0
468	15.62	93	231.83	2.5	0	-0.08
469	15.65	93	231.75	2.5	0	0.08
470	15.68	93	231.83	2.5	0	-0.08
471	15.72	93	231.75	0	0	0
472	15.75	93	231.75	0	0	0
473	15.78	93	231.75	0	0	0
474	15.82	93	231.75	2.5	0	0.08
475	15.85	93	231.83	2.5	0	-0.08
476	15.88	93	231.75	0	0	0
477	15.92	93	231.75	0	0	0
478	15.95	93	231.75	0	0	0
479	15.98	93	231.75	9.66	0.31	0.1
480	16.02	93.31	231.85	6.37	-0.04	-0.21
481	16.05	93.27	231.64	6.62	-0.19	0.11
482	16.08	93.08	231.75	6.62	0.19	-0.11
483	16.12	93.27	231.64	2.72	-0.09	0
484	16.15	93.18	231.64	6.46	0.05	0.21
485	16.18	93.23	231.85	8.57	0.27	-0.1
486	16.22	93.5	231.75	20.98	-0.68	0.16
487	16.25	92.82	231.91	12.18	0.36	-0.18
488	16.28	93.18	231.73	0	0	0
489	16.32	93.18	231.73	0	0	0
490	16.35	93.18	231.73	7.87	-0.18	0.19
491	16.38	93	231.92	2.5	0	-0.09
492	16.42	93	231.83	5.47	0.18	-0.01
493	16.45	93.18	231.82	5.47	-0.18	0.01
494	16.48	93	231.83	0	0	0
495	16.52	93	231.83	2.5	0.08	0
496	16.55	93.08	231.83	2.5	-0.08	0
497	16.58	93	231.83	0	0	0
498	16.62	93	231.83	8.19	0.27	-0.01
499	16.65	93.27	231.82	20.67	-0.69	0.01
500	16.68	92.58	231.83	5.89	0.19	-0.06
501	16.72	92.77	231.77	2.31	0.08	0
502	16.75	92.85	231.77	5.31	0.15	0.09
503	16.78	93	231.86	5.31	-0.15	-0.09
504	16.82	92.85	231.77	2.31	-0.08	0
505	16.85	92.77	231.77	1.78	-0.04	-0.04
506	16.88	92.73	231.73	20.82	0.6	0.34
507	16.92	93.33	232.07	25.93	-0.83	-0.24
508	16.95	92.5	231.83	14.98	0.5	0
509	16.98	93	231.83	6.31	0.18	-0.1
510	17.02	93.18	231.73	10.14	-0.33	0.04
511	17.05	92.85	231.77	0	0	0
512	17.08	92.85	231.77	11.75	0.38	0.08
513	17.12	93.23	231.85	14.58	-0.46	-0.16
514	17.15	92.77	231.69	0	0	0
515	17.18	92.77	231.69	9.78	0.32	-0.05
516	17.22	93.09	231.64	9.56	0.14	0.28
517	17.25	93.23	231.92	7.42	-0.23	-0.09
518	17.28	93	231.83	2.5	0.08	0
519	17.32	93.08	231.83	2.5	-0.08	0
520	17.35	93	231.83	0	0	0
521	17.38	93	231.83	0	0	0
522	17.42	93	231.83	0	0	0
523	17.45	93	231.83	0	0	0
524	17.48	93	231.83	0	0	0
525	17.52	93	231.83	6.31	0.18	-0.1
526	17.55	93.18	231.73	7.07	0.24	0.02
527	17.58	93.42	231.75	2.5	0	0.08
528	17.62	93.42	231.83	15.79	-0.5	-0.16
529	17.65	92.92	231.67	8.15	0.26	0.06
530	17.69	93.18	231.73	12.43	-0.41	0.04
531	17.72	92.77	231.77	12.43	0.41	-0.04
532	17.75	93.18	231.73	0	0	0
533	17.79	93.18	231.73	2.72	0	-0.09
534	17.82	93.18	231.64	8.03	-0.18	0.19
535	17.85	93	231.83	6.93	0.23	0.02
536	17.89	93.23	231.85	6.93	-0.23	-0.02
537	17.92	93	231.83	4.99	0	0.17
538	17.95	93	232	7.29	-0.23	-0.08
539	17.99	92.77	231.92	14.02	0.46	-0.07
540	18.02	93.23	231.85	0	0	0
541	18.05	93.23	231.85	12.87	-0.41	-0.12
542	18.09	92.82	231.73	13.69	0.41	0.19
543	18.12	93.23	231.92	2.31	0	-0.07
544	18.15	93.23	231.85	2.31	0	0.07
545	18.19	93.23	231.92	7.29	-0.23	0.08
546	18.22	93	232	7.49	0	-0.25
547	18.25	93	231.75	7.49	0	0.25
548	18.29	93	232	8.31	0.23	-0.15
549	18.32	93.23	231.85	8.31	-0.23	0.15
550	18.35	93	232	4.99	0	-0.17
551	18.39	93	231.83	2.5	0.08	0
552	18.42	93.08	231.83	6.6	0.1	-0.19
553	18.45	93.18	231.64	8.03	-0.18	0.19
554	18.49	93	231.83	0	0	0
555	18.52	93	231.83	6.31	0.18	-0.1
556	18.55	93.18	231.73	6.05	0.05	0.19
557	18.59	93.23	231.92	6.05	-0.05	-0.19
558	18.62	93.18	231.73	2.72	0	-0.09
559	18.65	93.18	231.64	7.82	0.24	0.11
560	18.69	93.42	231.75	5.6	-0.19	0.02
561	18.72	93.23	231.77	2.31	-0.08	0
562	18.75	93.15	231.77	0	0	0
563	18.79	93.15	231.77	0	0	0
564	18.82	93.15	231.77	10.39	0.35	-0.02
565	18.85	93.5	231.75	14.98	-0.5	0
566	18.89	93	231.75	5.49	0.18	-0.02
567	18.92	93.18	231.73	9.56	0.32	0.02
568	18.95	93.5	231.75	9.59	-0.27	0.17
569	18.99	93.23	231.92	9.59	0.27	-0.17
570	19.02	93.5	231.75	6.44	-0.19	0.1
571	19.05	93.31	231.85	7.09	-0.24	0.01
572	19.09	93.07	231.86	9.43	-0.3	-0.09
573	19.12	92.77	231.77	21.91	0.73	-0.02
574	19.15	93.5	231.75	17.66	-0.58	-0.08
575	19.19	92.92	231.67	8	0.26	-0.03
576	19.22	93.18	231.64	6.46	0.05	0.21
577	19.25	93.23	231.85	14.58	-0.46	-0.16
578	19.29	92.77	231.69	7.46	0.23	0.1
579	19.32	93	231.79	7.46	-0.23	-0.1
580	19.35	92.77	231.69	15.46	0.46	0.23
581	19.39	93.23	231.92	15.46	-0.46	-0.23
582	19.42	92.77	231.69	0	0	0
583	19.45	92.77	231.69	5.49	0.15	-0.11
584	19.49	92.92	231.58	0	0	0
585	19.52	92.92	231.58	0	0	0
586	19.55	92.92	231.58	7.82	0.23	0.11
587	19.59	93.15	231.69	0	0	0
588	19.62	93.15	231.69	0	0	0
589	19.65	93.15	231.69	0	0	0
590	19.69	93.15	231.69	14.36	0.45	0.18
591	19.72	93.6	231.87	3.86	-0.1	-0.08
592	19.75	93.5	231.79	8.08	-0.27	-0.02
593	19.79	93.23	231.77	0	0	0
594	19.82	93.23	231.77	9.9	-0.31	-0.1
595	19.85	92.92	231.67	9.9	0.31	0.1
596	19.89	93.23	231.77	2.31	-0.08	0
597	19.92	93.15	231.77	7.74	-0.23	-0.1
598	19.95	92.92	231.67	10.82	0.35	0.06
599	19.99	93.27	231.73	6.85	0.23	0.02
600	20.02	93.5	231.75	12.89	0.43	0.04
601	20.05	93.93	231.79	15.38	-0.51	-0.04
602	20.09	93.42	231.75	13.59	-0.42	0.18
603	20.12	93	231.93	10.31	0.18	-0.29
604	20.15	93.18	231.64	6.43	-0.18	0.11
605	20.19	93	231.75	0	0	0
606	20.22	93	231.75	0	0	0
607	20.25	93	231.75	0	0	0
608	20.29	93	231.75	0	0	0
609	20.32	93	231.75	5.35	0	0.18
610	20.35	93	231.93	0	0	0
611	20.39	93	231.93	0	0	0
612	20.42	93	231.93	7.34	0.23	-0.08
613	20.45	93.23	231.85	0	0	0
614	20.49	93.23	231.85	7.34	-0.23	0.08
615	20.52	93	231.93	13.59	0.42	-0.18
616	20.55	93.42	231.75	12.49	-0.42	0
617	20.59	93	231.75	7.49	0.23	0.1
618	20.62	93.23	231.85	0	0	0
619	20.65	93.23	231.85	6.27	0.19	-0.1
620	20.69	93.42	231.75	6.27	-0.19	0.1
621	20.72	93.23	231.85	6.46	-0.05	-0.21
622	20.75	93.18	231.64	6.46	0.05	0.21
623	20.79	93.23	231.85	10.5	0.34	0.08
624	20.82	93.57	231.93	10.5	-0.34	-0.08
625	20.86	93.23	231.85	16.14	0.54	0
626	20.89	93.77	231.85	16.14	-0.54	0
627	20.92	93.23	231.85	6.27	0.19	-0.1
628	20.96	93.42	231.75	6.27	-0.19	0.1
629	20.99	93.23	231.85	0	0	0
630	21.02	93.23	231.85	0	0	0
631	21.06	93.23	231.85	0	0	0
632	21.09	93.23	231.85	7.49	-0.23	-0.1
633	21.12	93	231.75	0	0	0
634	21.16	93	231.75	0	0	0
635	21.19	93	231.75	0	0	0
636	21.22	93	231.75	7.13	-0.23	-0.06
637	21.26	92.77	231.69	2.31	0	0.08
638	21.29	92.77	231.77	7.18	0.23	0.06
639	21.32	93	231.83	0	0	0
640	21.36	93	231.83	0	0	0
641	21.39	93	231.83	0	0	0
642	21.42	93	231.83	0	0	0
643	21.46	93	231.83	0	0	0
644	21.49	93	231.83	2.5	0	-0.08
645	21.52	93	231.75	0	0	0
646	21.56	93	231.75	0	0	0
647	21.59	93	231.75	0	0	0
648	21.62	93	231.75	0	0	0
649	21.66	93	231.75	27.58	-0.92	0.08
650	21.69	92.08	231.83	6.51	0.19	-0.1
651	21.72	92.27	231.73	7.15	0.23	0.07
652	21.76	92.5	231.8	3	0.1	0
653	21.79	92.6	231.8	10.05	-0.33	-0.07
654	21.82	92.27	231.73	7.15	0.23	0.07
655	21.86	92.5	231.8	7.15	-0.23	-0.07
656	21.89	92.27	231.73	21.81	0.73	0.02
657	21.92	93	231.75	6.43	0.18	-0.11
658	21.96	93.18	231.64	32.44	-1.08	-0.04
659	21.99	92.1	231.6	7.27	0.23	0.07
660	22.02	92.33	231.67	27.43	0.9	0.18
661	22.06	93.23	231.85	6.46	-0.05	-0.21
662	22.09	93.18	231.64	10.13	0.32	0.11
663	22.12	93.5	231.75	13.91	-0.43	0.18
664	22.16	93.07	231.93	7.08	0.24	-0.01
665	22.19	93.31	231.92	5.77	0.19	0
666	22.22	93.5	231.92	15.19	-0.5	-0.09
667	22.26	93	231.83	15.19	0.5	-0.08
668	22.29	93.5	231.75	9.56	-0.32	-0.02
669	22.32	93.18	231.73	9.56	0.32	0.02
670	22.36	93.5	231.75	7.61	-0.23	-0.11
671	22.39	93.27	231.64	9.91	0.31	0.11
672	22.42	93.58	231.75	9.33	-0.31	-0.02
673	22.46	93.27	231.73	6.85	0.23	0.02
674	22.49	93.5	231.75	21.91	-0.73	0.02
675	22.52	92.77	231.77	21.91	0.73	-0.02
676	22.56	93.5	231.75	10.13	-0.32	-0.11
677	22.59	93.18	231.64	10.13	0.32	0.11
678	22.62	93.5	231.75	10.13	-0.32	-0.11
679	22.66	93.18	231.64	0	0	0
680	22.69	93.18	231.64	0	0	0
681	22.72	93.18	231.64	0	0	0
682	22.76	93.18	231.64	0	0	0
683	22.79	93.18	231.64	2.72	0.09	0
684	22.82	93.27	231.64	6.62	-0.19	0.11
685	22.86	93.08	231.75	15.19	-0.5	-0.08
686	22.89	92.58	231.67	12.73	0.42	0.08
687	22.92	93	231.75	0	0	0
688	22.96	93	231.75	2.5	0	0.08
689	22.99	93	231.83	2.5	0	-0.08
690	23.02	93	231.75	0	0	0
691	23.06	93	231.75	0	0	0
692	23.09	93	231.75	0	0	0
693	23.12	93	231.75	0	0	0
694	23.16	93	231.75	0	0	0
695	23.19	93	231.75	0	0	0
696	23.22	93	231.75	0	0	0
697	23.26	93	231.75	0	0	0
698	23.29	93	231.75	0	0	0
699	23.32	93	231.75	2.5	0	0.08
700	23.36	93	231.83	12.92	-0.43	-0.04
701	23.39	92.57	231.79	18.83	0.61	-0.15
702	23.42	93.18	231.64	0	0	0
703	23.46	93.18	231.64	0	0	0
704	23.49	93.18	231.64	8.65	-0.26	0.11
705	23.52	92.92	231.75	12.73	-0.42	0.08
706	23.56	92.5	231.83	6.07	0.19	-0.06
707	23.59	92.69	231.77	6.99	0.23	0.06
708	23.62	92.92	231.83	3.53	0.08	-0.08
709	23.66	93	231.75	10.58	0.31	0.17
710	23.69	93.31	231.92	0	0	0
711	23.72	93.31	231.92	0	0	0
712	23.76	93.31	231.92	10.58	-0.31	-0.17
713	23.79	93	231.75	14.98	0.5	0
714	23.82	93.5	231.75	10.13	-0.32	-0.11
715	23.86	93.18	231.64	0	0	0
716	23.89	93.18	231.64	8.65	-0.26	0.11
717	23.92	92.92	231.75	8.65	0.26	-0.11
718	23.96	93.18	231.64	6.43	-0.18	0.11
719	23.99	93	231.75	2.5	0	0.08
720	24.02	93	231.83	7.9	-0.08	-0.25
721	24.06	92.92	231.58	9	0.16	0.25
722	24.09	93.08	231.83	8.19	0.19	-0.19
723	24.13	93.27	231.64	10.08	-0.27	0.19
724	24.16	93	231.83	2.5	0	-0.08
725	24.19	93	231.75	6.43	0.18	-0.11
726	24.23	93.18	231.64	6.43	-0.18	0.11
727	24.26	93	231.75	0	0	0
728	24.29	93	231.75	1.07	0	0.04
729	24.33	93	231.79	1.07	0	-0.04
730	24.36	93	231.75	0	0	0
731	24.39	93	231.75	11.42	0.36	-0.11
732	24.43	93.36	231.64	6.81	-0.19	0.11
733	24.46	93.17	231.75	2.5	-0.09	0
734	24.49	93.08	231.75	8.43	0.28	-0.02
735	24.53	93.36	231.73	8.43	-0.28	0.02
736	24.56	93.08	231.75	9.06	0.28	-0.11
737	24.59	93.36	231.64	2.72	0	0.09
738	24.63	93.36	231.73	3.85	-0.09	-0.09
739	24.66	93.27	231.64	0	0	0
740	24.69	93.27	231.64	16.9	-0.56	0.07
741	24.73	92.71	231.71	5.3	-0.13	0.12
742	24.76	92.58	231.83	13.45	0.42	0.17
743	24.79	93	232	0	0	0
744	24.83	93	232	0	0	0
745	24.86	93	232	6.09	-0.18	0.09
746	24.89	92.82	232.09	6.09	0.18	-0.09
747	24.93	93	232	6.09	-0.18	0.09
748	24.96	92.82	232.09	6.09	0.18	-0.09
749	24.99	93	232	0	0	0
750	25.03	93	232	7.29	-0.23	-0.08
751	25.06	92.77	231.92	7.29	0.23	0.08
752	25.09	93	232	0	0	0
753	25.13	93	232	0	0	0
754	25.16	93	232	0	0	0
755	25.19	93	232	0	0	0
756	25.23	93	232	7.29	-0.23	0.08
757	25.26	92.77	232.08	7.29	0.23	-0.08
758	25.29	93	232	0	0	0
759	25.33	93	232	0	0	0
760	25.36	93	232	6.09	-0.18	-0.09
761	25.39	92.82	231.91	6.09	0.18	0.09
762	25.43	93	232	5.58	0.08	0.17
763	25.46	93.08	232.17	5.58	-0.08	-0.17
764	25.49	93	232	12.73	0.42	-0.08
765	25.53	93.42	231.92	7.04	-0.24	-0.01
766	25.56	93.18	231.91	5.24	0.05	0.17
767	25.59	93.23	232.08	7.36	0.19	-0.16
768	25.63	93.42	231.92	2.5	0	-0.09
769	25.66	93.42	231.83	8.11	-0.27	-0.06
770	25.69	93.15	231.77	7.9	0.27	-0.02
771	25.73	93.42	231.75	0	0	0
772	25.76	93.42	231.75	0	0	0
773	25.79	93.42	231.75	4.36	-0.11	0.1
774	25.83	93.31	231.85	2.31	-0.08	0
775	25.86	93.23	231.85	6.93	-0.23	-0.02
776	25.89	93	231.83	10.08	0.27	-0.19
777	25.93	93.27	231.64	10.08	-0.27	0.19
778	25.96	93	231.83	12.49	0.42	0
779	25.99	93.42	231.83	3.53	0.08	-0.08
780	26.03	93.5	231.75	14.56	-0.42	0.25
781	26.06	93.08	232	14.56	0.42	-0.25
782	26.09	93.5	231.75	6.85	-0.23	-0.02
783	26.13	93.27	231.73	9.33	0.31	0.02
784	26.16	93.58	231.75	0	0	0
785	26.19	93.58	231.75	0	0	0
786	26.23	93.58	231.75	11.77	-0.35	0.17
787	26.26	93.23	231.92	4.98	-0.15	0.08
788	26.29	93.08	232	3.53	-0.08	-0.08
789	26.33	93	231.92	3.53	0.08	0.08
790	26.36	93.08	232	7.11	0.23	0.08
791	26.39	93.31	232.08	0	0	0
792	26.43	93.31	232.08	2.31	-0.08	0
793	26.46	93.23	232.08	0	0	0
794	26.49	93.23	232.08	7.29	-0.23	-0.08
795	26.53	93	232	6.09	0.18	-0.09
796	26.56	93.18	231.91	6.09	-0.18	0.09
797	26.59	93	232	0	0	0
798	26.63	93	232	13.45	-0.42	0.17
799	26.66	92.58	232.17	7.4	0.24	-0.08
800	26.69	92.82	232.09	0	0	0
801	26.73	92.82	232.09	6.09	0.18	-0.09
802	26.76	93	232	0	0	0
803	26.79	93	232	0	0	0
804	26.83	93	232	0	0	0
805	26.86	93	232	0	0	0
806	26.89	93	232	0	0	0
807	26.93	93	232	2.5	0	-0.08
808	26.96	93	231.92	2.5	0	-0.09
809	26.99	93	231.83	2.5	0	0.09
810	27.03	93	231.92	2.5	0	-0.09
811	27.06	93	231.83	7.42	0.23	0.09
812	27.09	93.23	231.92	7.42	-0.23	-0.09
813	27.13	93	231.83	0	0	0
814	27.16	93	231.83	0	0	0
815	27.19	93	231.83	0	0	0
816	27.23	93	231.83	2.5	0	-0.08
817	27.26	93	231.75	3.53	0.08	0.08
818	27.3	93.08	231.83	3.53	-0.08	0.09
819	27.33	93	231.92	2.5	0	0.08
820	27.36	93	232	0	0	0
821	27.4	93	232	0	0	0
822	27.43	93	232	0	0	0
823	27.46	93	232	0	0	0
824	27.5	93	232	0	0	0
825	27.53	93	232	0	0	0
826	27.56	93	232	7.29	0.23	0.08
827	27.6	93.23	232.08	7.29	-0.23	-0.08
828	27.63	93	232	7.29	0.23	0.08
829	27.66	93.23	232.08	7.29	-0.23	-0.08
830	27.7	93	232	0	0	0
831	27.73	93	232	14.98	0.5	0
832	27.76	93.5	232	2.5	-0.08	0
833	27.8	93.42	232	12.49	-0.42	0
834	27.83	93	232	0	0	0
835	27.86	93	232	0	0	0
836	27.9	93	232	0	0	0
837	27.93	93	232	0	0	0
838	27.96	93	232	9.5	-0.31	-0.08
839	28	92.69	231.92	16.78	0.54	0.16
840	28.03	93.23	232.08	0	0	0
841	28.06	93.23	232.08	0	0	0
842	28.1	93.23	232.08	14.58	-0.46	-0.16
843	28.13	92.77	231.92	14.58	0.46	0.16
844	28.16	93.23	232.08	16.62	-0.46	-0.31
845	28.2	92.77	231.77	7.4	0.23	0.09
846	28.23	93	231.86	2.14	0	0.07
847	28.26	93	231.93	7.24	0.23	0.07
848	28.3	93.23	232	2.31	0	-0.08
849	28.33	93.23	231.92	2.31	0	0.08
850	28.36	93.23	232	7.35	-0.23	-0.08
851	28.4	93	231.92	7.23	0.23	-0.07
852	28.43	93.23	231.85	0	0	0
853	28.46	93.23	231.85	7.49	-0.23	-0.1
854	28.5	93	231.75	9.66	0.31	0.1
855	28.53	93.31	231.85	0	0	0
856	28.56	93.31	231.85	9.66	-0.31	-0.1
857	28.6	93	231.75	9.66	0.31	0.1
858	28.63	93.31	231.85	16.3	-0.54	-0.08
859	28.66	92.77	231.77	16.3	0.54	0.08
860	28.7	93.31	231.85	12.77	0.42	0.02
861	28.73	93.73	231.87	12.77	-0.42	-0.02
862	28.76	93.31	231.85	2.31	-0.08	0
863	28.8	93.23	231.85	7.49	-0.23	-0.1
864	28.83	93	231.75	14.98	0.5	0
865	28.86	93.5	231.75	12.89	-0.43	0.04
866	28.9	93.07	231.79	2.39	-0.07	-0.04
867	28.93	93	231.75	9.66	0.31	0.1
868	28.96	93.31	231.85	9.66	-0.31	-0.1
869	29	93	231.75	0	0	0
870	29.03	93	231.75	2.5	0.08	0
871	29.06	93.08	231.75	9.84	-0.31	0.1
872	29.1	92.77	231.85	16.14	0.54	0
873	29.13	93.31	231.85	0	0	0
874	29.16	93.31	231.85	7.32	-0.23	-0.1
875	29.2	93.08	231.75	0	0	0
876	29.23	93.08	231.75	2.5	-0.08	0
877	29.26	93	231.75	0	0	0
878	29.3	93	231.75	0	0	0
879	29.33	93	231.75	17.94	0.57	0.18
880	29.36	93.57	231.93	17.94	-0.57	-0.18
881	29.4	93	231.75	0	0	0
882	29.43	93	231.75	0	0	0
883	29.46	93	231.75	0	0	0
884	29.5	93	231.75	9.66	0.31	0.1
885	29.53	93.31	231.85	0	0	0
886	29.56	93.31	231.85	6.44	0.19	-0.1
887	29.6	93.5	231.75	5.58	-0.08	0.17
888	29.63	93.42	231.92	12.73	-0.42	-0.09
889	29.66	93	231.83	8.03	0.18	-0.19
890	29.7	93.18	231.64	2.72	0	0.09
891	29.73	93.18	231.73	0	0	0
892	29.76	93.18	231.73	0	0	0
893	29.8	93.18	231.73	2.72	0	-0.09
894	29.83	93.18	231.64	2.72	0.09	0
895	29.86	93.27	231.64	0	0	0
896	29.9	93.27	231.64	3.85	-0.09	0.09
897	29.93	93.18	231.73	12.43	-0.41	0.04
898	29.96	92.77	231.77	0	0	0
899	30	92.77	231.77	5.95	-0.2	0.02
900	30.03	92.57	231.79	2.14	0	0.07
901	30.06	92.57	231.86	11.82	0.35	-0.19
902	30.1	92.92	231.67	11.82	-0.35	0.19
903	30.13	92.57	231.86	0	0	0
904	30.16	92.57	231.86	0	0	0
905	30.2	92.57	231.86	9.14	0.3	0.07
906	30.23	92.87	231.93	5.72	-0.1	-0.16
907	30.26	92.77	231.77	0	0	0
908	30.3	92.77	231.77	2.31	0.08	0
909	30.33	92.85	231.77	14.58	0.46	0.15
910	30.36	93.31	231.92	16.78	-0.54	-0.15
911	30.4	92.77	231.77	0	0	0
912	30.43	92.77	231.77	0	0	0
913	30.46	92.77	231.77	6.94	0.23	-0.02
914	30.5	93	231.75	6.94	-0.23	0.02
915	30.53	92.77	231.77	8.21	0.23	0.15
916	30.57	93	231.92	0	0	0
917	30.6	93	231.92	4.61	-0.15	0
918	30.63	92.85	231.92	8.32	-0.27	-0.09
919	30.67	92.58	231.83	25.1	0.84	0.09
920	30.7	93.42	231.92	17.1	-0.57	0
921	30.73	92.85	231.92	5.15	-0.08	-0.15
922	30.77	92.77	231.77	5.15	0.08	0.15
923	30.8	92.85	231.92	17.31	0.57	-0.09
924	30.83	93.42	231.83	17.31	-0.57	0.09
925	30.87	92.85	231.92	14.02	0.46	0.08
926	30.9	93.31	232	0	0	0
927	30.93	93.31	232	7.63	0.19	-0.17
928	30.97	93.5	231.83	14.98	-0.5	0
929	31	93	231.83	0	0	0
930	31.03	93	231.83	2.5	0	0.09
931	31.07	93	231.92	2.5	0	-0.09
932	31.1	93	231.83	6.31	0.18	-0.1
933	31.13	93.18	231.73	6.31	-0.18	0.1
934	31.17	93	231.83	0	0	0
935	31.2	93	231.83	0	0	0
936	31.23	93	231.83	0	0	0
937	31.27	93	231.83	2.5	0.08	0
938	31.3	93.08	231.83	12.49	0.42	0
939	31.33	93.5	231.83	0	0	0
940	31.37	93.5	231.83	6.36	-0.19	0.09
941	31.4	93.31	231.92	2.31	0	0.08
942	31.43	93.31	232	8.38	-0.23	-0.17
943	31.47	93.08	231.83	2.5	0	0.09
944	31.5	93.08	231.92	6.4	0.19	-0.1
945	31.53	93.27	231.82	0	0	0
946	31.57	93.27	231.82	0	0	0
947	31.6	93.27	231.82	2.72	0	-0.09
948	31.63	93.27	231.73	2.72	0.09	0
949	31.67	93.36	231.73	8.43	-0.28	0.02
950	31.7	93.08	231.75	8.49	0.23	0.17
951	31.73	93.31	231.92	10.58	-0.31	-0.17
952	31.77	93	231.75	17.48	0.58	0
953	31.8	93.58	231.75	8.75	-0.27	0.1
954	31.83	93.31	231.85	9.66	-0.31	-0.1
955	31.87	93	231.75	7.49	0	0.25
956	31.9	93	232	10.31	0.31	-0.15
957	31.93	93.31	231.85	2.31	0	0.07
958	31.97	93.31	231.92	0	0	0
959	32	93.31	231.92	0	0	0
960	32.03	93.31	231.92	0	0	0
961	32.07	93.31	231.92	2.31	-0.08	0
962	32.1	93.23	231.92	7.42	-0.23	-0.09
963	32.13	93	231.83	2.5	0.08	0
964	32.17	93.08	231.83	0	0	0
965	32.2	93.08	231.83	0	0	0
966	32.23	93.08	231.83	2.5	0	-0.08
967	32.27	93.08	231.75	2.5	0	0.08
968	32.3	93.08	231.83	0	0	0
969	32.33	93.08	231.83	0	0	0
970	32.37	93.08	231.83	2.5	0	-0.08
971	32.4	93.08	231.75	2.5	-0.08	0
972	32.43	93	231.75	10.92	0.36	-0.02
973	32.47	93.36	231.73	8.43	-0.28	0.02
974	32.5	93.08	231.75	2.5	-0.08	0
975	32.53	93	231.75	11.42	0.36	-0.11
976	32.57	93.36	231.64	9.06	-0.28	0.11
977	32.6	93.08	231.75	2.5	-0.08	0
978	32.63	93	231.75	0	0	0
979	32.67	93	231.75	0	0	0
980	32.7	93	231.75	9.66	0.31	0.1
981	32.73	93.31	231.85	9.66	-0.31	-0.1
982	32.77	93	231.75	9.66	0.31	0.1
983	32.8	93.31	231.85	6.52	-0.16	0.15
984	32.83	93.15	232	3.26	0.08	-0.08
985	32.87	93.23	231.92	9.59	0.27	-0.17
986	32.9	93.5	231.75	14.98	-0.5	0
987	32.93	93	231.75	7.13	0.23	-0.06
988	32.97	93.23	231.69	4.05	-0.05	0.13
989	33	93.18	231.82	2.72	0	-0.09
990	33.03	93.18	231.73	9.04	0.24	0.19
991	33.07	93.42	231.92	17.94	-0.6	-0.01
992	33.1	92.82	231.91	12.37	0.41	0.01
993	33.13	93.23	231.92	0	0	0
994	33.17	93.23	231.92	2.31	0.08	0
995	33.2	93.31	231.92	9.61	-0.31	-0.09
996	33.23	93	231.83	9.61	0.31	0.09
997	33.27	93.31	231.92	9.61	-0.31	-0.09
998	33.3	93	231.83	9.61	0.31	0.09
999	33.33	93.31	231.92	2.31	0	0.08
1000	33.37	93.31	232	10.49	-0.31	-0.17
1001	33.4	93	231.83	9.61	0.31	0.09
1002	33.43	93.31	231.92	0	0	0
1003	33.47	93.31	231.92	2.31	-0.08	0
1004	33.5	93.23	231.92	2.31	0.08	0
1005	33.53	93.31	231.92	0	0	0
1006	33.57	93.31	231.92	3.26	-0.08	0.08
1007	33.6	93.23	232	2.31	0.08	0
1008	33.63	93.31	232	0	0	0
1009	33.67	93.31	232	7.17	-0.23	-0.08
1010	33.7	93.08	231.92	2.5	-0.08	0
1011	33.74	93	231.92	7.35	0.23	0.08
1012	33.77	93.23	232	15.33	-0.5	-0.09
1013	33.8	92.73	231.91	8.18	0.27	0.01
1014	33.84	93	231.92	0	0	0
1015	33.87	93	231.92	5.99	-0.18	0.08
1016	33.9	92.82	232	12.36	0.41	0
1017	33.94	93.23	232	0	0	0
1018	33.97	93.23	232	7.35	-0.23	-0.08
1019	34	93	231.92	7.35	0.23	0.08
1020	34.04	93.23	232	7.35	-0.23	-0.08
1021	34.07	93	231.92	0	0	0
1022	34.1	93	231.92	0	0	0
1023	34.14	93	231.92	9.22	0.31	0
1024	34.17	93.31	231.92	3.26	-0.08	0.08
1025	34.2	93.23	232	8.53	-0.23	-0.17
1026	34.24	93	231.83	10.49	0.31	0.17
1027	34.27	93.31	232	3.26	-0.08	-0.08
1028	34.3	93.23	231.92	3.26	0.08	0.08
1029	34.34	93.31	232	0	0	0
1030	34.37	93.31	232	0	0	0
1031	34.4	93.31	232	9.55	-0.31	-0.08
1032	34.44	93	231.92	5.99	-0.18	0.08
1033	34.47	92.82	232	7.22	0.11	-0.21
1034	34.5	92.93	231.79	10.05	0.15	0.29
1035	34.54	93.08	232.08	7.9	-0.08	-0.25
1036	34.57	93	231.83	5.58	0.08	0.17
1037	34.6	93.08	232	5.58	-0.08	-0.17
1038	34.64	93	231.83	15.19	0.5	0.09
1039	34.67	93.5	231.92	12.3	-0.36	-0.21
1040	34.7	93.14	231.71	4.98	0.13	0.11
1041	34.74	93.27	231.82	8.69	-0.27	0.1
1042	34.77	93	231.92	6.2	0.18	-0.1
1043	34.8	93.18	231.82	0	0	0
1044	34.84	93.18	231.82	0	0	0
1045	34.87	93.18	231.82	6.63	0.13	0.18
1046	34.9	93.31	232	9.55	-0.31	-0.08
1047	34.94	93	231.92	6.92	0.23	0
1048	34.97	93.23	231.92	3.26	0.08	0.08
1049	35	93.31	232	10.49	-0.31	-0.17
1050	35.04	93	231.83	10.49	0.31	0.17
1051	35.07	93.31	232	2.31	0	-0.08
1052	35.1	93.31	231.92	9.61	-0.31	-0.09
1053	35.14	93	231.83	0	0	0
1054	35.17	93	231.83	0	0	0
1055	35.2	93	231.83	10.14	-0.31	-0.14
1056	35.24	92.69	231.69	5.34	-0.11	0.14
1057	35.27	92.58	231.83	7.4	0.24	0.08
1058	35.3	92.82	231.91	5.61	0.1	-0.16
1059	35.34	92.92	231.75	5.61	-0.1	0.16
1060	35.37	92.82	231.91	5.61	0.1	-0.16
1061	35.4	92.92	231.75	3.53	0.08	0.08
1062	35.44	93	231.83	3.53	-0.08	-0.08
1063	35.47	92.92	231.75	0	0	0
1064	35.5	92.92	231.75	0	0	0
1065	35.54	92.92	231.75	1.13	0.01	-0.04
1066	35.57	92.93	231.71	1.13	-0.01	0.04
1067	35.6	92.92	231.75	18.97	-0.61	0.17
1068	35.64	92.31	231.92	18.97	0.61	-0.17
1069	35.67	92.92	231.75	2.5	0.08	0
1070	35.7	93	231.75	2.5	-0.08	0
1071	35.74	92.92	231.75	2.5	0.08	0
1072	35.77	93	231.75	0	0	0
1073	35.8	93	231.75	0	0	0
1074	35.84	93	231.75	0	0	0
1075	35.87	93	231.75	0	0	0
1076	35.9	93	231.75	0	0	0
1077	35.94	93	231.75	0	0	0
1078	35.97	93	231.75	0	0	0
1079	36	93	231.75	0	0	0
1080	36.04	93	231.75	7.24	-0.18	0.16
1081	36.07	92.82	231.91	0	0	0
1082	36.1	92.82	231.91	0	0	0
1083	36.14	92.82	231.91	0	0	0
1084	36.17	92.82	231.91	0	0	0
1085	36.2	92.82	231.91	5.9	0.18	-0.08
1086	36.24	93	231.83	6.31	0.18	-0.1
1087	36.27	93.18	231.73	0	0	0
1088	36.3	93.18	231.73	6.31	-0.18	0.1
1089	36.34	93	231.83	5.9	-0.18	0.08
1090	36.37	92.82	231.91	7.24	0.18	-0.16
1091	36.4	93	231.75	7.49	0.23	0.1
1092	36.44	93.23	231.85	3.26	0.08	0.07
1093	36.47	93.31	231.92	6.36	0.19	-0.09
1094	36.5	93.5	231.83	18.18	-0.58	-0.16
1095	36.54	92.92	231.67	4.71	0.08	0.13
1096	36.57	93	231.8	4.71	-0.08	-0.13
1097	36.6	92.92	231.67	8.24	0.08	0.26
1098	36.64	93	231.93	7.34	-0.23	-0.08
1099	36.67	92.77	231.85	9.39	0.3	0.08
1100	36.7	93.07	231.93	0	0	0
1101	36.74	93.07	231.93	13.16	0.43	-0.1
1102	36.77	93.5	231.83	0	0	0
1103	36.8	93.5	231.83	0	0	0
1104	36.84	93.5	231.83	10.05	-0.32	-0.1
1105	36.87	93.18	231.73	10.05	0.32	0.1
1106	36.91	93.5	231.83	2.5	0.08	0
1107	36.94	93.58	231.83	12.45	-0.4	-0.1
1108	36.97	93.18	231.73	0	0	0
1109	37.01	93.18	231.73	3.85	0.09	-0.09
1110	37.04	93.27	231.64	2.72	-0.09	0
1111	37.07	93.18	231.64	0	0	0
1112	37.11	93.18	231.64	7.33	-0.18	0.16
1113	37.14	93	231.8	12.58	0.42	-0.05
1114	37.17	93.42	231.75	12.58	-0.42	0.05
1115	37.21	93	231.8	13.85	-0.42	0.2
1116	37.24	92.58	232	13.85	0.42	-0.2
1117	37.27	93	231.8	5.87	0.18	-0.07
1118	37.31	93.18	231.73	24.6	-0.8	0.19
1119	37.34	92.38	231.92	0	0	0
1120	37.37	92.38	231.92	6.53	0.2	-0.09
1121	37.41	92.58	231.83	0.8	-0.01	0.03
1122	37.44	92.57	231.86	6.49	0.2	-0.09
1123	37.47	92.77	231.77	4.61	0	0.15
1124	37.51	92.77	231.92	0.97	0.03	0.01
1125	37.54	92.8	231.93	5.88	-0.11	-0.16
1126	37.57	92.69	231.77	5.88	0.11	0.16
1127	37.61	92.8	231.93	0.97	-0.03	-0.01
1128	37.64	92.77	231.92	7.29	0.23	0.08
1129	37.67	93	232	4.99	0	-0.17
1130	37.71	93	231.83	0	0	0
1131	37.74	93	231.83	0	0	0
1132	37.77	93	231.83	0	0	0
1133	37.81	93	231.83	6.93	0.23	0.02
1134	37.84	93.23	231.85	5.58	0.19	-0.02
1135	37.87	93.42	231.83	7.72	-0.24	-0.1
1136	37.91	93.18	231.73	2.72	0	-0.09
1137	37.94	93.18	231.64	0	0	0
1138	37.97	93.18	231.64	0	0	0
1139	38.01	93.18	231.64	0	0	0
1140	38.04	93.18	231.64	8.03	-0.18	0.19
1141	38.07	93	231.83	8.03	0.18	-0.19
1142	38.11	93.18	231.64	6.43	-0.18	0.11
1143	38.14	93	231.75	2.5	0	0.08
1144	38.17	93	231.83	2.5	0	-0.08
1145	38.21	93	231.75	0	0	0
1146	38.24	93	231.75	0	0	0
1147	38.27	93	231.75	9.66	0.31	0.1
1148	38.31	93.31	231.85	9.23	-0.31	0.01
1149	38.34	93	231.86	6.92	0.23	-0.01
1150	38.37	93.23	231.85	0	0	0
1151	38.41	93.23	231.85	7.34	-0.23	0.08
1152	38.44	93	231.93	7.34	0.23	-0.08
1153	38.47	93.23	231.85	0	0	0
1154	38.51	93.23	231.85	5.38	-0.16	0.08
1155	38.54	93.07	231.93	5.38	0.16	-0.08
1156	38.57	93.23	231.85	0	0	0
1157	38.61	93.23	231.85	0	0	0
1158	38.64	93.23	231.85	7.49	-0.23	-0.1
1159	38.67	93	231.75	0	0	0
1160	38.71	93	231.75	0	0	0
1161	38.74	93	231.75	0	0	0
1162	38.77	93	231.75	0	0	0
1163	38.81	93	231.75	7.79	0.07	0.25
1164	38.84	93.07	232	12.46	0.2	-0.36
1165	38.87	93.27	231.64	6.18	0.06	0.19
1166	38.91	93.33	231.83	0	0	0
1167	38.94	93.33	231.83	4.99	0.17	0
1168	38.97	93.5	231.83	10.72	-0.35	0.09
1169	39.01	93.15	231.92	2.31	0.08	0
1170	39.04	93.23	231.92	2.31	-0.08	0
1171	39.07	93.15	231.92	0	0	0
1172	39.11	93.15	231.92	6.94	-0.15	-0.17
1173	39.14	93	231.75	6.94	0.15	0.17
1174	39.17	93.15	231.92	8.63	0.03	-0.28
1175	39.21	93.18	231.64	6.43	-0.18	0.11
1176	39.24	93	231.75	2.5	0.08	0
1177	39.27	93.08	231.75	2.5	-0.08	0
1178	39.31	93	231.75	0	0	0
1179	39.34	93	231.75	0	0	0
1180	39.37	93	231.75	7.49	-0.23	0.1
1181	39.41	92.77	231.85	7.49	0.23	-0.1
1182	39.44	93	231.75	6.43	0.18	-0.11
1183	39.47	93.18	231.64	6.43	-0.18	0.11
1184	39.51	93	231.75	2.5	0.08	0
1185	39.54	93.08	231.75	2.5	-0.08	0
1186	39.57	93	231.75	0	0	0
1187	39.61	93	231.75	4.92	-0.15	-0.06
1188	39.64	92.85	231.69	2.31	-0.08	0
1189	39.67	92.77	231.69	0	0	0
1190	39.71	92.77	231.69	12.48	0.41	-0.05
1191	39.74	93.18	231.64	12.48	-0.41	0.05
1192	39.77	92.77	231.69	2.31	0.08	0
1193	39.81	92.85	231.69	2.31	0	0.08
1194	39.84	92.85	231.77	4.65	0.15	-0.02
1195	39.87	93	231.75	0	0	0
1196	39.91	93	231.75	0	0	0
1197	39.94	93	231.75	0	0	0
1198	39.97	93	231.75	2.5	0	0.08
1199	40.01	93	231.83	2.5	0	-0.08
1200	40.04	93	231.75	0	0	0
1201	40.07	93	231.75	0	0	0
1202	40.11	93	231.75	0	0	0
1203	40.14	93	231.75	0	0	0
1204	40.18	93	231.75	2.5	0.08	0
1205	40.21	93.08	231.75	0	0	0
1206	40.24	93.08	231.75	2.5	-0.08	0
1207	40.28	93	231.75	2.5	0.08	0
1208	40.31	93.08	231.75	3.53	-0.08	0.08
1209	40.34	93	231.83	3.53	0.08	0.09
1210	40.38	93.08	231.92	7.95	-0.26	-0.01
1211	40.41	92.82	231.91	7.4	-0.24	-0.08
1212	40.44	92.58	231.83	5.89	0.19	-0.06
1213	40.48	92.77	231.77	5.89	-0.19	0.06
1214	40.51	92.58	231.83	12.49	0.42	0
1215	40.54	93	231.83	5.9	-0.18	0.08
1216	40.58	92.82	231.91	0	0	0
1217	40.61	92.82	231.91	7.95	0.26	0.01
1218	40.64	93.08	231.92	15.19	-0.5	-0.09
1219	40.68	92.58	231.83	7.4	0.24	0.08
1220	40.71	92.82	231.91	0.94	0.03	0.01
1221	40.74	92.85	231.92	0.94	-0.03	-0.01
1222	40.78	92.82	231.91	7.24	0.18	-0.16
1223	40.81	93	231.75	6.43	0.18	-0.11
1224	40.84	93.18	231.64	6.46	0.05	0.21
1225	40.88	93.23	231.85	7.49	-0.23	-0.1
1226	40.91	93	231.75	10.58	0.31	0.17
1227	40.94	93.31	231.92	3.26	-0.08	-0.07
1228	40.98	93.23	231.85	2.31	-0.08	0
1229	41.01	93.15	231.85	2.31	0.08	0
1230	41.04	93.23	231.85	9.24	-0.3	-0.06
1231	41.08	92.93	231.79	9.24	0.3	0.06
1232	41.11	93.23	231.85	3.8	0.13	0.01
1233	41.14	93.36	231.86	13.59	-0.44	-0.11
1234	41.18	92.92	231.75	9.84	0.31	0.1
1235	41.21	93.23	231.85	9.84	-0.31	-0.1
1236	41.24	92.92	231.75	4.74	-0.15	-0.06
1237	41.28	92.77	231.69	13.18	0.31	0.31
1238	41.31	93.08	232	6.89	-0.08	-0.21
1239	41.34	93	231.79	1.43	0	0.04
1240	41.38	93	231.83	7.42	0.23	0.09
1241	41.41	93.23	231.92	0	0	0
1242	41.44	93.23	231.92	0	0	0
1243	41.48	93.23	231.92	14.58	-0.46	-0.15
1244	41.51	92.77	231.77	12.99	0.41	-0.13
1245	41.54	93.18	231.64	2.72	0	0.09
1246	41.58	93.18	231.73	0	0	0
1247	41.61	93.18	231.73	0	0	0
1248	41.64	93.18	231.73	6.05	0.05	0.19
1249	41.68	93.23	231.92	7.19	-0.23	-0.06
1250	41.71	93	231.86	7.19	0.23	0.06
1251	41.74	93.23	231.92	0	0	0
1252	41.78	93.23	231.92	0	0	0
1253	41.81	93.23	231.92	7.42	-0.23	-0.09
1254	41.84	93	231.83	0	0	0
1255	41.88	93	231.83	0	0	0
1256	41.91	93	231.83	5.9	-0.18	0.08
1257	41.94	92.82	231.91	5.9	0.18	-0.08
1258	41.98	93	231.83	9.61	0.31	0.09
1259	42.01	93.31	231.92	0	0	0
1260	42.04	93.31	231.92	9.61	-0.31	-0.09
1261	42.08	93	231.83	9.61	0.31	0.09
1262	42.11	93.31	231.92	2.31	-0.08	0
1263	42.14	93.23	231.92	8.51	0.27	-0.09
1264	42.18	93.5	231.83	8.51	-0.27	0.09
1265	42.21	93.23	231.92	8.51	0.27	-0.09
1266	42.24	93.5	231.83	7.18	-0.23	0.08
1267	42.28	93.27	231.91	7.18	0.23	-0.08
1268	42.31	93.5	231.83	14.98	-0.5	0
1269	42.34	93	231.83	9.61	0.31	0.09
1270	42.38	93.31	231.92	0	0	0
1271	42.41	93.31	231.92	0	0	0
1272	42.44	93.31	231.92	9.43	-0.31	-0.06
1273	42.48	93	231.86	9.43	0.31	0.06
1274	42.51	93.31	231.92	0	0	0
1275	42.54	93.31	231.92	0	0	0
1276	42.58	93.31	231.92	2.31	-0.08	0
1277	42.61	93.23	231.92	7.42	-0.23	-0.09
1278	42.64	93	231.83	8.48	0.27	0.08
1279	42.68	93.27	231.91	8.48	-0.27	-0.08
1280	42.71	93	231.83	5.58	0.08	0.17
1281	42.74	93.08	232	0	0	0
1282	42.78	93.08	232	8.4	-0.26	-0.09
1283	42.81	92.82	231.91	12.37	0.41	0.01
1284	42.84	93.23	231.92	0	0	0
1285	42.88	93.23	231.92	0	0	0
1286	42.91	93.23	231.92	7.19	-0.23	-0.06
1287	42.94	93	231.86	0	0	0
1288	42.98	93	231.86	7.4	-0.23	-0.09
1289	43.01	92.77	231.77	7.18	0.23	0.06
1290	43.04	93	231.83	0	0	0
1291	43.08	93	231.83	0	0	0
1292	43.11	93	231.83	7.42	0.23	0.09
1293	43.14	93.23	231.92	2.31	0	-0.07
1294	43.18	93.23	231.85	0	0	0
1295	43.21	93.23	231.85	0	0	0
1296	43.24	93.23	231.85	0	0	0
1297	43.28	93.23	231.85	6.46	-0.05	-0.21
1298	43.31	93.18	231.64	0	0	0
1299	43.35	93.18	231.64	10.13	0.32	0.11
1300	43.38	93.5	231.75	14.98	-0.5	0
1301	43.41	93	231.75	14.98	0.5	0
1302	43.45	93.5	231.75	9.59	-0.27	0.17
1303	43.48	93.23	231.92	8.72	-0.05	-0.28
1304	43.51	93.18	231.64	10.13	0.32	0.11
1305	43.55	93.5	231.75	14.98	-0.5	0
1306	43.58	93	231.75	0	0	0
1307	43.61	93	231.75	0	0	0
1308	43.65	93	231.75	7.49	0.23	0.1
1309	43.68	93.23	231.85	7.49	-0.23	-0.1
1310	43.71	93	231.75	0	0	0
1311	43.75	93	231.75	0	0	0
1312	43.78	93	231.75	10.58	0.31	0.17
1313	43.81	93.31	231.92	8.49	-0.23	-0.17
1314	43.85	93.08	231.75	7.32	0.23	0.1
1315	43.88	93.31	231.85	7.32	-0.23	-0.1
1316	43.91	93.08	231.75	4.51	0.1	-0.11
1317	43.95	93.18	231.64	6.43	-0.18	0.11
1318	43.98	93	231.75	0	0	0
1319	44.01	93	231.75	2.5	0	0.08
1320	44.05	93	231.83	5.9	-0.18	0.08
1321	44.08	92.82	231.91	5.9	0.18	-0.08
1322	44.11	93	231.83	12.73	0.42	-0.08
1323	44.15	93.42	231.75	12.73	-0.42	0.08
1324	44.18	93	231.83	8.03	0.18	-0.19
1325	44.21	93.18	231.64	9.38	0.13	0.28
1326	44.25	93.31	231.92	0	0	0
1327	44.28	93.31	231.92	9.61	-0.31	-0.09
1328	44.31	93	231.83	7.18	-0.23	-0.06
1329	44.35	92.77	231.77	5.89	-0.19	0.06
1330	44.38	92.58	231.83	12.49	0.42	0
1331	44.41	93	231.83	0	0	0
1332	44.45	93	231.83	0	0	0
1333	44.48	93	231.83	2.5	0	-0.08
1334	44.51	93	231.75	0	0	0
1335	44.55	93	231.75	0	0	0
1336	44.58	93	231.75	0	0	0
1337	44.61	93	231.75	0	0	0
1338	44.65	93	231.75	2.5	0	0.08
1339	44.68	93	231.83	3.53	-0.08	-0.08
1340	44.71	92.92	231.75	13.59	0.44	0.11
1341	44.75	93.36	231.86	13.59	-0.44	-0.11
1342	44.78	92.92	231.75	2.5	0.08	0
1343	44.81	93	231.75	0	0	0
1344	44.85	93	231.75	0	0	0
1345	44.88	93	231.75	0	0	0
1346	44.91	93	231.75	2.5	0	0.08
1347	44.95	93	231.83	2.5	0	-0.08
1348	44.98	93	231.75	0	0	0
1349	45.01	93	231.75	0	0	0
1350	45.05	93	231.75	7.49	-0.23	0.1
1351	45.08	92.77	231.85	7.49	0.23	-0.1
1352	45.11	93	231.75	7.49	-0.23	0.1
1353	45.15	92.77	231.85	7.49	0.23	-0.1
1354	45.18	93	231.75	7.24	-0.18	0.16
1355	45.21	92.82	231.91	7.24	0.18	-0.16
1356	45.25	93	231.75	0	0	0
1357	45.28	93	231.75	0	0	0
1358	45.31	93	231.75	0	0	0
1359	45.35	93	231.75	0	0	0
1360	45.38	93	231.75	2.5	0	0.08
1361	45.41	93	231.83	2.5	0	-0.08
1362	45.45	93	231.75	0	0	0
1363	45.48	93	231.75	0	0	0
1364	45.51	93	231.75	7.13	-0.23	-0.06
1365	45.55	92.77	231.69	7.13	0.23	0.06
1366	45.58	93	231.75	0	0	0
1367	45.61	93	231.75	1.07	0	0.04
1368	45.65	93	231.79	6.89	0.08	0.21
1369	45.68	93.08	232	13.45	0.42	-0.17
1370	45.71	93.5	231.83	0	0	0
1371	45.75	93.5	231.83	0	0	0
1372	45.78	93.5	231.83	2.5	-0.08	0
1373	45.81	93.42	231.83	0	0	0
1374	45.85	93.42	231.83	6.19	-0.19	0.09
1375	45.88	93.23	231.92	0	0	0
1376	45.91	93.23	231.92	7.42	-0.23	-0.09
1377	45.95	93	231.83	7.42	0.23	0.09
1378	45.98	93.23	231.92	7.42	-0.23	-0.09
1379	46.01	93	231.83	7.42	0.23	0.09
1380	46.05	93.23	231.92	0	0	0
1381	46.08	93.23	231.92	19.59	-0.65	-0.09
1382	46.11	92.58	231.83	0	0	0
1383	46.15	92.58	231.83	0	0	0
1384	46.18	92.58	231.83	12.73	0.42	0.09
1385	46.21	93	231.92	8.21	-0.23	-0.15
1386	46.25	92.77	231.77	7.18	0.23	0.06
1387	46.28	93	231.83	0	0	0
1388	46.31	93	231.83	7.42	0.23	0.09
1389	46.35	93.23	231.92	2.31	0.08	0
1390	46.38	93.31	231.92	9.5	-0.31	0.08
1391	46.41	93	232	0	0	0
1392	46.45	93	232	7.29	0.23	-0.08
1393	46.48	93.23	231.92	7.29	-0.23	0.08
1394	46.51	93	232	3.03	0.07	0.07
1395	46.55	93.07	232.07	8.27	0.16	-0.22
1396	46.58	93.23	231.85	0	0	0
1397	46.62	93.23	231.85	6.92	-0.23	0.01
1398	46.65	93	231.86	12.89	0.42	-0.11
1399	46.68	93.42	231.75	12.53	-0.42	0.04
1400	46.72	93	231.79	12.53	0.42	-0.04
1401	46.75	93.42	231.75	6.27	-0.19	0.1
1402	46.78	93.23	231.85	11.75	-0.38	0.07
1403	46.82	92.85	231.92	5.15	-0.08	-0.15
1404	46.85	92.77	231.77	14.58	0.46	0.15
1405	46.88	93.23	231.92	2.31	0	-0.07
1406	46.92	93.23	231.85	6.93	-0.23	-0.02
1407	46.95	93	231.83	6.93	0.23	0.02
1408	46.98	93.23	231.85	9.84	-0.31	-0.1
1409	47.02	92.92	231.75	3.53	0.08	0.08
1410	47.05	93	231.83	2.5	0	-0.08
1411	47.08	93	231.75	7.49	-0.23	0.1
1412	47.12	92.77	231.85	0	0	0
1413	47.15	92.77	231.85	2.31	0	0.07
1414	47.18	92.77	231.92	8.64	0.23	-0.17
1415	47.22	93	231.75	9.99	0.33	0
1416	47.25	93.33	231.75	9.99	-0.33	0
1417	47.28	93	231.75	4.36	0.09	-0.11
1418	47.32	93.09	231.64	11.51	-0.32	0.21
1419	47.35	92.77	231.85	5.28	0.15	-0.1
1420	47.38	92.92	231.75	12.89	-0.42	0.11
1421	47.42	92.5	231.86	13.02	0.43	-0.07
1422	47.45	92.93	231.79	11.07	-0.35	0.13
1423	47.48	92.58	231.92	14.63	0.49	0.01
1424	47.52	93.07	231.93	1.86	0.06	0
1425	47.55	93.13	231.93	6.71	0.23	0
1426	47.58	93.36	231.93	0	0	0
1427	47.62	93.36	231.93	8.83	-0.29	0.07
1428	47.65	93.07	232	2.14	0	-0.07
1429	47.68	93.07	231.93	8.56	0.29	0
1430	47.72	93.36	231.93	5.15	0.14	-0.1
1431	47.75	93.5	231.83	14.98	-0.5	0
1432	47.78	93	231.83	2.26	0.07	0.03
1433	47.82	93.07	231.86	7.09	0.24	-0.01
1434	47.85	93.31	231.85	7.09	-0.24	0.01
1435	47.88	93.07	231.86	4.79	0.16	-0.01
1436	47.92	93.23	231.85	6.93	-0.23	-0.02
1437	47.95	93	231.83	0	0	0
1438	47.98	93	231.83	6.31	0.18	-0.1
1439	48.02	93.18	231.73	6.31	-0.18	0.1
1440	48.05	93	231.83	7.42	0.23	0.09
1441	48.08	93.23	231.92	7.42	-0.23	-0.09
1442	48.12	93	231.83	7.42	0.23	0.09
1443	48.15	93.23	231.92	7.42	-0.23	-0.09
1444	48.18	93	231.83	9.61	0.31	0.09
1445	48.22	93.31	231.92	9.61	-0.31	-0.09
1446	48.25	93	231.83	7.42	0.23	0.09
1447	48.28	93.23	231.92	0	0	0
1448	48.32	93.23	231.92	2.31	0.08	0
1449	48.35	93.31	231.92	0	0	0
1450	48.38	93.31	231.92	9.61	-0.31	-0.09
1451	48.42	93	231.83	9.61	0.31	0.09
1452	48.45	93.31	231.92	0	0	0
1453	48.48	93.31	231.92	0	0	0
1454	48.52	93.31	231.92	9.61	-0.31	-0.09
1455	48.55	93	231.83	7.42	0.23	0.09
1456	48.58	93.23	231.92	7.42	-0.23	-0.09
1457	48.62	93	231.83	0	0	0
1458	48.65	93	231.83	8.1	-0.23	-0.14
1459	48.68	92.77	231.69	10.32	0.3	0.17
1460	48.72	93.07	231.86	10.32	-0.3	-0.17
1461	48.75	92.77	231.69	2.31	0	0.08
1462	48.78	92.77	231.77	2.31	0	-0.08
1463	48.82	92.77	231.69	7.46	0.23	0.1
1464	48.85	93	231.79	0	0	0
1465	48.88	93	231.79	0	0	0
1466	48.92	93	231.79	3.03	0.07	0.07
1467	48.95	93.07	231.86	9.43	-0.3	-0.09
1468	48.98	92.77	231.77	9.43	0.3	0.09
1469	49.02	93.07	231.86	2.14	-0.07	0
1470	49.05	93	231.86	0.71	0	-0.03
1471	49.08	93	231.83	2.26	0.07	0.03
1472	49.12	93.07	231.86	7.35	0.24	0.06
1473	49.15	93.31	231.92	2.31	-0.08	0
1474	49.18	93.23	231.92	0	0	0
1475	49.22	93.23	231.92	7.19	-0.23	-0.06
1476	49.25	93	231.86	2.14	0	-0.07
1477	49.28	93	231.79	0	0	0
1478	49.32	93	231.79	0	0	0
1479	49.35	93	231.79	2.14	0	0.07
1480	49.38	93	231.86	8.5	-0.23	-0.17
1481	49.42	92.77	231.69	7.46	0.23	0.1
1482	49.45	93	231.79	2.14	0.07	0
1483	49.48	93.07	231.79	9.48	-0.3	-0.1
1484	49.52	92.77	231.69	9.48	0.3	0.1
1485	49.55	93.07	231.79	8.19	0.24	0.13
1486	49.58	93.31	231.92	10.1	-0.31	-0.13
1487	49.62	93	231.79	7.46	-0.23	-0.1
1488	49.65	92.77	231.69	7.46	0.23	0.1
1489	49.68	93	231.79	5.39	0.15	-0.1
1490	49.72	93.15	231.69	5.15	0.08	0.16
1491	49.75	93.23	231.85	0	0	0
1492	49.79	93.23	231.85	0	0	0
1493	49.82	93.23	231.85	14.58	-0.46	-0.16
1494	49.85	92.77	231.69	5.49	0.15	-0.11
1495	49.89	92.92	231.58	16.75	0.5	0.25
1496	49.92	93.42	231.83	16.75	-0.5	-0.25
1497	49.95	92.92	231.58	15.8	0.5	0.17
1498	49.99	93.42	231.75	7.82	-0.24	-0.11
1499	50.02	93.18	231.64	8.1	-0.26	-0.06
1500	50.05	92.92	231.58	8.73	-0.23	0.19
1501	50.09	92.69	231.77	9.42	0.31	0.06
1502	50.12	93	231.83	10.14	-0.31	-0.14
1503	50.15	92.69	231.69	9.38	0.31	0.06
1504	50.19	93	231.75	7.13	-0.23	-0.06
1505	50.22	92.77	231.69	7.46	0.23	0.1
1506	50.25	93	231.79	2.72	-0.08	-0.04
1507	50.29	92.92	231.75	9.84	0.31	0.1
1508	50.32	93.23	231.85	0	0	0
1509	50.35	93.23	231.85	2.31	0.08	0
1510	50.39	93.31	231.85	2.31	-0.08	0
1511	50.42	93.23	231.85	0	0	0
1512	50.45	93.23	231.85	0	0	0
1513	50.49	93.23	231.85	6.93	-0.23	-0.02
1514	50.52	93	231.83	15.19	0.5	-0.08
1515	50.55	93.5	231.75	7.61	-0.23	-0.11
1516	50.59	93.27	231.64	7.61	0.23	0.11
1517	50.62	93.5	231.75	9.59	-0.27	0.17
1518	50.65	93.23	231.92	8.53	-0.15	0.25
1519	50.69	93.08	232.17	8.26	0.1	-0.26
1520	50.72	93.18	231.91	0	0	0
1521	50.75	93.18	231.91	0	0	0
1522	50.79	93.18	231.91	0	0	0
1523	50.82	93.18	231.91	5.9	-0.18	-0.08
1524	50.85	93	231.83	0	0	0
1525	50.89	93	231.83	9.61	0.31	0.09
1526	50.92	93.31	231.92	9.61	-0.31	-0.09
1527	50.95	93	231.83	0	0	0
1528	50.99	93	231.83	2.5	0.08	0
1529	51.02	93.08	231.83	9.61	-0.31	-0.06
1530	51.05	92.77	231.77	7.18	0.23	0.06
1531	51.09	93	231.83	0	0	0
1532	51.12	93	231.83	9.61	0.31	0.09
1533	51.15	93.31	231.92	2.31	0	-0.07
1534	51.19	93.31	231.85	9.23	-0.31	-0.02
1535	51.22	93	231.83	9.23	0.31	0.02
1536	51.25	93.31	231.85	9.23	-0.31	-0.02
1537	51.29	93	231.83	0	0	0
1538	51.32	93	231.83	0	0	0
1539	51.35	93	231.83	7.42	0.23	0.09
1540	51.39	93.23	231.92	7.42	-0.23	-0.09
1541	51.42	93	231.83	11.53	0.38	0.02
1542	51.45	93.38	231.85	13.13	0.44	0.06
1543	51.49	93.82	231.91	2.72	-0.09	0
1544	51.52	93.73	231.91	7.56	-0.23	-0.11
1545	51.55	93.5	231.8	6.49	0.08	0.2
1546	51.59	93.58	232	7.55	0.24	-0.09
1547	51.62	93.82	231.91	10.08	-0.32	-0.11
1548	51.65	93.5	231.8	10.08	0.32	0.11
1549	51.69	93.82	231.91	17.23	-0.55	-0.18
1550	51.72	93.27	231.73	8.24	0.04	0.27
1551	51.75	93.31	232	2.31	0	-0.08
1552	51.79	93.31	231.92	0	0	0
1553	51.82	93.31	231.92	2.31	0	0.08
1554	51.85	93.31	232	2.31	0	0.08
1555	51.89	93.31	232.08	3.26	-0.08	0.07
1556	51.92	93.23	232.15	15.21	-0.5	-0.06
1557	51.95	92.73	232.09	17.4	0.58	-0.01
1558	51.99	93.31	232.08	6.21	0.19	-0.08
1559	52.02	93.5	232	14.98	-0.5	0
1560	52.05	93	232	6.09	-0.18	0.09
1561	52.09	92.82	232.09	6.09	0.18	-0.09
1562	52.12	93	232	0	0	0
1563	52.15	93	232	0	0	0
1564	52.19	93	232	0	0	0
1565	52.22	93	232	0	0	0
1566	52.25	93	232	0	0	0
1567	52.29	93	232	4.79	0.07	0.14
1568	52.32	93.07	232.14	9.27	-0.3	-0.06
1569	52.35	92.77	232.08	0	0	0
1570	52.39	92.77	232.08	0	0	0
1571	52.42	92.77	232.08	0	0	0
1572	52.45	92.77	232.08	6.36	-0.2	-0.08
1573	52.49	92.57	232	6.36	0.2	0.08
1574	52.52	92.77	232.08	9.27	0.3	0.06
1575	52.55	93.07	232.14	0	0	0
1576	52.59	93.07	232.14	11.2	-0.3	-0.22
1577	52.62	92.77	231.92	5.17	0.15	-0.09
1578	52.65	92.92	231.83	5.17	-0.15	0.09
1579	52.69	92.77	231.92	0	0	0
1580	52.72	92.77	231.92	7.29	0.23	0.08
1581	52.75	93	232	0	0	0
1582	52.79	93	232	0	0	0
1583	52.82	93	232	0	0	0
1584	52.85	93	232	0	0	0
1585	52.89	93	232	0	0	0
1586	52.92	93	232	0	0	0
1587	52.96	93	232	0	0	0
1588	52.99	93	232	0	0	0
1589	53.02	93	232	0	0	0
1590	53.06	93	232	0	0	0
1591	53.09	93	232	7.71	0.18	-0.18
1592	53.12	93.18	231.82	6.2	-0.18	0.1
1593	53.16	93	231.92	2.5	0	-0.09
1594	53.19	93	231.83	2.5	0	0.09
1595	53.22	93	231.92	8.21	-0.23	-0.15
1596	53.26	92.77	231.77	7.18	0.23	0.06
1597	53.29	93	231.83	0	0	0
1598	53.32	93	231.83	0	0	0
1599	53.36	93	231.83	0	0	0
1600	53.39	93	231.83	7.42	0.23	0.09
1601	53.42	93.23	231.92	9.79	-0.31	-0.09
1602	53.46	92.92	231.83	0	0	0
1603	53.49	92.92	231.83	0	0	0
1604	53.52	92.92	231.83	0	0	0
1605	53.56	92.92	231.83	8.56	0.26	-0.1
1606	53.59	93.18	231.73	20.68	-0.68	0.1
1607	53.62	92.5	231.83	24.21	0.81	0.02
1608	53.66	93.31	231.85	0	0	0
1609	53.69	93.31	231.85	2.31	-0.08	0
1610	53.72	93.23	231.85	0	0	0
1611	53.76	93.23	231.85	0	0	0
1612	53.79	93.23	231.85	0	0	0
1613	53.82	93.23	231.85	7.49	-0.23	-0.1
1614	53.86	93	231.75	2.5	0	0.08
1615	53.89	93	231.83	6.93	0.23	0.02
1616	53.92	93.23	231.85	5.15	0.08	0.15
1617	53.96	93.31	232	3.26	-0.08	-0.08
1618	53.99	93.23	231.92	7.42	-0.23	-0.09
1619	54.02	93	231.83	14.98	0.5	0
1620	54.06	93.5	231.83	9.01	-0.23	-0.19
1621	54.09	93.27	231.64	2.72	0	0.09
1622	54.12	93.27	231.73	11.83	0.4	0.02
1623	54.16	93.67	231.75	2.5	0	0.08
1624	54.19	93.67	231.83	2.5	0	-0.08
1625	54.22	93.67	231.75	2.5	-0.09	0
1626	54.26	93.58	231.75	23.42	-0.76	0.16
1627	54.29	92.82	231.91	27.38	0.91	0.09
1628	54.32	93.73	232	24.67	-0.82	-0.09
1629	54.36	92.91	231.91	9.65	0.32	0.01
1630	54.39	93.23	231.92	7.42	-0.23	-0.09
1631	54.42	93	231.83	8.53	0.23	0.17
1632	54.46	93.23	232	14.58	-0.46	-0.15
1633	54.49	92.77	231.85	11.75	0.38	0.07
1634	54.52	93.15	231.92	3.26	0.08	0.08
1635	54.56	93.23	232	7.35	-0.23	-0.08
1636	54.59	93	231.92	3.53	-0.08	0.08
1637	54.62	92.92	232	3.53	0.08	-0.08
1638	54.66	93	231.92	2.5	0	0.08
1639	54.69	93	232	3.53	-0.08	-0.08
1640	54.72	92.92	231.92	2.5	0	-0.09
1641	54.76	92.92	231.83	2.5	0.08	0
1642	54.79	93	231.83	0	0	0
1643	54.82	93	231.83	0	0	0
1644	54.86	93	231.83	0	0	0
1645	54.89	93	231.83	7.18	-0.23	-0.06
1646	54.92	92.77	231.77	7.18	0.23	0.06
1647	54.96	93	231.83	10.49	0.31	0.17
1648	54.99	93.31	232	6.72	-0.23	0
1649	55.02	93.08	232	0	0	0
1650	55.06	93.08	232	8.4	-0.26	-0.09
1651	55.09	92.82	231.91	11.23	0.36	-0.09
1652	55.12	93.18	231.82	5.47	-0.18	0.01
1653	55.16	93	231.83	6.31	0.18	-0.1
1654	55.19	93.18	231.73	6.31	-0.18	0.1
1655	55.22	93	231.83	12.73	0.42	0.09
1656	55.26	93.42	231.92	7.63	-0.24	-0.1
1657	55.29	93.18	231.82	0	0	0
1658	55.32	93.18	231.82	0	0	0
1659	55.36	93.18	231.82	9.55	0.32	0.01
1660	55.39	93.5	231.83	8.08	-0.27	0.02
1661	55.42	93.23	231.85	3.85	-0.05	-0.12
1662	55.46	93.18	231.73	10.05	0.32	0.1
1663	55.49	93.5	231.83	10.05	-0.32	-0.1
1664	55.52	93.18	231.73	13.14	0.39	0.2
1665	55.56	93.57	231.93	0	0	0
1666	55.59	93.57	231.93	10.5	-0.34	-0.08
1667	55.62	93.23	231.85	10.5	0.34	0.08
1668	55.66	93.57	231.93	8.28	-0.26	-0.08
1669	55.69	93.31	231.85	16.3	-0.54	-0.08
1670	55.72	92.77	231.77	2.31	0.08	0
1671	55.76	92.85	231.77	7.36	0.23	0.06
1672	55.79	93.08	231.83	2.5	-0.08	0
1673	55.82	93	231.83	2.5	0.08	0
1674	55.86	93.08	231.83	0	0	0
1675	55.89	93.08	231.83	6.51	0.19	-0.1
1676	55.92	93.27	231.73	2.72	-0.09	0
1677	55.96	93.18	231.73	7.72	0.24	0.1
1678	55.99	93.42	231.83	0	0	0
1679	56.02	93.42	231.83	6.19	-0.19	0.09
1680	56.06	93.23	231.92	0	0	0
1681	56.09	93.23	231.92	0	0	0
1682	56.12	93.23	231.92	5.15	-0.08	-0.15
1683	56.16	93.15	231.77	8.11	0.27	0.06
1684	56.19	93.42	231.83	0	0	0
1685	56.23	93.42	231.83	0	0	0
1686	56.26	93.42	231.83	0	0	0
1687	56.29	93.42	231.83	2.5	0.08	0
1688	56.33	93.5	231.83	2.5	-0.08	0
1689	56.36	93.42	231.83	12.49	-0.42	0
1690	56.39	93	231.83	0	0	0
1691	56.43	93	231.83	0	0	0
1692	56.46	93	231.83	14.98	0.5	0
1693	56.49	93.5	231.83	10.05	-0.32	-0.1
1694	56.53	93.18	231.73	0	0	0
1695	56.56	93.18	231.73	0	0	0
1696	56.59	93.18	231.73	0	0	0
1697	56.63	93.18	231.73	0	0	0
1698	56.66	93.18	231.73	0	0	0
1699	56.69	93.18	231.73	10.05	0.32	0.1
1700	56.73	93.5	231.83	18.18	-0.58	-0.16
1701	56.76	92.92	231.67	15.79	0.5	0.16
1702	56.79	93.42	231.83	0	0	0
1703	56.83	93.42	231.83	7.72	-0.24	-0.1
1704	56.86	93.18	231.73	0	0	0
1705	56.89	93.18	231.73	7.72	0.24	0.1
1706	56.93	93.42	231.83	0	0	0
1707	56.96	93.42	231.83	0	0	0
1708	56.99	93.42	231.83	5.89	-0.19	-0.06
1709	57.03	93.23	231.77	5.89	0.19	0.06
1710	57.06	93.42	231.83	7.72	-0.24	-0.1
1711	57.09	93.18	231.73	7.72	0.24	0.1
1712	57.13	93.42	231.83	0	0	0
1713	57.16	93.42	231.83	0	0	0
1714	57.19	93.42	231.83	2.5	0.08	0
1715	57.23	93.5	231.83	0	0	0
1716	57.26	93.5	231.83	6.36	-0.19	0.09
1717	57.29	93.31	231.92	6.36	0.19	-0.09
1718	57.33	93.5	231.83	2.5	-0.08	0
1719	57.36	93.42	231.83	7.72	-0.24	-0.1
1720	57.39	93.18	231.73	8.15	-0.26	-0.06
1721	57.43	92.92	231.67	0	0	0
1722	57.46	92.92	231.67	7.74	0.23	0.1
1723	57.49	93.15	231.77	7.74	-0.23	-0.1
1724	57.53	92.92	231.67	0	0	0
1725	57.56	92.92	231.67	0	0	0
1726	57.59	92.92	231.67	0	0	0
1727	57.63	92.92	231.67	0	0	0
1728	57.66	92.92	231.67	10.82	0.35	0.06
1729	57.69	93.27	231.73	2.72	-0.09	0
1730	57.73	93.18	231.73	10.05	0.32	0.1
1731	57.76	93.5	231.83	10.05	-0.32	-0.1
1732	57.79	93.18	231.73	12.43	-0.41	0.04
1733	57.83	92.77	231.77	12.43	0.41	-0.04
1734	57.86	93.18	231.73	7.72	0.24	0.1
1735	57.89	93.42	231.83	7.72	-0.24	-0.1
1736	57.93	93.18	231.73	6.31	-0.18	0.1
1737	57.96	93	231.83	0	0	0
1738	57.99	93	231.83	7.42	0.23	0.09
1739	58.03	93.23	231.92	7.42	-0.23	-0.09
1740	58.06	93	231.83	6.31	0.18	-0.1
1741	58.09	93.18	231.73	6.31	-0.18	0.1
1742	58.13	93	231.83	6.31	0.18	-0.1
1743	58.16	93.18	231.73	4.34	-0.1	0.1
1744	58.19	93.08	231.83	2.5	0	-0.08
1745	58.23	93.08	231.75	0	0	0
1746	58.26	93.08	231.75	0	0	0
1747	58.29	93.08	231.75	0	0	0
1748	58.33	93.08	231.75	0	0	0
1749	58.36	93.08	231.75	7.32	-0.23	-0.06
1750	58.39	92.85	231.69	2.31	-0.08	0
1751	58.43	92.77	231.69	0	0	0
1752	58.46	92.77	231.69	0	0	0
1753	58.49	92.77	231.69	0	0	0
1754	58.53	92.77	231.69	16.78	0.54	0.16
1755	58.56	93.31	231.85	9.66	-0.31	-0.1
1756	58.59	93	231.75	5.44	-0.15	0.1
1757	58.63	92.85	231.85	16.3	-0.54	0.07
1758	58.66	92.31	231.92	14.58	0.46	-0.15
1759	58.69	92.77	231.77	6.94	0.23	-0.02
1760	58.73	93	231.75	7.13	-0.23	-0.06
1761	58.76	92.77	231.69	0	0	0
1762	58.79	92.77	231.69	1.64	-0.04	0.04
1763	58.83	92.73	231.73	1.64	0.04	-0.04
1764	58.86	92.77	231.69	2.31	0	0.08
1765	58.89	92.77	231.77	5.89	-0.19	0.06
1766	58.93	92.58	231.83	5.89	0.19	-0.06
1767	58.96	92.77	231.77	0	0	0
1768	58.99	92.77	231.77	16.78	0.54	0.15
1769	59.03	93.31	231.92	16.78	-0.54	-0.15
1770	59.06	92.77	231.77	9.43	0.3	0.09
1771	59.09	93.07	231.86	0	0	0
1772	59.13	93.07	231.86	0	0	0
1773	59.16	93.07	231.86	7.25	-0.22	-0.09
1774	59.19	92.85	231.77	0	0	0
1775	59.23	92.85	231.77	2.31	-0.08	0
1776	59.26	92.77	231.77	0	0	0
1777	59.29	92.77	231.77	9.43	0.3	0.09
1778	59.33	93.07	231.86	0	0	0
1779	59.36	93.07	231.86	2.26	-0.07	-0.03
1780	59.4	93	231.83	0	0	0
1781	59.43	93	231.83	0	0	0
1782	59.46	93	231.83	3.53	0.08	-0.08
1783	59.5	93.08	231.75	2.5	-0.08	0
1784	59.53	93	231.75	9.66	0.31	0.1
1785	59.56	93.31	231.85	6.44	0.19	-0.1
1786	59.6	93.5	231.75	2.5	-0.08	0
1787	59.63	93.42	231.75	2.5	0.08	0
1788	59.66	93.5	231.75	8.57	-0.27	0.1
1789	59.7	93.23	231.85	7.49	-0.23	-0.1
1790	59.73	93	231.75	0	0	0
1791	59.76	93	231.75	0	0	0
1792	59.8	93	231.75	7.49	0.23	0.1
1793	59.83	93.23	231.85	0	0	0
1794	59.86	93.23	231.85	0	0	0
1795	59.9	93.23	231.85	6.93	-0.23	-0.02
1796	59.93	93	231.83	7.18	-0.23	-0.06
1797	59.96	92.77	231.77	7.18	0.23	0.06
1798	60	93	231.83	6.31	0.18	-0.1
1799	60.03	93.18	231.73	6.31	-0.18	0.1
1800	60.06	93	231.83	7.18	-0.23	-0.06
1801	60.1	92.77	231.77	7.18	0.23	0.06
1802	60.13	93	231.83	7.42	0.23	0.09
1803	60.16	93.23	231.92	7.42	-0.23	-0.09
1804	60.2	93	231.83	9.61	0.31	0.09
1805	60.23	93.31	231.92	0	0	0
1806	60.26	93.31	231.92	2.31	-0.08	0
1807	60.3	93.23	231.92	2.31	0.08	0
1808	60.33	93.31	231.92	16.63	0.55	0.08
1809	60.36	93.86	232	22.99	-0.68	-0.36
1810	60.4	93.18	231.64	6.43	-0.18	0.11
1811	60.43	93	231.75	12.73	-0.42	0.08
1812	60.46	92.58	231.83	12.73	0.42	-0.08
1813	60.5	93	231.75	6.94	-0.15	0.17
1814	60.53	92.85	231.92	13.23	0.33	-0.28
1815	60.56	93.18	231.64	13.62	-0.36	0.27
1816	60.6	92.82	231.91	8.4	0.26	0.09
1817	60.63	93.08	232	8.4	-0.26	-0.09
1818	60.66	92.82	231.91	0	0	0
1819	60.7	92.82	231.91	0	0	0
1820	60.73	92.82	231.91	7.51	-0.13	-0.22
1821	60.76	92.69	231.69	7.51	0.13	0.22
1822	60.8	92.82	231.91	0	0	0
1823	60.83	92.82	231.91	0	0	0
1824	60.86	92.82	231.91	8.4	0.26	0.09
1825	60.9	93.08	232	8.4	-0.26	-0.09
1826	60.93	92.82	231.91	8.4	0.26	0.09
1827	60.96	93.08	232	0	0	0
1828	61	93.08	232	0	0	0
1829	61.03	93.08	232	0	0	0
1830	61.06	93.08	232	0	0	0
1831	61.1	93.08	232	0	0	0
1832	61.13	93.08	232	12.73	0.42	-0.08
1833	61.16	93.5	231.92	6.28	-0.19	0.08
1834	61.2	93.31	232	6.72	-0.23	0
1835	61.23	93.08	232	6.72	0.23	0
1836	61.26	93.31	232	0	0	0
1837	61.3	93.31	232	0	0	0
1838	61.33	93.31	232	0	0	0
1839	61.36	93.31	232	14.92	-0.49	-0.09
1840	61.4	92.82	231.91	8.4	0.26	0.09
1841	61.43	93.08	232	0	0	0
1842	61.46	93.08	232	9	-0.16	-0.25
1843	61.5	92.92	231.75	9	0.16	0.25
1844	61.53	93.08	232	0	0	0
1845	61.56	93.08	232	0	0	0
1846	61.6	93.08	232	6.72	0.23	0
1847	61.63	93.31	232	6.72	-0.23	0
1848	61.66	93.08	232	6.72	0.23	0
1849	61.7	93.31	232	10.49	-0.31	-0.17
1850	61.73	93	231.83	4.99	-0.15	-0.06
1851	61.76	92.85	231.77	4.27	-0.03	0.14
1852	61.8	92.82	231.91	0	0	0
1853	61.83	92.82	231.91	7.51	-0.13	-0.22
1854	61.86	92.69	231.69	0	0	0
1855	61.9	92.69	231.69	0	0	0
1856	61.93	92.69	231.69	5.34	0.14	-0.11
1857	61.96	92.83	231.58	18.92	0.48	0.42
1858	62	93.31	232	2.92	-0.04	-0.09
1859	62.03	93.27	231.91	2.92	0.04	0.09
1860	62.06	93.31	232	14.92	-0.49	-0.09
1861	62.1	92.82	231.91	14.92	0.49	0.09
1862	62.13	93.31	232	6.72	-0.23	0
1863	62.16	93.08	232	12.73	0.42	-0.08
1864	62.2	93.5	231.92	0	0	0
1865	62.23	93.5	231.92	6.81	-0.23	-0.01
1866	62.26	93.27	231.91	2.92	0.04	0.09
1867	62.3	93.31	232	6.28	0.19	-0.08
1868	62.33	93.5	231.92	27.2	-0.9	-0.12
1869	62.36	92.6	231.8	20.17	0.67	0.02
1870	62.4	93.27	231.82	12.87	-0.42	-0.05
1871	62.43	92.85	231.77	12.85	0.42	-0.04
1872	62.46	93.27	231.73	8.77	-0.27	0.1
1873	62.5	93	231.83	3.53	0.08	0.09
1874	62.53	93.08	231.92	2.5	0	-0.09
1875	62.57	93.08	231.83	2.5	0	0.09
1876	62.6	93.08	231.92	0	0	0
1877	62.63	93.08	231.92	0	0	0
1878	62.67	93.08	231.92	1.82	-0.01	-0.06
1879	62.7	93.07	231.86	1.82	0.01	0.06
1880	62.73	93.08	231.92	0	0	0
1881	62.77	93.08	231.92	0	0	0
1882	62.8	93.08	231.92	7.95	-0.26	-0.01
1883	62.83	92.82	231.91	0	0	0
1884	62.87	92.82	231.91	0	0	0
1885	62.9	92.82	231.91	0	0	0
1886	62.93	92.82	231.91	0	0	0
1887	62.97	92.82	231.91	7.95	0.26	0.01
1888	63	93.08	231.92	7.95	-0.26	-0.01
1889	63.03	92.82	231.91	7.95	0.26	0.01
1890	63.07	93.08	231.92	15.19	-0.5	-0.09
1891	63.1	92.58	231.83	15.19	0.5	0.09
1892	63.13	93.08	231.92	7.95	-0.26	-0.01
1893	63.17	92.82	231.91	7.95	0.26	0.01
1894	63.2	93.08	231.92	7.95	-0.26	-0.01
1895	63.23	92.82	231.91	7.95	0.26	0.01
1896	63.27	93.08	231.92	10.4	-0.31	-0.15
1897	63.3	92.77	231.77	3.26	0.08	0.08
1898	63.33	92.85	231.85	3.26	-0.08	-0.08
1899	63.37	92.77	231.77	3.26	0.08	-0.08
1900	63.4	92.85	231.69	6.25	0.15	0.14
1901	63.43	93	231.83	2.5	0.08	0
1902	63.47	93.08	231.83	2.5	-0.08	0
1903	63.5	93	231.83	2.5	0.08	0
1904	63.53	93.08	231.83	2.5	-0.08	0
1905	63.57	93	231.83	0	0	0
1906	63.6	93	231.83	0	0	0
1907	63.63	93	231.83	0	0	0
1908	63.67	93	231.83	0	0	0
1909	63.7	93	231.83	0	0	0
1910	63.73	93	231.83	0	0	0
1911	63.77	93	231.83	0	0	0
1912	63.8	93	231.83	0	0	0
1913	63.83	93	231.83	0	0	0
1914	63.87	93	231.83	0	0	0
1915	63.9	93	231.83	11.35	0.36	-0.1
1916	63.93	93.36	231.73	5.18	0.14	0.1
1917	63.97	93.5	231.83	7.52	-0.23	-0.1
1918	64	93.27	231.73	15.14	-0.5	0.04
1919	64.03	92.77	231.77	0	0	0
1920	64.07	92.77	231.77	7.18	0.23	0.06
1921	64.1	93	231.83	7.18	-0.23	-0.06
1922	64.13	92.77	231.77	11.53	0.38	0
1923	64.17	93.15	231.77	4.07	0.03	-0.13
1924	64.2	93.18	231.64	13.4	0.4	0.19
1925	64.23	93.58	231.83	8.69	-0.27	0.09
1926	64.27	93.31	231.92	16.14	-0.54	0
1927	64.3	92.77	231.92	19.59	0.65	-0.09
1928	64.33	93.42	231.83	6.19	-0.19	0.09
1929	64.37	93.23	231.92	2.31	0.08	0
1930	64.4	93.31	231.92	2.31	-0.08	0
1931	64.43	93.23	231.92	6.19	0.19	-0.09
1932	64.47	93.42	231.83	4.23	-0.11	0.09
1933	64.5	93.31	231.92	2.31	0	0.08
1934	64.53	93.31	232	7.29	-0.08	-0.23
1935	64.57	93.23	231.77	2.31	-0.08	0
1936	64.6	93.15	231.77	7.74	-0.23	-0.1
1937	64.63	92.92	231.67	11.17	-0.34	0.16
1938	64.67	92.58	231.83	11.17	0.34	-0.16
1939	64.7	92.92	231.67	15.19	0.5	0.08
1940	64.73	93.42	231.75	7.9	-0.27	0.02
1941	64.77	93.15	231.77	8.11	0.27	0.06
1942	64.8	93.42	231.83	8.11	-0.27	-0.06
1943	64.83	93.15	231.77	7.74	-0.23	-0.1
1944	64.87	92.92	231.67	7.74	0.23	0.1
1945	64.9	93.15	231.77	4.07	0.03	-0.13
1946	64.93	93.18	231.64	7.82	0.24	0.11
1947	64.97	93.42	231.75	2.5	0	0.08
1948	65	93.42	231.83	20.9	-0.69	-0.1
1949	65.03	92.73	231.73	0	0	0
1950	65.07	92.73	231.73	0	0	0
1951	65.1	92.73	231.73	15.5	0.5	0.12
1952	65.13	93.23	231.85	15.5	-0.5	-0.12
1953	65.17	92.73	231.73	17.23	0.54	0.18
1954	65.2	93.27	231.91	8.8	-0.27	-0.11
1955	65.23	93	231.8	8.8	0.27	0.11
1956	65.27	93.27	231.91	0	0	0
1957	65.3	93.27	231.91	0	0	0
1958	65.33	93.27	231.91	0	0	0
1959	65.37	93.27	231.91	0	0	0
1960	65.4	93.27	231.91	0	0	0
1961	65.43	93.27	231.91	8.48	-0.27	-0.08
1962	65.47	93	231.83	0	0	0
1963	65.5	93	231.83	8.48	0.27	0.08
1964	65.53	93.27	231.91	8.48	-0.27	-0.08
1965	65.57	93	231.83	0	0	0
1966	65.6	93	231.83	0	0	0
1967	65.63	93	231.83	5.34	-0.15	0.09
1968	65.67	92.85	231.92	17.87	0.57	-0.17
1969	65.7	93.42	231.75	8.17	-0.11	0.25
1970	65.73	93.31	232	7.63	0.19	-0.17
1971	65.77	93.5	231.83	13.45	-0.42	0.17
1972	65.8	93.08	232	7.49	0.25	0
1973	65.84	93.33	232	3.53	0.09	-0.08
1974	65.87	93.42	231.92	6.11	-0.19	0.08
1975	65.9	93.23	232	2.31	0.08	0
1976	65.94	93.31	232	14.92	-0.49	-0.09
1977	65.97	92.82	231.91	5.9	0.18	-0.08
1978	66	93	231.83	5.9	-0.18	0.08
1979	66.04	92.82	231.91	14.92	0.49	0.09
1980	66.07	93.31	232	0	0	0
1981	66.1	93.31	232	10.49	-0.31	-0.17
1982	66.14	93	231.83	10.49	0.31	0.17
1983	66.17	93.31	232	5.15	-0.08	-0.15
1984	66.2	93.23	231.85	5.15	0.08	0.15
1985	66.24	93.31	232	2.92	-0.04	-0.09
1986	66.27	93.27	231.91	6.3	-0.19	0.09
1987	66.3	93.08	232	8.4	-0.26	-0.09
1988	66.34	92.82	231.91	14.92	0.49	0.09
1989	66.37	93.31	232	0	0	0
1990	66.4	93.31	232	0	0	0
1991	66.44	93.31	232	7.4	-0.24	-0.07
1992	66.47	93.07	231.93	4.78	0.16	-0.01
1993	66.5	93.23	231.92	0	0	0
1994	66.54	93.23	231.92	7.42	-0.23	-0.09
1995	66.57	93	231.83	9.61	0.31	0.09
1996	66.6	93.31	231.92	0	0	0
1997	66.64	93.31	231.92	14.68	-0.49	-0.01
1998	66.67	92.82	231.91	5.9	0.18	-0.08
1999	66.7	93	231.83	0	0	0
2000	66.74	93	231.83	0	0	0
[truncated: 24,971 more rows]
