# Supplementary material for: Statistical Mechanics of Zooplankton
Source: PLoS One. 2015 Aug 13;10(8):e0135258. doi: 10.1371/journal.pone.0135258 (PMC4535848; doi:10.1371/journal.pone.0135258)
Supplement: S1 Data Files — Information on the file contents and the data format is contained. (ZIP) [file pone.0135258.s001.zip › raw data vibrio/exp31.txt]

1	0.03	307	120	14.56	-0.42	-0.25
2	0.07	306.58	119.75	0	0	0
3	0.1	306.58	119.75	20.14	-0.58	-0.33
4	0.13	306	119.42	9.99	-0.33	0
5	0.17	305.67	119.42	6.55	-0.22	-0.06
6	0.2	305.45	119.36	0	0	0
7	0.23	305.45	119.36	8.17	-0.27	0
8	0.27	305.18	119.36	30.82	0.73	-0.72
9	0.3	305.91	118.64	29.34	0.91	-0.37
10	0.33	306.82	118.27	0	0	0
11	0.37	306.82	118.27	0	0	0
12	0.4	306.82	118.27	17.23	-0.55	-0.18
13	0.43	306.27	118.09	2.72	-0.09	0
14	0.47	306.18	118.09	0	0	0
15	0.5	306.18	118.09	10.9	-0.36	0
16	0.53	305.82	118.09	7.08	-0.22	-0.09
17	0.57	305.6	118	10.18	-0.33	0.09
18	0.6	305.27	118.09	0	0	0
19	0.63	305.27	118.09	0	0	0
20	0.67	305.27	118.09	31.89	1	-0.36
21	0.7	306.27	117.73	16.35	0.55	0
22	0.73	306.82	117.73	2.72	0	-0.09
23	0.77	306.82	117.64	0	0	0
24	0.8	306.82	117.64	16.35	-0.55	0
25	0.83	306.27	117.64	0	0	0
26	0.87	306.27	117.64	10.82	-0.27	-0.24
27	0.9	306	117.4	3	0	-0.1
28	0.93	306	117.3	45.84	1.5	-0.3
29	0.97	307.5	117	9.92	0.32	-0.09
30	1	307.82	116.91	0	0	0
31	1.03	307.82	116.91	0	0	0
32	1.07	307.82	116.91	18.28	-0.55	-0.27
33	1.1	307.27	116.64	9.14	-0.27	-0.14
34	1.13	307	116.5	6.81	-0.18	0.14
35	1.17	306.82	116.64	2.72	0	-0.09
36	1.2	306.82	116.55	13.62	0.36	-0.28
37	1.23	307.18	116.27	35.96	0.92	-0.77
38	1.27	308.1	115.5	6.6	0.17	-0.14
39	1.3	308.27	115.36	0	0	0
40	1.33	308.27	115.36	7.71	0.18	-0.18
41	1.37	308.45	115.18	0	0	0
42	1.4	308.45	115.18	19.26	-0.45	-0.45
43	1.43	308	114.73	5.45	-0.18	0
44	1.47	307.82	114.73	0	0	0
45	1.5	307.82	114.73	43.23	1.18	-0.83
46	1.53	309	113.9	32.28	1	-0.4
47	1.57	310	113.5	0	0	0
48	1.6	310	113.5	8.72	0.18	-0.23
49	1.64	310.18	113.27	0	0	0
50	1.67	310.18	113.27	7.52	-0.18	-0.17
51	1.7	310	113.1	7.9	-0.18	-0.19
52	1.74	309.82	112.91	5.45	0	-0.18
53	1.77	309.82	112.73	24.62	-0.82	0.07
54	1.8	309	112.8	25.42	0.73	-0.44
55	1.84	309.73	112.36	28.94	0.85	-0.44
56	1.87	310.58	111.92	23.69	0.75	-0.25
57	1.9	311.33	111.67	8.05	0.27	0.03
58	1.94	311.6	111.7	8.01	0.22	-0.15
59	1.97	311.82	111.55	2.72	-0.09	0
60	2	311.73	111.55	14.99	-0.23	-0.45
61	2.04	311.5	111.1	9.54	-0.32	-0.01
62	2.07	311.18	111.09	0	0	0
63	2.1	311.18	111.09	0	0	0
64	2.14	311.18	111.09	0	0	0
65	2.17	311.18	111.09	6.09	-0.18	-0.09
66	2.2	311	111	21.8	-0.73	0
67	2.24	310.27	111	2.72	0	-0.09
68	2.27	310.27	110.91	13.62	-0.45	0
69	2.3	309.82	110.91	9.54	-0.32	-0.01
70	2.34	309.5	110.9	8.99	0	-0.3
71	2.37	309.5	110.6	23.22	-0.77	-0.05
72	2.4	308.73	110.55	11	0.27	-0.25
73	2.44	309	110.3	8.39	-0.27	0.06
74	2.47	308.73	110.36	13.89	-0.46	-0.09
75	2.5	308.27	110.27	0	0	0
76	2.54	308.27	110.27	27.78	0.91	-0.18
77	2.57	309.18	110.09	29.97	1	0
78	2.6	310.18	110.09	0	0	0
79	2.64	310.18	110.09	0	0	0
80	2.67	310.18	110.09	6.17	0.04	-0.2
81	2.7	310.22	109.89	13.32	-0.44	0
82	2.74	309.78	109.89	0	0	0
83	2.77	309.78	109.89	0	0	0
84	2.8	309.78	109.89	16.98	-0.56	-0.11
85	2.84	309.22	109.78	6.66	0	-0.22
86	2.87	309.22	109.56	6.86	-0.22	-0.06
87	2.9	309	109.5	6.86	-0.22	-0.06
88	2.94	308.78	109.44	23.37	-0.78	0.06
89	2.97	308	109.5	9.14	-0.27	-0.14
90	3	307.73	109.36	2.72	0	0.09
91	3.04	307.73	109.45	22.28	-0.73	-0.15
92	3.07	307	109.3	9.39	-0.27	0.15
93	3.1	306.73	109.45	8.24	-0.23	-0.15
94	3.14	306.5	109.3	6.86	-0.23	-0.03
95	3.17	306.27	109.27	8.21	-0.27	0.03
96	3.2	306	109.3	8.74	-0.22	-0.19
97	3.24	305.78	109.11	8.27	-0.18	-0.21
98	3.27	305.6	108.9	37.35	1.22	-0.26
99	3.3	306.82	108.64	5.45	0	-0.19
100	3.34	306.82	108.45	3.26	-0.04	0.11
101	3.37	306.78	108.56	7.08	-0.18	-0.16
102	3.4	306.6	108.4	13.12	0.18	-0.4
103	3.44	306.78	108	16.98	-0.56	0.11
104	3.47	306.22	108.11	13.04	-0.4	0.16
105	3.5	305.82	108.27	12.43	0.18	-0.37
106	3.54	306	107.9	15	-0.5	-0.02
107	3.57	305.5	107.88	15.45	-0.5	0.12
108	3.6	305	108	3	0	-0.1
109	3.64	305	107.9	19.3	-0.64	0.1
110	3.67	304.36	108	12.44	-0.36	-0.2
111	3.7	304	107.8	8.8	-0.27	0.11
112	3.74	303.73	107.91	6.43	-0.15	-0.16
113	3.77	303.58	107.75	17.55	-0.58	0.05
114	3.8	303	107.8	15.02	-0.5	0.03
115	3.84	302.5	107.83	15.02	-0.5	-0.03
116	3.87	302	107.8	9.53	-0.27	-0.16
117	3.9	301.73	107.64	5.45	0	-0.19
118	3.94	301.73	107.45	16.57	-0.55	0.1
119	3.97	301.18	107.55	15.5	-0.51	-0.05
120	4	300.67	107.5	22.78	0.73	-0.2
121	4.04	301.4	107.3	22.1	0.38	-0.63
122	4.07	301.78	106.67	8.32	0.22	-0.17
123	4.1	302	106.5	3	0	-0.1
124	4.14	302	106.4	12.36	-0.4	0.1
125	4.17	301.6	106.5	3	0	-0.1
126	4.2	301.6	106.4	4.24	-0.1	-0.1
127	4.24	301.5	106.3	10.07	-0.28	-0.19
128	4.27	301.22	106.11	9.19	-0.22	-0.21
129	4.3	301	105.9	24.15	-0.78	0.21
130	4.34	300.22	106.11	7.31	-0.12	-0.21
131	4.37	300.1	105.9	6.7	-0.1	-0.2
132	4.4	300	105.7	10.04	-0.33	-0.03
133	4.44	299.67	105.67	20	-0.67	0.03
134	4.47	299	105.7	0	0	0
135	4.5	299	105.7	21.88	-0.73	-0.06
136	4.54	298.27	105.64	8.39	-0.27	0.06
137	4.57	298	105.7	7.15	0.18	-0.15
138	4.6	298.18	105.55	21.28	0.55	-0.46
139	4.64	298.73	105.09	14.28	0.27	-0.39
140	4.67	299	104.7	0	0	0
141	4.7	299	104.7	12.71	-0.3	-0.3
142	4.74	298.7	104.4	8.99	-0.3	0
143	4.77	298.4	104.4	3	0	-0.1
144	4.8	298.4	104.3	7.44	-0.22	-0.12
145	4.84	298.18	104.18	20.44	-0.68	0.02
146	4.87	297.5	104.2	0	0	0
147	4.91	297.5	104.2	10.08	-0.32	-0.11
148	4.94	297.18	104.09	13.62	-0.45	0
149	4.97	296.73	104.09	7.34	-0.23	-0.09
150	5.01	296.5	104	7.34	-0.23	0.09
151	5.04	296.27	104.09	16.57	-0.54	-0.09
152	5.07	295.73	104	10.14	0.27	-0.2
153	5.11	296	103.8	16.95	0.4	-0.4
154	5.14	296.4	103.4	11.79	0.33	-0.22
155	5.17	296.73	103.18	0	0	0
156	5.21	296.73	103.18	2.72	0.09	0
157	5.24	296.82	103.18	8.9	-0.24	-0.18
158	5.27	296.58	103	9.7	-0.31	-0.09
159	5.31	296.27	102.91	8.8	-0.27	-0.11
160	5.34	296	102.8	5.87	-0.18	-0.07
161	5.37	295.82	102.73	3.85	-0.09	-0.09
162	5.41	295.73	102.64	22.34	-0.73	0.16
163	5.44	295	102.8	8.46	-0.27	-0.07
164	5.47	294.73	102.73	5.45	0	-0.18
165	5.51	294.73	102.55	8.09	-0.23	-0.15
166	5.54	294.5	102.4	21.63	-0.68	0.24
167	5.57	293.82	102.64	6.09	-0.09	-0.19
168	5.61	293.73	102.45	10.9	0	-0.36
169	5.64	293.73	102.09	0	0	0
170	5.67	293.73	102.09	26.42	0.77	-0.42
171	5.71	294.5	101.67	6.87	-0.23	-0.03
172	5.74	294.27	101.64	3.85	-0.09	-0.09
173	5.77	294.18	101.55	0	0	0
174	5.81	294.18	101.55	7.01	-0.1	-0.22
175	5.84	294.08	101.33	5	-0.16	0
176	5.87	293.92	101.33	13.11	-0.42	-0.13
177	5.91	293.5	101.2	10.08	-0.32	-0.11
178	5.94	293.18	101.09	8.26	-0.26	0.08
179	5.97	292.92	101.17	6.11	-0.19	-0.08
180	6.01	292.73	101.09	21.96	-0.73	-0.09
181	6.04	292	101	8.62	-0.27	0.09
182	6.07	291.73	101.09	2.72	0	-0.09
183	6.11	291.73	101	35.42	1.09	-0.45
184	6.14	292.82	100.55	0	0	0
185	6.17	292.82	100.55	7.86	-0.22	-0.15
186	6.21	292.6	100.4	3	-0.1	0
187	6.24	292.5	100.4	9.88	-0.28	-0.18
188	6.27	292.22	100.22	7.6	-0.12	-0.22
189	6.31	292.1	100	4.24	-0.1	-0.1
190	6.34	292	99.9	14.98	-0.5	0
191	6.37	291.5	99.9	8.55	-0.23	-0.17
192	6.41	291.27	99.73	8.21	-0.27	-0.03
193	6.44	291	99.7	15.02	-0.5	-0.03
194	6.47	290.5	99.67	10.2	-0.32	-0.12
195	6.51	290.18	99.55	11.23	-0.36	0.09
196	6.54	289.82	99.64	2.72	0	-0.09
197	6.57	289.82	99.55	19.07	-0.64	0
198	6.61	289.18	99.55	10.18	-0.26	-0.22
199	6.64	288.92	99.33	12.53	-0.42	-0.03
200	6.67	288.5	99.3	11.41	-0.32	-0.21
201	6.71	288.18	99.09	8.26	-0.26	0.08
202	6.74	287.92	99.17	19.3	-0.65	0.01
203	6.77	287.27	99.18	10.68	-0.35	-0.01
204	6.81	286.92	99.17	0	0	0
205	6.84	286.92	99.17	20.13	0.58	-0.34
206	6.87	287.5	98.83	15.51	0.5	-0.13
207	6.91	288	98.7	7.15	-0.18	-0.15
208	6.94	287.82	98.55	7.86	-0.22	-0.15
209	6.97	287.6	98.4	6.7	-0.2	-0.1
210	7.01	287.4	98.3	6.59	-0.22	-0.03
211	7.04	287.18	98.27	8.56	-0.26	-0.1
212	7.07	286.92	98.17	12.53	-0.42	0.03
213	7.11	286.5	98.2	10.08	-0.32	-0.11
214	7.14	286.18	98.09	20.69	-0.68	0.11
215	7.17	285.5	98.2	10.08	-0.32	-0.11
216	7.21	285.18	98.09	7.9	-0.18	-0.19
217	7.24	285	97.9	9.6	0.18	-0.26
218	7.27	285.18	97.64	19.26	0.64	-0.09
219	7.31	285.82	97.55	15.8	0.28	-0.45
220	7.34	286.1	97.1	3	0	-0.1
221	7.37	286.1	97	6.7	-0.1	-0.2
222	7.41	286	96.8	7.77	-0.22	-0.13
223	7.44	285.78	96.67	10.87	-0.28	0.23
224	7.47	285.5	96.9	8.55	-0.23	-0.17
225	7.51	285.27	96.73	8.21	-0.27	-0.03
226	7.54	285	96.7	15.06	-0.5	0.05
227	7.57	284.5	96.75	15.06	-0.5	-0.05
228	7.61	284	96.7	5.77	-0.18	-0.06
229	7.64	283.82	96.64	2.72	-0.09	0
230	7.67	283.73	96.64	18.28	-0.55	-0.28
231	7.71	283.18	96.36	29.77	0.82	-0.56
232	7.74	284	95.8	21	0.69	-0.11
233	7.77	284.69	95.69	3.36	-0.02	-0.11
234	7.81	284.67	95.58	11.86	-0.4	-0.03
235	7.84	284.27	95.55	0	0	0
236	7.87	284.27	95.55	13.62	-0.36	-0.28
237	7.91	283.91	95.27	5.45	-0.18	0
238	7.94	283.73	95.27	5.45	0	-0.18
239	7.97	283.73	95.09	21.96	-0.73	-0.09
240	8.01	283	95	8.62	-0.27	0.09
241	8.04	282.73	95.09	7.34	-0.23	-0.09
242	8.08	282.5	95	7.34	-0.23	-0.09
243	8.11	282.27	94.91	17.23	-0.54	-0.18
244	8.14	281.73	94.73	10.64	0.27	-0.23
245	8.18	282	94.5	25.45	0.82	-0.23
246	8.21	282.82	94.27	9.82	0.18	-0.27
247	8.24	283	94	5.99	0	-0.2
248	8.28	283	93.8	3	0	-0.1
249	8.31	283	93.7	8.91	-0.27	0.12
250	8.34	282.73	93.82	15.89	-0.46	-0.27
251	8.38	282.27	93.55	9.39	-0.27	0.15
252	8.41	282	93.7	14.98	-0.4	-0.3
253	8.44	281.6	93.4	10.73	-0.33	0.15
254	8.48	281.27	93.55	27.24	0.73	-0.55
255	8.51	282	93	32.28	1	-0.4
256	8.54	283	92.6	5.99	0	-0.2
257	8.58	283	92.4	4.69	-0.09	-0.13
258	8.61	282.91	92.27	3.85	-0.09	-0.09
259	8.64	282.82	92.18	6.09	-0.09	-0.18
260	8.68	282.73	92	13.62	-0.46	0
261	8.71	282.27	92	8.71	-0.27	-0.1
262	8.74	282	91.9	8.71	-0.27	0.1
263	8.78	281.73	92	6.6	-0.15	-0.17
264	8.81	281.58	91.83	17.93	-0.58	-0.13
265	8.84	281	91.7	12.58	-0.42	0.05
266	8.88	280.58	91.75	24.88	0.52	-0.65
267	8.91	281.1	91.1	36.43	1.08	-0.55
268	8.94	282.18	90.55	7.15	-0.18	0.15
269	8.98	282	90.7	0	0	0
270	9.01	282	90.7	13.4	-0.4	-0.2
271	9.04	281.6	90.5	9.9	-0.33	0.05
272	9.08	281.27	90.55	12.18	-0.36	-0.19
273	9.11	280.91	90.36	3.85	-0.09	-0.09
274	9.14	280.82	90.27	13.93	-0.15	-0.44
275	9.18	280.67	89.83	20	-0.67	-0.03
276	9.21	280	89.8	36.23	1.18	-0.25
277	9.24	281.18	89.55	32.92	1	-0.46
278	9.28	282.18	89.09	12.12	-0.4	0.02
279	9.31	281.78	89.11	7.45	0.22	-0.11
280	9.34	282	89	3	0	-0.1
281	9.38	282	88.9	22	-0.73	0.1
282	9.41	281.27	89	10.14	-0.27	-0.2
283	9.44	281	88.8	5.48	-0.18	0.02
284	9.48	280.82	88.82	9.55	-0.32	0.01
285	9.51	280.5	88.83	15.02	-0.5	-0.03
286	9.54	280	88.8	8.46	-0.27	-0.07
287	9.58	279.73	88.73	5.45	0	-0.18
288	9.61	279.73	88.55	8.17	0	-0.28
289	9.64	279.73	88.27	30.46	1	-0.18
290	9.68	280.73	88.09	11.95	0.27	-0.29
291	9.71	281	87.8	7.33	-0.18	-0.16
292	9.74	280.82	87.64	6.81	0.18	-0.14
293	9.78	281	87.5	15.79	-0.5	0.17
294	9.81	280.5	87.67	10.2	-0.32	-0.12
295	9.84	280.18	87.55	0	0	0
296	9.88	280.18	87.55	11.23	-0.36	0.09
297	9.91	279.82	87.64	10.9	0	-0.37
298	9.94	279.82	87.27	39.36	1.18	-0.57
299	9.98	281	86.7	9.39	0.27	-0.15
300	10.01	281.27	86.55	8.29	-0.27	-0.05
301	10.04	281	86.5	17.71	0	-0.59
302	10.08	281	85.91	2.72	0	0.09
303	10.11	281	86	7.71	-0.18	0.18
304	10.14	280.82	86.18	16.34	-0.36	-0.41
305	10.18	280.46	85.77	13.86	-0.46	0.03
306	10.21	280	85.8	0	0	0
307	10.24	280	85.8	8.99	0	-0.3
308	10.28	280	85.5	40.98	1.27	-0.5
309	10.31	281.27	85	13.89	0.46	-0.09
310	10.34	281.73	84.91	10.3	0.27	-0.21
311	10.38	282	84.7	0	0	0
312	10.41	282	84.7	15.02	-0.5	-0.03
313	10.44	281.5	84.67	7.72	-0.23	-0.12
314	10.48	281.27	84.55	2.72	-0.09	0
315	10.51	281.18	84.55	10.9	-0.36	0
316	10.54	280.82	84.55	52.99	1.68	-0.55
317	10.58	282.5	84	16.14	0.5	-0.2
318	10.61	283	83.8	0	0	0
319	10.64	283	83.8	0	0	0
320	10.68	283	83.8	7.33	-0.18	-0.16
321	10.71	282.82	83.64	2.72	0	-0.09
322	10.74	282.82	83.55	3.85	-0.09	-0.1
323	10.78	282.73	83.45	13.89	-0.46	0.1
324	10.81	282.27	83.55	8.17	0	-0.28
325	10.84	282.27	83.27	14.67	0.46	-0.18
326	10.88	282.73	83.09	47.58	1.54	-0.36
327	10.91	284.27	82.73	2.72	0	-0.09
328	10.94	284.27	82.64	2.72	0	-0.09
329	10.98	284.27	82.55	2.72	-0.09	0
330	11.01	284.18	82.55	2.72	0	-0.1
331	11.04	284.18	82.45	8.74	-0.26	-0.12
332	11.08	283.92	82.33	5.96	-0.19	-0.06
333	11.11	283.73	82.27	6.86	-0.23	0.03
334	11.14	283.5	82.3	48.42	1.5	-0.6
335	11.18	285	81.7	13.85	0.42	-0.2
336	11.21	285.42	81.5	3.9	0.08	-0.1
337	11.25	285.5	81.4	0	0	0
338	11.28	285.5	81.4	3	-0.1	0
339	11.31	285.4	81.4	12	-0.4	0.02
340	11.35	285	81.42	8.9	0.18	-0.24
341	11.38	285.18	81.18	13.89	-0.45	-0.09
342	11.41	284.73	81.09	29.97	1	0
343	11.45	285.73	81.09	39.01	1.18	-0.54
344	11.48	286.91	80.55	7.84	0.26	-0.05
345	11.51	287.17	80.5	5.18	0.1	0.14
346	11.55	287.27	80.64	13.62	0	-0.46
347	11.58	287.27	80.18	2.72	0	0.09
348	11.61	287.27	80.27	15.6	-0.49	-0.16
349	11.65	286.78	80.11	8.74	-0.28	0.09
350	11.68	286.5	80.2	3	0	-0.1
351	11.71	286.5	80.1	46.52	1.5	-0.4
352	11.75	288	79.7	20.28	0.67	-0.12
353	11.78	288.67	79.58	7.43	-0.17	-0.18
354	11.81	288.5	79.4	10.27	0.32	-0.13
355	11.85	288.82	79.27	6.09	-0.09	-0.18
356	11.88	288.73	79.09	27.62	0.85	-0.34
357	11.91	289.58	78.75	44.25	1.42	-0.42
358	11.95	291	78.33	2.5	0	0.09
359	11.98	291	78.42	16.33	0.5	-0.22
360	12.01	291.5	78.2	7.55	-0.23	-0.11
361	12.05	291.27	78.09	0	0	0
362	12.08	291.27	78.09	11.95	-0.27	-0.29
363	12.11	291	77.8	0	0	0
364	12.15	291	77.8	15.02	-0.5	0.03
365	12.18	290.5	77.83	0	0	0
366	12.21	290.5	77.83	2.5	0	-0.08
367	12.25	290.5	77.75	20.72	-0.68	-0.11
368	12.28	289.82	77.64	2.72	0	-0.09
369	12.31	289.82	77.55	3.85	-0.09	-0.1
370	12.35	289.73	77.45	14.67	-0.46	-0.18
371	12.38	289.27	77.27	2.72	-0.09	0
372	12.41	289.18	77.27	8.15	-0.26	0.06
373	12.45	288.92	77.33	12.53	-0.42	-0.03
374	12.48	288.5	77.3	25.95	0.77	-0.39
375	12.51	289.27	76.91	31.06	1	-0.27
376	12.55	290.27	76.64	9.53	-0.27	0.16
377	12.58	290	76.8	5.99	0	-0.2
378	12.61	290	76.6	10.18	-0.09	-0.33
379	12.65	289.91	76.27	0	0	0
380	12.68	289.91	76.27	9.3	-0.31	0.03
381	12.71	289.6	76.3	6.7	-0.1	-0.2
382	12.75	289.5	76.1	8.33	-0.28	0.01
383	12.78	289.22	76.11	7.45	-0.22	-0.11
384	12.81	289	76	3	0	-0.1
385	12.85	289	75.9	30.12	-1	0.1
386	12.88	288	76	8.99	0	-0.3
387	12.91	288	75.7	36.58	1	-0.7
388	12.95	289	75	26.85	0.78	-0.44
389	12.98	289.78	74.56	7.08	-0.18	-0.16
390	13.01	289.6	74.4	3	0	-0.1
391	13.05	289.6	74.3	8.32	-0.27	-0.08
392	13.08	289.33	74.22	12.8	-0.42	0.05
393	13.11	288.91	74.27	8.62	0.09	-0.27
394	13.15	289	74	3	0	-0.1
395	13.18	289	73.9	30.12	-1	0.1
396	13.21	288	74	5.99	0	-0.2
397	13.25	288	73.8	12.53	-0.42	0.03
398	13.28	287.58	73.83	17.93	-0.58	-0.13
399	13.31	287	73.7	0	0	0
400	13.35	287	73.7	0	0	0
401	13.38	287	73.7	38.38	1	-0.8
402	13.41	288	72.9	8.18	0.27	0.01
403	13.45	288.27	72.91	8.17	0	-0.27
404	13.48	288.27	72.64	3.85	-0.09	-0.09
405	13.51	288.18	72.55	6.98	-0.18	-0.15
406	13.55	288	72.4	8.99	0	-0.3
407	13.58	288	72.1	11.75	-0.27	-0.28
408	13.61	287.73	71.82	6.26	-0.15	-0.15
409	13.65	287.58	71.67	17.93	-0.58	0.13
410	13.68	287	71.8	3	0	-0.1
411	13.71	287	71.7	8.39	-0.27	-0.06
412	13.75	286.73	71.64	13.62	-0.46	0
413	13.78	286.27	71.64	8.25	-0.27	-0.04
414	13.81	286	71.6	16.09	0.22	-0.49
415	13.85	286.22	71.11	33.38	0.96	-0.56
416	13.88	287.18	70.55	9.63	0.32	-0.05
417	13.91	287.5	70.5	4.24	-0.1	-0.1
418	13.95	287.4	70.4	4.24	0.1	-0.1
419	13.98	287.5	70.3	16.14	-0.5	-0.2
420	14.01	287	70.1	5.99	0	-0.2
421	14.05	287	69.9	3	0	-0.1
422	14.08	287	69.8	15.39	-0.5	0.12
423	14.11	286.5	69.92	15.39	-0.5	-0.12
424	14.15	286	69.8	42.05	1.22	-0.69
425	14.18	287.22	69.11	34.55	1.05	-0.47
426	14.21	288.27	68.64	8.39	-0.27	0.06
427	14.25	288	68.7	7.15	0.18	-0.15
428	14.28	288.18	68.55	14.42	-0.18	-0.45
429	14.31	288	68.1	3	0	-0.1
430	14.35	288	68	16.14	-0.5	0.2
431	14.38	287.5	68.2	11.06	0.23	-0.29
432	14.41	287.73	67.91	36.94	0.94	-0.8
433	14.45	288.67	67.11	37.23	1.11	-0.55
434	14.48	289.78	66.56	13.32	-0.45	0
435	14.52	289.33	66.56	9.25	0.27	-0.16
436	14.55	289.6	66.4	6.7	-0.2	-0.1
437	14.58	289.4	66.3	5.82	-0.18	-0.08
438	14.62	289.22	66.22	12.2	-0.4	0.05
439	14.65	288.82	66.27	12.43	0.18	-0.37
440	14.68	289	65.9	19.07	-0.64	0.01
441	14.72	288.36	65.91	11.23	-0.36	0.09
442	14.75	288	66	3	0	-0.1
443	14.78	288	65.9	7.52	-0.18	-0.17
444	14.82	287.82	65.73	24.53	-0.82	-0.03
445	14.85	287	65.7	0	0	0
446	14.88	287	65.7	8.39	-0.27	-0.06
447	14.92	286.73	65.64	12.17	-0.23	-0.34
448	14.95	286.5	65.3	7.68	-0.23	-0.12
449	14.98	286.27	65.18	16.57	-0.54	0.09
450	15.02	285.73	65.27	10.05	-0.33	-0.07
451	15.05	285.4	65.2	11.99	-0.4	0
452	15.08	285	65.2	8.46	-0.27	0.07
453	15.12	284.73	65.27	13.89	-0.46	-0.09
454	15.15	284.27	65.18	2.72	0	-0.09
455	15.18	284.27	65.09	23.39	-0.77	0.11
456	15.22	283.5	65.2	7.55	-0.23	-0.11
457	15.25	283.27	65.09	8.62	-0.27	-0.09
458	15.28	283	65	8.62	-0.27	-0.09
459	15.32	282.73	64.91	18.23	0.49	-0.35
460	15.35	283.22	64.56	21.08	0.6	-0.38
461	15.38	283.82	64.18	2.72	0	0.09
462	15.42	283.82	64.27	11.57	-0.04	-0.38
463	15.45	283.78	63.89	0	0	0
464	15.48	283.78	63.89	8.33	-0.28	0.01
465	15.52	283.5	63.9	15.28	-0.5	-0.1
466	15.55	283	63.8	13.4	-0.4	-0.2
467	15.58	282.6	63.6	9.94	-0.33	-0.05
468	15.62	282.27	63.55	9.26	-0.27	-0.15
469	15.65	282	63.4	12.36	-0.4	-0.1
470	15.68	281.6	63.3	4.24	-0.1	-0.1
471	15.72	281.5	63.2	13.4	-0.4	-0.2
472	15.75	281.1	63	18.95	-0.6	0.2
473	15.78	280.5	63.2	7.25	-0.14	-0.2
474	15.82	280.36	63	11.3	-0.36	-0.1
475	15.85	280	62.9	16.14	-0.5	0.2
476	15.88	279.5	63.1	16.14	-0.5	-0.2
477	15.92	279	62.9	21.61	0.4	-0.6
478	15.95	279.4	62.3	21.61	0.6	-0.4
479	15.98	280	61.9	5.99	0	-0.2
480	16.02	280	61.7	5.99	0	-0.2
481	16.05	280	61.5	12.36	-0.4	-0.1
482	16.08	279.6	61.4	8.32	-0.24	0.15
483	16.12	279.36	61.55	15.89	-0.45	-0.28
484	16.15	278.91	61.27	12.55	0.19	-0.37
485	16.18	279.1	60.9	11.57	-0.37	0.1
486	16.22	278.73	61	22	-0.73	-0.1
487	16.25	278	60.9	0	0	0
488	16.28	278	60.9	27.63	-0.9	-0.2
489	16.32	277.1	60.7	6.7	-0.1	0.2
490	16.35	277	60.9	19.76	-0.64	-0.17
491	16.38	276.36	60.73	11.55	-0.36	-0.13
492	16.42	276	60.6	8.94	-0.18	-0.24
493	16.45	275.82	60.36	10.72	-0.32	-0.16
494	16.48	275.5	60.2	9.55	-0.32	-0.02
495	16.52	275.18	60.18	20.44	-0.68	0.02
496	16.55	274.5	60.2	7.15	-0.23	0.07
497	16.58	274.27	60.27	6.09	-0.09	-0.18
498	16.62	274.18	60.09	7.9	-0.18	-0.19
499	16.65	274	59.9	27.01	0.78	-0.46
500	16.68	274.78	59.44	5.29	0.04	-0.17
501	16.72	274.82	59.27	2.72	0	-0.09
502	16.75	274.82	59.18	14.68	-0.49	-0.07
503	16.78	274.33	59.11	11.65	-0.23	-0.31
504	16.82	274.1	58.8	3	-0.1	0
505	16.85	274	58.8	16.95	-0.4	-0.4
506	16.88	273.6	58.4	9.94	-0.33	0.05
507	16.92	273.27	58.45	12.18	-0.36	-0.18
508	16.95	272.91	58.27	10.02	-0.31	0.13
509	16.98	272.6	58.4	6.7	-0.1	-0.2
510	17.02	272.5	58.2	16.14	-0.5	-0.2
511	17.05	272	58	8.17	-0.27	0
512	17.08	271.73	58	21.8	-0.73	0
513	17.12	271	58	3	0	-0.1
514	17.15	271	57.9	14.99	-0.5	0.02
515	17.18	270.5	57.92	14.99	-0.5	-0.02
516	17.22	270	57.9	15.12	-0.5	-0.07
517	17.25	269.5	57.83	15.51	-0.5	-0.13
518	17.28	269	57.7	8.99	0	-0.3
519	17.32	269	57.4	16.14	-0.5	-0.2
520	17.35	268.5	57.2	11.99	-0.4	0
521	17.38	268.1	57.2	4.09	0.08	-0.11
522	17.42	268.18	57.09	21.69	0.42	-0.59
523	17.45	268.6	56.5	0	0	0
524	17.48	268.6	56.5	8.18	-0.24	-0.14
525	17.52	268.36	56.36	3.85	-0.09	-0.09
526	17.55	268.27	56.27	11.56	-0.27	-0.27
527	17.58	268	56	9.82	-0.18	-0.27
528	17.62	267.82	55.73	17.23	-0.55	0.18
529	17.65	267.27	55.91	13.62	-0.36	-0.27
530	17.69	266.91	55.64	3.85	-0.09	-0.09
531	17.72	266.82	55.55	27.38	-0.91	0.09
532	17.75	265.91	55.64	2.72	-0.09	0
533	17.79	265.82	55.64	9.6	-0.32	-0.04
534	17.82	265.5	55.6	11.88	-0.32	-0.24
535	17.85	265.18	55.36	13.62	-0.45	0
536	17.89	264.73	55.36	16.57	-0.55	-0.09
537	17.92	264.18	55.27	5.87	-0.18	-0.07
538	17.95	264	55.2	19.35	-0.64	-0.11
539	17.99	263.36	55.09	5.45	-0.18	0
540	18.02	263.18	55.09	12.18	-0.36	-0.18
541	18.05	262.82	54.91	19.83	-0.64	0.18
542	18.09	262.18	55.09	17.53	0.32	-0.49
543	18.12	262.5	54.6	25.15	0.77	-0.33
544	18.15	263.27	54.27	8.46	-0.27	-0.07
545	18.19	263	54.2	8.99	0	-0.3
546	18.22	263	53.9	8.36	-0.09	-0.26
547	18.25	262.91	53.64	10.12	-0.31	-0.14
548	18.29	262.6	53.5	12.99	-0.43	0
549	18.32	262.17	53.5	3.53	-0.09	-0.08
550	18.35	262.08	53.42	8.1	-0.26	-0.06
551	18.39	261.82	53.36	16.57	-0.55	-0.09
552	18.42	261.27	53.27	11.56	-0.27	-0.27
553	18.45	261	53	12.49	-0.42	0
554	18.49	260.58	53	17.48	-0.58	0
555	18.52	260	53	12.73	-0.42	-0.08
556	18.55	259.58	52.92	2.5	-0.08	0
557	18.59	259.5	52.92	33.98	0.86	-0.74
558	18.62	260.36	52.18	21.28	0.55	-0.45
559	18.65	260.91	51.73	2.72	-0.09	0
560	18.69	260.82	51.73	7.07	-0.24	0.02
561	18.72	260.58	51.75	16.31	-0.48	-0.25
562	18.75	260.1	51.5	3	0	-0.1
563	18.79	260.1	51.4	11.99	-0.37	0.15
564	18.82	259.73	51.55	17.44	-0.37	-0.46
565	18.85	259.36	51.09	5.45	-0.18	0
566	18.89	259.18	51.09	12.66	-0.41	-0.09
567	18.92	258.77	51	14.88	-0.5	0
568	18.95	258.27	51	9.58	-0.27	-0.17
569	18.99	258	50.83	6.31	-0.18	-0.1
570	19.02	257.82	50.73	20.75	-0.64	0.27
571	19.05	257.18	51	15.94	-0.18	-0.5
572	19.09	257	50.5	15.19	-0.5	0.08
573	19.12	256.5	50.58	4.99	0	-0.16
574	19.15	256.5	50.42	51.34	1.68	-0.33
575	19.19	258.18	50.09	0	0	0
576	19.22	258.18	50.09	6	-0.1	-0.17
577	19.25	258.08	49.92	3.53	-0.08	-0.09
578	19.29	258	49.83	10.49	-0.31	0.17
579	19.32	257.69	50	6.28	-0.19	-0.08
580	19.35	257.5	49.92	12.49	-0.42	0
581	19.39	257.08	49.92	5.58	-0.16	-0.09
582	19.42	256.92	49.83	14.56	-0.42	-0.25
583	19.45	256.5	49.58	6.99	-0.23	0.06
584	19.49	256.27	49.64	21.06	-0.69	-0.14
585	19.52	255.58	49.5	3.53	-0.08	-0.08
586	19.55	255.5	49.42	0	0	0
587	19.59	255.5	49.42	38.05	1.23	-0.33
588	19.62	256.73	49.09	0	0	0
589	19.65	256.73	49.09	8.8	0.27	0.11
590	19.69	257	49.2	15.02	-0.5	-0.03
591	19.72	256.5	49.17	0	0	0
592	19.75	256.5	49.17	7.18	-0.23	-0.08
593	19.79	256.27	49.09	11.88	-0.35	-0.17
594	19.82	255.92	48.92	6.2	-0.19	0.08
595	19.85	255.73	49	9.58	0.27	-0.17
596	19.89	256	48.83	38.6	1.27	-0.19
597	19.92	257.27	48.64	2.72	0	-0.09
598	19.95	257.27	48.55	13.89	-0.45	0.09
599	19.99	256.82	48.64	6.81	0.18	-0.14
600	20.02	257	48.5	8.29	-0.27	0.05
601	20.05	256.73	48.55	0	0	0
602	20.09	256.73	48.55	9.32	-0.23	-0.22
603	20.12	256.5	48.33	10.56	-0.32	-0.15
604	20.15	256.18	48.18	15.32	0.51	-0.03
605	20.19	256.69	48.15	39.46	1.31	-0.15
606	20.22	258	48	2.5	0	-0.08
607	20.25	258	47.92	2.5	0	0.08
608	20.29	258	48	5.58	-0.08	-0.17
609	20.32	257.92	47.83	6.51	-0.19	-0.1
610	20.35	257.73	47.73	7.15	-0.23	0.07
611	20.39	257.5	47.8	4.63	-0.14	-0.07
612	20.42	257.36	47.73	13.41	-0.44	0.02
613	20.45	256.92	47.75	12.49	-0.34	-0.25
614	20.49	256.58	47.5	30.07	1	0.08
615	20.52	257.58	47.58	20.69	0.69	-0.03
616	20.55	258.27	47.55	6.9	0.23	0.03
617	20.59	258.5	47.58	6.99	-0.23	0.06
618	20.62	258.27	47.64	0	0	0
619	20.65	258.27	47.64	9.14	-0.27	-0.14
620	20.69	258	47.5	12.49	-0.42	0
621	20.72	257.58	47.5	0	0	0
622	20.75	257.58	47.5	25.69	-0.85	0.05
623	20.79	256.73	47.55	2.72	0	0.09
624	20.82	256.73	47.64	9.47	-0.23	-0.22
625	20.86	256.5	47.42	14.99	-0.5	-0.02
626	20.89	256	47.4	15.64	0.5	-0.15
627	20.92	256.5	47.25	38.17	1.23	-0.34
628	20.96	257.73	46.91	8.62	0.27	0.09
629	20.99	258	47	19.07	-0.64	0
630	21.02	257.36	47	13.62	0.37	-0.27
631	21.06	257.73	46.73	2.72	0.09	0
632	21.09	257.82	46.73	30.09	1	-0.09
633	21.12	258.82	46.64	20.84	0.68	-0.14
634	21.16	259.5	46.5	0	0	0
635	21.19	259.5	46.5	4.99	0	-0.17
636	21.22	259.5	46.33	15.51	-0.5	-0.13
637	21.26	259	46.2	2.69	-0.08	-0.03
638	21.29	258.92	46.17	0	0	0
639	21.32	258.92	46.17	8.38	-0.23	-0.17
640	21.36	258.69	46	44.64	1.49	0
641	21.39	260.18	46	22.58	0.74	-0.17
642	21.42	260.92	45.83	0	0	0
643	21.46	260.92	45.83	6.51	-0.19	-0.1
644	21.49	260.73	45.73	0	0	0
645	21.52	260.73	45.73	0	0	0
646	21.56	260.73	45.73	9.63	-0.23	-0.23
647	21.59	260.5	45.5	23.2	-0.77	0.05
648	21.62	259.73	45.55	8.29	0.27	-0.05
649	21.66	260	45.5	52.28	1.69	-0.42
650	21.69	261.69	45.08	17.4	0.58	0.01
651	21.72	262.27	45.09	0	0	0
652	21.76	262.27	45.09	0	0	0
653	21.79	262.27	45.09	0	0	0
654	21.82	262.27	45.09	30.46	1	-0.18
655	21.86	263.27	44.91	37.49	1.23	-0.24
656	21.89	264.5	44.67	2.5	0	-0.09
657	21.92	264.5	44.58	2.5	0	-0.08
658	21.96	264.5	44.5	2.5	0	-0.08
659	21.99	264.5	44.42	4.99	0	-0.17
660	22.02	264.5	44.25	2.5	0	-0.08
661	22.06	264.5	44.17	0	0	0
662	22.09	264.5	44.17	46.66	1.5	-0.42
663	22.12	266	43.75	27.58	0.92	0.08
664	22.16	266.92	43.83	0	0	0
665	22.19	266.92	43.83	0	0	0
666	22.22	266.92	43.83	9.9	0.26	-0.19
667	22.26	267.18	43.64	46.4	1.55	-0.09
668	22.29	268.73	43.55	23.48	0.77	-0.13
669	22.32	269.5	43.42	4.99	0	0.16
670	22.36	269.5	43.58	11.53	-0.23	-0.31
671	22.39	269.27	43.27	7.05	0.23	0.06
672	22.42	269.5	43.33	2.5	0	-0.08
673	22.46	269.5	43.25	15.06	-0.5	0.05
674	22.49	269	43.3	8.3	0.18	-0.21
675	22.52	269.18	43.09	9.92	0.32	-0.09
676	22.56	269.5	43	50.2	1.67	-0.17
677	22.59	271.17	42.83	5.92	0.1	0.17
678	22.62	271.27	43	0	0	0
679	22.66	271.27	43	0	0	0
680	22.69	271.27	43	5.92	-0.1	-0.17
681	22.72	271.17	42.83	0	0	0
682	22.76	271.17	42.83	7.49	-0.25	0
683	22.79	270.92	42.83	2.5	0.08	0
684	22.82	271	42.83	46.66	1.5	-0.41
685	22.86	272.5	42.42	17.66	0.58	0.08
686	22.89	273.08	42.5	5.84	0.19	0.05
687	22.92	273.27	42.55	0	0	0
688	22.96	273.27	42.55	9.26	-0.27	-0.15
689	22.99	273	42.4	6.65	-0.18	-0.13
690	23.02	272.82	42.27	9.56	-0.32	-0.02
691	23.06	272.5	42.25	0	0	0
692	23.09	272.5	42.25	0	0	0
693	23.12	272.5	42.25	23.25	-0.77	-0.07
694	23.16	271.73	42.18	7.11	-0.23	0.07
695	23.19	271.5	42.25	0	0	0
696	23.22	271.5	42.25	20.98	-0.68	-0.16
697	23.26	270.82	42.09	29.97	1	0
698	23.29	271.82	42.09	20.56	0.68	0.08
699	23.32	272.5	42.17	9.8	0.32	-0.08
700	23.36	272.82	42.09	7.39	-0.24	0.08
701	23.39	272.58	42.17	2.5	-0.08	0
702	23.42	272.5	42.17	51.9	1.73	0.06
703	23.46	274.23	42.23	38.04	1.27	0.02
704	23.49	275.5	42.25	2.5	0	-0.08
705	23.52	275.5	42.17	2.5	0	-0.09
706	23.56	275.5	42.08	7.25	-0.23	-0.08
707	23.59	275.27	42	5.68	-0.19	0
708	23.62	275.08	42	5	-0.16	0
709	23.66	274.92	42	7.11	-0.23	0.08
710	23.69	274.69	42.08	7.5	-0.19	-0.16
711	23.72	274.5	41.92	36.9	1.23	-0.1
712	23.76	275.73	41.82	30.09	1	-0.09
713	23.79	276.73	41.73	0	0	0
714	23.82	276.73	41.73	0	0	0
715	23.86	276.73	41.73	6.1	-0.15	-0.15
716	23.89	276.58	41.58	2.5	0	-0.08
717	23.92	276.58	41.5	2.5	-0.08	0
718	23.96	276.5	41.5	16.14	-0.5	-0.2
719	23.99	276	41.3	12.53	-0.42	0.03
720	24.02	275.58	41.33	3.53	-0.08	0.09
721	24.06	275.5	41.42	2.5	0	-0.09
722	24.09	275.5	41.33	23.23	-0.77	-0.06
723	24.13	274.73	41.27	7.52	-0.23	-0.1
724	24.16	274.5	41.17	35.83	1.19	-0.09
725	24.19	275.69	41.08	24.68	0.81	-0.16
726	24.23	276.5	40.92	6.81	-0.23	-0.01
727	24.26	276.27	40.91	7.18	0.23	-0.08
728	24.29	276.5	40.83	15.12	-0.5	0.07
729	24.33	276	40.9	5.85	-0.09	-0.17
730	24.36	275.91	40.73	2.72	-0.09	0
731	24.39	275.82	40.73	9.56	-0.32	0.02
732	24.43	275.5	40.75	18.03	-0.59	-0.11
733	24.46	274.91	40.64	6.09	-0.18	-0.09
734	24.49	274.73	40.55	4.52	-0.15	-0.05
735	24.53	274.58	40.5	10.17	-0.31	-0.14
736	24.56	274.27	40.36	17.23	-0.54	0.19
737	24.59	273.73	40.55	29.86	0.77	-0.63
738	24.63	274.5	39.92	30.07	1	-0.09
739	24.66	275.5	39.83	0	0	0
740	24.69	275.5	39.83	5.46	-0.12	-0.14
741	24.73	275.38	39.69	9.06	-0.3	-0.02
742	24.76	275.08	39.67	19.64	0.65	-0.12
743	24.79	275.73	39.55	46.56	1.45	-0.55
744	24.83	277.18	39	9.86	0.32	-0.08
745	24.86	277.5	38.92	8.87	0.23	-0.19
746	24.89	277.73	38.73	0	0	0
747	24.93	277.73	38.73	6.1	-0.15	-0.15
748	24.96	277.58	38.58	10.08	-0.31	-0.13
749	24.99	277.27	38.45	8.29	-0.27	0.05
750	25.03	277	38.5	46.05	1.5	-0.33
751	25.06	278.5	38.17	30.07	1	-0.09
752	25.09	279.5	38.08	2.5	0	0.09
753	25.13	279.5	38.17	8.45	0.23	-0.17
754	25.16	279.73	38	2.72	0	0.09
755	25.19	279.73	38.09	7.34	-0.23	-0.09
756	25.23	279.5	38	12.49	-0.42	0
757	25.26	279.08	38	5	-0.16	0
758	25.29	278.92	38	2.5	0	-0.08
759	25.33	278.92	37.92	30.38	1	-0.17
760	25.36	279.92	37.75	25.61	0.85	-0.06
761	25.39	280.77	37.69	4.74	0.15	0.06
762	25.43	280.92	37.75	2.5	0	0.08
763	25.46	280.92	37.83	2.5	0	-0.08
764	25.49	280.92	37.75	11.17	-0.34	-0.17
765	25.53	280.58	37.58	2.5	-0.08	0
766	25.56	280.5	37.58	0	0	0
767	25.59	280.5	37.58	0	0	0
768	25.63	280.5	37.58	53.14	1.77	-0.03
769	25.66	282.27	37.55	10.08	0.31	-0.13
770	25.69	282.58	37.42	0	0	0
771	25.73	282.58	37.42	2.5	0	-0.09
772	25.76	282.58	37.33	2.5	0	-0.08
773	25.79	282.58	37.25	57.49	1.92	-0.08
774	25.83	284.5	37.17	23.69	0.77	-0.17
775	25.86	285.27	37	7.25	0.23	0.08
776	25.89	285.5	37.08	7.9	0.08	-0.25
777	25.93	285.58	36.83	0	0	0
778	25.96	285.58	36.83	7.3	-0.2	-0.14
779	25.99	285.38	36.69	0	0	0
780	26.03	285.38	36.69	9.19	-0.3	0.06
781	26.06	285.08	36.75	27.92	0.84	-0.42
782	26.09	285.92	36.33	41.85	1.35	-0.33
783	26.13	287.27	36	21.94	0.73	-0.08
784	26.16	288	35.92	4.02	-0.09	-0.1
785	26.19	287.91	35.82	2.72	0	-0.09
786	26.23	287.91	35.73	5.45	-0.18	0
787	26.26	287.73	35.73	2.72	0	0.09
788	26.29	287.73	35.82	2.72	0	-0.09
789	26.33	287.73	35.73	2.72	0	-0.09
790	26.36	287.73	35.64	54.96	1.77	-0.47
791	26.39	289.5	35.17	20.56	0.68	-0.08
792	26.43	290.18	35.09	3.85	0.09	-0.09
793	26.46	290.27	35	2.72	0	0.09
794	26.49	290.27	35.09	8.35	-0.1	-0.26
795	26.53	290.17	34.83	47.14	1.56	-0.19
796	26.56	291.73	34.64	40.32	1.27	-0.44
797	26.59	293	34.2	6.35	0.18	-0.11
798	26.63	293.18	34.09	0	0	0
799	26.66	293.18	34.09	0	0	0
800	26.69	293.18	34.09	0	0	0
801	26.73	293.18	34.09	0	0	0
802	26.76	293.18	34.09	6	-0.1	-0.17
803	26.79	293.08	33.92	0	0	0
804	26.83	293.08	33.92	51.18	1.65	-0.47
805	26.86	294.73	33.45	16.57	0.54	-0.09
806	26.89	295.27	33.36	7.61	0.23	-0.11
807	26.93	295.5	33.25	3.53	0.08	-0.08
808	26.96	295.58	33.17	0	0	0
809	26.99	295.58	33.17	2.5	-0.08	0
810	27.03	295.5	33.17	0	0	0
811	27.06	295.5	33.17	9.8	-0.32	-0.08
812	27.09	295.18	33.09	18.08	-0.6	0.08
813	27.13	294.58	33.17	2.5	-0.08	0
814	27.16	294.5	33.17	0	0	0
815	27.19	294.5	33.17	7.18	-0.23	-0.08
816	27.23	294.27	33.09	15.89	0.46	-0.27
817	27.26	294.73	32.82	40.15	1.27	-0.42
818	27.3	296	32.4	0	0	0
819	27.33	296	32.4	8.51	0.18	-0.22
820	27.36	296.18	32.18	2.72	0	-0.09
821	27.4	296.18	32.09	10.9	-0.36	0
822	27.43	295.82	32.09	6.09	0.18	-0.09
823	27.46	296	32	6.09	-0.18	0.09
824	27.5	295.82	32.09	16.35	-0.55	0
825	27.53	295.27	32.09	2.72	-0.09	0
826	27.56	295.18	32.09	6.09	-0.18	-0.09
827	27.6	295	32	2.5	-0.08	0
828	27.63	294.92	32	9.95	-0.19	-0.27
829	27.66	294.73	31.73	2.72	0	-0.09
830	27.7	294.73	31.64	31.97	0.85	-0.64
831	27.73	295.58	31	18.14	0.6	0.09
832	27.76	296.18	31.09	8.26	-0.1	-0.26
833	27.8	296.08	30.83	7.88	-0.17	-0.19
834	27.83	295.91	30.64	4.91	0.09	-0.14
835	27.86	296	30.5	14.56	-0.42	-0.25
836	27.9	295.58	30.25	2.5	0	-0.08
837	27.93	295.58	30.17	9.58	-0.31	-0.08
838	27.96	295.27	30.09	2.72	-0.09	0
839	28	295.18	30.09	6.09	-0.18	-0.09
840	28.03	295	30	9.5	-0.31	0.08
841	28.06	294.69	30.08	12.58	-0.42	0.01
842	28.1	294.27	30.09	11.24	-0.27	-0.26
843	28.13	294	29.83	2.5	-0.08	0
844	28.16	293.92	29.83	5.69	-0.19	-0.01
845	28.2	293.73	29.82	13.13	-0.42	-0.13
846	28.23	293.31	29.69	9.63	-0.31	-0.09
847	28.26	293	29.6	8.25	-0.27	0.04
848	28.3	292.73	29.64	12.36	-0.15	-0.39
849	28.33	292.58	29.25	9.53	-0.31	-0.07
850	28.36	292.27	29.18	20.76	-0.69	0.07
851	28.4	291.58	29.25	3.53	-0.08	-0.08
852	28.43	291.5	29.17	6.83	-0.23	0.01
853	28.46	291.27	29.18	8.19	-0.27	0.02
854	28.5	291	29.2	15.02	-0.5	-0.03
855	28.53	290.5	29.17	0	0	0
856	28.56	290.5	29.17	38.33	1.28	-0.06
857	28.6	291.78	29.11	16.02	0.49	-0.2
858	28.63	292.27	28.91	2.72	0	-0.09
859	28.66	292.27	28.82	8.91	-0.27	-0.12
860	28.7	292	28.7	3.33	-0.09	-0.06
861	28.73	291.91	28.64	5.61	0.09	0.16
862	28.76	292	28.8	11.7	-0.18	-0.35
863	28.8	291.82	28.45	9.67	-0.32	-0.05
864	28.83	291.5	28.4	20.5	-0.68	0.05
865	28.86	290.82	28.45	8.01	-0.22	-0.15
866	28.9	290.6	28.3	4.24	-0.1	-0.1
867	28.93	290.5	28.2	7.55	-0.23	-0.11
868	28.96	290.27	28.09	8.62	-0.27	-0.09
869	29	290	28	6.09	-0.18	-0.09
870	29.03	289.82	27.91	2.72	0	-0.09
871	29.06	289.82	27.82	17.23	-0.55	0.18
872	29.1	289.27	28	14.67	-0.45	-0.18
873	29.13	288.82	27.82	6.09	-0.09	-0.18
874	29.16	288.73	27.64	7.61	-0.23	0.11
875	29.2	288.5	27.75	20.72	-0.68	-0.11
876	29.23	287.82	27.64	2.72	-0.09	0
877	29.26	287.73	27.64	17.44	-0.46	-0.37
878	29.3	287.27	27.27	8.21	-0.27	0.03
879	29.33	287	27.3	3	0	-0.1
880	29.36	287	27.2	28.26	0.78	-0.53
881	29.4	287.78	26.67	10.4	0.22	-0.27
882	29.43	288	26.4	6.65	-0.18	-0.13
883	29.46	287.82	26.27	6.89	-0.22	-0.07
884	29.5	287.6	26.2	8.02	-0.27	0.02
885	29.53	287.33	26.22	14.46	-0.23	-0.42
886	29.56	287.1	25.8	3	-0.1	0
887	29.6	287	25.8	7.33	-0.18	-0.16
888	29.63	286.82	25.64	25.01	-0.82	0.16
889	29.66	286	25.8	6.69	-0.22	-0.02
890	29.7	285.78	25.78	14.05	-0.28	-0.38
891	29.73	285.5	25.4	3	-0.1	0
892	29.76	285.4	25.4	12	-0.4	0.02
893	29.8	285	25.42	12.49	-0.4	-0.12
894	29.83	284.6	25.3	4.24	-0.1	-0.1
895	29.86	284.5	25.2	16.14	-0.5	-0.2
896	29.9	284	25	8.62	-0.27	0.09
897	29.93	283.73	25.09	13.89	-0.46	-0.09
898	29.96	283.27	25	8.17	-0.27	0
899	30	283	25	19.07	-0.64	0
900	30.03	282.36	25	10.9	-0.36	0
901	30.06	282	25	3	0	-0.1
902	30.1	282	24.9	5.98	-0.18	-0.08
903	30.13	281.82	24.82	24.64	-0.82	0.08
904	30.16	281	24.9	14.42	-0.18	-0.45
905	30.2	280.82	24.45	13.62	0.36	-0.27
906	30.23	281.18	24.18	28.46	0.82	-0.48
907	30.26	282	23.7	6.73	-0.22	-0.03
908	30.3	281.78	23.67	8.32	-0.08	-0.27
909	30.33	281.7	23.4	4.24	-0.1	-0.1
910	30.36	281.6	23.3	16.14	-0.5	-0.2
911	30.4	281.1	23.1	8.99	0	-0.3
912	30.43	281.1	22.8	14.98	-0.4	-0.3
913	30.46	280.7	22.5	3	-0.1	0
914	30.5	280.6	22.5	20.1	-0.6	0.3
915	30.53	280	22.8	3	0	-0.1
916	30.57	280	22.7	17.47	-0.5	-0.3
917	30.6	279.5	22.4	7.81	-0.23	-0.13
918	30.63	279.27	22.27	9.24	-0.27	0.15
919	30.67	279	22.42	14.99	-0.5	-0.02
920	30.7	278.5	22.4	11.56	-0.32	-0.22
921	30.73	278.18	22.18	7.71	-0.18	-0.18
922	30.77	278	22	8.62	-0.27	0.09
923	30.8	277.73	22.09	13.62	-0.46	0
924	30.83	277.27	22.09	9.98	-0.27	-0.19
925	30.87	277	21.9	14.99	-0.5	0.02
926	30.9	276.5	21.92	14.65	0.32	-0.37
927	30.93	276.82	21.55	43.55	1.18	-0.85
928	30.97	278	20.7	0	0	0
929	31	278	20.7	10.81	-0.3	-0.2
930	31.03	277.7	20.5	4.24	-0.1	-0.1
931	31.07	277.6	20.4	8.24	-0.27	-0.07
932	31.1	277.33	20.33	3.33	-0.11	0
933	31.13	277.22	20.33	14.59	-0.22	-0.43
934	31.17	277	19.9	7.6	-0.22	-0.12
935	31.2	276.78	19.78	23.32	-0.78	0.02
936	31.23	276	19.8	3	0	-0.1
937	31.27	276	19.7	0	0	0
938	31.3	276	19.7	24.95	-0.82	-0.15
939	31.33	275.18	19.55	0	0	0
940	31.37	275.18	19.55	17.49	-0.58	-0.05
941	31.4	274.6	19.5	4.24	-0.1	-0.1
942	31.43	274.5	19.4	17.78	-0.59	0.05
943	31.47	273.91	19.45	35.31	0.69	-0.95
944	31.5	274.6	18.5	22.54	0.73	-0.17
945	31.53	275.33	18.33	0	0	0
946	31.57	275.33	18.33	3.33	0	-0.11
947	31.6	275.33	18.22	19.98	0	-0.66
948	31.63	275.33	17.56	10.13	-0.33	-0.06
949	31.67	275	17.5	8.32	-0.22	0.17
950	31.7	274.78	17.67	7.3	-0.18	-0.17
951	31.73	274.6	17.5	6.7	-0.2	-0.1
952	31.77	274.4	17.4	10.17	-0.18	-0.29
953	31.8	274.22	17.11	7.45	-0.22	-0.11
954	31.83	274	17	3	0	-0.1
955	31.87	274	16.9	27.14	-0.9	-0.1
956	31.9	273.1	16.8	4.24	-0.1	-0.1
957	31.93	273	16.7	7.15	-0.18	-0.15
958	31.97	272.82	16.55	19.17	-0.6	0.23
959	32	272.22	16.78	7.06	-0.22	-0.08
960	32.03	272	16.7	7.15	-0.18	-0.15
961	32.07	271.82	16.55	3.85	-0.09	-0.1
962	32.1	271.73	16.45	28.5	0.77	-0.55
963	32.13	272.5	15.9	16.14	0.5	-0.2
964	32.17	273	15.7	6.73	-0.22	-0.03
965	32.2	272.78	15.67	5.51	-0.08	-0.17
966	32.23	272.7	15.5	4.24	-0.1	-0.1
967	32.27	272.6	15.4	0	0	0
968	32.3	272.6	15.4	14.25	-0.38	-0.29
969	32.33	272.22	15.11	7.45	-0.22	-0.11
970	32.37	272	15	8.62	-0.27	-0.09
971	32.4	271.73	14.91	13.89	-0.46	0.09
972	32.43	271.27	15	10.14	-0.27	-0.2
973	32.47	271	14.8	8.46	-0.27	-0.07
974	32.5	270.73	14.73	6.86	-0.23	-0.03
975	32.53	270.5	14.7	8.99	0	-0.3
976	32.57	270.5	14.4	24.74	0.72	-0.4
977	32.6	271.22	14	0	0	0
978	32.63	271.22	14	0	0	0
979	32.67	271.22	14	7.02	-0.12	-0.2
980	32.7	271.1	13.8	10.45	-0.32	-0.13
981	32.73	270.78	13.67	5.51	-0.08	-0.17
982	32.77	270.7	13.5	3	-0.1	0
983	32.8	270.6	13.5	6.7	-0.2	-0.1
984	32.83	270.4	13.4	13.4	-0.4	-0.2
985	32.87	270	13.2	10.34	-0.33	-0.09
986	32.9	269.67	13.11	5.01	-0.17	-0.01
987	32.93	269.5	13.1	15.28	-0.5	-0.1
988	32.97	269	13	0	0	0
989	33	269	13	14.98	-0.5	0
990	33.03	268.5	13	14.98	-0.5	0
991	33.07	268	13	8.99	0	-0.3
992	33.1	268	12.7	12.85	0.22	-0.37
993	33.13	268.22	12.33	25.36	0.78	-0.33
994	33.17	269	12	0	0	0
995	33.2	269	12	9.42	-0.22	-0.22
996	33.23	268.78	11.78	4.71	-0.11	-0.11
997	33.27	268.67	11.67	7.06	-0.17	-0.17
998	33.3	268.5	11.5	9.71	-0.28	-0.17
999	33.33	268.22	11.33	6.66	0	-0.22
1000	33.37	268.22	11.11	6.67	-0.22	0.02
1001	33.4	268	11.13	14.98	-0.5	0
1002	33.43	267.5	11.13	8.33	-0.28	-0.02
1003	33.47	267.22	11.11	7.45	-0.22	-0.11
1004	33.5	267	11	14.98	-0.5	0
1005	33.53	266.5	11	7.49	0	-0.25
1006	33.57	266.5	10.75	37.46	1	-0.75
1007	33.6	267.5	10	7.72	0.21	0.14
1008	33.63	267.71	10.14	0	0	0
1009	33.67	267.71	10.14	7.72	-0.21	-0.14
1010	33.7	267.5	10	7.72	-0.21	-0.14
1011	33.74	267.29	9.86	16.96	0.21	-0.53
1012	33.77	267.5	9.33	15.79	-0.5	0.17
1013	33.8	267	9.5	10.7	-0.29	-0.21
1014	33.84	266.71	9.29	6.58	-0.21	0.04
1015	33.87	266.5	9.33	8.59	-0.21	-0.19
1016	33.9	266.29	9.14	17.12	-0.58	0
1017	33.94	265.71	9.14	7.72	-0.21	-0.14
1018	33.97	265.5	9	7.72	-0.21	0.14
1019	34	265.29	9.14	9.57	-0.29	-0.14
1020	34.04	265	9	14.98	-0.5	0
1021	34.07	264.5	9	14.98	-0.5	0
1022	34.1	264	9	9.57	-0.29	-0.14
1023	34.14	263.71	8.86	38.77	1.29	0.14
1024	34.17	265	9	29.97	0	-1
1025	34.2	265	8	9.57	-0.29	-0.14
1026	34.24	264.71	7.86	38.77	1.29	0.14
1027	34.27	266	8	26.8	-0.8	-0.4
1028	34.3	265.2	7.6	21.19	-0.7	-0.1
1029	34.34	264.5	7.5	47.38	1.5	-0.5
1030	34.37	266	7	0	0	0
1031	34.4	266	7	0	0	0
1032	34.44	266	7	29.97	-1	0
1033	34.47	265	7	0	0	0
1034	34.5	265	7	0	0	0
1035	34.54	265	7	29.97	-1	0
1036	34.57	264	7	0	0	0
1037	34.6	264	7	0	0	0
1038	34.64	264	7	13.4	0.2	-0.4
1039	34.67	264.2	6.6	29.97	0.8	-0.6
1040	34.7	265	6	0	0	0
1041	34.74	265	6	0	0	0
1042	34.77	265	6	0	0	0
1043	34.8	265	6	0	0	0
1044	34.84	265	6	0	0	0
1045	34.87	265	6	29.97	-1	0
1046	34.9	264	6	0	0	0
1047	34.94	264	6	0	0	0
1048	34.97	264	6	0	0	0
1049	35	264	6	0	0	0
1050	35.04	264	6	0	0	0
1051	35.07	264	6	0	0	0
1052	35.1	264	6	0	0	0
1053	35.14	264	6	29.97	0	-1
1054	35.17	264	5	0	0	0
1055	35.2	264	5	0	0	0
1056	35.24	264	5	0	0	0
1057	35.27	264	5	0	0	0
1058	35.3	264	5	0	0	0
1059	35.34	264	5	0	0	0
1060	35.37	264	5	0	0	0
1061	35.4	264	5	0	0	0
1062	35.44	264	5	59.94	-2	0
1063	35.47	262	5	0	0	0
1064	35.5	262	5	29.97	0	-1
1065	35.54	262	4	0	0	0
1066	35.57	262	4	67.01	-2.2	0.4
1067	35.6	259.8	4.4	9.48	-0.3	0.1
1068	35.64	259.5	4.5	21.19	-0.5	0.5
1069	35.67	259	5	0	0	0
1070	35.7	259	5	21.19	-0.5	-0.5
1071	35.74	258.5	4.5	21.19	0.5	-0.5
1072	35.77	259	4	0	0	0
1073	35.8	259	4	29.97	-1	0
1074	35.84	258	4	0	0	0
1075	35.87	258	4	0	0	0
1076	35.9	258	4	29.97	0	1
1077	35.94	258	5	0	0	0
1078	35.97	258	5	29.12	0.5	-0.83
1079	36	258.5	4.17	29.12	0.5	0.83
1080	36.04	259	5	0	0	0
1081	36.07	259	5	44.08	-1.29	-0.71
1082	36.1	257.71	4.29	9.08	-0.21	0.21
1083	36.14	257.5	4.5	4.99	0	-0.17
1084	36.17	257.5	4.33	12.03	-0.3	0.27
1085	36.2	257.2	4.6	9.57	-0.06	-0.31
1086	36.24	257.14	4.29	19.32	-0.64	0.04
1087	36.27	256.5	4.33	6.1	-0.07	-0.19
1088	36.3	256.43	4.14	8.56	-0.29	0
1089	36.34	256.14	4.14	6.05	-0.14	-0.14
1090	36.37	256	4	8.48	-0.2	0.2
1091	36.4	255.8	4.2	15.51	-0.51	-0.06
1092	36.44	255.29	4.14	4.28	-0.15	0
1093	36.47	255.14	4.14	16.65	-0.39	-0.39
1094	36.5	254.75	3.75	21.48	0.58	0.42
1095	36.54	255.33	4.17	14.71	0.38	-0.31
1096	36.57	255.71	3.86	61.68	1.29	-1.61
1097	36.6	257	2.25	8.69	-0.28	0.08
1098	36.64	256.72	2.33	0	0	0
1099	36.67	256.72	2.33	20.24	-0.67	0.09
1100	36.7	256.05	2.42	52.61	-0.76	1.58
1101	36.74	255.29	4	64.55	1.01	-1.9
1102	36.77	256.3	2.1	38.6	-1.25	0.32
1103	36.8	255.05	2.42	15.3	0.51	-0.09
1104	36.84	255.56	2.33	18.56	-0.62	0.08
1105	36.87	254.94	2.41	28.36	-0.74	0.59
1106	36.91	254.2	3	45.13	-0.7	1.33
1107	36.94	253.5	4.33	54.67	-0.5	-1.75
1108	36.97	253	2.58	7.06	0.24	0.01
1109	37.01	253.24	2.59	20.98	0.69	-0.06
1110	37.04	253.93	2.53	33.73	-1.02	0.47
1111	37.07	252.91	3	22.29	0.4	-0.62
1112	37.11	253.31	2.38	25.64	-0.81	0.26
1113	37.14	252.5	2.64	20.12	-0.5	0.45
1114	37.17	252	3.09	16.72	0.08	-0.55
1115	37.21	252.08	2.54	20.27	-0.64	0.24
1116	37.24	251.44	2.78	18.8	-0.57	-0.25
1117	37.27	250.87	2.53	6.24	0.2	0.04
1118	37.31	251.07	2.57	32.46	-0.9	0.6
1119	37.34	250.17	3.17	12.49	-0.25	-0.34
1120	37.37	249.92	2.83	0	0	0
1121	37.41	249.92	2.83	21.44	-0.23	-0.68
1122	37.44	249.69	2.15	19.46	-0.55	0.35
1123	37.47	249.14	2.5	8.11	-0.23	0.14
1124	37.51	248.91	2.64	18.78	0.52	-0.35
1125	37.54	249.43	2.29	13.05	0.39	-0.2
1126	37.57	249.82	2.09	40.47	1.31	-0.34
1127	37.61	251.13	1.75	12.72	-0.42	0.11
1128	37.64	250.71	1.86	12.11	-0.28	-0.29
1129	37.67	250.43	1.57	46.11	0.57	1.43
1130	37.71	251	3	0	0	0
1131	37.74	251	3	0	0	0
1132	37.77	251	3	81.31	-2	-1.83
1133	37.81	249	1.17	54.94	0	1.83
1134	37.84	249	3	29.97	1	0
1135	37.87	250	3	81.31	-2	-1.83
1136	37.91	248	1.17	105.37	3	1.83
1137	37.94	251	3	0	0	0
1138	37.97	251	3	0	0	0
1139	38.01	251	3	0	0	0
1140	38.04	251	3	67.01	-2	-1
1141	38.07	249	2	29.97	-1	0
1142	38.11	248	2	0	0	0
1143	38.14	248	2	39.01	-1	-0.83
1144	38.17	247	1.17	15.51	0.5	0.13
1145	38.21	247.5	1.3	49.61	1.5	0.7
1146	38.24	249	2	0	0	0
1147	38.27	249	2	37.46	-1	-0.75
1148	38.31	248	1.25	15.02	-0.5	-0.04
1149	38.34	247.5	1.21	15.02	0.5	0.04
1150	38.37	248	1.25	15.02	-0.5	-0.04
1151	38.41	247.5	1.21	30.08	1	0.09
1152	38.44	248.5	1.3	15.06	-0.5	-0.05
1153	38.47	248	1.25	15.06	0.5	0.05
1154	38.51	248.5	1.3	15.06	-0.5	-0.05
1155	38.54	248	1.25	30.2	1	0.13
1156	38.57	249	1.38	29.97	1	0
1157	38.61	250	1.38	63.5	2.11	0.18
1158	38.64	252.11	1.56	51.16	1.71	-0.01
1159	38.67	253.82	1.55	56.17	1.18	1.45
1160	38.71	255	3	0	0	0
1161	38.74	255	3	0	0	0
1162	38.77	255	3	0	0	0
1163	38.81	255	3	0	0	0
1164	38.84	255	3	0	0	0
1165	38.87	255	3	0	0	0
1166	38.91	255	3	0	0	0
1167	38.94	255	3	0	0	0
1168	38.97	255	3	0	0	0
1169	39.01	255	3	0	0	0
1170	39.04	255	3	0	0	0
1171	39.07	255	3	0	0	0
1172	39.11	255	3	0	0	0
1173	39.14	255	3	0	0	0
1174	39.17	255	3	0	0	0
1175	39.21	255	3	0	0	0
1176	39.24	255	3	94.77	-3	1
1177	39.27	252	4	18.01	-0.5	-0.33
1178	39.31	251.5	3.67	18.01	0.5	0.33
1179	39.34	252	4	29.97	1	0
1180	39.37	253	4	21.41	-0.71	0
1181	39.41	252.29	4	11.38	-0.29	0.25
1182	39.44	252	4.25	15.19	-0.5	0.08
1183	39.47	251.5	4.33	0	0	0
1184	39.51	251.5	4.33	0	0	0
1185	39.54	251.5	4.33	30.38	-1	-0.16
1186	39.57	250.5	4.17	4.99	0	0.16
1187	39.61	250.5	4.33	0	0	0
1188	39.64	250.5	4.33	23.72	-0.79	0.1
1189	39.67	249.71	4.43	7.03	-0.21	-0.1
1190	39.71	249.5	4.33	15.79	-0.5	0.17
1191	39.74	249	4.5	8.83	-0.29	-0.07
1192	39.77	248.71	4.43	0	0	0
1193	39.81	248.71	4.43	7.03	-0.21	-0.1
1194	39.84	248.5	4.33	24.6	0.79	0.24
1195	39.87	249.29	4.57	0	0	0
1196	39.91	249.29	4.57	15.44	0.51	0.03
1197	39.94	249.8	4.6	9.21	-0.3	0.07
1198	39.97	249.5	4.67	75.59	2.5	0.33
1199	40.01	252	5	0	0	0
1200	40.04	252	5	59.94	-2	0
1201	40.07	250	5	0	0	0
1202	40.11	250	5	0	0	0
1203	40.14	250	5	0	0	0
1204	40.18	250	5	0	0	0
1205	40.21	250	5	29.97	-1	0
1206	40.24	249	5	0	0	0
1207	40.28	249	5	0	0	0
1208	40.31	249	5	0	0	0
1209	40.34	249	5	0	0	0
1210	40.38	249	5	0	0	0
1211	40.41	249	5	0	0	0
1212	40.44	249	5	61.78	-2	0.5
1213	40.48	247	5.5	14.98	-0.5	0
1214	40.51	246.5	5.5	4.99	0	0.17
1215	40.54	246.5	5.67	15.79	-0.5	-0.17
1216	40.58	246	5.5	0	0	0
1217	40.61	246	5.5	15.79	-0.5	0.17
1218	40.64	245.5	5.67	4.99	0	-0.17
1219	40.68	245.5	5.5	30.38	-1	0.17
1220	40.71	244.5	5.67	36.5	1.21	-0.1
1221	40.74	245.71	5.57	23.72	0.79	0.1
1222	40.78	246.5	5.67	7.03	0.21	-0.1
1223	40.81	246.71	5.57	7.03	-0.21	0.1
1224	40.84	246.5	5.67	7.03	0.21	-0.1
1225	40.88	246.71	5.57	7.03	-0.21	0.1
1226	40.91	246.5	5.67	23.72	-0.79	-0.1
1227	40.94	245.71	5.57	7.03	-0.21	0.1
1228	40.98	245.5	5.67	6.58	0.21	0.04
1229	41.01	245.71	5.71	47.29	1.58	-0.14
1230	41.04	247.29	5.57	12.84	0.42	0
1231	41.08	247.71	5.57	7.03	-0.21	0.1
1232	41.11	247.5	5.67	18.01	0.5	0.33
1233	41.14	248	6	0	0	0
1234	41.18	248	6	0	0	0
1235	41.21	248	6	26.81	-0.8	-0.4
1236	41.24	247.2	5.6	14.95	-0.49	0.11
1237	41.28	246.71	5.71	4.28	0	-0.14
1238	41.31	246.71	5.57	23.72	0.79	0.1
1239	41.34	247.5	5.67	15.19	0.5	0.08
1240	41.38	248	5.75	15.19	0.5	-0.08
1241	41.41	248.5	5.67	0	0	0
1242	41.44	248.5	5.67	7.03	0.21	-0.1
1243	41.48	248.71	5.57	30.27	-1	0.14
1244	41.51	247.71	5.71	0	0	0
1245	41.54	247.71	5.71	0	0	0
1246	41.58	247.71	5.71	4.28	0	-0.14
1247	41.61	247.71	5.57	30.27	-1	0.14
1248	41.64	246.71	5.71	4.28	0	-0.14
1249	41.68	246.71	5.57	0	0	0
1250	41.71	246.71	5.57	30.27	-1	0.14
1251	41.74	245.71	5.71	4.28	0	-0.14
1252	41.78	245.71	5.57	29.97	1	0
1253	41.81	246.71	5.57	23.64	0.79	-0.07
1254	41.84	247.5	5.5	21.19	0.5	0.5
1255	41.88	248	6	0	0	0
1256	41.91	248	6	27.41	-0.71	-0.57
1257	41.94	247.29	5.43	14.58	-0.49	-0.03
1258	41.98	246.8	5.4	0	0	0
1259	42.01	246.8	5.4	9.48	-0.3	0.1
1260	42.04	246.5	5.5	0	0	0
1261	42.08	246.5	5.5	14.98	-0.5	0
1262	42.11	246	5.5	8.83	-0.29	-0.07
1263	42.14	245.71	5.43	12.84	-0.42	0
1264	42.18	245.29	5.43	8.83	-0.29	0.07
1265	42.21	245	5.5	15.79	0.5	-0.17
1266	42.24	245.5	5.33	15.79	0.5	0.17
1267	42.28	246	5.5	14.98	0.5	0
1268	42.31	246.5	5.5	21.19	0.5	0.5
1269	42.34	247	6	0	0	0
1270	42.38	247	6	47.38	-1.5	-0.5
1271	42.41	245.5	5.5	0	0	0
1272	42.44	245.5	5.5	0	0	0
1273	42.48	245.5	5.5	14.98	-0.5	0
1274	42.51	245	5.5	8.83	-0.29	0.07
1275	42.54	244.71	5.57	15.44	-0.51	0.03
1276	42.58	244.2	5.6	6.7	-0.2	-0.1
1277	42.61	244	5.5	8.83	-0.29	0.07
1278	42.64	243.71	5.57	0	0	0
1279	42.68	243.71	5.57	29.97	1	0
1280	42.71	244.71	5.57	23.64	0.79	-0.07
1281	42.74	245.5	5.5	0	0	0
1282	42.78	245.5	5.5	6.77	-0.21	-0.07
1283	42.81	245.29	5.43	8.83	-0.29	0.07
1284	42.84	245	5.5	8.83	-0.29	0.07
1285	42.88	244.71	5.57	13.54	-0.42	-0.14
1286	42.91	244.29	5.43	0	0	0
1287	42.94	244.29	5.43	8.83	-0.29	0.07
1288	42.98	244	5.5	8.83	0.29	-0.07
1289	43.01	244.29	5.43	23.64	-0.79	0.07
1290	43.04	243.5	5.5	0	0	0
1291	43.08	243.5	5.5	29.97	1	0
1292	43.11	244.5	5.5	29.97	1	0
1293	43.14	245.5	5.5	6.77	-0.21	-0.07
1294	43.18	245.29	5.43	8.83	-0.29	0.07
1295	43.21	245	5.5	8.83	0.29	-0.07
1296	43.24	245.29	5.43	27.88	0.91	0.17
1297	43.28	246.2	5.6	18.95	0.6	-0.2
1298	43.31	246.8	5.4	13.4	0.4	-0.2
1299	43.35	247.2	5.2	33.91	0.8	0.8
1300	43.38	248	6	0	0	0
1301	43.41	248	6	0	0	0
1302	43.45	248	6	0	0	0
1303	43.48	248	6	40.21	-1.2	-0.6
1304	43.51	246.8	5.4	9.21	-0.3	-0.07
1305	43.55	246.5	5.33	9.84	-0.3	-0.13
1306	43.58	246.2	5.2	6.08	-0.2	-0.03
1307	43.61	246	5.17	4.99	0	-0.17
1308	43.65	246	5	8.48	-0.2	0.2
1309	43.68	245.8	5.2	19.86	-0.66	0.09
1310	43.71	245.14	5.29	4.28	0.15	0
1311	43.75	245.29	5.29	45.45	1.51	-0.09
1312	43.78	246.8	5.2	3.18	0.08	-0.07
1313	43.81	246.88	5.13	8.05	0.26	0.01
1314	43.85	247.14	5.14	0	0	0
1315	43.88	247.14	5.14	8.65	-0.26	0.11
1316	43.91	246.88	5.25	3.75	0	-0.12
1317	43.95	246.88	5.13	13.51	-0.38	0.25
1318	43.98	246.5	5.38	0	0	0
1319	44.01	246.5	5.38	23.6	0.79	0.05
1320	44.05	247.29	5.43	26.04	0.85	-0.14
1321	44.08	248.14	5.29	7.72	-0.14	0.21
1322	44.11	248	5.5	0	0	0
1323	44.15	248	5.5	61.78	2	-0.5
1324	44.18	250	5	0	0	0
1325	44.21	250	5	0	0	0
1326	44.25	250	5	0	0	0
1327	44.28	250	5	0	0	0
1328	44.31	250	5	80.54	-2.67	0.33
1329	44.35	247.33	5.33	0	0	0
1330	44.38	247.33	5.33	21.78	-0.62	0.38
1331	44.41	246.71	5.71	16.15	-0.38	-0.38
1332	44.45	246.33	5.33	0	0	0
1333	44.48	246.33	5.33	8.07	-0.19	-0.19
1334	44.51	246.14	5.14	15.44	-0.43	0.29
1335	44.55	245.71	5.43	15.44	-0.42	-0.29
1336	44.58	245.29	5.14	4.28	-0.15	0
1337	44.61	245.14	5.14	19.77	0.66	0.06
1338	44.65	245.8	5.2	70.16	2.2	0.8
1339	44.68	248	6	0	0	0
1340	44.71	248	6	0	0	0
1341	44.75	248	6	0	0	0
1342	44.78	248	6	0	0	0
1343	44.81	248	6	29.97	1	0
1344	44.85	249	6	0	0	0
1345	44.88	249	6	0	0	0
1346	44.91	249	6	0	0	0
1347	44.95	249	6	0	0	0
1348	44.98	249	6	0	0	0
1349	45.01	249	6	0	0	0
1350	45.05	249	6	0	0	0
1351	45.08	249	6	0	0	0
1352	45.11	249	6	0	0	0
1353	45.15	249	6	0	0	0
1354	45.18	249	6	59.94	-2	0
1355	45.21	247	6	0	0	0
1356	45.25	247	6	29.97	0	-1
1357	45.28	247	5	29.97	-1	0
1358	45.31	246	5	29.97	-1	0
1359	45.35	245	5	0	0	0
1360	45.38	245	5	0	0	0
1361	45.41	245	5	29.97	-1	0
1362	45.45	244	5	0	0	0
1363	45.48	244	5	0	0	0
1364	45.51	244	5	0	0	0
1365	45.55	244	5	0	0	0
1366	45.58	244	5	0	0	0
1367	45.61	244	5	0	0	0
1368	45.65	244	5	0	0	0
1369	45.68	244	5	0	0	0
1370	45.71	244	5	0	0	0
1371	45.75	244	5	0	0	0
1372	45.78	244	5	0	0	0
1373	45.81	244	5	0	0	0
1374	45.85	244	5	0	0	0
1375	45.88	244	5	29.97	-1	0
1376	45.91	243	5	29.97	-1	0
1377	45.95	242	5	0	0	0
1378	45.98	242	5	29.97	-1	0
1379	46.01	241	5	0	0	0
1380	46.05	241	5	0	0	0
1381	46.08	241	5	0	0	0
1382	46.11	241	5	0	0	0
1383	46.15	241	5	0	0	0
1384	46.18	241	5	29.97	-1	0
1385	46.21	240	5	0	0	0
1386	46.25	240	5	0	0	0
1387	46.28	240	5	0	0	0
1388	46.31	240	5	0	0	0
1389	46.35	240	5	0	0	0
1390	46.38	240	5	0	0	0
1391	46.41	240	5	0	0	0
1392	46.45	240	5	0	0	0
1393	46.48	240	5	0	0	0
1394	46.51	240	5	0	0	0
1395	46.55	240	5	0	0	0
1396	46.58	240	5	29.97	-1	0
1397	46.62	239	5	29.97	-1	0
1398	46.65	238	5	0	0	0
1399	46.68	238	5	0	0	0
1400	46.72	238	5	0	0	0
1401	46.75	238	5	0	0	0
1402	46.78	238	5	29.97	-1	0
1403	46.82	237	5	29.97	-1	0
1404	46.85	236	5	0	0	0
1405	46.88	236	5	29.97	0	-1
1406	46.92	236	4	0	0	0
1407	46.95	236	4	0	0	0
1408	46.98	236	4	0	0	0
1409	47.02	236	4	0	0	0
1410	47.05	236	4	0	0	0
1411	47.08	236	4	0	0	0
1412	47.12	236	4	0	0	0
1413	47.15	236	4	0	0	0
1414	47.18	236	4	29.97	1	0
1415	47.22	237	4	0	0	0
1416	47.25	237	4	0	0	0
1417	47.28	237	4	29.97	0	1
1418	47.32	237	5	0	0	0
1419	47.35	237	5	29.97	1	0
1420	47.38	238	5	0	0	0
1421	47.42	238	5	0	0	0
1422	47.45	238	5	0	0	0
1423	47.48	238	5	0	0	0
1424	47.52	238	5	0	0	0
1425	47.55	238	5	59.94	-2	0
1426	47.58	236	5	29.97	0	-1
1427	47.62	236	4	29.97	-1	0
1428	47.65	235	4	0	0	0
1429	47.68	235	4	0	0	0
1430	47.72	235	4	29.97	0	-1
1431	47.75	235	3	0	0	0
1432	47.78	235	3	0	0	0
1433	47.82	235	3	0	0	0
1434	47.85	235	3	0	0	0
1435	47.88	235	3	0	0	0
1436	47.92	235	3	0	0	0
1437	47.95	235	3	0	0	0
1438	47.98	235	3	0	0	0
1439	48.02	235	3	29.97	-1	0
1440	48.05	234	3	42.38	1	-1
1441	48.08	235	2	0	0	0
1442	48.12	235	2	0	0	0
1443	48.15	235	2	0	0	0
1444	48.18	235	2	0	0	0
1445	48.22	235	2	0	0	0
1446	48.25	235	2	29.97	0	1
1447	48.28	235	3	0	0	0
1448	48.32	235	3	0	0	0
1449	48.35	235	3	0	0	0
1450	48.38	235	3	59.94	0	2
1451	48.42	235	5	89.91	0	-3
1452	48.45	235	2	0	0	0
1453	48.48	235	2	0	0	0
1454	48.52	235	2	0	0	0
1455	48.55	235	2	0	0	0
1456	48.58	235	2	0	0	0
1457	48.62	235	2	0	0	0
1458	48.65	235	2	0	0	0
1459	48.68	235	2	0	0	0
1460	48.72	235	2	0	0	0
1461	48.75	235	2	0	0	0
1462	48.78	235	2	29.97	0	1
1463	48.82	235	3	0	0	0
1464	48.85	235	3	0	0	0
1465	48.88	235	3	0	0	0
1466	48.92	235	3	29.97	1	0
1467	48.95	236	3	0	0	0
1468	48.98	236	3	0	0	0
1469	49.02	236	3	0	0	0
1470	49.05	236	3	0	0	0
1471	49.08	236	3	0	0	0
1472	49.12	236	3	0	0	0
1473	49.15	236	3	0	0	0
1474	49.18	236	3	0	0	0
1475	49.22	236	3	0	0	0
1476	49.25	236	3	0	0	0
1477	49.28	236	3	0	0	0
1478	49.32	236	3	29.97	-1	0
1479	49.35	235	3	0	0	0
1480	49.38	235	3	0	0	0
1481	49.42	235	3	0	0	0
1482	49.45	235	3	0	0	0
1483	49.48	235	3	0	0	0
1484	49.52	235	3	0	0	0
1485	49.55	235	3	0	0	0
1486	49.58	235	3	0	0	0
1487	49.62	235	3	0	0	0
1488	49.65	235	3	0	0	0
1489	49.68	235	3	0	0	0
1490	49.72	235	3	0	0	0
1491	49.75	235	3	0	0	0
1492	49.79	235	3	0	0	0
1493	49.82	235	3	0	0	0
1494	49.85	235	3	0	0	0
1495	49.89	235	3	0	0	0
1496	49.92	235	3	0	0	0
1497	49.95	235	3	0	0	0
1498	49.99	235	3	0	0	0
1499	50.02	235	3	0	0	0
1500	50.05	235	3	0	0	0
1501	50.09	235	3	0	0	0
1502	50.12	235	3	0	0	0
1503	50.15	235	3	0	0	0
1504	50.19	235	3	0	0	0
1505	50.22	235	3	0	0	0
1506	50.25	235	3	0	0	0
1507	50.29	235	3	0	0	0
1508	50.32	235	3	0	0	0
1509	50.35	235	3	29.97	1	0
1510	50.39	236	3	0	0	0
1511	50.42	236	3	0	0	0
1512	50.45	236	3	42.38	1	-1
1513	50.49	237	2	0	0	0
1514	50.52	237	2	29.97	-1	0
1515	50.55	236	2	29.97	0	1
1516	50.59	236	3	0	0	0
1517	50.62	236	3	0	0	0
1518	50.65	236	3	0	0	0
1519	50.69	236	3	0	0	0
1520	50.72	236	3	0	0	0
1521	50.75	236	3	0	0	0
1522	50.79	236	3	0	0	0
1523	50.82	236	3	0	0	0
1524	50.85	236	3	0	0	0
1525	50.89	236	3	0	0	0
1526	50.92	236	3	29.97	-1	0
1527	50.95	235	3	0	0	0
1528	50.99	235	3	0	0	0
1529	51.02	235	3	0	0	0
1530	51.05	235	3	0	0	0
1531	51.09	235	3	0	0	0
1532	51.12	235	3	0	0	0
1533	51.15	235	3	0	0	0
1534	51.19	235	3	0	0	0
1535	51.22	235	3	0	0	0
1536	51.25	235	3	0	0	0
1537	51.29	235	3	0	0	0
1538	51.32	235	3	0	0	0
1539	51.35	235	3	0	0	0
1540	51.39	235	3	0	0	0
1541	51.42	235	3	0	0	0
1542	51.45	235	3	0	0	0
1543	51.49	235	3	0	0	0
1544	51.52	235	3	0	0	0
1545	51.55	235	3	0	0	0
1546	51.59	235	3	0	0	0
1547	51.62	235	3	0	0	0
1548	51.65	235	3	0	0	0
1549	51.69	235	3	29.97	0	-1
1550	51.72	235	2	59.94	0	2
1551	51.75	235	4	29.97	1	0
1552	51.79	236	4	0	0	0
1553	51.82	236	4	227.84	6.2	4.4
1554	51.85	242.2	8.4	18.95	0.6	0.2
1555	51.89	242.8	8.6	14.98	-0.3	0.4
1556	51.92	242.5	9	9.99	0	0.33
1557	51.95	242.5	9.33	15.79	0.5	-0.16
1558	51.99	243	9.17	15.79	0.5	0.16
1559	52.02	243.5	9.33	63.06	2.1	-0.13
1560	52.05	245.6	9.2	13.4	0.4	-0.2
1561	52.09	246	9	42.38	1	-1
1562	52.12	247	8	0	0	0
1563	52.15	247	8	0	0	0
1564	52.19	247	8	0	0	0
1565	52.22	247	8	42.38	1	1
1566	52.25	248	9	0	0	0
1567	52.29	248	9	0	0	0
1568	52.32	248	9	0	0	0
1569	52.35	248	9	29.97	1	0
1570	52.39	249	9	29.97	0	-1
1571	52.42	249	8	0	0	0
1572	52.45	249	8	29.97	1	0
1573	52.49	250	8	0	0	0
1574	52.52	250	8	0	0	0
1575	52.55	250	8	56.31	-1.86	0.29
1576	52.59	248.14	8.29	34.52	1.15	0.14
1577	52.62	249.29	8.43	30.27	1	-0.14
1578	52.65	250.29	8.29	0	0	0
1579	52.69	250.29	8.29	15.63	0.51	-0.09
1580	52.72	250.8	8.2	10.81	-0.3	-0.2
1581	52.75	250.5	8	9.99	0	-0.33
1582	52.79	250.5	7.67	9.21	-0.3	-0.07
1583	52.82	250.2	7.6	0	0	0
1584	52.85	250.2	7.6	26.81	0.8	0.4
1585	52.89	251	8	0	0	0
1586	52.92	251	8	37.91	1.2	-0.4
1587	52.96	252.2	7.6	9.21	0.3	0.07
1588	52.99	252.5	7.67	0	0	0
1589	53.02	252.5	7.67	7.03	0.21	-0.1
1590	53.06	252.71	7.57	30.27	1	0.14
1591	53.09	253.71	7.71	29.97	1	0
1592	53.12	254.71	7.71	0	0	0
1593	53.16	254.71	7.71	14.95	0.49	-0.11
1594	53.19	255.2	7.6	0	0	0
1595	53.22	255.2	7.6	63.21	2.09	-0.31
1596	53.26	257.29	7.29	21.57	0.71	0.09
1597	53.29	258	7.38	0	0	0
1598	53.32	258	7.38	0	0	0
1599	53.36	258	7.38	8.97	0.29	-0.09
1600	53.39	258.29	7.29	30.27	0.71	0.71
1601	53.42	259	8	0	0	0
1602	53.46	259	8	0	0	0
1603	53.49	259	8	0	0	0
1604	53.52	259	8	0	0	0
1605	53.56	259	8	64.22	1.71	-1.29
1606	53.59	260.71	6.71	0	0	0
1607	53.62	260.71	6.71	4.28	0	-0.14
1608	53.66	260.71	6.57	14.58	0.49	0.03
1609	53.69	261.2	6.6	55.48	1.8	-0.43
1610	53.72	263	6.17	18.01	0.5	0.33
1611	53.76	263.5	6.5	76.41	2.5	-0.5
1612	53.79	266	6	0	0	0
1613	53.82	266	6	55.26	-1.8	-0.4
1614	53.86	264.2	5.6	26.8	0.8	0.4
1615	53.89	265	6	0	0	0
1616	53.92	265	6	0	0	0
1617	53.96	265	6	29.97	1	0
1618	53.99	266	6	0	0	0
1619	54.02	266	6	0	0	0
1620	54.06	266	6	0	0	0
1621	54.09	266	6	0	0	0
1622	54.12	266	6	0	0	0
1623	54.16	266	6	29.97	1	0
1624	54.19	267	6	59.94	0	-2
1625	54.22	267	4	0	0	0
1626	54.26	267	4	0	0	0
1627	54.29	267	4	47.38	1.5	0.5
1628	54.32	268.5	4.5	0	0	0
1629	54.36	268.5	4.5	0	0	0
1630	54.39	268.5	4.5	9.48	-0.3	0.1
1631	54.42	268.2	4.6	0	0	0
1632	54.46	268.2	4.6	14.95	-0.49	0.11
1633	54.49	267.71	4.71	10.7	0.29	-0.21
1634	54.52	268	4.5	44.95	1.5	0
1635	54.56	269.5	4.5	39.07	1.3	-0.1
1636	54.59	270.8	4.4	5.74	-0.09	0.17
1637	54.62	270.71	4.57	8.83	0.29	-0.07
1638	54.66	271	4.5	6.7	0.2	0.1
1639	54.69	271.2	4.6	0	0	0
1640	54.72	271.2	4.6	59.94	2	0
1641	54.76	273.2	4.6	6.7	-0.2	-0.1
1642	54.79	273	4.5	61.78	2	0.5
1643	54.82	275	5	0	0	0
1644	54.86	275	5	29.97	-1	0
1645	54.89	274	5	0	0	0
1646	54.92	274	5	0	0	0
1647	54.96	274	5	67.01	2	-1
1648	54.99	276	4	0	0	0
1649	55.02	276	4	0	0	0
1650	55.06	276	4	0	0	0
1651	55.09	276	4	29.97	0	1
1652	55.12	276	5	0	0	0
1653	55.16	276	5	0	0	0
1654	55.19	276	5	72.73	2.33	-0.67
1655	55.22	278.33	4.33	12.76	0.38	-0.19
1656	55.26	278.71	4.14	0	0	0
1657	55.29	278.71	4.14	0	0	0
1658	55.32	278.71	4.14	6.44	-0.21	-0.01
1659	55.36	278.5	4.13	52.03	-0.61	-1.63
1660	55.39	277.89	2.5	0	0	0
1661	55.42	277.89	2.5	50.06	0.11	1.67
1662	55.46	278	4.17	98.05	2.45	-2.17
1663	55.49	280.45	2	111.23	-2.95	2.25
1664	55.52	277.5	4.25	114.99	3.03	-2.35
1665	55.56	280.53	1.9	34.79	-0.73	0.9
1666	55.59	279.8	2.8	45.21	0.91	1.2
1667	55.62	280.71	4	21.41	-0.71	0
1668	55.66	280	4	14.98	0.5	0
1669	55.69	280.5	4	0	0	0
1670	55.72	280.5	4	38.59	1.21	0.43
1671	55.76	281.71	4.43	69.69	2.29	-0.43
1672	55.79	284	4	0	0	0
1673	55.82	284	4	36.83	-0.71	1
1674	55.86	283.29	5	3.95	-0.09	-0.1
1675	55.89	283.2	4.9	12.08	-0.2	0.35
1676	55.92	283	5.25	17.8	-0.11	-0.58
1677	55.96	282.89	4.67	6.93	-0.19	0.13
1678	55.99	282.7	4.8	22.32	0.74	-0.02
1679	56.02	283.44	4.78	33.3	1.12	0
1680	56.06	284.56	4.78	17.7	0.44	0.39
1681	56.09	285	5.17	14.56	0.25	-0.42
1682	56.12	285.25	4.75	3.75	0.13	0
1683	56.16	285.38	4.75	3.75	0	-0.12
1684	56.19	285.38	4.63	8.38	-0.13	-0.25
1685	56.23	285.25	4.38	7.78	-0.25	0.06
1686	56.26	285	4.44	3.33	-0.11	0
1687	56.29	284.89	4.44	20.46	0.68	-0.01
1688	56.33	285.57	4.43	46.11	1.43	0.57
1689	56.36	287	5	0	0	0
1690	56.39	287	5	0	0	0
1691	56.43	287	5	0	0	0
1692	56.46	287	5	0	0	0
1693	56.49	287	5	29.97	1	0
1694	56.53	288	5	89.91	3	0
1695	56.56	291	5	0	0	0
1696	56.59	291	5	0	0	0
1697	56.63	291	5	61.71	-1.8	-1
1698	56.66	289.2	4	36.74	0.71	-1
1699	56.69	289.91	3	3.85	-0.09	-0.09
1700	56.73	289.82	2.91	6.09	0.18	0.09
1701	56.76	290	3	29.97	0	1
1702	56.79	290	4	43.29	-0.56	-1.33
1703	56.83	289.44	2.67	8.69	-0.27	0.08
1704	56.86	289.17	2.75	152.44	-4.95	-1.19
1705	56.89	284.22	1.56	171.04	5.65	0.84
1706	56.93	289.87	2.4	38.86	1.23	0.4
1707	56.96	291.1	2.8	13.02	-0.31	-0.3
1708	56.99	290.79	2.5	0	0	0
1709	57.03	290.79	2.5	11.05	0.21	0.3
1710	57.06	291	2.8	0	0	0
1711	57.09	291	2.8	0	0	0
1712	57.13	291	2.8	5.61	-0.09	-0.16
1713	57.16	290.91	2.64	8.17	-0.27	0
1714	57.19	290.64	2.64	37.55	1.25	0.03
1715	57.23	291.89	2.67	74.83	2.11	1.33
1716	57.26	294	4	0	0	0
1717	57.29	294	4	29.97	-1	0
1718	57.33	293	4	0	0	0
1719	57.36	293	4	0	0	0
1720	57.39	293	4	119.88	4	0
1721	57.43	297	4	0	0	0
1722	57.46	297	4	0	0	0
1723	57.49	297	4	0	0	0
1724	57.53	297	4	0	0	0
1725	57.56	297	4	0	0	0
1726	57.59	297	4	29.97	1	0
1727	57.63	298	4	0	0	0
1728	57.66	298	4	0	0	0
1729	57.69	298	4	67.01	2	1
1730	57.73	300	5	0	0	0
1731	57.76	300	5	0	0	0
1732	57.79	300	5	0	0	0
1733	57.83	300	5	0	0	0
1734	57.86	300	5	0	0	0
1735	57.89	300	5	0	0	0
1736	57.93	300	5	29.97	0	-1
1737	57.96	300	4	29.97	-1	0
1738	57.99	299	4	0	0	0
1739	58.03	299	4	0	0	0
1740	58.06	299	4	29.97	0	-1
1741	58.09	299	3	0	0	0
1742	58.13	299	3	29.97	-1	0
1743	58.16	298	3	0	0	0
1744	58.19	298	3	0	0	0
1745	58.23	298	3	0	0	0
1746	58.26	298	3	29.97	-1	0
1747	58.29	297	3	0	0	0
1748	58.33	297	3	0	0	0
1749	58.36	297	3	0	0	0
1750	58.39	297	3	29.97	1	0
1751	58.43	298	3	0	0	0
1752	58.46	298	3	0	0	0
1753	58.49	298	3	0	0	0
1754	58.53	298	3	0	0	0
1755	58.56	298	3	0	0	0
1756	58.59	298	3	0	0	0
1757	58.63	298	3	0	0	0
1758	58.66	298	3	0	0	0
1759	58.69	298	3	0	0	0
1760	58.73	298	3	0	0	0
1761	58.76	298	3	29.97	-1	0
1762	58.79	297	3	0	0	0
1763	58.83	297	3	29.97	-1	0
1764	58.86	296	3	0	0	0
1765	58.89	296	3	0	0	0
1766	58.93	296	3	0	0	0
1767	58.96	296	3	0	0	0
1768	58.99	296	3	0	0	0
1769	59.03	296	3	29.97	0	-1
1770	59.06	296	2	0	0	0
1771	59.09	296	2	0	0	0
1772	59.13	296	2	0	0	0
1773	59.16	296	2	0	0	0
1774	59.19	296	2	0	0	0
1775	59.23	296	2	0	0	0
1776	59.26	296	2	108.05	2	3
1777	59.29	298	5	0	0	0
1778	59.33	298	5	0	0	0
1779	59.36	298	5	0	0	0
1780	59.4	298	5	29.97	1	0
1781	59.43	299	5	0	0	0
1782	59.46	299	5	29.97	0	1
1783	59.5	299	6	0	0	0
1784	59.53	299	6	67.01	2	1
1785	59.56	301	7	0	0	0
1786	59.6	301	7	0	0	0
1787	59.63	301	7	0	0	0
1788	59.66	301	7	29.97	1	0
1789	59.7	302	7	0	0	0
1790	59.73	302	7	0	0	0
1791	59.76	302	7	0	0	0
1792	59.8	302	7	0	0	0
1793	59.83	302	7	0	0	0
1794	59.86	302	7	29.97	1	0
1795	59.9	303	7	0	0	0
1796	59.93	303	7	0	0	0
1797	59.96	303	7	29.97	1	0
1798	60	304	7	0	0	0
1799	60.03	304	7	0	0	0
1800	60.06	304	7	0	0	0
1801	60.1	304	7	0	0	0
1802	60.13	304	7	0	0	0
1803	60.16	304	7	0	0	0
1804	60.2	304	7	0	0	0
1805	60.23	304	7	0	0	0
1806	60.26	304	7	0	0	0
1807	60.3	304	7	29.97	0	-1
1808	60.33	304	6	29.97	0	1
1809	60.36	304	7	0	0	0
1810	60.4	304	7	0	0	0
1811	60.43	304	7	0	0	0
1812	60.46	304	7	0	0	0
1813	60.5	304	7	29.97	0	-1
1814	60.53	304	6	0	0	0
1815	60.56	304	6	0	0	0
1816	60.6	304	6	0	0	0
1817	60.63	304	6	0	0	0
1818	60.66	304	6	0	0	0
1819	60.7	304	6	0	0	0
1820	60.73	304	6	29.97	1	0
1821	60.76	305	6	0	0	0
1822	60.8	305	6	0	0	0
1823	60.83	305	6	29.97	1	0
1824	60.86	306	6	0	0	0
1825	60.9	306	6	29.97	1	0
1826	60.93	307	6	0	0	0
1827	60.96	307	6	0	0	0
1828	61	307	6	0	0	0
1829	61.03	307	6	0	0	0
1830	61.06	307	6	0	0	0
1831	61.1	307	6	0	0	0
1832	61.13	307	6	0	0	0
1833	61.16	307	6	0	0	0
1834	61.2	307	6	29.97	1	0
1835	61.23	308	6	0	0	0
1836	61.26	308	6	0	0	0
1837	61.3	308	6	0	0	0
1838	61.33	308	6	29.97	1	0
1839	61.36	309	6	0	0	0
1840	61.4	309	6	0	0	0
1841	61.43	309	6	0	0	0
1842	61.46	309	6	29.97	1	0
1843	61.5	310	6	0	0	0
1844	61.53	310	6	29.97	1	0
1845	61.56	311	6	0	0	0
1846	61.6	311	6	0	0	0
1847	61.63	311	6	0	0	0
1848	61.66	311	6	0	0	0
1849	61.7	311	6	0	0	0
1850	61.73	311	6	29.97	1	0
1851	61.76	312	6	0	0	0
1852	61.8	312	6	0	0	0
1853	61.83	312	6	0	0	0
1854	61.86	312	6	0	0	0
1855	61.9	312	6	0	0	0
1856	61.93	312	6	29.97	1	0
1857	61.96	313	6	0	0	0
1858	62	313	6	0	0	0
1859	62.03	313	6	29.97	1	0
1860	62.06	314	6	29.97	1	0
1861	62.1	315	6	0	0	0
1862	62.13	315	6	0	0	0
1863	62.16	315	6	29.97	1	0
1864	62.2	316	6	0	0	0
1865	62.23	316	6	0	0	0
1866	62.26	316	6	0	0	0
1867	62.3	316	6	0	0	0
1868	62.33	316	6	0	0	0
1869	62.36	316	6	29.97	1	0
1870	62.4	317	6	0	0	0
1871	62.43	317	6	89.91	3	0
1872	62.46	320	6	29.97	1	0
1873	62.5	321	6	0	0	0
1874	62.53	321	6	0	0	0
1875	62.57	321	6	0	0	0
1876	62.6	321	6	29.97	1	0
1877	62.63	322	6	29.97	1	0
1878	62.67	323	6	0	0	0
1879	62.7	323	6	0	0	0
1880	62.73	323	6	29.97	1	0
1881	62.77	324	6	0	0	0
1882	62.8	324	6	0	0	0
1883	62.83	324	6	0	0	0
1884	62.87	324	6	0	0	0
1885	62.9	324	6	0	0	0
1886	62.93	324	6	29.97	1	0
1887	62.97	325	6	0	0	0
1888	63	325	6	0	0	0
1889	63.03	325	6	59.94	2	0
1890	63.07	327	6	0	0	0
1891	63.1	327	6	0	0	0
1892	63.13	327	6	0	0	0
1893	63.17	327	6	29.97	0	1
1894	63.2	327	7	0	0	0
1895	63.23	327	7	0	0	0
1896	63.27	327	7	0	0	0
1897	63.3	327	7	29.97	1	0
1898	63.33	328	7	0	0	0
1899	63.37	328	7	0	0	0
1900	63.4	328	7	0	0	0
1901	63.43	328	7	0	0	0
1902	63.47	328	7	0	0	0
1903	63.5	328	7	0	0	0
1904	63.53	328	7	0	0	0
1905	63.57	328	7	0	0	0
1906	63.6	328	7	29.97	1	0
1907	63.63	329	7	0	0	0
1908	63.67	329	7	29.97	0	1
1909	63.7	329	8	0	0	0
1910	63.73	329	8	0	0	0
1911	63.77	329	8	0	0	0
1912	63.8	329	8	29.97	1	0
1913	63.83	330	8	0	0	0
1914	63.87	330	8	0	0	0
1915	63.9	330	8	29.97	0	-1
1916	63.93	330	7	29.97	0	-1
1917	63.97	330	6	29.97	-1	0
1918	64	329	6	0	0	0
1919	64.03	329	6	0	0	0
1920	64.07	329	6	0	0	0
1921	64.1	329	6	29.97	0	1
1922	64.13	329	7	0	0	0
1923	64.17	329	7	29.97	0	-1
1924	64.2	329	6	29.97	0	-1
1925	64.23	329	5	0	0	0
1926	64.27	329	5	0	0	0
1927	64.3	329	5	0	0	0
1928	64.33	329	5	0	0	0
1929	64.37	329	5	0	0	0
1930	64.4	329	5	0	0	0
1931	64.43	329	5	0	0	0
1932	64.47	329	5	0	0	0
1933	64.5	329	5	29.97	-1	0
1934	64.53	328	5	0	0	0
1935	64.57	328	5	0	0	0
1936	64.6	328	5	0	0	0
1937	64.63	328	5	0	0	0
1938	64.67	328	5	0	0	0
1939	64.7	328	5	0	0	0
1940	64.73	328	5	0	0	0
1941	64.77	328	5	29.97	0	-1
1942	64.8	328	4	0	0	0
1943	64.83	328	4	0	0	0
1944	64.87	328	4	29.97	0	-1
1945	64.9	328	3	29.97	-1	0
1946	64.93	327	3	0	0	0
1947	64.97	327	3	0	0	0
1948	65	327	3	0	0	0
1949	65.03	327	3	0	0	0
1950	65.07	327	3	9.82	-0.18	-0.27
1951	65.1	326.82	2.73	11.7	0.07	0.38
1952	65.13	326.89	3.11	14.38	-0.07	-0.47
1953	65.17	326.82	2.64	3.85	-0.09	0.09
1954	65.2	326.73	2.73	3.85	0.09	-0.09
1955	65.23	326.82	2.64	0	0	0
1956	65.27	326.82	2.64	19.55	-0.49	-0.44
1957	65.3	326.33	2.2	14.55	-0.46	0.13
1958	65.33	325.87	2.33	11.38	0.31	0.22
1959	65.37	326.18	2.55	20.75	-0.63	0.27
1960	65.4	325.55	2.82	0	0	0
1961	65.43	325.55	2.82	11.76	-0.05	-0.39
1962	65.47	325.5	2.43	13.1	0.42	0.11
1963	65.5	325.92	2.54	60.64	2	-0.31
1964	65.53	327.92	2.23	10.9	-0.28	0.22
1965	65.57	327.64	2.45	0	0	0
1966	65.6	327.64	2.45	0	0	0
1967	65.63	327.64	2.45	14.23	-0.2	0.44
1968	65.67	327.44	2.89	15.96	0.18	-0.51
1969	65.7	327.62	2.38	15.96	-0.18	0.51
1970	65.73	327.44	2.89	57.29	1.56	1.11
1971	65.77	329	4	0	0	0
1972	65.8	329	4	0	0	0
1973	65.84	329	4	0	0	0
1974	65.87	329	4	29.97	0	-1
1975	65.9	329	3	0	0	0
1976	65.94	329	3	0	0	0
1977	65.97	329	3	0	0	0
1978	66	329	3	29.97	0	1
1979	66.04	329	4	0	0	0
1980	66.07	329	4	0	0	0
1981	66.1	329	4	29.97	0	1
1982	66.14	329	5	0	0	0
1983	66.17	329	5	0	0	0
1984	66.2	329	5	0	0	0
1985	66.24	329	5	0	0	0
1986	66.27	329	5	29.97	1	0
1987	66.3	330	5	0	0	0
1988	66.34	330	5	0	0	0
1989	66.37	330	5	0	0	0
1990	66.4	330	5	29.97	1	0
1991	66.44	331	5	0	0	0
1992	66.47	331	5	0	0	0
1993	66.5	331	5	0	0	0
1994	66.54	331	5	29.97	1	0
1995	66.57	332	5	0	0	0
1996	66.6	332	5	29.97	-1	0
1997	66.64	331	5	29.97	0	-1
1998	66.67	331	4	0	0	0
1999	66.7	331	4	0	0	0
2000	66.74	331	4	0	0	0
[truncated: 24,969 more rows]
