# Supplementary material for: Statistical Mechanics of Zooplankton
Source: PLoS One. 2015 Aug 13;10(8):e0135258. doi: 10.1371/journal.pone.0135258 (PMC4535848; doi:10.1371/journal.pone.0135258)
Supplement: S1 Data Files — Information on the file contents and the data format is contained. (ZIP) [file pone.0135258.s001.zip › raw data vibrio/exp32.xls]

## Sheet: Sheet1
1	0.03	213	28	43.5	-25.6667	-41
2	0.07	212.23	26.77	0	0	0
3	0.1	212.23	26.77	29.97	-33.3333	0
4	0.13	211.23	26.77	14.58	-15.3333	-5
5	0.17	210.77	26.62	3.26	-2.66667	2.33333
6	0.2	210.69	26.69	11.75	-12.6667	2.66667
7	0.23	210.31	26.77	0	0	0
8	0.27	210.31	26.77	0	0	0
9	0.3	210.31	26.77	18.59	-20.6667	2.66667
10	0.33	209.69	26.85	0	0	0
11	0.37	209.69	26.85	0	0	0
12	0.4	209.69	26.85	0	0	0
13	0.43	209.69	26.85	0	0	0
14	0.47	209.69	26.85	12.36	10.3333	-9.33333
15	0.5	210	26.57	2.14	0	-2.33333
16	0.53	210	26.5	5203.65	4052.67	4132
17	0.57	331.58	150.46	0	0	0
18	0.6	331.58	150.46	5185.53	-4025.33	-4130.33
19	0.63	210.82	26.55	5220.41	4024	4185.67
20	0.67	331.54	152.12	9.58	8	-7.33333
21	0.7	331.78	151.9	0	0	0
22	0.73	331.78	151.9	0.5	0.333333	0
23	0.77	331.79	151.9	5239.51	-4087	-4154.33
24	0.8	209.18	27.27	5239.51	4087	4154.33
25	0.83	331.79	151.9	0	0	0
26	0.87	331.79	151.9	5258.66	-4117.33	-4154.33
27	0.9	208.27	27.27	16.35	18.3333	0
28	0.93	208.82	27.27	29.97	-33.3333	0
29	0.97	207.82	27.27	3.85	-3	3
30	1	207.73	27.36	14.01	11.6667	10.3333
31	1.03	208.08	27.67	31.59	-33.3333	11
32	1.07	207.08	28	30.89	-33.3333	8.33333
33	1.1	206.08	28.25	14.56	-16	-1.66667
34	1.13	205.6	28.2	13.46	-14	5.33333
35	1.17	205.18	28.36	15.97	-17	4.66667
36	1.2	204.67	28.5	13.63	-13.3333	7.66667
37	1.23	204.27	28.73	13.89	-15	-3
38	1.27	203.82	28.64	15.81	-17	4.33333
39	1.3	203.31	28.77	15.26	-16.3333	4.66667
40	1.33	202.82	28.91	22.63	-24.6667	5.66667
41	1.37	202.08	29.08	6.73	7.66667	0
42	1.4	202.31	29.08	5291.64	4315.33	4002.33
43	1.43	331.77	149.15	16.44	3	18
44	1.47	331.86	149.69	5279.02	-4292.67	-4006.33
45	1.5	203.08	29.5	5277.04	4291.33	4004.33
46	1.53	331.82	149.63	41.38	-30.6667	34.3333
47	1.57	330.9	150.66	0.04	0	0
48	1.6	330.9	150.66	11.74	7	-11
49	1.64	331.11	150.33	0.34	-0.333333	0
50	1.67	331.1	150.33	36.49	5	40.3333
51	1.7	331.25	151.54	9.72	8	-7.66667
52	1.74	331.49	151.31	20.01	-6.66667	21.3333
53	1.77	331.29	151.95	2.9	0.333333	-3
54	1.8	331.3	151.86	371.37	-313.667	268.333
55	1.84	321.89	159.91	388.71	317.333	-293.333
56	1.87	331.41	151.11	10.6	10.6667	5.66667
57	1.9	331.73	151.28	9.59	-7.66667	7.66667
58	1.94	331.5	151.51	36.76	4.33333	40.6667
59	1.97	331.63	152.73	22.14	5.33333	-24
60	2	331.79	152.01	5090.35	-4093	-3912.33
61	2.04	209	34.64	13.2	0	14.6667
62	2.07	209	35.08	11.37	-7.66667	10
63	2.1	208.77	35.38	5085.74	4096.33	3901.33
64	2.14	331.66	152.42	46.75	1.66667	-52
65	2.17	331.71	150.86	5044.49	-4090.33	-3840.67
66	2.2	209	35.64	45	50	-2.33333
67	2.24	210.5	35.57	2.14	2.33333	0
68	2.27	210.57	35.57	19.76	-21.6667	4
69	2.3	209.92	35.69	5005.65	4066.33	3803.33
70	2.34	331.91	149.79	5001.84	-4080.33	-3782
71	2.37	209.5	36.33	15	-16.6667	1
72	2.4	209	36.36	5028.39	4091.67	3813
73	2.44	331.75	150.75	40.8	-5.66667	45
74	2.47	331.58	152.1	402.46	-333.333	298.667
75	2.5	321.58	161.06	2.37	0.666667	2.66667
76	2.54	321.6	161.14	2.51	-0.666667	-2.66667
77	2.57	321.58	161.06	4916.78	-3638.33	-4083
78	2.6	212.43	38.57	62.34	66.6667	19
79	2.64	214.43	39.14	4.28	0	5
80	2.67	214.43	39.29	12.48	-12	7
81	2.7	214.07	39.5	0	0	0
82	2.74	214.07	39.5	5.9	5.33333	4
83	2.77	214.23	39.62	0	0	0
84	2.8	214.23	39.62	4853.75	3917.33	3715
85	2.84	331.75	151.07	419.27	-343	316
86	2.87	321.46	160.55	4849.29	-3582	-4032.67
87	2.9	214	39.57	0	0	0
88	2.94	214	39.57	2.14	0	-2.33333
89	2.97	214	39.5	0	0	0
90	3	214	39.5	30.05	33.3333	-2.33333
91	3.04	215	39.43	0	0	0
92	3.07	215	39.43	0	0	0
93	3.1	215	39.43	2.14	0	2.33333
94	3.14	215	39.5	2.14	0	-2.33333
95	3.17	215	39.43	0	0	0
96	3.2	215	39.43	0	0	0
97	3.24	215	39.43	0	0	0
98	3.27	215	39.43	0	0	0
99	3.3	215	39.43	0	0	0
100	3.34	215	39.43	8.07	-9	1.33333
101	3.37	214.73	39.47	14.54	15.6667	-4.66667
102	3.4	215.2	39.33	24.14	26.6667	3.33333
103	3.44	216	39.43	0	0	0
104	3.47	216	39.43	2.14	0	-2.33333
105	3.5	216	39.36	6.58	-6.66667	-3
106	3.54	215.8	39.27	0	0	0
107	3.57	215.8	39.27	0	0	0
108	3.6	215.8	39.27	6.02	6.66667	0.666667
109	3.64	216	39.29	15.14	-16.6667	2.33333
110	3.67	215.5	39.36	8.2	-9	-1.66667
111	3.7	215.23	39.31	17.1	19	-1.33333
112	3.74	215.8	39.27	36	40	-2
113	3.77	217	39.21	24.61	26.6667	6.33333
114	3.8	217.8	39.4	6.9	6.66667	-3.66667
115	3.84	218	39.29	40.42	43.6667	11
116	3.87	219.31	39.62	14.68	-16.3333	0.666667
117	3.9	218.82	39.64	12.71	-10.6667	9.33333
118	3.94	218.5	39.92	3.53	-2.66667	2.66667
119	3.97	218.42	40	18.75	-20	6
120	4	217.82	40.18	7.05	-8	-0.333333
121	4.04	217.58	40.17	3.53	-2.66667	2.66667
122	4.07	217.5	40.25	7.03	-6.33333	4.33333
123	4.1	217.31	40.38	0	0	0
124	4.14	217.31	40.38	36.45	33.3333	-23
125	4.17	218.31	39.69	14.02	15.3333	-2.33333
126	4.2	218.77	39.62	32.11	33.3333	12.6667
127	4.24	219.77	40	29.97	30.6667	12.6667
128	4.27	220.69	40.38	6.72	-6.33333	4
129	4.3	220.5	40.5	24.45	-27	4
130	4.34	219.69	40.62	8.71	-6.33333	7
131	4.37	219.5	40.83	2.5	0	3
132	4.4	219.5	40.92	15.09	-16.6667	-2
133	4.44	219	40.86	2.14	-2.33333	0
134	4.47	218.93	40.86	12.86	-14.3333	-1
135	4.5	218.5	40.83	9.49	-9	5.66667
136	4.54	218.23	41	6.92	-7.66667	0
137	4.57	218	41	5.99	6.66667	0
138	4.6	218.2	41	62.96	67.6667	-18
139	4.64	220.23	40.46	14.02	15.3333	-2.66667
140	4.67	220.69	40.38	82.64	84.6667	36
141	4.7	223.23	41.46	17.56	18	7.66667
142	4.74	223.77	41.69	7.46	7.66667	3.33333
143	4.77	224	41.79	0	0	0
144	4.8	224	41.79	2.14	0	-2.66667
145	4.84	224	41.71	6.16	6.66667	-1.33333
146	4.87	224.2	41.67	31.36	34.3333	6
147	4.91	225.23	41.85	9.5	2.66667	10
148	4.94	225.31	42.15	16.3	-18	-2.33333
149	4.97	224.77	42.08	8.07	-9	-0.333333
150	5.01	224.5	42.07	6.27	-6.33333	2.66667
151	5.04	224.31	42.15	9.46	-10.3333	-2.33333
152	5.07	224	42.08	12.97	-14.3333	2
153	5.11	223.57	42.14	2.14	-2.33333	0
154	5.14	223.5	42.14	8.49	-9	3
155	5.17	223.23	42.23	12.94	-14.3333	-1
156	5.21	222.8	42.2	9.15	-10	-2
157	5.24	222.5	42.14	0	0	0
158	5.27	222.5	42.14	0	0	0
159	5.31	222.5	42.14	59.98	66.6667	2.33333
160	5.34	224.5	42.21	9	10	-0.333333
161	5.37	224.8	42.2	7.62	6.66667	5.33333
162	5.41	225	42.36	44.96	50	0.666667
163	5.44	226.5	42.38	45.34	50	6.33333
164	5.47	228	42.57	2.14	0	2.33333
165	5.51	228	42.64	2.14	0	-2.33333
166	5.54	228	42.57	0	0	0
167	5.57	228	42.57	0	0	0
168	5.61	228	42.57	2.14	0	2.33333
169	5.64	228	42.64	7.89	-7.66667	4.33333
170	5.67	227.77	42.77	0	0	0
171	5.71	227.77	42.77	2.31	0	-2.66667
172	5.74	227.77	42.69	7.07	7.66667	-1.66667
173	5.77	228	42.64	0	0	0
174	5.81	228	42.64	29.97	33.3333	0
175	5.84	229	42.64	13.02	14.3333	2.33333
176	5.87	229.43	42.71	0	0	0
177	5.91	229.43	42.71	4.28	0	5
178	5.94	229.43	42.86	2.14	0	-2.33333
179	5.97	229.43	42.79	29.97	33.3333	0
180	6.01	230.43	42.79	32.35	35.6667	4.33333
181	6.04	231.5	42.92	7.26	6.33333	-5
182	6.07	231.69	42.77	13.83	-15.3333	0
183	6.11	231.23	42.77	6.93	-7.66667	0.666667
184	6.14	231	42.79	0	0	0
185	6.17	231	42.79	0	0	0
186	6.21	231	42.79	2.14	0	2.33333
187	6.24	231	42.86	0	0	0
188	6.27	231	42.86	7.4	-7.66667	-3
189	6.31	230.77	42.77	0	0	0
190	6.34	230.77	42.77	52.76	55.3333	19.6667
191	6.37	232.43	43.36	39.18	42	11
192	6.41	233.69	43.69	32.36	36	-2.33333
193	6.44	234.77	43.62	67.05	74.3333	5.66667
194	6.47	237	43.79	28.16	31	4.66667
195	6.51	237.93	43.93	39.03	43.3333	-0.333333
196	6.54	239.23	43.92	20.56	23	0
197	6.57	239.92	43.92	11.26	-7.66667	-10
198	6.61	239.69	43.62	6.72	-6.33333	-4
199	6.64	239.5	43.5	4.24	-3.33333	3.33333
200	6.67	239.4	43.6	19.19	-13.3333	-16.6667
201	6.71	239	43.1	7.52	-6	5.66667
202	6.74	238.82	43.27	2.72	0	-3
203	6.77	238.82	43.18	22.55	22.6667	10.6667
204	6.81	239.5	43.5	34.7	33.3333	19.3333
205	6.84	240.5	44.08	0	0	0
206	6.87	240.5	44.08	45.36	50	7
207	6.91	242	44.29	81.6	89.6667	13.3333
208	6.94	244.69	44.69	4116.4	2899.33	3543.67
209	6.97	331.67	151	0.09	0.333333	0
210	7.01	331.68	151	0.13	-0.333333	0
211	7.04	331.67	151	9.07	2.66667	9.66667
212	7.07	331.75	151.29	22.27	3	24.6667
213	7.11	331.84	152.03	4035.2	-2713.67	-3574.67
214	7.14	250.43	44.79	77.33	85.6667	7
215	7.17	253	45	23.17	25.6667	-2.66667
216	7.21	253.77	44.92	4.61	0	-5
217	7.24	253.77	44.77	2.31	0	-2.66667
218	7.27	253.77	44.69	4.61	0	5.33333
219	7.31	253.77	44.85	2.31	0	-2.66667
220	7.34	253.77	44.77	0	0	0
221	7.37	253.77	44.77	0	0	0
222	7.41	253.77	44.77	30.06	33.3333	-2.66667
223	7.44	254.77	44.69	22.91	24.3333	7.66667
224	7.47	255.5	44.92	4.99	0	5.33333
225	7.51	255.5	45.08	30.38	33.3333	5.66667
226	7.54	256.5	45.25	15.52	-6.33333	-16
227	7.57	256.31	44.77	17.44	-19.3333	-1.33333
228	7.61	255.73	44.73	8.06	-7.66667	-5
229	7.64	255.5	44.58	12.49	-14	0
230	7.67	255.08	44.58	12.27	-13	-4
231	7.71	254.69	44.46	6.82	-6.33333	4
232	7.74	254.5	44.58	7.83	-7.66667	-4.33333
233	7.77	254.27	44.45	25.91	26.6667	11.3333
234	7.81	255.07	44.79	39.11	38.6667	19.6667
235	7.84	256.23	45.38	3904.39	2509	3544.67
236	7.87	331.5	151.72	3840.21	-2375.67	-3549.67
237	7.91	260.23	45.23	29.06	32.3333	-1
238	7.94	261.2	45.2	90.11	100	-6.66667
239	7.97	264.2	45	46.13	51	-4.33333
240	8.01	265.73	44.87	8	9	-0.333333
241	8.04	266	44.86	45	50	-2.33333
242	8.08	267.5	44.79	75.41	83.3333	-9.66667
243	8.11	270	44.5	29.97	33.3333	0
244	8.14	271	44.5	7.01	7.66667	1.33333
245	8.18	271.23	44.54	23.68	25.6667	-6
246	8.21	272	44.36	75.41	83.3333	-9.66667
247	8.24	274.5	44.07	12.13	9	-10
248	8.28	274.77	43.77	21.91	24.3333	-0.666667
249	8.31	275.5	43.75	9.59	9	5.66667
250	8.34	275.77	43.92	15.46	-15.3333	-7.66667
251	8.38	275.31	43.69	9.78	-10.3333	-3.66667
252	8.41	275	43.58	9.92	-10.3333	-4
253	8.44	274.69	43.46	5.88	-6.33333	1.33333
254	8.48	274.5	43.5	6.72	-6.33333	-4
255	8.51	274.31	43.38	7.56	-7.66667	4
256	8.54	274.08	43.5	3.53	-2.66667	-2.66667
257	8.58	274	43.42	10.77	7.66667	9
258	8.61	274.23	43.69	16.3	18	-2.33333
259	8.64	274.77	43.62	39.34	41	15
260	8.68	276	44.07	0	0	0
261	8.71	276	44.07	37.19	41	5.33333
262	8.74	277.23	44.23	8.29	9	-2
263	8.78	277.5	44.17	0	0	0
264	8.81	277.5	44.17	15.79	-16.6667	-5.66667
265	8.84	277	44	9.82	-6	-9
266	8.88	276.82	43.73	21.63	-24	2.33333
267	8.91	276.1	43.8	3	-3.33333	0
268	8.94	276	43.8	7.33	-6	-5.33333
269	8.98	275.82	43.64	46.87	47	22.3333
270	9.01	277.23	44.31	14.71	14.6667	7.33333
271	9.04	277.67	44.53	70.13	77.6667	-5.66667
272	9.08	280	44.36	57.8	64.3333	0
273	9.11	281.93	44.36	39.21	43.3333	-4.33333
274	9.14	283.23	44.23	83.66	92.3333	11.6667
275	9.18	286	44.58	23.07	25.6667	1.33333
276	9.21	286.77	44.62	67.16	72	19.6667
277	9.24	288.93	45.21	41.64	46	5.66667
278	9.28	290.31	45.38	6.79	-7.66667	1.33333
279	9.31	290.08	45.42	12.27	-13	4
280	9.34	289.69	45.54	12.42	-12.6667	-5.33333
281	9.38	289.31	45.38	2.31	0	2.66667
282	9.41	289.31	45.46	0	0	0
283	9.44	289.31	45.46	3.26	-2.66667	-2.66667
284	9.48	289.23	45.38	0	0	0
285	9.51	289.23	45.38	2.31	0	2.66667
286	9.54	289.23	45.46	0	0	0
287	9.58	289.23	45.46	23.26	25.6667	-3.33333
288	9.61	290	45.36	24.32	25.6667	8.66667
289	9.64	290.77	45.62	14.02	15.3333	2.33333
290	9.68	291.23	45.69	30.06	33.3333	2.66667
291	9.71	292.23	45.77	14.02	15.3333	-2.66667
292	9.74	292.69	45.69	15.33	-17	1.33333
293	9.78	292.18	45.73	9.04	-8.66667	-5
294	9.81	291.92	45.58	5.89	-6.33333	2
295	9.84	291.73	45.64	15.89	-15.3333	-9.33333
296	9.88	291.27	45.36	10.71	-11.6667	-1
297	9.91	290.92	45.33	4.99	0	5.66667
298	9.94	290.92	45.5	14.56	-14	-8.33333
299	9.98	290.5	45.25	6.84	-7.66667	0.666667
300	10.01	290.27	45.27	2.72	0	3
301	10.04	290.27	45.36	30.35	32	11
302	10.08	291.23	45.69	32.11	33.3333	13
303	10.11	292.23	46.08	44.85	50	0.333333
304	10.14	293.73	46.09	31.29	32	-13.3333
305	10.18	294.69	45.69	19.14	-20.3333	-6.33333
306	10.21	294.08	45.5	2.5	-2.66667	0
307	10.24	294	45.5	19.51	-14	-16.6667
308	10.28	293.58	45	3.53	-2.66667	2.66667
309	10.31	293.5	45.08	15.19	-16.6667	-2.66667
310	10.34	293	45	7.71	-6	-6
311	10.38	292.82	44.82	18.28	-18.3333	9
312	10.41	292.27	45.09	7.34	7.66667	-3
313	10.44	292.5	45	0	0	0
314	10.48	292.5	45	41.32	42.3333	18
315	10.51	293.77	45.54	23.89	24.3333	10.6667
316	10.54	294.5	45.86	57.84	64.3333	-2.33333
317	10.58	296.43	45.79	25.69	28	-5
318	10.61	297.27	45.64	8.69	-6.33333	-7.33333
319	10.64	297.08	45.42	18.58	-11.6667	-17
320	10.68	296.73	44.91	5.45	0	-6
321	10.71	296.73	44.73	19.77	-21.6667	-5
322	10.74	296.08	44.58	8.1	-8.66667	2
323	10.78	295.82	44.64	2.72	-3	0
324	10.81	295.73	44.64	0	0	0
325	10.84	295.73	44.64	2.72	0	-3
326	10.88	295.73	44.55	32.28	28	22
327	10.91	296.57	45.21	0	0	0
328	10.94	296.57	45.21	12.92	14.3333	-1.33333
329	10.98	297	45.17	31.29	-30.6667	-16.6667
330	11.01	296.08	44.67	21.48	-19.3333	-14
331	11.04	295.5	44.25	20.54	-22.6667	-2.33333
332	11.08	294.82	44.18	14.14	-10.6667	-11.6667
333	11.11	294.5	43.83	15.79	-16.6667	-5.33333
334	11.14	294	43.67	2.5	0	-3
335	11.18	294	43.58	30.89	33.3333	8.33333
336	11.21	295	43.83	12.49	-14	0
337	11.25	294.58	43.83	15.19	-16.6667	-2.66667
338	11.28	294.08	43.75	14.04	-8.66667	-13
339	11.31	293.82	43.36	15.81	-17	-4.33333
340	11.35	293.31	43.23	15.06	-10.3333	-13.3333
341	11.38	293	42.83	13.45	-14	-5.33333
342	11.41	292.58	42.67	13.45	14	-5.66667
343	11.45	293	42.5	15.19	16.6667	2.66667
344	11.48	293.5	42.58	27.92	-30.6667	-5.33333
345	11.51	292.58	42.42	19.02	-19.3333	-8.33333
346	11.55	292	42.17	14.13	-11	-11.3333
347	11.58	291.67	41.83	13.2	-13.3333	-6.33333
348	11.61	291.27	41.64	9.14	-9	-4.66667
349	11.65	291	41.5	8.29	-9	-1.66667
350	11.68	290.73	41.45	23.44	25.6667	-4
351	11.71	291.5	41.33	45.04	50	3.33333
352	11.75	293	41.43	17.58	-9	-17.3333
353	11.78	292.73	40.91	7.41	6.33333	-5.33333
354	11.81	292.92	40.75	53.37	59	-4.33333
355	11.85	294.69	40.62	14.63	-6.33333	-15
356	11.88	294.5	40.17	24.72	-19.3333	-19.6667
357	11.91	293.92	39.58	17.66	-14	-13.6667
358	11.95	293.5	39.17	6.83	-7.66667	0.333333
359	11.98	293.27	39.18	9.82	-9	-6
360	12.01	293	39	20.88	23	2.66667
361	12.05	293.69	39.08	19.83	18	12.6667
362	12.08	294.23	39.46	47.53	48.6667	-20.3333
363	12.11	295.69	38.85	54.65	54	-28.3333
364	12.15	297.31	38	16.3	12.6667	-12.6667
365	12.18	297.69	37.62	4.61	0	-5.33333
366	12.21	297.69	37.46	14.61	10.3333	-12.6667
367	12.25	298	37.08	13.61	-7.66667	-13
368	12.28	297.77	36.69	3.26	-2.66667	-2.33333
369	12.31	297.69	36.62	2.31	0	-2.66667
370	12.35	297.69	36.54	52.56	58	8.33333
371	12.38	299.43	36.79	7.22	-6.66667	4.33333
372	12.41	299.23	36.92	7.22	6.66667	-4.33333
373	12.45	299.43	36.79	6.56	-6.66667	-3.33333
374	12.48	299.23	36.69	2.31	0	-2.33333
375	12.51	299.23	36.62	12.41	-12.6667	-5.33333
376	12.55	298.85	36.46	6.52	-5.33333	-5
377	12.58	298.69	36.31	6.02	-6.33333	-2
378	12.61	298.5	36.25	20.27	-21.6667	-5.66667
379	12.65	297.85	36.08	3.26	-2.66667	-2.66667
380	12.68	297.77	36	3.26	-2.66667	-2.66667
381	12.71	297.69	35.92	21.15	-23	-4.33333
382	12.75	297	35.79	9.4	-10.3333	2
383	12.78	296.69	35.85	8.11	-8.66667	-2
384	12.81	296.43	35.79	6.56	-6.66667	-3.33333
385	12.85	296.23	35.69	22.14	-24.3333	-3.66667
386	12.88	295.5	35.58	36.67	39.6667	-9
387	12.91	296.69	35.31	1.48	1.33333	-1.33333
388	12.95	296.73	35.27	5.45	0	-6
389	12.98	296.73	35.09	8.58	-7.66667	-5.66667
390	13.01	296.5	34.92	14.98	-16.6667	0
391	13.05	296	34.92	11.41	-10.3333	-7.66667
392	13.08	295.69	34.69	6.02	-6.33333	2
393	13.11	295.5	34.75	0	0	0
394	13.15	295.5	34.75	8.25	9	-2
395	13.18	295.77	34.69	29.97	33.3333	0
396	13.21	296.77	34.69	0	0	0
397	13.25	296.77	34.69	9.92	-9	-6.33333
398	13.28	296.5	34.5	9.92	-6.33333	-9
399	13.31	296.31	34.23	4.61	0	-5
400	13.35	296.31	34.08	18.59	-18	-10.3333
401	13.38	295.77	33.77	3.26	-2.66667	-2.66667
402	13.41	295.69	33.69	6.62	-6.33333	-3.66667
403	13.45	295.5	33.58	6.82	-6.33333	-4
404	13.48	295.31	33.46	9.99	-10.3333	-4.33333
405	13.51	295	33.33	15.19	-16.6667	-2.66667
406	13.55	294.5	33.25	6.44	-6.33333	-3.33333
407	13.58	294.31	33.15	2.3	-2.66667	0
408	13.61	294.23	33.15	22.38	-24.3333	-5
409	13.65	293.5	33	0	0	0
410	13.68	293.5	33	8.39	-9	2.66667
411	13.71	293.23	33.08	0	0	0
412	13.75	293.23	33.08	16.78	-18	-5.33333
413	13.78	292.69	32.92	16.78	18	5.33333
414	13.81	293.23	33.08	8.39	9	-2.66667
415	13.85	293.5	33	14.98	-16.6667	0
416	13.88	293	33	7.29	-7.66667	-2.66667
417	13.91	292.77	32.92	2.3	-2.66667	0
418	13.95	292.69	32.92	8.23	-8.66667	2.66667
419	13.98	292.43	33	12.84	-14.3333	0
420	14.01	292	33	7.29	-7.66667	-2.66667
421	14.05	291.77	32.92	2.3	-2.66667	0
422	14.08	291.69	32.92	0	0	0
423	14.11	291.69	32.92	0	0	0
424	14.15	291.69	32.92	0	0	0
425	14.18	291.69	32.92	0	0	0
426	14.21	291.69	32.92	9.5	10.3333	2.66667
427	14.25	292	33	2.5	-2.66667	0
428	14.28	291.92	33	25.1	-28	-2.66667
429	14.31	291.08	32.92	13.58	-11.6667	-9.33333
430	14.35	290.73	32.64	6.99	-7.66667	-2
431	14.38	290.5	32.58	7.49	0	-8.33333
432	14.41	290.5	32.33	15.99	-14	-11
433	14.45	290.08	32	3.53	-2.66667	-2.66667
434	14.48	290	31.92	22.52	24.3333	-6.33333
435	14.52	290.73	31.73	12.85	14	1.33333
436	14.55	291.15	31.77	25.77	-28	-5
437	14.58	290.31	31.62	16.31	-10.3333	-15
438	14.62	290	31.17	21.99	-23	-8.33333
439	14.65	289.31	30.92	9.61	6.33333	-8.33333
440	14.68	289.5	30.67	23.48	-24.3333	-9.66667
441	14.72	288.77	30.38	9.02	-9	-4.33333
442	14.75	288.5	30.25	32.56	36	-2.66667
443	14.78	289.58	30.17	13.45	14	-5.66667
444	14.82	290	30	9.5	-10.3333	-2.66667
445	14.85	289.69	29.92	13.88	-14	-6.33333
446	14.88	289.27	29.73	17.45	-15	-12.3333
447	14.92	288.82	29.36	8.62	-3	-9
448	14.95	288.73	29.09	7.34	-7.66667	-3
449	14.98	288.5	29	10.64	-7.66667	-9
450	15.02	288.27	28.73	15.13	-16.6667	-1.33333
451	15.05	287.77	28.69	9.92	-9	-6.33333
452	15.08	287.5	28.5	2.5	0	2.66667
453	15.12	287.5	28.58	15.79	-16.6667	-5.33333
454	15.15	287	28.42	10.79	-9	-8
455	15.18	286.73	28.18	6.83	-7.66667	-0.333333
456	15.22	286.5	28.17	5.78	-6.33333	-0.666667
457	15.25	286.31	28.15	2.3	-2.66667	0
458	15.28	286.23	28.15	15.3	16.6667	4
459	15.32	286.73	28.27	6.84	-7.66667	-0.666667
460	15.35	286.5	28.25	0	0	0
461	15.38	286.5	28.25	0	0	0
462	15.42	286.5	28.25	8.09	-9	-0.666667
463	15.45	286.23	28.23	4.61	0	-5
464	15.48	286.23	28.08	4.61	0	5
465	15.52	286.23	28.23	6.94	-7.66667	0.666667
466	15.55	286	28.25	0	0	0
467	15.58	286	28.25	0	0	0
468	15.62	286	28.25	2.5	0	-2.66667
469	15.65	286	28.17	4.99	0	5.33333
470	15.68	286	28.33	15.19	16.6667	3
471	15.72	286.5	28.42	0	0	0
472	15.75	286.5	28.42	2.5	0	-3
473	15.78	286.5	28.33	0	0	0
474	15.82	286.5	28.33	2.5	0	3
475	15.85	286.5	28.42	4.99	0	5.33333
476	15.88	286.5	28.58	30.07	-33.3333	-2.66667
477	15.92	285.5	28.5	15.28	-16.6667	-3.33333
478	15.95	285	28.4	12.35	-9	-10.3333
479	15.98	284.73	28.09	0	0	0
480	16.02	284.73	28.09	19.99	-21.6667	-5.66667
481	16.05	284.08	27.92	5.58	-2.66667	-5.66667
482	16.08	284	27.75	15.19	-16.6667	-2.66667
483	16.12	283.5	27.67	7.72	-7.66667	-4
484	16.15	283.27	27.55	23.2	-25.6667	-1.66667
485	16.18	282.5	27.5	2.5	0	-2.66667
486	16.22	282.5	27.42	49.07	52.6667	-14
487	16.25	284.08	27	0	0	0
488	16.28	284.08	27	2.5	-2.66667	0
489	16.32	284	27	8.62	-9	3
490	16.35	283.73	27.09	13.62	-15.3333	0
491	16.38	283.27	27.09	8.62	-9	-3
492	16.42	283	27	8.62	-9	3
493	16.45	282.73	27.09	7.18	-7.66667	2.66667
494	16.48	282.5	27.17	15.19	-16.6667	-3
495	16.52	282	27.08	0	0	0
496	16.55	282	27.08	16.75	-16.6667	8.33333
497	16.58	281.5	27.33	4.99	0	-5.33333
498	16.62	281.5	27.17	38.04	42.3333	-0.666667
499	16.65	282.77	27.15	29.97	33.3333	0
500	16.68	283.77	27.15	4028.31	1596.33	4186.67
501	16.72	331.66	152.75	4029.06	-1578.33	-4194.33
502	16.75	284.31	26.92	12.58	14	-0.333333
503	16.78	284.73	26.91	62.3	65.3333	-22.6667
504	16.82	286.69	26.23	17.89	19.3333	-4.66667
505	16.85	287.27	26.09	7.34	7.66667	-3
506	16.88	287.5	26	7.34	7.66667	-3
507	16.92	287.73	25.91	8.31	-7.66667	-5.33333
508	16.95	287.5	25.75	4.99	0	-5.66667
509	16.98	287.5	25.58	4.99	0	-5.33333
510	17.02	287.5	25.42	60.4	66.6667	-8.33333
511	17.05	289.5	25.17	9.8	10.6667	-2.66667
512	17.08	289.82	25.09	8.4	8.66667	-3
513	17.12	290.08	25	19.49	21.6667	-3
514	17.15	290.73	24.91	59.94	66.6667	0
515	17.18	292.73	24.91	2.72	3	0
516	17.22	292.82	24.91	13.89	-3	-15.3333
517	17.25	292.73	24.45	8.17	0	-9
518	17.28	292.73	24.18	0	0	0
519	17.32	292.73	24.18	0	0	0
520	17.35	292.73	24.18	0	0	0
521	17.38	292.73	24.18	0	0	0
522	17.42	292.73	24.18	0	0	0
523	17.45	292.73	24.18	0	0	0
524	17.48	292.73	24.18	0	0	0
525	17.52	292.73	24.18	3.85	3	-3
526	17.55	292.82	24.09	22.65	22.6667	11
527	17.58	293.5	24.42	24.2	-25.6667	-8
528	17.62	292.73	24.18	5.45	0	6
529	17.65	292.73	24.36	7.07	-7.66667	-2
530	17.69	292.5	24.3	13.11	-14	-4.33333
531	17.72	292.08	24.17	2.5	0	2.66667
532	17.75	292.08	24.25	10.87	-11.6667	-2.33333
533	17.79	291.73	24.18	0	0	0
534	17.82	291.73	24.18	12.6	-14	-1
535	17.85	291.31	24.15	9.23	-10.3333	0.666667
536	17.89	291	24.17	8.19	-9	0.333333
537	17.92	290.73	24.18	0	0	0
538	17.95	290.73	24.18	2.72	0	-3
539	17.99	290.73	24.09	8.48	9	2.66667
540	18.02	291	24.17	29.97	33.3333	0
541	18.05	292	24.17	21.91	-24.3333	-2.66667
542	18.09	291.27	24.09	0	0	0
543	18.12	291.27	24.09	7.71	-6.33333	-5.66667
544	18.15	291.08	23.92	9.77	-8.66667	-6.33333
545	18.19	290.82	23.73	11.72	-10.6667	-7.66667
546	18.22	290.5	23.5	29.97	33.3333	0
547	18.25	291.5	23.5	7.94	-7.66667	4.66667
548	18.29	291.27	23.64	10.82	-9	-8
549	18.32	291	23.4	17.47	-16.6667	-10
550	18.35	290.5	23.1	15.28	-16.6667	-3.33333
551	18.39	290	23	6.09	-6	3
552	18.42	289.82	23.09	6.09	6	-3
553	18.45	290	23	15.28	-16.6667	-3.33333
554	18.49	289.5	22.9	23.16	25.6667	0.333333
555	18.52	290.27	22.91	30.46	33.3333	6
556	18.55	291.27	23.09	8.62	-9	-3
557	18.59	291	23	21.19	-16.6667	-16.6667
558	18.62	290.5	22.5	23.83	22.6667	-13.6667
559	18.65	291.18	22.09	19.83	21.3333	-6
560	18.69	291.82	21.91	29.85	-20	-26.6667
561	18.72	291.22	21.11	29.78	-29.6667	-14.6667
562	18.75	290.33	20.67	11.17	-11	-5.66667
563	18.79	290	20.5	8.32	-7.33333	-5.66667
564	18.82	289.78	20.33	4176.21	1313	4455.67
565	18.85	329.17	154	4188.14	-1322.33	-4466.67
566	18.89	289.5	20	4192.36	1315.33	4473.67
567	18.92	328.96	154.21	4175.81	-1295.33	-4460.33
568	18.95	290.1	20.4	6.7	-3.33333	-6.66667
569	18.99	290	20.2	7.17	-7.33333	-3
570	19.02	289.78	20.11	16.65	-15	-11
571	19.05	289.33	19.78	15.1	-11	-12.6667
572	19.09	289	19.4	5.99	0	-6.66667
573	19.12	289	19.2	24.53	-27.3333	-0.666667
574	19.15	288.18	19.18	47.88	53.3333	-2.33333
575	19.19	289.78	19.11	24.91	24	-13.6667
576	19.22	290.5	18.7	0	0	0
577	19.25	290.5	18.7	14.5	-7.66667	-14.3333
578	19.29	290.27	18.27	29.97	33.3333	0
579	19.32	291.27	18.27	51.81	57.6667	-2.33333
580	19.35	293	18.2	11.46	-7.33333	-10.3333
581	19.39	292.78	17.89	9.99	0	-11
582	19.42	292.78	17.56	6.66	0	-7.66667
583	19.45	292.78	17.33	6.66	-6	-4.33333
584	19.49	292.6	17.2	5.96	6	-3
585	19.52	292.78	17.11	16.98	-18.6667	-3.66667
586	19.55	292.22	17	7.3	-7.33333	-3.33333
587	19.59	292	16.9	3	0	3.33333
588	19.62	292	17	7.45	-7.33333	-3.66667
589	19.65	291.78	16.89	17.93	18.3333	7.33333
590	19.69	292.33	17.11	35.85	39	9
591	19.72	293.5	17.38	8.42	-9.33333	-1.66667
592	19.75	293.22	17.33	3.33	0	-3.66667
593	19.79	293.22	17.22	0	0	0
594	19.82	293.22	17.22	0	0	0
595	19.85	293.22	17.22	0	0	0
596	19.89	293.22	17.22	0	0	0
597	19.92	293.22	17.22	3.33	0	3.66667
598	19.95	293.22	17.33	0	0	0
599	19.99	293.22	17.33	9.66	-7.33333	-7.66667
600	20.02	293	17.1	5.98	-6	2.66667
601	20.05	292.82	17.18	6.09	-3	6
602	20.09	292.73	17.36	9.14	9	4.66667
603	20.12	293	17.5	30.12	33.3333	-3.33333
604	20.15	294	17.4	6.79	-7.33333	1.33333
605	20.19	293.78	17.44	0	0	0
606	20.22	293.78	17.44	0	0	0
607	20.25	293.78	17.44	8.58	-9.33333	-2
608	20.29	293.5	17.38	24.55	-26.3333	-8
609	20.32	292.71	17.14	7.72	-7	-4.66667
610	20.35	292.5	17	11.24	-12.3333	0
611	20.39	292.13	17	18.73	-21	0
612	20.42	291.5	17	6	-5.66667	3.66667
613	20.45	291.33	17.11	10.53	-11	-3.66667
614	20.49	291	17	14.98	-16.6667	0
615	20.52	290.5	17	21.9	-24	-3.66667
616	20.55	289.78	16.89	9.31	-9.33333	-4.66667
617	20.59	289.5	16.75	0	0	0
618	20.62	289.5	16.75	50.63	56	5.33333
619	20.65	291.18	16.91	6.17	1.33333	6.66667
620	20.69	291.22	17.11	7.17	-7.33333	3
621	20.72	291	17.2	3	0	3.33333
622	20.75	291	17.3	32.28	-33.3333	13.3333
623	20.79	290	17.7	0	0	0
624	20.82	290	17.7	6.5	-6	4
625	20.86	289.82	17.82	6.5	6	-4
626	20.89	290	17.7	53.58	59.3333	6.33333
627	20.92	291.78	17.89	7.45	7.33333	3.66667
628	20.96	292	18	0	0	0
629	20.99	292	18	7.45	7.33333	3.66667
630	21.02	292.22	18.11	24.86	26	9.66667
631	21.06	293	18.4	21.86	-24.3333	1.66667
632	21.09	292.27	18.45	9.26	-9	5
633	21.12	292	18.6	3	0	-3.33333
634	21.16	292	18.5	23.37	-26	-2
635	21.19	291.22	18.44	6.86	-7.33333	2
636	21.22	291	18.5	0	0	0
637	21.26	291	18.5	8.29	-9	1.66667
638	21.29	290.73	18.55	21.84	-24.3333	-1.66667
639	21.32	290	18.5	0	0	0
640	21.36	290	18.5	6.86	-7.33333	-2
641	21.39	289.78	18.44	8.49	-9.33333	2
642	21.42	289.5	18.5	14.98	-16.6667	0
643	21.46	289	18.5	6.86	-7.33333	-2
644	21.49	288.78	18.44	23.35	-26	-1.33333
645	21.52	288	18.4	3	0	-3.33333
646	21.56	288	18.3	8.74	-7.33333	-6.33333
647	21.59	287.78	18.11	11.48	-9.33333	9
648	21.62	287.5	18.38	15.15	-16.6667	-2.66667
649	21.66	287	18.3	0	0	0
650	21.69	287	18.3	45.05	50	-3.33333
651	21.72	288.5	18.2	8.74	-9.33333	-3
652	21.76	288.22	18.11	14.32	9.33333	13
653	21.79	288.5	18.5	0	0	0
654	21.82	288.5	18.5	0	0	0
655	21.86	288.5	18.5	9.71	-9.33333	-5.66667
656	21.89	288.22	18.33	7.3	6	5.66667
657	21.92	288.4	18.5	42.9	46	13
658	21.96	289.78	18.89	21.65	24	0.333333
659	21.99	290.5	18.9	8.33	-9.33333	-0.333333
660	22.02	290.22	18.89	16.98	18.6667	3.66667
661	22.06	290.78	19	7.3	7.33333	3.33333
662	22.09	291	19.1	18.23	20	3.33333
663	22.12	291.6	19.2	18.23	-20	-3.33333
664	22.16	291	19.1	3	0	-3.33333
665	22.19	291	19	10.53	-11	-3.66667
666	22.22	290.67	18.89	19.98	-22.3333	0.333333
667	22.26	290	18.9	0	0	0
668	22.29	290	18.9	3	0	3.33333
669	22.32	290	19	7.45	-7.33333	-3.66667
670	22.36	289.78	18.89	37.17	40.6667	7
671	22.39	291	19.1	31.29	33.3333	10
672	22.42	292	19.4	9.26	9	5
673	22.46	292.27	19.55	6.95	7.66667	-1.66667
674	22.49	292.5	19.5	66.76	74.3333	-1.66667
675	22.52	294.73	19.45	38.17	42.3333	1.66667
676	22.56	296	19.5	14.98	16.6667	0
677	22.59	296.5	19.5	23.52	25.6667	4.66667
678	22.62	297.27	19.64	29.97	33.3333	0
679	22.66	298.27	19.64	8.25	-9	-1.33333
680	22.69	298	19.6	8.13	-7.33333	-5.33333
681	22.72	297.78	19.44	16.65	-18.6667	0
682	22.76	297.22	19.44	0	0	0
683	22.79	297.22	19.44	7.94	-7.33333	-4.66667
684	22.82	297	19.3	0	0	0
685	22.86	297	19.3	8.21	-9	-1
686	22.89	296.73	19.27	15.89	-17	-5.33333
687	22.92	296.22	19.11	7.17	-7.33333	3
688	22.96	296	19.2	8.8	-9	-3.66667
689	22.99	295.73	19.09	6.82	-7.66667	0.333333
690	23.02	295.5	19.1	36.86	41	2.66667
691	23.06	296.73	19.18	32.69	36.3333	0
692	23.09	297.82	19.18	0	0	0
693	23.12	297.82	19.18	10.98	6	10.6667
694	23.16	298	19.5	15.28	-16.6667	-3.33333
695	23.19	297.5	19.4	8.09	-7.66667	5
696	23.22	297.27	19.55	2.72	0	-3.33333
697	23.26	297.27	19.45	0	0	0
698	23.29	297.27	19.45	2.72	0	3.33333
699	23.32	297.27	19.55	2.72	0	-3.33333
700	23.36	297.27	19.45	22.28	24.3333	-5
701	23.39	298	19.3	5.99	0	6.66667
702	23.42	298	19.5	14.98	-16.6667	0
703	23.46	297.5	19.5	9.71	-9.33333	-5.66667
704	23.49	297.22	19.33	6.73	-7.33333	-1
705	23.52	297	19.3	3	0	3.33333
706	23.56	297	19.4	8.25	-9	-1.33333
707	23.59	296.73	19.36	22.18	-24.3333	4.66667
708	23.62	296	19.5	0	0	0
709	23.66	296	19.5	8.29	-9	-1.66667
710	23.69	295.73	19.45	8.29	9	1.66667
711	23.72	296	19.5	55.32	60.6667	-10.6667
712	23.76	297.82	19.18	6.5	6	4
713	23.79	298	19.3	36.58	33.3333	23.3333
714	23.82	299	20	9.42	7.33333	7.33333
715	23.86	299.22	20.22	13.73	-14.6667	3.66667
716	23.89	298.78	20.33	17.93	-18.6667	7.66667
717	23.92	298.22	20.56	6.79	-7.33333	1.33333
718	23.96	298	20.6	0	0	0
719	23.99	298	20.6	0	0	0
720	24.02	298	20.6	30.12	-33.3333	-3.33333
721	24.06	297	20.5	3	0	-3.33333
722	24.09	297	20.4	3	0	-3.33333
723	24.13	297	20.3	30.56	-33.3333	6.66667
724	24.16	296	20.5	3	0	-3.33333
725	24.19	296	20.4	3	0	3.33333
726	24.23	296	20.5	22.83	-24.3333	-7.66667
727	24.26	295.27	20.27	0	0	0
728	24.29	295.27	20.27	23.73	-25.6667	-5.66667
729	24.33	294.5	20.1	8.55	-7.66667	5.66667
730	24.36	294.27	20.27	8.21	-9	1
731	24.39	294	20.3	8.74	-7.33333	-6.33333
732	24.43	293.78	20.11	15.15	-17	-0.666667
733	24.46	293.27	20.09	15.15	17	0.666667
734	24.49	293.78	20.11	36.78	40.6667	-3.66667
735	24.53	295	20	0	0	0
736	24.56	295	20	31.06	27.3333	21.3333
737	24.59	295.82	20.64	18.28	18	9
738	24.63	296.36	20.91	13.96	-12	9.66667
739	24.66	296	21.2	5.99	0	6.66667
740	24.69	296	21.4	24.64	-26	9
741	24.73	295.22	21.67	6.95	-7.33333	-2.33333
742	24.76	295	21.6	8.51	-6	7.33333
743	24.79	294.82	21.82	2.72	-3	0
744	24.83	294.73	21.82	21.8	-24.3333	-0.666667
745	24.86	294	21.8	5.48	-6	0.666667
746	24.89	293.82	21.82	2.72	-3	0
747	24.93	293.73	21.82	38.31	42.3333	-4
748	24.96	295	21.7	15.28	16.6667	-3.33333
749	24.99	295.5	21.6	38.68	41	13.3333
750	25.03	296.73	22	67.06	61.6667	41.6667
751	25.06	298.58	23.25	14.56	14	8.33333
752	25.09	299	23.5	22.83	24.3333	7.66667
753	25.13	299.73	23.73	32.75	25.6667	25.6667
754	25.16	300.5	24.5	25.04	25.6667	10.6667
755	25.19	301.27	24.82	15.89	-15	-9
756	25.23	300.82	24.55	5.45	0	6
757	25.26	300.82	24.73	4.99	-1.33333	5.33333
758	25.29	300.78	24.89	15.89	-17	-5.33333
759	25.33	300.27	24.73	11.56	-9	9
760	25.36	300	25	7.45	-7.33333	-3.66667
761	25.39	299.78	24.89	8.74	-9.33333	-3
762	25.43	299.5	24.8	0	0	0
763	25.46	299.5	24.8	6.83	-7.66667	0.666667
764	25.49	299.27	24.82	5.45	0	-6
765	25.53	299.27	24.64	23.24	-25.6667	2
766	25.56	298.5	24.7	7.07	7.66667	-2
767	25.59	298.73	24.64	53.71	59	8.66667
768	25.63	300.5	24.9	27.14	30	3.33333
769	25.66	301.4	25	17.98	20	0
770	25.69	302	25	60.24	66.6667	6.66667
771	25.73	304	25.2	21.9	24.3333	2.33333
772	25.76	304.73	25.27	9.02	9	4.33333
773	25.79	305	25.4	18.29	16.6667	11.6667
774	25.83	305.5	25.75	67.17	74.3333	8.33333
775	25.86	307.73	26	23.92	25.6667	6.66667
776	25.89	308.5	26.2	6.83	7.66667	-0.666667
777	25.93	308.73	26.18	0	0	0
778	25.96	308.73	26.18	0	0	0
779	25.99	308.73	26.18	0	0	0
780	26.03	308.73	26.18	0	0	0
781	26.06	308.73	26.18	76.72	81.6667	24.3333
782	26.09	311.18	26.91	9.54	10.6667	-0.333333
783	26.13	311.5	26.9	6.82	-7.66667	0.333333
784	26.16	311.27	26.91	11.9	7.66667	-11
785	26.19	311.5	26.58	4.99	0	-5.33333
786	26.23	311.5	26.42	7.49	0	-8.33333
787	26.26	311.5	26.17	13.45	-14	-5.66667
788	26.29	311.08	26	2.5	-2.66667	0
789	26.33	311	26	2.5	0	-2.66667
790	26.36	311	25.92	66.85	74.3333	0
791	26.39	313.23	25.92	15.21	16.6667	-3.33333
792	26.43	313.73	25.82	9.35	9	-5
793	26.46	314	25.67	67.63	72.6667	-19.3333
794	26.49	316.18	25.09	43.29	44	-19.6667
795	26.53	317.5	24.5	8.99	0	-10
796	26.56	317.5	24.2	23.16	25.6667	-0.666667
797	26.59	318.27	24.18	59.19	65.3333	-8.66667
798	26.63	320.23	23.92	68.76	75.6667	-11.3333
799	26.66	322.5	23.58	0	0	0
800	26.69	322.5	23.58	4.99	0	-5.33333
801	26.73	322.5	23.42	95.86	106.333	6.66667
802	26.76	325.69	23.62	39.59	43.6667	-6.33333
803	26.79	327	23.43	23.07	25.6667	1
804	26.83	327.77	23.46	68.77	74.3333	18
805	26.86	330	24	29.97	33.3333	0
806	26.89	331	24	0	0	0
807	26.93	331	24	0	0	0
808	26.96	331	24	29.97	0	33.3333
809	26.99	331	25	0	0	0
810	27.03	331	25	0	0	0
811	27.06	331	25	29.97	33.3333	0
812	27.09	332	25	0	0	0
813	27.13	332	25	42.38	-33.3333	-33.3333
814	27.16	331	24	0	0	0
815	27.19	331	24	0	0	0
816	27.23	331	24	0	0	0
817	27.26	331	24	0	0	0
818	27.3	331	24	80.54	-77.6667	-44.3333
819	27.33	328.67	22.67	7.06	-5.66667	-5.66667
820	27.36	328.5	22.5	14.98	-16.6667	0
821	27.4	328	22.5	15.28	-16.6667	-3.33333
822	27.43	327.5	22.4	3	0	3.33333
823	27.46	327.5	22.5	0	0	0
824	27.5	327.5	22.5	8.99	-10	0
825	27.53	327.2	22.5	12.76	-14	2
826	27.56	326.78	22.56	16.65	-15	-11.3333
827	27.6	326.33	22.22	0	0	0
828	27.63	326.33	22.22	3.33	-3.66667	0
829	27.66	326.22	22.22	17.62	-19.3333	1.66667
830	27.7	325.64	22.27	12.5	-14	-1.66667
831	27.73	325.22	22.22	0	0	0
832	27.76	325.22	22.22	14.88	-16.3333	-1.33333
833	27.8	324.73	22.18	15.28	-17	-2.33333
834	27.83	324.22	22.11	0	0	0
835	27.86	324.22	22.11	12.12	-13.3333	-0.666667
836	27.9	323.82	22.09	7.08	-7.33333	-3
837	27.93	323.6	22	12.83	-14	-3
838	27.96	323.18	21.91	12.12	-13.3333	-0.666667
839	28	322.78	21.89	8.33	-9.33333	0.333333
840	28.03	322.5	21.9	6.82	-7.66667	0.333333
841	28.06	322.27	21.91	2.72	-3	0
842	28.1	322.18	21.91	14.67	-15	-6
843	28.13	321.73	21.73	13.89	-15.3333	3
844	28.16	321.27	21.82	0	0	0
845	28.2	321.27	21.82	8.19	-9	-0.666667
846	28.23	321	21.8	15.06	-16.6667	-1.66667
847	28.26	320.5	21.75	7.61	-7.66667	-3.66667
848	28.3	320.27	21.64	2.72	0	3
849	28.33	320.27	21.73	23.23	-25.6667	-2
850	28.36	319.5	21.67	2.5	0	2.66667
851	28.4	319.5	21.75	7.61	7.66667	-3.66667
852	28.43	319.73	21.64	8.39	9	2
853	28.46	320	21.7	3	0	-3.33333
854	28.5	320	21.6	15.96	-16.6667	-6
855	28.53	319.5	21.42	4.99	0	-5.66667
856	28.56	319.5	21.25	7.11	-7.66667	-2.33333
857	28.6	319.27	21.18	16.57	-18	-3
858	28.63	318.73	21.09	7.34	-7.66667	-3
859	28.66	318.5	21	21.9	24	-3.66667
860	28.7	319.22	20.89	3.66	1.66667	3.66667
861	28.73	319.27	21	20.16	-22.3333	0
862	28.76	318.6	21	21.61	-20	-13.3333
863	28.8	318	20.6	13.14	-7.33333	-12.6667
864	28.83	317.78	20.22	15.64	-17	-4.33333
865	28.86	317.27	20.09	8.62	-9	-3
866	28.9	317	20	16.14	16.6667	-6.66667
867	28.93	317.5	19.8	29.91	24	-23
868	28.96	318.22	19.11	13.32	-14.6667	0
869	29	317.78	19.11	11.8	-12.6667	-3.66667
870	29.03	317.4	19	14.98	-13.3333	-10
871	29.06	317	18.7	24.53	-26	-8.66667
872	29.1	316.22	18.44	9.9	-7.33333	-8
873	29.13	316	18.2	7.17	-7.33333	-3
874	29.16	315.78	18.11	10.46	-9.33333	-7
875	29.2	315.5	17.9	17.47	16.6667	-10
876	29.23	316	17.6	16.14	16.6667	-6.66667
877	29.26	316.5	17.4	22.29	-24	-6
878	29.3	315.78	17.22	13.73	-15	-3.66667
879	29.33	315.33	17.11	7.08	-6.66667	-3.66667
880	29.36	315.13	17	12.35	-11.6667	-7.33333
881	29.4	314.78	16.78	9.5	-9.33333	-5
882	29.43	314.5	16.63	3.75	0	-4.33333
883	29.46	314.5	16.5	18.73	-16.6667	-12.3333
884	29.5	314	16.13	15.45	-16.6667	4
885	29.53	313.5	16.25	22.04	24	-4.66667
886	29.56	314.22	16.11	20.12	9.33333	-20.3333
887	29.6	314.5	15.5	6.77	-7	2.33333
888	29.63	314.29	15.57	24.6	-26.3333	-8
889	29.66	313.5	15.33	22.39	-21.3333	12.6667
890	29.7	312.86	15.71	15.51	-2	-17
891	29.73	312.8	15.2	12.64	-12.3333	-6.66667
892	29.76	312.43	15	21.41	-24	0
893	29.8	311.71	15	21.73	-23.6667	4.33333
894	29.83	311	15.13	15.04	-16.6667	1.33333
895	29.86	310.5	15.17	18.96	-7	-20
896	29.9	310.29	14.57	2.71	-3	1
897	29.93	310.2	14.6	22.45	-23.3333	-9
898	29.96	309.5	14.33	6.58	-7	-1.33333
899	30	309.29	14.29	17.65	-19.3333	-5
900	30.03	308.71	14.14	28.2	26.3333	-17
901	30.06	309.5	13.63	7.49	0	-8.33333
902	30.1	309.5	13.38	21.84	-20.6667	-12.6667
903	30.13	308.88	13	6.44	-5.66667	4.66667
904	30.16	308.71	13.14	18.17	-19.3333	-4.66667
905	30.2	308.13	13	7.49	-8.33333	0
906	30.23	307.88	13	22.48	-25	0
907	30.26	307.13	13	3.75	-4.33333	0
908	30.3	307	13	0	0	0
909	30.33	307	13	21.83	-23.6667	-4.66667
910	30.36	306.29	12.86	15.41	-17	-2.66667
911	30.4	305.78	12.78	21.66	24	-1
912	30.43	306.5	12.75	8.69	9.33333	-2.66667
913	30.46	306.78	12.67	8.69	-9.33333	2.66667
914	30.5	306.5	12.75	7.18	-7	3.66667
915	30.53	306.29	12.86	23.76	-26.3333	-3.66667
916	30.57	305.5	12.75	0	0	0
917	30.6	305.5	12.75	0	0	0
918	30.63	305.5	12.75	7.18	-7	3.66667
919	30.67	305.29	12.86	15.41	-17	-2.66667
920	30.7	304.78	12.78	8.37	-9.33333	-1
921	30.73	304.5	12.75	15.06	-16.6667	1.66667
922	30.77	304	12.8	6.69	-7.33333	-0.666667
923	30.8	303.78	12.78	7.27	7.33333	3.33333
924	30.83	304	12.88	24.13	26	-7
925	30.87	304.78	12.67	23.39	-26	-2.33333
926	30.9	304	12.6	6.95	-7.33333	2.33333
927	30.93	303.78	12.67	3.33	0	-3.66667
928	30.97	303.78	12.56	6.98	7.33333	2.33333
929	31	304	12.63	6.98	-7.33333	-2.33333
930	31.03	303.78	12.56	14.75	-16.3333	0.333333
931	31.07	303.29	12.57	15.23	-17	-0.333333
932	31.1	302.78	12.56	3.33	0	3.66667
933	31.13	302.78	12.67	25.36	-26	11
934	31.17	302	13	7.45	-7.33333	-3.66667
935	31.2	301.78	12.89	14.89	-15	7.33333
936	31.23	301.33	13.11	11.46	12.6667	1
937	31.27	301.71	13.14	0	0	0
938	31.3	301.71	13.14	11.46	-12.6667	-1
939	31.33	301.33	13.11	26.2	-27.6667	9
940	31.37	300.5	13.38	7.49	0	8.33333
941	31.4	300.5	13.63	24.55	-26.3333	7.66667
942	31.43	299.71	13.86	11.46	-12.6667	1
943	31.47	299.33	13.89	10.53	-11	3.66667
944	31.5	299	14	20.25	-22.3333	3.66667
945	31.53	298.33	14.11	10.53	-11	-3.66667
946	31.57	298	14	16.75	-16.6667	8.33333
947	31.6	297.5	14.25	0	0	0
948	31.63	297.5	14.25	20.88	9.33333	21.3333
949	31.67	297.78	14.89	6.19	-5	-4.66667
950	31.7	297.63	14.75	16.75	-16.6667	8.33333
951	31.73	297.13	15	3.75	-4.33333	0
952	31.77	297	15	21.83	-23.6667	4.66667
953	31.8	296.29	15.14	4.28	0	5
954	31.83	296.29	15.29	11.98	-13.3333	1.33333
955	31.87	295.89	15.33	19.42	-18.6667	11.3333
956	31.9	295.33	15.67	3.33	-3.66667	0
957	31.93	295.22	15.67	27.46	-29.6667	7.33333
958	31.97	294.33	15.89	4.71	-3.66667	-3.66667
959	32	294.22	15.78	16.65	-14.6667	11
960	32.03	293.78	16.11	8.97	-9.33333	-3.66667
961	32.07	293.5	16	8.97	9.33333	-3.66667
962	32.1	293.78	15.89	3.33	0	-3.66667
963	32.13	293.78	15.78	24.24	-26	7.33333
964	32.17	293	16	10.53	-11	-3.66667
965	32.2	292.67	15.89	12.01	-11.3333	7.33333
966	32.23	292.33	16.11	13.74	-15	0.666667
967	32.27	291.88	16.13	21.84	-12.6667	20.6667
968	32.3	291.5	16.75	6.5	-5.66667	4.66667
969	32.33	291.33	16.89	9.99	11.3333	0
970	32.37	291.67	16.89	16.57	-18	3.66667
971	32.4	291.13	17	3.75	-4.33333	0
972	32.43	291	17	16.75	-16.6667	8.33333
973	32.47	290.5	17.25	10.05	-10	5
974	32.5	290.2	17.4	8.02	0.666667	9
975	32.53	290.22	17.67	27.46	-29.6667	7.33333
976	32.57	289.33	17.89	7.08	-6.66667	3.66667
977	32.6	289.13	18	15.73	-17.6667	0
978	32.63	288.6	18	3	-3.33333	0
979	32.67	288.5	18	20.61	-22.6667	3
980	32.7	287.82	18.09	9.92	-10.6667	-3
981	32.73	287.5	18	8.97	-9.33333	3.66667
982	32.77	287.22	18.11	7.17	-7.33333	3
983	32.8	287	18.2	8.19	-9	-0.666667
984	32.83	286.73	18.18	21.8	-24.3333	0.666667
985	32.87	286	18.2	6.69	-7.33333	0.666667
986	32.9	285.78	18.22	23.43	-26	2.66667
987	32.93	285	18.3	8.99	0	10
988	32.97	285	18.6	21.86	-24.3333	-1.66667
989	33	284.27	18.55	9.39	-9	5
990	33.03	284	18.7	6.5	-6	4
991	33.07	283.82	18.82	24.53	-27.3333	-0.666667
992	33.1	283	18.8	18.23	20	3.33333
993	33.13	283.6	18.9	6.54	7.33333	0.333333
994	33.17	283.82	18.91	7.08	-7.33333	3
995	33.2	283.6	19	18.95	-20	-6.66667
996	33.23	283	18.8	13.4	-13.3333	6.66667
997	33.27	282.6	19	4.24	-3.33333	-3.33333
998	33.3	282.5	18.9	7.24	-7.66667	-2.66667
999	33.33	282.27	18.82	8.19	-9	-0.666667
1000	33.37	282	18.8	15.28	16.6667	3.33333
1001	33.4	282.5	18.9	46.52	50	-13.3333
1002	33.43	284	18.5	0	0	0
1003	33.47	284	18.5	17.47	-16.6667	-10
1004	33.5	283.5	18.2	9.07	-7.66667	-6.66667
1005	33.53	283.27	18	21.28	-18	-15
1006	33.57	282.73	17.55	17.44	-15.3333	-12.3333
1007	33.6	282.27	17.18	3.85	-3	-3
1008	33.63	282.18	17.09	6.09	-6	-3
1009	33.67	282	17	14.98	0	-16.6667
1010	33.7	282	16.5	23.37	-26	2
1011	33.74	281.22	16.56	6.86	-7.33333	-2
1012	33.77	281	16.5	14.98	-16.6667	0
1013	33.8	280.5	16.5	9.71	9.33333	-5.66667
1014	33.84	280.78	16.33	30.7	33.3333	-7.33333
1015	33.87	281.78	16.11	3.33	0	-3.66667
1016	33.9	281.78	16	14.89	-15	-7.33333
1017	33.94	281.33	15.78	10.53	-3.66667	-11.3333
1018	33.97	281.22	15.44	16.65	-14.6667	-11
1019	34	280.78	15.11	0	0	0
1020	34.04	280.78	15.11	17.43	-9.33333	-17
1021	34.07	280.5	14.6	15	-16.6667	1
1022	34.1	280	14.63	6.98	-7.33333	-2.33333
1023	34.14	279.78	14.56	0	0	0
1024	34.17	279.78	14.56	0	0	0
1025	34.2	279.78	14.56	13.32	14.6667	0
1026	34.24	280.22	14.56	0	0	0
1027	34.27	280.22	14.56	13.73	-14.6667	-4
1028	34.3	279.78	14.44	10.16	-9.33333	-6.33333
1029	34.34	279.5	14.25	22.04	-24	-4.66667
1030	34.37	278.78	14.11	0	0	0
1031	34.4	278.78	14.11	19.42	-18.6667	-11
1032	34.44	278.22	13.78	0	0	0
1033	34.47	278.22	13.78	29.97	33.3333	0
1034	34.5	279.22	13.78	0	0	0
1035	34.54	279.22	13.78	10.66	-7.33333	-9.33333
1036	34.57	279	13.5	15.45	-16.6667	-4
1037	34.6	278.5	13.38	3.75	0	-4.33333
1038	34.64	278.5	13.25	23.76	-26.3333	-3.66667
1039	34.67	277.71	13.14	7.18	-7	3.66667
1040	34.7	277.5	13.25	13.51	-12.3333	-8.33333
1041	34.74	277.13	13	6.44	5.33333	-4.66667
1042	34.77	277.29	12.86	6.44	-5.33333	4.66667
1043	34.8	277.13	13	32.88	36.3333	0
1044	34.84	278.22	13	15.81	-17	-4.66667
1045	34.87	277.71	12.86	15.81	-16.3333	-6.33333
1046	34.9	277.22	12.67	21.68	-24	-1.33333
1047	34.94	276.5	12.63	3.75	0	-4.33333
1048	34.97	276.5	12.5	18.73	-16.6667	-12.3333
1049	35	276	12.13	14.98	-16.6667	0
1050	35.04	275.5	12.13	30.2	33.3333	-4.33333
1051	35.07	276.5	12	29.97	33.3333	0
1052	35.1	277.5	12	15.71	-9.33333	-14.6667
1053	35.14	277.22	11.56	13.73	-14.6667	-4
1054	35.17	276.78	11.44	15.71	-9.33333	-14.6667
1055	35.2	276.5	11	7.49	0	-8.33333
1056	35.24	276.5	10.75	16.75	-16.6667	-8.33333
1057	35.27	276	10.5	0	0	0
1058	35.3	276	10.5	44.95	50	0
1059	35.34	277.5	10.5	8.49	-9.33333	-2
1060	35.37	277.22	10.44	8.85	-7.33333	-6.33333
1061	35.4	277	10.25	16.75	-16.6667	-8.33333
1062	35.44	276.5	10	0	0	0
1063	35.47	276.5	10	0	0	0
1064	35.5	276.5	10	3.75	0	4.33333
1065	35.54	276.5	10.13	22.77	-24	-8
1066	35.57	275.78	9.89	8.33	-9.33333	-0.333333
1067	35.6	275.5	9.88	16.75	-16.6667	-8.33333
1068	35.64	275	9.63	0	0	0
1069	35.67	275	9.63	8.08	-7.33333	5
1070	35.7	274.78	9.78	8.08	7.33333	-5
1071	35.74	275	9.63	30.89	33.3333	8.33333
1072	35.77	276	9.88	7.27	-7.33333	-3.33333
1073	35.8	275.78	9.78	19.78	-21.6667	3.33333
1074	35.84	275.13	9.88	10.81	-11.6667	-3.33333
1075	35.87	274.78	9.78	8.08	7.33333	-5
1076	35.9	275	9.63	8.08	-7.33333	5
1077	35.94	274.78	9.78	6.66	0	-7.33333
1078	35.97	274.78	9.56	6.66	0	7.33333
1079	36	274.78	9.78	6.66	0	-7.33333
1080	36.04	274.78	9.56	0	0	0
1081	36.07	274.78	9.56	0	0	0
1082	36.1	274.78	9.56	13.32	14.6667	0
1083	36.14	275.22	9.56	16.65	18.6667	0
1084	36.17	275.78	9.56	8.49	-9.33333	-2
1085	36.2	275.5	9.5	8.49	-9.33333	2
1086	36.24	275.22	9.56	6.98	-7.33333	2.33333
1087	36.27	275	9.63	6.78	-7.33333	1.33333
1088	36.3	274.78	9.67	8.42	-9.33333	-1.33333
1089	36.34	274.5	9.63	15	-16.6667	-1
1090	36.37	274	9.6	6.95	-7.33333	2.33333
1091	36.4	273.78	9.67	8.42	-9.33333	-1.33333
1092	36.44	273.5	9.63	3.75	0	-4.33333
1093	36.47	273.5	9.5	9.71	9.33333	5.66667
1094	36.5	273.78	9.67	16.98	18.3333	3.66667
1095	36.54	274.33	9.78	11.32	-11	-6
1096	36.57	274	9.6	10.92	-7.33333	9.66667
1097	36.6	273.78	9.89	16.65	14.6667	11
1098	36.64	274.22	10.22	8.37	9.33333	1
1099	36.67	274.5	10.25	21.79	-24	2.66667
1100	36.7	273.78	10.33	9.71	-9.33333	5.66667
1101	36.74	273.5	10.5	15.28	-16.6667	3.33333
1102	36.77	273	10.6	6.95	-7.33333	2.33333
1103	36.8	272.78	10.67	13.73	-15	3.66667
1104	36.84	272.33	10.78	10.41	-11	3.33333
1105	36.87	272	10.88	7.64	-7.33333	4
1106	36.91	271.78	11	9.13	-9.33333	-4
1107	36.94	271.5	10.88	21.97	-24	4
1108	36.97	270.78	11	6.66	7.33333	0
1109	37.01	271	11	29.97	33.3333	0
1110	37.04	272	11	16.75	-16.6667	8.33333
1111	37.07	271.5	11.25	8.37	-9.33333	-1
1112	37.11	271.22	11.22	8.53	-7.33333	6
1113	37.14	271	11.4	15.28	-16.6667	3.33333
1114	37.17	270.5	11.5	9.71	-9.33333	5.66667
1115	37.21	270.22	11.67	16.65	-14.6667	11
1116	37.24	269.78	12	13.73	-15	3.66667
1117	37.27	269.33	12.11	3.33	-3.66667	0
1118	37.31	269.22	12.11	19.84	22	-3.66667
1119	37.34	269.88	12	14.13	15	3.66667
1120	37.37	270.33	12.11	4.71	-3.66667	3.66667
1121	37.41	270.22	12.22	8.53	-7.33333	6
1122	37.44	270	12.4	18.29	16.6667	11.6667
1123	37.47	270.5	12.75	6.5	5.66667	4.66667
1124	37.51	270.67	12.89	20.16	-22.3333	-3
1125	37.54	270	12.8	12.36	-13.3333	3.33333
1126	37.57	269.6	12.9	10.91	-3.33333	11.6667
1127	37.61	269.5	13.25	22.42	-24	6.33333
1128	37.64	268.78	13.44	8.49	-9.33333	2
1129	37.67	268.5	13.5	0	0	0
1130	37.71	268.5	13.5	21.71	24	2
1131	37.74	269.22	13.56	0	0	0
1132	37.77	269.22	13.56	12.01	-11	7.33333
1133	37.81	268.89	13.78	16.98	-18.6667	3.66667
1134	37.84	268.33	13.89	10.53	-11	3.66667
1135	37.87	268	14	11.99	-13.3333	0
1136	37.91	267.6	14	11.8	-12.6667	3.66667
1137	37.94	267.22	14.11	23.99	26	6.33333
1138	37.97	268	14.3	30.24	29.6667	16
1139	38.01	268.89	14.78	7.45	-7.33333	3.66667
1140	38.04	268.67	14.89	20.25	-22.3333	3.66667
1141	38.07	268	15	36.21	36.6667	16.6667
1142	38.11	269.1	15.5	6.7	-3.33333	6.66667
1143	38.14	269	15.7	23.99	-26	6.33333
1144	38.17	268.22	15.89	14.89	-14.6667	7.33333
1145	38.21	267.78	16.11	8.74	-9.33333	3
1146	38.24	267.5	16.2	16.14	-16.6667	6.66667
1147	38.27	267	16.4	12.36	-13.3333	3.33333
1148	38.31	266.6	16.5	14.05	-12.6667	9.33333
1149	38.34	266.22	16.78	12.17	-13.3333	1.33333
1150	38.37	265.82	16.82	12.93	13.3333	-5
1151	38.41	266.22	16.67	24.64	26	-9
1152	38.44	267	16.4	11.32	11	-6
1153	38.47	267.33	16.22	5.06	5.66667	1
1154	38.51	267.5	16.25	4475.85	2149	4490.67
1155	38.54	331.97	150.97	4487.47	-2161.33	-4499
1156	38.57	267.13	16	18.73	-21	0
1157	38.61	266.5	16	21.9	-24	3.66667
1158	38.64	265.78	16.11	4537.07	1985.33	4639.33
1159	38.67	325.34	155.29	4496.14	-1902.33	-4624.67
1160	38.71	268.27	16.55	5.45	0	6
1161	38.74	268.27	16.73	6.86	7.66667	-1
1162	38.77	268.5	16.7	3	0	3.33333
1163	38.81	268.5	16.8	8.74	9.33333	3
1164	38.84	268.78	16.89	58.74	65	6.66667
1165	38.87	270.73	17.09	13.62	15	0
1166	38.91	271.18	17.09	10.28	-6	-9.66667
1167	38.94	271	16.8	6.69	-7.33333	-0.666667
1168	38.97	270.78	16.78	7.06	7.33333	-2.66667
1169	39.01	271	16.7	17.47	-16.6667	-10
1170	39.04	270.5	16.4	5.99	0	-6.66667
1171	39.07	270.5	16.2	8.74	-9.33333	-3
1172	39.11	270.22	16.11	23.31	26	-0.333333
1173	39.14	271	16.1	19.98	22.3333	0.333333
1174	39.17	271.67	16.11	36.48	39.6667	-8.33333
1175	39.21	272.86	15.86	50.38	54.6667	-12
1176	39.24	274.5	15.5	14.98	16.6667	0
1177	39.27	275	15.5	8.83	9.66667	-2.33333
1178	39.31	275.29	15.43	0	0	0
1179	39.34	275.29	15.43	7.03	7	-3.33333
1180	39.37	275.5	15.33	30.38	23.3333	-24.3333
1181	39.41	276.2	14.6	39.07	43.3333	-3.33333
1182	39.44	277.5	14.5	29.97	33.3333	0
1183	39.47	278.5	14.5	9.48	10	-3.33333
1184	39.51	278.8	14.4	9.21	6.66667	-7.66667
1185	39.54	279	14.17	24.97	0	27.6667
1186	39.57	279	15	47.38	-16.6667	-50
1187	39.61	278.5	13.5	14.98	16.6667	0
1188	39.64	279	13.5	14.98	-16.6667	0
1189	39.67	278.5	13.5	0	0	0
1190	39.71	278.5	13.5	14.98	-16.6667	0
1191	39.74	278	13.5	14.98	-16.6667	0
1192	39.77	277.5	13.5	12.48	-7	-12
1193	39.81	277.29	13.14	21.83	23.6667	-4.66667
1194	39.84	278	13	45.23	-50	-5.66667
1195	39.87	276.5	12.83	45.23	50	5.66667
1196	39.91	278	13	55.26	-60	-13.3333
1197	39.94	276.2	12.6	48.32	53.3333	-6.66667
1198	39.97	277.8	12.4	6.7	6.66667	3.33333
1199	40.01	278	12.5	6.7	6.66667	3.33333
1200	40.04	278.2	12.6	55.26	60	13.3333
1201	40.07	280	13	0	0	0
1202	40.11	280	13	76.41	-83.3333	-16.6667
1203	40.14	277.5	12.5	9.48	-10	3.33333
1204	40.18	277.2	12.6	16.95	-13.3333	-13.3333
1205	40.21	276.8	12.2	8.48	6.66667	-6.66667
1206	40.24	277	12	0	0	0
1207	40.28	277	12	0	0	0
1208	40.31	277	12	46.05	-50	-11
1209	40.34	275.5	11.67	18.01	16.6667	11
1210	40.38	276	12	0	0	0
1211	40.41	276	12	0	0	0
1212	40.44	276	12	75.59	-83.3333	-11
1213	40.48	273.5	11.67	46.05	50	11
1214	40.51	275	12	0	0	0
1215	40.54	275	12	75.59	-83.3333	-11
1216	40.58	272.5	11.67	60.15	-50	44.3333
1217	40.61	271	13	48.32	26.6667	-46.6667
1218	40.64	271.8	11.6	17.98	-20	0
1219	40.68	271.2	11.6	18.95	-6.66667	-20
1220	40.71	271	11	0	0	0
1221	40.74	271	11	29.97	33.3333	0
1222	40.78	272	11	26.8	-26.6667	13.3333
1223	40.81	271.2	11.4	6.7	-6.66667	3.33333
1224	40.84	271	11.5	0	0	0
1225	40.88	271	11.5	91.15	100	-16.6667
1226	40.91	274	11	110.34	-122.333	11
1227	40.94	270.33	11.33	5.65	-4.33333	-4.33333
1228	40.98	270.2	11.2	43.22	26.6667	-40
1229	41.01	271	10	0	0	0
1230	41.04	271	10	0	0	0
1231	41.08	271	10	18.95	6.66667	20
1232	41.11	271.2	10.6	26.8	26.6667	13.3333
1233	41.14	272	11	0	0	0
1234	41.18	272	11	0	0	0
1235	41.21	272	11	0	0	0
1236	41.24	272	11	72.17	60	-53.3333
1237	41.28	273.8	9.4	18.95	6.66667	20
1238	41.31	274	10	0	0	0
1239	41.34	274	10	29.97	33.3333	0
1240	41.38	275	10	0	0	0
1241	41.41	275	10	0	0	0
1242	41.44	275	10	0	0	0
1243	41.48	275	10	44.95	0	-50
1244	41.51	275	8.5	0	0	0
1245	41.54	275	8.5	0	0	0
1246	41.58	275	8.5	0	0	0
1247	41.61	275	8.5	24.16	-26.6667	3.33333
1248	41.64	274.2	8.6	26.8	26.6667	13.3333
1249	41.68	275	9	0	0	0
1250	41.71	275	9	0	0	0
1251	41.74	275	9	0	0	0
1252	41.78	275	9	0	0	0
1253	41.81	275	9	0	0	0
1254	41.84	275	9	0	0	0
1255	41.88	275	9	0	0	0
1256	41.91	275	9	0	0	0
1257	41.94	275	9	0	0	0
1258	41.98	275	9	0	0	0
1259	42.01	275	9	90.01	90.3333	-43
1260	42.04	277.71	7.71	11.25	5.66667	-11
1261	42.08	277.88	7.38	0	0	0
1262	42.11	277.88	7.38	3.75	0	-4.33333
1263	42.14	277.88	7.25	11.24	-12.6667	0
1264	42.18	277.5	7.25	7.18	-7	-3.66667
1265	42.21	277.29	7.14	9.14	-9.66667	3.66667
1266	42.24	277	7.25	10.82	-11	-4.66667
1267	42.28	276.67	7.11	6.5	-5.66667	4.66667
1268	42.31	276.5	7.25	11.2	-9.33333	-8.33333
1269	42.34	276.22	7	7.64	-7.33333	4.33333
1270	42.38	276	7.13	57.77	63.3333	-11
1271	42.41	277.9	6.8	18.12	20	2.66667
1272	42.44	278.5	6.88	0	0	0
1273	42.48	278.5	6.88	11.66	-13	0.333333
1274	42.51	278.11	6.89	33.46	37	-3.66667
1275	42.54	279.22	6.78	55.58	59.3333	-17.6667
1276	42.58	281	6.25	23.32	26	-1
1277	42.61	281.78	6.22	3.33	0	-3.66667
1278	42.64	281.78	6.11	9.19	7.33333	-7
1279	42.68	282	5.9	7.3	-7.33333	3.33333
1280	42.71	281.78	6	9.13	-9.33333	-4
1281	42.74	281.5	5.88	15.15	-16.6667	-2.66667
1282	42.78	281	5.8	31.29	33.3333	-10
1283	42.81	282	5.5	30.56	33.3333	-6.66667
1284	42.84	283	5.3	23.33	26	1
1285	42.88	283.78	5.33	3.33	0	-3.66667
1286	42.91	283.78	5.22	0	0	0
1287	42.94	283.78	5.22	0	0	0
1288	42.98	283.78	5.22	13.73	-15	-3.66667
1289	43.01	283.33	5.11	10.53	-11	-3.66667
1290	43.04	283	5	7.45	7.33333	3.66667
1291	43.08	283.22	5.11	59.94	66.6667	0
1292	43.11	285.22	5.11	3.33	0	3.66667
1293	43.14	285.22	5.22	0	0	0
1294	43.18	285.22	5.22	39.19	42.6667	9.33333
1295	43.21	286.5	5.5	9.71	-5.66667	9.33333
1296	43.24	286.33	5.78	18.7	-20.6667	2.66667
1297	43.28	285.71	5.86	7.72	-7	4.66667
1298	43.31	285.5	6	7.72	-7	4.66667
1299	43.35	285.29	6.14	17.65	-19.3333	-4.66667
1300	43.38	284.71	6	6.42	-7	0
1301	43.41	284.5	6	7.72	-7	4.66667
1302	43.45	284.29	6.14	9.14	-9.66667	3.66667
1303	43.48	284	6.25	46.34	50	-12.3333
1304	43.51	285.5	5.88	8.33	9.33333	0.333333
1305	43.55	285.78	5.89	21.65	24	-0.333333
1306	43.58	286.5	5.88	23.84	26.3333	4
1307	43.61	287.29	6	9.35	-9.66667	4.33333
1308	43.65	287	6.13	21.94	-23.6667	5.33333
1309	43.68	286.29	6.29	0	0	0
1310	43.71	286.29	6.29	10.7	-9.66667	7
1311	43.75	286	6.5	0	0	0
1312	43.78	286	6.5	8.83	-9.66667	2.33333
1313	43.81	285.71	6.57	6.77	-7	-2.33333
1314	43.85	285.5	6.5	14.98	-16.6667	0
1315	43.88	285	6.5	0	0	0
1316	43.91	285	6.5	23.37	-26	2
1317	43.95	284.22	6.56	6.86	-7.33333	-2
1318	43.98	284	6.5	30.56	33.3333	-6.66667
1319	44.01	285	6.3	15.88	16.6667	-5.66667
1320	44.05	285.5	6.13	56.75	46.6667	42.3333
1321	44.08	286.9	7.4	62.74	53.3333	45
1322	44.11	288.5	8.75	20.82	20	11.6667
1323	44.15	289.1	9.1	63.01	63.3333	30
1324	44.18	291	10	40.32	33.3333	30
1325	44.21	292	10.9	11.99	0	13.3333
1326	44.25	292	11.3	5.99	0	6.66667
1327	44.28	292	11.5	5.99	0	-6.66667
1328	44.31	292	11.3	5.99	0	6.66667
1329	44.35	292	11.5	5.99	0	-6.66667
1330	44.38	292	11.3	0	0	0
1331	44.41	292	11.3	7.94	-7.33333	4.66667
1332	44.45	291.78	11.44	0	0	0
1333	44.48	291.78	11.44	0	0	0
1334	44.51	291.78	11.44	0	0	0
1335	44.55	291.78	11.44	0	0	0
1336	44.58	291.78	11.44	0	0	0
1337	44.61	291.78	11.44	43.42	48	-3.66667
1338	44.65	293.22	11.33	33.85	35.6667	12.6667
1339	44.68	294.29	11.71	31.17	33.3333	9.66667
1340	44.71	295.29	12	77.46	73.6667	44.3333
1341	44.75	297.5	13.33	24.85	21.3333	17.6667
1342	44.78	298.14	13.86	85.15	73	60.3333
1343	44.81	300.33	15.67	56.71	48.3333	40.6667
1344	44.85	301.78	16.89	7.97	2.66667	8.33333
1345	44.88	301.86	17.14	13.38	9	12
1346	44.91	302.13	17.5	14.98	0	16.6667
1347	44.95	302.13	18	3.75	-4.33333	0
1348	44.98	302	18	5.3	-4	4.33333
1349	45.01	301.88	18.13	14.33	-14.6667	6.66667
1350	45.05	301.44	18.33	9.25	5.33333	9
1351	45.08	301.6	18.6	3	0	3.33333
1352	45.11	301.6	18.7	31.63	28	21
1353	45.15	302.44	19.33	42.38	33.3333	33.3333
1354	45.18	303.44	20.33	4.71	-3.66667	3.66667
1355	45.21	303.33	20.44	16.65	-14.6667	11.3333
1356	45.25	302.89	20.78	7.45	3.66667	7.33333
1357	45.28	303	21	21.06	-22.3333	7.33333
1358	45.31	302.33	21.22	4.71	-3.66667	3.66667
1359	45.35	302.22	21.33	11.87	-1.33333	13.3333
1360	45.38	302.18	21.73	12.2	-13.3333	1.66667
1361	45.41	301.78	21.78	15.64	-17	4.33333
1362	45.45	301.27	21.91	2.72	-3	0
1363	45.48	301.18	21.91	12.18	-12	6
1364	45.51	300.82	22.09	9.92	-10.6667	-3
1365	45.55	300.5	22	15.28	-16.6667	3.33333
1366	45.58	300	22.1	5.46	-6	-0.333333
1367	45.61	299.82	22.09	45.1	45.3333	21.3333
1368	45.65	301.18	22.73	12.24	-13.3333	-2
1369	45.68	300.78	22.67	19.28	-20	8
1370	45.71	300.18	22.91	12.18	-12	6
1371	45.75	299.82	23.09	13.89	-7.33333	13.6667
1372	45.78	299.6	23.5	14.26	-14	7.66667
1373	45.81	299.18	23.73	9.82	-6	9
1374	45.85	299	24	24.67	-27.3333	-3
1375	45.88	298.18	23.91	9.92	10.6667	3
1376	45.91	298.5	24	30	25.6667	21.3333
1377	45.95	299.27	24.64	15.89	-15	-9.33333
1378	45.98	298.82	24.36	20.75	-21.3333	9.33333
1379	46.01	298.18	24.64	12.18	-6	12
1380	46.05	298	25	13.4	-13.3333	6.66667
1381	46.08	297.6	25.2	14.26	-11	11.6667
1382	46.11	297.27	25.55	8.34	-9	1.66667
1383	46.15	297	25.6	21.61	20	13.3333
1384	46.18	297.6	26	7.08	7.33333	3
1385	46.21	297.82	26.09	16.57	-18.3333	-3
1386	46.25	297.27	26	17.45	-15	12
1387	46.28	296.82	26.36	21.96	-21.3333	12.3333
1388	46.31	296.18	26.73	9.82	-6	9
1389	46.35	296	27	11.56	-9	9
1390	46.38	295.73	27.27	12.62	-14	1.33333
1391	46.41	295.31	27.31	8.15	6.33333	6.33333
1392	46.45	295.5	27.5	31.59	33.3333	11
1393	46.48	296.5	27.83	15.79	-16.6667	5.66667
1394	46.51	296	28	11.99	-13.3333	0
1395	46.55	295.6	28	10.18	-11	3
1396	46.58	295.27	28.09	6.3	-6.33333	-3
1397	46.62	295.08	28	9.69	-10.3333	2.66667
1398	46.65	294.77	28.08	3.26	-2.66667	2.33333
1399	46.68	294.69	28.15	7.88	-6.33333	6
1400	46.72	294.5	28.33	14.98	-16.6667	0
1401	46.75	294	28.33	6.96	-7.66667	-0.666667
1402	46.78	293.77	28.31	2.3	-2.66667	0
1403	46.82	293.69	28.31	15.46	-15.3333	7.66667
1404	46.85	293.23	28.54	7.82	-7.66667	-4
1405	46.88	293	28.42	7.05	-7.66667	1.33333
1406	46.92	292.77	28.46	8.18	-9	-1.33333
1407	46.95	292.5	28.42	16.75	16.6667	-8.33333
1408	46.98	293	28.17	15.79	16.6667	-5.66667
1409	47.02	293.5	28	15.79	-16.6667	5.66667
1410	47.05	293	28.17	15.79	-16.6667	-5.66667
1411	47.08	292.5	28	23.16	25.6667	0
1412	47.12	293.27	28	6.81	7.66667	0
1413	47.15	293.5	28	23.32	-25.6667	-3
1414	47.18	292.73	27.91	12.58	-14	0.333333
1415	47.22	292.31	27.92	15	-16.3333	-3.33333
1416	47.25	291.82	27.82	13.49	-10.6667	-10.6667
1417	47.28	291.5	27.5	0	0	0
1418	47.32	291.5	27.5	7.94	-7.66667	-4.66667
1419	47.35	291.27	27.36	23.18	-25.6667	-1
1420	47.38	290.5	27.33	4.99	0	-5.33333
1421	47.42	290.5	27.17	6.83	-7.66667	0.333333
1422	47.45	290.27	27.18	13.89	-15	-3
1423	47.48	289.82	27.09	9.8	-10.6667	2.66667
1424	47.52	289.5	27.17	7.18	-7.66667	-2.66667
1425	47.55	289.27	27.09	8.62	-9	-3
1426	47.58	289	27	0	0	0
1427	47.62	289	27	29.97	33.3333	0
1428	47.65	290	27	6.09	-6	-3
1429	47.68	289.82	26.91	2.72	-3	0
1430	47.72	289.73	26.91	13.62	-15.3333	0
1431	47.75	289.27	26.91	23.32	-25.6667	3
1432	47.78	288.5	27	0	0	0
1433	47.82	288.5	27	0	0	0
1434	47.85	288.5	27	7.34	-7.66667	-3
1435	47.88	288.27	26.91	6.3	-6.33333	3
1436	47.92	288.08	27	0	0	0
1437	47.95	288.08	27	0	0	0
1438	47.98	288.08	27	0	0	0
1439	48.02	288.08	27	0	0	0
1440	48.05	288.08	27	6.3	6.33333	3
1441	48.08	288.27	27.09	54.33	60.3333	-3
1442	48.12	290.08	27	42.75	47.3333	5.66667
1443	48.15	291.5	27.17	59.99	66.6667	2.66667
1444	48.18	293.5	27.25	59.94	66.6667	0
1445	48.22	295.5	27.25	22.27	24.3333	4.33333
1446	48.25	296.23	27.38	8.13	9	1.33333
1447	48.28	296.5	27.42	2.5	0	2.66667
1448	48.32	296.5	27.5	2.5	0	2.66667
1449	48.35	296.5	27.58	2.5	0	-2.66667
1450	48.38	296.5	27.5	0	0	0
1451	48.42	296.5	27.5	2.5	0	2.66667
1452	48.45	296.5	27.58	16.33	16.6667	7.33333
1453	48.48	297	27.8	15.06	-16.6667	-1.66667
1454	48.52	296.5	27.75	18.29	-16.6667	-11.6667
1455	48.55	296	27.4	10.75	-6	-10.3333
1456	48.58	295.82	27.09	2.72	-3	0
1457	48.62	295.73	27.09	0	0	0
1458	48.65	295.73	27.09	7.34	-7.66667	-3
1459	48.68	295.5	27	20.61	-22.6667	3
1460	48.72	294.82	27.09	27.24	30.3333	0
1461	48.75	295.73	27.09	38.59	42.3333	6.66667
1462	48.78	297	27.29	3.03	2.33333	-2.66667
1463	48.82	297.07	27.21	2.57	-2.33333	-1.33333
1464	48.85	297	27.17	9.6	-10.3333	-3
1465	48.88	296.69	27.08	2.31	0	-2.66667
1466	48.92	296.69	27	13.44	-12.6667	-7.66667
1467	48.95	296.31	26.77	14.25	14	-7.33333
1468	48.98	296.73	26.55	33.36	34.6667	-13.3333
1469	49.02	297.77	26.15	23.03	24.3333	-7.66667
1470	49.05	298.5	25.92	10.81	7.66667	-9.33333
1471	49.08	298.73	25.64	39.21	42.3333	-10.3333
1472	49.12	300	25.33	31.59	33.3333	-11
1473	49.15	301	25	2.5	-2.66667	0
1474	49.18	300.92	25	17.31	-14	-13.3333
1475	49.22	300.5	24.6	9.54	-9.33333	-5.33333
1476	49.25	300.22	24.44	6.79	-7.33333	-1.33333
1477	49.28	300	24.4	8.51	-6	-7.33333
1478	49.32	299.82	24.18	10.17	-10.6667	4
1479	49.35	299.5	24.3	3	0	-3.33333
1480	49.38	299.5	24.2	20.69	-22.6667	-3.66667
1481	49.42	298.82	24.09	0	0	0
1482	49.45	298.82	24.09	3.85	-3	3
1483	49.48	298.73	24.18	7.42	-7.66667	-3.33333
1484	49.52	298.5	24.08	20.43	-22.6667	0.333333
1485	49.55	297.82	24.09	0	0	0
1486	49.58	297.82	24.09	0	0	0
1487	49.62	297.82	24.09	58.24	63.6667	12
1488	49.65	299.73	24.45	23.48	25.6667	4.33333
1489	49.68	300.5	24.58	51.88	57.6667	1.33333
1490	49.72	302.23	24.62	44.9	50	-2.33333
1491	49.75	303.73	24.55	5.45	0	-6.33333
1492	49.79	303.73	24.36	5.45	0	6.33333
1493	49.82	303.73	24.55	0	0	0
1494	49.85	303.73	24.55	0	0	0
1495	49.89	303.73	24.55	2.72	0	-3.33333
1496	49.92	303.73	24.45	2.72	0	3.33333
1497	49.95	303.73	24.55	8.29	9	-1.66667
1498	49.99	304	24.5	8.29	-9	1.66667
1499	50.02	303.73	24.55	0	0	0
1500	50.05	303.73	24.55	23.22	25.6667	1.66667
1501	50.09	304.5	24.6	14.98	-16.6667	0
1502	50.12	304	24.6	8.34	-9	-1.66667
1503	50.15	303.73	24.55	13.89	-15.3333	3
1504	50.19	303.27	24.64	2.72	0	3
1505	50.22	303.27	24.73	2.72	0	3
1506	50.25	303.27	24.82	29.97	-33.3333	0
1507	50.29	302.27	24.82	2.72	0	3
1508	50.32	302.27	24.91	0	0	0
1509	50.35	302.27	24.91	17.5	-19.3333	-2
1510	50.39	301.69	24.85	5.78	-6.33333	-0.666667
1511	50.42	301.5	24.83	23.27	25.6667	2.66667
1512	50.45	302.27	24.91	29.97	33.3333	0
1513	50.49	303.27	24.91	0	0	0
1514	50.52	303.27	24.91	0	0	0
1515	50.55	303.27	24.91	17.23	18.3333	6
1516	50.59	303.82	25.09	9.92	-10.6667	-3
1517	50.62	303.5	25	7.34	-7.66667	-3
1518	50.65	303.27	24.91	20.34	-22.3333	3
1519	50.69	302.6	25	17.98	-20	0
1520	50.72	302	25	0	0	0
1521	50.75	302	25	14.98	-16.6667	0
1522	50.79	301.5	25	14.98	-16.6667	0
1523	50.82	301	25	0	0	0
1524	50.85	301	25	14.98	-16.6667	0
1525	50.89	300.5	25	7.34	-7.66667	-3
1526	50.92	300.27	24.91	8.62	-9	3
1527	50.95	300	25	2.5	-2.66667	0
1528	50.99	299.92	25	38.01	42	-3
1529	51.02	301.18	24.91	16.35	18.3333	0
1530	51.05	301.73	24.91	16.35	-18.3333	0
1531	51.09	301.18	24.91	10.75	-6	-10.3333
1532	51.12	301	24.6	17.31	-9	-17
1533	51.15	300.73	24.09	13.62	-15.3333	0
1534	51.19	300.27	24.09	27.24	30.3333	0
1535	51.22	301.18	24.09	7.08	7.33333	-3
1536	51.25	301.4	24	16.95	-13.3333	-13.3333
1537	51.29	301	23.6	13.67	-6	-14
1538	51.32	300.82	23.18	17.99	-20	-2.33333
1539	51.35	300.22	23.11	16.65	-14.6667	-11
1540	51.39	299.78	22.78	0	0	0
1541	51.42	299.78	22.78	16.56	-9.33333	-16
1542	51.45	299.5	22.3	14.98	-16.6667	0
1543	51.49	299	22.3	8.91	-9	-4
1544	51.52	298.73	22.18	15.28	-17	-2.33333
1545	51.55	298.22	22.11	14.98	-16.3333	2.33333
1546	51.59	297.73	22.18	0	0	0
1547	51.62	297.73	22.18	29.97	33.3333	0
1548	51.65	298.73	22.18	8.19	9	0.666667
1549	51.69	299	22.2	6.35	-6	-3.66667
1550	51.72	298.82	22.09	9.92	-10.6667	-3
1551	51.75	298.5	22	21.19	-16.6667	-16.6667
1552	51.79	298	21.5	8.99	0	-10
1553	51.82	298	21.2	16.14	-16.6667	-6.66667
1554	51.85	297.5	21	0	0	0
1555	51.89	297.5	21	15.28	16.6667	-3.33333
1556	51.92	298	20.9	30.92	26	-22.6667
1557	51.95	298.78	20.22	55.57	50.3333	-36
1558	51.99	300.29	19.14	49.97	40.3333	-38
1559	52.02	301.5	18	19.98	0	-22.3333
1560	52.05	301.5	17.33	9.99	0	-11
1561	52.09	301.5	17	14.36	7	-14.3333
1562	52.12	301.71	16.57	13.54	-14	-4.66667
1563	52.15	301.29	16.43	112.62	123.667	19
1564	52.19	305	17	67.2	-50	-55.6667
1565	52.22	303.5	15.33	9.99	0	-11
1566	52.25	303.5	15	7.72	-7	4.66667
1567	52.29	303.29	15.14	13.41	7	-13
1568	52.32	303.5	14.75	15.19	-16.6667	2.66667
1569	52.35	303	14.83	9.21	6.66667	-7.66667
1570	52.39	303.2	14.6	13.4	-13.3333	-6.66667
1571	52.42	302.8	14.4	24.16	-26.6667	3.33333
1572	52.45	302	14.5	7.72	4.66667	-7
1573	52.49	302.14	14.29	9.57	-4.66667	-9.66667
1574	52.52	302	14	13.4	6.66667	-13.3333
1575	52.55	302.2	13.6	13.4	-6.66667	13.3333
1576	52.59	302	14	18.01	-16.6667	-11
1577	52.62	301.5	13.67	30.38	-33.3333	-5.66667
1578	52.65	300.5	13.5	6.77	-7	-2.33333
1579	52.69	300.29	13.43	14.58	-16.3333	-1
1580	52.72	299.8	13.4	15.44	-17	1
1581	52.75	299.29	13.43	8.83	-9.66667	2.33333
1582	52.79	299	13.5	6.7	-6.66667	-3.33333
1583	52.82	298.8	13.4	0	0	0
1584	52.85	298.8	13.4	21.07	23.3333	-2.33333
1585	52.89	299.5	13.33	13.44	-10	-11
1586	52.92	299.2	13	0	0	0
1587	52.96	299.2	13	17.47	10	-16.6667
1588	52.99	299.5	12.5	9.48	-10	3.33333
1589	53.02	299.2	12.6	13.4	-13.3333	-6.66667
1590	53.06	298.8	12.4	18.95	-20	6.66667
1591	53.09	298.2	12.6	29.97	26.6667	-20
1592	53.12	299	12	0	0	0
1593	53.16	299	12	0	0	0
1594	53.19	299	12	0	0	0
1595	53.22	299	12	0	0	0
1596	53.26	299	12	67.01	-66.6667	-33.3333
1597	53.29	297	11	0	0	0
1598	53.32	297	11	29.97	-33.3333	0
1599	53.36	296	11	0	0	0
1600	53.39	296	11	56.86	-60	20
1601	53.42	294.2	11.6	29.97	-33.3333	0
1602	53.46	293.2	11.6	29.97	26.6667	-20
1603	53.49	294	11	0	0	0
1604	53.52	294	11	76.41	-83.3333	16.6667
1605	53.56	291.5	11.5	14.98	-16.6667	0
1606	53.59	291	11.5	14.98	0	-16.6667
1607	53.62	291	11	29.97	33.3333	0
1608	53.66	292	11	29.97	0	33.3333
1609	53.69	292	12	42.38	33.3333	-33.3333
1610	53.72	293	11	0	0	0
1611	53.76	293	11	0	0	0
1612	53.79	293	11	67.01	-66.6667	-33.3333
1613	53.82	291	10	0	0	0
1614	53.86	291	10	0	0	0
1615	53.89	291	10	0	0	0
1616	53.92	291	10	29.97	0	-33.3333
1617	53.96	291	9	9.57	-4.66667	-9.66667
1618	53.99	290.86	8.71	21.41	-19	-14
1619	54.02	290.29	8.29	4.28	0	-5
1620	54.06	290.29	8.14	0	0	0
1621	54.09	290.29	8.14	23.55	-26.3333	-0.333333
1622	54.12	289.5	8.13	7.49	0	-8.33333
1623	54.16	289.5	7.88	18.73	-16.6667	-12.6667
1624	54.19	289	7.5	16.75	-16.6667	8.33333
1625	54.22	288.5	7.75	11.85	-12.3333	-4
1626	54.26	288.13	7.63	5.3	-4.33333	-4.33333
1627	54.29	288	7.5	15.45	4.33333	-16.6667
1628	54.32	288.13	7	4.82	5.33333	0
1629	54.36	288.29	7	19.53	17	-13.3333
1630	54.39	288.8	6.6	29.29	-31.3333	8.66667
1631	54.42	287.86	6.86	2.42	-2	-2
1632	54.46	287.8	6.8	15.63	-17	-3
1633	54.49	287.29	6.71	16.28	-18	-2.66667
1634	54.52	286.75	6.63	5.3	-4	4
1635	54.56	286.63	6.75	16.75	-16.6667	-8.33333
1636	54.59	286.13	6.5	12.49	-14	-2.33333
1637	54.62	285.71	6.43	6.77	-7	2.33333
1638	54.66	285.5	6.5	11.85	-12.3333	-4
1639	54.69	285.13	6.38	19.1	-21	-4.33333
1640	54.72	284.5	6.25	16.75	-16.6667	8.33333
1641	54.76	284	6.5	8.83	-9.66667	2.33333
1642	54.79	283.71	6.57	8.36	-7	6
1643	54.82	283.5	6.75	15.91	12	13
1644	54.86	283.86	7.14	11.53	4.66667	12
1645	54.89	284	7.5	6.7	-6.66667	3.33333
1646	54.92	283.8	7.6	13.4	6.66667	13.3333
1647	54.96	284	8	0	0	0
1648	54.99	284	8	40.27	-44.3333	5.66667
1649	55.02	282.67	8.17	15.64	-15.6667	7.66667
1650	55.06	282.2	8.4	10.83	-11.3333	-3.66667
1651	55.09	281.86	8.29	31.87	18	30.3333
1652	55.12	282.4	9.2	42.38	33.3333	33.3333
1653	55.16	283.4	10.2	29.97	20	26.6667
1654	55.19	284	11	0	0	0
1655	55.22	284	11	0	0	0
1656	55.26	284	11	67.01	-66.6667	33.3333
1657	55.29	282	12	0	0	0
1658	55.32	282	12	29.97	-33.3333	0
1659	55.36	281	12	42.38	33.3333	33.3333
1660	55.39	282	13	13.4	13.3333	6.66667
1661	55.42	282.4	13.2	13.4	-13.3333	-6.66667
1662	55.46	282	13	0	0	0
1663	55.49	282	13	43.22	-26.6667	40
1664	55.52	281.2	14.2	7.2	-6.66667	4.33333
1665	55.56	281	14.33	4.99	0	5.66667
1666	55.59	281	14.5	29.97	-33.3333	0
1667	55.62	280	14.5	33.51	33.3333	16.6667
1668	55.66	281	15	0	0	0
1669	55.69	281	15	9.57	-4.66667	9.66667
1670	55.72	280.86	15.29	15.51	-2	17
1671	55.76	280.8	15.8	25.44	6.66667	27.6667
1672	55.79	281	16.63	0	0	0
1673	55.82	281	16.63	0	0	0
1674	55.86	281	16.63	16.75	-16.6667	8.33333
1675	55.89	280.5	16.88	10.72	-12	-0.666667
1676	55.92	280.14	16.86	12.11	-9.33333	9.33333
1677	55.96	279.86	17.14	15.14	-12	12
1678	55.99	279.5	17.5	77.23	33.3333	79.3333
1679	56.02	280.5	19.88	12.56	13.3333	4
1680	56.06	280.9	20	20.31	-4	22.3333
1681	56.09	280.78	20.67	16.65	0	18.3333
1682	56.12	280.78	21.22	13.73	-3.66667	15
1683	56.16	280.67	21.67	30.7	7.33333	33.3333
1684	56.19	280.89	22.67	40.1	3.66667	44.3333
1685	56.23	281	24	23.55	3.66667	26
1686	56.26	281.11	24.78	7.45	-3.66667	7.33333
1687	56.29	281	25	7.45	-3.66667	7.33333
1688	56.33	280.89	25.22	14.89	-7.33333	15
1689	56.36	280.67	25.67	10.53	-11.3333	3.66667
1690	56.39	280.33	25.78	11.92	-7.66667	10.6667
1691	56.43	280.1	26.1	40.76	13.3333	43.3333
1692	56.46	280.5	27.4	42.59	30	36.6667
1693	56.49	281.4	28.5	18.11	-4.33333	19.6667
1694	56.53	281.27	29.09	5.45	0	6
1695	56.56	281.27	29.27	16.63	-5.66667	17.6667
1696	56.59	281.1	29.8	15.92	-10.6667	14
1697	56.63	280.78	30.22	9.88	-6	9.33333
1698	56.66	280.6	30.5	3	-3.33333	0
1699	56.69	280.5	30.5	18.17	-19.6667	4.66667
1700	56.73	279.91	30.64	2.72	-3	0
1701	56.76	279.82	30.64	10.72	-10.6667	5.33333
1702	56.79	279.5	30.8	14.98	-13.3333	10
1703	56.83	279.1	31.1	49.88	30	46.6667
1704	56.86	280	32.5	42.38	33.3333	33.3333
1705	56.89	281	33.5	8.72	-6	7.66667
1706	56.93	280.82	33.73	18.28	9	18
1707	56.96	281.09	34.27	59.7	33	57.6667
1708	56.99	282.08	36	51.85	34	46.6667
1709	57.03	283.1	37.4	17.99	-0.666667	20
1710	57.06	283.08	38	12.49	4	13.3333
1711	57.09	283.2	38.4	13.12	-9.66667	11
1712	57.13	282.91	38.73	6.09	-3	6
1713	57.16	282.82	38.91	13.62	-12.3333	9
1714	57.19	282.45	39.18	3.85	-3	3
1715	57.23	282.36	39.27	54.37	35.3333	49.3333
1716	57.26	283.42	40.75	37.2	25.3333	32.6667
1717	57.29	284.18	41.73	12.18	6	12
1718	57.33	284.36	42.09	3.85	-3	3
1719	57.36	284.27	42.18	30.09	3	33.3333
1720	57.39	284.36	43.18	64.59	33.3333	63.6667
1721	57.43	285.36	45.09	12.92	4.66667	13.6667
1722	57.46	285.5	45.5	32.42	20	30
1723	57.49	286.1	46.4	55.02	30	53.3333
1724	57.53	287	48	56.17	24.3333	57.6667
1725	57.56	287.73	49.73	23.12	18	18
1726	57.59	288.27	50.27	27.38	3	30.3333
1727	57.63	288.36	51.18	10.72	-5.33333	10.6667
1728	57.66	288.2	51.5	59.78	35.6667	56
1729	57.69	289.27	53.18	25.45	7.66667	27.3333
1730	57.73	289.5	54	22.18	4.66667	24.3333
1731	57.76	289.64	54.73	8.25	-1.33333	9
1732	57.79	289.6	55	8.94	-8	6
1733	57.83	289.36	55.18	19.16	-5.33333	20.6667
1734	57.86	289.2	55.8	8.74	-9.66667	0.666667
1735	57.89	288.91	55.82	40.5	30.3333	33.3333
1736	57.93	289.82	56.82	33.26	30.3333	21
1737	57.96	290.73	57.45	14.1	1.33333	15.6667
1738	57.99	290.77	57.92	13.26	-1.33333	14.6667
1739	58.03	290.73	58.36	10.29	-11.6667	0.666667
1740	58.06	290.38	58.38	8.26	-3.66667	8.66667
1741	58.09	290.27	58.64	2.72	0	3
1742	58.13	290.27	58.73	9.95	-9	6.33333
1743	58.16	290	58.92	41.62	43.6667	15.3333
1744	58.19	291.31	59.38	27.66	30.6667	0
1745	58.23	292.23	59.38	16.62	-15.3333	10.3333
1746	58.26	291.77	59.69	9.5	-2.66667	10.3333
1747	58.29	291.69	60	16.05	-6.33333	16.6667
1748	58.33	291.5	60.5	2.5	0	2.66667
1749	58.36	291.5	60.58	15.99	-14	11.3333
1750	58.39	291.08	60.92	7.06	-5.33333	5.33333
1751	58.43	290.92	61.08	8.05	-7.66667	5
1752	58.46	290.69	61.23	8.02	-6.33333	6.33333
1753	58.49	290.5	61.42	0	0	0
1754	58.53	290.5	61.42	21.94	-24.3333	1.33333
1755	58.56	289.77	61.46	8.15	-9	1.33333
1756	58.59	289.5	61.5	8.78	-9	4
1757	58.63	289.23	61.62	6.96	-7.66667	0.666667
1758	58.66	289	61.64	0	0	0
1759	58.69	289	61.64	15	-16.6667	1
1760	58.73	288.5	61.67	8.63	-9	3.33333
1761	58.76	288.23	61.77	7.11	-7.66667	-2
1762	58.79	288	61.71	4.28	0	5
1763	58.83	288	61.86	7.19	-7.66667	2
1764	58.86	287.77	61.92	14.02	15.3333	-2.33333
1765	58.89	288.23	61.85	8.44	9	2.66667
1766	58.93	288.5	61.93	8.44	-9	-2.66667
1767	58.96	288.23	61.85	6.92	-7.66667	0.333333
1768	58.99	288	61.86	6	-6.66667	0.333333
1769	59.03	287.8	61.87	11.83	-12.3333	4.33333
1770	59.06	287.43	62	3.03	2.33333	-2.33333
1771	59.09	287.5	61.93	8.07	-9	-0.333333
1772	59.13	287.23	61.92	2.3	2.66667	0
1773	59.16	287.31	61.92	0	0	0
1774	59.19	287.31	61.92	3.26	-2.66667	-2.33333
1775	59.23	287.23	61.85	3.26	2.66667	2.33333
1776	59.26	287.31	61.92	28.52	30.6667	-7.66667
1777	59.29	288.23	61.69	6.95	-7.66667	0.666667
1778	59.33	288	61.71	2.14	0	-2.33333
1779	59.36	288	61.64	4.28	0	5
1780	59.4	288	61.79	0	0	0
1781	59.43	288	61.79	6.93	-7.66667	-0.666667
1782	59.46	287.77	61.77	0	0	0
1783	59.5	287.77	61.77	2.31	0	2.66667
1784	59.53	287.77	61.85	2.31	0	-2.66667
1785	59.56	287.77	61.77	21.96	24.3333	-2
1786	59.6	288.5	61.71	35.86	39.6667	-3
1787	59.63	289.69	61.62	2.31	0	2.33333
1788	59.66	289.69	61.69	0	0	0
1789	59.7	289.69	61.69	0	0	0
1790	59.73	289.69	61.69	0	0	0
1791	59.76	289.69	61.69	6.62	-6.33333	-3.66667
1792	59.8	289.5	61.58	6.82	-6.33333	-4
1793	59.83	289.31	61.46	3.26	-2.66667	2.66667
1794	59.86	289.23	61.54	30.32	33.3333	5
1795	59.9	290.23	61.69	44.76	48.6667	10.3333
1796	59.93	291.69	62	9.22	10.3333	0
1797	59.96	292	62	7.29	7.66667	2.66667
1798	60	292.23	62.08	0	0	0
1799	60.03	292.23	62.08	0	0	0
1800	60.06	292.23	62.08	0	0	0
1801	60.1	292.23	62.08	23.14	25.6667	2
1802	60.13	293	62.14	11.73	10.3333	8
1803	60.16	293.31	62.38	7.29	-2.66667	-7.66667
1804	60.2	293.23	62.15	21.9	-24.3333	0.666667
1805	60.23	292.5	62.17	6.08	-6.33333	2
1806	60.26	292.31	62.23	5.15	-2.66667	-5
1807	60.3	292.23	62.08	5.15	-2.66667	5
1808	60.33	292.15	62.23	14.02	-15.3333	-2.66667
1809	60.36	291.69	62.15	11.76	-12.6667	-2.33333
1810	60.4	291.31	62.08	2.3	-2.66667	0
1811	60.43	291.23	62.08	30.76	33.3333	7.66667
1812	60.46	292.23	62.31	53.15	59	4
1813	60.5	294	62.43	7.04	7.66667	-1.66667
1814	60.53	294.23	62.38	2.31	0	2.66667
1815	60.56	294.23	62.46	23.08	25.6667	1.33333
1816	60.6	295	62.5	34.25	38	0
1817	60.63	296.14	62.5	11.26	-12.3333	1.33333
1818	60.66	295.77	62.54	8.18	-9	1.33333
1819	60.7	295.5	62.58	15.09	-16.6667	2
1820	60.73	295	62.64	7.89	-7.66667	4.33333
1821	60.76	294.77	62.77	9.8	-9	-6.33333
1822	60.8	294.5	62.58	9.8	-9	6.33333
1823	60.83	294.23	62.77	7.11	-7.66667	-2
1824	60.86	294	62.71	7.97	-7.66667	4.66667
1825	60.9	293.77	62.85	10.11	-9	-7
1826	60.93	293.5	62.64	8.2	9	1.66667
1827	60.96	293.77	62.69	59.98	66.6667	2.66667
1828	61	295.77	62.77	19.93	22	3
1829	61.03	296.43	62.86	2.14	0	2.33333
1830	61.06	296.43	62.93	10.21	11.3333	-0.333333
1831	61.1	296.77	62.92	24.15	26.6667	2.66667
1832	61.13	297.57	63	19.89	22	-2.66667
1833	61.16	298.23	62.92	19.89	-22	2.66667
1834	61.2	297.57	63	2.14	-2.33333	0
1835	61.23	297.5	63	7.38	-6.33333	5
1836	61.26	297.31	63.15	16.3	-18	2.66667
1837	61.3	296.77	63.23	6.49	-6.66667	-3
1838	61.33	296.57	63.14	9.32	-8.66667	5.66667
1839	61.36	296.31	63.31	2.3	-2.66667	0
1840	61.4	296.23	63.31	7.07	-7.66667	1.66667
1841	61.43	296	63.36	0	0	0
1842	61.46	296	63.36	7.07	-7.66667	-1.66667
1843	61.5	295.77	63.31	13.83	15.3333	0
1844	61.53	296.23	63.31	59.94	66.6667	0
1845	61.56	298.23	63.31	4.61	0	5
1846	61.6	298.23	63.46	38.05	42.3333	1.33333
1847	61.63	299.5	63.5	0	0	0
1848	61.66	299.5	63.5	2.5	0	2.66667
1849	61.7	299.5	63.58	17.32	-19.3333	1.33333
1850	61.73	298.92	63.62	12.72	-14	-1.33333
1851	61.76	298.5	63.58	8.02	-6.33333	6.33333
1852	61.8	298.31	63.77	6.99	-7.66667	2
1853	61.83	298.08	63.83	9.42	-10.3333	0.666667
1854	61.86	297.77	63.85	9.29	-9	5
1855	61.9	297.5	64	22.02	-24.3333	-2.66667
1856	61.93	296.77	63.92	29.97	33.3333	0
1857	61.96	297.77	63.92	52.79	57.6667	11
1858	62	299.5	64.25	7.04	6.33333	4.33333
1859	62.03	299.69	64.38	24.84	27	6.33333
1860	62.06	300.5	64.57	59.4	60.3333	27
1861	62.1	302.31	65.38	0	0	0
1862	62.13	302.31	65.38	2748.57	968.667	2899.67
1863	62.16	331.37	152.37	2739.2	-989.333	-2881.67
1864	62.2	301.69	65.92	11.53	-12.6667	0
1865	62.23	301.31	65.92	2.3	-2.66667	0
1866	62.26	301.23	65.92	16.78	-18	5.33333
1867	62.3	300.69	66.08	0	0	0
1868	62.33	300.69	66.08	22.18	24.6667	-2.66667
1869	62.36	301.43	66	41.8	44.6667	-12.6667
1870	62.4	302.77	65.62	13.83	15.3333	0
1871	62.43	303.23	65.62	55.33	59	17.3333
1872	62.46	305	66.14	13.28	10.3333	10.6667
1873	62.5	305.31	66.46	9.32	-10.3333	-1.33333
1874	62.53	305	66.42	15.19	-16.6667	2.66667
1875	62.57	304.5	66.5	6.72	-6.33333	-4
1876	62.6	304.31	66.38	2.31	0	-2.33333
1877	62.63	304.31	66.31	5.15	-2.66667	-5.33333
1878	62.67	304.23	66.15	20.29	-22	-5
1879	62.7	303.57	66	4.28	-4.66667	0
1880	62.73	303.43	66	0	0	0
1881	62.77	303.43	66	19.89	-22	-2.66667
1882	62.8	302.77	65.92	49.78	55.3333	2.66667
1883	62.83	304.43	66	40.24	44.6667	-2.66667
1884	62.87	305.77	65.92	7.29	7.66667	2.66667
1885	62.9	306	66	30.65	33.3333	7
1886	62.93	307	66.21	73.91	81	14.3333
1887	62.97	309.43	66.64	24.8	26.6667	7
1888	63	310.23	66.85	71.4	75.6667	24
1889	63.03	312.5	67.57	50.11	52.3333	19
1890	63.07	314.07	68.14	13.24	14.3333	3.66667
1891	63.1	314.5	68.25	38.11	39.6667	14.6667
1892	63.13	315.69	68.69	13.51	13	7.66667
1893	63.17	316.08	68.92	5.58	-2.66667	5.33333
1894	63.2	316	69.08	8.15	-5	7.66667
1895	63.23	315.85	69.31	8.53	-9	3.66667
1896	63.27	315.58	69.42	9.44	-10.3333	-2
1897	63.3	315.27	69.36	2.72	-3	0
1898	63.33	315.18	69.36	10.08	-11	0.666667
1899	63.37	314.85	69.38	19.9	21.6667	4
1900	63.4	315.5	69.5	58.78	64.3333	-12
1901	63.43	317.43	69.14	6.13	-4	5.66667
1902	63.47	317.31	69.31	23.17	25.6667	2.33333
1903	63.5	318.08	69.38	71.16	78.3333	11
1904	63.53	320.43	69.71	38.39	42	7
1905	63.57	321.69	69.92	8.85	-1.66667	9.66667
1906	63.6	321.64	70.21	22.81	24.6667	5.66667
1907	63.63	322.38	70.38	78.58	87.3333	6.33333
1908	63.67	325	70.57	43.29	47.6667	7.33333
1909	63.7	326.43	70.79	4.79	2.33333	-5
1910	63.73	326.5	70.64	15.58	16.6667	5
1911	63.77	327	70.79	90.14	100	7
1912	63.8	330	71	0	0	0
1913	63.83	330	71	0	0	0
1914	63.87	330	71	0	0	0
1915	63.9	330	71	0	0	0
1916	63.93	330	71	0	0	0
1917	63.97	330	71	0	0	0
1918	64	330	71	29.97	0	-33.3333
1919	64.03	330	70	0	0	0
1920	64.07	330	70	0	0	0
1921	64.1	330	70	0	0	0
1922	64.13	330	70	29.97	33.3333	0
1923	64.17	331	70	0	0	0
1924	64.2	331	70	0	0	0
1925	64.23	331	70	0	0	0
1926	64.27	331	70	29.97	33.3333	0
1927	64.3	332	70	0	0	0
1928	64.33	332	70	0	0	0
1929	64.37	332	70	0	0	0
1930	64.4	332	70	59.94	-66.6667	0
1931	64.43	330	70	0	0	0
1932	64.47	330	70	0	0	0
1933	64.5	330	70	0	0	0
1934	64.53	330	70	0	0	0
1935	64.57	330	70	0	0	0
1936	64.6	330	70	0	0	0
1937	64.63	330	70	29.97	0	-33.3333
1938	64.67	330	69	0	0	0
1939	64.7	330	69	0	0	0
1940	64.73	330	69	29.97	33.3333	0
1941	64.77	331	69	0	0	0
1942	64.8	331	69	0	0	0
1943	64.83	331	69	29.97	0	-33.3333
1944	64.87	331	68	0	0	0
1945	64.9	331	68	0	0	0
1946	64.93	331	68	0	0	0
1947	64.97	331	68	29.97	0	-33.3333
1948	65	331	67	0	0	0
1949	65.03	331	67	0	0	0
1950	65.07	331	67	0	0	0
1951	65.1	331	67	29.97	0	-33.3333
1952	65.13	331	66	0	0	0
1953	65.17	331	66	0	0	0
1954	65.2	331	66	29.97	0	-33.3333
1955	65.23	331	65	29.97	-33.3333	0
1956	65.27	330	65	0	0	0
1957	65.3	330	65	0	0	0
1958	65.33	330	65	0	0	0
1959	65.37	330	65	29.97	-33.3333	0
1960	65.4	329	65	0	0	0
1961	65.43	329	65	0	0	0
1962	65.47	329	65	29.97	-33.3333	0
1963	65.5	328	65	0	0	0
1964	65.53	328	65	37.13	-30.6667	-27.6667
1965	65.57	327.08	64.17	17.66	-19.3333	-3
1966	65.6	326.5	64.08	4.99	0	-5.33333
1967	65.63	326.5	63.92	19.71	-21.6667	-2.33333
1968	65.67	325.85	63.85	10.77	-11.6667	-3.33333
1969	65.7	325.5	63.75	12.73	-14	-2.66667
1970	65.73	325.08	63.67	10.82	-11.6667	2
1971	65.77	324.73	63.73	6.84	-7.66667	0.666667
1972	65.8	324.5	63.75	13.45	-14	-5.66667
1973	65.84	324.08	63.58	10.73	-11.6667	-1
1974	65.87	323.73	63.55	19.33	-21.6667	1
1975	65.9	323.08	63.58	7.06	-5.33333	-5.33333
1976	65.94	322.92	63.42	2.5	2.66667	0
1977	65.97	323	63.42	24.97	16.6667	-22.3333
1978	66	323.5	62.75	6.84	-7.66667	-0.666667
1979	66.04	323.27	62.73	12.39	-9	-10.3333
1980	66.07	323	62.42	0	0	0
1981	66.1	323	62.42	26.55	19.3333	-22.3333
1982	66.14	323.58	61.75	14.38	6.33333	-14.6667
1983	66.17	323.77	61.31	7.29	-2.66667	-7.66667
1984	66.2	323.69	61.08	13.45	10.3333	-11
1985	66.24	324	60.75	27.12	27.3333	-13
1986	66.27	324.82	60.36	6.81	6	4.66667
1987	66.3	325	60.5	6.81	6	4.66667
1988	66.34	325.18	60.64	12.18	-6	12
1989	66.37	325	61	20.75	-21.3333	9
1990	66.4	324.36	61.27	3.85	-3	3
1991	66.44	324.27	61.36	2.72	-3	0
1992	66.47	324.18	61.36	13.62	-12	9.33333
1993	66.5	323.82	61.64	3.85	-3	3
1994	66.54	323.73	61.73	6.84	-7.66667	0.666667
1995	66.57	323.5	61.75	6.02	-6.33333	-2
1996	66.6	323.31	61.69	16.04	-16.3333	7.33333
1997	66.64	322.82	61.91	9.92	-10.6667	3
1998	66.67	322.5	62	0	0	0
1999	66.7	322.5	62	6.21	-6.33333	-2.66667
2000	66.74	322.31	61.92	2.3	-2.66667	0
[truncated: 24,971 more rows]
