# Supplementary material for: Statistical Mechanics of Zooplankton
Source: PLoS One. 2015 Aug 13;10(8):e0135258. doi: 10.1371/journal.pone.0135258 (PMC4535848; doi:10.1371/journal.pone.0135258)
Supplement: S1 Data Files — Information on the file contents and the data format is contained. (ZIP) [file pone.0135258.s001.zip › raw data vibrio/exp33.xls]

## Sheet: Sheet1
1	0.03	182	31	24.07	7.66667	-25.6667
2	0.07	182.23	30.23	0	0	0
3	0.1	182.23	30.23	46.34	-51.3333	-5
4	0.13	180.69	30.08	2.31	2.66667	0
5	0.17	180.77	30.08	2.31	-2.66667	0
6	0.2	180.69	30.08	19.66	-20.3333	-8.33333
7	0.23	180.08	29.83	3.53	-2.66667	-2.66667
8	0.27	180	29.75	15.19	-16.6667	2.66667
9	0.3	179.5	29.83	2.5	0	-2.66667
10	0.33	179.5	29.75	7.62	7.66667	-3.66667
11	0.37	179.73	29.64	29.89	32	-8.66667
12	0.4	180.69	29.38	17.41	19.3333	-0.666667
13	0.43	181.27	29.36	2.72	0	-3
14	0.47	181.27	29.27	2.72	0	-3
15	0.5	181.27	29.18	17.44	-15	-12
16	0.53	180.82	28.82	7.05	-8	0.333333
17	0.57	180.58	28.83	0	0	0
18	0.6	180.58	28.83	12.1	-9	-9.66667
19	0.63	180.31	28.54	0	0	0
20	0.67	180.31	28.54	24.51	-27	4.33333
21	0.7	179.5	28.67	0	0	0
22	0.73	179.5	28.67	0	0	0
23	0.77	179.5	28.67	6.93	-6.33333	-4.33333
24	0.8	179.31	28.54	16.3	-18	2.66667
25	0.83	178.77	28.62	0	0	0
26	0.87	178.77	28.62	18.08	-16.6667	-11.6667
27	0.9	178.27	28.27	0	0	0
28	0.93	178.27	28.27	2.72	0	-3
29	0.97	178.27	28.18	0	0	0
30	1	178.27	28.18	28.78	27	-17
31	1.03	179.08	27.67	27.92	30.6667	-5.66667
32	1.07	180	27.5	8.29	-9	1.66667
33	1.1	179.73	27.55	19.35	-21.6667	-1.66667
34	1.13	179.08	27.5	6.99	6.33333	-4.66667
35	1.17	179.27	27.36	5.45	0	-6
36	1.2	179.27	27.18	14.67	-15	-6
37	1.23	178.82	27	2.72	0	-3
38	1.27	178.82	26.91	9.54	-10.6667	0.333333
39	1.3	178.5	26.92	2.5	0	-3
40	1.33	178.5	26.83	0	0	0
41	1.37	178.5	26.83	7.52	-7.66667	-3.33333
42	1.4	178.27	26.73	5.96	-6.33333	-2
43	1.43	178.08	26.67	9.15	-8.66667	5
44	1.47	177.82	26.82	15.76	-17	-4.33333
45	1.5	177.31	26.69	15.39	17	-1.66667
46	1.53	177.82	26.64	40.44	42	-15.6667
47	1.57	179.08	26.17	0	0	0
48	1.6	179.08	26.17	0	0	0
49	1.64	179.08	26.17	9.92	7.66667	-8.33333
50	1.67	179.31	25.92	2.31	0	-2.33333
51	1.7	179.31	25.85	5.15	-2.66667	-5.33333
52	1.74	179.23	25.69	15.13	-16.6667	1.33333
53	1.77	178.73	25.73	0	0	0
54	1.8	178.73	25.73	7.05	-7.66667	-2
55	1.84	178.5	25.67	2.5	0	-3
56	1.87	178.5	25.58	4.99	0	-5.33333
57	1.9	178.5	25.42	2.5	0	-3
58	1.94	178.5	25.33	22.23	-24.3333	4.33333
59	1.97	177.77	25.46	8.94	-9	-4.33333
60	2	177.5	25.33	15.02	16.6667	-1
61	2.04	178	25.3	20.5	16.6667	-15.6667
62	2.07	178.5	24.83	17.48	19.3333	0
63	2.1	179.08	24.83	0	0	0
64	2.14	179.08	24.83	7.94	7.66667	-4.66667
65	2.17	179.31	24.69	6.77	-7.66667	-0.666667
66	2.2	179.08	24.67	3.53	-2.66667	-3
67	2.24	179	24.58	15.19	-16.6667	3
68	2.27	178.5	24.67	0	0	0
69	2.3	178.5	24.67	13.45	-14	-5.66667
70	2.34	178.08	24.5	7.56	7.66667	-4
71	2.37	178.31	24.38	11.75	-13	-2.33333
72	2.4	177.92	24.31	0	0	0
73	2.44	177.92	24.31	13.37	-14	-4.66667
74	2.47	177.5	24.17	4.99	5.66667	0
75	2.5	177.67	24.17	12.23	-13.3333	3.33333
76	2.54	177.27	24.27	11.07	-11.6667	-4
77	2.57	176.92	24.15	4.61	0	-5
78	2.6	176.92	24	0	0	0
79	2.64	176.92	24	27.85	28.3333	-12.6667
80	2.67	177.77	23.62	33.01	33.3333	-15.6667
81	2.7	178.77	23.15	0	0	0
82	2.74	178.77	23.15	14.58	-15.3333	5.33333
83	2.77	178.31	23.31	0	0	0
84	2.8	178.31	23.31	13.06	6.33333	-13
85	2.84	178.5	22.92	7.49	0	-8.33333
86	2.87	178.5	22.67	6.93	-6.33333	-4.33333
87	2.9	178.31	22.54	6.86	-7.66667	1.33333
88	2.94	178.08	22.58	23.28	-25.6667	-1.33333
89	2.97	177.31	22.54	0	0	0
90	3	177.31	22.54	0	0	0
91	3.04	177.31	22.54	3.26	2.33333	2.66667
92	3.07	177.38	22.62	36.03	37.3333	-15
93	3.1	178.5	22.17	20.21	16.6667	-15.3333
94	3.14	179	21.71	14.72	-14.6667	7.66667
95	3.17	178.56	21.94	25.33	25	-13.3333
96	3.2	179.31	21.54	0	0	0
97	3.24	179.31	21.54	16.14	-18	0
98	3.27	178.77	21.54	6.78	-6.66667	-3.66667
99	3.3	178.57	21.43	2.14	0	-2.33333
100	3.34	178.57	21.36	2.14	-2.33333	0
101	3.37	178.5	21.36	13.2	-14	4.66667
102	3.4	178.08	21.5	2.5	0	-2.66667
103	3.44	178.08	21.42	7.82	-7.66667	-3.66667
104	3.47	177.85	21.31	10.48	-11.6667	1.66667
105	3.5	177.5	21.36	2.14	0	-2.33333
106	3.54	177.5	21.29	14.36	-14.3333	-7.33333
107	3.57	177.07	21.07	3.03	-2.33333	-2.33333
108	3.6	177	21	9.51	-10.3333	2.66667
109	3.64	176.69	21.08	7.29	2.66667	-7.66667
110	3.67	176.77	20.85	2.31	0	-2.66667
111	3.7	176.77	20.77	28.9	30	-11.6667
112	3.74	177.67	20.42	12.73	13.6667	2.66667
113	3.77	178.08	20.5	0	0	0
114	3.8	178.08	20.5	8.86	7.66667	-6.33333
115	3.84	178.31	20.31	0	0	0
116	3.87	178.31	20.31	12.41	-13	-5.33333
117	3.9	177.92	20.15	7.69	-8.33333	0.666667
118	3.94	177.67	20.17	0	0	0
119	3.97	177.67	20.17	13.45	-5.66667	-14
120	4	177.5	19.75	5.79	-6.33333	0.666667
121	4.04	177.31	19.77	0	0	0
122	4.07	177.31	19.77	22.39	-24.6667	-4.33333
123	4.1	176.57	19.64	2.14	0	2.33333
124	4.14	176.57	19.71	8.07	-8.66667	2
125	4.17	176.31	19.77	49.36	53.6667	-11.6667
126	4.2	177.92	19.42	15.52	13	-11.3333
127	4.24	178.31	19.08	4.61	0	-5.33333
128	4.27	178.31	18.92	4.61	0	-5
129	4.3	178.31	18.77	2.31	0	-2.66667
130	4.34	178.31	18.69	2.31	0	-2.33333
131	4.37	178.31	18.62	0	0	0
132	4.4	178.31	18.62	9.26	-10.3333	0.666667
133	4.44	178	18.64	15.32	-16.6667	3.66667
134	4.47	177.5	18.75	6.02	-6.33333	-2
135	4.5	177.31	18.69	4.61	0	-5
136	4.54	177.31	18.54	0	0	0
137	4.57	177.31	18.54	9.29	-10.3333	-1.33333
138	4.6	177	18.5	7.73	-7.66667	-4
139	4.64	176.77	18.38	10.63	-11.3333	-3
140	4.67	176.43	18.29	6.63	-6.66667	3
141	4.7	176.23	18.38	5.61	-1	-6
142	4.74	176.2	18.2	14.78	16.3333	1
143	4.77	176.69	18.23	36.96	37.6667	-16.6667
144	4.8	177.82	17.73	5.72	6	2
145	4.84	178	17.79	6.93	7.66667	-0.666667
146	4.87	178.23	17.77	4.61	0	-5
147	4.91	178.23	17.62	7.73	-7.66667	-4
148	4.94	178	17.5	0	0	0
149	4.97	178	17.5	8.29	-9	1.66667
150	5.01	177.73	17.55	10.27	-11.6667	-0.333333
151	5.04	177.38	17.54	7.05	4	-7
152	5.07	177.5	17.33	15.19	-16.6667	3
153	5.11	177	17.42	2.5	2.66667	0
154	5.14	177.08	17.42	36.96	39.6667	-11
155	5.17	178.27	17.09	6.99	7.66667	1.66667
156	5.21	178.5	17.14	15.58	16.6667	-4.66667
157	5.24	179	17	0	0	0
158	5.27	179	17	4.99	0	-5.66667
159	5.31	179	16.83	0	0	0
160	5.34	179	16.83	0	0	0
161	5.37	179	16.83	15.19	-16.6667	-2.66667
162	5.41	178.5	16.75	0	0	0
163	5.44	178.5	16.75	4.99	0	-5.66667
164	5.47	178.5	16.58	30.38	33.3333	-5.33333
165	5.51	179.5	16.42	29.97	33.3333	0
166	5.54	180.5	16.42	2.5	0	-3
167	5.57	180.5	16.33	0	0	0
168	5.61	180.5	16.33	2.5	0	3
169	5.64	180.5	16.42	18.01	-16.6667	-11.3333
170	5.67	180	16.08	2.5	0	-2.66667
171	5.71	180	16	7.29	-7.66667	2.66667
172	5.74	179.77	16.08	4.61	0	-5.33333
173	5.77	179.77	15.92	0	0	0
174	5.81	179.77	15.92	27.66	30.6667	0
175	5.84	180.69	15.92	18.44	20.6667	0
176	5.87	181.31	15.92	6.36	6.33333	-3
177	5.91	181.5	15.83	4.99	0	-5.33333
178	5.94	181.5	15.67	4.99	0	-5.66667
179	5.97	181.5	15.5	0	0	0
180	6.01	181.5	15.5	3	0	-3.33333
181	6.04	181.5	15.4	5.59	-4.66667	-4.33333
182	6.07	181.36	15.27	2.72	-3	0
183	6.11	181.27	15.27	2.72	3	0
184	6.14	181.36	15.27	2.72	-3	0
185	6.17	181.27	15.27	31.89	33.3333	-12
186	6.21	182.27	14.91	17.23	18.3333	-6
187	6.24	182.82	14.73	0	0	0
188	6.27	182.82	14.73	0	0	0
189	6.31	182.82	14.73	5.45	0	-6
190	6.34	182.82	14.55	3.25	3.33333	-1.66667
191	6.37	182.92	14.5	14.61	8.66667	-13.6667
192	6.41	183.18	14.09	22.44	-22.6667	10.3333
193	6.44	182.5	14.4	0	0	0
194	6.47	182.5	14.4	11.5	-7.66667	-10.3333
195	6.51	182.27	14.09	5.45	0	6
196	6.54	182.27	14.27	27.78	-30.3333	-6
197	6.57	181.36	14.09	0	0	0
198	6.61	181.36	14.09	0	0	0
199	6.64	181.36	14.09	2.72	-3	0
200	6.67	181.27	14.09	0	0	0
201	6.71	181.27	14.09	15.89	-15	-9
202	6.74	180.82	13.82	2.72	0	3
203	6.77	180.82	13.91	0	0	0
204	6.81	180.82	13.91	31.06	33.3333	-9
205	6.84	181.82	13.64	30.09	33.3333	-3
206	6.87	182.82	13.55	2.72	-3	0
207	6.91	182.73	13.55	6.95	-7.66667	-1.66667
208	6.94	182.5	13.5	3	0	-3.33333
209	6.97	182.5	13.4	9.6	-10.6667	-1.33333
210	7.01	182.18	13.36	5.45	0	-6
211	7.04	182.18	13.18	2.72	0	-3
212	7.07	182.18	13.09	12.12	-13.3333	0.666667
213	7.11	181.78	13.11	0	0	0
214	7.14	181.78	13.11	0	0	0
215	7.17	181.78	13.11	0	0	0
216	7.21	181.78	13.11	29.01	27.3333	-17
217	7.24	182.6	12.6	12.36	13.3333	-3.33333
218	7.27	183	12.5	15.28	16.6667	3.33333
219	7.31	183.5	12.6	15.28	-16.6667	-3.33333
220	7.34	183	12.5	12.56	9	-10.6667
221	7.37	183.27	12.18	5.45	0	-6
222	7.41	183.27	12	15.2	-16.3333	3.66667
223	7.44	182.78	12.11	0	0	0
224	7.47	182.78	12.11	0	0	0
225	7.51	182.78	12.11	0	0	0
226	7.54	182.78	12.11	36.78	40.6667	-3.66667
227	7.57	184	12	31.29	33.3333	-10
228	7.61	185	11.7	0	0	0
229	7.64	185	11.7	8.74	7.33333	6.33333
230	7.67	185.22	11.89	10.92	-7.33333	-9.66667
231	7.71	185	11.6	8.99	0	-10
232	7.74	185	11.3	8.39	-9	2
233	7.77	184.73	11.36	2.72	0	-3
234	7.81	184.73	11.27	0	0	0
235	7.84	184.73	11.27	36.84	-41	-2.33333
236	7.87	183.5	11.2	14.98	16.6667	0
237	7.91	184	11.2	8.46	-9	2.33333
238	7.94	183.73	11.27	2.72	0	3
239	7.97	183.73	11.36	0	0	0
240	8.01	183.73	11.36	13.89	-15.3333	-3
241	8.04	183.27	11.27	8.46	-9	-2.33333
242	8.08	183	11.2	8.46	-9	2.33333
243	8.11	182.73	11.27	2.72	0	3
244	8.14	182.73	11.36	7.07	-7.66667	-2
245	8.18	182.5	11.3	37.86	41	-10
246	8.21	183.73	11	8.17	9	0
247	8.24	184	11	0	0	0
248	8.28	184	11	0	0	0
249	8.31	184	11	0	0	0
250	8.34	184	11	7.45	-7.33333	-3.66667
251	8.38	183.78	10.89	6.66	0	-7.33333
252	8.41	183.78	10.67	5.69	-6	-2.33333
253	8.44	183.6	10.6	18.23	-20	-3.33333
254	8.48	183	10.5	0	0	0
255	8.51	183	10.5	12.36	-13.3333	3.33333
256	8.54	182.6	10.6	13.75	13.3333	-7.33333
257	8.58	183	10.38	34.83	36.6667	-12.6667
258	8.61	184.1	10	34.28	37.3333	-7.33333
259	8.64	185.22	9.78	0	0	0
260	8.68	185.22	9.78	9.99	0	-11.3333
261	8.71	185.22	9.44	0	0	0
262	8.74	185.22	9.44	0	0	0
263	8.78	185.22	9.44	13.73	-14.6667	-3.66667
264	8.81	184.78	9.33	0	0	0
265	8.84	184.78	9.33	10.87	-9.33333	-7.66667
266	8.88	184.5	9.1	6.82	-7.66667	-0.333333
267	8.91	184.27	9.09	43.93	48.6667	-6
268	8.94	185.73	8.91	53.49	59	-7
269	8.98	187.5	8.7	9.38	-9.33333	-4.66667
270	9.01	187.22	8.56	29.97	-33.3333	0
271	9.04	186.22	8.56	8.49	9.33333	-2
272	9.08	186.5	8.5	15.45	16.6667	-4
273	9.11	187	8.38	8.71	-9.66667	1.66667
274	9.14	186.71	8.43	10.1	9.66667	-6
275	9.18	187	8.25	21.43	-23.6667	1.33333
276	9.21	186.29	8.29	4.28	0	4.66667
277	9.24	186.29	8.43	52.96	57	-14.3333
278	9.28	188	8	25.12	-27.3333	6
279	9.31	187.18	8.18	32.39	34.6667	-9.66667
280	9.34	188.22	7.89	14.89	-14.6667	7.33333
281	9.38	187.78	8.11	15.2	16.3333	-3.66667
282	9.41	188.27	8	11.28	7.66667	-10
283	9.44	188.5	7.7	17.87	-16.6667	-10.6667
284	9.48	188	7.38	0	0	0
285	9.51	188	7.38	6.98	-7.33333	2
286	9.54	187.78	7.44	1.96	-2.33333	-0.333333
287	9.58	187.71	7.43	6.62	-7	-1.66667
288	9.61	187.5	7.38	0	0	0
289	9.64	187.5	7.38	15.45	-16.6667	-4.33333
290	9.68	187	7.25	8.85	7.33333	6.33333
291	9.71	187.22	7.44	8.85	-7.33333	-6.33333
292	9.74	187	7.25	3.75	0	4.33333
293	9.78	187	7.38	23.75	26	-5.33333
294	9.81	187.78	7.22	38.75	40.6667	-14
295	9.84	189	6.8	0	0	0
296	9.88	189	6.8	0	0	0
297	9.91	189	6.8	7.33	6	-5.33333
298	9.94	189.18	6.64	1.02	-0.333333	1
299	9.98	189.17	6.67	12.23	-11.6667	-7.33333
300	10.01	188.82	6.45	6.09	-3	6.33333
301	10.04	188.73	6.64	16.57	-18.3333	3
302	10.08	188.18	6.73	10.27	10.6667	-4.33333
303	10.11	188.5	6.6	10.27	-10.6667	4.33333
304	10.14	188.18	6.73	13.33	10.6667	-10.3333
305	10.18	188.5	6.42	2.5	-2.66667	0
306	10.21	188.42	6.42	15.79	-16.6667	5.33333
307	10.24	187.92	6.58	2.5	0	-2.66667
308	10.28	187.92	6.5	22.4	-24.6667	4.66667
309	10.31	187.18	6.64	0	0	0
310	10.34	187.18	6.64	6.81	-6	-4.66667
311	10.38	187	6.5	0	0	0
312	10.41	187	6.5	16.14	-16.6667	6.66667
313	10.44	186.5	6.7	16.14	16.6667	-6.66667
314	10.48	187	6.5	23.79	24.3333	-10.6667
315	10.51	187.73	6.18	11.56	9	-9
316	10.54	188	5.91	5.72	0	6.33333
317	10.58	188	6.1	6.34	-3	-6.33333
318	10.61	187.91	5.91	3.85	3	-3
319	10.64	188	5.82	2.72	-3	0
320	10.68	187.91	5.82	8.45	-0.333333	9.33333
321	10.71	187.9	6.1	3	0	-3.33333
322	10.74	187.9	6	5.85	-5.66667	-3
323	10.78	187.73	5.91	6.82	-7.66667	-0.333333
324	10.81	187.5	5.9	0	0	0
325	10.84	187.5	5.9	8.85	-9.33333	3.33333
326	10.88	187.22	6	6.66	-7.33333	0
327	10.91	187	6	9.42	7.33333	-7.33333
328	10.94	187.22	5.78	0	0	0
329	10.98	187.22	5.78	9.42	-7.33333	7.33333
330	11.01	187	6	35.52	39.3333	-3
331	11.04	188.18	5.91	10.08	10.6667	-3.66667
332	11.08	188.5	5.8	7.56	7.66667	3.66667
333	11.11	188.73	5.91	19	-21	3
334	11.14	188.1	6	0	0	0
335	11.18	188.1	6	7.15	-7	-3.66667
336	11.21	187.89	5.89	14.89	14.6667	7.33333
337	11.25	188.33	6.11	21.06	-22	-7.33333
338	11.28	187.67	5.89	11.46	-12.6667	-1
339	11.31	187.29	5.86	0	0	0
340	11.35	187.29	5.86	0	0	0
341	11.38	187.29	5.86	15.56	-1.33333	17.3333
342	11.41	187.25	6.38	16.28	-18	-3
343	11.45	186.71	6.29	8.21	-9	1.33333
344	11.48	186.44	6.33	7.67	-6.33333	5.66667
345	11.51	186.25	6.5	7.67	-8.33333	2
346	11.55	186	6.56	0	0	0
347	11.58	186	6.56	32.8	33.3333	14.6667
348	11.61	187	7	26.04	28.6667	4.66667
349	11.65	187.86	7.14	12.84	11.3333	8.66667
350	11.68	188.2	7.4	33.21	-34.3333	-13.3333
351	11.71	187.17	7	12.62	-10.3333	9.66667
352	11.75	186.86	7.29	17.12	19	0
353	11.78	187.43	7.29	24.96	-14.3333	23.6667
354	11.81	187	8	0	0	0
355	11.85	187	8	0	0	0
356	11.88	187	8	18.01	-16.6667	-11
357	11.91	186.5	7.67	0	0	0
358	11.95	186.5	7.67	11.88	-7	11
359	11.98	186.29	8	17.13	-19.3333	0
360	12.01	185.71	8	12.84	-14	0
361	12.05	185.29	8	7.43	7	4.33333
362	12.08	185.5	8.13	19.86	-21.3333	5.33333
363	12.11	184.86	8.29	0	0	0
364	12.15	184.86	8.29	0	0	0
365	12.18	184.86	8.29	11.74	-12	-5.33333
366	12.21	184.5	8.13	23.84	-26.3333	-4.33333
367	12.25	183.71	8	9.57	5	9.66667
368	12.28	183.86	8.29	19.61	-21.3333	5
369	12.31	183.22	8.44	14.75	16.3333	-0.333333
370	12.35	183.71	8.43	29.97	-33.3333	0
371	12.38	182.71	8.43	19.15	19.3333	9.33333
372	12.41	183.29	8.71	17.65	-19.3333	-4.66667
373	12.45	182.71	8.57	8.36	-7	6
374	12.48	182.5	8.75	16.75	-16.6667	8.33333
375	12.51	182	9	14.98	0	-16.6667
376	12.55	182	8.5	16.75	-16.6667	8.33333
377	12.58	181.5	8.75	8.69	-9.33333	-2.66667
378	12.61	181.22	8.67	13	9.33333	11
379	12.65	181.5	9	25.19	27.6667	3.66667
380	12.68	182.33	9.11	25.01	26.6667	9
381	12.71	183.13	9.38	21.84	-21	-12.6667
382	12.75	182.5	9	11.17	-5.66667	11
383	12.78	182.33	9.33	3.33	0	3.66667
384	12.81	182.33	9.44	6.46	-6.66667	2
385	12.85	182.13	9.5	11.74	5.33333	12
386	12.88	182.29	9.86	23.93	-26.3333	4.66667
387	12.91	181.5	10	0	0	0
388	12.95	181.5	10	0	0	0
389	12.98	181.5	10	3.75	0	4.33333
390	13.01	181.5	10.13	15.45	-16.6667	-4.33333
391	13.05	181	10	4.24	3.33333	3.33333
392	13.08	181.1	10.1	18	-20	1
393	13.11	180.5	10.13	1.25	0	1.33333
394	13.15	180.5	10.17	15.12	-16.6667	-2.33333
395	13.18	180	10.1	9.66	-7.33333	7.66667
396	13.21	179.78	10.33	3.33	0	3.66667
397	13.25	179.78	10.44	23.35	-26	-1.33333
398	13.28	179	10.4	0	0	0
399	13.31	179	10.4	37.55	36.6667	20
400	13.35	180.1	11	20.31	22.6667	0
401	13.38	180.78	11	6.66	7.33333	0
402	13.41	181	11	6.66	-7.33333	0
403	13.45	180.78	11	8.32	-9.33333	0
404	13.48	180.5	11	6	-5.66667	3.66667
405	13.51	180.33	11.11	10.34	-11	3
406	13.55	180	11.2	3	0	3.33333
407	13.58	180	11.3	5.77	-6	2
408	13.61	179.82	11.36	7.71	-7.33333	4.66667
409	13.65	179.6	11.5	3	-3.33333	0
410	13.68	179.5	11.5	27.14	-30	-3.33333
411	13.71	178.6	11.4	13.19	13.3333	6
412	13.75	179	11.58	14.99	-16.6667	0.666667
413	13.78	178.5	11.6	12.65	14	2.33333
414	13.81	178.92	11.67	32.97	-36.6667	2
415	13.85	177.82	11.73	5.74	6	-2
416	13.88	178	11.67	7.45	-7.33333	3.66667
417	13.91	177.78	11.78	18.29	-20	4.33333
418	13.95	177.18	11.91	7.57	5	6.66667
419	13.98	177.33	12.11	35.59	39	7.33333
420	14.01	178.5	12.33	15.02	16.6667	-1
421	14.05	179	12.3	0	0	0
422	14.08	179	12.3	8.21	-9	-1
423	14.11	178.73	12.27	9.63	-7.66667	7.66667
424	14.15	178.5	12.5	3	0	3.33333
425	14.18	178.5	12.6	7.81	7.66667	4.33333
426	14.21	178.73	12.73	16.35	-18.3333	0
427	14.25	178.18	12.73	8.62	3	9
428	14.28	178.27	13	8.71	-9	-3.33333
429	14.31	178	12.9	17.74	-19.3333	3.33333
430	14.35	177.42	13	7.9	2.66667	8.33333
431	14.38	177.5	13.25	10.3	-11	2.66667
432	14.41	177.17	13.33	11.94	-13.3333	-0.666667
433	14.45	176.77	13.31	12.41	-13	5
434	14.48	176.38	13.46	11.53	13	0
435	14.52	176.77	13.46	18.11	-20	-1.33333
436	14.55	176.17	13.42	13.26	-14.6667	-2
437	14.58	175.73	13.36	6.87	-7.66667	-1
438	14.62	175.5	13.33	13.45	14	5.66667
439	14.65	175.92	13.5	30.07	33.3333	2.66667
440	14.68	176.92	13.58	13.87	10.3333	11.3333
441	14.72	177.23	13.92	6.92	-7.66667	0
442	14.75	177	13.92	8.18	-9	-0.333333
443	14.78	176.73	13.91	0	0	0
444	14.82	176.73	13.91	7.34	-7.66667	3
445	14.85	176.5	14	4.99	0	5.66667
446	14.88	176.5	14.17	4.99	0	5.33333
447	14.92	176.5	14.33	3.78	-4	1.66667
448	14.95	176.38	14.38	18.59	-20.3333	-2.33333
449	14.98	175.77	14.31	8.25	-9	-2
450	15.02	175.5	14.25	2.5	0	2.66667
451	15.05	175.5	14.33	8.94	-9	4.33333
452	15.08	175.23	14.46	14.02	-15.3333	-2.66667
453	15.12	174.77	14.38	13.83	-15.3333	0
454	15.15	174.31	14.38	5.15	-2.66667	5.33333
455	15.18	174.23	14.54	9.38	-7.66667	7
456	15.22	174	14.75	12.64	-12.6667	5.66667
457	15.25	173.62	14.92	8.4	-6.33333	-7
458	15.28	173.43	14.71	19.15	19	9.66667
459	15.32	174	15	28.52	30.6667	7.66667
460	15.35	174.92	15.23	23.51	25.6667	-5
461	15.38	175.69	15.08	12.78	-14	-2.66667
462	15.42	175.27	15	9.28	1.33333	10.3333
463	15.45	175.31	15.31	3.26	-2.66667	-2.66667
464	15.48	175.23	15.23	6.94	-7.66667	0.666667
465	15.52	175	15.25	15.79	-16.6667	5.66667
466	15.55	174.5	15.42	6.99	7.66667	-2
467	15.58	174.73	15.36	12.69	-14	-1.66667
468	15.62	174.31	15.31	7.93	-0.666667	8.66667
469	15.65	174.29	15.57	9.74	-9.66667	-5
470	15.68	174	15.42	11.01	-12	-2
471	15.72	173.64	15.36	12.73	12	7.33333
472	15.75	174	15.58	23.11	23	11.3333
473	15.78	174.69	15.92	17.68	19.3333	-3.33333
474	15.82	175.27	15.82	5.45	0	6
475	15.85	175.27	16	2.72	-3	0
476	15.88	175.18	16	17.44	-15	12
477	15.92	174.73	16.36	9.01	-7.66667	-6.33333
478	15.95	174.5	16.17	2.5	0	2.66667
479	15.98	174.5	16.25	6.02	-6.33333	2
480	16.02	174.31	16.31	2.31	0	2.33333
481	16.05	174.31	16.38	15.05	-16.3333	-3.66667
482	16.08	173.82	16.27	9.56	-10.6667	-0.666667
483	16.12	173.5	16.25	2.5	-2.66667	0
484	16.15	173.42	16.25	3.7	-3.66667	2
485	16.18	173.31	16.31	13.06	-13	6.33333
486	16.22	172.92	16.5	0	0	0
487	16.25	172.92	16.5	12.49	-14	0
488	16.28	172.5	16.5	8.15	-9	-1.33333
489	16.32	172.23	16.46	2.31	0	2.66667
490	16.35	172.23	16.54	18.79	8	19.3333
491	16.38	172.47	17.12	21.34	-15.6667	-18
492	16.42	172	16.58	30.58	28.3333	19
493	16.45	172.85	17.15	14.88	16	3.33333
494	16.48	173.33	17.25	5.07	-3.33333	4.33333
495	16.52	173.23	17.38	11.53	-12.6667	0
496	16.55	172.85	17.38	5.76	5	4
497	16.58	173	17.5	4.99	0	5.66667
498	16.62	173	17.67	5.54	-5	3.33333
499	16.65	172.85	17.77	11.04	-11.6667	-4.33333
500	16.68	172.5	17.64	5.95	-6.33333	1.66667
501	16.72	172.31	17.69	9.25	-10.3333	-0.666667
502	16.75	172	17.67	0	0	0
503	16.78	172	17.67	8.37	-9	2
504	16.82	171.73	17.73	3.71	-1.33333	4
505	16.85	171.69	17.85	23.34	-25.6667	2.33333
506	16.88	170.92	17.92	6.73	-7.66667	0
507	16.92	170.69	17.92	14.02	-15.3333	2.66667
508	16.95	170.23	18	2.31	0	2.66667
509	16.98	170.23	18.08	6.92	-7.66667	-0.333333
510	17.02	170	18.07	22.77	23	10.3333
511	17.05	170.69	18.38	24.22	27	1.33333
512	17.08	171.5	18.42	5.92	6.33333	1.33333
513	17.12	171.69	18.46	12.91	-14	-3.33333
514	17.15	171.27	18.36	12.17	7.66667	11.3333
515	17.18	171.5	18.7	3	0	-3.33333
516	17.22	171.5	18.6	13.27	-14	5
517	17.25	171.08	18.75	17.57	-8.66667	17.3333
518	17.28	170.82	19.27	9.04	-8	-6.33333
519	17.32	170.58	19.08	3.53	-2.66667	3
520	17.35	170.5	19.17	12.73	-14	-3
521	17.38	170.08	19.08	15.79	-16.6667	5.66667
522	17.42	169.58	19.25	14.56	14	8.33333
523	17.45	170	19.5	32.56	36	2.66667
524	17.48	171.08	19.58	19.51	14	16.6667
525	17.52	171.5	20.08	4.99	0	-5.33333
526	17.55	171.5	19.92	7.49	0	8.33333
527	17.58	171.5	20.17	2.5	0	2.66667
528	17.62	171.5	20.25	7.03	-6.33333	4.33333
529	17.65	171.31	20.38	11.74	-12.6667	-3
530	17.69	170.93	20.29	10.4	-11.6667	-1.33333
531	17.72	170.58	20.25	5.36	-0.333333	6
532	17.75	170.57	20.43	7.97	-8.66667	1
533	17.79	170.31	20.46	10.62	-10.3333	-5.66667
534	17.82	170	20.29	7.52	-7.66667	3
535	17.85	169.77	20.38	9.82	-9	6.33333
536	17.89	169.5	20.57	10.92	-12	2.33333
537	17.92	169.14	20.64	4.64	-4.66667	-2
538	17.95	169	20.58	15.19	-16.6667	3
539	17.99	168.5	20.67	0.71	0	-1
540	18.02	168.5	20.64	10.49	-7.66667	9
541	18.05	168.27	20.91	17.34	14	13.3333
542	18.09	168.69	21.31	26.97	29.3333	6.33333
543	18.12	169.57	21.5	3.03	2.33333	-2.33333
544	18.15	169.64	21.43	1.78	1.66667	1
545	18.19	169.69	21.46	4.9	-4	3.66667
546	18.22	169.57	21.57	8.69	-8.66667	4
547	18.25	169.31	21.69	6.13	4	5.66667
548	18.29	169.43	21.86	25.69	-28.3333	4.66667
549	18.32	168.58	22	6.89	-2.66667	-7
550	18.35	168.5	21.79	12.48	-12	7
551	18.39	168.14	22	6.98	-7.33333	-2.66667
552	18.42	167.92	21.92	12.89	-14	2.66667
553	18.45	167.5	22	12.25	9	10.3333
554	18.49	167.77	22.31	26.05	26.6667	11
555	18.52	168.57	22.64	25.78	28.6667	2.33333
556	18.55	169.43	22.71	7.32	-7.66667	3
557	18.59	169.2	22.8	2	0	2.33333
558	18.62	169.2	22.87	8.58	-6.66667	6.66667
559	18.65	169	23.07	2.14	0	2.33333
560	18.69	169	23.14	3.03	-2.33333	2.33333
561	18.72	168.93	23.21	18.82	-20.6667	3.33333
562	18.75	168.31	23.31	0	0	0
563	18.79	168.31	23.31	3.26	-2.66667	2.33333
564	18.82	168.23	23.38	25.36	-28.3333	0
565	18.85	167.38	23.38	2.31	0	-2.33333
566	18.89	167.38	23.31	5.15	-5	2.33333
567	18.92	167.23	23.38	2.31	0	2.66667
568	18.95	167.23	23.46	16.78	-18	5.33333
569	18.99	166.69	23.62	13.44	-12.6667	-8
570	19.02	166.31	23.38	5.01	4	4
571	19.05	166.43	23.5	11.29	8.66667	9
572	19.09	166.69	23.77	11.53	10.3333	7.66667
573	19.12	167	24	23.17	25.6667	2.66667
574	19.15	167.77	24.08	8.31	-9	2
575	19.19	167.5	24.14	0	0	0
576	19.22	167.5	24.14	2.14	0	2.33333
577	19.25	167.5	24.21	6.41	-6.33333	3.33333
578	19.29	167.31	24.31	19.01	-20.6667	-5.33333
579	19.32	166.69	24.15	2.31	2.66667	0
580	19.35	166.77	24.15	15.46	-15.3333	7.66667
581	19.39	166.31	24.38	2.31	-2.66667	0
582	19.42	166.23	24.38	5.9	-5.33333	4
583	19.45	166.07	24.5	9.08	-7	-7
584	19.49	165.86	24.29	12.38	12.3333	5.66667
585	19.52	166.23	24.46	37.19	40	11
586	19.55	167.43	24.79	11.41	11.3333	-5.66667
587	19.59	167.77	24.62	5.15	-2.66667	5
588	19.62	167.69	24.77	8.07	-8.66667	-2
589	19.65	167.43	24.71	4.28	0	5
590	19.69	167.43	24.86	5.94	-6.66667	-0.333333
591	19.72	167.23	24.85	5.38	-5.33333	2.66667
592	19.75	167.07	24.93	11.56	-12.6667	2.33333
593	19.79	166.69	25	0	0	0
594	19.82	166.69	25	13.44	-12.6667	7.66667
595	19.85	166.31	25.23	9.59	-10.3333	-3
596	19.89	166	25.14	2.14	-2.33333	0
597	19.92	165.93	25.14	19.25	-20.6667	5.66667
598	19.95	165.31	25.31	2.31	-2.66667	0
599	19.99	165.23	25.31	5.16	-5	2.33333
600	20.02	165.08	25.38	12.3	-13.6667	0.666667
601	20.05	164.67	25.4	7.74	-8	3.33333
602	20.09	164.43	25.5	2.14	0	2.33333
603	20.12	164.43	25.57	9.88	8.66667	6.66667
604	20.15	164.69	25.77	24.21	27	0.666667
605	20.19	165.5	25.79	1.09	-1	0.333333
606	20.22	165.47	25.8	1.09	1	-0.333333
607	20.25	165.5	25.79	6.04	-6.33333	2
608	20.29	165.31	25.85	8.37	-5.66667	7.33333
609	20.32	165.14	26.07	6.42	-7	0
610	20.35	164.93	26.07	10.01	-8	8
611	20.39	164.69	26.31	5.95	-6.33333	1.66667
612	20.42	164.5	26.36	4.28	0	4.66667
613	20.45	164.5	26.5	24.45	-27	-4
614	20.49	163.69	26.38	0	0	0
615	20.52	163.69	26.38	38.29	41	12.3333
616	20.55	164.92	26.75	19.02	19.3333	8.33333
617	20.59	165.5	27	7.38	6.33333	5
618	20.62	165.69	27.15	9.51	-10.3333	2.66667
619	20.65	165.38	27.23	4.63	4	3.33333
620	20.69	165.5	27.33	6.93	-6.33333	4.33333
621	20.72	165.31	27.46	3.26	-2.66667	-2.66667
622	20.75	165.23	27.38	7.73	-7.66667	4
623	20.79	165	27.5	9.29	-10.3333	1.33333
624	20.82	164.69	27.54	5.85	-6.33333	1
625	20.86	164.5	27.57	9.57	4.66667	9.66667
626	20.89	164.64	27.86	31.74	35	4.66667
627	20.92	165.69	28	19.01	20.6667	5
628	20.96	166.31	28.15	0	0	0
629	20.99	166.31	28.15	2.31	-2.66667	0
630	21.02	166.23	28.15	9.22	0	10.3333
631	21.06	166.23	28.46	2.31	2.66667	0
632	21.09	166.31	28.46	16.3	-18	-2.66667
633	21.12	165.77	28.38	9.82	-9	6.33333
634	21.16	165.5	28.57	5.91	-6.33333	1.66667
635	21.19	165.31	28.62	2.31	-2.66667	0
636	21.22	165.23	28.62	20.95	23	4.33333
637	21.26	165.92	28.75	23.02	19.3333	16.6667
638	21.29	166.5	29.25	8.09	9	-0.666667
639	21.32	166.77	29.23	9.2	-9	-5
640	21.36	166.5	29.08	10.5	9	7.66667
641	21.39	166.77	29.31	4.61	0	5
642	21.42	166.77	29.46	8.71	-9	3.66667
643	21.46	166.5	29.57	0	0	0
644	21.49	166.5	29.57	9.82	-9	-6.33333
645	21.52	166.23	29.38	14.02	-15.3333	2.66667
646	21.56	165.77	29.46	8.71	-9	3.66667
647	21.59	165.5	29.57	0	0	0
648	21.62	165.5	29.57	14.99	-16.6667	0.333333
649	21.66	165	29.58	12.31	-7.66667	11.3333
650	21.69	164.77	29.92	10.21	-9	-7
651	21.72	164.5	29.71	8.98	-9	4.66667
652	21.76	164.23	29.85	8.76	-7.66667	-6
653	21.79	164	29.67	12	-10.3333	8.33333
654	21.82	163.69	29.92	0	0	0
655	21.86	163.69	29.92	33.01	36	7.66667
656	21.89	164.77	30.15	14.58	15.3333	5.33333
657	21.92	165.23	30.31	4.61	0	5
658	21.96	165.23	30.46	14.02	-15.3333	-2.66667
659	21.99	164.77	30.38	2.31	0	2.66667
660	22.02	164.77	30.46	6.78	-6.66667	3.66667
661	22.06	164.57	30.57	5.78	-3.33333	5.33333
662	22.09	164.47	30.73	4.88	-5.33333	1.33333
663	22.12	164.31	30.77	16.14	-18	0
664	22.16	163.77	30.77	2.31	0	2.66667
665	22.19	163.77	30.85	2.31	-2.66667	0
666	22.22	163.69	30.85	30.06	33.3333	2.33333
667	22.26	164.69	30.92	27.75	29.3333	9.66667
668	22.29	165.57	31.21	2.14	0	2.66667
669	22.32	165.57	31.29	4.28	-4.66667	0
670	22.36	165.43	31.29	6.63	-6.66667	3
671	22.39	165.23	31.38	2.31	0	2.66667
672	22.42	165.23	31.46	2.31	0	-2.66667
673	22.46	165.23	31.38	13.44	-12.6667	8
674	22.49	164.85	31.62	18.59	-18	-10.3333
675	22.52	164.31	31.31	6.81	4	6.33333
676	22.56	164.43	31.5	18.38	-19.3333	6.33333
677	22.59	163.85	31.69	2.31	-2.66667	0
678	22.62	163.77	31.69	3.26	-2.66667	2.66667
679	22.66	163.69	31.77	16.62	-15.3333	-10.3333
680	22.69	163.23	31.46	12.41	-12.6667	5.33333
681	22.72	162.85	31.62	5.15	-2.66667	5
682	22.76	162.77	31.77	10.54	-11.3333	3
683	22.79	162.43	31.86	2.14	0	2.33333
684	22.82	162.43	31.93	17.65	19	4.66667
685	22.86	163	32.07	16.3	16.6667	7.33333
686	22.89	163.5	32.29	15.58	16.6667	-5
687	22.92	164	32.14	15.09	-16.6667	-2
688	22.96	163.5	32.08	7.56	-4	7.66667
689	22.99	163.38	32.31	18.44	-20.3333	0
690	23.02	162.77	32.31	3.26	-2.66667	-2.66667
691	23.06	162.69	32.23	4.61	0	5
692	23.09	162.69	32.38	5.01	-4	4
693	23.12	162.57	32.5	14.63	-16.3333	0
694	23.16	162.08	32.5	9.48	-10.3333	-1.33333
695	23.19	161.77	32.46	13.76	-9	12.3333
696	23.22	161.5	32.83	3.57	0	-4
697	23.26	161.5	32.71	12.57	-14	-1.33333
698	23.29	161.08	32.67	12.89	-13	6
699	23.32	160.69	32.85	6.99	-6.33333	-4.66667
700	23.36	160.5	32.71	15.02	-16.6667	1.33333
701	23.39	160	32.75	10.2	7.66667	8.33333
702	23.42	160.23	33	31.8	31.3333	16.6667
703	23.46	161.17	33.5	19.95	21.6667	4.66667
704	23.49	161.82	33.64	5.07	3.33333	4.33333
705	23.52	161.92	33.77	18.59	-20.3333	-2.66667
706	23.56	161.31	33.69	18	12.6667	15.3333
707	23.59	161.69	34.15	7.88	-6.33333	6
708	23.62	161.5	34.33	12.73	-14	3
709	23.66	161.08	34.42	3.53	-2.66667	2.66667
710	23.69	161	34.5	7.01	-7.66667	-1.33333
711	23.72	160.77	34.46	8.94	-9	-4.33333
712	23.76	160.5	34.33	14.56	-14	8.33333
713	23.79	160.08	34.58	12.27	-13	-4
714	23.82	159.69	34.46	5.88	-6.33333	1.33333
715	23.86	159.5	34.5	12.73	-14	2.66667
716	23.89	159.08	34.58	4.99	-5.33333	0
717	23.92	158.92	34.58	2.5	0	3
718	23.96	158.92	34.67	23.02	19.3333	16.6667
719	23.99	159.5	35.17	30.38	33.3333	5.33333
720	24.02	160.5	35.33	5.96	-6.33333	1.66667
721	24.06	160.31	35.38	6.79	-7.66667	1.33333
722	24.09	160.08	35.42	4.99	0	5.33333
723	24.13	160.08	35.58	8.73	7.66667	6.33333
724	24.16	160.31	35.77	21.79	-24.3333	2
725	24.19	159.58	35.83	5.58	-2.66667	5.66667
726	24.23	159.5	36	2.5	0	-2.66667
727	24.26	159.5	35.92	2.5	0	2.66667
728	24.29	159.5	36	22.02	-24.3333	-2.66667
729	24.33	158.77	35.92	10.88	-9	8.33333
730	24.36	158.5	36.17	0	0	0
731	24.39	158.5	36.17	7.15	-6.33333	4.66667
732	24.43	158.31	36.31	6.94	-7.66667	-2
733	24.46	158.08	36.25	12.39	-13	4.33333
734	24.49	157.69	36.38	6.72	-6.33333	4
735	24.53	157.5	36.5	17.66	-19.3333	2.66667
736	24.56	156.92	36.58	6.86	-6.33333	-4.33333
737	24.59	156.73	36.45	6.86	6.33333	4.33333
738	24.63	156.92	36.58	21.34	22	8.33333
739	24.66	157.58	36.83	23.15	23	11.6667
740	24.69	158.27	37.18	20.67	-23	-0.333333
741	24.73	157.58	37.17	8.58	6.33333	7
742	24.76	157.77	37.38	3.26	-2.66667	2.66667
743	24.79	157.69	37.46	5.88	-6.33333	1.33333
744	24.83	157.5	37.5	6.72	-6.33333	4
745	24.86	157.31	37.62	6.79	-7.66667	-1.33333
746	24.89	157.08	37.58	4.99	-5.33333	0
747	24.93	156.92	37.58	5.89	-6.33333	2
748	24.96	156.73	37.64	12.29	6.33333	12
749	24.99	156.92	38	33.51	33.3333	16.6667
750	25.03	157.92	38.5	12.22	13	4
751	25.06	158.31	38.62	0	0	0
752	25.09	158.31	38.62	10.07	-10.3333	4.33333
753	25.13	158	38.75	15.22	10.3333	13.3333
754	25.16	158.31	39.15	19.01	-20.6667	-5
755	25.19	157.69	39	0	0	0
756	25.23	157.69	39	16.3	-12.6667	12.6667
757	25.26	157.31	39.38	5.91	6.33333	1.66667
758	25.29	157.5	39.43	17.61	-19.3333	2.33333
759	25.33	156.92	39.5	30.38	33.3333	5.66667
760	25.36	157.92	39.67	36.02	38.3333	11
761	25.39	159.07	40	0	0	0
762	25.43	159.07	40	4.79	-2.33333	4.66667
763	25.46	159	40.14	10.02	7.66667	8
764	25.49	159.23	40.38	14.02	-15.3333	-2.33333
765	25.53	158.77	40.31	3.26	-2.66667	2.33333
766	25.56	158.69	40.38	8.03	-6.33333	6.33333
767	25.59	158.5	40.57	8.71	-9	-3.66667
768	25.63	158.23	40.46	0	0	0
769	25.66	158.23	40.46	21.93	-24.3333	1.33333
770	25.69	157.5	40.5	8.15	6.33333	6.33333
771	25.73	157.69	40.69	25.9	27	10.3333
772	25.76	158.5	41	22.38	24.3333	5
773	25.79	159.23	41.15	20.99	23.3333	2
774	25.83	159.93	41.21	12.89	-14.3333	1.33333
775	25.86	159.5	41.25	8.57	-6.33333	7
776	25.89	159.31	41.46	2.31	-2.66667	0
777	25.93	159.23	41.46	0	0	0
778	25.96	159.23	41.46	7.82	-7.66667	4
779	25.99	159	41.58	9.27	-10.3333	1.33333
780	26.03	158.69	41.62	7.03	-6.33333	4.33333
781	26.06	158.5	41.75	13.45	-14	-5.66667
782	26.09	158.08	41.58	2.5	-2.66667	0
783	26.13	158	41.58	9.78	-10.3333	3.66667
784	26.16	157.69	41.69	7.15	-6.33333	4.66667
785	26.19	157.5	41.83	2.5	0	3
786	26.23	157.5	41.92	24.33	-27	2.66667
787	26.26	156.69	42	24.72	27	5.66667
788	26.29	157.5	42.17	19.02	19.3333	8.33333
789	26.33	158.08	42.42	25.47	28	5.33333
790	26.36	158.92	42.58	20.39	-21.6667	-7.33333
791	26.39	158.27	42.36	8.69	-6.33333	7.33333
792	26.43	158.08	42.58	7.48	7.66667	3.66667
793	26.46	158.31	42.69	17.47	-19.3333	-1.66667
794	26.49	157.73	42.64	16.12	9	15.3333
795	26.53	158	43.1	14.99	-16.6667	-0.666667
796	26.56	157.5	43.08	9.98	-10.6667	3.33333
797	26.59	157.18	43.18	2.72	3	0
798	26.63	157.27	43.18	13.89	-15	3
799	26.66	156.82	43.27	10.05	-10.6667	-3.33333
800	26.69	156.5	43.17	26.65	27	12.3333
801	26.73	157.31	43.54	29.47	32	6.33333
802	26.76	158.27	43.73	12.66	7.66667	11.6667
803	26.79	158.5	44.08	8.87	-7.66667	6.33333
804	26.83	158.27	44.27	8.87	-6.33333	7.66667
805	26.86	158.08	44.5	3.53	-2.66667	2.66667
806	26.89	158	44.58	7.82	-7.66667	-4
807	26.93	157.77	44.46	6.78	-6.66667	3.66667
808	26.96	157.57	44.57	14.78	-16.3333	-2.33333
809	26.99	157.08	44.5	6.82	7.66667	1.33333
810	27.03	157.31	44.54	9.32	-10.3333	1.33333
811	27.06	157	44.58	8.88	-7.66667	6.33333
812	27.09	156.77	44.77	8.29	-9	2
813	27.13	156.5	44.83	13.45	-14	-5.33333
814	27.16	156.08	44.67	12.15	-10.3333	8.33333
815	27.19	155.77	44.92	8.39	-9	2.66667
816	27.23	155.5	45	0	0	0
817	27.26	155.5	45	22.02	-24.3333	-2.66667
818	27.3	154.77	44.92	10.88	-9	8.33333
819	27.33	154.5	45.17	0	0	0
820	27.36	154.5	45.17	22.34	22.3333	11
821	27.4	155.17	45.5	20.65	22.6667	4
822	27.43	155.85	45.62	7.9	7.66667	-4
823	27.46	156.08	45.5	11.04	-10.3333	6.33333
824	27.5	155.77	45.69	4.61	0	5.33333
825	27.53	155.77	45.85	16.3	-13	12.6667
826	27.56	155.38	46.23	2.31	0	-2.66667
827	27.6	155.38	46.15	5.15	-5	2.66667
828	27.63	155.23	46.23	21.34	-22	9
829	27.66	154.57	46.5	6.58	-6.33333	-4
830	27.7	154.38	46.38	0	0	0
831	27.73	154.38	46.38	5.15	-5	2.66667
832	27.76	154.23	46.46	8.71	9	3.66667
833	27.8	154.5	46.57	36.22	33.3333	22.6667
834	27.83	155.5	47.25	17.16	19	-1.33333
835	27.86	156.07	47.21	17.16	-19	1.33333
836	27.9	155.5	47.25	2.5	0	2.66667
837	27.93	155.5	47.33	6.93	6.33333	4.33333
838	27.96	155.69	47.46	11.53	-12.6667	0
839	28	155.31	47.46	12.27	-13	4
840	28.03	154.92	47.58	2.5	0	-2.66667
841	28.06	154.92	47.5	10.57	-11.6667	2.33333
842	28.1	154.57	47.57	2.14	-2.33333	0
843	28.13	154.5	47.57	14.99	-16.6667	0.333333
844	28.16	154	47.58	8.88	-7.66667	6.33333
845	28.2	153.77	47.77	8.23	-9	-2
846	28.23	153.5	47.71	8.98	-9	4.66667
847	28.26	153.23	47.85	11.75	-12.6667	2.33333
848	28.3	152.85	47.92	4.61	-5.33333	0
849	28.33	152.69	47.92	13.46	-14	5
850	28.36	152.27	48.07	12.76	14	0.333333
851	28.4	152.69	48.08	22.7	23	10
852	28.43	153.38	48.38	25.36	28.3333	0
853	28.46	154.23	48.38	15.46	-15.3333	8
854	28.5	153.77	48.62	2.31	-2.66667	0
855	28.53	153.69	48.62	2.31	0	2.33333
856	28.56	153.69	48.69	6.81	-6.33333	-4
857	28.6	153.5	48.57	13.59	-14	6
858	28.63	153.08	48.75	10.75	-10.3333	5.66667
859	28.66	152.77	48.92	2.31	-2.66667	0
860	28.7	152.69	48.92	13.44	-12.6667	7.66667
861	28.73	152.31	49.15	8.15	-7.66667	-5
862	28.76	152.08	49	11.94	-13	2.66667
863	28.8	151.69	49.08	12.41	-12.6667	5
864	28.83	151.31	49.23	3.26	-2.66667	-2.66667
865	28.86	151.23	49.15	9.24	-10	2
866	28.9	150.93	49.21	7.31	-8	-2
867	28.93	150.69	49.15	13.44	-12.6667	7.66667
868	28.96	150.31	49.38	2.31	-2.66667	0
869	29	150.23	49.38	17.56	18	8
870	29.03	150.77	49.62	30.32	33.3333	5
871	29.06	151.77	49.77	5.6	-6.33333	-0.666667
872	29.1	151.58	49.75	4.99	0	5.66667
873	29.13	151.58	49.92	9.77	-10.3333	-3.33333
874	29.16	151.27	49.82	8.56	-3.33333	8.66667
875	29.2	151.17	50.08	4.99	-5.66667	0
876	29.23	151	50.08	9.99	0	11.3333
877	29.26	151	50.42	18.73	-20.6667	-3.66667
878	29.3	150.38	50.31	3.26	-2.33333	2.33333
879	29.33	150.31	50.38	12.22	-13	4
880	29.36	149.92	50.5	5.61	-5	4
881	29.4	149.77	50.62	5.61	5	-4
882	29.43	149.92	50.5	26.48	25.6667	14
883	29.46	150.69	50.92	19.83	18	13
884	29.5	151.23	51.31	7.29	2.66667	-7.66667
885	29.53	151.31	51.08	10.31	-5.33333	10
886	29.56	151.15	51.38	4.61	5.33333	0
887	29.6	151.31	51.38	7.56	-7.66667	4
888	29.63	151.08	51.5	15.34	-17	0
889	29.66	150.57	51.5	6.58	-6.33333	-4
890	29.7	150.38	51.38	3.26	-2.33333	2.66667
891	29.73	150.31	51.46	13.04	-10.3333	10.3333
892	29.76	150	51.77	9.19	9	4.66667
893	29.8	150.27	51.91	22.67	22	12.6667
894	29.83	150.93	52.29	17.49	19	-4
895	29.86	151.5	52.17	16.75	16.6667	8.33333
896	29.9	152	52.42	0	0	0
897	29.93	152	52.42	18.8	-20.6667	4
898	29.96	151.38	52.54	7.69	6.33333	5.66667
899	30	151.57	52.71	14.7	-16.3333	-1.33333
900	30.03	151.08	52.67	5.98	2	6.33333
901	30.06	151.14	52.86	11.2	-12.3333	-0.333333
902	30.1	150.77	52.85	8.34	-9	2.33333
903	30.13	150.5	52.92	10.99	-12	2.66667
904	30.16	150.14	53	6.76	5.66667	5
905	30.2	150.31	53.15	18.44	-20.6667	0
906	30.23	149.69	53.15	5.78	-6.33333	0.666667
907	30.26	149.5	53.17	7.15	-6.33333	4.66667
908	30.3	149.31	53.31	9.64	-10.3333	-3.33333
909	30.33	149	53.21	9.32	-9	5
910	30.36	148.73	53.36	19.92	21.6667	3.33333
911	30.4	149.38	53.46	19.83	18	13
912	30.43	149.92	53.85	17.89	19.3333	5
913	30.46	150.5	54	17.44	-19.3333	-2.66667
914	30.5	149.92	53.92	3.26	-2.33333	2.66667
915	30.53	149.85	54	5.16	-5.33333	-2.66667
916	30.57	149.69	53.92	7.5	-6.33333	5.33333
917	30.6	149.5	54.08	5.61	-4	5
918	30.63	149.38	54.23	12.11	-10	9
919	30.67	149.08	54.5	21.22	-23.3333	-4
920	30.7	148.38	54.38	0	0	0
921	30.73	148.38	54.38	4.61	-5	0
922	30.77	148.23	54.38	10.03	-10.3333	4
923	30.8	147.92	54.5	27.58	28.3333	11.6667
924	30.83	148.77	54.85	32.03	30.6667	17.6667
925	30.87	149.69	55.38	9.22	-10.3333	0
926	30.9	149.38	55.38	2.31	-2.33333	0
927	30.93	149.31	55.38	0	0	0
928	30.97	149.31	55.38	8.03	6.33333	6.33333
929	31	149.5	55.57	15.14	-16.6667	-2.33333
930	31.03	149	55.5	12.84	-14.3333	0
931	31.07	148.57	55.5	4.28	0	4.66667
932	31.1	148.57	55.64	4.79	-4.66667	-2.33333
933	31.13	148.43	55.57	11.53	-12	4.66667
934	31.17	148.07	55.71	9.21	-10	2
935	31.2	147.77	55.77	3.26	-2.66667	2.66667
936	31.23	147.69	55.85	5.86	-4	5
937	31.27	147.57	56	21.86	-24	-2.66667
938	31.3	146.85	55.92	4.61	-5.33333	0
939	31.33	146.69	55.92	7.52	-4	7.33333
940	31.37	146.57	56.14	15.58	16.6667	5
941	31.4	147.07	56.29	37.17	41.3333	3
942	31.43	148.31	56.38	4.61	0	5.33333
943	31.47	148.31	56.54	11.8	-13	1.33333
944	31.5	147.92	56.58	10.35	-11.6667	-0.333333
945	31.53	147.57	56.57	10.15	6.66667	9.33333
946	31.57	147.77	56.85	8.34	-9	2.33333
947	31.6	147.5	56.92	5.92	-4	5.33333
948	31.63	147.38	57.08	16.62	-15.3333	-10.3333
949	31.67	146.92	56.77	5.16	-5	2.66667
950	31.7	146.77	56.85	13.44	-13	7.66667
951	31.73	146.38	57.08	0	0	0
952	31.77	146.38	57.08	9.03	-10	0
953	31.8	146.08	57.08	22.62	21.6667	13
954	31.83	146.73	57.47	30.91	32	12.6667
955	31.87	147.69	57.85	2.31	2.66667	0
956	31.9	147.77	57.85	5.96	-6.33333	2.33333
957	31.93	147.58	57.92	2.5	-2.66667	0
958	31.97	147.5	57.92	14.44	-4	15.3333
959	32	147.38	58.38	2.31	-2.33333	0
960	32.03	147.31	58.38	17.41	-19.3333	-0.666667
961	32.07	146.73	58.36	1.22	-1.33333	0.666667
962	32.1	146.69	58.38	9.22	-10.3333	0
963	32.13	146.38	58.38	4.89	4	4
964	32.17	146.5	58.5	19.02	19.3333	8.33333
965	32.2	147.08	58.75	26.9	28	11
966	32.23	147.92	59.08	7.06	5.33333	5.66667
967	32.27	148.08	59.25	10.04	-8.66667	6.66667
968	32.3	147.82	59.45	2.72	0	-3
969	32.33	147.82	59.36	6.81	6	4.66667
970	32.37	148	59.5	9	-7.66667	6.33333
971	32.4	147.77	59.69	8.2	-9	-1.66667
972	32.43	147.5	59.64	2.14	0	2.33333
973	32.47	147.5	59.71	13.54	-14.3333	5
974	32.5	147.07	59.86	11.37	-12.6667	-0.333333
975	32.53	146.69	59.85	8.45	8	5
976	32.57	146.93	60	17.88	15	12.6667
977	32.6	147.38	60.38	22.58	23.3333	9.66667
978	32.63	148.08	60.67	12.51	14	-1
979	32.67	148.5	60.64	0	0	0
980	32.7	148.5	60.64	17.26	-16.6667	9.66667
981	32.73	148	60.93	5.75	4.33333	4.66667
982	32.77	148.13	61.07	0	0	0
983	32.8	148.13	61.07	21.72	-21	-12
984	32.83	147.5	60.71	8.56	0	9.66667
985	32.87	147.5	61	7.38	-6.33333	5
986	32.9	147.31	61.15	14.02	-15.3333	2.66667
987	32.93	146.85	61.23	14.58	-15.6667	5
988	32.97	146.38	61.38	2.31	-2.33333	0
989	33	146.31	61.38	2.31	-2.66667	0
990	33.03	146.23	61.38	25.36	-28.3333	0
991	33.07	145.38	61.38	2.31	-2.33333	0
992	33.1	145.31	61.38	0	0	0
993	33.13	145.31	61.38	15.46	-15.3333	8
994	33.17	144.85	61.62	2.31	-2.66667	0
995	33.2	144.77	61.62	27.76	30.6667	2.33333
996	33.23	145.69	61.69	24.94	23	15.3333
997	33.27	146.38	62.15	2.31	-2.33333	0
998	33.3	146.31	62.15	10.31	-10.3333	-5
999	33.33	146	62	18.01	-11	16.6667
1000	33.37	145.67	62.5	0.71	-1	0
1001	33.4	145.64	62.5	8.48	-8.66667	-4
1002	33.43	145.38	62.38	12.03	-12.6667	4
1003	33.47	145	62.5	9.85	-10.3333	-4
1004	33.5	144.69	62.38	5.01	-4	4
1005	33.53	144.57	62.5	7.99	-8.66667	-1.33333
1006	33.57	144.31	62.46	9.29	-10.3333	1.33333
1007	33.6	144	62.5	10.63	-7.66667	9
1008	33.63	143.77	62.77	2.31	2.66667	0
1009	33.67	143.85	62.77	23.53	-25.6667	-6.33333
1010	33.7	143.08	62.58	9.03	-7.66667	6.33333
1011	33.74	142.85	62.77	10.55	-11.6667	2
1012	33.77	142.5	62.83	0	0	0
1013	33.8	142.5	62.83	19.78	-21.6667	3
1014	33.84	141.85	62.92	4.61	-5.33333	0
1015	33.87	141.69	62.92	26.11	27	11
1016	33.9	142.5	63.25	25.02	27	7
1017	33.94	143.31	63.46	3.26	-2.66667	2.66667
1018	33.97	143.23	63.54	11.75	-12.6667	2.66667
1019	34	142.85	63.62	5.15	-2.66667	5
1020	34.04	142.77	63.77	5.89	-6.33333	2
1021	34.07	142.58	63.83	3.53	-2.66667	3
1022	34.1	142.5	63.92	8.07	-9	0
1023	34.14	142.23	63.92	8.22	-7.66667	5
1024	34.17	142	64.07	7.24	-7.66667	-2.33333
1025	34.2	141.77	64	14.76	-13	10.3333
1026	34.24	141.38	64.31	30.32	33.3333	5
1027	34.27	142.38	64.46	21.93	23	8.33333
1028	34.3	143.07	64.71	8.57	0.333333	9.66667
1029	34.34	143.08	65	0.36	-0.333333	0
1030	34.37	143.07	65	7.13	-7.33333	2.66667
1031	34.4	142.85	65.08	3.26	-2.66667	2.33333
1032	34.44	142.77	65.15	8.57	-9	3.33333
1033	34.47	142.5	65.25	5.31	-4	4.33333
1034	34.5	142.38	65.38	2.31	0	2.66667
1035	34.54	142.38	65.46	18.59	-20.3333	-2.66667
1036	34.57	141.77	65.38	6.86	-6.66667	4
1037	34.6	141.57	65.5	8.63	-8.66667	-4
1038	34.64	141.31	65.38	8.03	6.33333	6.33333
1039	34.67	141.5	65.57	21.94	-24.3333	1.66667
1040	34.7	140.77	65.62	0	0	0
1041	34.74	140.77	65.62	3.26	-2.66667	2.33333
1042	34.77	140.69	65.69	18.96	-20.6667	-4
1043	34.8	140.07	65.57	10.82	-10	6.66667
1044	34.84	139.77	65.77	0	0	0
1045	34.87	139.77	65.77	23.84	24.3333	10.3333
1046	34.9	140.5	66.08	15.79	16.6667	5.66667
1047	34.94	141	66.25	6.43	-6	3.66667
1048	34.97	140.82	66.36	3.82	-4.33333	0.666667
1049	35	140.69	66.38	4.76	-3.66667	4
1050	35.04	140.58	66.5	2.17	-0.333333	2.33333
1051	35.07	140.57	66.57	12.32	-13.3333	-2.33333
1052	35.1	140.17	66.5	5.58	-5.66667	2.66667
1053	35.14	140	66.58	7.65	-7.66667	3.66667
1054	35.17	139.77	66.69	5.15	-2.66667	5.33333
1055	35.2	139.69	66.85	6.14	-6.33333	2.33333
1056	35.24	139.5	66.92	7.42	-7.66667	-3.33333
1057	35.27	139.27	66.82	27.52	27	14.3333
1058	35.3	140.08	67.25	26.07	28	8.33333
1059	35.34	140.92	67.5	2.5	2.66667	0
1060	35.37	141	67.5	9	-7.66667	6.33333
1061	35.4	140.77	67.69	4.61	0	5.33333
1062	35.44	140.77	67.85	5.96	-6.33333	2.33333
1063	35.47	140.58	67.92	3.53	-2.66667	2.66667
1064	35.5	140.5	68	5.76	-4	5
1065	35.54	140.38	68.15	24.02	-26.6667	0.666667
1066	35.57	139.58	68.17	2.5	0	-3
1067	35.6	139.58	68.08	5.58	-2.66667	5.66667
1068	35.64	139.5	68.25	3.87	-4	2
1069	35.67	139.38	68.31	9.06	-10	0.666667
1070	35.7	139.08	68.33	18.18	-19.3333	-5.33333
1071	35.74	138.5	68.17	2.5	0	2.66667
1072	35.77	138.5	68.25	7.03	-6.33333	4.33333
1073	35.8	138.31	68.38	14.68	-16.3333	-0.666667
1074	35.84	137.82	68.36	2.72	-3	0
1075	35.87	137.73	68.36	34.41	34.6667	16.3333
1076	35.9	138.77	68.85	21.75	20.3333	12.6667
1077	35.94	139.38	69.23	0	0	0
1078	35.97	139.38	69.23	9.05	-10	0.666667
1079	36	139.08	69.25	8.65	-8.66667	3.66667
1080	36.04	138.82	69.36	1.6	-1.66667	0.666667
1081	36.07	138.77	69.38	6.92	0	8
1082	36.1	138.77	69.62	12.41	-13	-5.33333
1083	36.14	138.38	69.46	11.58	-12.6667	1.33333
1084	36.17	138	69.5	9.85	-10.3333	-4
1085	36.2	137.69	69.38	6.67	-4	6.33333
1086	36.24	137.57	69.57	0	0	0
1087	36.27	137.57	69.57	31.2	24.6667	24.6667
1088	36.3	138.31	70.31	23.95	25.6667	6.33333
1089	36.34	139.08	70.5	9.1	10	-1.33333
1090	36.37	139.38	70.46	9.1	-10	1.33333
1091	36.4	139.08	70.5	3.53	-2.66667	2.66667
1092	36.44	139	70.58	9.13	-5	9
1093	36.47	138.85	70.85	2.31	-2.66667	0
1094	36.5	138.77	70.85	3.26	-2.66667	2.33333
1095	36.54	138.69	70.92	7.5	-6.33333	5.33333
1096	36.57	138.5	71.08	12.97	-14.3333	2
1097	36.6	138.07	71.14	11.37	-12.6667	0.333333
1098	36.64	137.69	71.15	5.78	-6.33333	0.666667
1099	36.67	137.5	71.17	31.59	33.3333	11
1100	36.7	138.5	71.5	21.93	24.3333	1.33333
1101	36.74	139.23	71.54	10.68	11.3333	3.33333
1102	36.77	139.57	71.64	9.59	-8.66667	-6
1103	36.8	139.31	71.46	5.15	-2.66667	5.33333
1104	36.84	139.23	71.62	7.08	-7.66667	1.66667
1105	36.87	139	71.67	10.34	7.66667	8.33333
1106	36.91	139.23	71.92	17.56	-18	7.66667
1107	36.94	138.69	72.15	5.78	-6.33333	0.666667
1108	36.97	138.5	72.17	8.5	-9	-3
1109	37.01	138.23	72.08	6.3	-5.33333	4.33333
1110	37.04	138.07	72.21	11.51	-12.6667	-2
1111	37.07	137.69	72.15	6.44	-6.33333	3.33333
1112	37.11	137.5	72.25	10.76	-12	1.33333
1113	37.14	137.14	72.29	4.79	-4.66667	-2.66667
1114	37.17	137	72.21	15.02	-16.6667	1.33333
1115	37.21	136.5	72.25	5.31	-4	4.33333
1116	37.24	136.38	72.38	2.31	-2.33333	0
1117	37.27	136.31	72.38	0	0	0
1118	37.31	136.31	72.38	42.07	46	8
1119	37.34	137.69	72.62	13.42	13	7
1120	37.37	138.08	72.83	11.87	-13	-2
1121	37.41	137.69	72.77	0	0	0
1122	37.44	137.69	72.77	0	0	0
1123	37.47	137.69	72.77	0	0	0
1124	37.51	137.69	72.77	7.26	-6.33333	5
1125	37.54	137.5	72.92	22.04	-24.3333	2.66667
1126	37.57	136.77	73	3.26	-2.66667	-2.66667
1127	37.61	136.69	72.92	6.21	-6.33333	2.66667
1128	37.64	136.5	73	7.73	-4	7.66667
1129	37.67	136.38	73.23	3.26	-2.33333	2.66667
1130	37.71	136.31	73.31	22.12	-24.3333	-4.66667
1131	37.74	135.58	73.17	7.3	-6.66667	4.66667
1132	37.77	135.38	73.31	2.31	-2.33333	0
1133	37.81	135.31	73.31	0	0	0
1134	37.84	135.31	73.31	24.27	-27	-2
1135	37.87	134.5	73.25	5.31	-4	4.33333
1136	37.91	134.38	73.38	0	0	0
1137	37.94	134.38	73.38	29.62	29.6667	14.6667
1138	37.97	135.27	73.82	18.28	18.3333	9
1139	38.01	135.82	74.09	5.45	0	6
1140	38.04	135.82	74.27	7.27	-8	2
1141	38.07	135.58	74.33	9.35	-10.3333	1
1142	38.11	135.27	74.36	0	0	0
1143	38.14	135.27	74.36	7.31	-3.33333	7.33333
1144	38.17	135.17	74.58	2.5	-3	0
1145	38.21	135.08	74.58	8.1	-8.66667	2
1146	38.24	134.82	74.64	9.67	-10.6667	-2
1147	38.27	134.5	74.58	8.14	-4.66667	8
1148	38.31	134.36	74.82	16.57	-18	-3
1149	38.34	133.82	74.73	2.72	0	-3
1150	38.37	133.82	74.64	6.09	-3	6
1151	38.41	133.73	74.82	13.89	-15.3333	-3
1152	38.44	133.27	74.73	17.23	-18	6
1153	38.47	132.73	74.91	0	0	0
1154	38.51	132.73	74.91	12.28	-7.66667	11.3333
1155	38.54	132.5	75.25	6.85	-7.66667	0.666667
1156	38.57	132.27	75.27	20.67	-23	-0.666667
1157	38.61	131.58	75.25	2.5	0	-2.66667
1158	38.64	131.58	75.17	9.32	-10.3333	0.333333
1159	38.67	131.27	75.18	24.9	24.3333	13.3333
1160	38.71	132	75.58	23.73	20	17.3333
1161	38.74	132.6	76.1	13.4	13.3333	6.66667
1162	38.77	133	76.3	6.73	-7.33333	1
1163	38.81	132.78	76.33	7.3	-6	5.66667
1164	38.84	132.6	76.5	17.98	-20	0
1165	38.87	132	76.5	4.91	-3	4.66667
1166	38.91	131.91	76.64	2.72	-3	0
1167	38.94	131.82	76.64	8.17	-7.33333	5.33333
1168	38.97	131.6	76.8	14.98	-16.6667	0
1169	39.01	131.1	76.8	4.24	-3.33333	3.33333
1170	39.04	131	76.9	0	0	0
1171	39.07	131	76.9	3	0	3.33333
1172	39.11	131	77	21.97	-24.3333	3
1173	39.14	130.27	77.09	8.62	-9	-3
1174	39.17	130	77	15.19	2.66667	16.6667
1175	39.21	130.08	77.5	14.48	-16	0
1176	39.24	129.6	77.5	9.9	-11	-1.66667
1177	39.27	129.27	77.45	20.21	-22.3333	1.66667
1178	39.31	128.6	77.5	0	0	0
1179	39.34	128.6	77.5	3	0	3.33333
1180	39.37	128.6	77.6	16.14	16.6667	6.66667
1181	39.41	129.1	77.8	25.78	16.6667	23.3333
1182	39.44	129.6	78.5	0	0	0
1183	39.47	129.6	78.5	9.42	-9	5.66667
1184	39.51	129.33	78.67	5.65	-4.33333	4.33333
1185	39.54	129.2	78.8	3	0	3.33333
1186	39.57	129.2	78.9	8.46	-0.666667	9.33333
1187	39.61	129.18	79.18	10.98	-6	10.6667
1188	39.64	129	79.5	8.32	-7.33333	-5.66667
1189	39.67	128.78	79.33	5.51	-2.66667	5.66667
1190	39.71	128.7	79.5	15.28	-16.6667	3.33333
1191	39.74	128.2	79.6	6.7	-6.66667	-3.33333
1192	39.77	128	79.5	12.36	-13.3333	3.33333
1193	39.81	127.6	79.6	4.24	-3.33333	3.33333
1194	39.84	127.5	79.7	12.36	-13.3333	3.33333
1195	39.87	127.1	79.8	8.72	-9.33333	-2.33333
1196	39.91	126.82	79.73	9.78	-10.6667	2.33333
1197	39.94	126.5	79.8	5.23	-4.66667	3.66667
1198	39.97	126.36	79.91	8.62	-3	9
1199	40.01	126.27	80.18	5.45	0	6
1200	40.04	126.27	80.36	25.42	24.3333	14.6667
1201	40.07	127	80.8	24.62	24.3333	12.6667
1202	40.11	127.73	81.18	18.96	-21	-2.66667
1203	40.14	127.1	81.1	11.82	5.66667	11.6667
1204	40.18	127.27	81.45	2.72	-3	0
1205	40.21	127.18	81.45	12.18	-12	6.33333
1206	40.24	126.82	81.64	5.45	0	6
1207	40.28	126.82	81.82	7.44	-7.33333	-4
1208	40.31	126.6	81.7	18.23	-20	3.33333
1209	40.34	126	81.8	5.99	0	6.66667
1210	40.38	126	82	3	0	3.33333
1211	40.41	126	82.1	15	-16.6667	1
1212	40.44	125.5	82.13	15.45	-16.6667	-4.33333
1213	40.48	125	82	8.99	0	10
1214	40.51	125	82.3	5.51	-6	-1
1215	40.54	124.82	82.27	16.35	-18.3333	0
1216	40.58	124.27	82.27	2.72	0	3
1217	40.61	124.27	82.36	13.89	-15	3
1218	40.64	123.82	82.45	11.7	6	11.6667
1219	40.68	124	82.8	32.28	33.3333	13.3333
1220	40.71	125	83.2	14.98	13.3333	10
1221	40.74	125.4	83.5	0	0	0
1222	40.78	125.4	83.5	7.71	-7.33333	-4.66667
1223	40.81	125.18	83.36	9.16	1.33333	10.3333
1224	40.84	125.22	83.67	7.77	-7.33333	4.33333
1225	40.88	125	83.8	5.99	0	6.66667
1226	40.91	125	84	0	0	0
1227	40.94	125	84	3	0	3.33333
1228	40.98	125	84.1	15.64	-16.6667	5
1229	41.01	124.5	84.25	15.06	-16.6667	-1.66667
1230	41.04	124	84.2	0	0	0
1231	41.08	124	84.2	9.33	2.66667	10
1232	41.11	124.08	84.5	31.29	30.6667	16.6667
1233	41.14	125	85	19.26	21.3333	3
1234	41.18	125.64	85.09	4.09	-4.66667	-0.333333
1235	41.21	125.5	85.08	15.39	-16.6667	4
1236	41.24	125	85.2	7.77	7.33333	4.33333
1237	41.28	125.22	85.33	8.79	-4	9
1238	41.31	125.1	85.6	3.04	-3.33333	-0.666667
1239	41.34	125	85.58	8.25	-9	-1
1240	41.38	124.73	85.55	7	-7.66667	1.66667
1241	41.41	124.5	85.6	7.81	-7.66667	4.33333
1242	41.44	124.27	85.73	0	0	0
1243	41.48	124.27	85.73	12.66	7.66667	11.6667
1244	41.51	124.5	86.08	29.72	30	14
1245	41.54	125.4	86.5	24.4	26	7.66667
1246	41.58	126.18	86.73	6.95	-6	-5
1247	41.61	126	86.58	2.5	-2.66667	0
1248	41.64	125.92	86.58	7.16	-4.66667	6.66667
1249	41.68	125.78	86.78	11.73	7.33333	10.6667
1250	41.71	126	87.1	21.8	-24.3333	-0.333333
1251	41.74	125.27	87.09	8.62	-9	-3
1252	41.78	125	87	3	0	3.33333
1253	41.81	125	87.1	5.98	-6	2.66667
1254	41.84	124.82	87.18	9.98	-10.6667	-3.33333
1255	41.88	124.5	87.08	0	0	0
1256	41.91	124.5	87.08	21.21	-22.6667	6.33333
1257	41.94	123.82	87.27	17.44	12	15.3333
1258	41.98	124.18	87.73	15.89	-15	-9.33333
1259	42.01	123.73	87.45	8.09	-7.66667	5
1260	42.04	123.5	87.6	19.19	16.6667	13.3333
1261	42.08	124	88	18.18	19.3333	5.66667
1262	42.11	124.58	88.17	12.53	14	1
1263	42.14	125	88.2	7.33	-6	5.33333
1264	42.18	124.82	88.36	7.71	-7.33333	4.66667
1265	42.21	124.6	88.5	7.81	4.33333	7.66667
1266	42.24	124.73	88.73	0	0	0
1267	42.28	124.73	88.73	27.38	-30.3333	-3
1268	42.31	123.82	88.64	0	0	0
1269	42.34	123.82	88.64	5.45	0	6
1270	42.38	123.82	88.82	6.09	-3	6
1271	42.41	123.73	89	14.67	-15.3333	-6
1272	42.44	123.27	88.82	11.75	-9	9.33333
1273	42.48	123	89.1	8.53	-9	2.66667
1274	42.51	122.73	89.18	14.67	-15.3333	6
1275	42.54	122.27	89.36	2.72	0	-3
1276	42.58	122.27	89.27	20.74	-23	2
1277	42.61	121.58	89.33	7.92	8	4
1278	42.64	121.82	89.45	16.57	-18.3333	-3
1279	42.68	121.27	89.36	11.23	3	12.3333
1280	42.71	121.36	89.73	22.1	21.3333	12.3333
1281	42.74	122	90.1	30.9	27.3333	21
1282	42.78	122.82	90.73	0	0	0
1283	42.81	122.82	90.73	14.61	-16.3333	1.66667
1284	42.84	122.33	90.78	7.89	-7.66667	4
1285	42.88	122.1	90.9	6.7	-3.33333	6.66667
1286	42.91	122	91.1	3	0	3.33333
1287	42.94	122	91.2	13.4	-13.3333	-6.66667
1288	42.98	121.6	91	14.66	-11	12
1289	43.01	121.27	91.36	2.72	-3	0
1290	43.04	121.18	91.36	6.81	-6	4.66667
1291	43.08	121	91.5	6.81	-6	4.66667
1292	43.11	120.82	91.64	10.37	-10.6667	-4.66667
1293	43.14	120.5	91.5	7.94	-7.66667	-4.66667
1294	43.18	120.27	91.36	15.89	-15	9.33333
1295	43.21	119.82	91.64	2.72	-3	0
1296	43.24	119.73	91.64	5.45	0	6
1297	43.28	119.73	91.82	13.62	-15.3333	0
1298	43.31	119.27	91.82	14.67	-15	-6
1299	43.35	118.82	91.64	28.05	15	27
1300	43.38	119.27	92.45	24.13	24.3333	11.6667
1301	43.41	120	92.8	25.43	20	20
1302	43.45	120.6	93.4	11.79	-11	-7.33333
1303	43.48	120.27	93.18	8.19	-9	0.666667
1304	43.51	120	93.2	8.99	0	10
1305	43.55	120	93.5	8.72	-6	7.66667
1306	43.58	119.82	93.73	0	0	0
1307	43.61	119.82	93.73	14.64	-16.3333	-2
1308	43.65	119.33	93.67	10.76	-11	4.33333
1309	43.68	119	93.8	8.99	0	10
1310	43.71	119	94.1	0	0	0
1311	43.75	119	94.1	19.07	-21.3333	-0.333333
1312	43.78	118.36	94.09	11.66	8	10.3333
1313	43.81	118.6	94.4	40.7	40.6667	20
1314	43.85	119.82	95	13.89	15	3
1315	43.88	120.27	95.09	8.62	-9	-3
1316	43.91	120	95	8.99	0	10
1317	43.95	120	95.3	13.4	-13.3333	6.66667
1318	43.98	119.6	95.5	3	0	3.33333
1319	44.01	119.6	95.6	5.39	4.33333	4.33333
1320	44.05	119.73	95.73	6.86	-7.66667	-1
1321	44.08	119.5	95.7	7.48	-4.66667	7
1322	44.11	119.36	95.91	11.23	-12	3
1323	44.15	119	96	3	0	3.33333
1324	44.18	119	96.1	24.34	26	7.66667
1325	44.21	119.78	96.33	23.07	24	9
1326	44.25	120.5	96.6	13.79	7.66667	13.3333
1327	44.28	120.73	97	21.8	-24.3333	0
1328	44.31	120	97	5.99	0	6.66667
1329	44.35	120	97.2	9.9	7.33333	8
1330	44.38	120.22	97.44	13.73	-14.6667	-3.66667
1331	44.41	119.78	97.33	1.51	1.33333	1
1332	44.45	119.82	97.36	9.6	-10.6667	1.33333
1333	44.48	119.5	97.4	3	0	3.33333
1334	44.51	119.5	97.5	3	0	3.33333
1335	44.55	119.5	97.6	27.14	-30	-3.33333
1336	44.58	118.6	97.5	3	0	3.33333
1337	44.61	118.6	97.6	3	-3.33333	0
1338	44.65	118.5	97.6	13.79	-7.66667	13.3333
1339	44.68	118.27	98	8.17	-9	0
1340	44.71	118	98	0	0	0
1341	44.75	118	98	0	0	0
1342	44.78	118	98	23.41	20	16.6667
1343	44.81	118.6	98.5	22.3	22.3333	10.6667
1344	44.85	119.27	98.82	5.73	-5.66667	2.66667
1345	44.88	119.1	98.9	0	0	0
1346	44.91	119.1	98.9	9.48	-3.33333	10
1347	44.95	119	99.2	13.4	-13.3333	6.66667
1348	44.98	118.6	99.4	3	0	3.33333
1349	45.01	118.6	99.5	9.9	-11	-1.66667
1350	45.05	118.27	99.45	8.29	-9	1.66667
1351	45.08	118	99.5	11.99	-13.3333	0
1352	45.11	117.6	99.5	11.56	7.33333	10.6667
1353	45.15	117.82	99.82	2.72	0	-3
1354	45.18	117.82	99.73	30.91	26	22.3333
1355	45.21	118.6	100.4	21.19	16.6667	16.6667
1356	45.25	119.1	100.9	0	0	0
1357	45.28	119.1	100.9	8.45	8.66667	3.33333
1358	45.31	119.36	101	6.09	-3	6
1359	45.35	119.27	101.18	8.91	-9	4
1360	45.38	119	101.3	5.77	-6	2
1361	45.41	118.82	101.36	7.71	-7.33333	4.66667
1362	45.45	118.6	101.5	7.81	4.33333	7.66667
1363	45.48	118.73	101.73	0	0	0
1364	45.51	118.73	101.73	16.57	-18.3333	-3
1365	45.55	118.18	101.64	9.6	-6	8.66667
1366	45.58	118	101.9	23.18	-24.3333	-8.66667
1367	45.61	117.27	101.64	9.01	7.66667	6.33333
1368	45.65	117.5	101.83	7.18	-7.66667	2.66667
1369	45.68	117.27	101.91	10.91	-11.6667	-2.66667
1370	45.71	116.92	101.83	11.17	-11.3333	5.66667
1371	45.75	116.58	102	9.31	-10.3333	0
1372	45.78	116.27	102	19.65	18.3333	12
1373	45.81	116.82	102.36	29.34	30.3333	12.3333
1374	45.85	117.73	102.73	6.09	3	6
1375	45.88	117.82	102.91	6.09	-3	-6
1376	45.91	117.73	102.73	5.45	0	6
1377	45.95	117.73	102.91	15.89	-9.33333	15
1378	45.98	117.45	103.36	5.45	-6	0
1379	46.01	117.27	103.36	3.85	-3	3
1380	46.05	117.18	103.45	17.49	-19.3333	1.66667
1381	46.08	116.6	103.5	10.63	-11	-4.66667
1382	46.11	116.27	103.36	7.31	-3.33333	7.33333
1383	46.15	116.17	103.58	0	0	0
1384	46.18	116.17	103.58	10.56	-11.6667	2
1385	46.21	115.82	103.64	39.24	39.3333	18.6667
1386	46.25	117	104.2	9.53	9	5.33333
1387	46.28	117.27	104.36	7.94	7.66667	4.66667
1388	46.31	117.5	104.5	6.95	-7.66667	-1.66667
1389	46.35	117.27	104.45	10.52	-6.33333	10
1390	46.38	117.08	104.75	7.9	-2.66667	8.33333
1391	46.41	117	105	7.9	-8.33333	2.66667
1392	46.45	116.75	105.08	8.65	2.33333	9.33333
1393	46.48	116.82	105.36	9.58	-10.6667	-1
1394	46.51	116.5	105.33	15.51	-16.6667	-4.33333
1395	46.55	116	105.2	0	0	0
1396	46.58	116	105.2	11.18	-9	8.33333
1397	46.62	115.73	105.45	7.72	-7.66667	-4
1398	46.65	115.5	105.33	12.73	-14	3
1399	46.68	115.08	105.42	8.1	-8.66667	-2
1400	46.72	114.82	105.36	3.85	-3	3
1401	46.75	114.73	105.45	13.89	-15.3333	3.33333
1402	46.78	114.27	105.55	6.91	7.66667	1
1403	46.82	114.5	105.58	31.03	25.6667	23
1404	46.85	115.27	106.27	21.81	24.3333	1
1405	46.88	116	106.3	7.15	6	5
1406	46.92	116.18	106.45	0	0	0
1407	46.95	116.18	106.45	12.18	-12	6.33333
1408	46.98	115.82	106.64	5.45	0	6
1409	47.02	115.82	106.82	24.77	-27.3333	-4
1410	47.05	115	106.7	0	0	0
1411	47.08	115	106.7	14.98	0	16.6667
1412	47.12	115	107.2	12.53	-14	-1
1413	47.15	114.58	107.17	3.53	-2.66667	2.66667
1414	47.18	114.5	107.25	6.85	-7.66667	0.666667
1415	47.22	114.27	107.27	3.85	-3	3
1416	47.25	114.18	107.36	32.92	33.3333	15.3333
1417	47.28	115.18	107.82	27.06	27.3333	12.6667
1418	47.32	116	108.2	5.87	-6	2.33333
1419	47.35	115.82	108.27	9.44	-7.33333	7.66667
1420	47.38	115.6	108.5	0	0	0
1421	47.42	115.6	108.5	4.24	-3.33333	3.33333
1422	47.45	115.5	108.6	20.5	-22.6667	-1.66667
1423	47.48	114.82	108.55	0	0	0
1424	47.52	114.82	108.55	6.09	-3	6
1425	47.55	114.73	108.73	2.72	0	3
1426	47.58	114.73	108.82	2.72	0	3
1427	47.62	114.73	108.91	29.15	25.6667	19.6667
1428	47.65	115.5	109.5	17.47	16.6667	10
1429	47.68	116	109.8	8.46	9	-2.33333
1430	47.72	116.27	109.73	8.46	-9	2.33333
1431	47.75	116	109.8	8.99	0	10
1432	47.78	116	110.1	0	0	0
1433	47.82	116	110.1	9.6	-6	8.66667
1434	47.85	115.82	110.36	11.21	-10.6667	-6.33333
1435	47.88	115.5	110.17	9.01	-7.66667	6.33333
1436	47.92	115.27	110.36	8.39	-9	-2
1437	47.95	115	110.3	9.39	-9	5
1438	47.98	114.73	110.45	2.72	0	-3
1439	48.02	114.73	110.36	19.36	-21.6667	2
1440	48.05	114.08	110.42	8.03	-8.66667	1
1441	48.08	113.82	110.45	8.37	6	7.33333
1442	48.12	114	110.67	21.87	24.3333	2
1443	48.15	114.73	110.73	27.96	25.6667	17.3333
1444	48.18	115.5	111.25	1.29	-1.33333	-0.666667
1445	48.22	115.46	111.23	3.28	1.33333	3.33333
1446	48.25	115.5	111.33	6.87	-7.66667	1
1447	48.28	115.27	111.36	0	0	0
1448	48.32	115.27	111.36	5.18	-3.33333	4.66667
1449	48.35	115.17	111.5	10.53	-11.6667	-1.66667
1450	48.38	114.82	111.45	9.63	-10.6667	1.66667
1451	48.42	114.5	111.5	7.9	2.66667	8.33333
1452	48.45	114.58	111.75	15.79	-16.6667	-5.66667
1453	48.48	114.08	111.58	3.53	-2.66667	3
1454	48.52	114	111.67	5.54	-5	3.33333
1455	48.55	113.85	111.77	17.25	-19.3333	1.66667
1456	48.58	113.27	111.82	0	0	0
1457	48.62	113.27	111.82	13.16	-14	3.33333
1458	48.65	112.85	111.92	9.23	-9	5.33333
1459	48.68	112.58	112.08	9.64	-10.3333	-2.66667
1460	48.72	112.27	112	7.56	-6.33333	5.66667
1461	48.75	112.08	112.17	3.53	-2.66667	2.66667
1462	48.78	112	112.25	6.43	-6	3.66667
1463	48.82	111.82	112.36	27.38	30.3333	3
1464	48.85	112.73	112.45	17.23	18	6.33333
1465	48.88	113.27	112.64	3.55	-3.33333	-2
1466	48.92	113.17	112.58	8.19	-5.66667	7.33333
1467	48.95	113	112.8	3	0	3.33333
1468	48.98	113	112.9	8.18	-9	0.333333
1469	49.02	112.73	112.91	6.77	-5	5.66667
1470	49.05	112.58	113.08	17.49	-19.3333	0.666667
1471	49.08	112	113.1	8.36	-3	8.66667
1472	49.12	111.91	113.36	11.41	-11	-6.33333
1473	49.15	111.58	113.17	5.58	-5.33333	2.66667
1474	49.18	111.42	113.25	12.58	-14	-1.66667
1475	49.22	111	113.2	7.33	-6	5.33333
1476	49.25	110.82	113.36	2.72	-3	0
1477	49.28	110.73	113.36	11.43	11.6667	4.66667
1478	49.32	111.08	113.5	36.17	36.6667	16.6667
1479	49.35	112.18	114	2.72	3	0
1480	49.38	112.27	114	3.85	-3	3
1481	49.42	112.18	114.09	18.56	-20	5.33333
1482	49.45	111.58	114.25	2.5	-2.66667	0
1483	49.48	111.5	114.25	0	0	0
1484	49.52	111.5	114.25	11.17	-11	5.66667
1485	49.55	111.17	114.42	10.56	-11.6667	-2
1486	49.58	110.82	114.36	2.72	-3	0
1487	49.62	110.73	114.36	14.67	-15.3333	6.33333
1488	49.65	110.27	114.55	5.84	-6.33333	-1.66667
1489	49.68	110.08	114.5	3.53	-2.66667	2.66667
1490	49.72	110	114.58	0	0	0
1491	49.75	110	114.58	21.48	19.3333	14
1492	49.79	110.58	115	30.38	33.3333	5.66667
1493	49.82	111.58	115.17	0	0	0
1494	49.85	111.58	115.17	7.3	-6.66667	4.66667
1495	49.89	111.38	115.31	0	0	0
1496	49.92	111.38	115.31	10.71	-10	6.33333
1497	49.95	111.08	115.5	2.5	-2.66667	0
1498	49.99	111	115.5	2.5	-2.66667	0
1499	50.02	110.92	115.5	10.3	-11.3333	2.66667
1500	50.05	110.58	115.58	15.19	-16.6667	-2.66667
1501	50.09	110.08	115.5	0	0	0
1502	50.12	110.08	115.5	6.99	6.33333	4.66667
1503	50.15	110.27	115.64	17.44	15.3333	12
1504	50.19	110.73	116	23.69	25.6667	5.66667
1505	50.22	111.5	116.17	0	0	0
1506	50.25	111.5	116.17	15.02	-16.6667	1
1507	50.29	111	116.2	0	0	0
1508	50.32	111	116.2	3	0	3.33333
1509	50.35	111	116.3	7.15	-6	5
1510	50.39	110.82	116.45	9.63	-10.6667	1.66667
1511	50.42	110.5	116.5	7.94	-7.66667	-4.66667
1512	50.45	110.27	116.36	10.9	-12	0
1513	50.49	109.91	116.36	7.13	3	7.33333
1514	50.52	110	116.58	35.21	33.3333	20.6667
1515	50.55	111	117.2	30.12	33.3333	-3.33333
1516	50.59	112	117.1	10.95	-11	5
1517	50.62	111.67	117.25	4.99	-5.66667	0
1518	50.65	111.5	117.25	6.85	-7.66667	0.666667
1519	50.69	111.27	117.27	7.13	-6.33333	5
1520	50.72	111.08	117.42	8.03	-8.66667	1
1521	50.75	110.82	117.45	0	0	0
1522	50.79	110.82	117.45	2.72	-3	0
1523	50.82	110.73	117.45	2.72	0	3.33333
1524	50.85	110.73	117.55	15.89	15	9
1525	50.89	111.18	117.82	25.93	27.3333	9.33333
1526	50.92	112	118.1	3	0	3.33333
1527	50.95	112	118.2	5.87	-6	2.33333
1528	50.99	111.82	118.27	13.89	-15.3333	-3
1529	51.02	111.36	118.18	17.44	12.3333	15.3333
1530	51.05	111.73	118.64	9.87	-11	-1.33333
1531	51.09	111.4	118.6	12	-13.3333	-0.666667
1532	51.12	111	118.58	12.24	-13.3333	-2.66667
1533	51.15	110.6	118.5	11.56	7.33333	10.6667
1534	51.19	110.82	118.82	5.98	6	2.66667
1535	51.22	111	118.9	22.57	22.3333	11.6667
1536	51.25	111.67	119.25	18.48	20	3.66667
1537	51.29	112.27	119.36	0	0	0
1538	51.32	112.27	119.36	13.89	-15	3
1539	51.35	111.82	119.45	6.68	-7.33333	1.66667
1540	51.39	111.6	119.5	11.56	7.33333	10.6667
1541	51.42	111.82	119.82	9.55	-10.6667	-0.666667
1542	51.45	111.5	119.8	20.55	-22.6667	-2.33333
1543	51.49	110.82	119.73	12.43	6	12.3333
1544	51.52	111	120.1	9.98	-9	-6.33333
1545	51.55	110.73	119.91	12.18	-12.3333	6
1546	51.59	110.36	120.09	9.82	-6	9
1547	51.62	110.18	120.36	9.6	-6	-8.66667
1548	51.65	110	120.1	15.12	-16.6667	2.33333
1549	51.69	109.5	120.17	11.21	10.6667	6.33333
1550	51.72	109.82	120.36	27.24	30.3333	0
1551	51.75	110.73	120.36	12.54	11.6667	7.33333
1552	51.79	111.08	120.58	2.5	-2.66667	0
1553	51.82	111	120.58	4.99	0	5.66667
1554	51.85	111	120.75	7.49	0	8.33333
1555	51.89	111	121	16.57	-18.3333	-3
1556	51.92	110.45	120.91	8.17	-9	0
1557	51.95	110.18	120.91	0	0	0
1558	51.99	110.18	120.91	16.3	-17	5.66667
1559	52.02	109.67	121.08	3.53	-3	3
1560	52.05	109.58	121.17	4.99	-5.33333	0
1561	52.09	109.42	121.17	10.3	-11.3333	2.66667
1562	52.12	109.08	121.25	11.2	-11.6667	3.66667
1563	52.15	108.73	121.36	7.62	-7.66667	-3.66667
1564	52.19	108.5	121.25	10.13	10.6667	3.66667
1565	52.22	108.82	121.36	22.78	22.6667	11.3333
1566	52.25	109.5	121.7	21.37	22.6667	7
1567	52.29	110.18	121.91	5.46	-6	-0.333333
1568	52.32	110	121.9	10.43	-11	3.33333
1569	52.35	109.67	122	2.5	-3	0
1570	52.39	109.58	122	10.79	-10.3333	6
1571	52.42	109.27	122.18	8.19	-9	0.666667
1572	52.45	109	122.2	5.61	-3	5.33333
1573	52.49	108.91	122.36	12.72	-13.6667	-3.66667
1574	52.52	108.5	122.25	2.5	0	-2.66667
1575	52.55	108.5	122.17	9.99	0	11
1576	52.59	108.5	122.5	24.97	22.3333	16.6667
1577	52.62	109.17	123	25.15	27.6667	3.33333
1578	52.65	110	123.1	10.95	-11	5
1579	52.69	109.67	123.25	2.5	-3	0
1580	52.72	109.58	123.25	9.91	-10.3333	3.66667
1581	52.75	109.27	123.36	2.72	-3	0
1582	52.79	109.18	123.36	8.17	-9	0
1583	52.82	108.91	123.36	2.72	-3	0
1584	52.85	108.82	123.36	3.85	-3	3
1585	52.89	108.73	123.45	9.04	9	4.33333
1586	52.92	109	123.58	36.11	39.3333	8
1587	52.96	110.18	123.82	14.14	10.6667	11.6667
1588	52.99	110.5	124.17	0	0	0
1589	53.02	110.5	124.17	15.02	-16.6667	1
1590	53.06	110	124.2	7.33	6	5.33333
1591	53.09	110.18	124.36	10.9	-12	0
1592	53.12	109.82	124.36	2.72	-3	0
1593	53.16	109.73	124.36	6.87	-7.66667	-1
1594	53.19	109.5	124.33	6.87	-7.66667	1
1595	53.22	109.27	124.36	9.14	-9	4.66667
1596	53.26	109	124.5	2.5	-2.66667	0
1597	53.29	108.92	124.5	5.84	-6.33333	-1.66667
1598	53.32	108.73	124.45	8.52	6.33333	7.33333
1599	53.36	108.92	124.67	23.02	19.3333	16.6667
1600	53.39	109.5	125.17	14.98	16.6667	0
1601	53.42	110	125.17	2.5	0	2.66667
1602	53.46	110	125.25	14.98	-16.6667	0
1603	53.49	109.5	125.25	0	0	0
1604	53.52	109.5	125.25	7.03	6.33333	4.33333
1605	53.56	109.69	125.38	15.31	-17	-0.666667
1606	53.59	109.18	125.36	5.04	-3.33333	4.66667
1607	53.62	109.08	125.5	0	0	0
1608	53.66	109.08	125.5	5.58	-5.33333	2.66667
1609	53.69	108.92	125.58	11.17	-11.3333	5.66667
1610	53.72	108.58	125.75	16.75	-16.6667	-8.33333
1611	53.76	108.08	125.5	5.58	-5.33333	2.66667
1612	53.79	107.92	125.58	5.49	-5	3.66667
1613	53.82	107.77	125.69	17.64	-19.6667	1.33333
1614	53.86	107.18	125.73	9.04	-8.66667	-5
1615	53.89	106.92	125.58	20.13	19.3333	11.3333
1616	53.92	107.5	125.92	25.97	27	10.3333
1617	53.96	108.31	126.23	13.19	14	4.33333
1618	53.99	108.73	126.36	12.69	-14	-1.66667
1619	54.02	108.31	126.31	1.98	-1.33333	1.66667
1620	54.06	108.27	126.36	5.75	-6.33333	-1
1621	54.09	108.08	126.33	11.27	-11.6667	4
1622	54.12	107.73	126.45	0	0	0
1623	54.16	107.73	126.45	12.18	-12.3333	6.33333
1624	54.19	107.36	126.64	9.34	-9.33333	-4.66667
1625	54.22	107.08	126.5	7.06	-5.33333	5.66667
1626	54.26	106.92	126.67	10.82	11.6667	2
1627	54.29	107.27	126.73	23.28	24.3333	9
1628	54.32	108	127	21.25	23	5
1629	54.36	108.69	127.15	6.44	-6.33333	3.33333
1630	54.39	108.5	127.25	0	0	0
1631	54.42	108.5	127.25	3.87	-4	2
1632	54.46	108.38	127.31	6.58	-7	0.666667
1633	54.49	108.17	127.33	13.2	-14.6667	1
1634	54.52	107.73	127.36	0	0	0
1635	54.56	107.73	127.36	0	0	0
1636	54.59	107.73	127.36	19.32	-21.6667	-1
1637	54.62	107.08	127.33	8	-8.66667	1
1638	54.66	106.82	127.36	3.85	-3	3
1639	54.69	106.73	127.45	6.91	-7.66667	-1
1640	54.72	106.5	127.42	2.5	0	2.66667
1641	54.76	106.5	127.5	23.2	-25.6667	-1.66667
1642	54.79	105.73	127.45	5.79	-5	4.33333
1643	54.82	105.58	127.58	2.5	-2.66667	0
1644	54.86	105.5	127.58	27.47	-30.6667	0
1645	54.89	104.58	127.58	4.46	5	-1
1646	54.92	104.73	127.55	19.83	21	6
1647	54.96	105.36	127.73	19.08	21.3333	0.666667
1648	54.99	106	127.75	14.98	16.6667	0
1649	55.02	106.5	127.75	10.66	-10.6667	5.33333
1650	55.06	106.18	127.91	12.37	-13.6667	0.333333
1651	55.09	105.77	127.92	3.26	-2.66667	2.66667
1652	55.12	105.69	128	12.87	-14	-3
1653	55.16	105.27	127.91	2.72	0	3
1654	55.19	105.27	128	8.55	-9	2.66667
1655	55.22	105	128.08	15.19	-16.6667	3
1656	55.26	104.5	128.17	7.18	-7.66667	-2.66667
1657	55.29	104.27	128.09	7.18	7.66667	2.66667
1658	55.32	104.5	128.17	37.25	41	6.33333
1659	55.36	105.73	128.36	17.23	18	6.33333
1660	55.39	106.27	128.55	8.94	-9	4
1661	55.42	106	128.67	8.94	-9	-4
1662	55.46	105.73	128.55	5.64	-5	4
1663	55.49	105.58	128.67	0	0	0
1664	55.52	105.58	128.67	5.58	-2.66667	5.33333
1665	55.56	105.5	128.83	7.18	-7.66667	2.66667
1666	55.59	105.27	128.91	15.09	-16.6667	0.333333
1667	55.62	104.77	128.92	15.09	16.6667	-0.333333
1668	55.66	105.27	128.91	30.46	33.3333	6
1669	55.69	106.27	129.09	21.8	24.3333	-0.333333
1670	55.72	107	129.08	3.53	-2.66667	3
1671	55.76	106.92	129.17	0	0	0
1672	55.79	106.92	129.17	6.51	-6.33333	3.33333
1673	55.82	106.73	129.27	0	0	0
1674	55.86	106.73	129.27	7.05	-7.66667	2
1675	55.89	106.5	129.33	8.11	-9	-0.666667
1676	55.92	106.23	129.31	7.13	-7.66667	-2
1677	55.96	106	129.25	0	0	0
1678	55.99	106	129.25	39.23	43.6667	2
1679	56.02	107.31	129.31	20.82	23	-2
1680	56.06	108	129.25	0	0	0
1681	56.09	108	129.25	8.2	-9	0.666667
1682	56.12	107.73	129.27	6.1	-5	5
1683	56.16	107.58	129.42	2.5	-2.66667	0
1684	56.19	107.5	129.42	0	0	0
1685	56.23	107.5	129.42	0	0	0
1686	56.26	107.5	129.42	15.8	-16.6667	-5.66667
1687	56.29	107	129.25	15.8	16.6667	5.66667
1688	56.33	107.5	129.42	30.07	33.3333	2.66667
1689	56.36	108.5	129.5	15.8	16.6667	-5.66667
1690	56.39	109	129.33	8.37	-9	-2
1691	56.43	108.73	129.27	8.2	9	-0.666667
1692	56.46	109	129.25	8.2	-9	0.666667
1693	56.49	108.73	129.27	0	0	0
1694	56.53	108.73	129.27	8.06	-7.66667	5
1695	56.56	108.5	129.42	2.5	0	-3
1696	56.59	108.5	129.33	8.21	-9	1.66667
1697	56.63	108.23	129.38	15.1	-16.6667	-0.666667
1698	56.66	107.73	129.36	0	0	0
1699	56.69	107.73	129.36	30.09	33.3333	3
1700	56.73	108.73	129.45	23.19	25.6667	-1
1701	56.76	109.5	129.42	2.5	0	-3
1702	56.79	109.5	129.33	0	0	0
1703	56.83	109.5	129.33	2.5	0	3
1704	56.86	109.5	129.42	2.5	0	2.66667
1705	56.89	109.5	129.5	0	0	0
1706	56.93	109.5	129.5	6.95	-7.66667	-1.66667
1707	56.96	109.27	129.45	17.23	-18	-6
1708	56.99	108.73	129.27	7.05	-7.66667	2
1709	57.03	108.5	129.33	2.5	0	3
1710	57.06	108.5	129.42	2.5	0	2.66667
1711	57.09	108.5	129.5	8.78	-9	-4
1712	57.13	108.23	129.38	8.13	9	1.33333
1713	57.16	108.5	129.42	30.89	33.3333	8.33333
1714	57.19	109.5	129.67	15.19	16.6667	-3
1715	57.23	110	129.58	15.19	-16.6667	3
1716	57.26	109.5	129.67	0	0	0
1717	57.29	109.5	129.67	0	0	0
1718	57.33	109.5	129.67	7.49	0	8.33333
1719	57.36	109.5	129.92	0	0	0
1720	57.39	109.5	129.92	15.19	-16.6667	2.66667
1721	57.43	109	130	0	0	0
1722	57.46	109	130	2.5	-2.66667	0
1723	57.49	108.92	130	0	0	0
1724	57.53	108.92	130	12.49	-14	0
1725	57.56	108.5	130	7.34	-7.66667	-3
1726	57.59	108.27	129.91	8.62	-9	3
1727	57.63	108	130	0	0	0
1728	57.66	108	130	2.5	-2.66667	0
1729	57.69	107.92	130	12.49	-14	0
1730	57.73	107.5	130	6.21	-6.33333	2.66667
1731	57.76	107.31	130.08	7.11	-7.66667	-2.66667
1732	57.79	107.08	130	2.5	-2.66667	0
1733	57.83	107	130	2.5	0	2.66667
1734	57.86	107	130.08	8.18	-9	0.333333
1735	57.89	106.73	130.09	12.58	-14	-0.333333
1736	57.93	106.31	130.08	2.31	-2.66667	0
1737	57.96	106.23	130.08	6.92	-7.66667	0
1738	57.99	106	130.08	0	0	0
1739	58.03	106	130.08	8.18	-9	0.333333
1740	58.06	105.73	130.09	12.58	-14	-0.333333
1741	58.09	105.31	130.08	3.26	-2.66667	2.33333
1742	58.13	105.23	130.15	7.23	-7.66667	-2.33333
1743	58.16	105	130.08	0	0	0
1744	58.19	105	130.08	8.18	-9	0.333333
1745	58.23	104.73	130.09	12.58	-14	-0.333333
1746	58.26	104.31	130.08	4.61	0	5
1747	58.29	104.31	130.23	3.26	-2.66667	-2.66667
1748	58.33	104.23	130.15	0	0	0
1749	58.36	104.23	130.15	7.23	-7.66667	-2.33333
1750	58.39	104	130.08	0	0	0
1751	58.43	104	130.08	8.69	-9	3.33333
1752	58.46	103.73	130.18	7.11	-7.66667	2.33333
1753	58.49	103.5	130.25	7.75	-6.33333	-5.66667
1754	58.53	103.31	130.08	5.16	-2.66667	5
1755	58.56	103.23	130.23	8.63	9	3.33333
1756	58.59	103.5	130.33	16.75	-16.6667	-8.33333
1757	58.63	103	130.08	2.5	0	3
1758	58.66	103	130.17	8.19	-9	0.333333
1759	58.69	102.73	130.18	0	0	0
1760	58.73	102.73	130.18	2.72	0	3
1761	58.76	102.73	130.27	2.72	0	-3
1762	58.79	102.73	130.18	8.19	-7.66667	5
1763	58.83	102.5	130.33	0	0	0
1764	58.86	102.5	130.33	2.5	0	3
1765	58.89	102.5	130.42	0	0	0
1766	58.93	102.5	130.42	8.7	-9	-3.66667
1767	58.96	102.23	130.31	8.1	-7.66667	-4.66667
1768	58.99	102	130.17	0	0	0
1769	59.03	102	130.17	8.19	-9	0.333333
1770	59.06	101.73	130.18	0	0	0
1771	59.09	101.73	130.18	15.35	-16.6667	4.33333
1772	59.13	101.23	130.31	2.31	0	-2.66667
1773	59.16	101.23	130.23	6.94	-7.66667	0.666667
1774	59.19	101	130.25	0	0	0
1775	59.23	101	130.25	0	0	0
1776	59.26	101	130.25	15.19	16.6667	2.66667
1777	59.29	101.5	130.33	36.82	41	-2
1778	59.33	102.73	130.27	2.72	0	3
1779	59.36	102.73	130.36	9.01	-7.66667	-6.33333
1780	59.4	102.5	130.17	2.5	0	2.66667
1781	59.43	102.5	130.25	14.98	-16.6667	0
1782	59.46	102	130.25	2.5	0	2.66667
1783	59.5	102	130.33	0	0	0
1784	59.53	102	130.33	8.22	-9	1
1785	59.56	101.73	130.36	2.72	0	3
1786	59.6	101.73	130.45	13.89	-15.3333	-3
1787	59.63	101.27	130.36	5.89	-6.33333	2
1788	59.66	101.08	130.42	3.53	-2.66667	2.66667
1789	59.7	101	130.5	3.53	-2.66667	2.66667
1790	59.73	100.92	130.58	5.89	-6.33333	2
1791	59.76	100.73	130.64	7.94	-7.66667	-4.66667
1792	59.8	100.5	130.5	4.99	0	5.66667
1793	59.83	100.5	130.67	8.21	-9	-1.66667
1794	59.86	100.23	130.62	9.54	-10.3333	1.66667
1795	59.9	99.92	130.67	16.75	16.6667	8.33333
1796	59.93	100.42	130.92	8.85	2.66667	9.33333
1797	59.96	100.5	131.2	17.47	16.6667	10
1798	60	101	131.5	0	0	0
1799	60.03	101	131.5	11.99	-13.3333	0
1800	60.06	100.6	131.5	6.83	-5.33333	5.66667
1801	60.1	100.44	131.67	4.71	-3.66667	3.66667
1802	60.13	100.33	131.78	18.99	-21	0.666667
1803	60.16	99.7	131.8	8.64	-8.66667	-4.33333
1804	60.2	99.44	131.67	3.33	-3.66667	0
1805	60.23	99.33	131.67	7.27	-7.66667	-2.33333
1806	60.26	99.1	131.6	18.65	0.333333	20.6667
1807	60.3	99.11	132.22	14.89	7.33333	15
1808	60.33	99.33	132.67	15.86	4	17
1809	60.36	99.45	133.18	9.63	1.66667	10.6667
1810	60.4	99.5	133.5	7.06	-5.66667	5.66667
1811	60.43	99.33	133.67	8.05	-7.66667	4.33333
1812	60.46	99.1	133.8	6.7	-3.33333	6.66667
1813	60.5	99	134	11.24	-12.3333	0
1814	60.53	98.63	134	3.75	-4.33333	0
1815	60.56	98.5	134	13.42	-13	7.33333
1816	60.6	98.11	134.22	3.33	-3.66667	0
1817	60.63	98	134.22	4.71	-3.66667	3.66667
1818	60.66	97.89	134.33	16.65	-18.6667	0
1819	60.7	97.33	134.33	29.78	15	29.6667
1820	60.73	97.78	135.22	33.22	17.3333	32.6667
1821	60.76	98.3	136.2	14.02	1	15.6667
1822	60.8	98.33	136.67	14.34	-15.6667	1.33333
1823	60.83	97.86	136.71	15.41	-2.66667	17
1824	60.86	97.78	137.22	6.66	-7.33333	0
1825	60.9	97.56	137.22	13.73	-4	15
1826	60.93	97.44	137.67	14.23	-14.6667	-5.66667
1827	60.96	97	137.5	0	0	0
1828	61	97	137.5	11.17	-11	5.66667
1829	61.03	96.67	137.67	7.06	-5.66667	-5.66667
1830	61.06	96.5	137.5	9.71	-9.33333	5.66667
1831	61.1	96.22	137.67	12.01	-7.33333	11
1832	61.13	96	138	8.38	-8.33333	-4
1833	61.16	95.75	137.88	13.96	-14	-7
1834	61.2	95.33	137.67	10.07	1.66667	11
1835	61.23	95.38	138	22.79	-25	-4
1836	61.26	94.63	137.88	10.48	1.33333	11.3333
1837	61.3	94.67	138.22	11.54	-9	9.33333
1838	61.33	94.4	138.5	34.95	20	33.3333
1839	61.36	95	139.5	18.73	-12.3333	16.6667
1840	61.4	94.63	140	6.98	-2.33333	7.33333
1841	61.43	94.56	140.22	6.66	7.33333	0
1842	61.46	94.78	140.22	16.65	-11.3333	15
1843	61.5	94.44	140.67	13.73	-14.6667	3.66667
1844	61.53	94	140.78	7.3	-3.33333	7.33333
1845	61.56	93.9	141	7.6	-4	7.33333
1846	61.6	93.78	141.22	10.66	-9.33333	-7.33333
1847	61.63	93.5	141	12.71	-10	10
1848	61.66	93.2	141.3	13.86	-14	-6.33333
1849	61.7	92.78	141.11	9.42	-7.33333	7.33333
1850	61.73	92.56	141.33	10.7	-12	-1
1851	61.76	92.2	141.3	8.48	-6.66667	6.66667
1852	61.8	92	141.5	11.17	-11	-5.66667
1853	61.83	91.67	141.33	14.13	-11.3333	11.3333
1854	61.86	91.33	141.67	0	0	0
1855	61.9	91.33	141.67	6.66	-7.33333	0
1856	61.93	91.11	141.67	21.89	-23.6667	-5.66667
1857	61.96	90.4	141.5	5.38	-2.33333	5.66667
1858	62	90.33	141.67	10.63	-11	-4
1859	62.03	90	141.55	15.05	-16.6667	-1.66667
1860	62.06	89.5	141.5	7.06	-5.66667	5.66667
1861	62.1	89.33	141.67	10.63	-11	-4
1862	62.13	89	141.55	15.16	-7.33333	15
1863	62.16	88.78	142	16.65	-15	-11
1864	62.2	88.33	141.67	1.41	-1	1
1865	62.23	88.3	141.7	8.48	-6.66667	6.66667
1866	62.26	88.1	141.9	10.11	-10.6667	3.33333
1867	62.3	87.78	142	16.65	-15	-11
1868	62.33	87.33	141.67	22.34	11.3333	22
1869	62.36	87.67	142.33	37.57	15.3333	39
1870	62.4	88.13	143.5	5.78	3	5.66667
1871	62.43	88.22	143.67	6.66	0	7.33333
1872	62.46	88.22	143.89	21.9	-24	3.66667
1873	62.5	87.5	144	20.05	-2	22.3333
1874	62.53	87.44	144.67	2.6	2	-2.33333
1875	62.57	87.5	144.6	11.26	-12.3333	1
1876	62.6	87.13	144.63	15.75	-17.6667	-1
1877	62.63	86.6	144.6	5.07	-5.33333	2.33333
1878	62.67	86.44	144.67	3.33	-3.66667	0
1879	62.7	86.33	144.67	22.54	-24.3333	-5.66667
1880	62.73	85.6	144.5	6.83	-5.33333	5.66667
1881	62.77	85.44	144.67	13.69	-4.66667	14.3333
1882	62.8	85.3	145.1	4.24	-3.33333	-3.33333
1883	62.83	85.2	145	14.3	-14	7.33333
1884	62.87	84.78	145.22	16.54	-17	-7.33333
1885	62.9	84.27	145	11.24	5.66667	11
1886	62.93	84.44	145.33	20.25	-22	-3.66667
1887	62.97	83.78	145.22	7.53	-6	6
1888	63	83.6	145.4	15.28	-16.6667	-3.33333
1889	63.03	83.1	145.3	0	0	0
1890	63.07	83.1	145.3	16.14	-16.6667	6.66667
1891	63.1	82.6	145.5	3	-3.33333	0
1892	63.13	82.5	145.5	6.95	-7.66667	-1.66667
1893	63.17	82.27	145.45	17.22	-19	1.66667
1894	63.2	81.7	145.5	12.17	-11.3333	-7.66667
1895	63.23	81.36	145.27	6.09	-3	6
1896	63.27	81.27	145.45	12.18	-12	6.33333
1897	63.3	80.91	145.64	18.17	13	15.3333
1898	63.33	81.3	146.1	17.47	10	16.6667
1899	63.37	81.6	146.6	11.99	0	13.3333
1900	63.4	81.6	147	3	-3.33333	0
1901	63.43	81.5	147	8.29	-1.66667	9
1902	63.47	81.45	147.27	12.35	-4	13.3333
1903	63.5	81.33	147.67	10.03	-11	-1
1904	63.53	81	147.64	15.53	-16.6667	-4.66667
1905	63.57	80.5	147.5	3	-3.33333	0
1906	63.6	80.4	147.5	5.38	-2.33333	5.66667
1907	63.63	80.33	147.67	12.75	-14	-1
1908	63.67	79.91	147.64	17.28	-19.3333	1
1909	63.7	79.33	147.67	7.06	-1	7.66667
1910	63.73	79.3	147.9	11.72	-13	0.333333
1911	63.77	78.91	147.91	6.83	-7	3
1912	63.8	78.7	148	9.15	-8.33333	6
1913	63.83	78.45	148.18	13.84	-15	-2.66667
1914	63.87	78	148.1	7.52	-6	5.66667
1915	63.9	77.82	148.27	4.89	-5	2
1916	63.93	77.67	148.33	19.7	-19	-11
1917	63.97	77.1	148	11.17	2.66667	12
1918	64	77.18	148.36	15.01	-16	4.66667
1919	64.03	76.7	148.5	5.99	-6.66667	0
1920	64.07	76.5	148.5	9.63	-10.6667	-1.66667
1921	64.1	76.18	148.45	14.5	-16	1.66667
1922	64.13	75.7	148.5	5.99	-6.66667	0
1923	64.17	75.5	148.5	9.63	-10.6667	-1.66667
1924	64.2	75.18	148.45	9.82	-9	6.33333
1925	64.23	74.91	148.64	18.28	-18.3333	-9.33333
1926	64.27	74.36	148.36	15.89	-15	9.33333
1927	64.3	73.91	148.64	13.96	9.66667	12
1928	64.33	74.2	149	21.19	16.6667	16.6667
1929	64.37	74.7	149.5	19.19	13.3333	16.6667
1930	64.4	75.1	150	0	0	0
1931	64.43	75.1	150	14.98	-16.6667	0
1932	64.47	74.6	150	8.53	6	7.33333
1933	64.5	74.78	150.22	18.84	-15	15
1934	64.53	74.33	150.67	0	0	0
1935	64.57	74.33	150.67	16.09	-17	5
1936	64.6	73.82	150.82	0	0	0
1937	64.63	73.82	150.82	15.22	-16.3333	-5
1938	64.67	73.33	150.67	0	0	0
1939	64.7	73.33	150.67	12.19	-11	7.66667
1940	64.73	73	150.9	21.17	-22.3333	-7.66667
1941	64.77	72.33	150.67	3.33	0	3.66667
1942	64.8	72.33	150.78	21.99	-24.3333	0.666667
1943	64.83	71.6	150.8	10.74	6	10.3333
1944	64.87	71.78	151.11	16.65	-15	11
1945	64.9	71.33	151.44	16.98	-18.3333	-3.66667
1946	64.93	70.78	151.33	0	0	0
1947	64.97	70.78	151.33	13.32	-15	0
1948	65	70.33	151.33	7.06	-7.66667	-1
1949	65.03	70.1	151.3	9.93	-10.6667	-2.66667
1950	65.07	69.78	151.22	0	0	0
1951	65.1	69.78	151.22	23.43	-26	2.66667
1952	65.13	69	151.3	6.73	-7.33333	1
1953	65.17	68.78	151.33	5.69	-6	2.33333
1954	65.2	68.6	151.4	18.23	-20	3.33333
1955	65.23	68	151.5	8.32	-7.33333	-5.66667
1956	65.27	67.78	151.33	19.42	-18.6667	11.3333
1957	65.3	67.22	151.67	3.33	3.66667	0
1958	65.33	67.33	151.67	23.83	22.3333	14.3333
1959	65.37	68	152.1	12.56	4.33333	13.3333
1960	65.4	68.13	152.5	18.73	12.3333	16.6667
1961	65.43	68.5	153	14.98	-16.6667	0
1962	65.47	68	153	11.24	-12.3333	0
1963	65.5	67.63	153	5.3	-4.33333	4.33333
1964	65.53	67.5	153.13	13.51	-12.3333	8.33333
1965	65.57	67.13	153.38	3.75	0	4
1966	65.6	67.13	153.5	7.38	-7.66667	-3.33333
1967	65.63	66.9	153.4	12.36	-13.3333	3.33333
1968	65.67	66.5	153.5	11.99	-13.3333	0
1969	65.7	66.1	153.5	3	-3.33333	0
1970	65.73	66	153.5	6.86	-7.33333	2
1971	65.77	65.78	153.56	13.73	-15	3.66667
1972	65.8	65.33	153.67	14.13	-11	11
1973	65.84	65	154	7.45	-7.33333	3.66667
1974	65.87	64.78	154.11	8.34	-9.33333	0.666667
1975	65.9	64.5	154.13	11.85	-12.3333	4
1976	65.94	64.13	154.25	7.5	-8	2.66667
1977	65.97	63.89	154.33	15.35	-13	-11
1978	66	63.5	154	7.49	0	8.33333
1979	66.04	63.5	154.25	13.45	-5.66667	14
1980	66.07	63.33	154.67	34.04	32	20.6667
1981	66.1	64.29	155.29	11.51	1.33333	12.6667
1982	66.14	64.33	155.67	11.17	5.66667	11
1983	66.17	64.5	156	11.85	-12.3333	-4
1984	66.2	64.13	155.88	10.41	-0.666667	11.3333
1985	66.24	64.11	156.22	8.97	-3.66667	9.33333
1986	66.27	64	156.5	14.98	-16.6667	0
1987	66.3	63.5	156.5	11.24	-12.3333	0
1988	66.34	63.13	156.5	0	0	0
1989	66.37	63.13	156.5	21	-23	5.66667
1990	66.4	62.44	156.67	3.33	-3.66667	0
1991	66.44	62.33	156.67	3.33	-3.66667	0
1992	66.47	62.22	156.67	7.77	-7.33333	4.33333
1993	66.5	62	156.8	16.14	-16.6667	6.66667
1994	66.54	61.5	157	3.75	0	4.33333
1995	66.57	61.5	157.13	18.32	-20.3333	-0.666667
1996	66.6	60.89	157.11	3.33	-3.66667	0
1997	66.64	60.78	157.11	13.73	-15	3.66667
1998	66.67	60.33	157.22	7.89	-7.66667	-4
1999	66.7	60.1	157.1	10.33	-10.6667	4
2000	66.74	59.78	157.22	6.66	0	7.33333
[truncated: 24,912 more rows]
