# Supplementary material for: Statistical Mechanics of Zooplankton
Source: PLoS One. 2015 Aug 13;10(8):e0135258. doi: 10.1371/journal.pone.0135258 (PMC4535848; doi:10.1371/journal.pone.0135258)
Supplement: S1 Data Files — Information on the file contents and the data format is contained. (ZIP) [file pone.0135258.s001.zip › raw data vibrio/exp35.txt]

1	0.03	37	171	50.95	-50	-26.66666667
2	0.07	35.5	170.2	52.17	50	29.33333333
3	0.1	37	171.08	0	0	0
4	0.13	37	171.08	0	0	0
5	0.17	37	171.08	0	0	0
6	0.2	37	171.08	9.95	-9	6.333333333
7	0.23	36.73	171.27	15.99	-17	5.666666667
8	0.27	36.22	171.44	7.94	-7.333333333	-4.666666667
9	0.3	36	171.3	14.98	-13.33333333	10
10	0.33	35.6	171.6	3	-3.333333333	0
11	0.37	35.5	171.6	8.43	-9.333333333	-1.333333333
12	0.4	35.22	171.56	14.89	-14.66666667	7.333333333
13	0.43	34.78	171.78	4.71	-3.666666667	3.666666667
14	0.47	34.67	171.89	20.77	-22.33333333	-6.333333333
15	0.5	34	171.7	11.48	-11	6.333333333
16	0.53	33.67	171.89	15.09	-15.66666667	-6.333333333
17	0.57	33.2	171.7	5.99	-6.666666667	0
18	0.6	33	171.7	17.51	-19.33333333	-1
19	0.63	32.42	171.67	12.53	-14	1
20	0.67	32	171.7	0	0	0
21	0.7	32	171.7	4.24	-3.333333333	-3.333333333
22	0.73	31.9	171.6	27.14	-30	-3.333333333
23	0.77	31	171.5	0	0	0
24	0.8	31	171.5	15.45	-16.66666667	-4
25	0.83	30.5	171.38	14.23	10.66666667	11.66666667
26	0.87	30.82	171.73	7.52	6	5.666666667
27	0.9	31	171.9	3	0	3.333333333
28	0.93	31	172	6.09	6	3
29	0.97	31.18	172.09	17.65	-19.33333333	-3
30	1	30.6	172	3	-3.333333333	0
31	1.03	30.5	172	7.34	-7.666666667	3
32	1.07	30.27	172.09	8.62	-9	-3
33	1.1	30	172	15.28	-16.66666667	3.333333333
34	1.13	29.5	172.1	4.24	-3.333333333	-3.333333333
35	1.17	29.4	172	10.47	-7.333333333	9
36	1.2	29.18	172.27	22.25	24.66666667	-3.333333333
37	1.23	29.92	172.17	25.49	27	-8.666666667
38	1.27	30.73	171.91	0	0	0
39	1.3	30.73	171.91	7.18	-7.666666667	-2.666666667
40	1.33	30.5	171.83	15.12	-16.66666667	2.333333333
41	1.37	30	171.9	0	0	0
42	1.4	30	171.9	3	0	-3.333333333
43	1.43	30	171.8	0	0	0
44	1.47	30	171.8	22.04	-24.33333333	3.666666667
45	1.5	29.27	171.91	0	0	0
46	1.53	29.27	171.91	5.45	0	-6
47	1.57	29.27	171.73	15.5	-16.66666667	4
48	1.6	28.77	171.85	8.08	-9	-0.666666667
49	1.64	28.5	171.83	0	0	0
50	1.67	28.5	171.83	30.07	33.33333333	-2.666666667
51	1.7	29.5	171.75	30.38	33.33333333	-5.666666667
52	1.74	30.5	171.58	56.7	62	11
53	1.77	32.36	171.91	54.56	60.66666667	3
54	1.8	34.18	172	6.09	6	-3
55	1.84	34.36	171.91	5.23	4.666666667	-3.666666667
56	1.87	34.5	171.8	57.57	50	40
57	1.9	36	173	89.91	100	0
58	1.94	39	173	39.01	-39.33333333	-18.33333333
59	1.97	37.82	172.45	14.42	6	15
60	2	38	172.9	0	0	0
61	2.04	38	172.9	8.53	9	-2.666666667
62	2.07	38.27	172.82	0	0	0
63	2.1	38.27	172.82	0	0	0
64	2.14	38.27	172.82	7.52	-5.666666667	6
65	2.17	38.1	173	13.4	13.33333333	-6.666666667
66	2.2	38.5	172.8	48.42	50	20
67	2.24	40	173.4	15.69	6	-16.33333333
68	2.27	40.18	172.91	23.44	21.33333333	15
69	2.3	40.82	173.36	9.19	-8	-6.333333333
70	2.34	40.58	173.17	0	0	0
71	2.37	40.58	173.17	2.5	-2.666666667	0
72	2.4	40.5	173.17	0	0	0
73	2.44	40.5	173.17	15.02	-16.66666667	1
74	2.47	40	173.2	5.87	-6	2.333333333
75	2.5	39.82	173.27	2.72	0	3
76	2.54	39.82	173.36	0	0	0
77	2.57	39.82	173.36	44.93	48.33333333	12.33333333
78	2.6	41.27	173.73	21.9	24.33333333	2.333333333
79	2.64	42	173.8	12.36	-13.33333333	-3.333333333
80	2.67	41.6	173.7	6.59	7.333333333	1
81	2.7	41.82	173.73	6.59	-7.333333333	-1
82	2.74	41.6	173.7	0	0	0
83	2.77	41.6	173.7	6.7	-3.333333333	6.666666667
84	2.8	41.5	173.9	3	0	-3.333333333
85	2.84	41.5	173.8	18.51	-20.33333333	3
86	2.87	40.89	173.89	12.96	-13	-6.333333333
87	2.9	40.5	173.7	0	0	0
88	2.94	40.5	173.7	22.37	-24	6.333333333
89	2.97	39.78	173.89	8.74	-9.333333333	-3
90	3	39.5	173.8	3	0	-3.333333333
91	3.04	39.5	173.7	22.37	-24	6.333333333
92	3.07	38.78	173.89	10.07	-9.333333333	-6.333333333
93	3.1	38.5	173.7	24.91	24	13.66666667
94	3.14	39.22	174.11	20.61	20	11.33333333
95	3.17	39.82	174.45	0	0	0
96	3.2	39.82	174.45	7.86	-7.333333333	5
97	3.24	39.6	174.6	3	-3.333333333	0
98	3.27	39.5	174.6	10.48	-10.66666667	-5
99	3.3	39.18	174.45	17.49	-19.33333333	1.666666667
100	3.34	38.6	174.5	3	-3.333333333	0
101	3.37	38.5	174.5	22.21	-24	-5.666666667
102	3.4	37.78	174.33	7.3	-6	5.666666667
103	3.44	37.6	174.5	0	0	0
104	3.47	37.6	174.5	3	-3.333333333	0
105	3.5	37.5	174.5	29.97	-33.33333333	0
106	3.54	36.5	174.5	15.8	-16.66666667	5.666666667
107	3.57	36	174.67	15.51	-16.66666667	4.333333333
108	3.6	35.5	174.8	0	0	0
109	3.64	35.5	174.8	37.55	36.66666667	20
110	3.67	36.6	175.4	9.64	7.333333333	8
111	3.7	36.82	175.64	3.71	-4	-1.333333333
112	3.74	36.7	175.6	0	0	0
113	3.77	36.7	175.6	14.46	-16	2.333333333
114	3.8	36.22	175.67	9.56	-10.33333333	2
115	3.84	35.91	175.73	2.72	0	3
116	3.87	35.91	175.82	24.85	-27	6
117	3.9	35.1	176	3	0	3.333333333
118	3.94	35.1	176.1	10.2	-9.333333333	-6.333333333
119	3.97	34.82	175.91	14.67	-15.33333333	6
120	4	34.36	176.09	11.38	-12	3.666666667
121	4.04	34	176.2	9.37	-6	8.333333333
122	4.07	33.82	176.45	2.72	0	-3
123	4.1	33.82	176.36	38.59	32	28.66666667
124	4.14	34.78	177.22	9.93	10.66666667	2.666666667
125	4.17	35.1	177.3	20.1	-20	-10
126	4.2	34.5	177	14.23	5.666666667	14.66666667
127	4.24	34.67	177.44	6.83	-5.666666667	5.333333333
128	4.27	34.5	177.6	7.3	-5.666666667	6
129	4.3	34.33	177.78	13.32	-14.66666667	0
130	4.34	33.89	177.78	8.97	-9.666666667	-2.666666667
131	4.37	33.6	177.7	12.66	-12.66666667	6.333333333
132	4.4	33.22	177.89	7.31	-4	7
133	4.44	33.1	178.1	0	0	0
134	4.47	33.1	178.1	26.48	-29.33333333	-3.333333333
135	4.5	32.22	178	0	0	0
136	4.54	32.22	178	14.89	-14.66666667	7.333333333
137	4.57	31.78	178.22	17.93	-18.66666667	7.333333333
138	4.6	31.22	178.44	9.9	-7.333333333	-8
139	4.64	31	178.2	7.33	-6	5.333333333
140	4.67	30.82	178.36	18.76	-20	6.666666667
141	4.7	30.22	178.56	6.79	-7.333333333	1.333333333
142	4.74	30	178.6	3	0	3.333333333
143	4.77	30	178.7	3	0	3.333333333
144	4.8	30	178.8	16.14	16.66666667	6.666666667
145	4.84	30.5	179	11.99	0	13.33333333
146	4.87	30.5	179.4	0	0	0
147	4.91	30.5	179.4	5.99	0	6.666666667
148	4.94	30.5	179.6	0	0	0
149	4.97	30.5	179.6	17.47	-16.66666667	10
150	5.01	30	179.9	7.6	-7.333333333	-4
151	5.04	29.78	179.78	13.73	-15	-3.666666667
152	5.07	29.33	179.67	14.13	-11	11
153	5.11	29	180	15.45	-16.66666667	4.333333333
154	5.14	28.5	180.13	5.78	-5.666666667	3
155	5.17	28.33	180.22	9.71	5.666666667	9.333333333
156	5.21	28.5	180.5	21.61	20	13.33333333
157	5.24	29.1	180.9	16.59	11.33333333	14.33333333
158	5.27	29.44	181.33	0	0	0
159	5.31	29.44	181.33	5.27	2	5.666666667
160	5.34	29.5	181.5	0	0	0
161	5.37	29.5	181.5	9.71	5.666666667	9.333333333
162	5.41	29.67	181.78	9.21	-10.33333333	-1.666666667
163	5.44	29.36	181.73	13.62	-12	9
164	5.47	29	182	7.45	-7.333333333	-3.666666667
165	5.51	28.78	181.89	8.97	-9.333333333	3.666666667
166	5.54	28.5	182	14.98	-16.66666667	0
167	5.57	28	182	7.45	7.333333333	3.666666667
168	5.61	28.22	182.11	39.54	35	26.66666667
169	5.64	29.27	182.91	22.04	24.33333333	-3.666666667
170	5.67	30	182.8	0	0	0
171	5.71	30	182.8	8.99	0	10
172	5.74	30	183.1	7.6	7.333333333	4
173	5.77	30.22	183.22	7.6	-7.333333333	-4
174	5.81	30	183.1	0	0	0
175	5.84	30	183.1	33.51	33.33333333	16.66666667
176	5.87	31	183.6	23.91	26	6
177	5.91	31.78	183.78	3.33	0	3.666666667
178	5.94	31.78	183.89	0	0	0
179	5.97	31.78	183.89	0	0	0
180	6.01	31.78	183.89	6.28	-6	3.666666667
181	6.04	31.6	184	0	0	0
182	6.07	31.6	184	11.8	-12.66666667	-3.666666667
183	6.11	31.22	183.89	14.67	12.66666667	10.33333333
184	6.14	31.6	184.2	36.84	40.66666667	5.333333333
185	6.17	32.82	184.36	0	0	0
186	6.21	32.82	184.36	9.38	9.333333333	4.666666667
187	6.24	33.1	184.5	0	0	0
188	6.27	33.1	184.5	3	-3.333333333	0
189	6.31	33	184.5	3	0	3.333333333
190	6.34	33	184.6	8.34	-9	-1.666666667
191	6.37	32.73	184.55	13.89	-15.33333333	-3.333333333
192	6.41	32.27	184.45	9.26	-9	5
193	6.44	32	184.6	3	0	3.333333333
194	6.47	32	184.7	5.51	-6	1
195	6.51	31.82	184.73	30.09	33.33333333	3
196	6.54	32.82	184.82	10.9	12	0
197	6.57	33.18	184.82	13.62	-12	-9
198	6.61	32.82	184.55	7.15	6	5
199	6.64	33	184.7	8.74	-7.333333333	6.333333333
200	6.67	32.78	184.89	6.28	-6	3.666666667
201	6.71	32.6	185	18.95	-20	-6.666666667
202	6.74	32	184.8	3	0	-3.333333333
203	6.77	32	184.7	6.5	-6	4
204	6.81	31.82	184.82	13.89	-15.33333333	-3
205	6.84	31.36	184.73	11.11	-12	2.333333333
206	6.87	31	184.8	0	0	0
207	6.91	31	184.8	18.95	20	6.666666667
208	6.94	31.6	185	0	0	0
209	6.97	31.6	185	6.28	6	-3.666666667
210	7.01	31.78	184.89	0	0	0
211	7.04	31.78	184.89	0	0	0
212	7.07	31.78	184.89	15.15	-17	0.666666667
213	7.11	31.27	184.91	8.8	-9	-3.666666667
214	7.14	31	184.8	7.17	-7.333333333	3
215	7.17	30.78	184.89	8.97	-9.333333333	3.666666667
216	7.21	30.5	185	9.92	-10.66666667	-3
217	7.24	30.18	184.91	12.18	-12	6
218	7.27	29.82	185.09	7.08	-7.333333333	-3
219	7.31	29.6	185	12.83	-14	-3
220	7.34	29.18	184.91	6.09	-6	3
221	7.37	29	185	11.99	-13.33333333	0
222	7.41	28.6	185	12.83	-14	-3
223	7.44	28.18	184.91	6.09	-6	3
224	7.47	28	185	6.09	-6	-3
225	7.51	27.82	184.91	11.23	12	3
226	7.54	28.18	185	25.24	27.33333333	6.666666667
227	7.57	29	185.2	17.47	16.66666667	10
228	7.61	29.5	185.5	42.77	38	28.66666667
229	7.64	30.64	186.36	6.09	6	3
230	7.67	30.82	186.45	9.5	9.333333333	5
231	7.71	31.1	186.6	12.97	-10.66666667	9.666666667
232	7.74	30.78	186.89	3.33	0	-3.666666667
233	7.77	30.78	186.78	6.66	0	7.333333333
234	7.81	30.78	187	8.02	-6	6.666666667
235	7.84	30.6	187.2	34.63	37.66666667	8.333333333
236	7.87	31.73	187.45	20.75	21	9.333333333
237	7.91	32.36	187.73	27.38	30.33333333	3
238	7.94	33.27	187.82	75.35	82	18
239	7.97	35.73	188.36	15.42	9	14.66666667
240	8.01	36	188.8	18.48	19.33333333	6.666666667
241	8.04	36.58	189	5.1	5	-3
242	8.08	36.73	188.91	0	0	0
243	8.11	36.73	188.91	46.63	51.33333333	6
244	8.14	38.27	189.09	44.35	48.66666667	9
245	8.18	39.73	189.36	10.82	9	8
246	8.21	40	189.6	10.75	6	10.33333333
247	8.24	40.18	189.91	24.67	27.33333333	3
248	8.28	41	190	62.44	69.33333333	0
249	8.31	43.08	190	20.96	21.66666667	9
250	8.34	43.73	190.27	11.13	11.66666667	-3.333333333
251	8.38	44.08	190.17	5.8	3.333333333	-5.666666667
252	8.41	44.18	190	18.28	18.33333333	9
253	8.44	44.73	190.27	60	66.66666667	3
254	8.48	46.73	190.36	30.09	33.33333333	-3
255	8.51	47.73	190.27	0	0	0
256	8.54	47.73	190.27	12.77	9	11
257	8.58	48	190.6	3	0	3.333333333
258	8.61	48	190.7	0	0	0
259	8.64	48	190.7	8.21	-9	1
260	8.68	47.73	190.73	0	0	0
261	8.71	47.73	190.73	15.89	-15.33333333	9
262	8.74	47.27	191	0	0	0
263	8.78	47.27	191	16.57	18.33333333	3
264	8.81	47.82	191.09	33.14	36.33333333	-6
265	8.84	48.91	190.91	45.48	50.33333333	5.666666667
266	8.88	50.42	191.08	66.03	69.33333333	24
267	8.91	52.5	191.8	20.69	22.66666667	3.666666667
268	8.94	53.18	191.91	26.02	27.33333333	9.666666667
269	8.98	54	192.2	7.33	-6	5.333333333
270	9.01	53.82	192.36	6.81	6	4.666666667
271	9.04	54	192.5	15.28	16.66666667	3.333333333
272	9.08	54.5	192.6	63.5	66.66666667	23.33333333
273	9.11	56.5	193.3	16.14	16.66666667	6.666666667
274	9.14	57	193.5	5.99	0	6.666666667
275	9.18	57	193.7	17.93	19.33333333	4.333333333
276	9.21	57.58	193.83	47.96	53.33333333	2.666666667
277	9.24	59.18	193.91	47.58	51.66666667	12
278	9.28	60.73	194.27	2.72	0	3
279	9.31	60.73	194.36	11.89	12.33333333	4.666666667
280	9.34	61.1	194.5	3	0	3.333333333
281	9.38	61.1	194.6	3	-3.333333333	0
282	9.41	61	194.6	0	0	0
283	9.44	61	194.6	9.02	-9	4.333333333
284	9.48	60.73	194.73	11.38	12.33333333	2.333333333
285	9.51	61.1	194.8	62.58	69.33333333	-5.333333333
286	9.54	63.18	194.64	11.21	10.66666667	6.333333333
287	9.58	63.5	194.83	5.58	2.666666667	-5.333333333
288	9.61	63.58	194.67	42.68	44.66666667	16.66666667
289	9.64	64.92	195.17	44.2	48.66666667	4.666666667
290	9.68	66.38	195.31	10.32	11.66666667	-1.333333333
291	9.71	66.73	195.27	12.77	9	11
292	9.74	67	195.6	14.99	16.66666667	-0.666666667
293	9.78	67.5	195.58	10.47	10.66666667	5
294	9.81	67.82	195.73	3.85	-3	3
295	9.84	67.73	195.82	22.47	-24.33333333	6
296	9.88	67	196	0	0	0
297	9.91	67	196	6.09	-6	-3
298	9.94	66.82	195.91	7.08	-7.333333333	3
299	9.98	66.6	196	17.98	-20	0
300	10.01	66	196	0	0	0
301	10.04	66	196	0	0	0
302	10.08	66	196	0	0	0
303	10.11	66	196	21.97	-24.33333333	3
304	10.14	65.27	196.09	8.62	-9	-3
305	10.18	65	196	0	0	0
306	10.21	65	196	0	0	0
307	10.24	65	196	15.19	-16.66666667	2.666666667
308	10.28	64.5	196.08	0	0	0
309	10.31	64.5	196.08	0	0	0
310	10.34	64.5	196.08	0	0	0
311	10.38	64.5	196.08	0	0	0
312	10.41	64.5	196.08	0	0	0
313	10.44	64.5	196.08	0	0	0
314	10.48	64.5	196.08	0	0	0
315	10.51	64.5	196.08	15.19	16.66666667	-2.666666667
316	10.54	65	196	0	0	0
317	10.58	65	196	14.98	-16.66666667	0
318	10.61	64.5	196	0	0	0
319	10.64	64.5	196	2.5	0	2.666666667
320	10.68	64.5	196.08	6.81	7.666666667	0.333333333
321	10.71	64.73	196.09	8.62	9	-3
322	10.74	65	196	14.98	16.66666667	0
323	10.78	65.5	196	16.14	16.66666667	-6.666666667
324	10.81	66	195.8	5.48	-6	0.666666667
325	10.84	65.82	195.82	14.68	-16.33333333	2.333333333
326	10.88	65.33	195.89	0	0	0
327	10.91	65.33	195.89	0	0	0
328	10.94	65.33	195.89	7.75	-7.666666667	3.666666667
329	10.98	65.1	196	10.21	-10.66666667	-3.666666667
330	11.01	64.78	195.89	8.97	-9.333333333	3.666666667
331	11.04	64.5	196	14.98	-16.66666667	0
332	11.08	64	196	0	0	0
333	11.11	64	196	0	0	0
334	11.14	64	196	13.4	-13.33333333	-6.666666667
335	11.18	63.6	195.8	0	0	0
336	11.21	63.6	195.8	10.34	-11	3.666666667
337	11.25	63.27	195.91	8.62	-9	3
338	11.28	63	196	0	0	0
339	11.31	63	196	17.47	16.66666667	-10
340	11.35	63.5	195.7	0	0	0
341	11.38	63.5	195.7	7.68	-7.666666667	4
342	11.41	63.27	195.82	2.72	0	3
343	11.45	63.27	195.91	0	0	0
344	11.48	63.27	195.91	0	0	0
345	11.51	63.27	195.91	0	0	0
346	11.55	63.27	195.91	0	0	0
347	11.58	63.27	195.91	0	0	0
348	11.61	63.27	195.91	8.18	-9	-0.333333333
349	11.65	63	195.9	0	0	0
350	11.68	63	195.9	0	0	0
351	11.71	63	195.9	3	0	3.333333333
352	11.75	63	196	23.28	24.33333333	-9
353	11.78	63.73	195.73	7.52	-7.666666667	3.333333333
354	11.81	63.5	195.83	0	0	0
355	11.85	63.5	195.83	15.51	16.66666667	-4.333333333
356	11.88	64	195.7	0	0	0
357	11.91	64	195.7	8.39	-9	-2
358	11.95	63.73	195.64	0	0	0
359	11.98	63.73	195.64	7.07	-7.666666667	2
360	12.01	63.5	195.7	6.86	-7.666666667	1
361	12.05	63.27	195.73	2.72	0	-3
362	12.08	63.27	195.64	0	0	0
363	12.11	63.27	195.64	0	0	0
364	12.15	63.27	195.64	0	0	0
365	12.18	63.27	195.64	0	0	0
366	12.21	63.27	195.64	2.72	0	-3
367	12.25	63.27	195.55	6.95	7.666666667	-1.666666667
368	12.28	63.5	195.5	15.19	16.66666667	-2.666666667
369	12.31	64	195.42	5.57	-6	1
370	12.35	63.82	195.45	9.63	-10.66666667	1.666666667
371	12.38	63.5	195.5	0	0	0
372	12.41	63.5	195.5	3	0	-3.333333333
373	12.45	63.5	195.4	10.48	-10.66666667	5
374	12.48	63.18	195.55	11.23	-12	3
375	12.51	62.82	195.64	6.63	-7.333333333	-1.333333333
376	12.55	62.6	195.6	3	-3.333333333	0
377	12.58	62.5	195.6	0	0	0
378	12.61	62.5	195.6	16.14	-16.66666667	6.666666667
379	12.65	62	195.8	0	0	0
380	12.68	62	195.8	0	0	0
381	12.71	62	195.8	0	0	0
382	12.75	62	195.8	0	0	0
383	12.78	62	195.8	7.33	6	-5.333333333
384	12.81	62.18	195.64	7.33	-6	5.333333333
385	12.85	62	195.8	8.19	-9	0.666666667
386	12.88	61.73	195.82	14.67	15	-6
387	12.91	62.18	195.64	7.33	-6	5.333333333
388	12.95	62	195.8	0	0	0
389	12.98	62	195.8	9.53	9	-5.333333333
390	13.01	62.27	195.64	9.83	7.666666667	-8
391	13.05	62.5	195.4	3	0	-3.333333333
392	13.08	62.5	195.3	4.24	-3.333333333	3.333333333
393	13.11	62.4	195.4	12.36	-13.33333333	3.333333333
394	13.15	62	195.5	6.81	-6	4.666666667
395	13.18	61.82	195.64	2.72	0	3
396	13.21	61.82	195.73	18.51	-20	5.333333333
397	13.25	61.22	195.89	3.33	0	-3.666666667
398	13.28	61.22	195.78	7.6	-7.333333333	4
399	13.31	61	195.9	0	0	0
400	13.35	61	195.9	8.18	-9	0.333333333
401	13.38	60.73	195.91	7.56	-7.666666667	-3.666666667
402	13.41	60.5	195.8	16.14	-16.66666667	6.666666667
403	13.45	60	196	8.62	9	-3
404	13.48	60.27	195.91	6.81	7.666666667	0.333333333
405	13.51	60.5	195.92	7.42	7.666666667	-3.333333333
406	13.55	60.73	195.82	2.72	0	-3
407	13.58	60.73	195.73	3.78	1.333333333	4
408	13.61	60.77	195.85	23.51	-25.66666667	5
409	13.65	60	196	0	0	0
410	13.68	60	196	0	0	0
411	13.71	60	196	0	0	0
412	13.75	60	196	8.62	-9	3
413	13.78	59.73	196.09	0	0	0
414	13.81	59.73	196.09	0	0	0
415	13.85	59.73	196.09	0	0	0
416	13.88	59.73	196.09	0	0	0
417	13.91	59.73	196.09	0	0	0
418	13.95	59.73	196.09	0	0	0
419	13.98	59.73	196.09	8.62	9	-3
420	14.01	60	196	0	0	0
421	14.05	60	196	0	0	0
422	14.08	60	196	0	0	0
423	14.11	60	196	26.83	27.33333333	-12
424	14.15	60.82	195.64	19.4	-20	8.333333333
425	14.18	60.22	195.89	7.45	-7.333333333	3.666666667
426	14.21	60	196	0	0	0
427	14.25	60	196	8.62	-9	-3
428	14.28	59.73	195.91	8.62	9	3
429	14.31	60	196	29.97	-33.33333333	0
430	14.35	59	196	0	0	0
431	14.38	59	196	0	0	0
432	14.41	59	196	3	0	3.333333333
433	14.45	59	196.1	15.28	-16.66666667	3.333333333
434	14.48	58.5	196.2	7.56	7.666666667	-3.666666667
435	14.52	58.73	196.09	7.56	-7.666666667	3.666666667
436	14.55	58.5	196.2	0	0	0
437	14.58	58.5	196.2	3	0	3.333333333
438	14.62	58.5	196.3	3	0	3.333333333
439	14.65	58.5	196.4	3	0	-3.333333333
440	14.68	58.5	196.3	9.26	7.666666667	-7
441	14.72	58.73	196.09	0	0	0
442	14.75	58.73	196.09	8.18	9	0.333333333
443	14.78	59	196.1	6.67	7.333333333	0.333333333
444	14.82	59.22	196.11	7.45	-7.333333333	-3.666666667
445	14.85	59	196	0	0	0
446	14.88	59	196	0	0	0
447	14.92	59	196	0	0	0
448	14.95	59	196	17.47	-16.66666667	10
449	14.98	58.5	196.3	8.38	-9.333333333	1
450	15.02	58.22	196.33	0	0	0
451	15.05	58.22	196.33	12.14	-13.33333333	1
452	15.08	57.82	196.36	6.81	6	4.666666667
453	15.12	58	196.5	3	0	-3.333333333
454	15.15	58	196.4	3	0	3.333333333
455	15.18	58	196.5	0	0	0
456	15.22	58	196.5	3	0	-3.333333333
457	15.25	58	196.4	3	0	3.333333333
458	15.28	58	196.5	3	0	-3.333333333
459	15.32	58	196.4	21.77	22.33333333	-9.666666667
460	15.35	58.67	196.11	10.53	11	-3.666666667
461	15.38	59	196	30.12	-33.33333333	3.333333333
462	15.42	58	196.1	7.6	7.333333333	4
463	15.45	58.22	196.22	0	0	0
464	15.48	58.22	196.22	0	0	0
465	15.52	58.22	196.22	0	0	0
466	15.55	58.22	196.22	23.6	26	-4
467	15.58	59	196.1	3	0	-3.333333333
468	15.62	59	196	30.12	-33.33333333	3.333333333
469	15.65	58	196.1	9.66	7.333333333	7.666666667
470	15.68	58.22	196.33	16.65	-14.66666667	11.33333333
471	15.72	57.78	196.67	9.71	-9.333333333	-5.666666667
472	15.75	57.5	196.5	7.49	0	8.333333333
473	15.78	57.5	196.75	5.58	-5.666666667	-2.666666667
474	15.82	57.33	196.67	16.98	-18.33333333	3.666666667
475	15.85	56.78	196.78	3.33	0	3.666666667
476	15.88	56.78	196.89	0	0	0
477	15.92	56.78	196.89	0	0	0
478	15.95	56.78	196.89	0	0	0
479	15.98	56.78	196.89	0	0	0
480	16.02	56.78	196.89	0	0	0
481	16.05	56.78	196.89	0	0	0
482	16.08	56.78	196.89	6.66	0	-7.333333333
483	16.12	56.78	196.67	8.32	7.333333333	-5.666666667
484	16.15	57	196.5	8.32	-7.333333333	5.666666667
485	16.18	56.78	196.67	3.33	-3.666666667	0
486	16.22	56.67	196.67	8	-5.666666667	7
487	16.25	56.5	196.88	5.78	5.666666667	-3.333333333
488	16.28	56.67	196.78	16.65	-11.33333333	14.66666667
489	16.32	56.33	197.22	3.33	-3.666666667	0
490	16.35	56.22	197.22	0	0	0
491	16.38	56.22	197.22	0	0	0
492	16.42	56.22	197.22	0	0	0
493	16.45	56.22	197.22	0	0	0
494	16.48	56.22	197.22	8.53	-7.333333333	6
495	16.52	56	197.4	8.53	7.333333333	-6
496	16.55	56.22	197.22	0	0	0
497	16.58	56.22	197.22	0	0	0
498	16.62	56.22	197.22	0	0	0
499	16.65	56.22	197.22	14.3	-7.333333333	-14
500	16.68	56	196.8	7.77	-7.333333333	-4.333333333
501	16.72	55.78	196.67	0	0	0
502	16.75	55.78	196.67	0	0	0
503	16.78	55.78	196.67	13.73	14.66666667	-3.666666667
504	16.82	56.22	196.56	18.61	9.333333333	-18.66666667
505	16.85	56.5	196	19.49	-20.33333333	7.333333333
506	16.88	55.89	196.22	12.01	-7.333333333	11.33333333
507	16.92	55.67	196.56	10.53	-11.33333333	3.666666667
508	16.95	55.33	196.67	3.33	0	3.666666667
509	16.98	55.33	196.78	7.74	-6.666666667	-5
510	17.02	55.13	196.63	7.49	-8.333333333	0
511	17.05	54.88	196.63	15.89	-12.66666667	12.33333333
512	17.08	54.5	197	0	0	0
513	17.12	54.5	197	0	0	0
514	17.15	54.5	197	29.97	-33.33333333	0
515	17.18	53.5	197	0	0	0
516	17.22	53.5	197	0	0	0
517	17.25	53.5	197	8.97	-9.333333333	3.666666667
518	17.28	53.22	197.11	7.45	-7.333333333	-3.666666667
519	17.32	53	197	7.45	7.333333333	3.666666667
520	17.35	53.22	197.11	24.15	26	-7
521	17.38	54	196.9	3	0	-3.333333333
522	17.42	54	196.8	3	0	3.333333333
523	17.45	54	196.9	20.1	-20	10
524	17.48	53.4	197.2	0	0	0
525	17.52	53.4	197.2	5.96	-6	-3
526	17.55	53.22	197.11	0	0	0
527	17.58	53.22	197.11	0	0	0
528	17.62	53.22	197.11	0	0	0
529	17.65	53.22	197.11	0	0	0
530	17.69	53.22	197.11	0	0	0
531	17.72	53.22	197.11	0	0	0
532	17.75	53.22	197.11	0	0	0
533	17.79	53.22	197.11	0	0	0
534	17.82	53.22	197.11	25.1	26	-10.33333333
535	17.85	54	196.8	19.99	-22.33333333	-0.666666667
536	17.89	53.33	196.78	9.66	-7.666666667	7.333333333
537	17.92	53.1	197	6.7	-3.333333333	6.666666667
538	17.95	53	197.2	3	0	-3.333333333
539	17.99	53	197.1	10.64	-11	4
540	18.02	52.67	197.22	13.32	-15	0
541	18.05	52.22	197.22	3.33	0	-3.666666667
542	18.09	52.22	197.11	6.66	0	7.333333333
543	18.12	52.22	197.33	14.89	-14.66666667	7.666666667
544	18.15	51.78	197.56	8.49	-9.333333333	-2
545	18.19	51.5	197.5	4.24	-3.333333333	-3.333333333
546	18.22	51.4	197.4	7.86	-7.333333333	5
547	18.25	51.18	197.55	5.62	-6	-1.666666667
548	18.29	51	197.5	8.32	-7.333333333	5.666666667
549	18.32	50.78	197.67	7.77	7.333333333	4.333333333
550	18.35	51	197.8	6.69	-7.333333333	-0.666666667
551	18.39	50.78	197.78	6.69	7.333333333	0.666666667
552	18.42	51	197.8	8.46	9	-2.333333333
553	18.45	51.27	197.73	8.21	-9	-1
554	18.49	51	197.7	0	0	0
555	18.52	51	197.7	8.21	-9	1
556	18.55	50.73	197.73	2.72	0	3
557	18.59	50.73	197.82	0	0	0
558	18.62	50.73	197.82	0	0	0
559	18.65	50.73	197.82	0	0	0
560	18.69	50.73	197.82	0	0	0
561	18.72	50.73	197.82	8.19	9	-0.666666667
562	18.75	51	197.8	15.28	-16.66666667	3.333333333
563	18.79	50.5	197.9	0	0	0
564	18.82	50.5	197.9	0	0	0
565	18.85	50.5	197.9	14.98	16.66666667	0
566	18.89	51	197.9	23.41	16.66666667	-20
567	18.92	51.5	197.3	4.24	-3.333333333	3.333333333
568	18.95	51.4	197.4	14.98	-13.33333333	10
569	18.99	51	197.7	11.99	-13.33333333	0
570	19.02	50.6	197.7	3	-3.333333333	0
571	19.05	50.5	197.7	10.07	-9.333333333	6.333333333
572	19.09	50.22	197.89	6.67	-7.333333333	0.333333333
573	19.12	50	197.9	16.14	16.66666667	-6.666666667
574	19.15	50.5	197.7	19.19	16.66666667	-13.33333333
575	19.19	51	197.3	0	0	0
576	19.22	51	197.3	14.98	-13.33333333	10
577	19.25	50.6	197.6	0	0	0
578	19.29	50.6	197.6	0	0	0
579	19.32	50.6	197.6	5.69	6	2.333333333
580	19.35	50.78	197.67	5.69	-6	-2.333333333
581	19.39	50.6	197.6	12.36	13.33333333	3.333333333
582	19.42	51	197.7	15.79	7.333333333	-16
583	19.45	51.22	197.22	0	0	0
584	19.49	51.22	197.22	3.33	0	3.666666667
585	19.52	51.22	197.33	3.33	3.666666667	0
586	19.55	51.33	197.33	0	0	0
587	19.59	51.33	197.33	8.59	-7.666666667	5.666666667
588	19.62	51.1	197.5	8.59	7.666666667	-5.666666667
589	19.65	51.33	197.33	0	0	0
590	19.69	51.33	197.33	10.62	-7.666666667	9
591	19.72	51.1	197.6	3	0	-3.333333333
592	19.75	51.1	197.5	3	0	3.333333333
593	19.79	51.1	197.6	8.4	7.666666667	-5.333333333
594	19.82	51.33	197.44	8.4	-7.666666667	5.333333333
595	19.85	51.1	197.6	8.4	7.666666667	-5.333333333
596	19.89	51.33	197.44	0	0	0
597	19.92	51.33	197.44	11.02	-11	5.333333333
598	19.95	51	197.6	0	0	0
599	19.99	51	197.6	3	0	-3.333333333
600	20.02	51	197.5	0	0	0
601	20.05	51	197.5	0	0	0
602	20.09	51	197.5	0	0	0
603	20.12	51	197.5	0	0	0
604	20.15	51	197.5	8.32	-7.333333333	5.666666667
605	20.19	50.78	197.67	0	0	0
606	20.22	50.78	197.67	3.33	0	3.666666667
607	20.25	50.78	197.78	3.33	0	-3.666666667
608	20.29	50.78	197.67	21.32	18.33333333	-15
609	20.32	51.33	197.22	3.33	-3.666666667	0
610	20.35	51.22	197.22	3.33	0	3.666666667
611	20.39	51.22	197.33	16.65	-14.66666667	11.33333333
612	20.42	50.78	197.67	3.33	0	3.666666667
613	20.45	50.78	197.78	17.93	-18.66666667	7.333333333
614	20.49	50.22	198	6.66	-7.333333333	0
615	20.52	50	198	3	0	-3.333333333
616	20.55	50	197.9	0	0	0
617	20.59	50	197.9	0	0	0
618	20.62	50	197.9	0	0	0
619	20.65	50	197.9	0	0	0
620	20.69	50	197.9	8.71	-9	3.333333333
621	20.72	49.73	198	0	0	0
622	20.75	49.73	198	3.66	1.666666667	-3.666666667
623	20.79	49.78	197.89	3.66	-1.666666667	3.666666667
624	20.82	49.73	198	8.71	9	-3.333333333
625	20.86	50	197.9	0	0	0
626	20.89	50	197.9	3	0	3.333333333
627	20.92	50	198	7.71	-6	-6
628	20.96	49.82	197.82	5.98	6	2.666666667
629	20.99	50	197.9	0	0	0
630	21.02	50	197.9	12.36	-13.33333333	-3.333333333
631	21.06	49.6	197.8	12.36	13.33333333	3.333333333
632	21.09	50	197.9	6.67	-7.333333333	-0.333333333
633	21.12	49.78	197.89	5.96	-6	-3
634	21.16	49.6	197.8	5.96	6	3
635	21.19	49.78	197.89	6.67	7.333333333	0.333333333
636	21.22	50	197.9	0	0	0
637	21.26	50	197.9	6.67	-7.333333333	-0.333333333
638	21.29	49.78	197.89	8.97	-9.333333333	3.666666667
639	21.32	49.5	198	0	0	0
640	21.36	49.5	198	14.98	-16.66666667	0
641	21.39	49	198	0	0	0
642	21.42	49	198	18.95	20	-6.666666667
643	21.46	49.6	197.8	5.96	6	3
644	21.49	49.78	197.89	0	0	0
645	21.52	49.78	197.89	13.32	-15	0
646	21.56	49.33	197.89	10.53	-11	3.666666667
647	21.59	49	198	0	0	0
648	21.62	49	198	7.71	-6	6
649	21.66	48.82	198.18	2.72	0	-3
650	21.69	48.82	198.09	2.72	0	3
651	21.72	48.82	198.18	12.17	13.33333333	1.333333333
652	21.76	49.22	198.22	7.6	-4	-7.333333333
653	21.79	49.1	198	3	-3.333333333	0
654	21.82	49	198	14.98	-16.66666667	0
655	21.86	48.5	198	10.66	-9.333333333	7.333333333
656	21.89	48.22	198.22	0	0	0
657	21.92	48.22	198.22	6.69	-7.333333333	-0.666666667
658	21.96	48	198.2	14.98	-13.33333333	10
659	21.99	47.6	198.5	5.99	-6.666666667	0
660	22.02	47.4	198.5	0	0	0
661	22.06	47.4	198.5	0	0	0
662	22.09	47.4	198.5	14.98	-13.33333333	10
663	22.12	47	198.8	7.33	6	-5.333333333
664	22.16	47.18	198.64	0	0	0
665	22.19	47.18	198.64	0	0	0
666	22.22	47.18	198.64	2.72	0	-3
667	22.26	47.18	198.55	13.27	14	-5
668	22.29	47.6	198.4	11.5	-12.66666667	-2.333333333
669	22.32	47.22	198.33	0	0	0
670	22.36	47.22	198.33	8.32	-7.333333333	5.666666667
671	22.39	47	198.5	0	0	0
672	22.42	47	198.5	8.32	-7.333333333	5.666666667
673	22.46	46.78	198.67	0	0	0
674	22.49	46.78	198.67	0	0	0
675	22.52	46.78	198.67	4.71	-3.666666667	-3.666666667
676	22.56	46.67	198.56	3.33	0	3.666666667
677	22.59	46.67	198.67	3.33	3.666666667	0
678	22.62	46.78	198.67	3.33	0	3.666666667
679	22.66	46.78	198.78	4.71	-3.666666667	-3.666666667
680	22.69	46.67	198.67	3.33	3.666666667	0
681	22.72	46.78	198.67	5.69	-6	-2.333333333
682	22.76	46.6	198.6	0	0	0
683	22.79	46.6	198.6	0	0	0
684	22.82	46.6	198.6	5.69	6	2.333333333
685	22.86	46.78	198.67	9.23	-9.333333333	4.333333333
686	22.89	46.5	198.8	6.83	-7.666666667	0.666666667
687	22.92	46.27	198.82	15.8	17	-5
688	22.96	46.78	198.67	8.32	7.333333333	-5.666666667
689	22.99	47	198.5	0	0	0
690	23.02	47	198.5	17.98	-20	0
691	23.06	46.4	198.5	0	0	0
692	23.09	46.4	198.5	13.4	-13.33333333	6.666666667
693	23.12	46	198.7	6.73	-7.333333333	-1
694	23.16	45.78	198.67	3.33	-3.666666667	0
695	23.19	45.67	198.67	0	0	0
696	23.22	45.67	198.67	11.17	-5.666666667	11
697	23.26	45.5	199	0	0	0
698	23.29	45.5	199	0	0	0
699	23.32	45.5	199	0	0	0
700	23.36	45.5	199	0	0	0
701	23.39	45.5	199	0	0	0
702	23.42	45.5	199	0	0	0
703	23.46	45.5	199	19.19	16.66666667	-13.33333333
704	23.49	46	198.6	3	0	-3.333333333
705	23.52	46	198.5	13	-11	9.333333333
706	23.56	45.67	198.78	16.65	-15	11
707	23.59	45.22	199.11	8.97	9.333333333	-3.666666667
708	23.62	45.5	199	10.66	-9.333333333	7.333333333
709	23.66	45.22	199.22	0	0	0
710	23.69	45.22	199.22	32.96	26	26
711	23.72	46	200	32.96	-26	-26
712	23.76	45.22	199.22	0	0	0
713	23.79	45.22	199.22	0	0	0
714	23.82	45.22	199.22	0	0	0
715	23.86	45.22	199.22	0	0	0
716	23.89	45.22	199.22	7.6	-4	-7.333333333
717	23.92	45.1	199	14.98	10	-13.33333333
718	23.96	45.4	198.6	16.95	-13.33333333	13.33333333
719	23.99	45	199	4.24	3.333333333	-3.333333333
720	24.02	45.1	198.9	5.99	0	6.666666667
721	24.06	45.1	199.1	9.91	-9.333333333	5.666666667
722	24.09	44.82	199.27	0	0	0
723	24.13	44.82	199.27	0	0	0
724	24.16	44.82	199.27	12.43	6	-12.33333333
725	24.19	45	198.9	4.24	3.333333333	-3.333333333
726	24.23	45.1	198.8	10.02	-10.66666667	3
727	24.26	44.78	198.89	8.97	-9.333333333	3.666666667
728	24.29	44.5	199	13	-9.333333333	11
729	24.33	44.22	199.33	0	0	0
730	24.36	44.22	199.33	0	0	0
731	24.39	44.22	199.33	8.32	-7.333333333	5.666666667
732	24.43	44	199.5	6.86	-7.333333333	2
733	24.46	43.78	199.56	0	0	0
734	24.49	43.78	199.56	3.33	0	3.666666667
735	24.53	43.78	199.67	3.33	0	-3.666666667
736	24.56	43.78	199.56	3.33	-3.666666667	0
737	24.59	43.67	199.56	0	0	0
738	24.63	43.67	199.56	12.05	-13.33333333	2.666666667
739	24.66	43.27	199.64	4.26	4.333333333	2
740	24.69	43.4	199.7	0	0	0
741	24.73	43.4	199.7	0	0	0
742	24.76	43.4	199.7	12.12	12.66666667	-4.666666667
743	24.79	43.78	199.56	9.35	4.333333333	-9.666666667
744	24.83	43.91	199.27	15.7	-13.66666667	11
745	24.86	43.5	199.6	0	0	0
746	24.89	43.5	199.6	10.27	-10.66666667	4.333333333
747	24.93	43.18	199.73	12.24	-13.33333333	-2
748	24.96	42.78	199.67	0	0	0
749	24.99	42.78	199.67	0	0	0
750	25.03	42.78	199.67	0	0	0
751	25.06	42.78	199.67	0	0	0
752	25.09	42.78	199.67	3.33	0	3.666666667
753	25.13	42.78	199.78	3.33	0	-3.666666667
754	25.16	42.78	199.67	3.33	0	3.666666667
755	25.19	42.78	199.78	3.33	0	-3.666666667
756	25.23	42.78	199.67	10.41	-9.333333333	7
757	25.26	42.5	199.88	0	0	0
758	25.29	42.5	199.88	10.41	9.333333333	-7
759	25.33	42.78	199.67	12.64	13.33333333	-4
760	25.36	43.18	199.55	17.51	-19.33333333	1.666666667
761	25.39	42.6	199.6	9.94	-11	-1.666666667
762	25.43	42.27	199.55	2.72	-3	0
763	25.46	42.18	199.55	0	0	0
764	25.49	42.18	199.55	2.72	0	3
765	25.53	42.18	199.64	2.72	0	-3
766	25.56	42.18	199.55	2.72	0	3
767	25.59	42.18	199.64	7.33	-6	5.333333333
768	25.63	42	199.8	8.19	9	0.666666667
769	25.66	42.27	199.82	11.79	11	-7.333333333
770	25.69	42.6	199.6	4.24	-3.333333333	3.333333333
771	25.73	42.5	199.7	15.28	-16.66666667	3.333333333
772	25.76	42	199.8	3	0	3.333333333
773	25.79	42	199.9	0	0	0
774	25.83	42	199.9	0	0	0
775	25.86	42	199.9	24.15	-26	7
776	25.89	41.22	200.11	3.33	0	3.666666667
777	25.93	41.22	200.22	8.53	-7.333333333	6
778	25.96	41	200.4	0	0	0
779	25.99	41	200.4	0	0	0
780	26.03	41	200.4	8.53	7.333333333	-6
781	26.06	41.22	200.22	28.08	26	-17.33333333
782	26.09	42	199.7	30.56	-33.33333333	6.666666667
783	26.13	41	199.9	3	0	3.333333333
784	26.16	41	200	3	0	3.333333333
785	26.19	41	200.1	8.71	9	-3.333333333
786	26.23	41.27	200	8.71	-9	3.333333333
787	26.26	41	200.1	0	0	0
788	26.29	41	200.1	0	0	0
789	26.33	41	200.1	16.14	-16.66666667	6.666666667
790	26.36	40.5	200.3	3	0	3.333333333
791	26.39	40.5	200.4	17.47	-16.66666667	-10
792	26.43	40	200.1	5.99	0	6.666666667
793	26.46	40	200.3	5.99	0	-6.666666667
794	26.49	40	200.1	9.67	-9	5.666666667
795	26.53	39.73	200.27	7.15	-7.666666667	-2.333333333
796	26.56	39.5	200.2	9.23	-9.333333333	4.333333333
797	26.59	39.22	200.33	0	0	0
798	26.63	39.22	200.33	6.47	-1.333333333	7.333333333
799	26.66	39.18	200.55	7.15	-6	5
800	26.69	39	200.7	3	0	-3.333333333
801	26.73	39	200.6	3	0	3.333333333
802	26.76	39	200.7	17.47	16.66666667	-10
803	26.79	39.5	200.4	0	0	0
804	26.83	39.5	200.4	3	-3.333333333	0
805	26.86	39.4	200.4	3	3.333333333	0
806	26.89	39.5	200.4	3	-3.333333333	0
807	26.93	39.4	200.4	0	0	0
808	26.96	39.4	200.4	0	0	0
809	26.99	39.4	200.4	24.16	23.33333333	-13.33333333
810	27.03	40.1	200	4.24	-3.333333333	3.333333333
811	27.06	40	200.1	3	3.333333333	0
812	27.09	40.1	200.1	0	0	0
813	27.13	40.1	200.1	3	0	-3.333333333
814	27.16	40.1	200	3	-3.333333333	0
815	27.19	40	200	9.82	-6	9
816	27.23	39.82	200.27	0	0	0
817	27.26	39.82	200.27	19.25	17	-12.66666667
818	27.3	40.33	199.89	10.53	-11	3.666666667
819	27.33	40	200	3	0	3.333333333
820	27.36	40	200.1	0	0	0
821	27.4	40	200.1	15.28	-16.66666667	3.333333333
822	27.43	39.5	200.2	3	0	3.333333333
823	27.46	39.5	200.3	0	0	0
824	27.5	39.5	200.3	0	0	0
825	27.53	39.5	200.3	0	0	0
826	27.56	39.5	200.3	4.24	-3.333333333	3.333333333
827	27.6	39.4	200.4	3	0	-3.333333333
828	27.63	39.4	200.3	5.82	-6	-2.666666667
829	27.66	39.22	200.22	5.82	6	2.666666667
830	27.7	39.4	200.3	20.1	20	-10
831	27.73	40	200	8.99	0	-10
832	27.76	40	199.7	8.74	-7.333333333	6.333333333
833	27.8	39.78	199.89	7.45	7.333333333	3.666666667
834	27.83	40	200	22.34	-22.33333333	11
835	27.86	39.33	200.33	2.83	2.333333333	2.333333333
836	27.9	39.4	200.4	5.69	-6	-2.333333333
837	27.93	39.22	200.33	0	0	0
838	27.96	39.22	200.33	8.32	-7.333333333	5.666666667
839	28	39	200.5	0	0	0
840	28.03	39	200.5	0	0	0
841	28.06	39	200.5	0	0	0
842	28.1	39	200.5	3	0	-3.333333333
843	28.13	39	200.4	3	0	3.333333333
844	28.16	39	200.5	0	0	0
845	28.2	39	200.5	0	0	0
846	28.23	39	200.5	27.71	26	-16.66666667
847	28.26	39.78	200	0	0	0
848	28.3	39.78	200	19.42	-18.66666667	11
849	28.33	39.22	200.33	0	0	0
850	28.36	39.22	200.33	0	0	0
851	28.4	39.22	200.33	0	0	0
852	28.43	39.22	200.33	16.65	-14.66666667	11.33333333
853	28.46	38.78	200.67	5.69	-6	-2.333333333
854	28.5	38.6	200.6	12.58	-14	1.333333333
855	28.53	38.18	200.64	5.56	-6	-1.333333333
856	28.56	38	200.6	0	0	0
857	28.6	38	200.6	0	0	0
858	28.63	38	200.6	0	0	0
859	28.66	38	200.6	0	0	0
860	28.7	38	200.6	4.24	3.333333333	3.333333333
861	28.73	38.1	200.7	11.19	-10.66666667	6.333333333
862	28.76	37.78	200.89	0	0	0
863	28.8	37.78	200.89	0	0	0
864	28.83	37.78	200.89	13.42	7.333333333	-13
865	28.86	38	200.5	6.81	-6	4.666666667
866	28.9	37.82	200.64	9.6	6	8.666666667
867	28.93	38	200.9	3	0	-3.333333333
868	28.96	38	200.8	3	0	3.333333333
869	29	38	200.9	0	0	0
870	29.03	38	200.9	0	0	0
871	29.06	38	200.9	8.18	9	0.333333333
872	29.1	38.27	200.91	8.18	-9	-0.333333333
873	29.13	38	200.9	0	0	0
874	29.16	38	200.9	0	0	0
875	29.2	38	200.9	24.15	-26	7
876	29.23	37.22	201.11	0	0	0
877	29.26	37.22	201.11	8.97	9.333333333	-3.666666667
878	29.3	37.5	201	24.56	22.66666667	-15
879	29.33	38.18	200.55	5.45	0	6
880	29.36	38.18	200.73	2.72	0	-3
881	29.4	38.18	200.64	0	0	0
882	29.43	38.18	200.64	0	0	0
883	29.46	38.18	200.64	2.72	0	3
884	29.5	38.18	200.73	7.52	-6	5.666666667
885	29.53	38	200.9	7.52	6	-5.666666667
886	29.56	38.18	200.73	13.68	10.66666667	-11
887	29.6	38.5	200.4	0	0	0
888	29.63	38.5	200.4	3	0	3.333333333
889	29.66	38.5	200.5	17.47	-16.66666667	10
890	29.7	38	200.8	3	0	3.333333333
891	29.73	38	200.9	15.28	-16.66666667	3.333333333
892	29.76	37.5	201	8.97	-9.333333333	3.666666667
893	29.8	37.22	201.11	3.33	0	3.666666667
894	29.83	37.22	201.22	7.27	-7.333333333	-3
895	29.86	37	201.13	8.24	0	9
896	29.9	37	201.4	0	0	0
897	29.93	37	201.4	3	-3.333333333	0
898	29.96	36.9	201.4	3	3.333333333	0
899	30	37	201.4	3	-3.333333333	0
900	30.03	36.9	201.4	0	0	0
901	30.06	36.9	201.4	3	3.333333333	0
902	30.1	37	201.4	0	0	0
903	30.13	37	201.4	8.53	7.333333333	-6
904	30.16	37.22	201.22	12.2	-13.33333333	1.666666667
905	30.2	36.82	201.27	2.72	0	-3
906	30.23	36.82	201.18	9.25	-7.333333333	7.333333333
907	30.26	36.6	201.4	3	0	-3.333333333
908	30.3	36.6	201.3	0	0	0
909	30.33	36.6	201.3	3	0	3.333333333
910	30.36	36.6	201.4	0	0	0
911	30.4	36.6	201.4	6.63	7.333333333	-1.333333333
912	30.43	36.82	201.36	2.72	0	-3
913	30.46	36.82	201.27	20.75	-21.33333333	9.333333333
914	30.5	36.18	201.55	5.69	-6	1.666666667
915	30.53	36	201.6	6.95	-7.333333333	2.333333333
916	30.57	35.78	201.67	6.66	0	7.333333333
917	30.6	35.78	201.89	10.07	-9.333333333	-6.333333333
918	30.63	35.5	201.7	3	0	3.333333333
919	30.67	35.5	201.8	9.07	-7.666666667	6.666666667
920	30.7	35.27	202	0	0	0
921	30.73	35.27	202	0	0	0
922	30.77	35.27	202	0	0	0
923	30.8	35.27	202	0	0	0
924	30.83	35.27	202	2.72	0	-3
925	30.87	35.27	201.91	29.34	30.33333333	-12
926	30.9	36.18	201.55	18.04	-19.33333333	5
927	30.93	35.6	201.7	5.82	6	2.666666667
928	30.97	35.78	201.78	8.64	-9.333333333	-2.666666667
929	31	35.5	201.7	0	0	0
930	31.03	35.5	201.7	0	0	0
931	31.07	35.5	201.7	0	0	0
932	31.1	35.5	201.7	0	0	0
933	31.13	35.5	201.7	0	0	0
934	31.17	35.5	201.7	0	0	0
935	31.2	35.5	201.7	7.68	-7.666666667	4
936	31.23	35.27	201.82	7.68	7.666666667	-4
937	31.27	35.5	201.7	7.68	-7.666666667	4
938	31.3	35.27	201.82	7.68	7.666666667	-4
939	31.33	35.5	201.7	0	0	0
940	31.37	35.5	201.7	9.72	10.66666667	-2
941	31.4	35.82	201.64	6.63	-7.333333333	-1.333333333
942	31.43	35.6	201.6	3	-3.333333333	0
943	31.47	35.5	201.6	3	0	-3.333333333
944	31.5	35.5	201.5	3	0	3.333333333
945	31.53	35.5	201.6	7.81	-7.666666667	4.333333333
946	31.57	35.27	201.73	7.81	7.666666667	-4.333333333
947	31.6	35.5	201.6	9.44	-7.666666667	7.333333333
948	31.63	35.27	201.82	9.44	7.666666667	-7.333333333
949	31.67	35.5	201.6	0	0	0
950	31.7	35.5	201.6	7	-7.666666667	-1.666666667
951	31.73	35.27	201.55	5.45	0	6
952	31.77	35.27	201.73	13.89	-15	3
953	31.8	34.82	201.82	0	0	0
954	31.83	34.82	201.82	0	0	0
955	31.87	34.82	201.82	2.72	0	3
956	31.9	34.82	201.91	22.65	22.66666667	-11
957	31.93	35.5	201.58	6.9	-7.666666667	-1
958	31.97	35.27	201.55	9.39	-9	5
959	32	35	201.7	3	0	-3.333333333
960	32.03	35	201.6	3	0	-3.333333333
961	32.07	35	201.5	14.98	-16.66666667	0
962	32.1	34.5	201.5	2.5	0	2.666666667
963	32.13	34.5	201.58	2.5	0	-2.666666667
964	32.17	34.5	201.5	15.28	16.66666667	3.333333333
965	32.2	35	201.6	3	0	-3.333333333
966	32.23	35	201.5	3	0	3.333333333
967	32.27	35	201.6	10.82	-9	-8
968	32.3	34.73	201.36	6.87	-7.666666667	-1
969	32.33	34.5	201.33	15.02	-16.66666667	-1
970	32.37	34	201.3	0	0	0
971	32.4	34	201.3	0	0	0
972	32.43	34	201.3	0	0	0
973	32.47	34	201.3	5.51	-6	-1
974	32.5	33.82	201.27	2.72	0	-3
975	32.53	33.82	201.18	6.5	6	4
976	32.57	34	201.3	0	0	0
977	32.6	34	201.3	6.5	-6	-4
978	32.63	33.82	201.18	6.5	6	4
979	32.67	34	201.3	0	0	0
980	32.7	34	201.3	6.5	-6	-4
981	32.73	33.82	201.18	2.72	0	-3
982	32.77	33.82	201.09	0	0	0
983	32.8	33.82	201.09	0	0	0
984	32.83	33.82	201.09	13.89	15	3
985	32.87	34.27	201.18	13.89	-15	-3
986	32.9	33.82	201.09	0	0	0
987	32.93	33.82	201.09	0	0	0
988	32.97	33.82	201.09	17.23	-18.33333333	-6
989	33	33.27	200.91	8.62	-9	3
990	33.03	33	201	0	0	0
991	33.07	33	201	8.62	-9	-3
992	33.1	32.73	200.91	0	0	0
993	33.13	32.73	200.91	0	0	0
994	33.17	32.73	200.91	0	0	0
995	33.2	32.73	200.91	7.56	-7.666666667	-3.666666667
996	33.23	32.5	200.8	7.56	7.666666667	3.666666667
997	33.27	32.73	200.91	0	0	0
998	33.3	32.73	200.91	7.56	-7.666666667	-3.666666667
999	33.33	32.5	200.8	7.56	7.666666667	3.666666667
1000	33.37	32.73	200.91	8.62	9	3
1001	33.4	33	201	0	0	0
1002	33.43	33	201	0	0	0
1003	33.47	33	201	8.17	-9	0
1004	33.5	32.73	201	7.25	-7.666666667	-2.666666667
1005	33.53	32.5	200.92	6.81	-7.666666667	-0.333333333
1006	33.57	32.27	200.91	0	0	0
1007	33.6	32.27	200.91	0	0	0
1008	33.63	32.27	200.91	5.45	0	-6
1009	33.67	32.27	200.73	15.89	17	5.333333333
1010	33.7	32.78	200.89	15.15	-17	0.666666667
1011	33.74	32.27	200.91	0	0	0
1012	33.77	32.27	200.91	2.72	-3	0
1013	33.8	32.18	200.91	6.35	-6	-3.666666667
1014	33.84	32	200.8	7.17	-7.333333333	3
1015	33.87	31.78	200.89	15.28	-17	-2.333333333
1016	33.9	31.27	200.82	2.72	0	-3
1017	33.94	31.27	200.73	5.45	0	-6
1018	33.97	31.27	200.55	0	0	0
1019	34	31.27	200.55	0	0	0
1020	34.04	31.27	200.55	2.72	0	3
1021	34.07	31.27	200.64	2.72	0	3
1022	34.1	31.27	200.73	6.86	7.666666667	-1
1023	34.14	31.5	200.7	14.98	16.66666667	0
1024	34.17	32	200.7	14.98	-16.66666667	0
1025	34.2	31.5	200.7	0	0	0
1026	34.24	31.5	200.7	10.17	-10.66666667	4
1027	34.27	31.18	200.82	6.5	-6	-4
1028	34.3	31	200.7	0	0	0
1029	34.34	31	200.7	15.28	-16.66666667	-3.333333333
1030	34.37	30.5	200.6	7	7.666666667	-1.666666667
1031	34.4	30.73	200.55	13.62	-15.33333333	0
1032	34.44	30.27	200.55	0	0	0
1033	34.47	30.27	200.55	8.29	-9	-1.666666667
1034	34.5	30	200.5	11.99	0	13.33333333
1035	34.54	30	200.9	13.41	-9	-11.66666667
1036	34.57	29.73	200.55	6.95	-7.666666667	-1.666666667
1037	34.6	29.5	200.5	11.77	-9.333333333	-9.333333333
1038	34.64	29.22	200.22	15.72	17	4.666666667
1039	34.67	29.73	200.36	15.16	-17	-1
1040	34.7	29.22	200.33	3.33	0	-3.666666667
1041	34.74	29.22	200.22	24.75	26	9.333333333
1042	34.77	30	200.5	0	0	0
1043	34.8	30	200.5	8.29	-9	1.666666667
1044	34.84	29.73	200.55	7	-7.666666667	1.666666667
1045	34.87	29.5	200.6	15.28	-16.66666667	-3.333333333
1046	34.9	29	200.5	3	0	3.333333333
1047	34.94	29	200.6	5.99	0	-6.666666667
1048	34.97	29	200.4	0	0	0
1049	35	29	200.4	14.98	-16.66666667	0
1050	35.04	28.5	200.4	0	0	0
1051	35.07	28.5	200.4	7	-7.666666667	1.666666667
1052	35.1	28.27	200.45	0	0	0
1053	35.14	28.27	200.45	6.74	-6.333333333	-4
1054	35.17	28.08	200.33	3.2	-2.666666667	2.333333333
1055	35.2	28	200.4	14.98	16.66666667	0
1056	35.24	28.5	200.4	3	0	-3.333333333
1057	35.27	28.5	200.3	15.28	16.66666667	3.333333333
1058	35.3	29	200.4	8.25	-9	-1.333333333
1059	35.34	28.73	200.36	6.9	-7.666666667	1.333333333
1060	35.37	28.5	200.4	8.43	-9.333333333	1.333333333
1061	35.4	28.22	200.44	6.86	-7.333333333	2
1062	35.44	28	200.5	3	0	-3.333333333
1063	35.47	28	200.4	8.25	-9	-1.333333333
1064	35.5	27.73	200.36	15.16	-17	-1
1065	35.54	27.22	200.33	3.33	0	-3.666666667
1066	35.57	27.22	200.22	3.33	0	3.666666667
1067	35.6	27.22	200.33	6.73	-7.333333333	-1
1068	35.64	27	200.3	3	0	3.333333333
1069	35.67	27	200.4	3	0	-3.333333333
1070	35.7	27	200.3	3	0	3.333333333
1071	35.74	27	200.4	3	0	-3.333333333
1072	35.77	27	200.3	3	0	3.333333333
1073	35.8	27	200.4	0	0	0
1074	35.84	27	200.4	0	0	0
1075	35.87	27	200.4	0	0	0
1076	35.9	27	200.4	0	0	0
1077	35.94	27	200.4	0	0	0
1078	35.97	27	200.4	0	0	0
1079	36	27	200.4	0	0	0
1080	36.04	27	200.4	3	0	-3.333333333
1081	36.07	27	200.3	0	0	0
1082	36.1	27	200.3	6.73	-7.333333333	1
1083	36.14	26.78	200.33	7.3	-6	5.666666667
1084	36.17	26.6	200.5	0	0	0
1085	36.2	26.6	200.5	29.97	33.33333333	0
1086	36.24	27.6	200.5	10.63	-11	4.666666667
1087	36.27	27.27	200.64	13.62	-9	12
1088	36.3	27	201	3	0	3.333333333
1089	36.34	27	201.1	30.95	22.33333333	26.33333333
1090	36.37	27.67	201.89	8.42	-9	-3
1091	36.4	27.4	201.8	6.7	3.333333333	6.666666667
1092	36.44	27.5	202	14.36	7	14.33333333
1093	36.47	27.71	202.43	10.56	-1.333333333	11.66666667
1094	36.5	27.67	202.78	8.32	-5.666666667	7.333333333
1095	36.54	27.5	203	33.51	33.33333333	16.66666667
1096	36.57	28.5	203.5	21.71	13	20.33333333
1097	36.6	28.89	204.11	6.66	0	7.333333333
1098	36.64	28.89	204.33	9.35	3.666666667	10
1099	36.67	29	204.63	13.51	-12.33333333	8.333333333
1100	36.7	28.63	204.88	3.75	0	4
1101	36.74	28.63	205	10.99	-10	-7.333333333
1102	36.77	28.33	204.78	15.29	-1.333333333	17
1103	36.8	28.29	205.29	20.38	-22	-5.333333333
1104	36.84	27.63	205.13	6.37	1.333333333	6.666666667
1105	36.87	27.67	205.33	8	-5.666666667	-6.666666667
1106	36.91	27.5	205.13	18.54	-20.33333333	3
1107	36.94	26.89	205.22	3.33	-3.666666667	0
1108	36.97	26.78	205.22	16.08	3.333333333	17.66666667
1109	37.01	26.88	205.75	5.08	-3.333333333	4.666666667
1110	37.04	26.78	205.89	2.13	-2.333333333	-1
1111	37.07	26.71	205.86	32.61	14.33333333	33.33333333
1112	37.11	27.14	206.86	4.31	-0.333333333	4.666666667
1113	37.14	27.13	207	8.58	0.333333333	-9.666666667
1114	37.17	27.14	206.71	9.57	-4.666666667	9.666666667
1115	37.21	27	207	14.98	0	16.66666667
1116	37.24	27	207.5	3.75	-4	0
1117	37.27	26.88	207.5	11.24	-12.66666667	0
1118	37.31	26.5	207.5	7.06	-5.666666667	5.666666667
1119	37.34	26.33	207.67	6.37	-6.666666667	-1.333333333
1120	37.37	26.13	207.63	6.98	0.333333333	7.666666667
1121	37.41	26.14	207.86	12.11	-9.333333333	9.333333333
1122	37.44	25.86	208.14	0	0	0
1123	37.47	25.86	208.14	0	0	0
1124	37.51	25.86	208.14	4.28	0	5
1125	37.54	25.86	208.29	11.03	4.666666667	11.33333333
1126	37.57	26	208.63	11.03	-4.666666667	-11.33333333
1127	37.61	25.86	208.29	4.28	0	4.666666667
1128	37.64	25.86	208.43	7.28	4.666666667	6.666666667
1129	37.67	26	208.63	13.12	-14.33333333	2.666666667
1130	37.71	25.57	208.71	8.71	-6.333333333	-7
1131	37.74	25.38	208.5	11.03	-3	12
1132	37.77	25.29	208.86	6.05	4.666666667	-5
1133	37.81	25.43	208.71	4.28	4.666666667	0
1134	37.84	25.57	208.71	23.6	2	26.33333333
1135	37.87	25.63	209.5	29.97	0	33.33333333
1136	37.91	25.63	210.5	0	0	0
1137	37.94	25.63	210.5	20.48	7.666666667	21.33333333
1138	37.97	25.86	211.14	0	0	0
1139	38.01	25.86	211.14	19.15	-9.666666667	19
1140	38.04	25.57	211.71	4.28	-4.666666667	0
1141	38.07	25.43	211.71	0	0	0
1142	38.11	25.43	211.71	0	0	0
1143	38.14	25.43	211.71	0	0	0
1144	38.17	25.43	211.71	79.98	85.66666667	-23.66666667
1145	38.21	28	211	67.01	-66.66666667	33.33333333
1146	38.24	26	212	29.97	0	33.33333333
1147	38.27	26	213	29.97	0	-33.33333333
1148	38.31	26	212	0	0	0
1149	38.34	26	212	29.97	-33.33333333	0
1150	38.37	25	212	0	0	0
1151	38.41	25	212	0	0	0
1152	38.44	25	212	0	0	0
1153	38.47	25	212	0	0	0
1154	38.51	25	212	11.17	5.666666667	11
1155	38.54	25.17	212.33	8.05	7.666666667	-4.333333333
1156	38.57	25.4	212.2	7.89	-8.666666667	-2
1157	38.61	25.14	212.14	36.33	28.66666667	28.66666667
1158	38.64	26	213	0	0	0
1159	38.67	26	213	0	0	0
1160	38.71	26	213	0	0	0
1161	38.74	26	213	0	0	0
1162	38.77	26	213	29.12	-27.66666667	-16.66666667
1163	38.81	25.17	212.5	4.99	5.333333333	0
1164	38.84	25.33	212.5	0	0	0
1165	38.87	25.33	212.5	0	0	0
1166	38.91	25.33	212.5	4.99	-5.333333333	0
1167	38.94	25.17	212.5	18.01	11	-16.66666667
1168	38.97	25.5	212	15.79	-5.666666667	16.66666667
1169	39.01	25.33	212.5	9.21	2.333333333	-10
1170	39.04	25.4	212.2	9.21	-2.333333333	10
1171	39.07	25.33	212.5	9.21	2.333333333	-10
1172	39.11	25.4	212.2	11.39	-7.666666667	10
1173	39.14	25.17	212.5	0	0	0
1174	39.17	25.17	212.5	18.01	11	-16.66666667
1175	39.21	25.5	212	15.79	-5.666666667	16.66666667
1176	39.24	25.33	212.5	9.21	2.333333333	-10
1177	39.27	25.4	212.2	9.21	-2.333333333	10
1178	39.31	25.33	212.5	7.03	3.333333333	7
1179	39.34	25.43	212.71	8.83	2.333333333	9.666666667
1180	39.37	25.5	213	8.83	-2.333333333	-9.666666667
1181	39.41	25.43	212.71	0	0	0
1182	39.44	25.43	212.71	0	0	0
1183	39.47	25.43	212.71	0	0	0
1184	39.51	25.43	212.71	0	0	0
1185	39.54	25.43	212.71	0	0	0
1186	39.57	25.43	212.71	6.05	-4.666666667	5
1187	39.61	25.29	212.86	7.72	7	4.666666667
1188	39.64	25.5	213	8.83	-2.333333333	-9.666666667
1189	39.67	25.43	212.71	4.28	-4.666666667	0
1190	39.71	25.29	212.71	14.95	3.666666667	16.33333333
1191	39.74	25.4	213.2	0	0	0
1192	39.77	25.4	213.2	0	0	0
1193	39.81	25.4	213.2	9.21	-2.333333333	10
1194	39.84	25.33	213.5	0	0	0
1195	39.87	25.33	213.5	0	0	0
1196	39.91	25.33	213.5	0	0	0
1197	39.94	25.33	213.5	7.03	3.333333333	-7
1198	39.97	25.43	213.29	0	0	0
1199	40.01	25.43	213.29	12.84	0	14
1200	40.04	25.43	213.71	2.71	-1	3
1201	40.07	25.4	213.8	0	0	0
1202	40.11	25.4	213.8	9.21	-2.333333333	-10
1203	40.14	25.33	213.5	15.79	5.666666667	16.66666667
1204	40.18	25.5	214	0	0	0
1205	40.21	25.5	214	0	0	0
1206	40.24	25.5	214	24.16	-3.333333333	-26.66666667
1207	40.28	25.4	213.2	24.16	3.333333333	26.66666667
1208	40.31	25.5	214	24.16	-3.333333333	-26.66666667
1209	40.34	25.4	213.2	24.16	3.333333333	26.66666667
1210	40.38	25.5	214	0	0	0
1211	40.41	25.5	214	0	0	0
1212	40.44	25.5	214	6.7	-3.333333333	6.666666667
1213	40.48	25.4	214.2	0	0	0
1214	40.51	25.4	214.2	0	0	0
1215	40.54	25.4	214.2	0	0	0
1216	40.58	25.4	214.2	0	0	0
1217	40.61	25.4	214.2	6.7	3.333333333	-6.666666667
1218	40.64	25.5	214	15.79	-5.666666667	16.66666667
1219	40.68	25.33	214.5	15.79	5.666666667	-16.66666667
1220	40.71	25.5	214	0	0	0
1221	40.74	25.5	214	0	0	0
1222	40.78	25.5	214	6.7	-3.333333333	6.666666667
1223	40.81	25.4	214.2	0	0	0
1224	40.84	25.4	214.2	0	0	0
1225	40.88	25.4	214.2	0	0	0
1226	40.91	25.4	214.2	0	0	0
1227	40.94	25.4	214.2	0	0	0
1228	40.98	25.4	214.2	0	0	0
1229	41.01	25.4	214.2	0	0	0
1230	41.04	25.4	214.2	13.4	-13.33333333	-6.666666667
1231	41.08	25	214	0	0	0
1232	41.11	25	214	29.97	33.33333333	0
1233	41.14	26	214	0	0	0
1234	41.18	26	214	33.51	-16.66666667	33.33333333
1235	41.21	25.5	215	44.95	-50	0
1236	41.24	24	215	29.97	33.33333333	0
1237	41.28	25	215	0	0	0
1238	41.31	25	215	0	0	0
1239	41.34	25	215	29.97	0	-33.33333333
1240	41.38	25	214	0	0	0
1241	41.41	25	214	0	0	0
1242	41.44	25	214	0	0	0
1243	41.48	25	214	0	0	0
1244	41.51	25	214	37.91	13.33333333	40
1245	41.54	25.4	215.2	0	0	0
1246	41.58	25.4	215.2	0	0	0
1247	41.61	25.4	215.2	0	0	0
1248	41.64	25.4	215.2	0	0	0
1249	41.68	25.4	215.2	0	0	0
1250	41.71	25.4	215.2	26.81	-13.33333333	26.66666667
1251	41.74	25	216	0	0	0
1252	41.78	25	216	14.98	16.66666667	0
1253	41.81	25.5	216	0	0	0
1254	41.84	25.5	216	54.03	-50	33.33333333
1255	41.88	24	217	0	0	0
1256	41.91	24	217	0	0	0
1257	41.94	24	217	0	0	0
1258	41.98	24	217	0	0	0
1259	42.01	24	217	0	0	0
1260	42.04	24	217	29.97	33.33333333	0
1261	42.08	25	217	26.81	13.33333333	-26.66666667
1262	42.11	25.4	216.2	18.95	20	-6.666666667
1263	42.14	26	216	0	0	0
1264	42.18	26	216	23.06	-23.66666667	-9.666666667
1265	42.21	25.29	215.71	14.95	3.666666667	16.33333333
1266	42.24	25.4	216.2	6.7	3.333333333	-6.666666667
1267	42.28	25.5	216	14.98	-16.66666667	0
1268	42.31	25	216	0	0	0
1269	42.34	25	216	0	0	0
1270	42.38	25	216	0	0	0
1271	42.41	25	216	42.38	33.33333333	-33.33333333
1272	42.44	26	215	0	0	0
1273	42.48	26	215	0	0	0
1274	42.51	26	215	29.97	0	33.33333333
1275	42.54	26	216	42.38	-33.33333333	-33.33333333
1276	42.58	25	215	0	0	0
1277	42.61	25	215	0	0	0
1278	42.64	25	215	0	0	0
1279	42.68	25	215	0	0	0
1280	42.71	25	215	0	0	0
1281	42.74	25	215	29.97	0	33.33333333
1282	42.78	25	216	0	0	0
1283	42.81	25	216	0	0	0
1284	42.84	25	216	0	0	0
1285	42.88	25	216	0	0	0
1286	42.91	25	216	0	0	0
1287	42.94	25	216	29.97	0	33.33333333
1288	42.98	25	217	0	0	0
1289	43.01	25	217	0	0	0
1290	43.04	25	217	0	0	0
1291	43.08	25	217	0	0	0
1292	43.11	25	217	0	0	0
1293	43.14	25	217	0	0	0
1294	43.18	25	217	0	0	0
1295	43.21	25	217	0	0	0
1296	43.24	25	217	0	0	0
1297	43.28	25	217	0	0	0
1298	43.31	25	217	0	0	0
1299	43.35	25	217	0	0	0
1300	43.38	25	217	0	0	0
1301	43.41	25	217	0	0	0
1302	43.45	25	217	0	0	0
1303	43.48	25	217	0	0	0
1304	43.51	25	217	29.97	0	-33.33333333
1305	43.55	25	216	0	0	0
1306	43.58	25	216	0	0	0
1307	43.61	25	216	0	0	0
1308	43.65	25	216	0	0	0
1309	43.68	25	216	0	0	0
1310	43.71	25	216	0	0	0
1311	43.75	25	216	89.91	100	0
1312	43.78	28	216	0	0	0
1313	43.81	28	216	0	0	0
1314	43.85	28	216	59.94	-66.66666667	0
1315	43.88	26	216	0	0	0
1316	43.91	26	216	0	0	0
1317	43.95	26	216	0	0	0
1318	43.98	26	216	67.01	-33.33333333	-66.66666667
1319	44.01	25	214	0	0	0
1320	44.05	25	214	0	0	0
1321	44.08	25	214	0	0	0
1322	44.11	25	214	0	0	0
1323	44.15	25	214	0	0	0
1324	44.18	25	214	0	0	0
1325	44.21	25	214	0	0	0
1326	44.25	25	214	0	0	0
1327	44.28	25	214	0	0	0
1328	44.31	25	214	0	0	0
1329	44.35	25	214	0	0	0
1330	44.38	25	214	0	0	0
1331	44.41	25	214	0	0	0
1332	44.45	25	214	0	0	0
1333	44.48	25	214	0	0	0
1334	44.51	25	214	0	0	0
1335	44.55	25	214	0	0	0
1336	44.58	25	214	0	0	0
1337	44.61	25	214	0	0	0
1338	44.65	25	214	0	0	0
1339	44.68	25	214	0	0	0
1340	44.71	25	214	0	0	0
1341	44.75	25	214	0	0	0
1342	44.78	25	214	0	0	0
1343	44.81	25	214	0	0	0
1344	44.85	25	214	0	0	0
1345	44.88	25	214	0	0	0
1346	44.91	25	214	0	0	0
1347	44.95	25	214	0	0	0
1348	44.98	25	214	29.97	0	-33.33333333
1349	45.01	25	213	0	0	0
1350	45.05	25	213	108.05	66.66666667	100
1351	45.08	27	216	0	0	0
1352	45.11	27	216	0	0	0
1353	45.15	27	216	0	0	0
1354	45.18	27	216	0	0	0
1355	45.21	27	216	84.76	-66.66666667	66.66666667
1356	45.25	25	218	0	0	0
1357	45.28	25	218	0	0	0
1358	45.31	25	218	0	0	0
1359	45.35	25	218	0	0	0
1360	45.38	25	218	29.97	33.33333333	0
1361	45.41	26	218	0	0	0
1362	45.45	26	218	0	0	0
1363	45.48	26	218	0	0	0
1364	45.51	26	218	0	0	0
1365	45.55	26	218	0	0	0
1366	45.58	26	218	0	0	0
1367	45.61	26	218	0	0	0
1368	45.65	26	218	0	0	0
1369	45.68	26	218	0	0	0
1370	45.71	26	218	0	0	0
1371	45.75	26	218	0	0	0
1372	45.78	26	218	0	0	0
1373	45.81	26	218	0	0	0
1374	45.85	26	218	0	0	0
1375	45.88	26	218	0	0	0
1376	45.91	26	218	0	0	0
1377	45.95	26	218	0	0	0
1378	45.98	26	218	0	0	0
1379	46.01	26	218	0	0	0
1380	46.05	26	218	0	0	0
1381	46.08	26	218	0	0	0
1382	46.11	26	218	0	0	0
1383	46.15	26	218	0	0	0
1384	46.18	26	218	0	0	0
1385	46.21	26	218	0	0	0
1386	46.25	26	218	0	0	0
1387	46.28	26	218	29.97	0	33.33333333
1388	46.31	26	219	0	0	0
1389	46.35	26	219	0	0	0
1390	46.38	26	219	0	0	0
1391	46.41	26	219	0	0	0
1392	46.45	26	219	0	0	0
1393	46.48	26	219	0	0	0
1394	46.51	26	219	0	0	0
1395	46.55	26	219	0	0	0
1396	46.58	26	219	0	0	0
1397	46.62	26	219	0	0	0
1398	46.65	26	219	0	0	0
1399	46.68	26	219	0	0	0
1400	46.72	26	219	29.97	-33.33333333	0
1401	46.75	25	219	0	0	0
1402	46.78	25	219	0	0	0
1403	46.82	25	219	0	0	0
1404	46.85	25	219	0	0	0
1405	46.88	25	219	0	0	0
1406	46.92	25	219	0	0	0
1407	46.95	25	219	0	0	0
1408	46.98	25	219	0	0	0
1409	47.02	25	219	0	0	0
1410	47.05	25	219	0	0	0
1411	47.08	25	219	0	0	0
1412	47.12	25	219	0	0	0
1413	47.15	25	219	0	0	0
1414	47.18	25	219	29.97	33.33333333	0
1415	47.22	26	219	42.38	-33.33333333	-33.33333333
1416	47.25	25	218	0	0	0
1417	47.28	25	218	0	0	0
1418	47.32	25	218	0	0	0
1419	47.35	25	218	0	0	0
1420	47.38	25	218	0	0	0
1421	47.42	25	218	0	0	0
1422	47.45	25	218	0	0	0
1423	47.48	25	218	0	0	0
1424	47.52	25	218	0	0	0
1425	47.55	25	218	0	0	0
1426	47.58	25	218	29.97	33.33333333	0
1427	47.62	26	218	0	0	0
1428	47.65	26	218	0	0	0
1429	47.68	26	218	0	0	0
1430	47.72	26	218	0	0	0
1431	47.75	26	218	0	0	0
1432	47.78	26	218	0	0	0
1433	47.82	26	218	0	0	0
1434	47.85	26	218	0	0	0
1435	47.88	26	218	0	0	0
1436	47.92	26	218	0	0	0
1437	47.95	26	218	0	0	0
1438	47.98	26	218	0	0	0
1439	48.02	26	218	0	0	0
1440	48.05	26	218	0	0	0
1441	48.08	26	218	0	0	0
1442	48.12	26	218	0	0	0
1443	48.15	26	218	0	0	0
1444	48.18	26	218	0	0	0
1445	48.22	26	218	0	0	0
1446	48.25	26	218	0	0	0
1447	48.28	26	218	0	0	0
1448	48.32	26	218	0	0	0
1449	48.35	26	218	0	0	0
1450	48.38	26	218	0	0	0
1451	48.42	26	218	0	0	0
1452	48.45	26	218	0	0	0
1453	48.48	26	218	0	0	0
1454	48.52	26	218	0	0	0
1455	48.55	26	218	0	0	0
1456	48.58	26	218	0	0	0
1457	48.62	26	218	0	0	0
1458	48.65	26	218	0	0	0
1459	48.68	26	218	0	0	0
1460	48.72	26	218	0	0	0
1461	48.75	26	218	0	0	0
1462	48.78	26	218	0	0	0
1463	48.82	26	218	0	0	0
1464	48.85	26	218	0	0	0
1465	48.88	26	218	29.97	0	33.33333333
1466	48.92	26	219	0	0	0
1467	48.95	26	219	29.97	0	33.33333333
1468	48.98	26	220	0	0	0
1469	49.02	26	220	0	0	0
1470	49.05	26	220	0	0	0
1471	49.08	26	220	0	0	0
1472	49.12	26	220	0	0	0
1473	49.15	26	220	0	0	0
1474	49.18	26	220	29.97	0	-33.33333333
1475	49.22	26	219	29.97	0	-33.33333333
1476	49.25	26	218	0	0	0
1477	49.28	26	218	0	0	0
1478	49.32	26	218	0	0	0
1479	49.35	26	218	29.97	0	-33.33333333
1480	49.38	26	217	0	0	0
1481	49.42	26	217	0	0	0
1482	49.45	26	217	0	0	0
1483	49.48	26	217	29.97	0	33.33333333
1484	49.52	26	218	0	0	0
1485	49.55	26	218	0	0	0
1486	49.58	26	218	29.97	0	33.33333333
1487	49.62	26	219	0	0	0
1488	49.65	26	219	0	0	0
1489	49.68	26	219	0	0	0
1490	49.72	26	219	0	0	0
1491	49.75	26	219	0	0	0
1492	49.79	26	219	0	0	0
1493	49.82	26	219	0	0	0
1494	49.85	26	219	0	0	0
1495	49.89	26	219	29.97	0	33.33333333
1496	49.92	26	220	0	0	0
1497	49.95	26	220	0	0	0
1498	49.99	26	220	29.97	0	-33.33333333
1499	50.02	26	219	29.97	33.33333333	0
1500	50.05	27	219	29.97	33.33333333	0
1501	50.09	28	219	0	0	0
1502	50.12	28	219	0	0	0
1503	50.15	28	219	0	0	0
1504	50.19	28	219	0	0	0
1505	50.22	28	219	0	0	0
1506	50.25	28	219	0	0	0
1507	50.29	28	219	29.97	0	33.33333333
1508	50.32	28	220	0	0	0
1509	50.35	28	220	0	0	0
1510	50.39	28	220	59.94	-66.66666667	0
1511	50.42	26	220	0	0	0
1512	50.45	26	220	0	0	0
1513	50.49	26	220	0	0	0
1514	50.52	26	220	0	0	0
1515	50.55	26	220	0	0	0
1516	50.59	26	220	29.97	0	33.33333333
1517	50.62	26	221	0	0	0
1518	50.65	26	221	0	0	0
1519	50.69	26	221	0	0	0
1520	50.72	26	221	0	0	0
1521	50.75	26	221	29.97	0	-33.33333333
1522	50.79	26	220	0	0	0
1523	50.82	26	220	0	0	0
1524	50.85	26	220	0	0	0
1525	50.89	26	220	0	0	0
1526	50.92	26	220	0	0	0
1527	50.95	26	220	0	0	0
1528	50.99	26	220	0	0	0
1529	51.02	26	220	29.97	33.33333333	0
1530	51.05	27	220	0	0	0
1531	51.09	27	220	59.94	66.66666667	0
1532	51.12	29	220	0	0	0
1533	51.15	29	220	0	0	0
1534	51.19	29	220	29.97	0	33.33333333
1535	51.22	29	221	0	0	0
1536	51.25	29	221	29.97	0	33.33333333
1537	51.29	29	222	0	0	0
1538	51.32	29	222	0	0	0
1539	51.35	29	222	0	0	0
1540	51.39	29	222	0	0	0
1541	51.42	29	222	0	0	0
1542	51.45	29	222	0	0	0
1543	51.49	29	222	0	0	0
1544	51.52	29	222	0	0	0
1545	51.55	29	222	0	0	0
1546	51.59	29	222	29.97	-33.33333333	0
1547	51.62	28	222	0	0	0
1548	51.65	28	222	0	0	0
1549	51.69	28	222	0	0	0
1550	51.72	28	222	0	0	0
1551	51.75	28	222	0	0	0
1552	51.79	28	222	0	0	0
1553	51.82	28	222	29.97	-33.33333333	0
1554	51.85	27	222	0	0	0
1555	51.89	27	222	0	0	0
1556	51.92	27	222	0	0	0
1557	51.95	27	222	0	0	0
1558	51.99	27	222	0	0	0
1559	52.02	27	222	0	0	0
1560	52.05	27	222	0	0	0
1561	52.09	27	222	0	0	0
1562	52.12	27	222	0	0	0
1563	52.15	27	222	0	0	0
1564	52.19	27	222	0	0	0
1565	52.22	27	222	29.97	0	33.33333333
1566	52.25	27	223	0	0	0
1567	52.29	27	223	0	0	0
1568	52.32	27	223	0	0	0
1569	52.35	27	223	0	0	0
1570	52.39	27	223	29.97	0	33.33333333
1571	52.42	27	224	0	0	0
1572	52.45	27	224	0	0	0
1573	52.49	27	224	0	0	0
1574	52.52	27	224	0	0	0
1575	52.55	27	224	0	0	0
1576	52.59	27	224	84.76	-66.66666667	-66.66666667
1577	52.62	25	222	42.38	33.33333333	-33.33333333
1578	52.65	26	221	0	0	0
1579	52.69	26	221	0	0	0
1580	52.72	26	221	0	0	0
1581	52.75	26	221	0	0	0
1582	52.79	26	221	0	0	0
1583	52.82	26	221	0	0	0
1584	52.85	26	221	0	0	0
1585	52.89	26	221	0	0	0
1586	52.92	26	221	0	0	0
1587	52.96	26	221	0	0	0
1588	52.99	26	221	0	0	0
1589	53.02	26	221	0	0	0
1590	53.06	26	221	0	0	0
1591	53.09	26	221	0	0	0
1592	53.12	26	221	0	0	0
1593	53.16	26	221	0	0	0
1594	53.19	26	221	0	0	0
1595	53.22	26	221	0	0	0
1596	53.26	26	221	0	0	0
1597	53.29	26	221	0	0	0
1598	53.32	26	221	0	0	0
1599	53.36	26	221	0	0	0
1600	53.39	26	221	0	0	0
1601	53.42	26	221	0	0	0
1602	53.46	26	221	0	0	0
1603	53.49	26	221	0	0	0
1604	53.52	26	221	0	0	0
1605	53.56	26	221	29.97	0	-33.33333333
1606	53.59	26	220	0	0	0
1607	53.62	26	220	0	0	0
1608	53.66	26	220	0	0	0
1609	53.69	26	220	0	0	0
1610	53.72	26	220	0	0	0
1611	53.76	26	220	0	0	0
1612	53.79	26	220	0	0	0
1613	53.82	26	220	0	0	0
1614	53.86	26	220	0	0	0
1615	53.89	26	220	0	0	0
1616	53.92	26	220	0	0	0
1617	53.96	26	220	0	0	0
1618	53.99	26	220	0	0	0
1619	54.02	26	220	0	0	0
1620	54.06	26	220	0	0	0
1621	54.09	26	220	0	0	0
1622	54.12	26	220	0	0	0
1623	54.16	26	220	0	0	0
1624	54.19	26	220	0	0	0
1625	54.22	26	220	0	0	0
1626	54.26	26	220	0	0	0
1627	54.29	26	220	0	0	0
1628	54.32	26	220	0	0	0
1629	54.36	26	220	0	0	0
1630	54.39	26	220	0	0	0
1631	54.42	26	220	0	0	0
1632	54.46	26	220	29.97	0	33.33333333
1633	54.49	26	221	0	0	0
1634	54.52	26	221	0	0	0
1635	54.56	26	221	0	0	0
1636	54.59	26	221	0	0	0
1637	54.62	26	221	0	0	0
1638	54.66	26	221	0	0	0
1639	54.69	26	221	0	0	0
1640	54.72	26	221	0	0	0
1641	54.76	26	221	0	0	0
1642	54.79	26	221	0	0	0
1643	54.82	26	221	0	0	0
1644	54.86	26	221	0	0	0
1645	54.89	26	221	0	0	0
1646	54.92	26	221	0	0	0
1647	54.96	26	221	0	0	0
1648	54.99	26	221	0	0	0
1649	55.02	26	221	0	0	0
1650	55.06	26	221	0	0	0
1651	55.09	26	221	0	0	0
1652	55.12	26	221	0	0	0
1653	55.16	26	221	0	0	0
1654	55.19	26	221	0	0	0
1655	55.22	26	221	0	0	0
1656	55.26	26	221	0	0	0
1657	55.29	26	221	0	0	0
1658	55.32	26	221	0	0	0
1659	55.36	26	221	0	0	0
1660	55.39	26	221	0	0	0
1661	55.42	26	221	0	0	0
1662	55.46	26	221	42.38	-33.33333333	-33.33333333
1663	55.49	25	220	0	0	0
1664	55.52	25	220	0	0	0
1665	55.56	25	220	0	0	0
1666	55.59	25	220	0	0	0
1667	55.62	25	220	29.97	0	33.33333333
1668	55.66	25	221	29.97	0	33.33333333
1669	55.69	25	222	0	0	0
1670	55.72	25	222	0	0	0
1671	55.76	25	222	0	0	0
1672	55.79	25	222	29.97	0	-33.33333333
1673	55.82	25	221	29.97	0	-33.33333333
1674	55.86	25	220	0	0	0
1675	55.89	25	220	29.97	33.33333333	0
1676	55.92	26	220	0	0	0
1677	55.96	26	220	0	0	0
1678	55.99	26	220	0	0	0
1679	56.02	26	220	0	0	0
1680	56.06	26	220	0	0	0
1681	56.09	26	220	0	0	0
1682	56.12	26	220	42.38	33.33333333	33.33333333
1683	56.16	27	221	0	0	0
1684	56.19	27	221	0	0	0
1685	56.23	27	221	0	0	0
1686	56.26	27	221	0	0	0
1687	56.29	27	221	0	0	0
1688	56.33	27	221	0	0	0
1689	56.36	27	221	0	0	0
1690	56.39	27	221	29.97	0	33.33333333
1691	56.43	27	222	0	0	0
1692	56.46	27	222	0	0	0
1693	56.49	27	222	29.97	0	33.33333333
1694	56.53	27	223	29.97	0	33.33333333
1695	56.56	27	224	0	0	0
1696	56.59	27	224	0	0	0
1697	56.63	27	224	42.38	-33.33333333	-33.33333333
1698	56.66	26	223	29.97	0	-33.33333333
1699	56.69	26	222	0	0	0
1700	56.73	26	222	0	0	0
1701	56.76	26	222	0	0	0
1702	56.79	26	222	0	0	0
1703	56.83	26	222	0	0	0
1704	56.86	26	222	0	0	0
1705	56.89	26	222	0	0	0
1706	56.93	26	222	0	0	0
1707	56.96	26	222	0	0	0
1708	56.99	26	222	29.97	0	-33.33333333
1709	57.03	26	221	0	0	0
1710	57.06	26	221	0	0	0
1711	57.09	26	221	0	0	0
1712	57.13	26	221	0	0	0
1713	57.16	26	221	0	0	0
1714	57.19	26	221	0	0	0
1715	57.23	26	221	0	0	0
1716	57.26	26	221	0	0	0
1717	57.29	26	221	0	0	0
1718	57.33	26	221	0	0	0
1719	57.36	26	221	0	0	0
1720	57.39	26	221	0	0	0
1721	57.43	26	221	0	0	0
1722	57.46	26	221	0	0	0
1723	57.49	26	221	0	0	0
1724	57.53	26	221	0	0	0
1725	57.56	26	221	0	0	0
1726	57.59	26	221	0	0	0
1727	57.63	26	221	0	0	0
1728	57.66	26	221	0	0	0
1729	57.69	26	221	0	0	0
1730	57.73	26	221	0	0	0
1731	57.76	26	221	0	0	0
1732	57.79	26	221	0	0	0
1733	57.83	26	221	0	0	0
1734	57.86	26	221	0	0	0
1735	57.89	26	221	0	0	0
1736	57.93	26	221	0	0	0
1737	57.96	26	221	0	0	0
1738	57.99	26	221	0	0	0
1739	58.03	26	221	0	0	0
1740	58.06	26	221	0	0	0
1741	58.09	26	221	0	0	0
1742	58.13	26	221	0	0	0
1743	58.16	26	221	29.97	0	-33.33333333
1744	58.19	26	220	0	0	0
1745	58.23	26	220	0	0	0
1746	58.26	26	220	0	0	0
1747	58.29	26	220	0	0	0
1748	58.33	26	220	0	0	0
1749	58.36	26	220	0	0	0
1750	58.39	26	220	0	0	0
1751	58.43	26	220	0	0	0
1752	58.46	26	220	0	0	0
1753	58.49	26	220	0	0	0
1754	58.53	26	220	0	0	0
1755	58.56	26	220	0	0	0
1756	58.59	26	220	0	0	0
1757	58.63	26	220	0	0	0
1758	58.66	26	220	0	0	0
1759	58.69	26	220	29.97	0	33.33333333
1760	58.73	26	221	0	0	0
1761	58.76	26	221	0	0	0
1762	58.79	26	221	68.34	20	-73.33333333
1763	58.83	26.6	218.8	40.21	-20	40
1764	58.86	26	220	0	0	0
1765	58.89	26	220	0	0	0
1766	58.93	26	220	0	0	0
1767	58.96	26	220	0	0	0
1768	58.99	26	220	0	0	0
1769	59.03	26	220	0	0	0
1770	59.06	26	220	0	0	0
1771	59.09	26	220	0	0	0
1772	59.13	26	220	0	0	0
1773	59.16	26	220	0	0	0
1774	59.19	26	220	0	0	0
1775	59.23	26	220	0	0	0
1776	59.26	26	220	0	0	0
1777	59.29	26	220	29.97	0	33.33333333
1778	59.33	26	221	0	0	0
1779	59.36	26	221	89.91	100	0
1780	59.4	29	221	29.97	-33.33333333	0
1781	59.43	28	221	29.97	-33.33333333	0
1782	59.46	27	221	42.38	33.33333333	33.33333333
1783	59.5	28	222	0	0	0
1784	59.53	28	222	0	0	0
1785	59.56	28	222	0	0	0
1786	59.6	28	222	0	0	0
1787	59.63	28	222	59.94	-66.66666667	0
1788	59.66	26	222	0	0	0
1789	59.7	26	222	0	0	0
1790	59.73	26	222	0	0	0
1791	59.76	26	222	0	0	0
1792	59.8	26	222	0	0	0
1793	59.83	26	222	0	0	0
1794	59.86	26	222	0	0	0
1795	59.9	26	222	0	0	0
1796	59.93	26	222	0	0	0
1797	59.96	26	222	0	0	0
1798	60	26	222	0	0	0
1799	60.03	26	222	0	0	0
1800	60.06	26	222	0	0	0
1801	60.1	26	222	0	0	0
1802	60.13	26	222	0	0	0
1803	60.16	26	222	0	0	0
1804	60.2	26	222	0	0	0
1805	60.23	26	222	0	0	0
1806	60.26	26	222	0	0	0
1807	60.3	26	222	0	0	0
1808	60.33	26	222	0	0	0
1809	60.36	26	222	0	0	0
1810	60.4	26	222	29.97	33.33333333	0
1811	60.43	27	222	0	0	0
1812	60.46	27	222	0	0	0
1813	60.5	27	222	0	0	0
1814	60.53	27	222	0	0	0
1815	60.56	27	222	0	0	0
1816	60.6	27	222	0	0	0
1817	60.63	27	222	0	0	0
1818	60.66	27	222	94.77	100	33.33333333
1819	60.7	30	223	0	0	0
1820	60.73	30	223	0	0	0
1821	60.76	30	223	0	0	0
1822	60.8	30	223	29.97	-33.33333333	0
1823	60.83	29	223	0	0	0
1824	60.86	29	223	0	0	0
1825	60.9	29	223	0	0	0
1826	60.93	29	223	0	0	0
1827	60.96	29	223	0	0	0
1828	61	29	223	0	0	0
1829	61.03	29	223	29.97	-33.33333333	0
1830	61.06	28	223	0	0	0
1831	61.1	28	223	0	0	0
1832	61.13	28	223	0	0	0
1833	61.16	28	223	0	0	0
1834	61.2	28	223	0	0	0
1835	61.23	28	223	0	0	0
1836	61.26	28	223	0	0	0
1837	61.3	28	223	0	0	0
1838	61.33	28	223	0	0	0
1839	61.36	28	223	0	0	0
1840	61.4	28	223	29.97	-33.33333333	0
1841	61.43	27	223	0	0	0
1842	61.46	27	223	0	0	0
1843	61.5	27	223	0	0	0
1844	61.53	27	223	0	0	0
1845	61.56	27	223	29.97	-33.33333333	0
1846	61.6	26	223	0	0	0
1847	61.63	26	223	0	0	0
1848	61.66	26	223	29.97	0	-33.33333333
1849	61.7	26	222	0	0	0
1850	61.73	26	222	0	0	0
1851	61.76	26	222	0	0	0
1852	61.8	26	222	0	0	0
1853	61.83	26	222	0	0	0
1854	61.86	26	222	0	0	0
1855	61.9	26	222	0	0	0
1856	61.93	26	222	0	0	0
1857	61.96	26	222	0	0	0
1858	62	26	222	0	0	0
1859	62.03	26	222	0	0	0
1860	62.06	26	222	0	0	0
1861	62.1	26	222	0	0	0
1862	62.13	26	222	0	0	0
1863	62.16	26	222	29.97	0	-33.33333333
1864	62.2	26	221	0	0	0
1865	62.23	26	221	0	0	0
1866	62.26	26	221	0	0	0
1867	62.3	26	221	0	0	0
1868	62.33	26	221	0	0	0
1869	62.36	26	221	0	0	0
1870	62.4	26	221	29.97	0	33.33333333
1871	62.43	26	222	0	0	0
1872	62.46	26	222	29.97	33.33333333	0
1873	62.5	27	222	0	0	0
1874	62.53	27	222	29.97	0	33.33333333
1875	62.57	27	223	0	0	0
1876	62.6	27	223	0	0	0
1877	62.63	27	223	0	0	0
1878	62.67	27	223	0	0	0
1879	62.7	27	223	0	0	0
1880	62.73	27	223	29.97	0	-33.33333333
1881	62.77	27	222	0	0	0
1882	62.8	27	222	29.97	-33.33333333	0
1883	62.83	26	222	0	0	0
1884	62.87	26	222	0	0	0
1885	62.9	26	222	0	0	0
1886	62.93	26	222	0	0	0
1887	62.97	26	222	0	0	0
1888	63	26	222	0	0	0
1889	63.03	26	222	0	0	0
1890	63.07	26	222	0	0	0
1891	63.1	26	222	0	0	0
1892	63.13	26	222	0	0	0
1893	63.17	26	222	0	0	0
1894	63.2	26	222	0	0	0
1895	63.23	26	222	0	0	0
1896	63.27	26	222	0	0	0
1897	63.3	26	222	0	0	0
1898	63.33	26	222	0	0	0
1899	63.37	26	222	0	0	0
1900	63.4	26	222	0	0	0
1901	63.43	26	222	0	0	0
1902	63.47	26	222	0	0	0
1903	63.5	26	222	0	0	0
1904	63.53	26	222	0	0	0
1905	63.57	26	222	0	0	0
1906	63.6	26	222	29.97	0	-33.33333333
1907	63.63	26	221	0	0	0
1908	63.67	26	221	0	0	0
1909	63.7	26	221	0	0	0
1910	63.73	26	221	29.97	0	-33.33333333
1911	63.77	26	220	0	0	0
1912	63.8	26	220	0	0	0
1913	63.83	26	220	0	0	0
1914	63.87	26	220	0	0	0
1915	63.9	26	220	0	0	0
1916	63.93	26	220	0	0	0
1917	63.97	26	220	0	0	0
1918	64	26	220	0	0	0
1919	64.03	26	220	0	0	0
1920	64.07	26	220	0	0	0
1921	64.1	26	220	29.97	33.33333333	0
1922	64.13	27	220	29.97	0	33.33333333
1923	64.17	27	221	29.97	33.33333333	0
1924	64.2	28	221	0	0	0
1925	64.23	28	221	0	0	0
1926	64.27	28	221	0	0	0
1927	64.3	28	221	0	0	0
1928	64.33	28	221	42.38	33.33333333	33.33333333
1929	64.37	29	222	0	0	0
1930	64.4	29	222	0	0	0
1931	64.43	29	222	0	0	0
1932	64.47	29	222	0	0	0
1933	64.5	29	222	0	0	0
1934	64.53	29	222	67.01	-66.66666667	33.33333333
1935	64.57	27	223	0	0	0
1936	64.6	27	223	0	0	0
1937	64.63	27	223	29.97	0	-33.33333333
1938	64.67	27	222	0	0	0
1939	64.7	27	222	0	0	0
1940	64.73	27	222	0	0	0
1941	64.77	27	222	0	0	0
1942	64.8	27	222	0	0	0
1943	64.83	27	222	0	0	0
1944	64.87	27	222	0	0	0
1945	64.9	27	222	0	0	0
1946	64.93	27	222	0	0	0
1947	64.97	27	222	0	0	0
1948	65	27	222	0	0	0
1949	65.03	27	222	0	0	0
1950	65.07	27	222	0	0	0
1951	65.1	27	222	0	0	0
1952	65.13	27	222	0	0	0
1953	65.17	27	222	42.38	-33.33333333	33.33333333
1954	65.2	26	223	0	0	0
1955	65.23	26	223	0	0	0
1956	65.27	26	223	0	0	0
1957	65.3	26	223	0	0	0
1958	65.33	26	223	0	0	0
1959	65.37	26	223	0	0	0
1960	65.4	26	223	29.97	0	-33.33333333
1961	65.43	26	222	0	0	0
1962	65.47	26	222	0	0	0
1963	65.5	26	222	0	0	0
1964	65.53	26	222	0	0	0
1965	65.57	26	222	0	0	0
1966	65.6	26	222	0	0	0
1967	65.63	26	222	0	0	0
1968	65.67	26	222	0	0	0
1969	65.7	26	222	0	0	0
1970	65.73	26	222	0	0	0
1971	65.77	26	222	0	0	0
1972	65.8	26	222	0	0	0
1973	65.84	26	222	0	0	0
1974	65.87	26	222	0	0	0
1975	65.9	26	222	29.97	0	33.33333333
1976	65.94	26	223	0	0	0
1977	65.97	26	223	0	0	0
1978	66	26	223	0	0	0
1979	66.04	26	223	0	0	0
1980	66.07	26	223	0	0	0
1981	66.1	26	223	29.97	33.33333333	0
1982	66.14	27	223	0	0	0
1983	66.17	27	223	0	0	0
1984	66.2	27	223	0	0	0
1985	66.24	27	223	0	0	0
1986	66.27	27	223	0	0	0
1987	66.3	27	223	0	0	0
1988	66.34	27	223	0	0	0
1989	66.37	27	223	0	0	0
1990	66.4	27	223	0	0	0
1991	66.44	27	223	0	0	0
1992	66.47	27	223	0	0	0
1993	66.5	27	223	0	0	0
1994	66.54	27	223	0	0	0
1995	66.57	27	223	0	0	0
1996	66.6	27	223	0	0	0
1997	66.64	27	223	0	0	0
1998	66.67	27	223	0	0	0
1999	66.7	27	223	0	0	0
2000	66.74	27	223	29.97	-33.33333333	0
[truncated: 24,969 more rows]
