# Supplementary material for: Statistical Mechanics of Zooplankton
Source: PLoS One. 2015 Aug 13;10(8):e0135258. doi: 10.1371/journal.pone.0135258 (PMC4535848; doi:10.1371/journal.pone.0135258)
Supplement: S1 Data Files — Information on the file contents and the data format is contained. (ZIP) [file pone.0135258.s001.zip › raw data vibrio/exp36.txt]

1	0.03	326	208	39.01	-1.27	-0.27
2	0.07	324.73	207.73	0	0	0
3	0.1	324.73	207.73	8.46	0.27	0.07
4	0.13	325	207.8	6.35	-0.18	0.11
5	0.17	324.82	207.91	6.09	0.18	0.09
6	0.2	325	208	0	0	0
7	0.23	325	208	8.62	-0.27	-0.09
8	0.27	324.73	207.91	0	0	0
9	0.3	324.73	207.91	7.18	-0.23	-0.08
10	0.33	324.5	207.83	12.73	-0.42	0.09
11	0.37	324.08	207.92	0	0	0
12	0.4	324.08	207.92	10.67	-0.35	-0.01
13	0.43	323.73	207.91	0	0	0
14	0.47	323.73	207.91	28.9	0.67	0.69
15	0.5	324.4	208.6	12.1	0.24	-0.33
16	0.53	324.64	208.27	6.83	-0.22	0.06
17	0.57	324.42	208.33	7.1	-0.24	0.03
18	0.6	324.18	208.36	5.68	-0.18	0.06
19	0.63	324	208.42	5.68	-0.18	-0.06
20	0.67	323.82	208.36	2.72	0	0.09
21	0.7	323.82	208.45	17.23	-0.55	0.19
22	0.73	323.27	208.64	15.89	-0.45	-0.28
23	0.77	322.82	208.36	0	0	0
24	0.8	322.82	208.36	27.78	0.91	0.19
25	0.83	323.73	208.55	8.94	0.27	0.12
26	0.87	324	208.67	4	0	0.13
27	0.9	324	208.8	3	0	-0.1
28	0.93	324	208.7	6.5	-0.18	0.12
29	0.97	323.82	208.82	14.68	-0.49	0.07
30	1	323.33	208.89	10.34	-0.33	-0.09
31	1.03	323	208.8	3	0	-0.1
32	1.07	323	208.7	16.14	0.5	-0.2
33	1.1	323.5	208.5	27.58	0.77	-0.5
34	1.13	324.27	208	0	0	0
35	1.17	324.27	208	0	0	0
36	1.2	324.27	208	15.41	0.37	-0.36
37	1.23	324.64	207.64	5.78	-0.14	-0.14
38	1.27	324.5	207.5	39.71	1.14	-0.68
39	1.3	325.64	206.82	16.23	0.36	-0.4
40	1.33	326	206.42	0	0	0
41	1.37	326	206.42	7.23	0.15	-0.19
42	1.4	326.15	206.23	14.01	0.35	-0.31
43	1.43	326.5	205.92	51.42	1.32	-1.1
44	1.47	327.82	204.82	13.21	0.18	-0.4
45	1.5	328	204.42	0	0	0
46	1.53	328	204.42	24.01	0.18	-0.78
47	1.57	328.18	203.64	32.66	0.82	-0.72
48	1.6	329	202.92	2.5	0	0.08
49	1.64	329	203	29.97	1	0
50	1.67	330	203	0	0	0
51	1.7	330	203	0	0	0
52	1.74	330	203	0	0	0
53	1.77	330	203	0	0	0
54	1.8	330	203	59.94	0	-2
55	1.84	330	201	0	0	0
56	1.87	330	201	0	0	0
57	1.9	330	201	0	0	0
58	1.94	330	201	29.97	0	-1
59	1.97	330	200	0	0	0
60	2	330	200	0	0	0
61	2.04	330	200	0	0	0
62	2.07	330	200	0	0	0
63	2.1	330	200	0	0	0
64	2.14	330	200	0	0	0
65	2.17	330	200	81.81	-1.42	-2.33
66	2.2	328.58	197.67	12.07	-0.4	-0.03
67	2.24	328.18	197.64	10.9	-0.36	0
68	2.27	327.82	197.64	4.78	-0.13	-0.1
69	2.3	327.69	197.54	7.65	0.23	-0.12
70	2.34	327.92	197.42	15.99	-0.34	-0.42
71	2.37	327.58	197	22.52	0.6	-0.45
72	2.4	328.18	196.55	17.8	0.24	-0.55
73	2.44	328.42	196	15.8	0.16	-0.5
74	2.47	328.58	195.5	12.36	0.06	-0.41
75	2.5	328.64	195.09	52.34	1.36	-1.09
76	2.54	330	194	29.97	0	-1
77	2.57	330	193	0	0	0
78	2.6	330	193	0	0	0
79	2.64	330	193	0	0	0
80	2.67	330	193	0	0	0
81	2.7	330	193	0	0	0
82	2.74	330	193	94.77	1	-3
83	2.77	331	190	29.97	0	-1
84	2.8	331	189	0	0	0
85	2.84	331	189	0	0	0
86	2.87	331	189	0	0	0
87	2.9	331	189	0	0	0
88	2.94	331	189	0	0	0
89	2.97	331	189	29.97	0	-1
90	3	331	188	0	0	0
91	3.04	331	188	29.97	-1	0
92	3.07	330	188	29.97	-1	0
93	3.1	329	188	29.97	0	-1
94	3.14	329	187	0	0	0
95	3.17	329	187	0	0	0
96	3.2	329	187	0	0	0
97	3.24	329	187	29.97	-1	0
98	3.27	328	187	12.49	0	0.42
99	3.3	328	187.42	7.49	0	-0.25
100	3.34	328	187.17	27.92	0.42	-0.84
101	3.37	328.42	186.33	48.49	1.58	-0.33
102	3.4	330	186	0	0	0
103	3.44	330	186	0	0	0
104	3.47	330	186	0	0	0
105	3.5	330	186	29.97	0	-1
106	3.54	330	185	55.1	-1.82	-0.27
107	3.57	328.18	184.73	15.41	-0.36	0.36
108	3.6	327.82	185.09	13.62	-0.37	-0.27
109	3.64	327.45	184.82	9.82	-0.27	-0.18
110	3.67	327.18	184.64	8.55	-0.18	-0.22
111	3.7	327	184.42	15.19	-0.5	0.08
112	3.74	326.5	184.5	11.17	-0.33	-0.17
113	3.77	326.17	184.33	10.48	-0.35	0.03
114	3.8	325.82	184.36	3.85	-0.09	-0.09
115	3.84	325.73	184.27	10.64	-0.23	-0.27
116	3.87	325.5	184	5.58	-0.08	-0.17
117	3.9	325.42	183.83	19.53	-0.6	0.26
118	3.94	324.82	184.09	26.42	0.26	-0.84
119	3.97	325.08	183.25	33.65	0.56	-0.98
120	4	325.64	182.27	6.59	-0.14	-0.17
121	4.04	325.5	182.1	9.38	-0.14	-0.28
122	4.07	325.36	181.82	0	0	0
123	4.1	325.36	181.82	11.23	-0.36	-0.09
124	4.14	325	181.73	13.79	-0.4	-0.23
125	4.17	324.6	181.5	8.18	-0.24	-0.14
126	4.2	324.36	181.36	13.62	-0.45	0
127	4.24	323.91	181.36	3.85	-0.09	-0.09
128	4.27	323.82	181.27	14.64	-0.49	0.06
129	4.3	323.33	181.33	16.38	-0.33	-0.43
130	4.34	323	180.9	5.98	-0.18	-0.08
131	4.37	322.82	180.82	16.35	-0.55	0
132	4.4	322.27	180.82	14.26	0.23	-0.42
133	4.44	322.5	180.4	23.97	0	-0.8
134	4.47	322.5	179.6	20.1	0.3	-0.6
135	4.5	322.8	179	13.4	-0.2	-0.4
136	4.54	322.6	178.6	4.24	-0.1	-0.1
137	4.57	322.5	178.5	9.71	-0.17	-0.28
138	4.6	322.33	178.22	10.64	-0.33	-0.12
139	4.64	322	178.1	12.36	-0.4	-0.1
140	4.67	321.6	178	8.94	-0.24	-0.18
141	4.7	321.36	177.82	3.85	-0.09	-0.09
142	4.74	321.27	177.73	11.65	-0.38	-0.06
143	4.77	320.89	177.67	9.99	-0.29	-0.17
144	4.8	320.6	177.5	9.9	-0.33	0.05
145	4.84	320.27	177.55	14.67	-0.45	-0.19
146	4.87	319.82	177.36	2.72	0	-0.09
147	4.91	319.82	177.27	2.72	-0.09	0
148	4.94	319.73	177.27	27.38	-0.91	0.09
149	4.97	318.82	177.36	3.85	-0.09	-0.09
150	5.01	318.73	177.27	17.44	-0.46	-0.36
151	5.04	318.27	176.91	8.62	-0.27	0.09
152	5.07	318	177	22.47	-0.73	-0.18
153	5.11	317.27	176.82	5.45	0	-0.18
154	5.14	317.27	176.64	3.85	-0.09	-0.09
155	5.17	317.18	176.55	12.54	-0.41	0.07
156	5.21	316.77	176.62	31.84	0.41	-0.98
157	5.24	317.18	175.64	32.49	0.49	-0.97
158	5.27	317.67	174.67	7.06	-0.17	-0.17
159	5.31	317.5	174.5	3	0	-0.1
160	5.34	317.5	174.4	20.46	-0.68	-0.04
161	5.37	316.82	174.36	15.13	-0.24	-0.44
162	5.41	316.58	173.92	10.9	-0.31	-0.19
163	5.44	316.27	173.73	8.46	-0.27	0.07
164	5.47	316	173.8	7.33	-0.18	-0.16
165	5.51	315.82	173.64	10.37	-0.32	-0.14
166	5.54	315.5	173.5	14.98	-0.5	0
167	5.57	315	173.5	5.62	-0.18	0.05
168	5.61	314.82	173.55	14.67	-0.46	-0.19
169	5.64	314.36	173.36	11.01	-0.36	0.06
170	5.67	314	173.42	13.45	-0.42	-0.17
171	5.71	313.58	173.25	25.69	0.6	-0.61
172	5.74	314.18	172.64	20.48	0.4	-0.56
173	5.77	314.58	172.08	14.9	-0.48	0.12
174	5.81	314.1	172.2	21.61	-0.6	-0.4
175	5.84	313.5	171.8	6.4	-0.17	-0.13
176	5.87	313.33	171.67	10.62	-0.23	-0.27
177	5.91	313.1	171.4	16.14	-0.5	-0.2
178	5.94	312.6	171.2	7.41	-0.24	0.07
179	5.97	312.36	171.27	5.45	-0.18	0
180	6.01	312.18	171.27	15.41	-0.36	-0.36
181	6.04	311.82	170.91	9.92	-0.32	0.09
182	6.07	311.5	171	22.01	-0.68	-0.27
183	6.11	310.82	170.73	2.72	0	0.09
184	6.14	310.82	170.82	25.38	-0.82	-0.22
185	6.17	310	170.6	8.51	-0.18	0.22
186	6.21	309.82	170.82	0	0	0
187	6.24	309.82	170.82	13.49	-0.32	-0.32
188	6.27	309.5	170.5	14.98	-0.5	0
189	6.31	309	170.5	8.29	-0.27	0.05
190	6.34	308.73	170.55	12.18	-0.37	-0.19
191	6.37	308.36	170.36	11.01	-0.36	0.06
192	6.41	308	170.42	6.68	-0.18	0.13
193	6.44	307.82	170.55	17.23	-0.55	-0.19
194	6.47	307.27	170.36	2.72	0	-0.09
195	6.51	307.27	170.27	16.35	-0.54	0
196	6.54	306.73	170.27	13.89	-0.46	0.09
197	6.57	306.27	170.36	2.72	0	-0.09
198	6.61	306.27	170.27	9.67	-0.27	-0.17
199	6.64	306	170.1	16.98	0.5	-0.27
200	6.67	306.5	169.83	12.86	0.32	-0.28
201	6.71	306.82	169.55	6.74	-0.22	0.05
202	6.74	306.6	169.6	13.27	-0.42	-0.15
203	6.77	306.18	169.45	6.98	-0.18	0.15
204	6.81	306	169.6	5.56	-0.18	0.04
205	6.84	305.82	169.64	8.17	0	0.27
206	6.87	305.82	169.91	0	0	0
207	6.91	305.82	169.91	0	0	0
208	6.94	305.82	169.91	10.08	-0.32	-0.11
209	6.97	305.5	169.8	23.16	0.77	0.02
210	7.01	306.27	169.82	6.83	0.23	-0.02
211	7.04	306.5	169.8	63.5	2	0.7
212	7.07	308.5	170.5	17.47	0.5	0.3
213	7.11	309	170.8	6.35	0.18	0.11
214	7.14	309.18	170.91	7.08	0.22	0.09
215	7.17	309.4	171	20.1	0.6	0.3
216	7.21	310	171.3	31.29	1	0.3
217	7.24	311	171.6	0	0	0
218	7.27	311	171.6	10.19	-0.33	0.07
219	7.31	310.67	171.67	12.01	-0.34	0.22
220	7.34	310.33	171.89	10.34	-0.33	-0.09
221	7.37	310	171.8	6.35	-0.18	0.11
222	7.41	309.82	171.91	9.92	-0.32	0.09
223	7.44	309.5	172	3	-0.1	0
224	7.47	309.4	172	0	0	0
225	7.51	309.4	172	13.67	0.42	0.18
226	7.54	309.82	172.18	13.62	0.45	0
227	7.57	310.27	172.18	2.72	-0.09	0
228	7.61	310.18	172.18	0	0	0
229	7.64	310.18	172.18	5.47	-0.18	-0.01
230	7.67	310	172.17	6.31	-0.18	0.1
231	7.71	309.82	172.27	11.72	-0.32	0.23
232	7.74	309.5	172.5	14.98	-0.5	0
233	7.77	309	172.5	17.66	0.58	0.08
234	7.81	309.58	172.58	30.18	0.92	0.42
235	7.84	310.5	173	0	0	0
236	7.87	310.5	173	0	0	0
237	7.91	310.5	173	14.98	-0.5	0
238	7.94	310	173	0	0	0
239	7.97	310	173	6.09	-0.18	0.09
240	8.01	309.82	173.09	9.92	-0.32	-0.09
241	8.04	309.5	173	10.64	-0.23	0.27
242	8.08	309.27	173.27	13.89	-0.45	0.09
243	8.11	308.82	173.36	42.3	1.36	0.37
244	8.14	310.18	173.73	21.96	0.64	0.36
245	8.18	310.82	174.09	5.45	0	0.18
246	8.21	310.82	174.27	2.72	0	0.09
247	8.24	310.82	174.36	13.18	-0.42	0.14
248	8.28	310.4	174.5	7.71	-0.22	0.14
249	8.31	310.18	174.64	2.72	0	0.09
250	8.34	310.18	174.73	6.65	-0.18	-0.13
251	8.38	310	174.6	13.27	-0.42	0.15
252	8.41	309.58	174.75	8.13	-0.22	0.16
253	8.44	309.36	174.91	31.68	0.95	0.47
254	8.48	310.31	175.38	15.44	0.51	0.07
255	8.51	310.82	175.45	12.18	-0.37	0.19
256	8.54	310.45	175.64	2.72	0	0.09
257	8.58	310.45	175.73	8.29	0.05	0.27
258	8.61	310.5	176	14.98	0	0.5
259	8.64	310.5	176.5	44.55	1.1	1
260	8.68	311.6	177.5	5.59	0.13	-0.14
261	8.71	311.73	177.36	13.62	-0.28	0.37
262	8.74	311.45	177.73	11.99	0.15	0.37
263	8.78	311.6	178.1	9.11	-0.24	-0.19
264	8.81	311.36	177.91	3.85	-0.09	0.09
265	8.84	311.27	178	17.45	-0.45	0.36
266	8.88	310.82	178.36	0	0	0
267	8.91	310.82	178.36	15.89	-0.46	0.28
268	8.94	310.36	178.64	7.18	-0.19	-0.14
269	8.98	310.17	178.5	4.99	-0.17	0
270	9.01	310	178.5	2.5	0	0.08
271	9.04	310	178.58	14.98	-0.5	0
272	9.08	309.5	178.58	10.47	-0.32	0.15
273	9.11	309.18	178.73	8.15	-0.26	-0.06
274	9.14	308.92	178.67	16.67	-0.56	0.06
275	9.18	308.36	178.73	7.71	-0.18	0.18
276	9.21	308.18	178.91	18.08	-0.6	-0.08
277	9.24	307.58	178.83	9.58	-0.31	0.08
278	9.28	307.27	178.91	8.62	-0.27	0.09
279	9.31	307	179	2.5	0	0.08
280	9.34	307	179.08	15.19	-0.5	-0.08
281	9.38	306.5	179	27.95	0.68	0.64
282	9.41	307.18	179.64	28.96	0.64	0.72
283	9.44	307.82	180.36	0	0	0
284	9.48	307.82	180.36	7.71	-0.22	0.14
285	9.51	307.6	180.5	10.63	-0.33	0.14
286	9.54	307.27	180.64	23.12	0.55	0.54
287	9.58	307.82	181.18	42.38	1	1
288	9.61	308.82	182.18	2.72	0	0.09
289	9.64	308.82	182.27	19.27	0.45	0.46
290	9.68	309.27	182.73	13.89	-0.45	-0.09
291	9.71	308.82	182.64	11.81	-0.15	0.36
292	9.74	308.67	183	2.5	0	0.08
293	9.78	308.67	183.08	4.99	-0.17	0
294	9.81	308.5	183.08	19.51	-0.5	0.42
295	9.84	308	183.5	4.99	0.17	0
296	9.88	308.17	183.5	42.38	1	1
297	9.91	309.17	184.5	19.51	0.5	0.42
298	9.94	309.67	184.92	0	0	0
299	9.98	309.67	184.92	14.14	0.15	0.44
300	10.01	309.82	185.36	8	-0.15	0.22
301	10.04	309.67	185.58	27.51	0.56	0.73
302	10.08	310.23	186.31	41.61	0.94	1.02
303	10.11	311.17	187.33	13.2	0.19	0.4
304	10.14	311.36	187.73	5.45	0	0.18
305	10.18	311.36	187.91	13.16	-0.11	0.42
306	10.21	311.25	188.33	13.71	-0.43	-0.15
307	10.24	310.82	188.18	6.09	-0.18	0.09
308	10.28	310.64	188.27	13.62	-0.28	0.37
309	10.31	310.36	188.64	0	0	0
310	10.34	310.36	188.64	11.01	-0.36	-0.06
311	10.38	310	188.58	11.17	-0.33	0.17
312	10.41	309.67	188.75	9.7	-0.31	-0.11
313	10.44	309.36	188.64	13.62	-0.45	0
314	10.48	308.91	188.64	2.72	-0.09	0
315	10.51	308.82	188.64	11.81	-0.15	0.36
316	10.54	308.67	189	14.78	-0.49	-0.09
317	10.58	308.18	188.91	7.9	-0.18	0.19
318	10.61	308	189.1	9.6	-0.18	0.26
319	10.64	307.82	189.36	16.57	-0.55	-0.09
320	10.68	307.27	189.27	10.64	-0.27	0.23
321	10.71	307	189.5	8.29	-0.27	-0.05
322	10.74	306.73	189.45	16.86	-0.56	0.05
323	10.78	306.17	189.5	4.99	-0.17	0
324	10.81	306	189.5	2.5	0	0.08
325	10.84	306	189.58	33.39	0.36	1.06
326	10.88	306.36	190.64	15.9	0.39	0.36
327	10.91	306.75	191	0	0	0
328	10.94	306.75	191	12.8	-0.15	0.4
329	10.98	306.6	191.4	4.24	-0.1	0.1
330	11.01	306.5	191.5	5.78	-0.14	0.14
331	11.04	306.36	191.64	16.57	-0.54	0.09
332	11.08	305.82	191.73	10.79	-0.24	0.27
333	11.11	305.58	192	7.13	-0.22	-0.09
334	11.14	305.36	191.91	8.36	-0.26	0.09
335	11.18	305.1	192	10.05	-0.28	0.18
336	11.21	304.82	192.18	11.23	-0.37	0.09
337	11.25	304.45	192.27	16.35	-0.54	0
338	11.28	303.91	192.27	7.93	-0.24	-0.1
339	11.31	303.67	192.17	12.23	-0.4	0.1
340	11.35	303.27	192.27	13.89	-0.45	0.09
341	11.38	302.82	192.36	0	0	0
342	11.41	302.82	192.36	20.75	-0.64	0.28
343	11.45	302.18	192.64	6.09	0.09	0.18
344	11.48	302.27	192.82	44.35	1.09	1
345	11.51	303.36	193.82	8.94	0.14	0.26
346	11.55	303.5	194.08	5.04	-0.14	0.1
347	11.58	303.36	194.18	11.21	-0.19	0.32
348	11.61	303.17	194.5	4.99	-0.17	0
349	11.65	303	194.5	12.49	-0.33	0.25
350	11.68	302.67	194.75	3.53	-0.09	0.08
351	11.71	302.58	194.83	5	-0.16	0
352	11.75	302.42	194.83	13.45	-0.42	0.17
353	11.78	302	195	9.82	-0.18	0.27
354	11.81	301.82	195.27	44.35	1	1.09
355	11.85	302.82	196.36	6.81	0.18	0.14
356	11.88	303	196.5	6.81	0.18	0.14
357	11.91	303.18	196.64	2.72	0	0.09
358	11.95	303.18	196.73	13.62	-0.36	0.27
359	11.98	302.82	197	8.62	-0.09	0.27
360	12.01	302.73	197.27	15.89	-0.46	-0.27
361	12.05	302.27	197	8.17	-0.27	0
362	12.08	302	197	9.82	-0.18	0.27
363	12.11	301.82	197.27	15.41	0.36	0.37
364	12.15	302.18	197.64	23.44	0.64	0.45
365	12.18	302.82	198.09	5.9	0.18	0.08
366	12.21	303	198.17	6.31	-0.18	0.1
367	12.25	302.82	198.27	2.72	0	0.09
368	12.28	302.82	198.36	5.45	-0.18	0
369	12.31	302.64	198.36	7.75	-0.22	0.14
370	12.35	302.42	198.5	8.14	-0.24	0.14
371	12.38	302.18	198.64	5.56	-0.18	-0.04
372	12.41	302	198.6	8.51	-0.18	0.22
373	12.45	301.82	198.82	16.35	-0.55	0
374	12.48	301.27	198.82	8.19	0.23	-0.15
375	12.51	301.5	198.67	18.01	-0.5	0.33
376	12.55	301	199	9.5	-0.31	-0.08
377	12.58	300.69	198.92	12.58	-0.42	-0.01
378	12.61	300.27	198.91	6.3	-0.19	0.09
379	12.65	300.08	199	5.58	-0.16	0.08
380	12.68	299.92	199.08	12.73	-0.42	0.09
381	12.71	299.5	199.17	6.08	-0.19	0.06
382	12.75	299.31	199.23	33.72	1.09	0.27
383	12.78	300.4	199.5	14.26	0.42	0.23
384	12.81	300.82	199.73	13.62	-0.46	0
385	12.85	300.36	199.73	16.35	0	0.54
386	12.88	300.36	200.27	12.06	-0.36	-0.17
387	12.91	300	200.1	13.4	-0.4	0.2
388	12.95	299.6	200.3	3	0	0.1
389	12.98	299.6	200.4	9.87	-0.33	-0.04
390	13.01	299.27	200.36	10.5	-0.27	0.22
391	13.05	299	200.58	12.24	-0.4	-0.08
392	13.08	298.6	200.5	12.61	-0.42	-0.05
393	13.11	298.18	200.45	12.18	-0.36	0.19
394	13.15	297.82	200.64	0	0	0
395	13.18	297.82	200.64	19.59	-0.65	-0.06
396	13.21	297.17	200.58	10.56	-0.35	0.06
397	13.25	296.82	200.64	11.23	-0.37	0.09
398	13.28	296.45	200.73	9.65	-0.28	-0.15
399	13.31	296.17	200.58	10.56	-0.35	0.06
400	13.35	295.82	200.64	2.72	0	0.09
401	13.38	295.82	200.73	33.24	0.28	1.07
402	13.41	296.1	201.8	24.16	0.4	0.7
403	13.45	296.5	202.5	9.63	0.23	0.23
404	13.48	296.73	202.73	16.48	-0.4	0.38
405	13.51	296.33	203.11	12.68	0.17	0.39
406	13.55	296.5	203.5	9.71	-0.28	0.17
407	13.58	296.22	203.67	14.86	-0.49	-0.03
408	13.61	295.73	203.64	11.84	-0.4	0.03
409	13.65	295.33	203.67	10.76	-0.13	0.33
410	13.68	295.2	204	12.67	-0.38	-0.18
411	13.71	294.82	203.82	15.89	-0.46	0.27
412	13.75	294.36	204.09	8.62	-0.09	0.27
413	13.78	294.27	204.36	5.45	-0.18	0
414	13.81	294.09	204.36	15.27	-0.49	0.14
415	13.85	293.6	204.5	13.18	-0.42	-0.14
416	13.88	293.18	204.36	13.62	-0.36	0.28
417	13.91	292.82	204.64	7.71	-0.22	-0.14
418	13.95	292.6	204.5	18.15	-0.6	0.08
419	13.98	292	204.58	12	-0.4	0.02
420	14.01	291.6	204.6	8.05	-0.24	0.13
421	14.05	291.36	204.73	12.06	-0.36	0.17
422	14.08	291	204.9	23.41	0.5	0.6
423	14.11	291.5	205.5	42.97	0.83	1.17
424	14.15	292.33	206.67	5.65	-0.13	0.13
425	14.18	292.2	206.8	15.72	-0.31	0.42
426	14.21	291.89	207.22	10.17	-0.29	0.18
427	14.25	291.6	207.4	4.24	-0.1	0.1
428	14.28	291.5	207.5	12.71	-0.3	0.3
429	14.31	291.2	207.8	6.7	-0.1	0.2
430	14.35	291.1	208	25.05	-0.77	-0.33
431	14.38	290.33	207.67	15.47	0.03	0.51
432	14.41	290.36	208.18	11.17	-0.36	-0.08
433	14.45	290	208.1	9.66	-0.22	0.23
434	14.48	289.78	208.33	9.6	-0.18	0.27
435	14.52	289.6	208.6	22.61	0.18	0.73
436	14.55	289.78	209.33	41.12	0.72	1.17
437	14.58	290.5	210.5	3	-0.1	0
438	14.62	290.4	210.5	17.74	-0.04	0.59
439	14.65	290.36	211.09	9.82	-0.27	0.18
440	14.68	290.09	211.27	15.2	-0.49	0.13
441	14.72	289.6	211.4	4.24	-0.1	0.1
442	14.75	289.5	211.5	12.71	-0.3	0.3
443	14.78	289.2	211.8	8.99	-0.29	-0.07
444	14.82	288.91	211.73	17.35	-0.58	-0.06
445	14.85	288.33	211.67	9.89	-0.23	0.23
446	14.88	288.1	211.9	6.7	-0.1	0.2
447	14.92	288	212.1	11.99	-0.4	0
448	14.95	287.6	212.1	12.59	-0.33	0.26
449	14.98	287.27	212.36	10.9	-0.36	0
450	15.02	286.91	212.36	39.86	0.69	1.14
451	15.05	287.6	213.5	36.02	0.29	1.17
452	15.08	287.89	214.67	0	0	0
453	15.12	287.89	214.67	7.45	-0.11	0.22
454	15.15	287.78	214.89	15.2	-0.42	0.29
455	15.18	287.36	215.18	2.72	0	0.09
456	15.22	287.36	215.27	12.18	-0.18	0.37
457	15.25	287.18	215.64	10.9	-0.36	0
458	15.28	286.82	215.64	14.56	-0.49	0.03
459	15.32	286.33	215.67	10.03	0.03	0.33
460	15.35	286.36	216	19.65	-0.54	-0.36
461	15.38	285.82	215.64	20.94	-0.22	0.66
462	15.42	285.6	216.3	8.48	-0.2	0.2
463	15.45	285.4	216.5	6.68	-0.22	-0.05
464	15.48	285.18	216.45	32.75	0.32	1.05
465	15.52	285.5	217.5	23.19	0.28	0.72
466	15.55	285.78	218.22	9.88	-0.18	0.28
467	15.58	285.6	218.5	16.95	0.4	0.4
468	15.62	286	218.9	13.89	-0.33	0.32
469	15.65	285.67	219.22	9.71	-0.17	0.28
470	15.68	285.5	219.5	7.06	-0.17	0.17
471	15.72	285.33	219.67	13.32	-0.44	0
472	15.75	284.89	219.67	11.82	-0.39	-0.07
473	15.78	284.5	219.6	5.38	-0.17	0.07
474	15.82	284.33	219.67	12.19	-0.33	0.23
475	15.85	284	219.9	25.05	0.33	0.77
476	15.88	284.33	220.67	36.55	0.17	1.21
477	15.92	284.5	221.88	21.84	0.38	0.62
478	15.95	284.88	222.5	13.51	-0.25	0.38
479	15.98	284.63	222.88	11.25	-0.3	0.23
480	16.02	284.33	223.11	7.45	-0.22	0.11
481	16.05	284.11	223.22	8.97	-0.11	0.28
482	16.08	284	223.5	3.75	-0.12	0
483	16.12	283.88	223.5	15.89	-0.38	0.38
484	16.15	283.5	223.88	10.41	-0.28	-0.21
485	16.18	283.22	223.67	18.96	-0.59	0.21
486	16.22	282.63	223.88	3.75	-0.13	0
487	16.25	282.5	223.88	7.49	0	0.25
488	16.28	282.5	224.13	19.35	-0.61	0.2
489	16.32	281.89	224.33	9.35	0.11	0.3
490	16.35	282	224.63	52.63	0.57	1.66
491	16.38	282.57	226.29	8.36	0.18	0.21
492	16.42	282.75	226.5	11.85	-0.12	0.38
493	16.45	282.63	226.88	15.23	-0.49	-0.17
494	16.48	282.14	226.71	9.57	-0.14	0.29
495	16.52	282	227	9.57	-0.29	0.14
496	16.55	281.71	227.14	10.8	-0.04	0.36
497	16.58	281.67	227.5	12.03	-0.27	-0.3
498	16.62	281.4	227.2	26.8	-0.4	0.8
499	16.65	281	228	0	0	0
500	16.68	281	228	14.13	-0.33	0.33
501	16.72	280.67	228.33	22.34	-0.67	-0.33
502	16.75	280	228	0	0	0
503	16.78	280	228	14.13	-0.33	0.33
504	16.82	279.67	228.33	22.34	0.33	0.67
505	16.85	280	229	37.91	0.4	1.2
506	16.88	280.4	230.2	29.97	0	1
507	16.92	280.4	231.2	40.21	0.6	-1.2
508	16.95	281	230	0	0	0
509	16.98	281	230	0	0	0
510	17.02	281	230	29.97	0	1
511	17.05	281	231	42.38	-1	1
512	17.08	280	232	0	0	0
513	17.12	280	232	0	0	0
514	17.15	280	232	67.01	-1	2
515	17.18	279	234	29.97	0	-1
516	17.22	279	233	42.38	-1	-1
517	17.25	278	232	13.4	0.2	0.4
518	17.28	278.2	232.4	18.95	-0.2	0.6
519	17.32	278	233	29.97	-0.8	-0.6
520	17.35	277.2	232.4	13.4	-0.4	0.2
521	17.38	276.8	232.6	37.91	1.2	0.4
522	17.42	278	233	0	0	0
523	17.45	278	233	0	0	0
524	17.48	278	233	89.91	-3	0
525	17.52	275	233	0	0	0
526	17.55	275	233	42.38	1	1
527	17.58	276	234	0	0	0
528	17.62	276	234	0	0	0
529	17.65	276	234	0	0	0
530	17.69	276	234	67.01	2	-1
531	17.72	278	233	0	0	0
532	17.75	278	233	119.88	4	0
533	17.79	282	233	0	0	0
534	17.82	282	233	179.81	6	0
535	17.85	288	233	0	0	0
536	17.89	288	233	42.38	-1	-1
537	17.92	287	232	0	0	0
538	17.95	287	232	29.97	1	0
539	17.99	288	232	29.97	0	1
540	18.02	288	233	0	0	0
541	18.05	288	233	42.38	-1	1
542	18.09	287	234	0	0	0
543	18.12	287	234	0	0	0
544	18.15	287	234	42.38	1	-1
545	18.19	288	233	0	0	0
546	18.22	288	233	127.15	3	-3
547	18.25	291	230	89.91	3	0
548	18.29	294	230	29.97	-1	0
549	18.32	293	230	0	0	0
550	18.35	293	230	0	0	0
551	18.39	293	230	0	0	0
552	18.42	293	230	29.97	1	0
553	18.45	294	230	26.8	0.8	-0.4
554	18.49	294.8	229.6	40.21	1.2	-0.6
555	18.52	296	229	18.95	-0.2	0.6
556	18.55	295.8	229.6	5.99	0	0.2
557	18.59	295.8	229.8	5.99	0	0.2
558	18.62	295.8	230	35.96	1.2	0
559	18.65	297	230	0	0	0
560	18.69	297	230	0	0	0
561	18.72	297	230	0	0	0
562	18.75	297	230	86.58	0	2.89
563	18.79	297	232.89	30.15	1	0.11
564	18.82	298	233	0	0	0
565	18.85	298	233	0	0	0
566	18.89	298	233	29.97	-1	0
567	18.92	297	233	0	0	0
568	18.95	297	233	0	0	0
569	18.99	297	233	29.97	-1	0
570	19.02	296	233	0	0	0
571	19.05	296	233	0	0	0
572	19.09	296	233	29.97	0	1
573	19.12	296	234	0	0	0
574	19.15	296	234	55.84	-0.33	-1.83
575	19.19	295.67	232.17	5.19	0.04	-0.17
576	19.22	295.71	232	19.15	0.58	-0.29
577	19.25	296.29	231.71	0	0	0
578	19.29	296.29	231.71	36.95	1.21	-0.21
579	19.32	297.5	231.5	23.64	0.79	-0.07
580	19.35	298.29	231.43	6.62	0.21	-0.05
581	19.39	298.5	231.38	9.47	0.21	-0.24
582	19.42	298.71	231.14	0	0	0
583	19.45	298.71	231.14	4.28	0	0.15
584	19.49	298.71	231.29	30.27	-1	-0.15
585	19.52	297.71	231.14	0	0	0
586	19.55	297.71	231.14	7.72	-0.21	-0.14
587	19.59	297.5	231	0	0	0
588	19.62	297.5	231	7.72	-0.21	-0.14
589	19.65	297.29	230.86	15.44	0.42	0.28
590	19.69	297.71	231.14	23.93	0.79	-0.14
591	19.72	298.5	231	0	0	0
592	19.75	298.5	231	3.75	0	0.13
593	19.79	298.5	231.13	0	0	0
594	19.82	298.5	231.13	6.44	-0.21	0.01
595	19.85	298.29	231.14	13.54	-0.43	0.15
596	19.89	297.86	231.29	4.28	-0.15	0
597	19.92	297.71	231.29	8.03	-0.21	-0.16
598	19.95	297.5	231.13	6.44	-0.21	0.01
599	19.99	297.29	231.14	13.54	-0.43	0.15
600	20.02	296.86	231.29	22.39	0.64	0.38
601	20.05	297.5	231.67	9.21	0.3	-0.07
602	20.09	297.8	231.6	78.15	2.2	1.4
603	20.12	300	233	0	0	0
604	20.15	300	233	24.97	0.5	-0.67
605	20.19	300.5	232.33	9.21	0.3	0.07
606	20.22	300.8	232.4	0	0	0
607	20.25	300.8	232.4	0	0	0
608	20.29	300.8	232.4	40.21	1.2	0.6
609	20.32	302	233	0	0	0
610	20.35	302	233	0	0	0
611	20.39	302	233	42.38	1	1
612	20.42	303	234	0	0	0
613	20.45	303	234	42.81	-0.86	-1.14
614	20.49	302.14	232.86	11.53	-0.14	-0.36
615	20.52	302	232.5	10.81	-0.2	0.3
616	20.55	301.8	232.8	10.81	0.2	-0.3
617	20.59	302	232.5	24.16	-0.8	-0.1
618	20.62	301.2	232.4	29.97	0.8	0.6
619	20.65	302	233	0	0	0
620	20.69	302	233	29.97	1	0
621	20.72	303	233	29.97	-1	0
622	20.75	302	233	0	0	0
623	20.79	302	233	42.17	-1.29	-0.57
624	20.82	300.71	232.43	0	0	0
625	20.86	300.71	232.43	21.51	-0.71	0.07
626	20.89	300	232.5	0	0	0
627	20.92	300	232.5	8.83	-0.29	-0.07
628	20.96	299.71	232.43	6.77	-0.21	0.07
629	20.99	299.5	232.5	6.77	-0.21	0.07
630	21.02	299.29	232.57	17.65	-0.58	-0.14
631	21.06	298.71	232.43	6.77	-0.21	0.07
632	21.09	298.5	232.5	14.98	-0.5	0
633	21.12	298	232.5	14.98	-0.5	0
634	21.16	297.5	232.5	6.77	-0.21	-0.07
635	21.19	297.29	232.43	0	0	0
636	21.22	297.29	232.43	17.12	-0.58	0
637	21.26	296.71	232.43	6.77	-0.21	0.07
638	21.29	296.5	232.5	6.77	-0.21	-0.07
639	21.32	296.29	232.43	8.83	-0.29	0.07
640	21.36	296	232.5	21.51	-0.71	-0.07
641	21.39	295.29	232.43	10.14	0.21	-0.26
642	21.42	295.5	232.17	21.19	0.5	-0.5
643	21.46	296	231.67	8.68	0.29	0.04
644	21.49	296.29	231.71	19.15	-0.58	-0.28
645	21.52	295.71	231.43	0	0	0
646	21.56	295.71	231.43	6.77	-0.21	0.07
647	21.59	295.5	231.5	14.98	-0.5	0
648	21.62	295	231.5	8.83	-0.29	-0.07
649	21.66	294.71	231.43	10.14	-0.21	-0.26
650	21.69	294.5	231.17	4.99	0	-0.17
651	21.72	294.5	231	25.06	-0.79	0.29
652	21.76	293.71	231.29	10.7	-0.21	-0.29
653	21.79	293.5	231	0	0	0
654	21.82	293.5	231	23.93	0.79	-0.14
655	21.86	294.29	230.86	14.66	-0.49	-0.06
656	21.89	293.8	230.8	16.09	0.49	-0.23
657	21.92	294.29	230.57	14.58	-0.49	0.03
658	21.96	293.8	230.6	0	0	0
659	21.99	293.8	230.6	15.44	-0.51	-0.03
660	22.02	293.29	230.57	14.58	-0.49	0.03
661	22.06	292.8	230.6	9.48	-0.3	-0.1
662	22.09	292.5	230.5	6.77	-0.21	0.07
663	22.12	292.29	230.57	8.83	-0.29	-0.07
664	22.16	292	230.5	14.98	-0.5	0
665	22.19	291.5	230.5	9.48	0.3	0.1
666	22.22	291.8	230.6	14.58	0.49	-0.03
667	22.26	292.29	230.57	0	0	0
668	22.29	292.29	230.57	15.44	0.51	0.03
669	22.32	292.8	230.6	0	0	0
670	22.36	292.8	230.6	0	0	0
671	22.39	292.8	230.6	0	0	0
672	22.42	292.8	230.6	9.48	-0.3	-0.1
673	22.46	292.5	230.5	14.98	-0.5	0
674	22.49	292	230.5	0	0	0
675	22.52	292	230.5	7.72	-0.14	-0.21
676	22.56	291.86	230.29	6.05	-0.15	0.14
677	22.59	291.71	230.43	6.77	-0.21	0.07
678	22.62	291.5	230.5	14.98	0	-0.5
679	22.66	291.5	230	0	0	0
680	22.69	291.5	230	11.53	0.36	-0.14
681	22.72	291.86	229.86	0	0	0
682	22.76	291.86	229.86	4.28	-0.15	0
683	22.79	291.71	229.86	12.84	-0.42	0
684	22.82	291.29	229.86	4.28	0	-0.15
685	22.86	291.29	229.71	8.68	-0.29	-0.04
686	22.89	291	229.67	9.03	-0.29	-0.1
687	22.92	290.71	229.57	6.62	-0.21	0.06
688	22.96	290.5	229.63	3.75	0	-0.13
689	22.99	290.5	229.5	0	0	0
690	23.02	290.5	229.5	21.71	-0.72	-0.06
691	23.06	289.78	229.44	8.49	-0.28	0.06
692	23.09	289.5	229.5	0	0	0
693	23.12	289.5	229.5	0	0	0
694	23.16	289.5	229.5	23.19	-0.72	-0.28
695	23.19	288.78	229.22	10.81	0.35	-0.09
696	23.22	289.13	229.13	16.24	0.54	-0.02
697	23.26	289.67	229.11	3.33	0.11	0
698	23.29	289.78	229.11	8.97	-0.28	-0.11
699	23.32	289.5	229	8.32	-0.17	-0.22
700	23.36	289.33	228.78	3.33	0	-0.11
701	23.39	289.33	228.67	10.62	-0.23	-0.27
702	23.42	289.1	228.4	0	0	0
703	23.46	289.1	228.4	14.98	-0.5	0
704	23.49	288.6	228.4	4.24	-0.1	-0.1
705	23.52	288.5	228.3	13.4	-0.4	-0.2
706	23.56	288.1	228.1	27.63	0.9	-0.2
707	23.59	289	227.9	19.19	0.5	-0.4
708	23.62	289.5	227.5	33.51	0.5	-1
709	23.66	290	226.5	60.98	1.5	-1.37
710	23.69	291.5	225.13	32.12	0.72	-0.8
711	23.72	292.22	224.33	9.66	-0.22	-0.23
712	23.76	292	224.1	17.47	-0.3	-0.5
713	23.79	291.7	223.6	4.24	-0.1	-0.1
714	23.82	291.6	223.5	9.42	-0.27	-0.17
715	23.86	291.33	223.33	3.33	0	-0.11
716	23.89	291.33	223.22	46.38	0.56	-1.44
717	23.92	291.89	221.78	24.15	0.21	-0.78
718	23.96	292.1	221	23.31	0.01	-0.78
719	23.99	292.11	220.22	7.45	-0.11	-0.22
720	24.02	292	220	0	0	0
721	24.06	292	220	14.98	-0.3	-0.4
722	24.09	291.7	219.6	9.48	-0.3	-0.1
723	24.13	291.4	219.5	0	0	0
724	24.16	291.4	219.5	13.4	-0.2	-0.4
725	24.19	291.2	219.1	15.08	-0.47	0.17
726	24.23	290.73	219.27	10.64	-0.23	-0.27
727	24.26	290.5	219	4.91	-0.14	-0.09
728	24.29	290.36	218.91	10.9	-0.36	-0.01
729	24.33	290	218.9	13.4	-0.4	-0.2
730	24.36	289.6	218.7	15.57	0.04	-0.52
731	24.39	289.64	218.18	37.06	0.36	-1.18
732	24.43	290	217	29.97	0	-1
733	24.46	290	216	3	-0.1	0
734	24.49	289.9	216	14.98	-0.3	-0.4
735	24.53	289.6	215.6	8.48	-0.2	-0.2
736	24.56	289.4	215.4	14.98	-0.3	-0.4
737	24.59	289.1	215	72.92	0.4	-2.4
738	24.63	289.5	212.6	17.98	0	-0.6
739	24.66	289.5	212	16.14	-0.2	-0.5
740	24.69	289.3	211.5	17.47	-0.3	-0.5
741	24.73	289	211	3	-0.1	0
742	24.76	288.9	211	14.98	-0.3	-0.4
743	24.79	288.6	210.6	6.7	-0.2	-0.1
744	24.83	288.4	210.5	9.36	-0.31	-0.05
745	24.86	288.09	210.45	20.46	-0.09	-0.67
746	24.89	288	209.78	53.61	0.2	-1.78
747	24.93	288.2	208	31.29	0.3	-1
748	24.96	288.5	207	8.72	-0.23	-0.18
749	24.99	288.27	206.82	25.85	-0.27	-0.82
750	25.03	288	206	30.12	0.1	-1
751	25.06	288.1	205	46.52	0.4	-1.5
752	25.09	288.5	203.5	26.97	0	-0.9
753	25.13	288.5	202.6	17.98	0	-0.6
754	25.16	288.5	202	12.56	-0.32	-0.27
755	25.19	288.18	201.73	37.36	0.22	-1.23
756	25.23	288.4	200.5	51.94	0.42	-1.68
757	25.26	288.82	198.82	24.64	0.08	-0.82
758	25.29	288.9	198	21.93	-0.08	-0.73
759	25.33	288.82	197.27	14.88	-0.04	-0.49
760	25.36	288.78	196.78	35.37	-0.08	-1.18
761	25.39	288.7	195.6	49.43	0.4	-1.6
762	25.43	289.1	194	15.28	-0.1	-0.5
763	25.46	289	193.5	15.28	-0.1	-0.5
764	25.49	288.9	193	13.4	-0.2	-0.4
765	25.53	288.7	192.6	24.75	0.08	-0.82
766	25.56	288.78	191.78	71.61	0.72	-2.28
767	25.59	289.5	189.5	22.21	0.17	-0.72
768	25.63	289.67	188.78	7.3	-0.17	-0.18
769	25.66	289.5	188.6	17.98	0	-0.6
770	25.69	289.5	188	8.72	-0.23	-0.18
771	25.73	289.27	187.82	14.64	0.06	-0.49
772	25.76	289.33	187.33	10.76	-0.33	-0.13
773	25.79	289	187.2	16.14	-0.5	-0.2
774	25.83	288.5	187	8.99	-0.3	0
775	25.86	288.2	187	20.38	0.13	-0.67
776	25.89	288.33	186.33	65.12	1.17	-1.83
777	25.93	289.5	184.5	7.06	-0.17	-0.17
778	25.96	289.33	184.33	23.38	0.27	-0.73
779	25.99	289.6	183.6	15.28	-0.1	-0.5
780	26.03	289.5	183.1	57.65	0.9	-1.7
781	26.06	290.4	181.4	23.38	0.27	-0.73
782	26.09	290.67	180.67	21.17	0.23	-0.67
783	26.13	290.9	180	13.4	0.2	-0.4
784	26.16	291.1	179.6	18.95	-0.2	-0.6
785	26.19	290.9	179	64.83	1.2	-1.8
786	26.23	292.1	177.2	26.9	0.23	-0.87
787	26.26	292.33	176.33	22.07	0.07	-0.73
788	26.29	292.4	175.6	8.24	-0.07	-0.27
789	26.33	292.33	175.33	12.19	-0.33	-0.23
790	26.36	292	175.1	12.36	0.1	-0.4
791	26.39	292.1	174.7	9.71	-0.32	-0.03
792	26.43	291.78	174.67	11.54	-0.28	-0.27
793	26.46	291.5	174.4	5.38	-0.17	-0.07
794	26.49	291.33	174.33	8.05	-0.23	-0.13
795	26.53	291.1	174.2	8.72	-0.28	0.07
796	26.56	290.82	174.27	14.88	-0.04	-0.49
797	26.59	290.78	173.78	14.05	-0.28	-0.38
798	26.63	290.5	173.4	0	0	0
799	26.66	290.5	173.4	40.57	0.83	-1.07
800	26.69	291.33	172.33	15.47	0.03	-0.51
801	26.73	291.36	171.82	10.37	0.14	-0.32
802	26.76	291.5	171.5	14.98	-0.3	-0.4
803	26.79	291.2	171.1	5.99	0	-0.2
804	26.83	291.2	170.9	13.4	0.2	-0.4
805	26.86	291.4	170.5	35.44	0.33	-1.14
806	26.89	291.73	169.36	34.73	0.77	-0.86
807	26.93	292.5	168.5	23.19	0.28	-0.72
808	26.96	292.78	167.78	3.33	0	-0.11
809	26.99	292.78	167.67	7.3	-0.18	-0.17
810	27.03	292.6	167.5	31.21	0.58	-0.86
811	27.06	293.18	166.64	52.11	1.15	-1.31
812	27.09	294.33	165.33	12.75	0.03	-0.42
813	27.13	294.36	164.91	14.16	0.24	-0.41
814	27.16	294.6	164.5	4.24	-0.1	-0.1
815	27.19	294.5	164.4	5.38	-0.17	-0.07
816	27.23	294.33	164.33	12.75	0.03	-0.42
817	27.26	294.36	163.91	11.23	-0.09	-0.36
818	27.3	294.27	163.55	18.28	0.55	-0.28
819	27.33	294.82	163.27	49.9	1.18	-1.17
820	27.36	296	162.1	23.41	0.5	-0.6
821	27.4	296.5	161.5	3	0	-0.1
822	27.43	296.5	161.4	10.81	-0.3	-0.2
823	27.46	296.2	161.2	32.86	0.71	-0.84
824	27.5	296.91	160.36	56.27	1.29	-1.36
825	27.53	298.2	159	17.47	0.3	-0.5
826	27.56	298.5	158.5	9.71	0.17	-0.28
827	27.6	298.67	158.22	16.98	0.11	-0.55
828	27.63	298.78	157.67	7.3	-0.18	-0.17
829	27.66	298.6	157.5	3	-0.1	0
830	27.7	298.5	157.5	7.94	-0.14	-0.23
831	27.73	298.36	157.27	8.2	-0.26	-0.07
832	27.76	298.1	157.2	4.24	-0.1	-0.1
833	27.8	298	157.1	14.98	-0.4	-0.3
834	27.83	297.6	156.8	9.48	0.1	-0.3
835	27.86	297.7	156.5	49.15	1.3	-1
836	27.9	299	155.5	10.81	0.2	-0.3
837	27.93	299.2	155.2	5.99	0	-0.2
838	27.96	299.2	155	17.47	0.3	-0.5
839	28	299.5	154.5	14.98	-0.5	0
840	28.03	299	154.5	6.81	-0.18	-0.14
841	28.06	298.82	154.36	5.45	0	-0.18
842	28.1	298.82	154.18	6.98	-0.22	-0.08
843	28.13	298.6	154.1	15.28	-0.5	-0.1
844	28.16	298.1	154	3	-0.1	0
845	28.2	298	154	3	0	-0.1
846	28.23	298	153.9	14.98	-0.4	-0.3
847	28.26	297.6	153.6	44.55	1	-1.1
848	28.3	298.6	152.5	19.19	0.4	-0.5
849	28.33	299	152	12.36	0.1	-0.4
850	28.36	299.1	151.6	9.5	-0.28	-0.15
851	28.4	298.82	151.45	2.72	0	-0.09
852	28.43	298.82	151.36	9.6	-0.32	0.04
853	28.46	298.5	151.4	40.57	0.83	-1.07
854	28.5	299.33	150.33	44.8	1	-1.11
855	28.53	300.33	149.22	22.21	0.17	-0.72
856	28.56	300.5	148.5	7.06	-0.17	-0.17
857	28.6	300.33	148.33	8.59	0.17	-0.23
858	28.63	300.5	148.1	11.25	-0.05	-0.37
859	28.66	300.45	147.73	38.72	0.82	-1
860	28.7	301.27	146.73	42.38	1	-1
861	28.73	302.27	145.73	11.95	0.06	-0.4
862	28.76	302.33	145.33	0	0	0
863	28.8	302.33	145.33	15.47	0.03	-0.51
864	28.83	302.36	144.82	8.66	-0.26	-0.12
865	28.86	302.1	144.7	9.71	-0.32	-0.03
866	28.9	301.78	144.67	9.6	-0.18	-0.27
867	28.93	301.6	144.4	12.36	-0.1	-0.4
868	28.96	301.5	144	37.55	1.1	-0.6
869	29	302.6	143.4	28.51	0.67	-0.67
870	29.03	303.27	142.73	5.45	0	-0.18
871	29.06	303.27	142.55	8.62	0.09	-0.28
872	29.1	303.36	142.27	8.62	-0.09	-0.27
873	29.13	303.27	142	39.71	1.23	-0.5
874	29.16	304.5	141.5	44.55	1.1	-1
875	29.2	305.6	140.5	0	0	0
876	29.23	305.6	140.5	9.44	0.22	-0.23
877	29.26	305.82	140.27	9.82	0.18	-0.27
878	29.3	306	140	46.62	1.1	-1.1
879	29.33	307.1	138.9	34.12	1.08	-0.35
880	29.36	308.18	138.55	6.47	0.04	-0.22
881	29.4	308.22	138.33	13.49	-0.12	-0.43
882	29.43	308.1	137.9	8.27	0.08	-0.26
883	29.46	308.18	137.64	61.22	1.73	-1.09
884	29.5	309.91	136.55	39.6	1.09	-0.75
885	29.53	311	135.8	14.98	-0.4	-0.3
886	29.56	310.6	135.5	9.44	0.22	-0.23
887	29.6	310.82	135.27	0	0	0
888	29.63	310.82	135.27	5.45	0	-0.18
889	29.66	310.82	135.09	12.41	-0.24	-0.34
890	29.7	310.58	134.75	17.55	-0.58	0.05
891	29.73	310	134.8	7.33	-0.18	-0.16
892	29.76	309.82	134.64	8.55	0.18	-0.22
893	29.8	310	134.42	14.99	-0.5	-0.02
894	29.83	309.5	134.4	12.84	-0.42	0.1
895	29.86	309.08	134.5	12.24	-0.08	-0.4
896	29.9	309	134.1	5.99	0	-0.2
897	29.93	309	133.9	33.29	1	-0.48
898	29.96	310	133.42	33.88	0.82	-0.78
899	30	310.82	132.64	6.81	0.18	-0.14
900	30.03	311	132.5	55.32	1.45	-1.14
901	30.06	312.45	131.36	23.28	0.73	-0.27
902	30.1	313.18	131.09	6.09	-0.18	-0.09
903	30.13	313	131	9.82	-0.18	-0.27
904	30.16	312.82	130.73	2.72	0	-0.09
905	30.2	312.82	130.64	8.55	0.18	-0.22
906	30.23	313	130.42	6.95	0.18	-0.15
907	30.26	313.18	130.27	47.58	1.46	-0.63
908	30.3	314.64	129.64	6.09	0.18	-0.09
909	30.33	314.82	129.55	13.62	0.36	-0.28
910	30.36	315.18	129.27	9.82	-0.18	-0.27
911	30.4	315	129	0	0	0
912	30.43	315	129	46.81	1	-1.2
913	30.46	316	127.8	27.79	0.82	-0.44
914	30.5	316.82	127.36	0	0	0
915	30.53	316.82	127.36	14.92	0.18	-0.46
916	30.57	317	126.9	10.97	-0.09	-0.35
917	30.6	316.91	126.55	44.68	0.91	-1.19
918	30.63	317.82	125.36	13.91	0.38	-0.26
919	30.67	318.2	125.1	20.1	0.3	-0.6
920	30.7	318.5	124.5	5.78	-0.14	-0.14
921	30.73	318.36	124.36	9.3	-0.16	-0.26
922	30.77	318.2	124.1	71.13	1.62	-1.74
923	30.8	319.82	122.36	11.57	0.28	-0.26
924	30.83	320.1	122.1	21.61	0.4	-0.6
925	30.87	320.5	121.5	7.94	-0.14	-0.23
926	30.9	320.36	121.27	9.45	-0.26	-0.17
927	30.93	320.1	121.1	4.24	-0.1	-0.1
928	30.97	320	121	11.23	-0.09	-0.36
929	31	319.91	120.64	7.13	0.09	-0.22
930	31.03	320	120.42	12.73	-0.42	0.08
931	31.07	319.58	120.5	12.73	-0.41	-0.08
932	31.1	319.17	120.42	4.99	-0.17	0
933	31.13	319	120.42	9.24	-0.27	-0.15
934	31.17	318.73	120.27	12.62	-0.42	0.04
935	31.2	318.31	120.31	14.59	0.11	-0.48
936	31.23	318.42	119.83	37.77	1.18	-0.43
937	31.27	319.6	119.4	29.52	0.9	-0.4
938	31.3	320.5	119	46.5	1.32	-0.82
939	31.33	321.82	118.18	65.9	1.91	-1.09
940	31.37	323.73	117.09	5.1	-0.15	-0.09
941	31.4	323.58	117	10.79	0.24	-0.27
942	31.43	323.82	116.73	5.45	0	-0.18
943	31.47	323.82	116.55	6.68	0.18	-0.13
944	31.5	324	116.42	8.9	-0.18	-0.24
945	31.53	323.82	116.18	19.26	0.45	-0.45
946	31.57	324.27	115.73	53.7	1.73	-0.48
947	31.6	326	115.25	20.12	0.27	-0.61
948	31.63	326.27	114.64	0	0	0
949	31.67	326.27	114.64	10.4	0.11	-0.33
950	31.7	326.38	114.31	10.98	0.2	-0.31
951	31.73	326.58	114	72.42	2.42	0
952	31.77	329	114	0	0	0
953	31.8	329	114	29.97	0	-1
954	31.83	329	113	0	0	0
955	31.87	329	113	0	0	0
956	31.9	329	113	0	0	0
957	31.93	329	113	0	0	0
958	31.97	329	113	0	0	0
959	32	329	113	59.94	0	-2
960	32.03	329	111	0	0	0
961	32.07	329	111	59.94	-2	0
962	32.1	327	111	0	0	0
963	32.13	327	111	0	0	0
964	32.17	327	111	0	0	0
965	32.2	327	111	0	0	0
966	32.23	327	111	0	0	0
967	32.27	327	111	0	0	0
968	32.3	327	111	6.92	-0.23	0
969	32.33	326.77	111	3.26	-0.08	-0.08
970	32.37	326.69	110.92	7.97	0.17	-0.21
971	32.4	326.86	110.71	96.59	3.14	-0.71
972	32.43	330	110	29.97	-1	0
973	32.47	329	110	0	0	0
974	32.5	329	110	0	0	0
975	32.53	329	110	29.97	0	-1
976	32.57	329	109	0	0	0
977	32.6	329	109	0	0	0
978	32.63	329	109	64.92	-2.15	-0.23
979	32.67	326.85	108.77	5.15	-0.08	-0.15
980	32.7	326.77	108.62	3.26	-0.08	-0.08
981	32.73	326.69	108.54	15.8	-0.52	-0.04
982	32.77	326.17	108.5	5.58	-0.17	-0.08
983	32.8	326	108.42	2.5	-0.08	0
984	32.83	325.92	108.42	15.97	-0.54	-0.04
985	32.87	325.38	108.38	10.82	0.2	-0.3
986	32.9	325.58	108.08	24.62	0.69	-0.44
987	32.93	326.27	107.64	18.28	0.55	-0.28
988	32.97	326.82	107.36	11.81	-0.15	-0.36
989	33	326.67	107	13	-0.4	-0.18
990	33.03	326.27	106.82	6.09	-0.09	-0.18
991	33.07	326.18	106.64	7.22	-0.1	-0.22
992	33.1	326.08	106.42	18.81	0.19	-0.6
993	33.13	326.27	105.82	21.28	0.55	-0.46
994	33.17	326.82	105.36	11.21	-0.32	-0.19
995	33.2	326.5	105.17	36.87	0.58	-1.09
996	33.23	327.08	104.08	93.24	2.92	-1.08
997	33.27	330	103	29.97	-1	0
998	33.3	329	103	59.94	0	-2
999	33.33	329	101	0	0	0
1000	33.37	329	101	0	0	0
1001	33.4	329	101	0	0	0
1002	33.43	329	101	35.83	-1.18	0.18
1003	33.47	327.82	101.18	8.9	-0.24	-0.18
1004	33.5	327.58	101	8.55	-0.22	-0.18
1005	33.53	327.36	100.82	6.09	-0.18	-0.09
1006	33.57	327.18	100.73	10.67	-0.33	0.12
1007	33.6	326.85	100.85	14.48	-0.03	-0.49
1008	33.63	326.82	100.36	19.59	-0.65	0.06
1009	33.67	326.17	100.42	8.11	0.06	-0.27
1010	33.7	326.23	100.15	31.56	0.41	-0.97
1011	33.74	326.64	99.18	18.88	0.19	-0.6
1012	33.77	326.83	98.58	12.45	-0.1	-0.4
1013	33.8	326.73	98.18	18.72	-0.23	-0.58
1014	33.84	326.5	97.6	7.71	-0.14	0.22
1015	33.87	326.36	97.82	10.9	0	-0.37
1016	33.9	326.36	97.45	12.5	-0.36	-0.2
1017	33.94	326	97.25	9.99	-0.33	0
1018	33.97	325.67	97.25	5.58	-0.09	-0.17
1019	34	325.58	97.08	7.9	-0.25	-0.08
1020	34.04	325.33	97	21.34	-0.66	0.25
1021	34.07	324.67	97.25	7.95	-0.22	-0.16
1022	34.1	324.45	97.09	14.01	-0.45	0.11
1023	34.14	324	97.2	15.18	-0.18	-0.47
1024	34.17	323.82	96.73	7.57	-0.22	-0.13
1025	34.2	323.6	96.6	15.77	-0.52	-0.1
1026	34.24	323.08	96.5	14.49	-0.48	0
1027	34.27	322.6	96.5	13.18	-0.42	0.14
1028	34.3	322.18	96.64	13.62	0.27	-0.37
1029	34.34	322.45	96.27	44.47	1.22	-0.85
1030	34.37	323.67	95.42	12.49	0.33	-0.25
1031	34.4	324	95.17	39.49	1.08	-0.75
1032	34.44	325.08	94.42	32.56	0.92	-0.59
1033	34.47	326	93.83	15.99	0.42	-0.33
1034	34.5	326.42	93.5	5.58	0.08	-0.17
1035	34.54	326.5	93.33	2.5	0	-0.08
1036	34.57	326.5	93.25	2.5	0	-0.08
1037	34.6	326.5	93.17	13.45	-0.42	-0.17
1038	34.64	326.08	93	22.16	0.65	-0.36
1039	34.67	326.73	92.64	34.46	1.09	-0.37
1040	34.7	327.82	92.27	9.82	0.18	-0.27
1041	34.74	328	92	0	0	0
1042	34.77	328	92	29.97	0	-1
1043	34.8	328	91	0	0	0
1044	34.84	328	91	21.19	-0.5	0.5
1045	34.87	327.5	91.5	7.94	-0.23	0.14
1046	34.9	327.27	91.64	13.62	-0.45	0
1047	34.94	326.82	91.64	6.11	-0.15	-0.14
1048	34.97	326.67	91.5	9.96	-0.31	-0.14
1049	35	326.36	91.36	5.45	-0.18	0
1050	35.04	326.18	91.36	26.97	0.64	-0.63
1051	35.07	326.82	90.73	8.72	0.18	-0.23
1052	35.1	327	90.5	6.81	0.18	-0.14
1053	35.14	327.18	90.36	0	0	0
1054	35.17	327.18	90.36	12.18	-0.36	-0.18
1055	35.2	326.82	90.18	6.98	-0.22	-0.08
1056	35.24	326.6	90.1	4.53	0.13	0.08
1057	35.27	326.73	90.18	16.57	-0.55	-0.09
1058	35.3	326.18	90.09	6.09	-0.18	-0.09
1059	35.34	326	90	7.71	-0.18	-0.18
1060	35.37	325.82	89.82	17.45	0.36	-0.46
1061	35.4	326.18	89.36	8.17	0.27	0
1062	35.44	326.45	89.36	2.72	0	-0.09
1063	35.47	326.45	89.27	5.43	-0.05	-0.17
1064	35.5	326.4	89.1	3	0	-0.1
1065	35.54	326.4	89	17.65	-0.58	0.09
1066	35.57	325.82	89.09	2.72	0	0.09
1067	35.6	325.82	89.18	10.98	-0.32	-0.18
1068	35.64	325.5	89	12.49	-0.42	0
1069	35.67	325.08	89	2.5	-0.08	0
1070	35.7	325	89	25.12	0.82	0.18
1071	35.74	325.82	89.18	17.61	0.58	-0.08
1072	35.77	326.4	89.1	0	0	0
1073	35.8	326.4	89.1	11.99	-0.4	0
1074	35.84	326	89.1	5.98	-0.18	0.08
1075	35.87	325.82	89.18	0	0	0
1076	35.9	325.82	89.18	6.98	-0.22	-0.08
1077	35.94	325.6	89.1	18.23	-0.6	-0.1
1078	35.97	325	89	0	0	0
1079	36	325	89	11.99	-0.4	0
1080	36.04	324.6	89	21.03	0.63	0.31
1081	36.07	325.23	89.31	37.13	1.19	0.36
1082	36.1	326.42	89.67	5.58	-0.09	-0.17
1083	36.14	326.33	89.5	6.11	-0.15	0.14
1084	36.17	326.18	89.64	2.72	0.09	0
1085	36.2	326.27	89.64	52.9	1.73	0.36
1086	36.24	328	90	0	0	0
1087	36.27	328	90	0	0	0
1088	36.3	328	90	29.97	1	0
1089	36.34	329	90	0	0	0
1090	36.37	329	90	0	0	0
1091	36.4	329	90	0	0	0
1092	36.44	329	90	0	0	0
1093	36.47	329	90	0	0	0
1094	36.5	329	90	59.94	-2	0
1095	36.54	327	90	0	0	0
1096	36.57	327	90	89.91	3	0
1097	36.6	330	90	0	0	0
1098	36.64	330	90	0	0	0
1099	36.67	330	90	0	0	0
1100	36.7	330	90	59.94	-2	0
1101	36.74	328	90	0	0	0
1102	36.77	328	90	0	0	0
1103	36.8	328	90	0	0	0
1104	36.84	328	90	0	0	0
1105	36.87	328	90	25.85	-0.82	-0.27
1106	36.91	327.18	89.73	6.65	-0.18	-0.13
1107	36.94	327	89.6	16.38	-0.55	0.04
1108	36.97	326.45	89.64	2.72	0	0.09
1109	37.01	326.45	89.73	8.17	-0.27	0
1110	37.04	326.18	89.73	4.34	-0.1	0.1
1111	37.07	326.08	89.83	7.96	-0.26	-0.01
1112	37.11	325.82	89.82	16.57	-0.55	-0.09
1113	37.14	325.27	89.73	3.85	-0.09	0.09
1114	37.17	325.18	89.82	10.9	-0.36	0
1115	37.21	324.82	89.82	16.35	-0.55	0
1116	37.24	324.27	89.82	8.91	-0.27	-0.12
1117	37.27	324	89.7	6.5	-0.18	0.12
1118	37.31	323.82	89.82	0	0	0
1119	37.34	323.82	89.82	16.57	-0.55	-0.09
1120	37.37	323.27	89.73	8.21	-0.27	-0.03
1121	37.41	323	89.7	12.58	-0.42	0.05
1122	37.44	322.58	89.75	12.94	-0.4	0.16
1123	37.47	322.18	89.91	0	0	0
1124	37.51	322.18	89.91	10.9	-0.36	0
1125	37.54	321.82	89.91	16.35	-0.55	0
1126	37.57	321.27	89.91	8.62	-0.27	0.09
1127	37.61	321	90	6.09	0.18	-0.09
1128	37.64	321.18	89.91	26.02	0.82	0.29
1129	37.67	322	90.2	4.24	0.1	-0.1
1130	37.71	322.1	90.1	9.5	-0.02	0.32
1131	37.74	322.08	90.42	5.58	-0.16	0.08
1132	37.77	321.92	90.5	9.49	-0.32	0
1133	37.81	321.6	90.5	8.18	-0.24	0.14
1134	37.84	321.36	90.64	16.35	-0.54	0
1135	37.87	320.82	90.64	5.68	-0.15	0.11
1136	37.91	320.67	90.75	0	0	0
1137	37.94	320.67	90.75	20.04	-0.67	0.05
1138	37.97	320	90.8	5.99	0	0.2
1139	38.01	320	91	32.81	0.82	0.73
1140	38.04	320.82	91.73	25.79	0.51	0.69
1141	38.07	321.33	92.42	6.65	0.03	0.22
1142	38.11	321.36	92.64	2.72	-0.09	0
1143	38.14	321.27	92.64	5.37	-0.07	0.16
1144	38.17	321.2	92.8	16.05	-0.53	-0.05
1145	38.21	320.67	92.75	7.49	0	0.25
1146	38.24	320.67	93	4.99	-0.17	0
1147	38.27	320.5	93	20.79	-0.59	0.36
1148	38.31	319.91	93.36	4.91	0.09	0.14
1149	38.34	320	93.5	34.95	1	0.6
1150	38.37	321	94.1	21.07	0.45	0.54
1151	38.41	321.45	94.64	2.72	-0.09	0
1152	38.44	321.36	94.64	11.64	0.14	0.36
1153	38.47	321.5	95	11.99	0	0.4
1154	38.51	321.5	95.4	12.84	-0.42	0.1
1155	38.54	321.08	95.5	2.5	-0.08	0
1156	38.57	321	95.5	3.53	-0.08	0.08
1157	38.61	320.92	95.58	9.99	-0.34	0
1158	38.64	320.58	95.58	12.78	-0.4	0.15
1159	38.67	320.18	95.73	6.95	-0.18	-0.15
1160	38.71	320	95.58	14.56	-0.42	0.25
1161	38.74	319.58	95.83	3.53	-0.08	0.09
1162	38.77	319.5	95.92	12.73	-0.42	0.08
1163	38.81	319.08	96	11.72	-0.39	0
1164	38.84	318.69	96	11	0.31	0.2
1165	38.87	319	96.2	37.35	1.22	0.24
1166	38.91	320.22	96.44	30.86	0.96	0.38
1167	38.94	321.18	96.82	49.12	1.55	0.54
1168	38.97	322.73	97.36	32.34	0.96	0.49
1169	39.01	323.69	97.85	3.26	0.08	0.07
1170	39.04	323.77	97.92	3.26	-0.08	0.08
1171	39.07	323.69	98	10.49	0.31	0.17
1172	39.11	324	98.17	2.5	-0.08	0
1173	39.14	323.92	98.17	32.47	1	0.41
1174	39.17	324.92	98.58	47.45	1.58	0
1175	39.21	326.5	98.58	0	0	0
1176	39.24	326.5	98.58	2.5	0.08	0
1177	39.27	326.58	98.58	3.53	-0.08	0.09
1178	39.31	326.5	98.67	0	0	0
1179	39.34	326.5	98.67	0	0	0
1180	39.37	326.5	98.67	9.71	-0.32	0.06
1181	39.41	326.18	98.73	23.44	0.64	0.45
1182	39.44	326.82	99.18	29.97	1	0
1183	39.47	327.82	99.18	2.72	0	0.09
1184	39.51	327.82	99.27	5.45	0	-0.18
1185	39.54	327.82	99.09	3.85	-0.09	0.09
1186	39.57	327.73	99.18	10.11	-0.33	-0.08
1187	39.61	327.4	99.1	6.98	-0.22	0.08
1188	39.64	327.18	99.18	7.71	-0.18	-0.18
1189	39.67	327	99	11.99	-0.4	0
1190	39.71	326.6	99	15.48	-0.52	0
1191	39.74	326.08	99	2.5	-0.08	0
1192	39.77	326	99	0	0	0
1193	39.81	326	99	8.62	-0.27	-0.09
1194	39.84	325.73	98.91	13.62	-0.46	0
1195	39.87	325.27	98.91	6.3	-0.19	0.09
1196	39.91	325.08	99	22.16	0.65	-0.36
1197	39.94	325.73	98.64	11.43	0.35	-0.14
1198	39.97	326.08	98.5	6.99	0.19	-0.14
1199	40.01	326.27	98.36	2.72	0	-0.09
1200	40.04	326.27	98.27	9.24	-0.27	0.15
1201	40.07	326	98.42	0	0	0
1202	40.11	326	98.42	19.55	-0.64	-0.15
1203	40.14	325.36	98.27	2.72	-0.09	0
1204	40.18	325.27	98.27	3.85	-0.09	-0.09
1205	40.21	325.18	98.18	13.62	-0.36	-0.27
1206	40.24	324.82	97.91	12.04	-0.4	0.01
1207	40.28	324.42	97.92	17.38	-0.51	-0.28
1208	40.31	323.91	97.64	3.85	-0.09	0.09
1209	40.34	323.82	97.73	8.72	0.18	-0.23
1210	40.38	324	97.5	36.58	1	-0.7
1211	40.41	325	96.8	7.33	0.18	-0.16
1212	40.44	325.18	96.64	8.55	-0.18	-0.22
1213	40.48	325	96.42	0	0	0
1214	40.51	325	96.42	11.17	-0.33	-0.17
1215	40.54	324.67	96.25	7.9	-0.09	-0.25
1216	40.58	324.58	96	12.34	-0.4	-0.09
1217	40.61	324.18	95.91	6.35	-0.18	-0.11
1218	40.64	324	95.8	7.33	-0.18	-0.16
1219	40.68	323.82	95.64	3.85	-0.09	-0.09
1220	40.71	323.73	95.55	16.86	-0.56	-0.05
1221	40.74	323.17	95.5	10.53	-0.35	0.05
1222	40.78	322.82	95.55	9.63	-0.32	-0.05
1223	40.81	322.5	95.5	11.72	0.23	-0.32
1224	40.84	322.73	95.18	36.55	1.09	-0.54
1225	40.88	323.82	94.64	10.59	0.18	-0.31
1226	40.91	324	94.33	7.49	0	-0.25
1227	40.94	324	94.08	9.64	-0.18	-0.26
1228	40.98	323.82	93.82	2.72	-0.09	0
1229	41.01	323.73	93.82	13.89	-0.46	0.09
1230	41.04	323.27	93.91	14.67	-0.45	-0.18
1231	41.08	322.82	93.73	8.72	0.18	-0.23
1232	41.11	323	93.5	14.98	-0.5	0
1233	41.14	322.5	93.5	21.54	0.68	-0.23
1234	41.18	323.18	93.27	26.74	0.82	-0.35
1235	41.21	324	92.92	9.99	0	-0.34
1236	41.24	324	92.58	2.5	0	-0.08
1237	41.28	324	92.5	0	0	0
1238	41.31	324	92.5	2.5	0	-0.08
1239	41.34	324	92.42	12.49	-0.42	0
1240	41.38	323.58	92.42	10.26	-0.31	-0.15
1241	41.41	323.27	92.27	2.72	0	-0.09
1242	41.44	323.27	92.18	8.69	-0.27	-0.1
1243	41.48	323	92.08	15.19	-0.5	-0.08
1244	41.51	322.5	92	7.34	-0.23	0.09
1245	41.54	322.27	92.09	8.62	-0.27	-0.09
1246	41.58	322	92	2.5	-0.08	0
1247	41.61	321.92	92	18.4	-0.61	-0.08
1248	41.64	321.31	91.92	11.94	-0.39	0.08
1249	41.68	320.92	92	7.87	-0.19	-0.18
1250	41.71	320.73	91.82	14.9	-0.5	0.03
1251	41.74	320.23	91.85	8.31	-0.23	0.15
1252	41.78	320	92	19.51	-0.5	-0.42
1253	41.81	319.5	91.58	0	0	0
1254	41.84	319.5	91.58	23.21	-0.77	0.06
1255	41.88	318.73	91.64	7.94	-0.23	-0.14
1256	41.91	318.5	91.5	9.63	-0.23	-0.23
1257	41.94	318.27	91.27	17.76	-0.58	-0.12
1258	41.98	317.69	91.15	31.03	1.04	0.03
1259	42.01	318.73	91.18	15.89	0.45	-0.27
1260	42.04	319.18	90.91	2.72	0	0.09
1261	42.08	319.18	91	10.9	-0.36	0
1262	42.11	318.82	91	16.35	-0.55	0
1263	42.14	318.27	91	2.72	0	-0.09
1264	42.18	318.27	90.91	2.72	-0.09	0
1265	42.21	318.18	90.91	12.18	-0.36	0.18
1266	42.24	317.82	91.09	17.23	-0.55	-0.18
1267	42.28	317.27	90.91	8.58	0.23	0.17
1268	42.31	317.5	91.08	41.04	1.32	0.37
1269	42.34	318.82	91.45	3.85	-0.09	-0.09
1270	42.38	318.73	91.36	3.85	0.09	0.09
1271	42.41	318.82	91.45	9.63	-0.32	0.05
1272	42.44	318.5	91.5	9.63	-0.23	0.23
1273	42.48	318.27	91.73	8.37	-0.27	-0.06
1274	42.51	318	91.67	8.94	-0.27	-0.12
1275	42.54	317.73	91.55	12.18	-0.37	0.18
1276	42.58	317.36	91.73	3.85	-0.09	0.09
1277	42.61	317.27	91.82	3.85	-0.09	0.09
1278	42.64	317.18	91.91	32.92	1	0.45
1279	42.68	318.18	92.36	7.71	0.22	0.14
1280	42.71	318.4	92.5	4.24	0.1	0.1
1281	42.74	318.5	92.6	7.71	-0.14	0.22
1282	42.78	318.36	92.82	5.45	-0.18	0
1283	42.81	318.18	92.82	0	0	0
1284	42.84	318.18	92.82	10.05	-0.18	0.28
1285	42.88	318	93.1	30.12	-1	0.1
1286	42.91	317	93.2	5.87	-0.18	0.07
1287	42.94	316.82	93.27	2.72	0	0.09
1288	42.98	316.82	93.36	19.07	-0.64	0
1289	43.01	316.18	93.36	7.33	-0.18	-0.16
1290	43.04	316	93.2	9.53	-0.27	0.16
1291	43.08	315.73	93.36	7.61	-0.23	-0.11
1292	43.11	315.5	93.25	32.56	0.86	0.66
1293	43.14	316.36	93.91	19.26	0.64	0.09
1294	43.18	317	94	8.99	0	0.3
1295	43.21	317	94.3	10.44	-0.09	0.34
1296	43.24	316.91	94.64	2.72	-0.09	0
1297	43.28	316.82	94.64	3.85	-0.09	0.09
1298	43.31	316.73	94.73	7.52	-0.23	0.1
1299	43.35	316.5	94.83	15.02	-0.5	-0.03
1300	43.38	316	94.8	12.97	-0.42	0.12
1301	43.41	315.58	94.92	5.58	-0.08	0.16
1302	43.45	315.5	95.08	15.19	-0.5	-0.08
1303	43.48	315	95	12.49	-0.42	0
1304	43.51	314.58	95	2.5	-0.08	0
1305	43.55	314.5	95	22.01	-0.68	0.27
1306	43.58	313.82	95.27	10.05	-0.32	-0.1
1307	43.61	313.5	95.17	12.73	-0.42	0.08
1308	43.65	313.08	95.25	2.91	-0.08	-0.05
1309	43.68	313	95.2	40.32	1	0.9
1310	43.71	314	96.1	18.83	0.58	0.23
1311	43.75	314.58	96.33	11.22	-0.22	0.31
1312	43.78	314.36	96.64	7.18	-0.19	-0.14
1313	43.81	314.17	96.5	7.06	-0.17	0.17
1314	43.85	314	96.67	2.5	0	-0.09
1315	43.88	314	96.58	17.66	-0.42	0.42
1316	43.91	313.58	97	7.49	0	0.25
1317	43.95	313.58	97.25	51.12	1.42	0.95
1318	43.98	315	98.2	9.53	0.27	0.16
1319	44.01	315.27	98.36	4.14	-0.02	0.14
1320	44.05	315.25	98.5	5.32	0.11	0.14
1321	44.08	315.36	98.64	6.09	-0.09	0.18
1322	44.11	315.27	98.82	61.85	1.58	1.33
1323	44.15	316.85	100.15	12.58	0.23	0.35
1324	44.18	317.08	100.5	16.75	0.5	0.25
1325	44.21	317.58	100.75	4.99	0	0.17
1326	44.25	317.58	100.92	2.5	0	-0.09
1327	44.28	317.58	100.83	14.25	0.04	0.48
1328	44.31	317.62	101.31	11.75	-0.39	0.07
1329	44.35	317.23	101.38	7.73	-0.23	0.12
1330	44.38	317	101.5	0	0	0
1331	44.41	317	101.5	27.41	0.82	0.41
1332	44.45	317.82	101.91	34.14	1	0.54
1333	44.48	318.82	102.45	8.83	0.26	0.13
1334	44.51	319.08	102.58	7.63	0.1	0.24
1335	44.55	319.18	102.82	5.45	0	0.18
1336	44.58	319.18	103	12.58	-0.41	-0.08
1337	44.61	318.77	102.92	0	0	0
1338	44.65	318.77	102.92	8.39	-0.27	0.08
1339	44.68	318.5	103	4.99	0	0.17
1340	44.71	318.5	103.17	47.38	1.5	0.5
1341	44.75	320	103.67	24.97	0.67	0.5
1342	44.78	320.67	104.17	7.45	0.15	0.19
1343	44.81	320.82	104.36	0	0	0
1344	44.85	320.82	104.36	6.81	0.18	0.14
1345	44.88	321	104.5	2.5	0	0.08
1346	44.91	321	104.58	33.88	0.82	0.78
1347	44.95	321.82	105.36	29.71	0.68	0.72
1348	44.98	322.5	106.08	3.25	-0.05	0.1
1349	45.01	322.45	106.18	10.48	0.15	0.32
1350	45.05	322.6	106.5	12.5	-0.02	0.42
1351	45.08	322.58	106.92	49.45	1.17	1.16
1352	45.11	323.75	108.08	37.13	0.92	0.84
1353	45.15	324.67	108.92	7.06	-0.17	0.16
1354	45.18	324.5	109.08	12.49	-0.25	0.34
1355	45.21	324.25	109.42	7.41	0.11	0.22
1356	45.25	324.36	109.64	52.99	1.22	1.28
1357	45.28	325.58	110.92	28.05	0.6	0.72
1358	45.31	326.18	111.64	6.09	0.09	0.18
1359	45.35	326.27	111.82	3.28	-0.07	0.08
1360	45.38	326.2	111.9	22.61	0.16	0.74
1361	45.41	326.36	112.64	88.95	2.64	1.36
1362	45.45	329	114	0	0	0
1363	45.48	329	114	0	0	0
1364	45.51	329	114	0	0	0
1365	45.55	329	114	29.97	0	1
1366	45.58	329	115	0	0	0
1367	45.61	329	115	94.77	1	3
1368	45.65	330	118	0	0	0
1369	45.68	330	118	0	0	0
1370	45.71	330	118	0	0	0
1371	45.75	330	118	0	0	0
1372	45.78	330	118	0	0	0
1373	45.81	330	118	0	0	0
1374	45.85	330	118	0	0	0
1375	45.88	330	118	29.97	-1	0
1376	45.91	329	118	0	0	0
1377	45.95	329	118	29.97	-1	0
1378	45.98	328	118	0	0	0
1379	46.01	328	118	0	0	0
1380	46.05	328	118	33.51	-1	-0.5
1381	46.08	327	117.5	8.72	-0.18	0.23
1382	46.11	326.82	117.73	11.23	-0.37	-0.09
1383	46.15	326.45	117.64	5.45	-0.18	0
1384	46.18	326.27	117.64	9.14	-0.27	-0.14
1385	46.21	326	117.5	12.49	-0.33	0.25
1386	46.25	325.67	117.75	9.7	-0.31	-0.11
1387	46.28	325.36	117.64	3.85	-0.09	0.09
1388	46.31	325.27	117.73	13.89	-0.45	-0.09
1389	46.35	324.82	117.64	13.62	-0.46	0
1390	46.38	324.36	117.64	6.09	-0.18	0.09
1391	46.41	324.18	117.73	6.95	-0.18	-0.15
1392	46.45	324	117.58	11.17	-0.33	0.17
1393	46.48	323.67	117.75	18.18	-0.59	-0.17
1394	46.51	323.08	117.58	2.5	-0.08	0
1395	46.55	323	117.58	14.56	-0.42	0.25
1396	46.58	322.58	117.83	6.6	-0.22	-0.01
1397	46.62	322.36	117.82	6.09	-0.18	0.09
1398	46.65	322.18	117.91	12.18	-0.36	0.18
1399	46.68	321.82	118.09	10.87	-0.32	-0.17
1400	46.72	321.5	117.92	9.54	-0.32	-0.01
1401	46.75	321.18	117.91	18.14	-0.6	0.09
1402	46.78	320.58	118	10.79	-0.31	-0.18
1403	46.82	320.27	117.82	8.69	-0.27	0.1
1404	46.85	320	117.92	13.45	-0.42	-0.17
1405	46.88	319.58	117.75	9.33	-0.31	-0.02
1406	46.92	319.27	117.73	15.5	-0.5	0.12
1407	46.95	318.77	117.85	6.27	-0.19	-0.1
1408	46.98	318.58	117.75	17.55	-0.58	-0.05
1409	47.02	318	117.7	13.11	-0.42	0.13
1410	47.05	317.58	117.83	16.63	0.42	0.37
1411	47.08	318	118.2	23.41	0.5	0.6
1412	47.12	318.5	118.8	15.28	-0.5	-0.1
1413	47.15	318	118.7	3	0	-0.1
1414	47.18	318	118.6	10.75	-0.18	0.31
1415	47.22	317.82	118.91	18.53	0.18	0.59
1416	47.25	318	119.5	13	0.33	0.28
1417	47.28	318.33	119.78	0	0	0
1418	47.32	318.33	119.78	12.01	-0.33	0.22
1419	47.35	318	120	6.66	-0.22	0
1420	47.38	317.78	120	8.85	-0.28	0.1
1421	47.42	317.5	120.1	3	0	0.1
1422	47.45	317.5	120.2	4.24	-0.1	-0.1
1423	47.48	317.4	120.1	27.14	-0.9	0.1
1424	47.52	316.5	120.2	0	0	0
1425	47.55	316.5	120.2	9.23	-0.28	0.13
1426	47.58	316.22	120.33	6.19	-0.12	0.17
1427	47.62	316.1	120.5	32.28	0.4	1
1428	47.65	316.5	121.5	0	0	0
1429	47.68	316.5	121.5	38.62	0.17	1.28
1430	47.72	316.67	122.78	23.84	0.33	0.72
1431	47.75	317	123.5	16.14	-0.2	0.5
1432	47.78	316.8	124	11.95	-0.16	0.36
1433	47.82	316.64	124.36	13.7	-0.44	0.14
1434	47.85	316.2	124.5	12.5	-0.31	0.28
1435	47.88	315.89	124.78	36.12	0.93	0.77
1436	47.92	316.82	125.55	14.67	0.18	0.45
1437	47.95	317	126	63.96	1.33	1.67
1438	47.98	318.33	127.67	40.1	1	0.89
1439	48.02	319.33	128.56	6.66	0	0.22
1440	48.05	319.33	128.78	22.79	0.49	0.58
1441	48.08	319.82	129.36	0	0	0
1442	48.12	319.82	129.36	9.64	-0.22	0.24
1443	48.15	319.6	129.6	3	-0.1	0
1444	48.18	319.5	129.6	46.81	1.2	1
1445	48.22	320.7	130.6	19.71	0.63	0.18
1446	48.25	321.33	130.78	14.89	0.45	0.22
1447	48.28	321.78	131	11.19	0.22	0.3
1448	48.32	322	131.3	0	0	0
1449	48.35	322	131.3	15.28	-0.5	0.1
1450	48.38	321.5	131.4	3	0	0.1
1451	48.42	321.5	131.5	9.63	-0.32	-0.05
1452	48.45	321.18	131.45	5.62	-0.18	0.05
1453	48.48	321	131.5	4.99	0	0.17
1454	48.52	321	131.67	22.7	-0.73	-0.22
1455	48.55	320.27	131.45	6.86	-0.19	0.13
1456	48.58	320.08	131.58	3.53	-0.08	0.09
1457	48.62	320	131.67	6.55	-0.18	-0.12
1458	48.65	319.82	131.55	5.45	0	0.18
1459	48.68	319.82	131.73	25.7	0.45	0.72
1460	48.72	320.27	132.45	10.73	0.33	0.15
1461	48.75	320.6	132.6	3	-0.1	0
1462	48.78	320.5	132.6	11.99	0	0.4
1463	48.82	320.5	133	11.99	-0.4	0
1464	48.85	320.1	133	3	-0.1	0
1465	48.88	320	133	6.09	-0.18	0.09
1466	48.92	319.82	133.09	9.54	-0.32	-0.01
1467	48.95	319.5	133.08	14.99	-0.5	0.02
1468	48.98	319	133.1	5.98	-0.18	0.08
1469	49.02	318.82	133.18	16.57	-0.55	-0.09
1470	49.05	318.27	133.09	8.18	-0.27	0.01
1471	49.08	318	133.1	0	0	0
1472	49.12	318	133.1	19.07	-0.64	-0.01
1473	49.15	317.36	133.09	6.09	-0.18	-0.09
1474	49.18	317.18	133	13.62	-0.36	0.27
1475	49.22	316.82	133.27	11.1	-0.32	-0.19
1476	49.25	316.5	133.08	10.87	-0.32	-0.17
1477	49.28	316.18	132.91	12.18	-0.36	0.18
1478	49.32	315.82	133.09	17.23	-0.55	-0.18
1479	49.35	315.27	132.91	19.65	0.55	0.36
1480	49.38	315.82	133.27	10.85	0.28	0.23
1481	49.42	316.1	133.5	3	0.1	0
1482	49.45	316.2	133.5	3	-0.1	0
1483	49.48	316.1	133.5	4.24	-0.1	0.1
1484	49.52	316	133.6	5.56	-0.18	0.04
1485	49.55	315.82	133.64	8.14	-0.24	-0.14
1486	49.58	315.58	133.5	17.48	-0.58	0
1487	49.62	315	133.5	3	0	0.1
1488	49.65	315	133.6	10.43	-0.33	-0.1
1489	49.68	314.67	133.5	19.98	-0.67	0
1490	49.72	314	133.5	8.72	-0.18	0.23
1491	49.75	313.82	133.73	8.25	-0.24	-0.15
1492	49.79	313.58	133.58	10.08	-0.31	-0.13
1493	49.82	313.27	133.45	8.34	-0.27	-0.05
1494	49.85	313	133.4	30.12	1	0.1
1495	49.89	314	133.5	3	0	-0.1
1496	49.92	314	133.4	12.36	-0.4	0.1
1497	49.95	313.6	133.5	5.98	-0.15	-0.14
1498	49.99	313.45	133.36	8.62	-0.27	-0.09
1499	50.02	313.18	133.27	0	0	0
1500	50.05	313.18	133.27	18.19	-0.58	-0.17
1501	50.09	312.6	133.1	11.09	-0.33	0.17
1502	50.12	312.27	133.27	6.09	-0.09	-0.18
1503	50.15	312.18	133.09	11.23	-0.36	-0.09
1504	50.19	311.82	133	17.2	0.28	-0.5
1505	50.22	312.1	132.5	10.43	0.26	-0.23
1506	50.25	312.36	132.27	0	0	0
1507	50.29	312.36	132.27	13.62	-0.36	-0.27
1508	50.32	312	132	6.09	-0.18	-0.09
1509	50.35	311.82	131.91	9.92	-0.32	0.09
1510	50.39	311.5	132	10.66	-0.28	-0.22
1511	50.42	311.22	131.78	12.2	-0.4	-0.05
1512	50.45	310.82	131.73	2.72	0	-0.09
1513	50.49	310.82	131.64	21.91	-0.72	-0.14
1514	50.52	310.1	131.5	9.38	-0.28	0.14
1515	50.55	309.82	131.64	8	-0.15	-0.22
1516	50.59	309.67	131.42	4.99	-0.17	0
1517	50.62	309.5	131.42	20.88	-0.68	-0.15
1518	50.65	308.82	131.27	10.9	-0.37	0
1519	50.69	308.45	131.27	8.17	-0.27	0
1520	50.72	308.18	131.27	9.82	-0.18	-0.27
1521	50.75	308	131	2.5	0	-0.08
1522	50.79	308	130.92	12.49	0.33	-0.25
1523	50.82	308.33	130.67	7.06	0.17	-0.17
1524	50.85	308.5	130.5	0	0	0
1525	50.89	308.5	130.5	14.98	-0.5	0
1526	50.92	308	130.5	8.32	-0.22	-0.17
1527	50.95	307.78	130.33	10.87	-0.28	-0.23
1528	50.99	307.5	130.1	4.24	-0.1	-0.1
1529	51.02	307.4	130	17.65	-0.58	-0.09
1530	51.05	306.82	129.91	9.92	-0.32	0.09
1531	51.09	306.5	130	9.92	-0.32	0.09
1532	51.12	306.18	130.09	12.77	0.04	-0.42
1533	51.15	306.22	129.67	10.02	0.14	-0.31
1534	51.19	306.36	129.36	0	0	0
1535	51.22	306.36	129.36	6.38	-0.16	0.14
1536	51.25	306.2	129.5	20.1	-0.6	-0.3
1537	51.29	305.6	129.2	0	0	0
1538	51.32	305.6	129.2	6.7	-0.1	-0.2
1539	51.35	305.5	129	3	-0.1	0
1540	51.39	305.4	129	23.97	-0.8	0
1541	51.42	304.6	129	3	-0.1	0
1542	51.45	304.5	129	9.92	-0.32	-0.09
1543	51.49	304.18	128.91	10.9	-0.36	0
1544	51.52	303.82	128.91	7.08	-0.22	0.09
1545	51.55	303.6	129	17.98	-0.6	0
1546	51.59	303	129	6.09	-0.18	-0.09
1547	51.62	302.82	128.91	12.83	-0.42	0.09
1548	51.65	302.4	129	20.1	0.6	-0.3
1549	51.69	303	128.7	7.06	0.22	0.08
1550	51.72	303.22	128.78	6.47	-0.12	-0.18
1551	51.75	303.1	128.6	4.24	-0.1	-0.1
1552	51.79	303	128.5	20.59	-0.67	0.17
1553	51.82	302.33	128.67	8.59	-0.23	-0.17
1554	51.85	302.1	128.5	4.24	-0.1	-0.1
1555	51.89	302	128.4	10.19	-0.33	-0.07
1556	51.92	301.67	128.33	14.85	-0.47	0.17
1557	51.95	301.2	128.5	6.7	-0.2	-0.1
1558	51.99	301	128.4	0	0	0
1559	52.02	301	128.4	24.54	-0.82	-0.04
1560	52.05	300.18	128.36	5.56	-0.18	0.04
1561	52.09	300	128.4	6.65	-0.18	-0.13
1562	52.12	299.82	128.27	13.89	-0.46	0.09
1563	52.15	299.36	128.36	11.64	-0.36	0.14
1564	52.19	299	128.5	8.72	-0.18	-0.23
1565	52.22	298.82	128.27	8.25	-0.24	0.15
1566	52.25	298.58	128.42	17.66	-0.58	0.08
1567	52.29	298	128.5	8.72	-0.18	-0.23
1568	52.32	297.82	128.27	3.85	-0.09	-0.09
1569	52.35	297.73	128.18	2.72	0	0.09
1570	52.39	297.73	128.27	6.86	-0.03	0.23
1571	52.42	297.7	128.5	7.55	0.19	-0.17
1572	52.45	297.89	128.33	12.68	-0.39	0.17
1573	52.49	297.5	128.5	7.06	-0.17	0.17
1574	52.52	297.33	128.67	5.65	-0.13	0.13
1575	52.55	297.2	128.8	12.67	-0.42	-0.02
1576	52.59	296.78	128.78	10.66	-0.28	0.22
1577	52.62	296.5	129	11.17	-0.17	0.33
1578	52.65	296.33	129.33	14.75	-0.43	-0.23
1579	52.69	295.9	129.1	14.98	-0.4	0.3
1580	52.72	295.5	129.4	3	0	0.1
1581	52.75	295.5	129.5	25.47	-0.83	-0.17
1582	52.79	294.67	129.33	24.02	0.23	0.77
1583	52.82	294.9	130.1	27.14	0.1	0.9
1584	52.85	295	131	24.24	-0.22	0.78
1585	52.89	294.78	131.78	72.15	0.13	2.4
1586	52.92	294.91	134.18	30.46	-0.18	1
1587	52.96	294.73	135.18	25.45	-0.23	0.82
1588	52.99	294.5	136	5.99	-0.2	0
1589	53.02	294.3	136	17.47	-0.3	0.5
1590	53.06	294	136.5	10.98	-0.18	0.32
1591	53.09	293.82	136.82	18.91	-0.49	0.4
1592	53.12	293.33	137.22	47.09	-0.22	1.56
1593	53.16	293.11	138.78	39.7	-0.51	1.22
1594	53.19	292.6	140	17.47	-0.3	0.5
1595	53.22	292.3	140.5	15.1	-0.39	0.32
1596	53.26	291.91	140.82	16.2	-0.51	0.18
1597	53.29	291.4	141	10.75	-0.31	0.18
1598	53.32	291.09	141.18	12.83	-0.09	0.42
1599	53.36	291	141.6	22.13	-0.73	0.13
1600	53.39	290.27	141.73	8.46	-0.07	0.27
1601	53.42	290.2	142	12.67	-0.38	0.18
1602	53.46	289.82	142.18	10.9	-0.37	0
1603	53.49	289.45	142.18	7.07	-0.23	0.04
1604	53.52	289.22	142.22	12.38	-0.3	0.28
1605	53.56	288.92	142.5	18.72	-0.62	0.1
1606	53.59	288.3	142.6	7.77	-0.19	0.18
1607	53.62	288.11	142.78	14.31	-0.47	-0.05
1608	53.66	287.64	142.73	9.83	-0.24	-0.23
1609	53.69	287.4	142.5	21.19	-0.5	0.5
1610	53.72	286.9	143	60.01	0.1	2
1611	53.76	287	145	15.28	0.1	0.5
1612	53.79	287.1	145.5	15.43	-0.43	0.28
1613	53.82	286.67	145.78	12.85	-0.37	0.22
1614	53.86	286.3	146	15.28	-0.1	0.5
1615	53.89	286.2	146.5	17.47	-0.3	0.5
1616	53.92	285.9	147	16.95	-0.4	0.4
1617	53.96	285.5	147.4	41.59	0.17	1.38
1618	53.99	285.67	148.78	30.15	-0.11	1
1619	54.02	285.56	149.78	18.72	-0.06	0.62
1620	54.06	285.5	150.4	17.47	-0.3	0.5
1621	54.09	285.2	150.9	6.7	-0.2	0.1
1622	54.12	285	151	14.98	-0.3	0.4
1623	54.16	284.7	151.4	48.32	0.2	1.6
1624	54.19	284.9	153	46.52	0.4	1.5
1625	54.22	285.3	154.5	17.47	-0.3	0.5
1626	54.26	285	155	9.42	-0.22	0.22
1627	54.29	284.78	155.22	13.11	-0.14	0.42
1628	54.32	284.64	155.64	8.89	-0.14	0.26
1629	54.36	284.5	155.9	11.99	-0.4	0
1630	54.39	284.1	155.9	11.55	-0.21	0.32
1631	54.42	283.89	156.22	12.81	-0.39	0.18
1632	54.46	283.5	156.4	46.52	0.4	1.5
1633	54.49	283.9	157.9	33.1	0.1	1.1
1634	54.52	284	159	20.25	-0.11	0.67
1635	54.56	283.89	159.67	10.34	-0.09	0.33
1636	54.59	283.8	160	19.19	-0.5	0.4
1637	54.62	283.3	160.4	3	0	0.1
1638	54.66	283.3	160.5	17.47	-0.3	0.5
1639	54.69	283	161	14.67	-0.45	-0.18
1640	54.72	282.55	160.82	20.89	-0.15	0.68
1641	54.76	282.4	161.5	9.88	-0.18	0.28
1642	54.79	282.22	161.78	54.61	-0.02	1.82
1643	54.82	282.2	163.6	26.97	0	0.9
1644	54.86	282.2	164.5	16.14	-0.2	0.5
1645	54.89	282	165	7.71	-0.18	0.18
1646	54.92	281.82	165.18	19.52	-0.26	0.6
1647	54.96	281.56	165.78	36.67	-0.06	1.22
1648	54.99	281.5	167	59.94	0	2
1649	55.02	281.5	169	23.79	-0.32	0.73
1650	55.06	281.18	169.73	8.19	0.02	0.27
1651	55.09	281.2	170	12.67	-0.38	0.18
1652	55.12	280.82	170.18	11.56	-0.32	0.22
1653	55.16	280.5	170.4	13.68	-0.32	0.33
1654	55.19	280.18	170.73	9.82	-0.18	0.27
1655	55.22	280	171	12.18	-0.36	0.18
1656	55.26	279.64	171.18	12.47	-0.42	0.04
1657	55.29	279.22	171.22	13.32	-0.44	0
1658	55.32	278.78	171.22	12.51	-0.38	0.18
1659	55.36	278.4	171.4	25.43	0.6	0.6
1660	55.39	279	172	26.97	-0.9	0
1661	55.42	278.1	172	59.94	0	2
1662	55.46	278.1	174	29.97	0	1
1663	55.49	278.1	175	60.24	0.2	2
1664	55.52	278.3	177	48.04	-0.1	1.6
1665	55.56	278.2	178.6	26.97	0	0.9
1666	55.59	278.2	179.5	16.14	-0.2	0.5
1667	55.62	278	180	16.95	-0.4	0.4
1668	55.66	277.6	180.4	6.7	-0.2	0.1
1669	55.69	277.4	180.5	13.4	-0.2	0.4
1670	55.72	277.2	180.9	4.24	-0.1	0.1
1671	55.76	277.1	181	30.12	-0.1	1
1672	55.79	277	182	59.94	0	2
1673	55.82	277	184	25.12	0.18	0.82
1674	55.86	277.18	184.82	72.06	0.04	2.4
1675	55.89	277.22	187.22	29.97	0	1
1676	55.92	277.22	188.22	23.59	-0.12	0.78
1677	55.96	277.1	189	12.36	-0.1	0.4
1678	55.99	277	189.4	17.98	0	0.6
1679	56.02	277	190	16.95	-0.4	0.4
1680	56.06	276.6	190.4	5.99	-0.2	0
1681	56.09	276.4	190.4	13.4	-0.2	0.4
1682	56.12	276.2	190.8	13.4	-0.4	0.2
1683	56.16	275.8	191	13.36	-0.44	0.09
1684	56.19	275.36	191.09	11.23	-0.36	-0.09
1685	56.23	275	191	19.98	0	0.67
1686	56.26	275	191.67	56.95	0.5	1.83
1687	56.29	275.5	193.5	22.21	0.17	0.72
1688	56.33	275.67	194.22	54.21	0.33	1.78
1689	56.36	276	196	49.43	0.4	1.6
1690	56.39	276.4	197.6	24.71	0.2	0.8
1691	56.43	276.6	198.4	8.48	-0.2	0.2
1692	56.46	276.4	198.6	14.98	-0.3	0.4
1693	56.49	276.1	199	0	0	0
1694	56.53	276.1	199	12.36	0.4	0.1
1695	56.56	276.5	199.1	18.68	0.61	0.12
1696	56.59	277.11	199.22	49.5	-1.11	-1.22
1697	56.63	276	198	21.19	-0.5	-0.5
1698	56.66	275.5	197.5	42.71	-0.37	-1.37
1699	56.69	275.13	196.13	10.6	-0.25	-0.25
1700	56.73	274.88	195.88	17.39	-0.55	-0.21
1701	56.76	274.33	195.67	6.4	-0.13	-0.17
1702	56.79	274.2	195.5	16.75	-0.53	-0.17
1703	56.83	273.67	195.33	8.59	-0.17	-0.23
1704	56.86	273.5	195.1	6.19	-0.17	0.12
1705	56.89	273.33	195.22	22.28	-0.73	-0.12
1706	56.93	272.6	195.1	3	-0.1	0
1707	56.96	272.5	195.1	5.01	-0.17	0.01
1708	56.99	272.33	195.11	12.68	0.17	0.39
1709	57.03	272.5	195.5	8.99	0.3	0
1710	57.06	272.8	195.5	12.71	-0.3	0.3
1711	57.09	272.5	195.8	6.38	-0.14	-0.16
1712	57.13	272.36	195.64	0	0	0
1713	57.16	272.36	195.64	11.95	-0.36	0.16
1714	57.19	272	195.8	10.14	-0.27	0.2
1715	57.23	271.73	196	13.62	-0.37	-0.27
1716	57.26	271.36	195.73	15.25	-0.36	0.35
1717	57.29	271	196.08	7.87	-0.18	0.19
1718	57.33	270.82	196.27	6.09	-0.18	0.09
1719	57.36	270.64	196.36	16.92	-0.56	-0.11
1720	57.39	270.08	196.25	8.65	-0.26	0.11
1721	57.43	269.82	196.36	10.37	-0.32	0.14
1722	57.46	269.5	196.5	20.84	-0.68	-0.14
1723	57.49	268.82	196.36	0	0	0
1724	57.53	268.82	196.36	18.28	-0.55	0.28
1725	57.56	268.27	196.64	9.14	-0.27	-0.14
1726	57.59	268	196.5	10.3	-0.33	0.08
1727	57.63	267.67	196.58	20.13	-0.67	-0.08
1728	57.66	267	196.5	7.38	-0.15	0.19
1729	57.69	266.85	196.69	13.65	0.33	0.31
1730	57.73	267.18	197	38.72	0.82	1
1731	57.76	268	198	11.17	0.17	0.33
1732	57.79	268.17	198.33	9	-0.25	0.17
1733	57.83	267.92	198.5	16.81	-0.47	0.32
1734	57.86	267.45	198.82	6.09	-0.09	-0.18
1735	57.89	267.36	198.64	8.62	-0.09	0.27
1736	57.93	267.27	198.91	15.89	-0.45	0.27
1737	57.96	266.82	199.18	2.72	0	0.09
1738	57.99	266.82	199.27	40.87	0.82	1.09
1739	58.03	267.64	200.36	17.02	0.36	0.44
1740	58.06	268	200.8	15.18	-0.18	0.47
1741	58.09	267.82	201.27	5.45	0	0.18
1742	58.13	267.82	201.45	14.67	-0.46	0.19
1743	58.16	267.36	201.64	3.85	-0.09	0.09
1744	58.19	267.27	201.73	2.72	-0.09	0
1745	58.23	267.18	201.73	15.41	-0.36	0.36
1746	58.26	266.82	202.09	14.67	-0.46	-0.18
1747	58.29	266.36	201.91	26.02	0.64	0.59
1748	58.33	267	202.5	33.73	0.82	0.77
1749	58.36	267.82	203.27	8.72	0.18	0.23
1750	58.39	268	203.5	2.5	0	0.08
1751	58.43	268	203.58	6.49	0	0.22
1752	58.46	268	203.8	10.28	-0.18	0.29
1753	58.49	267.82	204.09	5.3	-0.15	-0.09
1754	58.53	267.67	204	14.78	-0.49	0.09
1755	58.56	267.18	204.09	13.42	-0.18	0.41
1756	58.59	267	204.5	0	0	0
1757	58.63	267	204.5	2.5	0	0.08
1758	58.66	267	204.58	33.88	0.82	0.78
1759	58.69	267.82	205.36	29.06	0.85	0.47
1760	58.73	268.67	205.83	2.5	0	0.09
1761	58.76	268.67	205.92	11.6	0.15	0.35
1762	58.79	268.82	206.27	15.41	-0.37	0.37
1763	58.83	268.45	206.64	5.45	-0.18	0
1764	58.86	268.27	206.64	8.22	-0.27	0.03
1765	58.89	268	206.67	5.54	-0.15	0.1
1766	58.93	267.85	206.77	13.71	0.15	0.43
1767	58.96	268	207.2	31.29	1	0.3
1768	58.99	269	207.5	75.02	2.18	1.23
1769	59.03	271.18	208.73	59.16	1.6	1.16
1770	59.06	272.78	209.89	55.39	1.4	1.2
1771	59.09	274.18	211.09	52.07	1.6	0.69
1772	59.13	275.78	211.78	12.17	0.04	0.4
1773	59.16	275.82	212.18	17.45	0.36	0.46
1774	59.19	276.18	212.64	6.09	0.09	0.18
1775	59.23	276.27	212.82	3.85	-0.09	0.09
1776	59.26	276.18	212.91	2.72	0	0.09
1777	59.29	276.18	213	2.72	0	0.09
1778	59.33	276.18	213.09	40.23	1.18	0.64
1779	59.36	277.36	213.73	47.58	1.46	0.63
1780	59.4	278.82	214.36	8.55	0.18	0.22
1781	59.43	279	214.58	6.95	0.18	0.15
1782	59.46	279.18	214.73	15.18	-0.18	0.47
1783	59.5	279	215.2	7.33	0.18	0.16
1784	59.53	279.18	215.36	35.27	0.92	0.74
1785	59.56	280.1	216.1	39.07	1.1	0.7
1786	59.6	281.2	216.8	13.75	0.25	0.38
1787	59.63	281.45	217.18	10.48	0.15	0.32
1788	59.66	281.6	217.5	0	0	0
1789	59.7	281.6	217.5	51.82	1.22	1.23
1790	59.73	282.82	218.73	30.88	0.68	0.77
1791	59.76	283.5	219.5	11.72	0.32	0.23
1792	59.8	283.82	219.73	10.27	-0.32	-0.13
1793	59.83	283.5	219.6	19.3	-0.17	0.62
1794	59.86	283.33	220.22	0	0	0
1795	59.9	283.33	220.22	0	0	0
1796	59.93	283.33	220.22	6.66	0	0.22
1797	59.96	283.33	220.44	10.37	-0.23	0.26
1798	60	283.1	220.7	9.93	-0.32	0.08
1799	60.03	282.78	220.78	3.33	0	0.11
1800	60.06	282.78	220.89	17.87	-0.6	0.02
1801	60.1	282.18	220.91	6.09	-0.18	0.09
1802	60.13	282	221	0	0	0
1803	60.16	282	221	19.26	-0.64	-0.09
1804	60.2	281.36	220.91	39.86	1.14	0.69
1805	60.23	282.5	221.6	31.17	0.83	0.62
1806	60.26	283.33	222.22	10.41	-0.2	0.28
1807	60.3	283.13	222.5	0	0	0
1808	60.33	283.13	222.5	9.02	-0.03	0.3
1809	60.36	283.1	222.8	11.37	-0.32	0.2
1810	60.4	282.78	223	3.33	0	0.11
1811	60.43	282.78	223.11	8.97	-0.28	-0.11
1812	60.46	282.5	223	15.28	-0.5	0.1
1813	60.5	282	223.1	7.6	-0.22	0.12
1814	60.53	281.78	223.22	42.64	0.89	1.11
1815	60.56	282.67	224.33	36.02	0.66	1
1816	60.6	283.33	225.33	16.98	0.17	0.55
1817	60.63	283.5	225.88	57.18	1	1.62
1818	60.66	284.5	227.5	37.46	0.75	1
1819	60.7	285.25	228.5	15.19	-0.08	0.5
1820	60.73	285.17	229	4.99	-0.17	0
1821	60.76	285	229	13.4	0.2	0.4
1822	60.8	285.2	229.4	13.4	-0.4	0.2
1823	60.83	284.8	229.6	13.4	0.2	0.4
1824	60.86	285	230	0	0	0
1825	60.9	285	230	5.99	-0.2	0
1826	60.93	284.8	230	64.55	-0.8	2
1827	60.96	284	232	48.32	0.2	-1.6
1828	61	284.2	230.4	56.86	1.8	0.6
1829	61.03	286	231	59.94	0	2
1830	61.06	286	233	0	0	0
1831	61.1	286	233	0	0	0
1832	61.13	286	233	0	0	0
1833	61.16	286	233	29.97	0	-1
1834	61.2	286	232	67.01	2	1
1835	61.23	288	233	50.86	-1.2	-1.2
1836	61.26	286.8	231.8	36.46	0.2	1.2
1837	61.3	287	233	0	0	0
1838	61.33	287	233	0	0	0
1839	61.36	287	233	59.03	-0.8	-1.8
1840	61.4	286.2	231.2	14.78	0.09	-0.49
1841	61.43	286.29	230.71	8.68	-0.29	-0.04
1842	61.46	286	230.67	14.98	-0.5	0
1843	61.5	285.5	230.67	0	0	0
1844	61.53	285.5	230.67	7.03	-0.21	-0.1
1845	61.56	285.29	230.57	6.05	-0.15	0.14
1846	61.6	285.14	230.71	8.46	-0.26	-0.08
1847	61.63	284.88	230.63	11.85	-0.38	-0.13
1848	61.66	284.5	230.5	9.08	-0.21	0.21
1849	61.7	284.29	230.71	8.97	-0.29	-0.08
1850	61.73	284	230.63	15.04	-0.5	0.04
1851	61.76	283.5	230.67	7.03	-0.21	-0.1
1852	61.8	283.29	230.57	6.77	0.21	-0.07
1853	61.83	283.5	230.5	14.98	-0.5	0
1854	61.86	283	230.5	23.99	0.5	0.63
1855	61.9	283.5	231.13	29.2	0.64	0.73
1856	61.93	284.14	231.86	4.28	0.15	0
1857	61.96	284.29	231.86	4.28	-0.15	0
1858	62	284.14	231.86	18.16	-0.43	-0.43
1859	62.03	283.71	231.43	6.62	-0.21	-0.05
1860	62.06	283.5	231.38	9.47	-0.21	-0.24
1861	62.1	283.29	231.14	7.74	0.04	-0.25
1862	62.13	283.33	230.89	19.98	0.67	0.01
1863	62.16	284	230.9	30.85	0.5	-0.9
1864	62.2	284.5	230	63.57	1.5	-1.5
1865	62.23	286	228.5	4.91	-0.09	-0.14
1866	62.26	285.91	228.36	20.75	-0.27	-0.63
1867	62.3	285.64	227.73	10.63	-0.14	-0.33
1868	62.33	285.5	227.4	11.99	0	-0.4
1869	62.36	285.5	227	20.61	-0.68	-0.09
1870	62.4	284.82	226.91	10.66	-0.04	-0.35
1871	62.43	284.78	226.56	13.32	-0.45	0
1872	62.46	284.33	226.56	10.13	-0.33	-0.06
1873	62.5	284	226.5	8.99	0	-0.3
1874	62.53	284	226.2	13.4	-0.4	-0.2
1875	62.57	283.6	226	12.83	-0.42	0.09
1876	62.6	283.18	226.09	0	0	0
1877	62.63	283.18	226.09	6.09	-0.18	-0.09
1878	62.67	283	226	11.99	-0.4	0
1879	62.7	282.6	226	12.83	-0.42	0.09
1880	62.73	282.18	226.09	35.07	1.04	-0.53
1881	62.77	283.22	225.56	9.48	0.14	-0.29
1882	62.8	283.36	225.27	10.93	-0.36	0.03
1883	62.83	283	225.3	14.98	-0.4	-0.3
1884	62.87	282.6	225	3	-0.1	0
1885	62.9	282.5	225	8.97	-0.28	-0.11
1886	62.93	282.22	224.89	7.17	-0.22	-0.09
1887	62.97	282	224.8	0	0	0
1888	63	282	224.8	6.35	-0.18	0.11
1889	63.03	281.82	224.91	10.08	-0.32	-0.11
1890	63.07	281.5	224.8	17.47	-0.5	-0.3
1891	63.1	281	224.5	0	0	0
1892	63.13	281	224.5	0	0	0
1893	63.17	281	224.5	22.83	0.73	-0.23
1894	63.2	281.73	224.27	9.67	0.27	-0.17
1895	63.23	282	224.1	61.95	1.55	-1.37
1896	63.27	283.55	222.73	58.97	1.53	-1.23
1897	63.3	285.08	221.5	2.5	0	-0.08
1898	63.33	285.08	221.42	12.5	0.02	-0.42
1899	63.37	285.1	221	12.06	0.17	-0.36
1900	63.4	285.27	220.64	4.46	0.11	-0.1
1901	63.43	285.38	220.54	9.74	-0.3	-0.12
1902	63.47	285.08	220.42	8.1	-0.26	-0.06
1903	63.5	284.82	220.36	2.72	0	-0.09
1904	63.53	284.82	220.27	33.19	0.68	-0.87
1905	63.57	285.5	219.4	40.32	1	-0.9
1906	63.6	286.5	218.5	9.63	0.23	-0.23
1907	63.63	286.73	218.27	18.23	0.05	-0.6
1908	63.67	286.78	217.67	0	0	0
1909	63.7	286.78	217.67	7.3	-0.18	-0.17
1910	63.73	286.6	217.5	9.44	0.22	-0.23
1911	63.77	286.82	217.27	25.45	-0.82	0.23
1912	63.8	286	217.5	8.72	-0.18	-0.23
1913	63.83	285.82	217.27	2.72	0	-0.09
1914	63.87	285.82	217.18	13.18	-0.22	-0.38
1915	63.9	285.6	216.8	18.23	-0.6	0.1
1916	63.93	285	216.9	3	0	0.1
1917	63.97	285	217	3	0	-0.1
1918	64	285	216.9	23.18	-0.73	-0.26
1919	64.03	284.27	216.64	3.85	-0.09	-0.09
1920	64.07	284.18	216.55	31.82	0.6	-0.88
1921	64.1	284.78	215.67	9.16	0.04	-0.31
1922	64.13	284.82	215.36	0	0	0
1923	64.17	284.82	215.36	19.26	-0.46	-0.45
1924	64.2	284.36	214.91	7.32	-0.03	-0.24
1925	64.23	284.33	214.67	4.63	-0.15	-0.03
1926	64.27	284.18	214.64	13.62	-0.36	-0.28
1927	64.3	283.82	214.36	13.18	-0.42	0.14
1928	64.33	283.4	214.5	9.49	-0.32	0
1929	64.37	283.08	214.5	20.65	0.1	-0.68
1930	64.4	283.18	213.82	25.7	0.46	-0.73
1931	64.43	283.64	213.09	9.43	0.03	-0.31
1932	64.47	283.67	212.78	5.69	-0.07	-0.18
1933	64.5	283.6	212.6	6.7	-0.2	-0.1
1934	64.53	283.4	212.5	13.4	-0.2	-0.4
1935	64.57	283.2	212.1	9.48	-0.3	-0.1
1936	64.6	282.9	212	11.99	-0.4	0
1937	64.63	282.5	212	6.81	-0.14	-0.18
1938	64.67	282.36	211.82	7.92	-0.26	-0.02
1939	64.7	282.1	211.8	18.95	-0.6	-0.2
1940	64.73	281.5	211.6	7.81	-0.23	0.13
1941	64.77	281.27	211.73	10.64	-0.27	-0.23
1942	64.8	281	211.5	11.99	-0.4	0
1943	64.83	280.6	211.5	6.7	-0.1	-0.2
1944	64.87	280.5	211.3	40.76	0.4	-1.3
1945	64.9	280.9	210	6.67	-0.01	-0.22
1946	64.93	280.89	209.78	17.32	0.01	-0.58
1947	64.97	280.9	209.2	8.48	-0.2	-0.2
1948	65	280.7	209	13.4	-0.2	-0.4
1949	65.03	280.5	208.6	4.24	-0.1	-0.1
1950	65.07	280.4	208.5	14.98	-0.4	-0.3
1951	65.1	280	208.2	11.11	-0.36	0.07
1952	65.13	279.64	208.27	14.06	-0.44	-0.17
1953	65.17	279.2	208.1	6.7	-0.2	-0.1
1954	65.2	279	208	16.57	-0.55	-0.09
1955	65.23	278.45	207.91	3.85	-0.09	-0.09
1956	65.27	278.36	207.82	14.11	-0.46	0.08
1957	65.3	277.9	207.9	14.98	-0.3	-0.4
1958	65.33	277.6	207.5	9.42	-0.27	-0.17
1959	65.37	277.33	207.33	26.22	0.27	-0.83
1960	65.4	277.6	206.5	36.96	0.4	-1.17
1961	65.43	278	205.33	11.05	-0.36	-0.06
1962	65.47	277.64	205.27	10.82	-0.24	-0.27
1963	65.5	277.4	205	8.99	-0.3	0
1964	65.53	277.1	205	20.2	-0.1	-0.67
1965	65.57	277	204.33	15.12	-0.5	0.07
1966	65.6	276.5	204.4	7.3	-0.17	-0.18
1967	65.63	276.33	204.22	9.66	-0.23	-0.22
1968	65.67	276.1	204	14.6	-0.43	-0.22
1969	65.7	275.67	203.78	9.16	-0.31	0.04
1970	65.73	275.36	203.82	11.17	-0.36	0.08
1971	65.77	275	203.9	16.95	-0.4	-0.4
1972	65.8	274.6	203.5	3	-0.1	0
1973	65.84	274.5	203.5	20.84	-0.14	-0.68
1974	65.87	274.36	202.82	32.48	0.31	-1.04
1975	65.9	274.67	201.78	24.34	0.23	-0.78
1976	65.94	274.9	201	9.66	-0.23	-0.22
1977	65.97	274.67	200.78	7.3	-0.17	-0.18
1978	66	274.5	200.6	9.42	-0.17	-0.27
1979	66.04	274.33	200.33	16.65	-0.55	0
1980	66.07	273.78	200.33	8.38	-0.28	-0.03
1981	66.1	273.5	200.3	12.71	-0.3	-0.3
1982	66.14	273.2	200	4.24	-0.1	-0.1
1983	66.17	273.1	199.9	24.25	-0.37	-0.72
1984	66.2	272.73	199.18	45.1	0.63	-1.36
1985	66.24	273.36	197.82	12.58	0.04	-0.42
1986	66.27	273.4	197.4	13.4	-0.2	-0.4
1987	66.3	273.2	197	16.95	-0.4	-0.4
1988	66.34	272.8	196.6	5.99	-0.2	0
1989	66.37	272.6	196.6	8.48	-0.2	-0.2
1990	66.4	272.4	196.4	14.98	-0.3	-0.4
1991	66.44	272.1	196	17.49	-0.55	0.18
1992	66.47	271.55	196.18	12.18	-0.19	-0.36
1993	66.5	271.36	195.82	5.48	-0.16	0.08
1994	66.54	271.2	195.9	32.49	0.07	-1.08
1995	66.57	271.27	194.82	37.14	0.23	-1.22
1996	66.6	271.5	193.6	12.61	0.05	-0.42
1997	66.64	271.55	193.18	15.51	-0.33	-0.4
1998	66.67	271.22	192.78	10.66	-0.22	-0.28
1999	66.7	271	192.5	17.47	-0.3	-0.5
2000	66.74	270.7	192	13.4	-0.2	-0.4
[truncated: 25,274 more rows]
