# Supplementary material for: Statistical Mechanics of Zooplankton
Source: PLoS One. 2015 Aug 13;10(8):e0135258. doi: 10.1371/journal.pone.0135258 (PMC4535848; doi:10.1371/journal.pone.0135258)
Supplement: S1 Data Files — Information on the file contents and the data format is contained. (ZIP) [file pone.0135258.s001.zip › raw data vibrio/exp37.txt]

1	0.03	153	50	36.83	-1	-0.71
2	0.07	152	49.29	15.14	0.07	0.5
3	0.1	152.07	49.79	16.3	-0.5	-0.22
4	0.13	151.57	49.57	44.7	1.43	0.43
5	0.17	153	50	25.97	0.8	0.33
6	0.2	153.8	50.33	4	0	-0.13
7	0.23	153.8	50.2	7.32	-0.23	0.09
8	0.27	153.57	50.29	0	0	0
9	0.3	153.57	50.29	8.44	-0.26	0.09
10	0.33	153.31	50.38	7.88	-0.24	0.12
11	0.37	153.07	50.5	8.67	-0.27	-0.1
12	0.4	152.8	50.4	9.48	-0.3	0.1
13	0.43	152.5	50.5	13.11	-0.44	0
14	0.47	152.06	50.5	9.89	0.14	0.3
15	0.5	152.2	50.8	19.68	0.6	0.27
16	0.53	152.8	51.07	29.36	0.97	-0.15
17	0.57	153.77	50.92	0	0	0
18	0.6	153.77	50.92	2.31	-0.08	0
19	0.63	153.69	50.92	0	0	0
20	0.67	153.69	50.92	18.75	-0.62	0.08
21	0.7	153.07	51	0	0	0
22	0.73	153.07	51	19.74	0.43	0.5
23	0.77	153.5	51.5	43.34	1.36	0.5
24	0.8	154.86	52	8.56	0.28	0
25	0.83	155.14	52	6.77	-0.21	0.07
26	0.87	154.93	52.07	3.49	-0.08	0.08
27	0.9	154.85	52.15	13.24	-0.28	0.35
28	0.93	154.57	52.5	9.61	-0.3	-0.1
29	0.97	154.27	52.4	21.46	-0.7	0.17
30	1	153.57	52.57	0	0	0
31	1.03	153.57	52.57	2.14	-0.07	0
32	1.07	153.5	52.57	10.16	-0.17	0.3
33	1.1	153.33	52.87	34.21	0.98	0.59
34	1.13	154.31	53.46	16.62	0.46	0.31
35	1.17	154.77	53.77	7.03	-0.2	-0.13
36	1.2	154.57	53.64	3.03	-0.07	0.07
37	1.23	154.5	53.71	11.4	-0.12	0.37
38	1.27	154.38	54.08	5.15	-0.07	0.15
39	1.3	154.31	54.23	5.16	-0.16	0.08
40	1.33	154.15	54.31	26.28	0.7	0.54
41	1.37	154.85	54.85	33.13	1.08	0.22
42	1.4	155.93	55.07	10.57	-0.13	0.33
43	1.43	155.8	55.4	2	-0.07	0
44	1.47	155.73	55.4	7.07	-0.16	0.17
45	1.5	155.57	55.57	7.69	-0.24	0.1
46	1.53	155.33	55.67	0	0	0
47	1.57	155.33	55.67	22.84	-0.76	-0.03
48	1.6	154.57	55.64	8.55	-0.24	0.16
49	1.64	154.33	55.8	2	-0.06	0
50	1.67	154.27	55.8	14.97	-0.5	0.05
51	1.7	153.77	55.85	14.97	0.5	-0.05
52	1.74	154.27	55.8	33.76	1.04	0.43
53	1.77	155.31	56.23	0	0	0
54	1.8	155.31	56.23	0	0	0
55	1.84	155.31	56.23	4.61	0	0.15
56	1.87	155.31	56.38	13	-0.17	0.41
57	1.9	155.14	56.79	20.31	-0.64	-0.22
58	1.94	154.5	56.57	30.65	1	0.22
59	1.97	155.5	56.79	30.78	0.88	0.52
60	2	156.38	57.31	18.65	0.62	-0.1
61	2.04	157	57.21	8.55	-0.13	0.26
62	2.07	156.87	57.47	2	0	0.06
63	2.1	156.87	57.53	5.65	-0.14	0.14
64	2.14	156.73	57.67	13.12	-0.42	0.1
65	2.17	156.31	57.77	28.36	0.83	0.44
66	2.2	157.14	58.21	41.56	1.36	0.29
67	2.24	158.5	58.5	0	0	0
68	2.27	158.5	58.5	9.92	0.19	0.27
69	2.3	158.69	58.77	5.15	0.08	0.15
70	2.34	158.77	58.92	5.15	-0.08	0.16
71	2.37	158.69	59.08	12.87	-0.42	0.05
72	2.4	158.27	59.13	2	-0.07	0
73	2.44	158.2	59.13	17.31	-0.56	0.16
74	2.47	157.64	59.29	2.14	-0.07	0
75	2.5	157.57	59.29	4.79	-0.14	-0.08
76	2.54	157.43	59.21	33.23	1.07	0.29
77	2.57	158.5	59.5	36.63	1.19	0.27
78	2.6	159.69	59.77	0	0	0
79	2.64	159.69	59.77	0	0	0
80	2.67	159.69	59.77	7.92	-0.26	0.02
81	2.7	159.43	59.79	8.05	-0.16	0.21
82	2.74	159.27	60	5.85	-0.2	0
83	2.77	159.07	60	36.61	1.16	0.38
84	2.8	160.23	60.38	36.33	1.2	0.19
85	2.84	161.43	60.57	0	0	0
86	2.87	161.43	60.57	3.03	0.07	0.07
87	2.9	161.5	60.64	9.21	-0.1	0.29
88	2.94	161.4	60.93	10.05	-0.33	0.07
89	2.97	161.07	61	7.72	-0.21	0.14
90	3	160.86	61.14	37.93	1.21	0.36
91	3.04	162.07	61.5	30.91	0.86	0.57
92	3.07	162.93	62.07	5.85	0.14	-0.14
93	3.1	163.07	61.93	2.14	0	0.07
94	3.14	163.07	62	4.28	0	0.14
95	3.17	163.07	62.14	4.79	-0.07	0.15
96	3.2	163	62.29	6.16	-0.2	0.04
97	3.24	162.8	62.33	9.1	-0.3	-0.04
98	3.27	162.5	62.29	6.48	-0.19	0.09
99	3.3	162.31	62.38	0	0	0
100	3.34	162.31	62.38	7.88	-0.24	0.12
101	3.37	162.07	62.5	0	0	0
102	3.4	162.07	62.5	46.11	1.43	0.57
103	3.44	163.5	63.07	2.14	0	0.07
104	3.47	163.5	63.14	4.28	0.14	0
105	3.5	163.64	63.14	5.72	0.13	-0.14
106	3.54	163.77	63	8.74	-0.2	0.21
107	3.57	163.57	63.21	2.14	0	0.08
108	3.6	163.57	63.29	8.44	-0.26	0.09
109	3.64	163.31	63.38	45.93	1.46	0.47
110	3.67	164.77	63.85	28.05	0.92	0.15
111	3.7	165.69	64	0	0	0
112	3.74	165.69	64	4.61	0	0.15
113	3.77	165.69	64.15	11.53	-0.31	0.23
114	3.8	165.38	64.38	2.31	-0.07	0
115	3.84	165.31	64.38	0	0	0
116	3.87	165.31	64.38	15.41	-0.51	0.09
117	3.9	164.8	64.47	19.72	-0.66	0.03
118	3.94	164.14	64.5	6.03	0.17	-0.12
119	3.97	164.31	64.38	3.26	-0.08	0.08
120	4	164.23	64.46	28.14	0.77	0.54
121	4.04	165	65	30.65	1	0.21
122	4.07	166	65.21	0	0	0
123	4.1	166	65.21	0	0	0
124	4.14	166	65.21	10.54	0.31	0.17
125	4.17	166.31	65.38	13.23	-0.44	0.02
126	4.2	165.87	65.4	2	-0.07	0
127	4.24	165.8	65.4	32.55	1.05	0.29
128	4.27	166.85	65.69	36.75	1.22	-0.05
129	4.3	168.07	65.64	6.45	0.2	0.09
130	4.34	168.27	65.73	2	0	0.07
131	4.37	168.27	65.8	8.38	-0.2	0.2
132	4.4	168.07	66	8.58	-0.2	0.2
133	4.44	167.87	66.2	2.52	0.06	-0.06
134	4.47	167.93	66.14	17.84	-0.6	-0.01
135	4.5	167.33	66.13	4	-0.13	0
136	4.54	167.2	66.13	11.65	-0.33	0.2
137	4.57	166.87	66.33	2	-0.07	0
138	4.6	166.8	66.33	8.48	-0.23	0.17
139	4.64	166.57	66.5	12.84	0.43	0
140	4.67	167	66.5	48.23	1.5	0.58
141	4.7	168.5	67.08	2.5	0	0.09
142	4.74	168.5	67.17	0	0	0
143	4.77	168.5	67.17	0	0	0
144	4.8	168.5	67.17	14.13	-0.33	0.33
145	4.84	168.17	67.5	11.97	-0.4	-0.04
146	4.87	167.77	67.46	0	0	0
147	4.91	167.77	67.46	14.02	-0.46	0.08
148	4.94	167.31	67.54	5.15	-0.08	0.15
149	4.97	167.23	67.69	4.61	0	0.16
150	5.01	167.23	67.85	20.66	-0.65	0.23
151	5.04	166.58	68.08	35.11	1.11	0.38
152	5.07	167.69	68.46	22.01	0.39	0.62
153	5.11	168.08	69.08	0	0	0
154	5.14	168.08	69.08	8.05	0.23	0.15
155	5.17	168.31	69.23	13.83	0	0.46
156	5.21	168.31	69.69	24.88	-0.81	-0.19
157	5.24	167.5	69.5	24.72	0.58	0.58
158	5.27	168.08	70.08	45.84	1.23	0.92
159	5.31	169.31	71	13.75	0.19	0.42
160	5.34	169.5	71.42	4.99	0	0.16
161	5.37	169.5	71.58	6.56	-0.12	0.19
162	5.41	169.38	71.77	5.15	-0.07	0.15
163	5.44	169.31	71.92	7.11	-0.23	0.08
164	5.47	169.08	72	11.68	-0.31	0.23
165	5.51	168.77	72.23	7.29	-0.08	0.23
166	5.54	168.69	72.46	25.46	-0.84	-0.08
167	5.57	167.85	72.38	0	0	0
168	5.61	167.85	72.38	3.26	-0.08	0.08
169	5.64	167.77	72.46	40.78	0.92	1
170	5.67	168.69	73.46	19.7	0.62	0.23
171	5.71	169.31	73.69	6.92	0	0.23
172	5.74	169.31	73.92	4.61	0	0.16
173	5.77	169.31	74.08	7.08	0.19	0.13
174	5.81	169.5	74.21	14.74	-0.12	0.48
175	5.84	169.38	74.69	2.31	-0.07	0
176	5.87	169.31	74.69	19.7	-0.62	-0.23
177	5.91	168.69	74.46	0	0	0
178	5.94	168.69	74.46	14.76	-0.38	0.31
179	5.97	168.31	74.77	9.24	-0.31	-0.02
180	6.01	168	74.75	11.88	-0.31	0.25
181	6.04	167.69	75	9.45	-0.19	0.25
182	6.07	167.5	75.25	8.57	-0.27	-0.1
183	6.11	167.23	75.15	7.97	-0.23	0.14
184	6.14	167	75.29	0	0	0
185	6.17	167	75.29	22.09	-0.69	0.25
186	6.21	166.31	75.54	0	0	0
187	6.24	166.31	75.54	26.8	0.51	0.73
188	6.27	166.82	76.27	21.54	0.68	0.23
189	6.31	167.5	76.5	6.72	-0.12	0.19
190	6.34	167.38	76.69	2.31	0	0.08
191	6.37	167.38	76.77	11.37	-0.3	0.23
192	6.41	167.08	77	8.4	-0.26	-0.09
193	6.44	166.82	76.91	6.92	-0.15	0.17
194	6.47	166.67	77.08	9.54	0.1	0.3
195	6.51	166.77	77.38	21.57	-0.69	-0.21
196	6.54	166.08	77.17	12.73	-0.08	0.41
197	6.57	166	77.58	15.19	-0.5	-0.08
198	6.61	165.5	77.5	8.15	-0.19	0.19
199	6.64	165.31	77.69	24.42	-0.81	-0.11
200	6.67	164.5	77.58	25.54	0.64	0.56
201	6.71	165.14	78.14	38.82	1.09	0.71
202	6.74	166.23	78.85	11.53	-0.23	0.3
203	6.77	166	79.15	5.24	0.08	-0.15
204	6.81	166.08	79	17.66	0.09	0.58
205	6.84	166.17	79.58	8.16	-0.25	-0.12
206	6.87	165.92	79.46	12.84	-0.28	0.33
207	6.91	165.64	79.79	8.77	-0.26	0.13
208	6.94	165.38	79.92	22.61	-0.74	-0.13
209	6.97	164.64	79.79	6.67	-0.06	0.21
210	7.01	164.58	80	8.26	-0.27	0
211	7.04	164.31	80	12.41	-0.39	0.15
212	7.07	163.92	80.15	21.25	0.46	0.54
213	7.11	164.38	80.69	38.55	1.12	0.64
214	7.14	165.5	81.33	6.93	0.19	0.13
215	7.17	165.69	81.46	5.88	-0.19	0.04
216	7.21	165.5	81.5	6.72	-0.12	0.19
217	7.24	165.38	81.69	2.31	-0.07	0
218	7.27	165.31	81.69	15.15	-0.49	0.13
219	7.31	164.82	81.82	2.72	-0.09	0
220	7.34	164.73	81.82	17.01	-0.04	0.56
221	7.37	164.69	82.38	14.58	-0.46	-0.15
222	7.41	164.23	82.23	7.89	-0.23	0.13
223	7.44	164	82.36	7.59	-0.23	0.1
224	7.47	163.77	82.46	58.18	1.61	1.08
225	7.51	165.38	83.54	9.22	0.31	0
226	7.54	165.69	83.54	5.92	-0.19	0.04
227	7.57	165.5	83.58	10.75	-0.12	0.34
228	7.61	165.38	83.92	8.08	0.12	0.25
229	7.64	165.5	84.17	9.01	-0.23	0.19
230	7.67	165.27	84.36	13.12	-0.42	0.1
231	7.71	164.85	84.46	40.52	1.15	0.71
232	7.74	166	85.17	33.51	1	0.5
233	7.77	167	85.67	7.09	-0.18	0.15
234	7.81	166.82	85.82	9.63	0.26	0.18
235	7.84	167.08	86	2.5	0	0.08
236	7.87	167.08	86.08	15.79	-0.5	0.17
237	7.91	166.58	86.25	3.53	-0.08	0.08
238	7.94	166.5	86.33	0	0	0
239	7.97	166.5	86.33	14.56	-0.42	0.25
240	8.01	166.08	86.58	2.5	-0.08	0
241	8.04	166	86.58	13.31	-0.15	0.42
242	8.08	165.85	87	21.99	0.65	0.33
243	8.11	166.5	87.33	35.76	1.08	0.5
244	8.14	167.58	87.83	0	0	0
245	8.18	167.58	87.83	12.73	-0.08	0.42
246	8.21	167.5	88.25	2.5	0	0.08
247	8.24	167.5	88.33	7.05	-0.23	-0.06
248	8.28	167.27	88.27	7.13	-0.19	0.15
249	8.31	167.08	88.42	19.51	0.5	0.41
250	8.34	167.58	88.83	33.97	0.92	0.67
251	8.38	168.5	89.5	20.13	0.58	0.33
252	8.41	169.08	89.83	2.5	0	0.09
253	8.44	169.08	89.92	7.9	-0.08	0.25
254	8.48	169	90.17	8.19	-0.27	0.01
255	8.51	168.73	90.18	7.11	-0.23	0.07
256	8.54	168.5	90.25	4.99	0	0.17
257	8.58	168.5	90.42	12.73	-0.42	0.08
258	8.61	168.08	90.5	3.53	-0.08	0.08
259	8.64	168	90.58	8.25	-0.27	-0.03
260	8.68	167.73	90.55	12.58	-0.42	-0.01
261	8.71	167.31	90.54	12.72	0.19	0.38
262	8.74	167.5	90.92	7.9	0.08	0.25
263	8.78	167.58	91.17	5.97	0.11	-0.17
264	8.81	167.69	91	5.55	0.04	-0.18
265	8.84	167.73	90.82	6.09	0.09	-0.18
266	8.88	167.82	90.64	7.71	-0.22	-0.14
267	8.91	167.6	90.5	4.24	-0.1	-0.1
268	8.94	167.5	90.4	17.74	-0.58	0.1
269	8.98	166.92	90.5	12.73	-0.42	0.08
270	9.01	166.5	90.58	15.79	-0.5	0.17
271	9.04	166	90.75	2.5	0	-0.08
272	9.08	166	90.67	2.5	0	0.08
273	9.11	166	90.75	27.47	-0.92	0
274	9.14	165.08	90.75	27.58	0.92	0.08
275	9.18	166	90.83	45.02	1.5	-0.08
276	9.21	167.5	90.75	0	0	0
277	9.24	167.5	90.75	9.02	-0.27	-0.13
278	9.28	167.23	90.62	2.31	0	0.07
279	9.31	167.23	90.69	0	0	0
280	9.34	167.23	90.69	15.18	-0.5	-0.05
281	9.38	166.73	90.64	7.62	-0.23	0.11
282	9.41	166.5	90.75	2.5	0	0.08
283	9.44	166.5	90.83	9.11	-0.27	-0.14
284	9.48	166.23	90.69	22.3	-0.73	0.14
285	9.51	165.5	90.83	31.59	1	0.34
286	9.54	166.5	91.17	21.48	0.58	0.41
287	9.58	167.08	91.58	0	0	0
288	9.61	167.08	91.58	0	0	0
289	9.64	167.08	91.58	3.53	-0.08	0.09
290	9.68	167	91.67	12.29	0	0.41
291	9.71	167	92.08	12.49	-0.42	0
292	9.74	166.58	92.08	2.5	-0.08	0
293	9.78	166.5	92.08	14.56	-0.42	0.25
294	9.81	166.08	92.33	15.8	-0.5	-0.16
295	9.84	165.58	92.17	10.66	-0.2	0.29
296	9.88	165.38	92.46	9.13	-0.3	-0.04
297	9.91	165.08	92.42	11.76	-0.39	-0.04
298	9.94	164.69	92.38	11.75	-0.38	0.08
299	9.98	164.31	92.46	7.65	-0.23	0.12
300	10.01	164.08	92.58	5.58	-0.16	0.09
301	10.04	163.92	92.67	18.51	-0.61	0.1
302	10.08	163.31	92.77	14.02	-0.46	0.08
303	10.11	162.85	92.85	6.52	-0.16	0.15
304	10.14	162.69	93	9.45	-0.19	0.25
305	10.18	162.5	93.25	31.59	1	0.33
306	10.21	163.5	93.58	0	0	0
307	10.24	163.5	93.58	21.48	0.58	0.42
308	10.28	164.08	94	15.79	-0.5	0.17
309	10.31	163.58	94.17	11.02	-0.31	0.19
310	10.34	163.27	94.36	9.62	-0.1	0.31
311	10.38	163.17	94.67	10.48	-0.35	-0.03
312	10.41	162.82	94.64	9.67	-0.32	-0.06
313	10.44	162.5	94.58	14.56	-0.42	0.25
314	10.48	162.08	94.83	21.03	-0.7	-0.06
315	10.51	161.38	94.77	4.61	0	0.15
316	10.54	161.38	94.92	10.23	-0.3	0.16
317	10.58	161.08	95.08	16.75	-0.5	0.25
318	10.61	160.58	95.33	9.35	-0.31	0.03
319	10.64	160.27	95.36	13.12	-0.42	0.1
320	10.68	159.85	95.46	17.43	-0.58	-0.1
321	10.71	159.27	95.36	10.71	-0.19	0.31
322	10.74	159.08	95.67	2.5	0	0.08
323	10.78	159.08	95.75	22.72	0.28	0.7
324	10.81	159.36	96.45	36.65	0.91	0.82
325	10.84	160.27	97.27	0	0	0
326	10.88	160.27	97.27	10.9	-0.19	0.31
327	10.91	160.08	97.58	8.1	-0.26	0.06
328	10.94	159.82	97.64	9.67	-0.32	-0.06
329	10.98	159.5	97.58	8.02	-0.19	0.19
330	11.01	159.31	97.77	8.05	-0.23	0.15
331	11.04	159.08	97.92	23.25	-0.77	0
332	11.08	158.31	97.92	13.58	0.19	0.41
333	11.11	158.5	98.33	19.97	-0.65	0.13
334	11.14	157.85	98.46	4.61	-0.16	0
335	11.18	157.69	98.46	29.89	0.58	0.81
336	11.21	158.27	99.27	26.07	0.73	0.48
337	11.25	159	99.75	0	0	0
338	11.28	159	99.75	10.6	-0.25	0.25
339	11.31	158.75	100	2.5	-0.08	0
340	11.35	158.67	100	11.08	-0.1	0.36
341	11.38	158.57	100.36	6.42	0	0.21
342	11.41	158.57	100.57	17.13	-0.57	0.01
343	11.45	158	100.58	8.88	-0.23	0.19
344	11.48	157.77	100.77	13.83	-0.46	0
345	11.51	157.31	100.77	9	0.19	0.23
346	11.55	157.5	101	21.9	-0.73	0
347	11.58	156.77	101	19.56	0.46	0.46
348	11.61	157.23	101.46	38.37	1.08	0.69
349	11.65	158.31	102.15	3.26	0.07	0.08
350	11.68	158.38	102.23	4.61	0	0.15
351	11.71	158.38	102.38	7.39	-0.21	0.12
352	11.75	158.17	102.5	4.99	0	0.17
353	11.78	158.17	102.67	7.34	-0.17	0.18
354	11.81	158	102.85	5.15	-0.15	0.07
355	11.85	157.85	102.92	6.59	0.01	0.22
356	11.88	157.86	103.14	13.71	-0.29	0.36
357	11.91	157.57	103.5	8.03	-0.19	-0.19
358	11.95	157.38	103.31	20.88	-0.69	0.07
359	11.98	156.69	103.38	8.55	-0.12	0.26
360	12.01	156.57	103.64	29.82	0.93	0.36
361	12.05	157.5	104	38.32	1.19	0.46
362	12.08	158.69	104.46	0	0	0
363	12.11	158.69	104.46	8.43	-0.19	0.21
364	12.15	158.5	104.67	7.88	-0.19	0.18
365	12.18	158.31	104.85	8.15	-0.23	0.15
366	12.21	158.08	105	14.76	0.19	0.45
367	12.25	158.27	105.45	12.79	-0.42	0.01
368	12.28	157.85	105.46	5.15	-0.16	0.08
369	12.31	157.69	105.54	12.82	-0.42	-0.09
370	12.35	157.27	105.45	10.35	-0.27	0.22
371	12.38	157	105.67	8.37	-0.27	0.06
372	12.41	156.73	105.73	28.96	0.63	0.72
373	12.45	157.36	106.45	28.64	0.72	0.63
374	12.48	158.08	107.08	2.5	-0.08	0
375	12.51	158	107.08	7.11	-0.08	0.23
376	12.55	157.92	107.31	9.86	-0.01	0.33
377	12.58	157.91	107.64	3.85	-0.09	0.09
378	12.61	157.82	107.73	9.54	-0.25	0.2
379	12.65	157.57	107.93	8.19	-0.26	0.07
380	12.68	157.31	108	10.49	-0.31	0.17
381	12.71	157	108.17	11.22	-0.23	0.29
382	12.75	156.77	108.46	14.88	-0.5	-0.01
383	12.78	156.27	108.45	6.86	-0.19	0.13
384	12.81	156.08	108.58	24.97	0.5	0.67
385	12.85	156.58	109.25	23.03	0.59	0.5
386	12.88	157.17	109.75	7.49	0	0.25
387	12.91	157.17	110	17.66	0.41	0.42
388	12.95	157.58	110.42	13.45	-0.41	0.16
389	12.98	157.17	110.58	3.53	-0.09	0.09
390	13.01	157.08	110.67	8.15	-0.26	0.06
391	13.05	156.82	110.73	12.78	-0.24	0.35
392	13.08	156.58	111.08	2.5	-0.08	0
393	13.11	156.5	111.08	14.13	-0.33	0.34
394	13.15	156.17	111.42	12.35	-0.4	-0.11
395	13.18	155.77	111.31	5.15	-0.08	0.15
396	13.21	155.69	111.46	10.31	-0.31	0.16
397	13.25	155.38	111.62	36.93	0.98	0.74
398	13.28	156.36	112.36	7.75	0.22	0.14
399	13.31	156.58	112.5	11.85	0.24	0.32
400	13.35	156.82	112.82	19.65	0.36	0.54
401	13.38	157.18	113.36	10.48	-0.33	0.1
402	13.41	156.85	113.46	2.31	-0.08	0
403	13.45	156.77	113.46	8.86	-0.27	0.12
404	13.48	156.5	113.58	4.76	-0.12	0.11
405	13.51	156.38	113.69	5.15	-0.07	0.16
406	13.55	156.31	113.85	17.5	-0.58	0.06
407	13.58	155.73	113.91	10.29	-0.23	0.26
408	13.61	155.5	114.17	2.5	0	0.08
409	13.65	155.5	114.25	9.16	-0.23	0.2
410	13.68	155.27	114.45	45.95	1.31	0.8
411	13.71	156.58	115.25	15.99	0.42	0.33
412	13.75	157	115.58	0	0	0
413	13.78	157	115.58	6.95	-0.18	0.15
414	13.81	156.82	115.73	5.45	0	0.18
415	13.85	156.82	115.91	10.45	-0.24	0.26
416	13.88	156.58	116.17	11.02	-0.31	0.19
417	13.91	156.27	116.36	2.72	0	0.09
418	13.95	156.27	116.45	15.3	-0.5	0.09
419	13.98	155.77	116.54	15.09	-0.5	-0.09
420	14.01	155.27	116.45	8.52	-0.19	0.22
421	14.05	155.08	116.67	33.39	0.92	0.63
422	14.08	156	117.3	30.57	0.82	0.61
423	14.11	156.82	117.91	0	0	0
424	14.15	156.82	117.91	8.96	-0.15	0.26
425	14.18	156.67	118.17	8.46	0.18	0.21
426	14.21	156.85	118.38	17.2	-0.58	-0.02
427	14.25	156.27	118.36	7.31	-0.1	0.22
428	14.28	156.17	118.58	4.99	-0.17	0
429	14.31	156	118.58	9.24	-0.27	0.15
430	14.35	155.73	118.73	17.08	-0.23	0.52
431	14.38	155.5	119.25	7.11	-0.23	-0.07
432	14.41	155.27	119.18	16.35	-0.54	0
433	14.45	154.73	119.18	34.14	1	0.55
434	14.48	155.73	119.73	32.94	0.85	0.69
435	14.52	156.58	120.42	3.53	-0.08	0.08
436	14.55	156.5	120.5	6.72	-0.12	0.19
437	14.58	156.38	120.69	6.92	0	0.23
438	14.62	156.38	120.92	8.08	0.12	0.25
439	14.65	156.5	121.17	21.84	-0.68	-0.26
440	14.68	155.82	120.91	12.41	-0.24	0.34
441	14.72	155.58	121.25	11.15	-0.31	0.2
442	14.75	155.27	121.45	12.95	-0.42	-0.07
443	14.78	154.85	121.38	6.52	-0.16	0.16
444	14.82	154.69	121.54	12.82	-0.42	-0.09
445	14.85	154.27	121.45	42.38	1	1
446	14.88	155.27	122.45	21.28	0.55	0.46
447	14.92	155.82	122.91	8.4	0.26	0.09
448	14.95	156.08	123	13.94	0.1	0.45
449	14.98	156.18	123.45	9.82	-0.27	0.19
450	15.02	155.91	123.64	6.09	-0.09	0.18
451	15.05	155.82	123.82	9.75	-0.32	-0.07
452	15.08	155.5	123.75	4.5	-0.12	0.1
453	15.12	155.38	123.85	9.27	-0.3	0.07
454	15.15	155.08	123.92	18.18	-0.58	0.16
455	15.18	154.5	124.08	7.49	0	0.25
456	15.22	154.5	124.33	7.72	-0.23	0.12
457	15.25	154.27	124.45	8.52	-0.19	0.22
458	15.28	154.08	124.67	40.51	1.1	0.78
459	15.32	155.18	125.45	10.29	0.32	0.13
460	15.35	155.5	125.58	9.79	0.23	0.24
461	15.38	155.73	125.82	11.3	-0.15	0.35
462	15.42	155.58	126.17	7.31	-0.22	0.1
463	15.45	155.36	126.27	6.09	-0.09	0.18
464	15.48	155.27	126.45	14.67	-0.45	0.19
465	15.52	154.82	126.64	9.67	-0.32	-0.06
466	15.55	154.5	126.58	13.45	-0.42	0.17
467	15.58	154.08	126.75	7.98	-0.26	-0.02
468	15.62	153.82	126.73	16.26	-0.32	0.44
469	15.65	153.5	127.17	2.5	0	0.08
470	15.68	153.5	127.25	18.84	0.41	0.48
471	15.72	153.91	127.73	36.21	1.01	0.65
472	15.75	154.92	128.38	2.31	0.08	0
473	15.78	155	128.38	9.31	-0.18	0.26
474	15.82	154.82	128.64	5.45	0	0.18
475	15.85	154.82	128.82	10.62	-0.24	0.26
476	15.88	154.58	129.08	3.53	-0.08	0.09
477	15.92	154.5	129.17	7.52	-0.23	0.1
478	15.95	154.27	129.27	20.74	-0.69	0.06
479	15.98	153.58	129.33	3.53	-0.08	0.09
480	16.02	153.5	129.42	13.45	-0.42	0.16
481	16.05	153.08	129.58	4.99	-0.16	0
482	16.08	152.92	129.58	28.47	0.58	0.75
483	16.12	153.5	130.33	30.89	1	0.25
484	16.15	154.5	130.58	2.5	0	0.09
485	16.18	154.5	130.67	8.43	-0.12	0.25
486	16.22	154.38	130.92	11.47	0.2	0.33
487	16.25	154.58	131.25	17.57	-0.58	0.06
488	16.28	154	131.31	8.63	0.08	0.27
489	16.32	154.08	131.58	12.27	-0.39	-0.12
490	16.35	153.69	131.46	13.04	-0.31	0.31
491	16.38	153.38	131.77	14.36	-0.46	-0.1
492	16.42	152.92	131.67	14.13	-0.34	0.33
493	16.45	152.58	132	3.53	-0.08	0.08
494	16.48	152.5	132.08	24.97	0.67	0.5
495	16.52	153.17	132.58	42.2	1.1	0.87
496	16.55	154.27	133.45	9.39	-0.27	-0.15
497	16.58	154	133.3	8.85	0.08	0.28
498	16.62	154.08	133.58	9.04	-0.26	0.15
499	16.65	153.82	133.73	0	0	0
500	16.68	153.82	133.73	9.04	-0.24	0.19
501	16.72	153.58	133.92	7.9	-0.08	0.25
502	16.75	153.5	134.17	9.01	-0.23	0.19
503	16.78	153.27	134.36	23.18	-0.77	-0.03
504	16.82	152.5	134.33	6.87	-0.23	0.03
505	16.85	152.27	134.36	6.99	-0.19	0.14
506	16.88	152.08	134.5	18.4	-0.35	0.5
507	16.92	151.73	135	45.67	1.45	0.45
508	16.95	153.18	135.45	18.28	0.55	0.28
509	16.98	153.73	135.73	24.67	-0.82	-0.09
510	17.02	152.91	135.64	20.07	0.09	0.66
511	17.05	153	136.3	0	0	0
512	17.08	153	136.3	16.46	-0.55	0.06
513	17.12	152.45	136.36	6.72	0.05	0.22
514	17.15	152.5	136.58	6.91	-0.23	-0.03
515	17.18	152.27	136.55	8.94	-0.27	0.12
516	17.22	152	136.67	10.94	-0.27	0.24
517	17.25	151.73	136.91	13.89	-0.46	0.09
518	17.28	151.27	137	12.09	0.23	0.33
519	17.32	151.5	137.33	39.55	1.23	0.49
520	17.35	152.73	137.82	18.28	0.54	0.27
521	17.38	153.27	138.09	8.17	0	0.27
522	17.42	153.27	138.36	10.5	-0.27	0.22
523	17.45	153	138.58	9.32	-0.31	-0.04
524	17.48	152.69	138.54	10.31	-0.31	0.15
525	17.52	152.38	138.69	15.75	0.35	0.4
526	17.55	152.73	139.09	37.85	1.09	0.64
527	17.58	153.82	139.73	11.4	0.26	0.27
528	17.62	154.08	140	12.29	0.19	0.36
529	17.65	154.27	140.36	7.94	0.23	0.14
530	17.69	154.5	140.5	8.78	-0.12	0.27
531	17.72	154.38	140.77	9.23	-0.3	0.06
532	17.75	154.08	140.83	21.36	-0.7	-0.14
533	17.79	153.38	140.69	12.22	0.12	0.39
534	17.82	153.5	141.08	4.99	0	0.17
535	17.85	153.5	141.25	21.97	-0.73	0.06
536	17.89	152.77	141.31	8.25	-0.27	-0.06
537	17.92	152.5	141.25	20.13	0.58	0.33
538	17.95	153.08	141.58	40.96	1.09	0.84
539	17.99	154.17	142.42	3.37	0.1	0.03
540	18.02	154.27	142.45	0	0	0
541	18.05	154.27	142.45	0	0	0
542	18.09	154.27	142.45	9.49	0.04	0.32
543	18.12	154.31	142.77	15.26	-0.49	0.14
544	18.15	153.82	142.91	26.22	0.76	0.42
545	18.19	154.58	143.33	39.01	1	0.84
546	18.22	155.58	144.17	18.88	0.6	0.19
547	18.25	156.18	144.36	8.55	-0.18	0.22
548	18.29	156	144.58	5.58	0.08	0.17
549	18.32	156.08	144.75	7.98	-0.26	-0.02
550	18.35	155.82	144.73	12.78	-0.24	0.35
551	18.39	155.58	145.08	3.53	-0.08	0.09
552	18.42	155.5	145.17	0	0	0
553	18.45	155.5	145.17	20.05	-0.65	0.14
554	18.49	154.85	145.31	10.52	-0.35	-0.06
555	18.52	154.5	145.25	9.31	-0.12	0.29
556	18.55	154.38	145.54	21.29	0.7	0.13
557	18.59	155.08	145.67	42.76	1.19	0.78
558	18.62	156.27	146.45	0	0	0
559	18.65	156.27	146.45	7.83	0.23	0.13
560	18.69	156.5	146.58	4.76	-0.12	0.11
561	18.72	156.38	146.69	9.6	-0.3	-0.11
562	18.75	156.08	146.58	18.01	-0.5	0.34
563	18.79	155.58	146.92	5.58	-0.08	0.16
564	18.82	155.5	147.08	2.5	0	0.09
565	18.85	155.5	147.17	8.08	-0.27	-0.02
566	18.89	155.23	147.15	22.09	-0.73	0.1
567	18.92	154.5	147.25	2.5	0	0.08
568	18.95	154.5	147.33	28.88	0.77	0.58
569	18.99	155.27	147.91	28.66	0.81	0.51
570	19.02	156.08	148.42	2.5	0	0.08
571	19.05	156.08	148.5	5.84	0.19	-0.05
572	19.09	156.27	148.45	7.88	0.11	0.24
573	19.12	156.38	148.69	9.19	-0.3	0.06
574	19.15	156.08	148.75	10.86	-0.35	0.07
575	19.19	155.73	148.82	30.88	0.77	0.68
576	19.22	156.5	149.5	39.09	1.17	0.58
577	19.25	157.67	150.08	12.73	-0.09	0.42
578	19.29	157.58	150.5	5.94	0.15	0.14
579	19.32	157.73	150.64	2.72	0	0.09
580	19.35	157.73	150.73	2.72	0	0.09
581	19.39	157.73	150.82	13.13	-0.42	-0.13
582	19.42	157.31	150.69	7.94	-0.23	0.14
583	19.45	157.08	150.83	15.8	-0.5	0.17
584	19.49	156.58	151	3.53	-0.08	0.08
585	19.52	156.5	151.08	4.99	0	0.17
586	19.55	156.5	151.25	15.99	0.42	0.33
587	19.59	156.92	151.58	26.55	0.66	0.59
588	19.62	157.58	152.17	20.9	0.69	0.1
589	19.65	158.27	152.27	2.72	0	0.09
590	19.69	158.27	152.36	8.69	-0.19	0.22
591	19.72	158.08	152.58	0	0	0
592	19.75	158.08	152.58	12.27	-0.39	-0.12
593	19.79	157.69	152.46	14.46	0.31	0.37
594	19.82	158	152.83	48.83	1.38	0.86
595	19.85	159.38	153.69	10.41	0.35	-0.05
596	19.89	159.73	153.64	8.62	0.09	0.27
597	19.92	159.82	153.91	12.04	-0.05	0.4
598	19.95	159.77	154.31	5.62	-0.19	0.02
599	19.99	159.58	154.33	2.5	-0.08	0
600	20.02	159.5	154.33	0	0	0
601	20.05	159.5	154.33	8.43	-0.19	0.21
602	20.09	159.31	154.54	9.99	-0.31	0.13
603	20.12	159	154.67	7.57	-0.23	0.1
604	20.15	158.77	154.77	15.46	0.46	0.23
605	20.19	159.23	155	34.07	1.04	0.45
606	20.22	160.27	155.45	6.95	0.23	0.05
607	20.25	160.5	155.5	6.72	-0.12	0.19
608	20.29	160.38	155.69	5.15	-0.07	0.16
609	20.32	160.31	155.85	11.2	0.19	0.32
610	20.35	160.5	156.17	2.5	0	0.08
611	20.39	160.5	156.25	8.57	0.19	0.21
612	20.42	160.69	156.46	35.66	0.89	0.79
613	20.45	161.58	157.25	24.84	0.8	0.21
614	20.49	162.38	157.46	0	0	0
615	20.52	162.38	157.46	5.15	-0.07	0.16
616	20.55	162.31	157.62	2.31	0	0.07
617	20.59	162.31	157.69	2.31	0	0.08
618	20.62	162.31	157.77	14.58	-0.46	0.15
619	20.65	161.85	157.92	2.31	-0.08	0
620	20.69	161.77	157.92	9.39	-0.27	0.16
621	20.72	161.5	158.08	8.86	-0.19	0.23
622	20.75	161.31	158.31	9.24	-0.31	-0.02
623	20.79	161	158.29	9.26	0.08	0.29
624	20.82	161.08	158.58	45.91	1.42	0.59
625	20.86	162.5	159.17	11.2	0.35	0.14
626	20.89	162.85	159.31	2.31	0	0.07
627	20.92	162.85	159.38	2.31	0	0.08
628	20.96	162.85	159.46	10.44	-0.35	0.04
629	20.99	162.5	159.5	6.72	-0.12	0.19
630	21.02	162.38	159.69	24	0.7	0.39
631	21.06	163.08	160.08	49.26	1.42	0.84
632	21.09	164.5	160.92	5.58	0.08	0.16
633	21.12	164.58	161.08	10.36	0.27	0.23
634	21.16	164.85	161.31	2.31	0	0.07
635	21.19	164.85	161.38	2.31	0	0.08
636	21.22	164.85	161.46	28.49	0.88	0.36
637	21.26	165.73	161.82	46.66	1.35	0.76
638	21.29	167.08	162.58	7.48	0.23	0.11
639	21.32	167.31	162.69	2.31	0	0.08
640	21.36	167.31	162.77	11.04	0.19	0.31
641	21.39	167.5	163.08	7.49	0	0.25
642	21.42	167.5	163.33	2.5	0	-0.08
643	21.46	167.5	163.25	15.02	-0.5	0.04
644	21.49	167	163.29	8.69	-0.23	0.17
645	21.52	166.77	163.46	9.25	0.23	0.21
646	21.56	167	163.67	12.86	-0.43	-0.03
647	21.59	166.57	163.64	31.95	0.93	0.53
648	21.62	167.5	164.17	31.59	1	0.33
649	21.66	168.5	164.5	5.88	0.19	-0.04
650	21.69	168.69	164.46	14.76	-0.38	0.31
651	21.72	168.31	164.77	11.04	0.19	0.31
652	21.76	168.5	165.08	0	0	0
653	21.79	168.5	165.08	4.99	0	0.17
654	21.82	168.5	165.25	38.12	1.08	0.67
655	21.86	169.58	165.92	30.18	0.92	0.41
656	21.89	170.5	166.33	8.94	0.27	0.13
657	21.92	170.77	166.46	16.62	0.46	0.31
658	21.96	171.23	166.77	7.18	-0.23	0.06
659	21.99	171	166.83	8.63	-0.15	0.25
660	22.02	170.85	167.08	15.4	0.42	0.28
661	22.06	171.27	167.36	42.63	1.31	0.56
662	22.09	172.58	167.92	12.27	0.27	0.31
663	22.12	172.85	168.23	10.75	0.23	0.27
664	22.16	173.08	168.5	6.82	0.23	-0.04
665	22.19	173.31	168.46	7.65	-0.23	0.12
666	22.22	173.08	168.58	6.86	0.23	-0.04
667	22.26	173.31	168.54	18.44	-0.62	0
668	22.29	172.69	168.54	11.53	0	0.38
669	22.32	172.69	168.92	7.5	-0.19	0.16
670	22.36	172.5	169.08	2.5	0	0.09
671	22.39	172.5	169.17	12.92	-0.43	0.04
672	22.42	172.07	169.21	18.41	0.5	0.36
673	22.46	172.57	169.57	36.23	1.1	0.51
674	22.49	173.67	170.08	7.49	0.25	0
675	22.52	173.92	170.08	7.05	-0.07	0.23
676	22.56	173.85	170.31	3.26	-0.08	0.07
677	22.59	173.77	170.38	3.26	-0.08	0.08
678	22.62	173.69	170.46	0	0	0
679	22.66	173.69	170.46	7.92	-0.19	0.18
680	22.69	173.5	170.64	8.2	-0.27	0.05
681	22.72	173.23	170.69	9.57	-0.31	0.06
682	22.76	172.92	170.75	14.13	-0.34	0.33
683	22.79	172.58	171.08	2.5	-0.08	0
684	22.82	172.5	171.08	13.43	-0.43	0.13
685	22.86	172.07	171.21	14.67	-0.49	0.04
686	22.89	171.58	171.25	43.3	1.24	0.75
687	22.92	172.82	172	22.74	0.68	0.33
688	22.96	173.5	172.33	5.58	0.08	0.17
689	22.99	173.58	172.5	0	0	0
690	23.02	173.58	172.5	8.29	-0.2	0.19
691	23.06	173.38	172.69	2.31	-0.07	0
692	23.09	173.31	172.69	7.94	-0.23	0.14
693	23.12	173.08	172.83	11.95	-0.23	0.32
694	23.16	172.85	173.15	10.38	-0.35	0.02
695	23.19	172.5	173.17	7.39	-0.12	0.21
696	23.22	172.38	173.38	7.39	-0.21	0.12
697	23.26	172.17	173.5	41.56	1.16	0.75
698	23.29	173.33	174.25	14.52	0.44	0.21
699	23.32	173.77	174.46	5.44	0.05	0.18
700	23.36	173.82	174.64	9.67	-0.32	-0.06
701	23.39	173.5	174.58	12.49	0	0.42
702	23.42	173.5	175	12.73	-0.42	0.08
703	23.46	173.08	175.08	10.14	0.19	0.28
704	23.49	173.27	175.36	8.69	-0.19	0.22
705	23.52	173.08	175.58	12.27	-0.39	-0.12
706	23.56	172.69	175.46	6.64	-0.19	0.11
707	23.59	172.5	175.57	12.49	-0.42	0.01
708	23.62	172.08	175.58	10.1	-0.31	-0.12
709	23.66	171.77	175.46	11.53	0	0.39
710	23.69	171.77	175.85	34.58	0.92	0.69
711	23.72	172.69	176.54	20.62	0.62	0.31
712	23.76	173.31	176.85	0	0	0
713	23.79	173.31	176.85	20.48	-0.64	0.23
714	23.82	172.67	177.08	3.53	-0.09	-0.08
715	23.86	172.58	177	14.91	0.19	0.46
716	23.89	172.77	177.46	6.78	-0.2	0.11
717	23.92	172.57	177.57	14.78	-0.49	-0.07
718	23.96	172.08	177.5	15.93	-0.51	0.14
719	23.99	171.57	177.64	2.14	0	0.07
720	24.02	171.57	177.71	3.03	-0.07	0.08
721	24.06	171.5	177.79	13.91	0	0.46
722	24.09	171.5	178.25	33.91	0.96	0.6
723	24.13	172.46	178.85	5.88	0.12	0.15
724	24.16	172.58	179	2.5	0.09	0
725	24.19	172.67	179	11.93	0.1	0.38
726	24.23	172.77	179.38	3.26	-0.08	0.08
727	24.26	172.69	179.46	10.31	-0.31	0.16
728	24.29	172.38	179.62	3.26	-0.07	0.07
729	24.33	172.31	179.69	8.63	-0.17	0.24
730	24.36	172.14	179.93	11.2	-0.37	-0.01
731	24.39	171.77	179.92	9.39	-0.27	0.16
732	24.43	171.5	180.08	9.67	-0.12	0.3
733	24.46	171.38	180.38	4.89	0.12	0.12
734	24.49	171.5	180.5	47.72	1.27	0.96
735	24.53	172.77	181.46	7.82	0.23	0.12
736	24.56	173	181.58	0	0	0
737	24.59	173	181.58	8.9	-0.18	0.24
738	24.63	172.82	181.82	8.9	-0.24	0.18
739	24.66	172.58	182	14.98	-0.5	0
740	24.69	172.08	182	12.49	0	0.42
741	24.73	172.08	182.42	15.8	-0.5	-0.17
742	24.76	171.58	182.25	9.91	-0.31	0.11
743	24.79	171.27	182.36	8.69	-0.19	0.22
744	24.83	171.08	182.58	0	0	0
745	24.86	171.08	182.58	40.65	0.92	1
746	24.89	172	183.58	33.97	0.92	0.67
747	24.93	172.92	184.25	10.3	-0.34	0.08
748	24.96	172.58	184.33	2.5	0	0.09
749	24.99	172.58	184.42	5.58	-0.08	0.16
750	25.03	172.5	184.58	8.02	-0.19	0.19
751	25.06	172.31	184.77	15.2	-0.49	-0.13
752	25.09	171.82	184.64	34.58	0.76	0.86
753	25.13	172.58	185.5	34.88	0.78	0.86
754	25.16	173.36	186.36	12.5	0.41	0.1
755	25.19	173.77	186.46	5.44	0.05	0.18
756	25.23	173.82	186.64	5.45	0	0.18
757	25.26	173.82	186.82	14.73	-0.24	0.43
758	25.29	173.58	187.25	7.13	0.11	0.21
759	25.33	173.69	187.46	6.82	-0.19	0.12
760	25.36	173.5	187.58	6.62	-0.19	0.11
761	25.39	173.31	187.69	11.74	-0.39	-0.02
762	25.43	172.92	187.67	18.27	-0.61	0.02
763	25.46	172.31	187.69	33.75	0.96	0.58
764	25.49	173.27	188.27	31.03	0.81	0.65
765	25.53	174.08	188.92	2.5	0	0.08
766	25.56	174.08	189	12.29	0.19	0.36
767	25.59	174.27	189.36	2.72	0	0.09
768	25.63	174.27	189.45	5	-0.1	0.13
769	25.66	174.17	189.58	2.5	-0.09	0
770	25.69	174.08	189.58	5.58	-0.16	0.09
771	25.73	173.92	189.67	12.49	-0.42	0
772	25.76	173.5	189.67	12.49	0	0.41
773	25.79	173.5	190.08	7.26	-0.19	0.15
774	25.83	173.31	190.23	24.21	-0.81	0.02
775	25.86	172.5	190.25	22.34	0.67	0.33
776	25.89	173.17	190.58	42.46	1.25	0.67
777	25.93	174.42	191.25	5.5	-0.15	0.11
778	25.96	174.27	191.36	2.72	0	0.09
779	25.99	174.27	191.45	0	0	0
780	26.03	174.27	191.45	9.49	0.04	0.32
781	26.06	174.31	191.77	8.73	-0.23	-0.19
782	26.09	174.08	191.58	5.58	-0.08	0.17
783	26.13	174	191.75	11.99	-0.23	0.33
784	26.16	173.77	192.08	9.59	-0.27	0.17
785	26.19	173.5	192.25	22.09	-0.73	-0.1
786	26.23	172.77	192.15	11.53	0	0.39
787	26.26	172.77	192.54	41.88	1.23	0.66
788	26.29	174	193.2	18.88	0.5	0.38
789	26.33	174.5	193.58	0	0	0
790	26.36	174.5	193.58	0	0	0
791	26.39	174.5	193.58	11.7	-0.19	0.34
792	26.43	174.31	193.92	7.11	-0.23	0.08
793	26.46	174.08	194	10.4	-0.16	0.31
794	26.49	173.92	194.31	6.52	-0.15	0.15
795	26.53	173.77	194.46	36.66	1.05	0.63
796	26.56	174.82	195.09	25.21	0.68	0.49
797	26.59	175.5	195.58	4.99	0	0.17
798	26.63	175.5	195.75	14.08	0.07	0.46
799	26.66	175.57	196.21	8.25	0.12	0.25
800	26.69	175.69	196.46	12.58	-0.42	-0.01
801	26.73	175.27	196.45	6.86	-0.19	0.13
802	26.76	175.08	196.58	10.1	-0.31	-0.12
803	26.79	174.77	196.46	15.46	-0.46	0.23
804	26.83	174.31	196.69	4.61	0	0.16
805	26.86	174.31	196.85	13.4	0.19	0.4
806	26.89	174.5	197.25	26.57	0.81	0.37
807	26.93	175.31	197.62	26.52	0.69	0.55
808	26.96	176	198.17	0	0	0
809	26.99	176	198.17	0	0	0
810	27.03	176	198.17	12.73	0.08	0.41
811	27.06	176.08	198.58	10.1	-0.31	-0.12
812	27.09	175.77	198.46	2.31	-0.08	0
813	27.13	175.69	198.46	13.44	-0.38	0.23
814	27.16	175.31	198.69	9.38	-0.31	0.06
815	27.19	175	198.75	10.2	-0.23	0.25
816	27.23	174.77	199	9.49	-0.27	0.17
817	27.26	174.5	199.17	2.5	0	0.08
818	27.3	174.5	199.25	43.02	1.32	0.57
819	27.33	175.82	199.82	15	0.49	0.1
820	27.36	176.31	199.92	4.61	0	0.16
821	27.4	176.31	200.08	8.66	-0.04	0.28
822	27.43	176.27	200.36	12.8	-0.42	0.02
823	27.46	175.85	200.38	6.52	-0.16	0.16
824	27.5	175.69	200.54	5.92	-0.19	0.04
825	27.53	175.5	200.58	38.12	1.08	0.67
826	27.56	176.58	201.25	26.71	0.73	0.52
827	27.6	177.31	201.77	3.26	0.07	-0.08
828	27.63	177.38	201.69	9.5	-0.07	0.31
829	27.66	177.31	202	14.02	0.07	0.46
830	27.7	177.38	202.46	7.48	-0.21	0.12
831	27.73	177.17	202.58	2.5	-0.09	0
832	27.76	177.08	202.58	3.53	-0.08	-0.08
833	27.8	177	202.5	27.58	-0.92	0.08
834	27.83	176.08	202.58	7.13	0.19	0.15
835	27.86	176.27	202.73	9.24	-0.27	-0.15
836	27.9	176	202.58	31.74	0.69	0.8
837	27.93	176.69	203.38	37.65	1.23	0.29
838	27.96	177.92	203.67	10.21	-0.07	0.33
839	28	177.85	204	8.26	-0.27	0.08
840	28.03	177.58	204.08	5.58	-0.08	0.17
841	28.06	177.5	204.25	8.57	0.19	0.21
842	28.1	177.69	204.46	9.51	-0.31	0.08
843	28.13	177.38	204.54	3.71	0.12	0.04
844	28.16	177.5	204.58	43.8	1.27	0.73
845	28.2	178.77	205.31	23.41	0.73	0.27
846	28.23	179.5	205.58	4.76	-0.12	0.11
847	28.26	179.38	205.69	2.31	0	0.08
848	28.3	179.38	205.77	2.31	-0.07	0
849	28.33	179.31	205.77	7.29	-0.08	0.23
850	28.36	179.23	206	0	0	0
851	28.4	179.23	206	21.9	-0.73	0
852	28.43	178.5	206	7.49	0	0.25
853	28.46	178.5	206.25	13.24	-0.43	0.11
854	28.5	178.07	206.36	7.74	0.24	0.1
855	28.53	178.31	206.46	42.84	1.19	0.79
856	28.56	179.5	207.25	10.39	0.35	-0.02
857	28.6	179.85	207.23	4.61	0	0.15
858	28.63	179.85	207.38	2.31	-0.08	0
859	28.66	179.77	207.38	8.21	-0.27	-0.05
860	28.7	179.5	207.33	14.56	-0.42	0.25
861	28.73	179.08	207.58	2.5	-0.08	0
862	28.76	179	207.58	4.99	0	0.17
863	28.8	179	207.75	22.31	-0.73	0.16
864	28.83	178.27	207.91	0	0	0
865	28.86	178.27	207.91	2.72	0	0.09
866	28.9	178.27	208	13.65	0.31	0.33
867	28.93	178.58	208.33	34.29	1.11	0.29
868	28.96	179.69	208.62	2.31	0	-0.08
869	29	179.69	208.54	8.45	0.04	0.28
870	29.03	179.73	208.82	11.3	-0.15	0.35
871	29.06	179.58	209.17	3.53	-0.08	0.08
872	29.1	179.5	209.25	11.17	-0.36	0.11
873	29.13	179.14	209.36	17.34	0.55	0.18
874	29.16	179.69	209.54	46.11	1.23	0.92
875	29.2	180.92	210.46	7.39	0.25	0.04
876	29.23	181.17	210.5	5.58	-0.17	0.08
877	29.26	181	210.58	0	0	0
878	29.3	181	210.58	10.79	-0.27	0.24
879	29.33	180.73	210.82	10.74	-0.35	0.1
880	29.36	180.38	210.92	29.71	0.89	0.44
881	29.4	181.27	211.36	43.95	1.23	0.81
882	29.43	182.5	212.17	10.55	0.19	0.29
883	29.46	182.69	212.46	0	0	0
884	29.5	182.69	212.46	0	0	0
885	29.53	182.69	212.46	10.31	-0.31	0.16
886	29.56	182.38	212.62	3.26	-0.07	0.07
887	29.6	182.31	212.69	0	0	0
888	29.63	182.31	212.69	8.63	-0.24	0.17
889	29.66	182.07	212.86	19.48	-0.57	0.31
890	29.7	181.5	213.17	0	0	0
891	29.73	181.5	213.17	20.13	0.58	0.33
892	29.76	182.08	213.5	46.92	1.42	0.67
893	29.8	183.5	214.17	0	0	0
894	29.83	183.5	214.17	0	0	0
895	29.86	183.5	214.17	7.39	-0.12	0.21
896	29.9	183.38	214.38	16.3	-0.53	-0.07
897	29.93	182.85	214.31	10.9	0.23	0.27
898	29.96	183.08	214.58	14.56	0.42	0.25
899	30	183.5	214.83	36.02	1	0.67
900	30.03	184.5	215.5	12.73	0.42	0.08
901	30.06	184.92	215.58	9.03	0.23	0.19
902	30.1	185.15	215.77	14.53	-0.42	0.23
903	30.13	184.73	216	6.6	-0.15	0.17
904	30.16	184.58	216.17	3.53	-0.08	-0.09
905	30.2	184.5	216.08	7.49	0	0.25
906	30.23	184.5	216.33	15.51	-0.5	-0.13
907	30.26	184	216.2	15.51	-0.5	0.13
908	30.3	183.5	216.33	7.05	-0.12	0.21
909	30.33	183.38	216.54	6.63	-0.21	-0.04
910	30.36	183.17	216.5	20.8	0.56	0.41
911	30.4	183.73	216.91	43.16	1.27	0.67
912	30.43	185	217.58	2.5	0	-0.08
913	30.46	185	217.5	8.72	-0.18	0.23
914	30.5	184.82	217.73	2.72	0	0.09
915	30.53	184.82	217.82	2.72	0	0.09
916	30.57	184.82	217.91	8.76	-0.24	0.17
917	30.6	184.58	218.08	2.5	-0.08	0
918	30.63	184.5	218.08	23.74	-0.77	-0.17
919	30.67	183.73	217.91	16.35	0	0.54
920	30.7	183.73	218.45	13.62	-0.46	0
921	30.73	183.27	218.45	9.04	-0.27	0.13
922	30.77	183	218.58	23.88	0.73	0.33
923	30.8	183.73	218.91	31.06	0.77	0.69
924	30.83	184.5	219.6	3	0.1	0
925	30.87	184.6	219.6	3	-0.1	0
926	30.9	184.5	219.6	9.44	0.23	0.22
927	30.93	184.73	219.82	20.61	-0.63	0.28
928	30.97	184.1	220.1	6.7	-0.1	0.2
929	31	184	220.3	17.22	0.5	0.28
930	31.03	184.5	220.58	58.07	1.68	0.97
931	31.07	186.18	221.55	12.18	-0.36	0.18
932	31.1	185.82	221.73	0	0	0
933	31.13	185.82	221.73	12.43	0.18	0.37
934	31.17	186	222.1	0	0	0
935	31.2	186	222.1	7.6	-0.22	0.12
936	31.23	185.78	222.22	5.81	-0.18	0.08
937	31.27	185.6	222.3	18.23	-0.6	-0.1
938	31.3	185	222.2	18.55	-0.22	0.58
939	31.33	184.78	222.78	9.09	-0.28	0.12
940	31.37	184.5	222.9	18.95	0.6	0.2
941	31.4	185.1	223.1	48.32	1.4	0.8
942	31.43	186.5	223.9	0	0	0
943	31.47	186.5	223.9	8.33	-0.28	-0.01
944	31.5	186.22	223.89	7.31	-0.12	0.21
945	31.53	186.1	224.1	4.24	-0.1	0.1
946	31.57	186	224.2	9.9	0.22	0.24
947	31.6	186.22	224.44	6.86	-0.22	0.06
948	31.63	186	224.5	6.86	-0.22	0.06
949	31.67	185.78	224.56	16.98	-0.56	-0.12
950	31.7	185.22	224.44	13.73	-0.44	0.12
951	31.73	184.78	224.56	14.89	0.22	0.44
952	31.77	185	225	4.24	0.1	0.1
953	31.8	185.1	225.1	33.27	0.9	0.65
954	31.83	186	225.75	0	0	0
955	31.87	186	225.75	9.15	-0.29	0.11
956	31.9	185.71	225.86	9.57	0.29	0.14
957	31.93	186	226	8.56	-0.29	0
958	31.97	185.71	226	4.6	-0.08	0.13
959	32	185.63	226.13	24.02	-0.8	-0.13
960	32.03	184.83	226	3.57	-0.12	0
961	32.07	184.71	226	15.44	-0.42	0.29
962	32.1	184.29	226.29	55.66	0.71	1.71
963	32.13	185	228	29.97	1	0
964	32.17	186	228	0	0	0
965	32.2	186	228	4.99	0.17	0
966	32.23	186.17	228	0	0	0
967	32.27	186.17	228	0	0	0
968	32.3	186.17	228	30.38	-0.17	1
969	32.33	186	229	29.97	1	0
970	32.37	187	229	0	0	0
971	32.4	187	229	4.99	-0.17	0
972	32.43	186.83	229	46.05	1.17	1
973	32.47	188	230	23.99	-0.62	-0.5
974	32.5	187.38	229.5	15.45	0.12	0.5
975	32.53	187.5	230	80.69	2.5	1
976	32.57	190	231	80.69	-2.5	-1
977	32.6	187.5	230	14.98	-0.5	0
978	32.63	187	230	4.99	0.17	0
979	32.67	187.17	230	62.58	1.83	1
980	32.7	189	231	91.29	-2.8	-1.2
981	32.73	186.2	229.8	0	0	0
982	32.77	186.2	229.8	14.78	-0.49	-0.09
983	32.8	185.71	229.71	45.49	1.51	0.18
984	32.83	187.22	229.89	34.28	1	0.55
985	32.87	188.22	230.44	3.33	0	-0.11
986	32.9	188.22	230.33	6.78	-0.22	0.05
987	32.93	188	230.38	11.03	-0.29	-0.24
988	32.97	187.71	230.14	15.44	-0.42	-0.28
989	33	187.29	229.86	12.72	-0.41	-0.11
990	33.03	186.88	229.75	11.85	-0.38	-0.12
991	33.07	186.5	229.63	13.26	-0.3	-0.33
992	33.1	186.2	229.3	6.4	-0.2	0.08
993	33.13	186	229.38	13.29	0.29	0.33
994	33.17	186.29	229.71	29.34	0.93	0.29
995	33.2	187.22	230	8.32	0.28	0
996	33.23	187.5	230	0	0	0
997	33.27	187.5	230	16.75	-0.5	-0.25
998	33.3	187	229.75	11.24	0	-0.37
999	33.33	187	229.38	3.75	0	0.12
1000	33.37	187	229.5	14.98	-0.5	0
1001	33.4	186.5	229.5	0	0	0
1002	33.43	186.5	229.5	0	0	0
1003	33.47	186.5	229.5	18.73	-0.5	0.38
1004	33.5	186	229.88	0	0	0
1005	33.53	186	229.88	7.49	0	0.25
1006	33.57	186	230.13	0	0	0
1007	33.6	186	230.13	30.89	1	0.25
1008	33.63	187	230.38	8.71	0.29	0.05
1009	33.67	187.29	230.43	6.77	0.21	0.07
1010	33.7	187.5	230.5	9.48	0.3	-0.1
1011	33.74	187.8	230.4	40.21	1.2	0.6
1012	33.77	189	231	55.26	-1.8	-0.4
1013	33.8	187.2	230.6	0	0	0
1014	33.84	187.2	230.6	13.4	-0.4	-0.2
1015	33.87	186.8	230.4	9.21	-0.3	-0.07
1016	33.9	186.5	230.33	4.99	-0.17	0
1017	33.94	186.33	230.33	9.99	-0.33	0
1018	33.97	186	230.33	15.8	-0.5	0.17
1019	34	185.5	230.5	12.48	-0.21	-0.36
1020	34.04	185.29	230.14	10.83	0.11	-0.34
1021	34.07	185.4	229.8	24.16	0.1	-0.8
1022	34.1	185.5	229	0	0	0
1023	34.14	185.5	229	14.98	0.5	0
1024	34.17	186	229	0	0	0
1025	34.2	186	229	0	0	0
1026	34.24	186	229	0	0	0
1027	34.27	186	229	75.82	-2.4	-0.8
1028	34.3	183.6	228.2	17.98	-0.6	0
1029	34.34	183	228.2	16.14	-0.5	-0.2
1030	34.37	182.5	228	6.7	-0.1	-0.2
1031	34.4	182.4	227.8	0	0	0
1032	34.44	182.4	227.8	25.43	-0.6	-0.6
1033	34.47	181.8	227.2	16.95	0.4	-0.4
1034	34.5	182.2	226.8	8.48	-0.2	0.2
1035	34.54	182	227	29.97	1	0
1036	34.57	183	227	0	0	0
1037	34.6	183	227	0	0	0
1038	34.64	183	227	0	0	0
1039	34.67	183	227	85.82	-2.6	-1.2
1040	34.7	180.4	225.8	40.21	0.6	1.2
1041	34.74	181	227	0	0	0
1042	34.77	181	227	0	0	0
1043	34.8	181	227	0	0	0
1044	34.84	181	227	94.77	-2.6	-1.8
1045	34.87	178.4	225.2	78.15	2.6	-0.2
1046	34.9	181	225	0	0	0
1047	34.94	181	225	80.69	-2.5	-1
1048	34.97	178.5	224	20.1	0.3	-0.6
1049	35	178.8	223.4	18.95	-0.6	0.2
1050	35.04	178.2	223.6	13.4	-0.4	-0.2
1051	35.07	177.8	223.4	9.21	-0.3	-0.07
1052	35.1	177.5	223.33	14.98	-0.5	0
1053	35.14	177	223.33	7.14	-0.14	-0.19
1054	35.17	176.86	223.14	12.84	-0.43	0
1055	35.2	176.43	223.14	19.53	-0.65	-0.03
1056	35.24	175.78	223.11	7.45	0.22	-0.11
1057	35.27	176	223	29.26	0.63	-0.75
1058	35.3	176.63	222.25	13.51	0.37	-0.25
1059	35.34	177	222	0	0	0
1060	35.37	177	222	6.05	-0.14	0.14
1061	35.4	176.86	222.14	17.12	-0.57	0
1062	35.44	176.29	222.14	9.36	-0.16	-0.26
1063	35.47	176.13	221.88	12.14	-0.35	-0.21
1064	35.5	175.78	221.67	4.75	-0.15	-0.04
1065	35.54	175.63	221.63	3.75	-0.13	0
1066	35.57	175.5	221.63	28.53	-0.87	-0.38
1067	35.6	174.63	221.25	0	0	0
1068	35.64	174.63	221.25	12.33	-0.41	0.08
1069	35.67	174.22	221.33	10.64	-0.12	-0.33
1070	35.7	174.1	221	30.72	1.03	0
1071	35.74	175.13	221	16.57	0.54	0.11
1072	35.77	175.67	221.11	6	-0.17	-0.11
1073	35.8	175.5	221	11.85	0.13	-0.37
1074	35.84	175.63	220.63	11.75	-0.2	-0.34
1075	35.87	175.43	220.29	23.06	-0.72	0.28
1076	35.9	174.71	220.57	4.28	0	-0.14
1077	35.94	174.71	220.43	5.98	-0.08	-0.18
1078	35.97	174.63	220.25	14.78	-0.43	0.25
1079	36	174.2	220.5	14.71	-0.49	-0.07
1080	36.04	173.71	220.43	8.36	-0.21	-0.18
1081	36.07	173.5	220.25	23.77	0.79	-0.11
1082	36.1	174.29	220.14	32.74	1.04	-0.31
1083	36.14	175.33	219.83	14.13	-0.33	-0.33
1084	36.17	175	219.5	0	0	0
1085	36.2	175	219.5	4.99	0	-0.17
1086	36.24	175	219.33	19.98	0	0.67
1087	36.27	175	220	26.8	-0.8	-0.4
1088	36.3	174.2	219.6	13.4	-0.4	-0.2
1089	36.34	173.8	219.4	5.99	0	-0.2
1090	36.37	173.8	219.2	16.95	-0.4	-0.4
1091	36.4	173.4	218.8	21.61	-0.6	0.4
1092	36.44	172.8	219.2	0	0	0
1093	36.47	172.8	219.2	66.2	2.2	-0.2
1094	36.5	175	219	0	0	0
1095	36.54	175	219	0	0	0
1096	36.57	175	219	29.97	1	0
1097	36.6	176	219	59.94	0	-2
1098	36.64	176	217	84.76	-2	2
1099	36.67	174	219	29.97	1	0
1100	36.7	175	219	67.01	-2	-1
1101	36.74	173	218	26.8	-0.8	-0.4
1102	36.77	172.2	217.6	56.86	1.8	-0.6
1103	36.8	174	217	67.01	-2.2	0.4
1104	36.84	171.8	217.4	9.48	-0.3	0.1
1105	36.87	171.5	217.5	34.17	0.7	-0.9
1106	36.91	172.2	216.6	18.95	0.6	-0.2
1107	36.94	172.8	216.4	6.7	0.2	0.1
1108	36.97	173	216.5	6.7	-0.2	-0.1
1109	37.01	172.8	216.4	67.01	2.2	-0.4
1110	37.04	175	216	42.38	-1	1
1111	37.07	174	217	63.57	-1.5	-1.5
1112	37.11	172.5	215.5	9.48	-0.3	0.1
1113	37.14	172.2	215.6	13.4	-0.4	-0.2
1114	37.17	171.8	215.4	9.48	-0.3	0.1
1115	37.21	171.5	215.5	47.38	1.5	-0.5
1116	37.24	173	215	35.3	-1.14	-0.29
1117	37.27	171.86	214.71	28.8	0.64	-0.71
1118	37.31	172.5	214	0	0	0
1119	37.34	172.5	214	6	-0.17	-0.11
1120	37.37	172.33	213.89	7.5	-0.2	-0.14
1121	37.41	172.13	213.75	9.17	-0.24	-0.19
1122	37.44	171.89	213.56	5.9	-0.19	-0.06
1123	37.47	171.7	213.5	21.61	0.4	-0.6
1124	37.51	172.1	212.9	29.09	0.81	-0.54
1125	37.54	172.91	212.36	9.75	0.19	-0.26
1126	37.57	173.1	212.1	8.96	-0.1	-0.28
1127	37.61	173	211.82	13.11	-0.3	-0.32
1128	37.64	172.7	211.5	7.48	0.21	-0.14
1129	37.67	172.91	211.36	6.09	-0.18	-0.09
1130	37.71	172.73	211.27	21.87	-0.73	0.06
1131	37.74	172	211.33	7.09	-0.18	-0.15
1132	37.77	171.82	211.18	8.9	-0.24	-0.18
1133	37.81	171.58	211	18.18	-0.58	0.17
1134	37.84	171	211.17	17.66	0.08	-0.59
1135	37.87	171.08	210.58	33.49	0.84	-0.73
1136	37.91	171.92	209.85	22.34	0.66	-0.35
1137	37.94	172.58	209.5	2.5	-0.08	0
1138	37.97	172.5	209.5	6.72	-0.12	-0.19
1139	38.01	172.38	209.31	17.06	-0.56	0.05
1140	38.04	171.82	209.36	5.45	0	-0.18
1141	38.07	171.82	209.18	12.59	-0.24	-0.35
1142	38.11	171.58	208.83	9.84	-0.31	-0.1
1143	38.14	171.27	208.73	17.23	-0.54	-0.18
1144	38.17	170.73	208.55	7.72	-0.23	0.12
1145	38.21	170.5	208.67	18.08	-0.59	-0.12
1146	38.24	169.91	208.55	9.65	-0.24	-0.22
1147	38.27	169.67	208.33	31.98	0.83	-0.66
1148	38.31	170.5	207.67	30.89	1	-0.25
1149	38.34	171.5	207.42	0	0	0
1150	38.37	171.5	207.42	9.76	-0.19	-0.27
1151	38.41	171.31	207.15	12.83	-0.04	-0.42
1152	38.44	171.27	206.73	20.74	-0.69	-0.06
1153	38.47	170.58	206.67	2.5	-0.08	0
1154	38.51	170.5	206.67	13.63	0.23	-0.4
1155	38.54	170.73	206.27	39.57	1.04	-0.81
1156	38.57	171.77	205.46	12.91	0.31	-0.29
1157	38.61	172.08	205.17	8.26	-0.26	-0.08
1158	38.64	171.82	205.09	9.51	0.26	-0.17
1159	38.67	172.08	204.92	14.98	0	-0.5
1160	38.71	172.08	204.42	12.27	-0.39	0.12
1161	38.74	171.69	204.54	6.82	-0.19	-0.12
1162	38.77	171.5	204.42	6.62	-0.19	-0.11
1163	38.81	171.31	204.31	24.42	-0.81	0.11
1164	38.84	170.5	204.42	8.6	-0.12	-0.27
1165	38.87	170.38	204.15	15.77	0.2	-0.48
1166	38.91	170.58	203.67	36.26	1.15	-0.4
1167	38.94	171.73	203.27	11.13	0.35	-0.1
1168	38.97	172.08	203.17	12.84	-0.16	-0.4
1169	39.01	171.92	202.77	3.26	-0.07	-0.08
1170	39.04	171.85	202.69	10.4	-0.35	-0.02
1171	39.07	171.5	202.67	5.17	-0.12	-0.13
1172	39.11	171.38	202.54	11.58	-0.38	-0.04
1173	39.14	171	202.5	9.29	-0.31	0.04
1174	39.17	170.69	202.54	7.92	-0.19	-0.18
1175	39.21	170.5	202.36	15.09	-0.5	0.06
1176	39.24	170	202.42	13.31	-0.15	-0.42
1177	39.27	169.85	202	10.93	-0.03	-0.36
1178	39.31	169.82	201.64	36.56	1.18	-0.31
1179	39.34	171	201.33	9.72	0.31	-0.1
1180	39.37	171.31	201.23	5.54	-0.1	-0.16
1181	39.41	171.21	201.07	18.91	-0.63	0.01
1182	39.44	170.58	201.08	5.58	-0.08	-0.16
1183	39.47	170.5	200.92	7.49	0	-0.25
1184	39.51	170.5	200.67	6.87	-0.23	-0.03
1185	39.54	170.27	200.64	10.41	0.11	-0.33
1186	39.57	170.38	200.31	44.34	1.31	-0.69
1187	39.61	171.69	199.62	14.45	0.39	-0.29
1188	39.64	172.08	199.33	17.66	-0.58	0.09
1189	39.67	171.5	199.42	6.56	-0.12	-0.19
1190	39.71	171.38	199.23	10.03	0.12	-0.31
1191	39.74	171.5	198.92	10.85	-0.36	-0.06
1192	39.77	171.14	198.86	11.5	-0.37	-0.09
1193	39.81	170.77	198.77	8.29	-0.27	0.06
1194	39.84	170.5	198.83	10.55	-0.19	-0.29
1195	39.87	170.31	198.54	9.29	-0.31	-0.04
1196	39.91	170	198.5	2.5	0	-0.08
1197	39.94	170	198.42	42.53	1.08	-0.92
1198	39.97	171.08	197.5	6.82	0.23	0.04
1199	40.01	171.31	197.54	6.82	-0.23	-0.04
1200	40.04	171.08	197.5	3.53	-0.08	-0.08
1201	40.07	171	197.42	9.13	-0.15	-0.27
1202	40.11	170.85	197.15	16.14	-0.54	0
1203	40.14	170.31	197.15	9.5	0.07	-0.3
1204	40.18	170.38	196.85	16.14	-0.53	0
1205	40.21	169.85	196.85	10.59	-0.35	0.07
1206	40.24	169.5	196.92	8.86	-0.19	-0.23
1207	40.28	169.31	196.69	24.27	-0.81	0.06
1208	40.31	168.5	196.75	18.01	0.5	-0.33
1209	40.34	169	196.42	44.47	1.17	-0.92
1210	40.38	170.17	195.5	11.17	0.33	0.17
1211	40.41	170.5	195.67	13.45	-0.42	-0.17
1212	40.44	170.08	195.5	2.5	0	-0.08
1213	40.48	170.08	195.42	3.53	-0.08	-0.09
1214	40.51	170	195.33	20.97	-0.69	-0.1
1215	40.54	169.31	195.23	4.61	0	-0.15
1216	40.58	169.31	195.08	39.66	1.07	-0.77
1217	40.61	170.38	194.31	25.31	0.7	-0.48
1218	40.64	171.08	193.83	8.11	-0.16	-0.21
1219	40.68	170.92	193.62	6.39	0.08	-0.2
1220	40.71	171	193.42	9.32	-0.31	0.04
1221	40.74	170.69	193.46	10.31	-0.31	-0.15
1222	40.78	170.38	193.31	3.26	-0.07	-0.08
1223	40.81	170.31	193.23	7.29	-0.08	-0.23
1224	40.84	170.23	193	22.46	-0.73	-0.17
1225	40.88	169.5	192.83	4.99	0	-0.16
1226	40.91	169.5	192.67	11.17	-0.33	-0.17
1227	40.94	169.17	192.5	38.32	1.14	-0.58
1228	40.98	170.31	191.92	16.62	0.46	-0.3
1229	41.01	170.77	191.62	3.26	-0.08	-0.08
1230	41.04	170.69	191.54	6.82	-0.19	-0.12
1231	41.08	170.5	191.42	0	0	0
1232	41.11	170.5	191.42	9.76	-0.19	-0.27
1233	41.14	170.31	191.15	9.46	-0.31	-0.07
1234	41.18	170	191.08	32.66	0.82	-0.72
1235	41.21	170.82	190.36	36.02	0.87	-0.82
1236	41.24	171.69	189.54	5.88	-0.19	-0.04
1237	41.28	171.5	189.5	3.53	0.08	-0.08
1238	41.31	171.58	189.42	11.41	-0.27	-0.27
1239	41.34	171.31	189.15	4.61	0	-0.15
1240	41.38	171.31	189	9.55	-0.31	-0.08
1241	41.41	171	188.92	15.8	-0.5	-0.17
1242	41.44	170.5	188.75	2.5	0	-0.08
1243	41.48	170.5	188.67	14.56	-0.42	-0.25
1244	41.51	170.08	188.42	12.27	-0.39	0.12
1245	41.54	169.69	188.54	23.05	0.62	-0.46
1246	41.58	170.31	188.08	40.67	1.19	-0.65
1247	41.61	171.5	187.43	5.91	-0.19	-0.05
1248	41.64	171.31	187.38	0	0	0
1249	41.68	171.31	187.38	4.61	0	-0.15
1250	41.71	171.31	187.23	22.15	-0.73	-0.15
1251	41.74	170.58	187.08	9.37	-0.27	0.15
1252	41.78	170.31	187.23	2.31	0	-0.08
1253	41.81	170.31	187.15	13.83	0	-0.46
1254	41.84	170.31	186.69	24.27	-0.81	0.06
1255	41.88	169.5	186.75	3.87	-0.12	-0.06
1256	41.91	169.38	186.69	18.44	-0.61	0
1257	41.94	168.77	186.69	19.83	0.54	-0.38
1258	41.98	169.31	186.31	35.11	1.07	-0.46
1259	42.01	170.38	185.85	0	0	0
1260	42.04	170.38	185.85	9.5	-0.07	-0.31
1261	42.08	170.31	185.54	7.65	-0.23	-0.12
1262	42.11	170.08	185.42	12.27	-0.39	0.12
1263	42.14	169.69	185.54	6.53	-0.12	-0.18
1264	42.18	169.57	185.36	6.76	-0.19	-0.13
1265	42.21	169.38	185.23	44.34	1.31	-0.69
1266	42.24	170.69	184.54	12.27	0.39	-0.12
1267	42.28	171.08	184.42	2.5	0	-0.09
1268	42.31	171.08	184.33	10.3	-0.08	-0.33
1269	42.34	171	184	12.49	-0.42	0
1270	42.38	170.58	184	3.53	-0.08	-0.08
1271	42.41	170.5	183.92	2.5	0	-0.09
1272	42.44	170.5	183.83	13.33	-0.43	-0.12
1273	42.48	170.07	183.71	17.16	-0.57	0.04
1274	42.51	169.5	183.75	9.31	-0.12	-0.29
1275	42.54	169.38	183.46	7.69	0.19	-0.17
1276	42.58	169.57	183.29	32.13	0.93	-0.54
1277	42.61	170.5	182.75	19.02	0.58	-0.25
1278	42.64	171.08	182.5	5.58	-0.08	-0.17
1279	42.68	171	182.33	9.99	-0.31	0.13
1280	42.71	170.69	182.46	11.53	-0.31	-0.23
1281	42.74	170.38	182.23	5.15	-0.07	-0.15
1282	42.78	170.31	182.08	18	0.38	-0.46
1283	42.81	170.69	181.62	26.28	0.69	-0.54
1284	42.84	171.38	181.08	28.81	0.7	-0.66
1285	42.88	172.08	180.42	0	0	0
1286	42.91	172.08	180.42	2.5	-0.08	0
1287	42.94	172	180.42	3.53	-0.08	-0.09
1288	42.98	171.92	180.33	18.31	-0.61	0.05
1289	43.01	171.31	180.38	6.92	0	-0.23
1290	43.04	171.31	180.15	5.15	-0.08	-0.15
1291	43.08	171.23	180	23.15	-0.73	-0.25
1292	43.11	170.5	179.75	0	0	0
1293	43.14	170.5	179.75	15.32	-0.5	-0.11
1294	43.18	170	179.64	21.45	0.69	-0.18
1295	43.21	170.69	179.46	41.04	1.08	-0.84
1296	43.24	171.77	178.62	3.26	-0.08	0.07
1297	43.28	171.69	178.69	4.61	0	-0.15
1298	43.31	171.69	178.54	8.4	-0.12	-0.25
1299	43.35	171.57	178.29	5.84	-0.19	-0.06
1300	43.38	171.38	178.23	3.26	-0.07	-0.08
1301	43.41	171.31	178.15	2.31	0	-0.07
1302	43.45	171.31	178.08	39.26	1	-0.85
1303	43.48	172.31	177.23	10.77	0.27	-0.23
1304	43.51	172.58	177	7.23	0.19	-0.15
1305	43.55	172.77	176.85	9.22	0	-0.31
1306	43.58	172.77	176.54	12.41	-0.39	-0.16
1307	43.61	172.38	176.38	0	0	0
1308	43.65	172.38	176.38	9.08	-0.3	0.04
1309	43.68	172.08	176.42	21.19	-0.7	-0.11
1310	43.71	171.38	176.31	3.26	-0.07	-0.08
1311	43.75	171.31	176.23	3.26	-0.08	-0.08
1312	43.78	171.23	176.15	18.01	-0.46	-0.38
1313	43.81	170.77	175.77	37.74	1.15	-0.52
1314	43.85	171.92	175.25	20.13	0.58	-0.33
1315	43.88	172.5	174.92	4.99	0	-0.17
1316	43.91	172.5	174.75	8.57	0.19	-0.21
1317	43.95	172.69	174.54	5.88	-0.19	-0.04
1318	43.98	172.5	174.5	8.15	-0.19	-0.19
1319	44.01	172.31	174.31	4.61	0	-0.16
1320	44.05	172.31	174.15	31.92	0.87	-0.6
1321	44.08	173.18	173.55	10.29	0.32	-0.13
1322	44.11	173.5	173.42	9.79	0.23	-0.24
1323	44.15	173.73	173.18	14.72	0.04	-0.49
1324	44.18	173.77	172.69	5.15	-0.08	-0.15
1325	44.21	173.69	172.54	0	0	0
1326	44.25	173.69	172.54	11.75	-0.38	-0.08
1327	44.28	173.31	172.46	18.59	-0.62	0.08
1328	44.31	172.69	172.54	0	0	0
1329	44.35	172.69	172.54	18.61	-0.61	-0.12
1330	44.38	172.08	172.42	3.53	-0.08	-0.09
1331	44.41	172	172.33	21.19	0.5	-0.5
1332	44.45	172.5	171.83	36.81	1.19	-0.29
1333	44.48	173.69	171.54	0	0	0
1334	44.51	173.69	171.54	9.11	0.23	-0.21
1335	44.55	173.92	171.33	6.96	-0.15	-0.18
1336	44.58	173.77	171.15	12.54	-0.27	-0.32
1337	44.61	173.5	170.83	0	0	0
1338	44.65	173.5	170.83	28.88	0.81	-0.52
1339	44.68	174.31	170.31	35.23	0.96	-0.67
1340	44.71	175.27	169.64	8.26	0.11	-0.26
1341	44.75	175.38	169.38	3.26	-0.07	-0.07
1342	44.78	175.31	169.31	2.31	-0.08	0
1343	44.81	175.23	169.31	17.56	-0.54	0.23
1344	44.85	174.69	169.54	13.44	-0.38	-0.23
1345	44.88	174.31	169.31	0	0	0
1346	44.91	174.31	169.31	3.26	-0.08	-0.08
1347	44.95	174.23	169.23	16.14	-0.54	0
1348	44.98	173.69	169.23	13.23	-0.19	-0.4
1349	45.01	173.5	168.83	10.55	0.19	-0.29
1350	45.05	173.69	168.54	31.2	0.89	-0.54
1351	45.08	174.58	168	17.31	0.56	-0.14
1352	45.11	175.14	167.86	17.31	-0.56	0.14
1353	45.15	174.58	168	10.77	0.19	-0.31
1354	45.18	174.77	167.69	8.27	-0.2	-0.19
1355	45.21	174.57	167.5	12.13	-0.4	0
1356	45.25	174.17	167.5	11.2	0.14	-0.35
1357	45.28	174.31	167.15	12.67	0.27	-0.32
1358	45.31	174.58	166.83	39.86	1.19	-0.6
1359	45.35	175.77	166.23	6.94	0.23	0.02
1360	45.38	176	166.25	14.13	-0.33	-0.33
1361	45.41	175.67	165.92	6.96	0.18	-0.15
1362	45.45	175.85	165.77	6.52	-0.16	-0.15
1363	45.48	175.69	165.62	2.31	0	-0.08
1364	45.51	175.69	165.54	18.61	-0.61	-0.12
1365	45.55	175.08	165.42	11.14	-0.31	0.2
1366	45.58	174.77	165.62	7.29	-0.08	-0.24
1367	45.61	174.69	165.38	11.53	-0.31	-0.23
1368	45.65	174.38	165.15	35.55	1.12	-0.4
1369	45.68	175.5	164.75	19.02	0.58	-0.25
1370	45.71	176.08	164.5	7.56	0.23	-0.12
1371	45.75	176.31	164.38	2.31	0	-0.07
1372	45.78	176.31	164.31	10.01	-0.24	-0.24
1373	45.81	176.07	164.07	14.78	-0.49	-0.07
1374	45.85	175.58	164	3.53	-0.08	-0.08
1375	45.88	175.5	163.92	37.49	1.19	-0.38
1376	45.91	176.69	163.54	27.78	0.81	-0.46
1377	45.95	177.5	163.08	2.5	0	-0.08
1378	45.98	177.5	163	7.73	-0.12	-0.23
1379	46.01	177.38	162.77	11.64	0.19	-0.34
1380	46.05	177.57	162.43	8.56	-0.26	0.11
1381	46.08	177.31	162.54	16.3	-0.54	0.08
1382	46.11	176.77	162.62	3.26	-0.08	-0.08
1383	46.15	176.69	162.54	12.41	-0.38	-0.16
1384	46.18	176.31	162.38	9.27	-0.31	0.04
1385	46.21	176	162.42	10.48	-0.23	-0.27
1386	46.25	175.77	162.15	7.23	-0.19	-0.15
1387	46.28	175.58	162	35.18	1.11	-0.38
1388	46.31	176.69	161.62	19.73	0.52	-0.41
1389	46.35	177.21	161.21	2.14	0	-0.07
1390	46.38	177.21	161.14	2.14	0	-0.07
1391	46.41	177.21	161.07	6.77	-0.21	-0.07
1392	46.45	177	161	12.49	-0.42	0
1393	46.48	176.58	161	3.53	-0.08	-0.08
1394	46.51	176.5	160.92	35.01	0.88	-0.77
1395	46.55	177.38	160.15	40.61	1.19	-0.65
1396	46.58	178.57	159.5	0	0	0
1397	46.62	178.57	159.5	4.28	0	-0.14
1398	46.65	178.57	159.36	8.76	-0.26	-0.13
1399	46.68	178.31	159.23	8.5	-0.17	-0.23
1400	46.72	178.14	159	6.98	-0.22	0.08
1401	46.75	177.92	159.08	16.3	0.39	-0.39
1402	46.78	178.31	158.69	40.12	1.19	-0.61
1403	46.82	179.5	158.08	27.97	0.81	-0.46
1404	46.85	180.31	157.62	6.72	0.19	-0.12
1405	46.88	180.5	157.5	0	0	0
1406	46.92	180.5	157.5	4.28	0	-0.14
1407	46.95	180.5	157.36	13.54	-0.43	-0.15
1408	46.98	180.07	157.21	2.14	0	-0.07
1409	47.02	180.07	157.14	11.37	-0.38	0.01
1410	47.05	179.69	157.15	7.91	-0.26	-0.01
1411	47.08	179.43	157.14	12.48	-0.36	-0.21
1412	47.12	179.07	156.93	4.79	-0.14	-0.07
1413	47.15	178.93	156.86	2.14	0	-0.07
1414	47.18	178.93	156.79	47.87	1.57	-0.29
1415	47.22	180.5	156.5	15.58	0.5	-0.14
1416	47.25	181	156.36	7.64	-0.15	-0.21
1417	47.28	180.85	156.15	2.31	0	-0.07
1418	47.32	180.85	156.08	2.31	0	-0.08
1419	47.35	180.85	156	5.15	-0.16	-0.08
1420	47.38	180.69	155.92	0	0	0
1421	47.42	180.69	155.92	27.33	0.81	-0.42
1422	47.45	181.5	155.5	37.21	1.19	-0.35
1423	47.48	182.69	155.15	2.31	0	0.08
1424	47.52	182.69	155.23	4.61	0	-0.15
1425	47.55	182.69	155.08	4.61	0	-0.16
1426	47.58	182.69	154.92	0	0	0
1427	47.62	182.69	154.92	5.48	-0.12	-0.13
1428	47.65	182.57	154.79	15.14	-0.5	0.07
1429	47.68	182.07	154.86	3.03	-0.07	-0.07
1430	47.72	182	154.79	12.84	-0.43	0
1431	47.75	181.57	154.79	8.38	-0.26	-0.1
1432	47.78	181.31	154.69	3.26	0.07	-0.07
1433	47.82	181.38	154.62	61.51	2.05	-0.19
1434	47.85	183.43	154.43	5.63	-0.1	-0.16
1435	47.88	183.33	154.27	2	0	-0.07
1436	47.92	183.33	154.2	9.55	0.17	-0.27
1437	47.95	183.5	153.93	12.84	-0.43	0
1438	47.98	183.07	153.93	11.36	-0.38	-0.01
1439	48.02	182.69	153.92	29.24	0.88	-0.42
1440	48.05	183.57	153.5	34.55	1.12	-0.27
1441	48.08	184.69	153.23	5.15	0.16	0.08
1442	48.12	184.85	153.31	6.76	0.15	-0.17
1443	48.15	185	153.14	5.02	-0.15	-0.06
1444	48.18	184.85	153.08	5.15	-0.16	-0.08
1445	48.22	184.69	153	0	0	0
1446	48.25	184.69	153	7.18	-0.19	-0.14
1447	48.28	184.5	152.86	15.14	-0.5	-0.07
1448	48.32	184	152.79	2.14	0	0.07
1449	48.35	184	152.86	13.54	-0.43	-0.15
1450	48.38	183.57	152.71	12.86	0.28	-0.33
1451	48.42	183.85	152.38	50.44	1.65	-0.31
1452	48.45	185.5	152.07	7.28	0.19	-0.15
1453	48.48	185.69	151.92	2.31	0	0.08
1454	48.52	185.69	152	2.31	0	-0.08
1455	48.55	185.69	151.92	8.51	-0.19	-0.21
1456	48.58	185.5	151.71	6.48	-0.19	-0.09
1457	48.62	185.31	151.62	35.9	1.19	-0.12
1458	48.65	186.5	151.5	37.21	1.19	-0.35
1459	48.68	187.69	151.15	4.61	0	-0.15
1460	48.72	187.69	151	7.63	-0.19	-0.17
1461	48.75	187.5	150.83	10.22	0.07	-0.33
1462	48.78	187.57	150.5	0	0	0
1463	48.82	187.57	150.5	2.14	-0.07	0
1464	48.85	187.5	150.5	19.01	-0.63	0.03
1465	48.88	186.87	150.53	8.9	-0.3	-0.03
1466	48.92	186.57	150.5	6.81	0.12	-0.19
1467	48.95	186.69	150.31	8.04	-0.26	0.05
1468	48.98	186.43	150.36	13.71	-0.36	-0.29
1469	49.02	186.07	150.07	3.03	-0.07	-0.07
1470	49.05	186	150	15.19	0.5	-0.08
1471	49.08	186.5	149.92	22.34	0.73	-0.15
1472	49.12	187.23	149.77	4.61	0	-0.15
1473	49.15	187.23	149.62	15.23	-0.5	-0.07
1474	49.18	186.73	149.55	2.72	0	-0.1
1475	49.22	186.73	149.45	7.72	-0.23	-0.12
1476	49.25	186.5	149.33	8.63	-0.27	-0.1
1477	49.28	186.23	149.23	7.18	-0.23	-0.06
1478	49.32	186	149.17	14.98	-0.5	0
1479	49.35	185.5	149.17	9.3	0.19	-0.25
1480	49.38	185.69	148.92	26.26	0.81	-0.34
1481	49.42	186.5	148.58	24.93	0.81	-0.2
1482	49.45	187.31	148.38	5.96	0.19	-0.05
1483	49.48	187.5	148.33	9.61	-0.19	-0.25
1484	49.52	187.31	148.08	7.82	-0.04	-0.26
1485	49.55	187.27	147.82	6.4	-0.19	0.1
1486	49.58	187.08	147.92	16.75	-0.5	-0.25
1487	49.62	186.58	147.67	26.9	0.84	-0.34
1488	49.65	187.42	147.33	31.43	0.85	-0.6
1489	49.68	188.27	146.73	5.45	0	-0.18
1490	49.72	188.27	146.55	11.79	-0.1	-0.38
1491	49.75	188.17	146.17	10.45	-0.35	0.01
1492	49.79	187.82	146.18	0	0	0
1493	49.82	187.82	146.18	8.16	-0.2	-0.18
1494	49.85	187.62	146	9.22	-0.31	0
1495	49.89	187.31	146	10.31	-0.31	-0.15
1496	49.92	187	145.85	8.31	-0.23	-0.16
1497	49.95	186.77	145.69	12.41	-0.39	-0.15
1498	49.99	186.38	145.54	16.3	-0.53	0.08
1499	50.02	185.85	145.62	19.83	0.53	-0.39
1500	50.05	186.38	145.23	39.96	1.12	-0.73
1501	50.09	187.5	144.5	5.88	0.19	-0.04
1502	50.12	187.69	144.46	13.04	-0.31	-0.31
1503	50.15	187.38	144.15	2.31	-0.07	0
1504	50.19	187.31	144.15	6.92	-0.23	0
1505	50.22	187.08	144.15	11.53	-0.23	-0.3
1506	50.25	186.85	143.85	8.16	-0.27	0.07
1507	50.29	186.58	143.92	2.5	-0.08	0
1508	50.32	186.5	143.92	19.51	-0.5	-0.42
1509	50.35	186	143.5	9.85	-0.31	0.12
1510	50.39	185.69	143.62	4.61	0	-0.16
1511	50.42	185.69	143.46	37.81	1	-0.77
1512	50.45	186.69	142.69	19.01	0.62	-0.15
1513	50.49	187.31	142.54	0	0	0
1514	50.52	187.31	142.54	12.27	-0.39	-0.12
1515	50.55	186.92	142.42	10.5	-0.35	-0.06
1516	50.59	186.57	142.36	3.03	-0.07	-0.07
1517	50.62	186.5	142.29	3.03	-0.07	-0.08
1518	50.65	186.43	142.21	13.43	-0.43	-0.13
1519	50.69	186	142.08	10.4	-0.31	-0.16
1520	50.72	185.69	141.92	6.36	-0.19	-0.09
1521	50.75	185.5	141.83	15.05	-0.5	-0.04
1522	50.79	185	141.79	12.61	0.38	-0.17
1523	50.82	185.38	141.62	35.74	1.19	-0.12
1524	50.85	186.57	141.5	2.14	0	-0.07
1525	50.89	186.57	141.43	2.14	-0.07	0
1526	50.92	186.5	141.43	0	0	0
1527	50.95	186.5	141.43	10.01	-0.27	-0.2
1528	50.99	186.23	141.23	12.41	-0.38	-0.15
1529	51.02	185.85	141.08	5.15	-0.16	-0.08
1530	51.05	185.69	141	6.28	-0.19	-0.08
1531	51.09	185.5	140.92	30.38	1	-0.17
1532	51.12	186.5	140.75	26.82	0.88	-0.13
1533	51.15	187.38	140.62	3.26	-0.07	-0.08
1534	51.19	187.31	140.54	6.64	0.19	-0.11
1535	51.22	187.5	140.43	2.14	-0.07	0
1536	51.25	187.43	140.43	12.85	-0.43	-0.01
1537	51.29	187	140.42	7.65	-0.23	-0.11
1538	51.32	186.77	140.31	3.26	-0.08	-0.08
1539	51.35	186.69	140.23	0	0	0
1540	51.39	186.69	140.23	41.4	1.31	-0.44
1541	51.42	188	139.79	20.83	0.69	0.06
1542	51.45	188.69	139.85	6.44	-0.19	-0.1
1543	51.49	188.5	139.75	5.31	-0.12	-0.13
1544	51.52	188.38	139.62	0	0	0
1545	51.55	188.38	139.62	3.26	-0.07	-0.08
1546	51.59	188.31	139.54	2.31	-0.08	0
1547	51.62	188.23	139.54	33.01	1	-0.46
1548	51.65	189.23	139.08	39.28	1.27	-0.33
1549	51.69	190.5	138.75	0	0	0
1550	51.72	190.5	138.75	0	0	0
1551	51.75	190.5	138.75	5.31	-0.12	-0.13
1552	51.79	190.38	138.62	2.31	-0.07	0
1553	51.82	190.31	138.62	7.56	-0.23	-0.12
1554	51.85	190.08	138.5	4.99	-0.16	0
1555	51.89	189.92	138.5	40.73	1.31	-0.35
1556	51.92	191.23	138.15	25.56	0.77	-0.36
1557	51.95	192	137.79	5.39	-0.15	-0.1
1558	51.99	191.85	137.69	9.15	0.23	-0.19
1559	52.02	192.08	137.5	10.03	-0.31	0.12
1560	52.05	191.77	137.62	6.86	-0.2	-0.12
1561	52.09	191.57	137.5	2.14	-0.07	0
1562	52.12	191.5	137.5	38.75	1.19	-0.5
1563	52.15	192.69	137	30.06	1	-0.08
1564	52.19	193.69	136.92	0	0	0
1565	52.22	193.69	136.92	6.36	-0.19	-0.09
1566	52.25	193.5	136.83	7.39	-0.12	-0.21
1567	52.29	193.38	136.62	3.59	0.12	-0.04
1568	52.32	193.5	136.58	8.7	-0.27	0.11
1569	52.35	193.23	136.69	0	0	0
1570	52.39	193.23	136.69	22.14	-0.73	-0.11
1571	52.42	192.5	136.58	2.5	0	-0.08
1572	52.45	192.5	136.5	9.92	-0.27	0.19
1573	52.49	192.23	136.69	30.06	1	-0.07
1574	52.52	193.23	136.62	23.72	0.77	-0.19
1575	52.55	194	136.43	2.66	-0.08	-0.05
1576	52.59	193.92	136.38	3.26	-0.07	0.08
1577	52.62	193.85	136.46	10.44	-0.35	0.04
1578	52.65	193.5	136.5	0	0	0
1579	52.69	193.5	136.5	13.54	-0.43	-0.14
1580	52.72	193.07	136.36	3.03	-0.07	0.07
1581	52.75	193	136.43	14.99	-0.5	-0.01
1582	52.79	192.5	136.42	0	0	0
1583	52.82	192.5	136.42	15.09	-0.5	-0.06
1584	52.85	192	136.36	2.14	0	0.07
1585	52.89	192	136.43	24.48	0.77	-0.28
1586	52.92	192.77	136.15	28.51	0.92	-0.23
1587	52.96	193.69	135.92	2.31	0	0.08
1588	52.99	193.69	136	6.28	-0.19	-0.08
1589	53.02	193.5	135.92	8.07	-0.27	0
1590	53.06	193.23	135.92	14.02	-0.46	0.08
1591	53.09	192.77	136	3.26	-0.08	-0.08
1592	53.12	192.69	135.92	33.57	1.08	-0.3
1593	53.16	193.77	135.62	27.66	0.92	0
1594	53.19	194.69	135.62	5.01	-0.12	-0.12
1595	53.22	194.57	135.5	2.14	0	-0.07
1596	53.26	194.57	135.43	0	0	0
1597	53.29	194.57	135.43	9.88	-0.26	-0.2
1598	53.32	194.31	135.23	7.26	0.19	-0.15
1599	53.36	194.5	135.08	38.39	1.19	-0.46
1600	53.39	195.69	134.62	24.45	0.81	-0.12
1601	53.42	196.5	134.5	5.88	-0.19	0.04
1602	53.46	196.31	134.54	4.61	0	-0.16
1603	53.49	196.31	134.38	9.85	-0.31	0.12
1604	53.52	196	134.5	2.5	0	-0.08
1605	53.56	196	134.42	12.13	-0.31	-0.27
1606	53.59	195.69	134.15	2.31	0	-0.07
1607	53.62	195.69	134.08	13.83	-0.46	0
1608	53.66	195.23	134.08	17.56	-0.54	-0.23
1609	53.69	194.69	133.85	0	0	0
1610	53.72	194.69	133.85	47.02	1.54	-0.31
1611	53.76	196.23	133.54	13.83	0.46	0
1612	53.79	196.69	133.54	6.64	-0.19	-0.11
1613	53.82	196.5	133.43	8.27	-0.19	-0.2
1614	53.86	196.31	133.23	2.31	0	-0.08
1615	53.89	196.31	133.15	4.61	-0.16	0
1616	53.92	196.15	133.15	9.5	0.08	-0.3
1617	53.96	196.23	132.85	42.08	1.34	-0.42
1618	53.99	197.57	132.43	10.35	0.35	-0.01
1619	54.02	197.92	132.42	2.5	0	-0.09
1620	54.06	197.92	132.33	6.96	-0.15	-0.18
1621	54.09	197.77	132.15	3.26	-0.08	-0.07
1622	54.12	197.69	132.08	4.61	0	-0.16
1623	54.16	197.69	131.92	27.66	-0.92	0
1624	54.19	196.77	131.92	2.31	-0.08	0
1625	54.22	196.69	131.92	5.48	-0.12	-0.13
1626	54.26	196.57	131.79	17.12	-0.57	0
1627	54.29	196	131.79	15.02	0.5	-0.04
1628	54.32	196.5	131.75	39.58	1.27	-0.37
1629	54.36	197.77	131.38	13.44	0.38	0.24
1630	54.39	198.15	131.62	7.9	-0.23	-0.12
1631	54.42	197.92	131.5	6.82	-0.23	-0.04
1632	54.46	197.69	131.46	5.92	-0.19	-0.04
1633	54.49	197.5	131.42	0	0	0
1634	54.52	197.5	131.42	0	0	0
1635	54.56	197.5	131.42	39.38	1.27	-0.34
1636	54.59	198.77	131.08	27.76	0.92	0.07
1637	54.62	199.69	131.15	2.31	0	-0.07
1638	54.66	199.69	131.08	6.36	-0.19	0.09
1639	54.69	199.5	131.17	19.78	-0.65	-0.09
1640	54.72	198.85	131.08	3.26	-0.08	-0.08
1641	54.76	198.77	131	2.31	0	-0.08
1642	54.79	198.77	130.92	46.34	1.54	-0.15
1643	54.82	200.31	130.77	14.02	0.46	-0.08
1644	54.86	200.77	130.69	0	0	0
1645	54.89	200.77	130.69	0	0	0
1646	54.92	200.77	130.69	0	0	0
1647	54.96	200.77	130.69	16.3	-0.54	-0.07
1648	54.99	200.23	130.62	2.31	0	0.07
1649	55.02	200.23	130.69	2.31	0	-0.07
1650	55.06	200.23	130.62	14.02	-0.46	0.07
1651	55.09	199.77	130.69	7.65	0.23	-0.11
1652	55.12	200	130.58	30.38	1	-0.16
1653	55.16	201	130.42	24.36	0.77	-0.27
1654	55.19	201.77	130.15	2.31	0	0.08
1655	55.22	201.77	130.23	9.78	0.23	-0.23
1656	55.26	202	130	7.29	-0.23	-0.08
1657	55.29	201.77	129.92	8.5	-0.27	-0.09
1658	55.32	201.5	129.83	0	0	0
1659	55.36	201.5	129.83	6.07	-0.19	-0.06
1660	55.39	201.31	129.77	5.15	-0.08	-0.15
1661	55.42	201.23	129.62	43.86	1.46	-0.08
1662	55.46	202.69	129.54	13.23	0.39	-0.21
1663	55.49	203.08	129.33	51.42	1.5	-0.83
1664	55.52	204.58	128.5	62.63	1.92	-0.83
1665	55.56	206.5	127.67	10.14	0.27	-0.21
1666	55.59	206.77	127.46	11.2	0.05	-0.37
1667	55.62	206.82	127.09	7.9	0.18	-0.19
1668	55.66	207	126.9	9.6	0.18	-0.26
1669	55.69	207.18	126.64	18.26	-0.6	0.11
1670	55.72	206.58	126.75	8.44	0.19	-0.21
1671	55.76	206.77	126.54	5.73	0.15	-0.12
1672	55.79	206.92	126.42	0	0	0
1673	55.82	206.92	126.42	36.68	0.85	-0.88
1674	55.86	207.77	125.54	22.75	0.73	-0.21
1675	55.89	208.5	125.33	8.19	0.23	-0.15
1676	55.92	208.73	125.18	9.04	-0.15	-0.26
1677	55.96	208.58	124.92	2.5	0	-0.09
1678	55.99	208.58	124.83	5.58	-0.08	-0.16
1679	56.02	208.5	124.67	12.49	-0.33	-0.25
1680	56.06	208.17	124.42	39.06	1.1	-0.69
1681	56.09	209.27	123.73	36.63	1.04	-0.65
1682	56.12	210.31	123.08	2.31	0	-0.08
1683	56.16	210.31	123	8.24	-0.04	-0.27
1684	56.19	210.27	122.73	6.09	-0.09	-0.18
1685	56.23	210.18	122.55	4.86	-0.1	-0.13
1686	56.26	210.08	122.42	8.1	-0.26	-0.06
1687	56.29	209.82	122.36	9.67	-0.32	0.06
1688	56.33	209.5	122.42	8.6	-0.12	-0.27
1689	56.36	209.38	122.15	9.04	-0.3	0.02
1690	56.39	209.08	122.17	16.75	-0.5	-0.25
1691	56.43	208.58	121.92	3.53	-0.08	-0.09
1692	56.46	208.5	121.83	4.99	0	-0.16
1693	56.49	208.5	121.67	21.34	0.67	-0.25
1694	56.53	209.17	121.42	27.92	0.83	-0.42
1695	56.56	210	121	12.18	-0.18	-0.36
1696	56.59	209.82	120.64	7.71	-0.22	-0.14
1697	56.63	209.6	120.5	8.09	-0.15	-0.23
1698	56.66	209.45	120.27	19.26	-0.63	0.09
1699	56.69	208.82	120.36	34.91	0.78	-0.86
1700	56.73	209.6	119.5	32.76	0.85	-0.68
1701	56.76	210.45	118.82	20.3	0.55	-0.4
1702	56.79	211	118.42	5.68	-0.18	-0.06
1703	56.83	210.82	118.36	2.72	0	-0.09
1704	56.86	210.82	118.27	9.35	-0.15	-0.27
1705	56.89	210.67	118	5.58	-0.09	-0.17
1706	56.93	210.58	117.83	40.65	1	-0.91
1707	56.96	211.58	116.92	30.16	0.8	-0.61
1708	56.99	212.38	116.31	4.61	0	-0.16
1709	57.03	212.38	116.15	9.65	-0.21	-0.23
1710	57.06	212.17	115.92	6.51	0.1	-0.19
1711	57.09	212.27	115.73	11	-0.35	-0.11
1712	57.13	211.92	115.62	7.29	-0.23	-0.08
1713	57.16	211.69	115.54	6.82	-0.19	-0.12
1714	57.19	211.5	115.42	8.02	-0.19	-0.19
1715	57.23	211.31	115.23	9.24	-0.31	0.02
1716	57.26	211	115.25	17.67	0.27	-0.52
1717	57.29	211.27	114.73	34.4	1.04	-0.5
1718	57.33	212.31	114.23	9.37	0.27	-0.15
1719	57.36	212.58	114.08	4.99	0	-0.16
1720	57.39	212.58	113.92	10.9	-0.31	-0.19
1721	57.43	212.27	113.73	5.45	0	-0.18
1722	57.46	212.27	113.55	6.86	-0.19	-0.13
1723	57.49	212.08	113.42	4.99	0	-0.17
1724	57.53	212.08	113.25	35.49	0.92	-0.75
1725	57.56	213	112.5	27.41	0.82	-0.41
1726	57.59	213.82	112.09	5.45	0	-0.18
1727	57.63	213.82	111.91	15.73	0.18	-0.49
1728	57.66	214	111.42	12.49	-0.42	0
1729	57.69	213.58	111.42	10.08	-0.31	0.13
1730	57.73	213.27	111.55	10.52	-0.19	-0.3
1731	57.76	213.08	111.25	10.69	-0.35	0.02
1732	57.79	212.73	111.27	13.86	-0.15	-0.44
1733	57.83	212.58	110.83	3.53	-0.08	-0.08
1734	57.86	212.5	110.75	19.51	0.5	-0.42
1735	57.89	213	110.33	26.71	0.73	-0.51
1736	57.93	213.73	109.82	18.28	0.54	-0.27
1737	57.96	214.27	109.55	0	0	0
1738	57.99	214.27	109.55	10.52	-0.19	-0.3
1739	58.03	214.08	109.25	10.69	-0.35	0.02
1740	58.06	213.73	109.27	13.86	-0.15	-0.44
1741	58.09	213.58	108.83	13.11	0.42	-0.13
1742	58.13	214	108.7	51.83	1.36	-1.06
1743	58.16	215.36	107.64	2.72	0	0.09
1744	58.19	215.36	107.73	6.09	-0.09	-0.18
1745	58.23	215.27	107.55	7.83	0.23	-0.13
1746	58.26	215.5	107.42	8.02	-0.19	-0.19
1747	58.29	215.31	107.23	14.72	-0.49	0.04
1748	58.33	214.82	107.27	3.85	-0.09	-0.09
1749	58.36	214.73	107.18	12.47	-0.23	-0.35
1750	58.39	214.5	106.83	2.5	0	-0.08
1751	58.43	214.5	106.75	27.47	-0.92	0
1752	58.46	213.58	106.75	3.53	-0.08	-0.08
1753	58.49	213.5	106.67	27.51	0.81	-0.44
1754	58.53	214.31	106.23	39.53	1.19	-0.56
1755	58.56	215.5	105.67	0	0	0
1756	58.59	215.5	105.67	7.49	0	-0.25
1757	58.63	215.5	105.42	4.76	-0.12	-0.11
1758	58.66	215.38	105.31	2.31	-0.07	0
1759	58.69	215.31	105.31	2.31	0	-0.08
1760	58.73	215.31	105.23	35.47	0.86	-0.81
1761	58.76	216.17	104.42	28.47	0.91	-0.25
1762	58.79	217.08	104.17	4.99	0	-0.17
1763	58.83	217.08	104	17.48	0	-0.58
1764	58.86	217.08	103.42	10.1	-0.31	0.12
1765	58.89	216.77	103.54	2.31	-0.08	0
1766	58.93	216.69	103.54	6.82	-0.19	-0.12
1767	58.96	216.5	103.42	14.98	-0.5	0
1768	58.99	216	103.42	7.65	-0.23	-0.11
1769	59.03	215.77	103.31	12.25	-0.27	-0.31
1770	59.06	215.5	103	2.5	0	-0.08
1771	59.09	215.5	102.92	12.11	0.27	-0.3
1772	59.13	215.77	102.62	31.52	0.96	-0.44
1773	59.16	216.73	102.18	2.72	0	0.09
1774	59.19	216.73	102.27	15.77	-0.06	-0.52
1775	59.23	216.67	101.75	3.53	-0.09	-0.08
1776	59.26	216.58	101.67	2.5	-0.08	0
1777	59.29	216.5	101.67	6.87	-0.23	-0.03
1778	59.33	216.27	101.64	34.2	0.81	-0.81
1779	59.36	217.08	100.83	37.82	1.15	-0.52
1780	59.4	218.23	100.31	6.11	-0.15	-0.14
1781	59.43	218.08	100.17	4.99	0	-0.17
1782	59.46	218.08	100	11.64	-0.23	-0.31
1783	59.5	217.85	99.69	5.15	-0.08	-0.15
1784	59.53	217.77	99.54	5.2	-0.17	-0.04
1785	59.56	217.6	99.5	30.7	0.67	-0.77
1786	59.6	218.27	98.73	35.52	1	-0.64
1787	59.63	219.27	98.09	9.31	0.31	-0.01
1788	59.66	219.58	98.08	10.32	-0.22	-0.26
1789	59.7	219.36	97.82	11.59	0.22	-0.32
1790	59.73	219.58	97.5	13.45	-0.41	-0.17
1791	59.76	219.17	97.33	10.6	-0.35	-0.06
1792	59.8	218.82	97.27	0	0	0
1793	59.83	218.82	97.27	42.38	1	-1
1794	59.86	219.82	96.27	42.38	1	-1
1795	59.9	220.82	95.27	8.56	0.26	-0.1
1796	59.93	221.08	95.17	0	0	0
1797	59.96	221.08	95.17	12.49	0	-0.42
1798	60	221.08	94.75	10.3	-0.08	-0.33
1799	60.03	221	94.42	12.49	-0.42	0
1800	60.06	220.58	94.42	33.07	0.78	-0.78
1801	60.1	221.36	93.64	32.14	1.02	-0.33
1802	60.13	222.38	93.31	13.15	0.2	-0.39
1803	60.16	222.58	92.92	11.98	0.27	-0.3
1804	60.2	222.85	92.62	10.94	-0.35	-0.12
1805	60.23	222.5	92.5	5.88	0.19	-0.04
1806	60.26	222.69	92.46	6.93	-0.19	-0.13
1807	60.3	222.5	92.33	40.96	1.08	-0.83
1808	60.33	223.58	91.5	36.02	1	-0.67
1809	60.36	224.58	90.83	2.5	0	-0.08
1810	60.4	224.58	90.75	3.53	-0.08	-0.08
1811	60.43	224.5	90.67	6.87	-0.23	-0.03
1812	60.46	224.27	90.64	7.31	-0.1	-0.22
1813	60.5	224.17	90.42	4.99	-0.17	0
1814	60.53	224	90.42	9.32	-0.31	0.04
1815	60.56	223.69	90.46	14.76	-0.38	-0.31
1816	60.6	223.31	90.15	2.16	-0.04	-0.06
1817	60.63	223.27	90.09	12.28	0.23	-0.34
1818	60.66	223.5	89.75	36.22	1.14	-0.39
1819	60.7	224.64	89.36	20.84	0.67	-0.21
1820	60.73	225.31	89.15	4.61	0	-0.15
1821	60.76	225.31	89	11.53	0.19	-0.33
1822	60.8	225.5	88.67	8.68	-0.29	0.04
1823	60.83	225.21	88.71	21.45	-0.71	-0.04
1824	60.86	224.5	88.67	0	0	0
1825	60.9	224.5	88.67	33.8	0.96	-0.59
1826	60.93	225.46	88.08	33.46	1.04	-0.41
1827	60.96	226.5	87.67	6.93	0.19	-0.13
1828	61	226.69	87.54	6.82	-0.19	-0.12
1829	61.03	226.5	87.42	2.5	0	-0.09
1830	61.06	226.5	87.33	4.63	-0.12	-0.1
1831	61.1	226.38	87.23	9.23	-0.3	-0.06
1832	61.13	226.08	87.17	13.45	-0.41	-0.17
1833	61.16	225.67	87	7.06	-0.17	-0.17
1834	61.2	225.5	86.83	2.5	0	-0.08
1835	61.23	225.5	86.75	5.31	-0.12	-0.13
1836	61.26	225.38	86.62	26.82	-0.88	0.13
1837	61.3	224.5	86.75	31.59	1	-0.33
1838	61.33	225.5	86.42	39.49	1.08	-0.75
1839	61.36	226.58	85.67	9.35	-0.31	-0.03
1840	61.4	226.27	85.64	9.47	0.23	-0.22
1841	61.43	226.5	85.42	0	0	0
1842	61.46	226.5	85.42	6.56	-0.12	-0.19
1843	61.5	226.38	85.23	3.26	-0.07	-0.08
1844	61.53	226.31	85.15	25.45	-0.81	0.27
1845	61.56	225.5	85.42	9.76	-0.19	-0.27
1846	61.6	225.31	85.15	4.61	0	-0.15
1847	61.63	225.31	85	22.28	-0.73	-0.17
1848	61.66	224.58	84.83	3.53	-0.08	-0.08
1849	61.7	224.5	84.75	0	0	0
1850	61.73	224.5	84.75	24.72	0.58	-0.58
1851	61.76	225.08	84.17	35.49	0.92	-0.75
1852	61.8	226	83.42	0	0	0
1853	61.83	226	83.42	6.95	-0.18	-0.15
1854	61.86	225.82	83.27	0	0	0
1855	61.9	225.82	83.27	13.05	-0.44	-0.04
1856	61.93	225.38	83.23	9.23	-0.3	-0.06
1857	61.96	225.08	83.17	23.25	-0.77	-0.02
1858	62	224.31	83.15	13.4	0.19	-0.4
1859	62.03	224.5	82.75	13.45	-0.42	-0.17
1860	62.06	224.08	82.58	15.19	-0.5	0.09
1861	62.1	223.58	82.67	15.99	0.42	-0.34
1862	62.13	224	82.33	40.65	1	-0.91
1863	62.16	225	81.42	9.78	0.31	-0.11
1864	62.2	225.31	81.31	6.94	-0.23	-0.06
1865	62.23	225.08	81.25	14.13	-0.33	-0.33
1866	62.26	224.75	80.92	3.53	-0.08	-0.09
1867	62.3	224.67	80.83	3.53	-0.09	-0.08
1868	62.33	224.58	80.75	15.99	-0.41	-0.33
1869	62.36	224.17	80.42	17.66	-0.59	0.08
1870	62.4	223.58	80.5	5.69	0.19	-0.04
1871	62.43	223.77	80.46	14.58	-0.46	-0.15
1872	62.46	223.31	80.31	9.38	-0.31	-0.06
1873	62.5	223	80.25	14.56	-0.42	-0.25
1874	62.53	222.58	80	31.74	0.8	-0.69
1875	62.57	223.38	79.31	29.16	0.93	-0.31
1876	62.6	224.31	79	10.31	-0.31	-0.15
1877	62.63	224	78.85	3.26	-0.08	-0.08
1878	62.67	223.92	78.77	6.52	-0.15	-0.15
1879	62.7	223.77	78.62	14.76	-0.39	-0.31
1880	62.73	223.38	78.31	2.31	-0.07	0
1881	62.77	223.31	78.31	9.25	-0.31	0.02
1882	62.8	223	78.33	12	-0.31	-0.25
1883	62.83	222.69	78.08	9.3	-0.19	-0.25
1884	62.87	222.5	77.83	19.6	-0.65	0.02
1885	62.9	221.85	77.85	26.21	0.72	-0.49
1886	62.93	222.57	77.36	31.97	0.89	-0.59
1887	62.97	223.46	76.77	0	0	0
1888	63	223.46	76.77	10.73	0.11	-0.34
1889	63.03	223.57	76.43	6.67	-0.19	-0.12
1890	63.07	223.38	76.31	11.75	-0.38	-0.08
1891	63.1	223	76.23	8.31	-0.23	-0.15
1892	63.13	222.77	76.08	6.92	0	-0.23
1893	63.17	222.77	75.85	36.96	0.9	-0.85
1894	63.2	223.67	75	24.41	0.71	-0.38
1895	63.23	224.38	74.62	6.92	0	-0.24
1896	63.27	224.38	74.38	2.31	0	-0.07
1897	63.3	224.38	74.31	6.52	-0.15	-0.16
1898	63.33	224.23	74.15	17.52	-0.56	-0.15
1899	63.37	223.67	74	9.72	0.1	-0.31
1900	63.4	223.77	73.69	12.41	-0.39	-0.15
1901	63.43	223.38	73.54	2.31	-0.07	0
1902	63.47	223.31	73.54	12.27	-0.39	-0.12
1903	63.5	222.92	73.42	6.86	-0.23	0.04
1904	63.53	222.69	73.46	41.04	1.08	-0.84
1905	63.57	223.77	72.62	27.76	0.92	-0.08
1906	63.6	224.69	72.54	14.76	-0.31	-0.39
1907	63.63	224.38	72.15	2.31	0	-0.07
1908	63.67	224.38	72.08	10.39	0.12	-0.33
1909	63.7	224.5	71.75	11.17	-0.33	-0.17
1910	63.73	224.17	71.58	11.95	-0.4	0.04
1911	63.77	223.77	71.62	23.48	0.73	-0.29
1912	63.8	224.5	71.33	52.68	1.5	-0.91
1913	63.83	226	70.42	5.68	-0.18	-0.06
1914	63.87	225.82	70.36	2.72	0	-0.09
1915	63.9	225.82	70.27	7.27	-0.15	-0.19
1916	63.93	225.67	70.08	9	-0.17	-0.25
1917	63.97	225.5	69.83	7.52	-0.23	-0.1
1918	64	225.27	69.73	8.87	-0.19	-0.23
1919	64.03	225.08	69.5	18.18	-0.58	0.17
1920	64.07	224.5	69.67	13.45	-0.42	-0.17
1921	64.1	224.08	69.5	2.5	0	-0.08
1922	64.13	224.08	69.42	40.65	1	-0.92
1923	64.17	225.08	68.5	23.05	0.74	-0.23
1924	64.2	225.82	68.27	7.98	0.26	-0.02
1925	64.23	226.08	68.25	8.2	-0.26	-0.07
1926	64.27	225.82	68.18	10.64	-0.07	-0.35
1927	64.3	225.75	67.83	7.9	-0.25	-0.08
1928	64.33	225.5	67.75	14.13	-0.33	-0.33
1929	64.37	225.17	67.42	20.75	0.65	-0.24
1930	64.4	225.82	67.18	38.72	1	-0.82
1931	64.43	226.82	66.36	5.45	0	-0.18
1932	64.47	226.82	66.18	9.63	0.26	-0.18
1933	64.5	227.08	66	8.42	-0.16	-0.23
1934	64.53	226.92	65.77	8.31	-0.15	-0.23
1935	64.57	226.77	65.54	2.31	-0.08	0
1936	64.6	226.69	65.54	11.75	-0.38	-0.08
1937	64.63	226.31	65.46	6.86	-0.23	-0.04
1938	64.67	226.08	65.42	21.19	-0.7	-0.11
1939	64.7	225.38	65.31	2.31	-0.07	0
1940	64.73	225.31	65.31	6.92	0	-0.23
1941	64.77	225.31	65.08	28.97	0.77	-0.58
1942	64.8	226.08	64.5	19.51	0.5	-0.42
1943	64.83	226.58	64.08	6.32	-0.2	0.07
1944	64.87	226.38	64.15	3.26	-0.07	-0.07
1945	64.9	226.31	64.08	16.3	0.07	-0.54
1946	64.93	226.38	63.54	9.1	-0.3	-0.04
1947	64.97	226.08	63.5	3.53	-0.08	-0.08
1948	65	226	63.42	23.02	0.58	-0.5
1949	65.03	226.58	62.92	31.61	0.8	-0.69
1950	65.07	227.38	62.23	7.42	0.2	-0.15
1951	65.1	227.58	62.08	7.99	-0.12	-0.23
1952	65.13	227.46	61.85	6.92	0	-0.23
1953	65.17	227.46	61.62	11.85	-0.38	-0.12
1954	65.2	227.08	61.5	2.5	-0.08	0
1955	65.23	227	61.5	9.29	-0.31	0.04
1956	65.27	226.69	61.54	13.44	-0.38	-0.23
1957	65.3	226.31	61.31	2.31	0	-0.08
1958	65.33	226.31	61.23	14.58	-0.46	-0.15
1959	65.37	225.85	61.08	10.63	-0.35	-0.08
1960	65.4	225.5	61	24.97	0.67	-0.5
1961	65.43	226.17	60.5	23.99	0.68	-0.42
1962	65.47	226.85	60.08	5.85	-0.18	-0.08
1963	65.5	226.67	60	6	-0.13	-0.15
1964	65.53	226.54	59.85	5.15	-0.08	-0.16
1965	65.57	226.46	59.69	10.57	0.11	-0.33
1966	65.6	226.57	59.36	14.74	-0.49	0.06
1967	65.63	226.08	59.42	15.44	-0.51	-0.06
1968	65.67	225.57	59.36	2.14	-0.07	0
1969	65.7	225.5	59.36	19.96	-0.65	-0.13
1970	65.73	224.85	59.23	3.26	-0.08	-0.08
1971	65.77	224.77	59.15	24.51	0.61	-0.53
1972	65.8	225.38	58.62	30.93	0.93	-0.47
1973	65.84	226.31	58.15	0	0	0
1974	65.87	226.31	58.15	15.57	-0.1	-0.51
1975	65.9	226.21	57.64	8.23	0.1	-0.26
1976	65.94	226.31	57.38	9.27	-0.31	0.04
1977	65.97	226	57.42	12.49	-0.25	-0.34
1978	66	225.75	57.08	10.95	-0.37	0
1979	66.04	225.38	57.08	54.39	1.62	-0.83
1980	66.07	227	56.25	10.58	0.31	-0.17
1981	66.1	227.31	56.08	15.38	-0.14	-0.5
1982	66.14	227.17	55.58	8.84	0.21	-0.2
1983	66.17	227.38	55.38	10	-0.31	0.12
1984	66.2	227.07	55.5	11.42	-0.38	-0.04
1985	66.24	226.69	55.46	13.44	-0.38	-0.23
1986	66.27	226.31	55.23	2.31	0	-0.08
1987	66.3	226.31	55.15	12.41	-0.39	-0.15
1988	66.34	225.92	55	12.92	-0.42	-0.08
1989	66.37	225.5	54.92	4.99	0	-0.17
1990	66.4	225.5	54.75	43.05	1.27	-0.67
1991	66.44	226.77	54.08	20.62	0.61	-0.31
1992	66.47	227.38	53.77	10.61	-0.3	-0.19
1993	66.5	227.08	53.58	2.5	0	-0.08
1994	66.54	227.08	53.5	9.48	-0.31	0.04
1995	66.57	226.77	53.54	9.62	-0.2	-0.25
1996	66.6	226.57	53.29	8.07	-0.26	-0.06
1997	66.64	226.31	53.23	38.37	1.07	-0.69
1998	66.67	227.38	52.54	29.97	0.93	-0.39
1999	66.7	228.31	52.15	5.39	-0.1	-0.15
2000	66.74	228.21	52	12.61	0.17	-0.38
[truncated: 24,911 more rows]
