# Supplementary material for: Statistical Mechanics of Zooplankton
Source: PLoS One. 2015 Aug 13;10(8):e0135258. doi: 10.1371/journal.pone.0135258 (PMC4535848; doi:10.1371/journal.pone.0135258)
Supplement: S1 Data Files — Information on the file contents and the data format is contained. (ZIP) [file pone.0135258.s001.zip › raw data vibrio/exp38.txt]

1	0.03	212	95	22.55	0.5	-0.56
2	0.07	212.5	94.44	0	0	0
3	0.1	212.5	94.44	9.09	-0.07	-0.3
4	0.13	212.43	94.14	11.95	0.3	0.26
5	0.17	212.73	94.4	9.5	0.27	0.17
6	0.2	213	94.57	5.11	0.13	0.12
7	0.23	213.13	94.69	2.63	0.07	0.04
8	0.27	213.2	94.73	4	0	0.14
9	0.3	213.2	94.87	0	0	0
10	0.33	213.2	94.87	9.84	0.3	0.13
11	0.37	213.5	95	0	0	0
12	0.4	213.5	95	0	0	0
13	0.43	213.5	95	8.05	-0.23	-0.13
14	0.47	213.27	94.87	0	0	0
15	0.5	213.27	94.87	0	0	0
16	0.53	213.27	94.87	2.83	-0.07	0.06
17	0.57	213.2	94.93	0	0	0
18	0.6	213.2	94.93	0	0	0
19	0.63	213.2	94.93	2.83	0.07	-0.06
20	0.67	213.27	94.87	19.98	0.53	0.4
21	0.7	213.8	95.27	12.23	-0.23	-0.34
22	0.73	213.57	94.93	7.96	0.18	0.2
23	0.77	213.75	95.13	0	0	0
24	0.8	213.75	95.13	0	0	0
25	0.83	213.75	95.13	0	0	0
26	0.87	213.75	95.13	4.03	0.05	-0.13
27	0.9	213.8	95	0	0	0
28	0.93	213.8	95	4.03	-0.05	0.13
29	0.97	213.75	95.13	7.5	-0.22	-0.13
30	1	213.53	95	0	0	0
31	1.03	213.53	95	0	0	0
32	1.07	213.53	95	0	0	0
33	1.1	213.53	95	0	0	0
34	1.13	213.53	95	0	0	0
35	1.17	213.53	95	0	0	0
36	1.2	213.53	95	0	0	0
37	1.23	213.53	95	0	0	0
38	1.27	213.53	95	0	0	0
39	1.3	213.53	95	32.88	0.85	0.69
40	1.33	214.38	95.69	8.1	-0.24	-0.12
41	1.37	214.14	95.57	0	0	0
42	1.4	214.14	95.57	2.14	0	0.07
43	1.43	214.14	95.64	4.28	0	-0.14
44	1.47	214.14	95.5	0	0	0
45	1.5	214.14	95.5	0	0	0
46	1.53	214.14	95.5	0	0	0
47	1.57	214.14	95.5	0	0	0
48	1.6	214.14	95.5	2.14	-0.07	0
49	1.64	214.07	95.5	2.14	0	0.07
50	1.67	214.07	95.57	2.14	0	-0.07
51	1.7	214.07	95.5	0	0	0
52	1.74	214.07	95.5	0	0	0
53	1.77	214.07	95.5	2.14	-0.07	0
54	1.8	214	95.5	0	0	0
55	1.84	214	95.5	2.14	0.07	0
56	1.87	214.07	95.5	0	0	0
57	1.9	214.07	95.5	4.26	-0.14	-0.03
58	1.94	213.93	95.47	5.99	-0.2	0
59	1.97	213.73	95.47	8.59	0.27	0.1
60	2	214	95.57	2.14	0	0.07
61	2.04	214	95.64	20.19	0.57	0.36
62	2.07	214.57	96	18.84	0.62	0.13
63	2.1	215.19	96.13	18.84	-0.62	-0.13
64	2.14	214.57	96	2.14	0.07	0
65	2.17	214.64	96	7.55	-0.24	-0.07
66	2.2	214.4	95.93	5.34	0.1	-0.14
67	2.24	214.5	95.79	9.4	-0.31	0.02
68	2.27	214.19	95.81	0	0	0
69	2.3	214.19	95.81	0	0	0
70	2.34	214.19	95.81	0	0	0
71	2.37	214.19	95.81	1.87	0.06	0
72	2.4	214.25	95.81	1.7	0.02	0.06
73	2.44	214.27	95.87	0	0	0
74	2.47	214.27	95.87	0	0	0
75	2.5	214.27	95.87	0	0	0
76	2.54	214.27	95.87	0	0	0
77	2.57	214.27	95.87	0	0	0
78	2.6	214.27	95.87	0	0	0
79	2.64	214.27	95.87	24.8	0.73	0.38
80	2.67	215	96.25	3.21	0	-0.11
81	2.7	215	96.14	0	0	0
82	2.74	215	96.14	2.14	0	0.07
83	2.77	215	96.21	6.93	0.23	0.02
84	2.8	215.23	96.23	0	0	0
85	2.84	215.23	96.23	0	0	0
86	2.87	215.23	96.23	2.31	0	-0.08
87	2.9	215.23	96.15	0	0	0
88	2.94	215.23	96.15	0	0	0
89	2.97	215.23	96.15	4.75	-0.09	0.14
90	3	215.14	96.29	0	0	0
91	3.04	215.14	96.29	0	0	0
92	3.07	215.14	96.29	2.14	0	0.07
93	3.1	215.14	96.36	0	0	0
94	3.14	215.14	96.36	0	0	0
95	3.17	215.14	96.36	0	0	0
96	3.2	215.14	96.36	6.64	0.09	-0.21
97	3.24	215.23	96.15	6.64	-0.09	0.21
98	3.27	215.14	96.36	29.34	0.61	0.77
99	3.3	215.75	97.13	20.34	0.68	0.01
100	3.34	216.43	97.14	0	0	0
101	3.37	216.43	97.14	5.94	-0.2	0.01
102	3.4	216.23	97.15	0	0	0
103	3.44	216.23	97.15	0	0	0
104	3.47	216.23	97.15	0	0	0
105	3.5	216.23	97.15	0	0	0
106	3.54	216.23	97.15	2.31	0	0.08
107	3.57	216.23	97.23	0	0	0
108	3.6	216.23	97.23	3.26	0.08	-0.08
109	3.64	216.31	97.15	0	0	0
110	3.67	216.31	97.15	8.45	-0.24	-0.15
111	3.7	216.07	97	2.14	-0.07	0
112	3.74	216	97	11.53	0.23	0.31
113	3.77	216.23	97.31	15.65	0.3	0.42
114	3.8	216.53	97.73	9.66	0.18	0.27
115	3.84	216.71	98	9.66	-0.18	-0.27
116	3.87	216.53	97.73	7.84	0.24	0.12
117	3.9	216.77	97.85	4.61	0	-0.16
118	3.94	216.77	97.69	11.53	0.23	0.31
119	3.97	217	98	0	0	0
120	4	217	98	19.15	-0.57	-0.29
121	4.04	216.43	97.71	0	0	0
122	4.07	216.43	97.71	2.57	0.07	-0.04
123	4.1	216.5	97.67	0	0	0
124	4.14	216.5	97.67	0	0	0
125	4.17	216.5	97.67	7.88	0.19	0.18
126	4.2	216.69	97.85	11.24	0.38	0.02
127	4.24	217.07	97.87	23	0.43	0.63
128	4.27	217.5	98.5	2.5	0	-0.08
129	4.3	217.5	98.42	0	0	0
130	4.34	217.5	98.42	0	0	0
131	4.37	217.5	98.42	2.5	0	-0.09
132	4.4	217.5	98.33	0	0	0
133	4.44	217.5	98.33	0	0	0
134	4.47	217.5	98.33	0	0	0
135	4.5	217.5	98.33	0	0	0
136	4.54	217.5	98.33	0	0	0
137	4.57	217.5	98.33	0	0	0
138	4.6	217.5	98.33	7.88	-0.19	-0.18
139	4.64	217.31	98.15	0	0	0
140	4.67	217.31	98.15	0	0	0
141	4.7	217.31	98.15	0	0	0
142	4.74	217.31	98.15	0	0	0
143	4.77	217.31	98.15	12.83	0.42	0.05
144	4.8	217.73	98.2	0	0	0
145	4.84	217.73	98.2	17.36	0.27	0.51
146	4.87	218	98.71	16.08	0.31	0.44
147	4.91	218.31	99.15	0	0	0
148	4.94	218.31	99.15	0	0	0
149	4.97	218.31	99.15	0	0	0
150	5.01	218.31	99.15	0	0	0
151	5.04	218.31	99.15	0	0	0
152	5.07	218.31	99.15	5.77	0.19	-0.01
153	5.11	218.5	99.14	0	0	0
154	5.14	218.5	99.14	0	0	0
155	5.17	218.5	99.14	5.77	-0.19	0.01
156	5.21	218.31	99.15	0	0	0
157	5.24	218.31	99.15	0	0	0
158	5.27	218.31	99.15	0	0	0
159	5.31	218.31	99.15	0	0	0
160	5.34	218.31	99.15	27.28	0.48	0.78
161	5.37	218.79	99.93	2.52	-0.02	-0.08
162	5.41	218.77	99.85	7.29	0.16	-0.18
163	5.44	218.93	99.67	2	0	0.06
164	5.47	218.93	99.73	3.71	0	0.13
165	5.51	218.93	99.86	6.05	-0.14	-0.15
166	5.54	218.79	99.71	4.84	-0.1	0.14
167	5.57	218.69	99.85	10.28	-0.29	-0.18
168	5.61	218.4	99.67	7.48	-0.19	-0.17
169	5.64	218.21	99.5	0	0	0
170	5.67	218.21	99.5	7.48	0.19	0.17
171	5.71	218.4	99.67	12.06	-0.26	-0.31
172	5.74	218.14	99.36	10.78	-0.29	-0.21
173	5.77	217.85	99.15	11.35	-0.35	-0.15
174	5.81	217.5	99	18.62	-0.58	-0.23
175	5.84	216.92	98.77	4.61	-0.15	0
176	5.87	216.77	98.77	11.75	-0.39	-0.08
177	5.91	216.38	98.69	19.83	-0.53	-0.38
178	5.94	215.85	98.31	6.44	-0.1	0.19
179	5.97	215.75	98.5	7.58	0.25	0.04
180	6.01	216	98.54	29.65	-0.92	-0.37
181	6.04	215.08	98.17	6.99	-0.08	0.21
182	6.07	215	98.38	9.5	-0.08	0.31
183	6.11	214.92	98.69	10.31	-0.3	0.16
184	6.14	214.62	98.85	29.39	0.45	0.86
185	6.17	215.07	99.71	6.77	0.22	-0.07
186	6.21	215.29	99.64	15.6	0.09	0.51
187	6.24	215.38	100.15	2.31	-0.07	0
188	6.27	215.31	100.15	15.47	-0.17	0.49
189	6.31	215.14	100.64	4.53	-0.14	0.05
190	6.34	215	100.69	18	0.38	0.46
191	6.37	215.38	101.15	24.94	0.62	0.56
192	6.41	216	101.71	3.03	-0.07	0.08
193	6.44	215.93	101.79	8.42	0	0.28
194	6.47	215.93	102.07	8.93	0.07	0.29
195	6.51	216	102.36	3.03	-0.07	0.07
196	6.54	215.93	102.43	8.83	0.07	0.28
197	6.57	216	102.71	9.2	0.27	0.16
198	6.61	216.27	102.87	31.27	0.93	0.46
199	6.64	217.2	103.33	0	0	0
200	6.67	217.2	103.33	2	0	0.07
201	6.71	217.2	103.4	6.7	-0.2	0.1
202	6.74	217	103.5	1.87	0	0.06
203	6.77	217	103.56	14.99	-0.5	0.01
204	6.81	216.5	103.57	11.3	0.3	0.23
205	6.84	216.8	103.8	34.14	1.07	0.4
206	6.87	217.87	104.2	13.4	0.4	-0.2
207	6.91	218.27	104	7.17	-0.21	0.13
208	6.94	218.06	104.13	3.75	0	0.12
209	6.97	218.06	104.25	7.39	-0.19	0.15
210	7.01	217.87	104.4	2	0	0.07
211	7.04	217.87	104.47	0	0	0
212	7.07	217.87	104.47	34.37	1.13	0.17
213	7.11	219	104.64	11.19	0.35	0.12
214	7.14	219.35	104.76	8.41	-0.15	0.24
215	7.17	219.2	105	8.55	-0.14	0.25
216	7.21	219.06	105.25	4.82	0.14	0.08
217	7.24	219.2	105.33	9.99	0	0.34
218	7.27	219.2	105.67	23.99	0.8	-0.03
219	7.31	220	105.64	15.44	0.43	-0.28
220	7.34	220.43	105.36	9.99	-0.23	0.24
221	7.37	220.2	105.6	9.76	-0.2	0.26
222	7.41	220	105.86	8.68	-0.2	0.21
223	7.44	219.8	106.07	16.27	0.2	0.5
224	7.47	220	106.57	13.34	0.33	0.3
225	7.51	220.33	106.87	32.05	0.98	0.44
226	7.54	221.31	107.31	0	0	0
227	7.57	221.31	107.31	29.34	0.69	0.69
228	7.61	222	108	42.38	-1.31	-0.54
229	7.64	220.69	107.46	0	0	0
230	7.67	220.69	107.46	4.61	0	0.16
231	7.71	220.69	107.62	30.13	0.81	0.59
232	7.74	221.5	108.21	33.97	0.88	0.71
233	7.77	222.38	108.92	7.15	0.19	0.15
234	7.81	222.57	109.07	8.28	-0.26	0.08
235	7.84	222.31	109.15	0	0	0
236	7.87	222.31	109.15	6.7	-0.1	0.21
237	7.91	222.21	109.36	4.79	-0.14	0.07
238	7.94	222.07	109.43	12.84	-0.43	0
239	7.97	221.64	109.43	3.03	-0.07	0.07
240	8.01	221.57	109.5	15.14	-0.5	0.07
241	8.04	221.07	109.57	7.72	-0.14	0.22
242	8.08	220.93	109.79	11.53	-0.36	0.14
243	8.11	220.57	109.93	5.19	0.16	-0.06
244	8.14	220.73	109.87	24.06	0.07	0.8
245	8.18	220.8	110.67	23.24	0.7	0.33
246	8.21	221.5	111	2.14	0	0.07
247	8.24	221.5	111.07	0	0	0
248	8.28	221.5	111.07	9.12	-0.23	0.2
249	8.31	221.27	111.27	9.35	-0.27	0.16
250	8.34	221	111.43	12.84	-0.43	0
251	8.38	220.57	111.43	3.03	-0.07	0.07
252	8.41	220.5	111.5	9.05	-0.3	-0.03
253	8.44	220.2	111.47	10.39	-0.2	0.28
254	8.48	220	111.75	1.87	0	0.06
255	8.51	220	111.81	17.14	-0.57	-0.02
256	8.54	219.43	111.79	12.87	-0.43	0.02
257	8.58	219	111.81	1.87	0	0.07
258	8.61	219	111.88	22.05	-0.73	0.05
259	8.64	218.27	111.93	4.47	-0.07	0.14
260	8.68	218.2	112.07	19.18	-0.64	0.06
261	8.71	217.56	112.13	2.65	-0.06	-0.07
262	8.74	217.5	112.06	21.85	-0.7	0.21
263	8.78	216.8	112.27	9.3	-0.3	-0.08
264	8.81	216.5	112.19	1.87	0	0.06
265	8.84	216.5	112.25	23.45	0.7	0.35
266	8.88	217.2	112.6	2	0.07	0
267	8.91	217.27	112.6	2.83	-0.07	0.07
268	8.94	217.2	112.67	4	0	-0.14
269	8.98	217.2	112.53	12.79	-0.27	0.34
270	9.01	216.93	112.87	11.65	-0.37	-0.12
271	9.04	216.56	112.75	5.61	0.04	0.18
272	9.08	216.6	112.93	12.15	-0.4	-0.06
273	9.11	216.2	112.87	11.99	-0.4	0
274	9.14	215.8	112.87	4	-0.13	0
275	9.18	215.67	112.87	12.79	-0.34	0.26
276	9.21	215.33	113.13	5.65	-0.13	0.14
277	9.24	215.2	113.27	19.15	-0.64	0.04
278	9.28	214.56	113.31	18.34	0.57	0.22
279	9.31	215.13	113.53	21.61	0.6	0.4
280	9.34	215.73	113.93	6.32	0.07	0.2
281	9.38	215.8	114.13	7.93	-0.23	-0.13
282	9.41	215.57	114	8.59	-0.1	0.27
283	9.44	215.47	114.27	12.8	-0.4	0.16
284	9.48	215.07	114.43	3.03	-0.07	0.07
285	9.51	215	114.5	4.28	0	0.14
286	9.54	215	114.64	15.14	-0.5	0.07
287	9.58	214.5	114.71	9.1	-0.3	-0.04
288	9.61	214.2	114.67	6.16	-0.2	0.04
289	9.64	214	114.71	15.14	-0.5	0.08
290	9.68	213.5	114.79	13.97	-0.37	0.27
291	9.71	213.13	115.06	20.26	0.56	0.38
292	9.74	213.69	115.44	20.03	0.51	0.43
293	9.78	214.2	115.87	0	0	0
294	9.81	214.2	115.87	2	0	0.06
295	9.84	214.2	115.93	7.99	-0.27	0
296	9.88	213.93	115.93	4.47	-0.06	0.14
297	9.91	213.87	116.07	8.85	-0.3	0
298	9.94	213.57	116.07	15.2	0.2	0.47
299	9.98	213.77	116.54	27.11	0.73	0.53
300	10.01	214.5	117.07	26.29	0.7	0.53
301	10.04	215.2	117.6	6.05	-0.2	-0.03
302	10.08	215	117.57	9.07	-0.07	0.3
303	10.11	214.93	117.87	17.07	-0.53	-0.2
304	10.14	214.4	117.67	14.41	0.4	0.26
305	10.18	214.8	117.93	22.14	0.39	0.63
306	10.21	215.19	118.56	24.47	0.81	0.08
307	10.24	216	118.64	0	0	0
308	10.28	216	118.64	7	-0.07	0.23
309	10.31	215.93	118.87	2	-0.06	0
310	10.34	215.87	118.87	2.83	-0.07	0.06
311	10.38	215.8	118.93	0	0	0
312	10.41	215.8	118.93	7.78	-0.17	0.2
313	10.44	215.63	119.13	8.74	-0.3	0
314	10.48	215.33	119.13	5.65	-0.13	0.14
315	10.51	215.2	119.27	12.15	-0.4	0.06
316	10.54	214.8	119.33	6.32	-0.07	0.2
317	10.58	214.73	119.53	7.06	-0.23	-0.03
318	10.61	214.5	119.5	16	0.5	0.19
319	10.64	215	119.69	24.57	0.8	0.18
320	10.68	215.8	119.87	2	-0.07	0
321	10.71	215.73	119.87	7.4	-0.23	-0.08
322	10.74	215.5	119.79	2.14	0	0.07
323	10.78	215.5	119.86	5.23	-0.1	0.14
324	10.81	215.4	120	0	0	0
325	10.84	215.4	120	24.83	0.6	0.57
326	10.88	216	120.57	24.93	0.8	0.23
327	10.91	216.8	120.8	4	0	-0.13
328	10.94	216.8	120.67	0	0	0
329	10.98	216.8	120.67	5.99	0	0.2
330	11.01	216.8	120.87	2.83	-0.07	0.06
331	11.04	216.73	120.93	11.99	-0.4	0
332	11.08	216.33	120.93	10.25	-0.33	-0.07
333	11.11	216	120.86	6.42	0	0.21
334	11.14	216	121.07	7.99	-0.27	0
335	11.18	215.73	121.07	14.55	-0.46	0.13
336	11.21	215.27	121.2	8.17	-0.27	-0.06
337	11.25	215	121.14	15.58	-0.5	-0.14
338	11.28	214.5	121	35.11	0.93	0.71
339	11.31	215.43	121.71	11.15	0.37	0.02
340	11.35	215.8	121.73	6.15	0.2	-0.04
341	11.38	216	121.69	6.69	-0.13	0.18
342	11.41	215.87	121.87	4	-0.14	0
343	11.45	215.73	121.87	14.13	-0.46	-0.07
344	11.48	215.27	121.8	8.39	-0.27	-0.09
345	11.51	215	121.71	9.2	-0.27	0.16
346	11.55	214.73	121.87	2	0	0.06
347	11.58	214.73	121.93	21.98	-0.73	0
348	11.61	214	121.93	4.28	0	0.14
349	11.65	214	122.07	15.14	-0.5	-0.07
350	11.68	213.5	122	10.62	-0.23	0.27
351	11.71	213.27	122.27	23.36	-0.77	-0.14
352	11.75	212.5	122.13	26.03	0.77	0.4
353	11.78	213.27	122.53	30.38	0.96	0.32
354	11.81	214.23	122.85	9.22	-0.23	-0.21
355	11.85	214	122.64	7.81	-0.13	0.23
356	11.88	213.87	122.87	2	-0.07	0
357	11.91	213.8	122.87	17.07	-0.53	-0.2
358	11.95	213.27	122.67	2	-0.07	0
359	11.98	213.2	122.67	14.41	-0.4	0.26
360	12.01	212.8	122.93	2.83	-0.07	0.07
361	12.05	212.73	123	13.4	-0.4	0.2
362	12.08	212.33	123.2	10.14	-0.33	-0.06
363	12.11	212	123.14	24.39	-0.81	0.05
364	12.15	211.19	123.19	5.68	-0.19	0.02
365	12.18	211	123.21	12.84	0	0.43
366	12.21	211	123.64	24.15	0.75	0.3
367	12.25	211.75	123.94	14.41	0.48	-0.02
368	12.28	212.23	123.92	8.14	-0.16	0.22
369	12.31	212.07	124.14	9.19	-0.27	-0.14
370	12.35	211.8	124	11.65	-0.33	0.2
371	12.38	211.47	124.2	4	-0.14	0
372	12.41	211.33	124.2	8.24	-0.06	0.27
373	12.45	211.27	124.47	2	-0.07	0
374	12.48	211.2	124.47	16.99	-0.56	0.1
375	12.51	210.64	124.57	13.32	-0.44	-0.04
376	12.55	210.2	124.53	13.09	-0.43	-0.07
377	12.58	209.77	124.46	11.07	-0.27	0.25
378	12.61	209.5	124.71	15.14	0.5	0.08
379	12.65	210	124.79	24.82	0.8	0.21
380	12.68	210.8	125	6.98	-0.03	0.23
381	12.71	210.77	125.23	15.1	-0.5	0.04
382	12.75	210.27	125.27	8.51	0.23	0.16
383	12.78	210.5	125.43	9.52	-0.3	0.1
384	12.81	210.2	125.53	7.69	-0.14	0.22
385	12.85	210.06	125.75	8.01	-0.26	0.05
386	12.88	209.8	125.8	28.61	0.93	0.2
387	12.91	210.73	126	24.92	0.83	0.06
388	12.95	211.56	126.06	16.86	-0.56	0.01
389	12.98	211	126.07	13.56	0.44	0.12
390	13.01	211.44	126.19	18.25	-0.57	0.21
391	13.05	210.87	126.4	4	0	0.13
392	13.08	210.87	126.53	8.92	-0.3	0.04
393	13.11	210.57	126.57	4.98	0.16	-0.04
394	13.15	210.73	126.53	22.2	-0.73	-0.1
395	13.18	210	126.43	9.5	-0.27	0.17
396	13.21	209.73	126.6	0	0	0
397	13.25	209.73	126.6	18.85	-0.53	0.33
398	13.28	209.2	126.93	8.66	-0.26	-0.12
399	13.31	208.94	126.81	32.77	1.06	0.26
400	13.35	210	127.07	7.99	0.27	0
401	13.38	210.27	127.07	2	0	0.06
402	13.41	210.27	127.13	7.31	-0.21	-0.13
403	13.45	210.06	127	11.86	-0.39	0
404	13.48	209.67	127	11.75	-0.32	0.24
405	13.51	209.35	127.24	3.43	0.09	0.07
406	13.55	209.44	127.31	13.24	-0.31	0.32
407	13.58	209.13	127.63	36.55	1.18	0.29
408	13.61	210.31	127.92	0	0	0
409	13.65	210.31	127.92	0	0	0
410	13.68	210.31	127.92	10.03	-0.17	0.29
411	13.71	210.14	128.21	2.54	-0.08	-0.02
412	13.75	210.06	128.19	6.9	-0.19	-0.12
413	13.78	209.87	128.07	19.68	-0.6	0.26
414	13.81	209.27	128.33	8.12	-0.27	-0.04
415	13.85	209	128.29	8.69	-0.23	0.17
416	13.88	208.77	128.46	13.24	-0.44	0.07
417	13.91	208.33	128.53	4.47	-0.13	0.07
418	13.95	208.2	128.6	19.64	-0.63	0.19
419	13.98	207.57	128.79	5.26	0.1	0.14
420	14.01	207.67	128.93	16.08	0.4	0.36
421	14.05	208.07	129.29	13.02	0.43	0.07
422	14.08	208.5	129.36	2.14	-0.07	0
423	14.11	208.43	129.36	6.7	-0.2	0.1
424	14.15	208.23	129.46	5.8	-0.16	0.11
425	14.18	208.07	129.57	8.62	-0.27	0.1
426	14.21	207.8	129.67	6.04	0.2	-0.03
427	14.25	208	129.64	21.62	-0.69	0.21
428	14.28	207.31	129.85	10.03	-0.31	-0.14
429	14.31	207	129.71	8.89	-0.2	0.22
430	14.35	206.8	129.93	17.18	-0.57	0.07
431	14.38	206.23	130	11.01	-0.23	0.29
432	14.41	206	130.29	22.13	-0.73	-0.09
433	14.45	205.27	130.2	16.05	0.5	0.18
434	14.48	205.77	130.38	18.59	0.54	0.31
435	14.52	206.31	130.69	3.91	0.12	-0.05
436	14.55	206.43	130.64	13.02	-0.43	-0.07
437	14.58	206	130.57	10.7	0	0.36
438	14.62	206	130.93	7.28	-0.2	0.14
439	14.65	205.8	131.07	6.85	-0.23	0
440	14.68	205.57	131.07	10.85	-0.3	0.2
441	14.72	205.27	131.27	8.44	-0.27	0.09
442	14.75	205	131.36	20.02	-0.67	0.04
443	14.78	204.33	131.4	4	-0.13	0
444	14.82	204.2	131.4	6.13	-0.2	-0.04
445	14.85	204	131.36	24.2	-0.8	0.11
446	14.88	203.2	131.47	6.1	-0.2	-0.04
447	14.92	203	131.43	24	-0.8	0.04
448	14.95	202.2	131.47	6.1	-0.2	-0.04
449	14.98	202	131.43	6.77	-0.2	0.1
450	15.02	201.8	131.53	17.07	-0.53	0.2
451	15.05	201.27	131.73	4.47	-0.07	0.14
452	15.08	201.2	131.87	12.02	-0.2	0.34
453	15.12	201	132.21	17.26	0.5	0.29
454	15.15	201.5	132.5	10.29	-0.3	-0.17
455	15.18	201.2	132.33	9.32	-0.2	0.24
456	15.22	201	132.57	7.66	-0.23	-0.11
457	15.25	200.77	132.46	8.15	-0.27	0.04
458	15.28	200.5	132.5	11.87	-0.19	0.35
459	15.32	200.31	132.85	9.4	-0.31	-0.06
460	15.35	200	132.79	27.43	0.69	0.59
461	15.38	200.69	133.38	24.51	0.62	0.54
462	15.42	201.31	133.92	16.78	-0.54	-0.15
463	15.45	200.77	133.77	6.09	-0.13	0.16
464	15.48	200.64	133.93	6.05	-0.14	0.14
465	15.52	200.5	134.07	9.3	-0.17	0.26
466	15.55	200.33	134.33	8.35	-0.26	0.1
467	15.58	200.07	134.43	16.42	0.24	0.49
468	15.62	200.31	134.92	16.62	0.46	0.31
469	15.65	200.77	135.23	17.45	0.5	0.3
470	15.68	201.27	135.53	6.71	-0.2	0.11
471	15.72	201.07	135.64	8.83	0.07	0.29
472	15.75	201.14	135.93	10.44	-0.34	-0.06
473	15.78	200.8	135.87	7.1	-0.23	0.06
474	15.82	200.57	135.93	7.91	-0.26	-0.01
475	15.85	200.31	135.92	11.33	-0.31	0.22
476	15.88	200	136.14	6.42	0	0.22
477	15.92	200	136.36	11.04	-0.2	0.31
478	15.95	199.8	136.67	9.43	-0.3	-0.1
479	15.98	199.5	136.57	21	-0.7	0.03
480	16.02	198.8	136.6	9.08	-0.3	0.04
481	16.05	198.5	136.64	9.02	-0.3	0.03
482	16.08	198.2	136.67	9.88	-0.2	0.26
483	16.12	198	136.93	16.1	-0.5	0.2
484	16.15	197.5	137.13	15.22	-0.5	0.08
485	16.18	197	137.21	15.22	-0.5	-0.08
486	16.22	196.5	137.13	8.18	-0.23	0.14
487	16.25	196.27	137.27	11.5	0.3	0.23
488	16.28	196.57	137.5	27.91	0.93	0.07
489	16.32	197.5	137.57	10.36	-0.3	-0.17
490	16.35	197.2	137.4	11.65	-0.33	0.2
491	16.38	196.87	137.6	6.76	-0.23	-0.03
492	16.42	196.64	137.57	4.79	-0.07	0.14
493	16.45	196.57	137.71	10.34	-0.34	0.06
494	16.48	196.23	137.77	10.82	0.2	0.3
495	16.52	196.43	138.07	33.64	0.88	0.7
496	16.55	197.31	138.77	7.48	0.19	0.16
497	16.58	197.5	138.93	7.48	-0.19	-0.16
498	16.62	197.31	138.77	12.93	0.02	0.43
499	16.65	197.33	139.2	21.05	-0.69	-0.13
500	16.68	196.64	139.07	6.09	0.13	0.16
501	16.72	196.77	139.23	3.26	-0.08	0.08
502	16.75	196.69	139.31	15.01	-0.49	0.09
503	16.78	196.2	139.4	6.7	-0.2	0.1
504	16.82	196	139.5	8.05	-0.13	0.23
505	16.85	195.87	139.73	20.38	-0.67	-0.13
506	16.88	195.2	139.6	10.76	-0.33	0.13
507	16.92	194.87	139.73	11.85	0.2	0.34
508	16.95	195.07	140.07	35.84	1.13	0.4
509	16.98	196.2	140.47	5.99	0	-0.2
510	17.02	196.2	140.27	5.99	0	0.2
511	17.05	196.2	140.47	10.76	-0.33	0.13
512	17.08	195.87	140.6	6.32	-0.07	0.2
513	17.12	195.8	140.8	12.09	-0.37	-0.16
514	17.15	195.43	140.64	14.36	-0.43	0.22
515	17.18	195	140.86	4.28	0	0.14
516	17.22	195	141	5.65	-0.13	0.13
517	17.25	194.87	141.13	18.42	-0.6	-0.13
518	17.28	194.27	141	2	-0.07	0
519	17.32	194.2	141	21.72	-0.7	0.19
520	17.35	193.5	141.19	11.02	-0.3	0.21
521	17.38	193.2	141.4	30.23	1	0.13
522	17.42	194.2	141.53	18.95	0.6	0.2
523	17.45	194.8	141.73	10.22	-0.3	-0.16
524	17.48	194.5	141.57	8.27	-0.19	0.2
525	17.52	194.31	141.77	9.97	-0.31	-0.13
526	17.55	194	141.64	10.57	-0.2	0.29
527	17.58	193.8	141.93	8.68	0.2	0.21
528	17.62	194	142.14	38.48	1.2	0.46
529	17.65	195.2	142.6	11.65	0.37	0.11
530	17.69	195.57	142.71	4.79	-0.07	0.15
531	17.72	195.5	142.86	8.08	-0.27	-0.01
532	17.75	195.23	142.85	8.94	-0.3	0.02
533	17.79	194.93	142.87	4.47	-0.13	0.06
534	17.82	194.8	142.93	7.78	-0.17	0.2
535	17.85	194.63	143.13	6.37	-0.16	0.14
536	17.89	194.47	143.27	5.99	-0.2	0
537	17.92	194.27	143.27	15.32	-0.5	0.11
538	17.95	193.77	143.38	3.82	0.1	0.09
539	17.99	193.87	143.47	7.41	-0.23	0.1
540	18.02	193.64	143.57	19.27	-0.64	0
541	18.05	193	143.57	14.36	0.43	0.22
542	18.09	193.43	143.79	20.31	0.64	0.21
543	18.12	194.07	144	0	0	0
544	18.15	194.07	144	0	0	0
545	18.19	194.07	144	13.51	-0.44	0.06
546	18.22	193.63	144.06	4.19	-0.13	0.07
547	18.25	193.5	144.13	15.07	-0.5	-0.06
548	18.29	193	144.07	4.28	0	0.14
549	18.32	193	144.21	9.65	-0.2	0.26
550	18.35	192.8	144.47	11.57	-0.37	0.1
551	18.39	192.43	144.57	13.31	-0.43	0.12
552	18.42	192	144.69	15.04	-0.5	-0.05
553	18.45	191.5	144.64	7.03	-0.23	0.03
554	18.49	191.27	144.67	8.24	-0.07	0.26
555	18.52	191.2	144.93	21.44	-0.7	-0.14
556	18.55	190.5	144.79	10.02	-0.3	0.14
557	18.59	190.2	144.93	2	0	-0.06
558	18.62	190.2	144.87	23.92	-0.7	0.38
559	18.65	189.5	145.25	3.75	0	0.13
560	18.69	189.5	145.38	22.04	0.7	0.22
561	18.72	190.2	145.6	5.99	0	-0.2
562	18.75	190.2	145.4	3.75	-0.07	0.1
563	18.79	190.13	145.5	1.87	-0.07	0
564	18.82	190.06	145.5	10.53	-0.26	0.23
565	18.85	189.8	145.73	14.13	-0.47	0.07
566	18.89	189.33	145.8	7.1	-0.2	-0.11
567	18.92	189.13	145.69	10.31	-0.33	0.11
568	18.95	188.8	145.8	17.19	0.47	0.33
569	18.99	189.27	146.13	29.7	0.93	0.34
570	19.02	190.2	146.47	0	0	0
571	19.05	190.2	146.47	6.28	-0.14	0.16
572	19.09	190.06	146.63	4.19	-0.06	0.12
573	19.12	190	146.75	8.13	-0.27	0.05
574	19.15	189.73	146.8	2	0	0.07
575	19.19	189.73	146.87	22.48	0.71	0.26
576	19.22	190.44	147.13	21.84	0.62	0.37
577	19.25	191.06	147.5	1.87	0	0.06
578	19.29	191.06	147.56	0	0	0
579	19.32	191.06	147.56	0	0	0
580	19.35	191.06	147.56	14.91	-0.49	0.08
581	19.39	190.57	147.64	11.1	0.3	0.23
582	19.42	190.87	147.87	39.71	1.19	0.57
583	19.45	192.06	148.44	24.99	0.82	0.19
584	19.49	192.88	148.63	11.35	-0.38	-0.06
585	19.52	192.5	148.57	2.14	-0.07	0
586	19.55	192.43	148.57	5.63	-0.1	0.16
587	19.59	192.33	148.73	3.99	-0.09	0.09
588	19.62	192.24	148.82	11.07	-0.37	-0.02
589	19.65	191.87	148.8	2	-0.07	0
590	19.69	191.8	148.8	11.42	-0.37	-0.09
591	19.72	191.43	148.71	8.23	-0.23	0.16
592	19.75	191.2	148.87	0	0	0
593	19.79	191.2	148.87	17.8	-0.59	0.07
594	19.82	190.61	148.94	4.86	-0.11	0.12
595	19.85	190.5	149.06	9.18	-0.3	-0.06
596	19.89	190.2	149	13.4	-0.4	0.2
597	19.92	189.8	149.2	4.47	-0.07	0.13
598	19.95	189.73	149.33	22.41	-0.73	-0.14
599	19.99	189	149.19	10	0.18	0.28
600	20.02	189.18	149.47	11.46	0.26	0.28
601	20.05	189.44	149.75	4.19	0.06	-0.12
602	20.09	189.5	149.63	7.71	0.23	0.1
603	20.12	189.73	149.73	37.96	1.27	-0.02
604	20.15	191	149.71	0	0	0
605	20.19	191	149.71	6.9	0.2	-0.11
606	20.22	191.2	149.6	6.9	-0.2	0.11
607	20.25	191	149.71	0	0	0
608	20.29	191	149.71	6.02	-0.2	0.02
609	20.32	190.8	149.73	2	0	0.07
610	20.35	190.8	149.8	9.78	-0.3	0.13
611	20.39	190.5	149.93	8.99	-0.3	0
612	20.42	190.2	149.93	0	0	0
613	20.45	190.2	149.93	6.17	-0.07	0.2
614	20.49	190.13	150.13	54.32	1.81	0
615	20.52	191.94	150.13	5.55	-0.18	-0.07
616	20.55	191.76	150.06	6.06	-0.2	0
617	20.59	191.56	150.06	1.87	-0.06	0
618	20.62	191.5	150.06	2.65	0.06	-0.06
619	20.65	191.56	150	5.3	-0.12	0.13
620	20.69	191.44	150.13	10.09	-0.31	0.12
621	20.72	191.13	150.25	16.86	-0.57	0
622	20.75	190.56	150.25	1.87	-0.06	0
623	20.79	190.5	150.25	14.63	-0.37	0.31
624	20.82	190.13	150.56	2.65	-0.07	0.07
625	20.86	190.06	150.63	11.06	-0.35	-0.1
626	20.89	189.71	150.53	0	0	0
627	20.92	189.71	150.53	21.68	-0.71	0.16
628	20.96	189	150.69	28.16	0.94	0.06
629	20.99	189.94	150.75	26.02	0.75	0.44
630	21.02	190.69	151.19	1.87	-0.06	0
631	21.06	190.63	151.19	1.87	-0.07	0
632	21.09	190.56	151.19	1.87	-0.06	0
633	21.12	190.5	151.19	7.38	-0.23	0.08
634	21.16	190.27	151.27	10.77	-0.21	0.29
635	21.19	190.06	151.56	11.83	0.23	0.32
636	21.22	190.29	151.88	31.52	0.9	0.56
637	21.26	191.19	152.44	15.45	0.5	0.12
638	21.29	191.69	152.56	7.79	-0.22	0.15
639	21.32	191.47	152.71	1.76	-0.06	0
640	21.36	191.41	152.71	6.36	-0.17	0.11
641	21.39	191.24	152.82	7.4	-0.18	0.18
642	21.42	191.06	153	6.45	-0.18	0.12
643	21.46	190.88	153.12	9.81	-0.32	0.07
644	21.49	190.56	153.19	5.62	-0.18	0
645	21.52	190.38	153.19	5.76	-0.18	0.08
646	21.56	190.2	153.27	10.19	-0.33	0.06
647	21.59	189.87	153.33	12.1	-0.4	0.08
648	21.62	189.47	153.41	8.05	0.09	0.26
649	21.66	189.56	153.67	32.42	1	0.39
650	21.69	190.56	154.06	7.72	-0.06	0.25
651	21.72	190.5	154.31	1.87	-0.06	0
652	21.76	190.44	154.31	6.75	-0.2	0.1
653	21.79	190.24	154.41	1.76	-0.06	0
654	21.82	190.18	154.41	8.3	-0.18	0.22
655	21.86	190	154.63	26.44	0.82	0.31
656	21.89	190.82	154.94	26.5	0.89	0.06
657	21.92	191.71	155	0	0	0
658	21.96	191.71	155	6.45	-0.21	0.06
659	21.99	191.5	155.06	1.87	0	0.07
660	22.02	191.5	155.13	8.13	-0.15	0.22
661	22.06	191.35	155.35	3.94	-0.06	0.12
662	22.09	191.29	155.47	38.92	1.27	0.28
663	22.12	192.56	155.75	20.4	0.68	-0.1
664	22.16	193.24	155.65	7.15	-0.24	0.04
665	22.19	193	155.69	8.9	0.29	-0.04
666	22.22	193.29	155.65	7.16	-0.09	0.22
667	22.26	193.2	155.87	6.94	-0.2	-0.12
668	22.29	193	155.75	9.37	0	0.31
669	22.32	193	156.06	7.3	-0.24	-0.06
670	22.36	192.76	156	8.77	-0.26	0.13
671	22.39	192.5	156.13	8.13	-0.15	0.22
672	22.42	192.35	156.35	12.45	-0.41	-0.07
673	22.46	191.94	156.28	6.18	-0.18	-0.1
674	22.49	191.76	156.18	11.43	-0.2	0.32
675	22.52	191.56	156.5	30.18	1	0.17
676	22.56	192.56	156.67	23.9	0.79	-0.02
677	22.59	193.35	156.65	2.49	-0.06	-0.06
678	22.62	193.29	156.59	8.47	-0.23	0.16
679	22.66	193.06	156.75	0	0	0
680	22.69	193.06	156.75	5.23	0.12	0.13
681	22.72	193.18	156.88	9.26	-0.12	0.29
682	22.76	193.06	157.17	3.91	0.12	-0.05
683	22.79	193.18	157.12	41	1.23	0.59
684	22.82	194.41	157.71	14.21	0.47	0.05
685	22.86	194.88	157.76	8.05	-0.25	-0.07
686	22.89	194.63	157.69	6.88	-0.23	0.04
687	22.92	194.4	157.73	2.83	-0.07	0.07
688	22.96	194.33	157.8	10.54	-0.33	-0.11
689	22.99	194	157.69	0	0	0
690	23.02	194	157.69	12.7	0	0.42
691	23.06	194	158.11	7.22	-0.24	-0.05
692	23.09	193.76	158.06	10.54	-0.32	0.13
693	23.12	193.44	158.19	2.65	-0.06	0.06
694	23.16	193.38	158.25	17.22	-0.56	0.16
695	23.19	192.82	158.41	36.21	1.18	0.28
696	23.22	194	158.69	4.19	0.13	0.06
697	23.26	194.13	158.75	2.7	0.07	0.05
698	23.29	194.2	158.8	10.42	-0.32	0.14
699	23.32	193.88	158.94	9.52	0.32	-0.01
700	23.36	194.2	158.93	12.79	-0.33	0.27
701	23.39	193.87	159.2	14.27	-0.46	-0.14
702	23.42	193.41	159.06	42.07	1.39	0.21
703	23.46	194.8	159.27	11.65	0.31	0.23
704	23.49	195.11	159.5	12.24	0.39	0.13
705	23.52	195.5	159.63	0	0	0
706	23.56	195.5	159.63	7.71	-0.23	0.1
707	23.59	195.27	159.73	10.74	-0.14	0.33
708	23.62	195.13	160.06	0	0	0
709	23.66	195.13	160.06	5.92	-0.19	-0.06
710	23.69	194.94	160	4.58	-0.14	0.07
711	23.72	194.8	160.07	8.99	-0.24	0.18
712	23.76	194.56	160.25	1.87	-0.06	0
713	23.79	194.5	160.25	16	-0.5	-0.19
714	23.82	194	160.06	15.1	-0.5	0.07
715	23.86	193.5	160.13	1.87	0	-0.07
716	23.89	193.5	160.06	8.06	-0.21	0.18
717	23.92	193.29	160.24	8.11	-0.23	0.14
718	23.96	193.06	160.38	15.1	-0.5	0.06
719	23.99	192.56	160.44	1.87	0	0.06
720	24.02	192.56	160.5	2.65	-0.06	-0.06
721	24.06	192.5	160.44	10.08	0.32	0.09
722	24.09	192.82	160.53	35.37	1.18	0.1
723	24.13	194	160.63	8.09	0.27	0.04
724	24.16	194.27	160.67	8.09	-0.27	-0.04
725	24.19	194	160.63	3.75	0	0.12
726	24.23	194	160.75	8.72	-0.27	0.12
727	24.26	193.73	160.87	2	0	0.06
728	24.29	193.73	160.93	7.27	-0.23	0.07
729	24.33	193.5	161	3.75	0	0.13
730	24.36	193.5	161.13	7	-0.23	0
731	24.39	193.27	161.13	2.83	-0.07	0.07
732	24.43	193.2	161.2	19.54	-0.64	-0.14
733	24.46	192.56	161.06	2.65	-0.06	0.07
734	24.49	192.5	161.13	1.87	0	0.06
735	24.53	192.5	161.19	16	0.5	0.19
736	24.56	193	161.38	39.39	1.24	0.44
737	24.59	194.24	161.82	1.76	0	0.06
738	24.63	194.24	161.88	5.6	0.03	0.19
739	24.66	194.27	162.07	6.44	-0.21	-0.07
740	24.69	194.06	162	8.12	-0.26	-0.07
741	24.73	193.8	161.93	15.6	0.4	0.34
742	24.76	194.2	162.27	32.95	1.07	0.26
743	24.79	195.27	162.53	20.63	0.67	0.16
744	24.83	195.94	162.69	5.32	-0.14	0.11
745	24.86	195.8	162.8	7.13	0.2	0.13
746	24.89	196	162.93	0	0	0
747	24.93	196	162.93	4.28	0	0.14
748	24.96	196	163.07	2.14	0	0.07
749	24.99	196	163.14	46.62	1.5	0.42
750	25.03	197.5	163.56	15.13	0.5	0.07
751	25.06	198	163.63	2.65	0.06	0.06
752	25.09	198.06	163.69	6.15	0.21	-0.02
753	25.13	198.27	163.67	4	0	0.13
754	25.16	198.27	163.8	0	0	0
755	25.19	198.27	163.8	13.21	0.44	-0.04
756	25.23	198.71	163.76	32.51	1.05	0.24
757	25.26	199.76	164	16.25	0.53	0.12
758	25.29	200.29	164.12	0	0	0
759	25.33	200.29	164.12	0	0	0
760	25.36	200.29	164.12	6.17	0.21	0.01
761	25.39	200.5	164.13	13.11	-0.44	0
762	25.43	200.06	164.13	13.64	0.44	0.12
763	25.46	200.5	164.25	8.89	-0.23	-0.18
764	25.49	200.27	164.07	6.99	0.23	0
765	25.53	200.5	164.07	0.27	0	-0.01
766	25.56	200.5	164.06	15.1	-0.5	-0.06
767	25.59	200	164	10.28	0.29	0.18
768	25.63	200.29	164.18	7.11	-0.23	-0.05
769	25.66	200.06	164.13	7.11	0.23	0.05
770	25.69	200.29	164.18	0	0	0
771	25.73	200.29	164.18	0	0	0
772	25.76	200.29	164.18	7.74	-0.23	-0.12
773	25.79	200.06	164.06	0	0	0
774	25.83	200.06	164.06	0	0	0
775	25.86	200.06	164.06	7.14	0.23	0.06
776	25.89	200.29	164.12	7.14	-0.23	-0.06
777	25.93	200.06	164.06	0	0	0
778	25.96	200.06	164.06	1.87	0	0.07
779	25.99	200.06	164.13	3.75	0	-0.13
780	26.03	200.06	164	3.75	0	0.13
781	26.06	200.06	164.13	7.69	0.23	0.11
782	26.09	200.29	164.24	8.66	-0.23	-0.18
783	26.13	200.06	164.06	6.33	0.18	-0.12
784	26.16	200.24	163.94	6.33	-0.18	0.12
785	26.19	200.06	164.06	0	0	0
786	26.23	200.06	164.06	1.87	0	0.07
787	26.26	200.06	164.13	1.87	0	-0.07
788	26.29	200.06	164.06	0	0	0
789	26.33	200.06	164.06	1.87	0	0.07
790	26.36	200.06	164.13	6.94	0.23	-0.01
791	26.39	200.29	164.12	0	0	0
792	26.43	200.29	164.12	1.76	0	-0.06
793	26.46	200.29	164.06	5.54	0.15	0.11
794	26.49	200.44	164.17	16.84	0.56	0.08
795	26.53	201	164.25	9.09	0.29	-0.07
796	26.56	201.29	164.18	0	0	0
797	26.59	201.29	164.18	3.39	-0.02	-0.11
798	26.63	201.27	164.07	6.99	0.23	0
799	26.66	201.5	164.07	0	0	0
800	26.69	201.5	164.07	14.98	-0.5	0
801	26.73	201	164.07	9	0.27	-0.14
802	26.76	201.27	163.93	0	0	0
803	26.79	201.27	163.93	2	-0.07	0
804	26.83	201.2	163.93	8.99	0.3	0
805	26.86	201.5	163.93	6.99	-0.23	0
806	26.89	201.27	163.93	2	0	-0.06
807	26.93	201.27	163.87	2	-0.07	0
808	26.96	201.2	163.87	0	0	0
809	26.99	201.2	163.87	2	0.07	0
810	27.03	201.27	163.87	0	0	0
811	27.06	201.27	163.87	2	0.06	0
812	27.09	201.33	163.87	2	-0.06	0
813	27.13	201.27	163.87	2	0	-0.07
814	27.16	201.27	163.8	0	0	0
815	27.19	201.27	163.8	2.83	0.06	0.07
816	27.23	201.33	163.87	25.15	0.67	-0.51
817	27.26	202	163.36	2.14	0.07	0
818	27.3	202.07	163.36	4.28	0	0.14
819	27.33	202.07	163.5	2.14	0.07	0
820	27.36	202.14	163.5	4.28	-0.14	0
821	27.4	202	163.5	2.14	-0.07	0
822	27.43	201.93	163.5	3.03	0.07	-0.07
823	27.46	202	163.43	0	0	0
824	27.5	202	163.43	0	0	0
825	27.53	202	163.43	0	0	0
826	27.56	202	163.43	0	0	0
827	27.6	202	163.43	0	0	0
828	27.63	202	163.43	0	0	0
829	27.66	202	163.43	10.75	-0.23	-0.28
830	27.7	201.77	163.15	0	0	0
831	27.73	201.77	163.15	5.11	0.16	0.06
832	27.76	201.93	163.21	0	0	0
833	27.8	201.93	163.21	5.11	-0.16	-0.06
834	27.83	201.77	163.15	0	0	0
835	27.86	201.77	163.15	2.31	0	0.08
836	27.9	201.77	163.23	2.31	0	-0.08
837	27.93	201.77	163.15	23.05	0.61	-0.46
838	27.96	202.38	162.69	6.79	0.2	-0.11
839	28	202.58	162.58	2.5	0	-0.08
840	28.03	202.58	162.5	9.47	-0.22	-0.23
841	28.06	202.36	162.27	8.66	-0.28	0.04
842	28.1	202.08	162.31	4.61	-0.16	0
843	28.13	201.92	162.31	0	0	0
844	28.16	201.92	162.31	17.11	0.55	-0.18
845	28.2	202.47	162.13	0	0	0
846	28.23	202.47	162.13	17.11	-0.55	0.18
847	28.26	201.92	162.31	0	0	0
848	28.3	201.92	162.31	3.26	0.08	-0.08
849	28.33	202	162.23	7.35	0.08	-0.23
850	28.36	202.08	162	8.42	-0.16	0.23
851	28.4	201.92	162.23	17.02	0.55	-0.16
852	28.43	202.47	162.07	9.21	-0.3	-0.07
853	28.46	202.17	162	10.06	-0.25	0.23
854	28.5	201.92	162.23	13.97	0.25	-0.4
855	28.53	202.17	161.83	18.06	0.29	-0.52
856	28.56	202.46	161.31	2.31	0.08	0
857	28.6	202.54	161.31	0	0	0
858	28.63	202.54	161.31	6.92	-0.23	0
859	28.66	202.31	161.31	2.31	-0.08	0
860	28.7	202.23	161.31	6.75	0.02	-0.23
861	28.73	202.25	161.08	7.41	-0.16	0.19
862	28.76	202.09	161.27	21.11	0.58	-0.4
863	28.8	202.67	160.87	7.71	-0.17	0.19
864	28.83	202.5	161.06	1.87	0	-0.06
865	28.86	202.5	161	1.87	0	0.06
866	28.9	202.5	161.06	8.69	-0.06	-0.28
867	28.93	202.44	160.78	4.16	-0.09	0.1
868	28.96	202.35	160.88	4.16	0.09	-0.1
869	29	202.44	160.78	4.16	-0.09	0.1
870	29.03	202.35	160.88	1.76	0	-0.06
871	29.06	202.35	160.82	7.27	0.06	-0.23
872	29.1	202.41	160.59	19.83	-0.66	-0.01
873	29.13	201.75	160.58	0	0	0
874	29.16	201.75	160.58	2.5	0	0.09
875	29.2	201.75	160.67	4.99	0	-0.17
876	29.23	201.75	160.5	2.5	0.08	0
877	29.26	201.83	160.5	0	0	0
878	29.3	201.83	160.5	0	0	0
879	29.33	201.83	160.5	5.78	0.02	0.19
880	29.36	201.85	160.69	18.82	0.15	-0.61
881	29.4	202	160.08	9.69	0.08	-0.31
882	29.43	202.08	159.77	4.61	0.15	0
883	29.46	202.23	159.77	6.92	-0.23	0
884	29.5	202	159.77	0	0	0
885	29.53	202	159.77	6.92	0	0.23
886	29.56	202	160	11.56	-0.27	-0.27
887	29.6	201.73	159.73	5.45	-0.18	0
888	29.63	201.55	159.73	13.62	0	-0.46
889	29.66	201.55	159.27	14.88	-0.01	0.5
890	29.7	201.54	159.77	0	0	0
891	29.73	201.54	159.77	4.61	-0.16	0
892	29.76	201.38	159.77	15.64	0.17	-0.5
893	29.8	201.55	159.27	0	0	0
894	29.83	201.55	159.27	5.45	-0.19	0
895	29.86	201.36	159.27	2.72	-0.09	0
896	29.9	201.27	159.27	2.72	-0.09	0
897	29.93	201.18	159.27	0	0	0
898	29.96	201.18	159.27	6.4	-0.1	-0.19
899	30	201.08	159.08	10.4	0.15	-0.31
900	30.03	201.23	158.77	13.83	0	-0.46
901	30.06	201.23	158.31	2.31	-0.08	0
902	30.1	201.15	158.31	8.15	-0.15	-0.23
903	30.13	201	158.08	2.5	-0.08	0
904	30.16	200.92	158.08	3.53	0.08	-0.08
905	30.2	201	158	8.62	-0.09	-0.27
906	30.23	200.91	157.73	17.5	-0.06	0.58
907	30.26	200.85	158.31	2.31	0	-0.08
908	30.3	200.85	158.23	0	0	0
909	30.33	200.85	158.23	3.26	-0.08	0.08
910	30.36	200.77	158.31	3.26	0.08	-0.08
911	30.4	200.85	158.23	6.93	-0.02	-0.23
912	30.43	200.83	158	6.93	0.02	0.23
913	30.46	200.85	158.23	3.26	-0.08	0.08
914	30.5	200.77	158.31	17.46	0.05	-0.58
915	30.53	200.82	157.73	19.3	0.01	-0.65
916	30.57	200.83	157.08	7.94	-0.14	0.23
917	30.6	200.69	157.31	7.2	-0.24	-0.04
918	30.63	200.45	157.27	4.52	-0.14	0.04
919	30.67	200.31	157.31	9.63	0.09	-0.31
920	30.7	200.4	157	9.23	-0.02	0.31
921	30.73	200.38	157.31	3.51	-0.11	-0.04
922	30.77	200.27	157.27	7.05	0.06	0.23
923	30.8	200.33	157.5	7.49	-0.25	0
924	30.83	200.08	157.5	9.99	0.34	0
925	30.87	200.42	157.5	11.9	-0.33	-0.23
926	30.9	200.09	157.27	15.46	0.14	0.5
927	30.93	200.23	157.77	14.95	-0.05	-0.5
928	30.97	200.18	157.27	15.35	0.44	-0.27
929	31	200.62	157	23.76	-0.62	0.5
930	31.03	200	157.5	4.99	0.17	0
931	31.07	200.17	157.5	12.73	-0.09	-0.42
932	31.1	200.08	157.08	5.68	0.01	0.19
933	31.13	200.09	157.27	0	0	0
934	31.17	200.09	157.27	2.72	0	-0.09
935	31.2	200.09	157.18	4.02	-0.09	-0.1
936	31.23	200	157.08	7.11	-0.08	0.23
937	31.27	199.92	157.31	9.22	0	-0.31
938	31.3	199.92	157	3.53	0.08	-0.08
939	31.33	200	156.92	25.1	-0.08	-0.84
940	31.37	199.92	156.08	9.74	0.08	-0.31
941	31.4	200	155.77	4.61	-0.15	0
942	31.43	199.85	155.77	4.61	-0.16	0
943	31.47	199.69	155.77	6.92	-0.23	0
944	31.5	199.46	155.77	7.01	0.04	0.23
945	31.53	199.5	156	3.03	-0.07	0.07
946	31.57	199.43	156.07	3.03	0.07	-0.07
947	31.6	199.5	156	7.01	-0.04	-0.23
948	31.63	199.46	155.77	7.91	-0.13	0.23
949	31.67	199.33	156	14.98	0	0.5
950	31.7	199.33	156.5	15.19	-0.08	-0.5
951	31.73	199.25	156	8.01	0.13	0.23
952	31.77	199.38	156.23	8.01	-0.13	-0.23
953	31.8	199.25	156	15.8	0.17	-0.5
954	31.83	199.42	155.5	30.38	-0.17	-1
955	31.87	199.25	154.5	8.31	-0.16	0.23
956	31.9	199.09	154.73	8.18	-0.01	0.27
957	31.93	199.08	155	8.47	-0.23	-0.15
958	31.97	198.85	154.85	10.65	0.32	0.15
959	32	199.17	155	7.49	-0.25	0
960	32.03	198.92	155	2.5	0.08	0
961	32.07	199	155	0	0	0
962	32.1	199	155	0	0	0
963	32.13	199	155	3.53	-0.08	0.08
964	32.17	198.92	155.08	0	0	0
965	32.2	198.92	155.08	7.05	-0.07	0.23
966	32.23	198.85	155.31	7.05	0.07	-0.23
967	32.27	198.92	155.08	23.34	-0.07	-0.77
968	32.3	198.85	154.31	11.41	-0.28	0.26
969	32.33	198.57	154.57	2.14	0	-0.07
970	32.37	198.57	154.5	6.81	0.12	-0.19
971	32.4	198.69	154.31	6.94	0.06	-0.23
972	32.43	198.75	154.08	2.5	0.08	0
973	32.47	198.83	154.08	3.53	-0.08	-0.08
974	32.5	198.75	154	23.63	0.17	-0.77
975	32.53	198.92	153.23	13.83	0	-0.46
976	32.57	198.92	152.77	2.31	0.08	0
977	32.6	199	152.77	2.31	-0.08	0
978	32.63	198.92	152.77	9.22	-0.3	0
979	32.67	198.62	152.77	2.31	0.07	0
980	32.7	198.69	152.77	7.13	0.06	0.23
981	32.73	198.75	153	2.5	-0.08	0
982	32.77	198.67	153	3.53	0.08	0.08
983	32.8	198.75	153.08	2.5	0	-0.08
984	32.83	198.75	153	2.5	0	0.08
985	32.87	198.75	153.08	23.42	0.1	-0.77
986	32.9	198.85	152.31	26.04	0.32	-0.81
987	32.93	199.17	151.5	2.5	-0.09	0
988	32.97	199.08	151.5	2.5	-0.08	0
989	33	199	151.5	0	0	0
990	33.03	199	151.5	0	0	0
991	33.07	199	151.5	0	0	0
992	33.1	199	151.5	0	0	0
993	33.13	199	151.5	2.5	-0.08	0
994	33.17	198.92	151.5	0	0	0
995	33.2	198.92	151.5	0	0	0
996	33.23	198.92	151.5	0	0	0
997	33.27	198.92	151.5	0	0	0
998	33.3	198.92	151.5	0	0	0
999	33.33	198.92	151.5	6.14	-0.07	-0.19
1000	33.37	198.85	151.31	6.14	0.07	0.19
1001	33.4	198.92	151.5	7.26	-0.15	-0.19
1002	33.43	198.77	151.31	2.31	0.08	0
1003	33.47	198.85	151.31	0	0	0
1004	33.5	198.85	151.31	7.32	-0.1	-0.23
1005	33.53	198.75	151.08	25.71	0.1	-0.85
1006	33.57	198.85	150.23	4.44	-0.02	-0.15
1007	33.6	198.83	150.08	2.5	0.09	0
1008	33.63	198.92	150.08	3.53	-0.09	-0.08
1009	33.67	198.83	150	7.42	0.09	-0.23
1010	33.7	198.92	149.77	7.42	-0.09	0.23
1011	33.74	198.83	150	2.5	0	0.08
1012	33.77	198.83	150.08	0	0	0
1013	33.8	198.83	150.08	2.5	0	-0.08
1014	33.84	198.83	150	0	0	0
1015	33.87	198.83	150	7.42	0.09	-0.23
1016	33.9	198.92	149.77	0	0	0
1017	33.94	198.92	149.77	7.42	-0.09	0.23
1018	33.97	198.83	150	0	0	0
1019	34	198.83	150	6.93	0.02	-0.23
1020	34.04	198.85	149.77	8.34	0.07	-0.27
1021	34.07	198.92	149.5	0	0	0
1022	34.1	198.92	149.5	0	0	0
1023	34.14	198.92	149.5	7.42	-0.1	0.23
1024	34.17	198.82	149.73	7.42	0.1	-0.23
1025	34.2	198.92	149.5	0	0	0
1026	34.24	198.92	149.5	6.14	-0.07	-0.19
1027	34.27	198.85	149.31	24.38	-0.1	-0.81
1028	34.3	198.75	148.5	14.56	0.25	-0.42
1029	34.34	199	148.08	9.95	-0.27	0.19
1030	34.37	198.73	148.27	5.45	-0.18	0
1031	34.4	198.55	148.27	6.95	-0.05	0.23
1032	34.44	198.5	148.5	0	0	0
1033	34.47	198.5	148.5	13.71	-0.36	-0.29
1034	34.5	198.14	148.21	13.71	0.36	0.29
1035	34.54	198.5	148.5	4.99	-0.17	0
1036	34.57	198.33	148.5	8.43	0.21	-0.19
1037	34.6	198.54	148.31	8.43	-0.21	0.19
1038	34.64	198.33	148.5	8.43	0.21	-0.19
1039	34.67	198.54	148.31	6.82	-0.12	0.19
1040	34.7	198.42	148.5	0	0	0
1041	34.74	198.42	148.5	8.02	-0.19	-0.19
1042	34.77	198.23	148.31	7.46	-0.23	-0.1
1043	34.8	198	148.21	2.14	0	-0.07
1044	34.84	198	148.14	0	0	0
1045	34.87	198	148.14	0	0	0
1046	34.9	198	148.14	16.77	0	-0.56
1047	34.94	198	147.58	34.69	1	-0.58
1048	34.97	199	147	30.05	-1	0.07
1049	35	198	147.07	7.79	-0.25	-0.07
1050	35.04	197.75	147	7.13	-0.06	-0.23
1051	35.07	197.69	146.77	9	-0.19	0.23
1052	35.1	197.5	147	0	0	0
1053	35.14	197.5	147	2.5	0.08	0
1054	35.17	197.58	147	2.5	0.09	0
1055	35.2	197.67	147	7.49	-0.25	0
1056	35.24	197.42	147	4.99	-0.17	0
1057	35.27	197.25	147	0	0	0
1058	35.3	197.25	147	0	0	0
1059	35.34	197.25	147	22.48	0.75	0
1060	35.37	198	147	19.98	-0.67	0
1061	35.4	197.33	147	2.5	0.09	0
1062	35.44	197.42	147	8.33	-0.06	-0.27
1063	35.47	197.36	146.73	8.33	0.06	0.27
1064	35.5	197.42	147	15.39	-0.12	-0.5
1065	35.54	197.3	146.5	12.53	0.03	-0.42
1066	35.57	197.33	146.08	9.15	-0.15	-0.26
1067	35.6	197.18	145.82	5.51	-0.18	0.03
1068	35.64	197	145.85	8.69	-0.17	0.23
1069	35.67	196.83	146.08	12.49	0	-0.41
1070	35.7	196.83	145.67	7.69	0.02	0.25
1071	35.74	196.85	145.92	3.69	-0.1	0.08
1072	35.77	196.75	146	2.5	0	0.08
1073	35.8	196.75	146.08	8.65	-0.11	-0.26
1074	35.84	196.64	145.82	2.72	0.09	0
1075	35.87	196.73	145.82	18.37	-0.6	-0.15
1076	35.9	196.13	145.67	0	0	0
1077	35.94	196.13	145.67	20.28	0.54	0.41
1078	35.97	196.67	146.08	6.9	-0.05	0.23
1079	36	196.62	146.31	7.56	-0.12	-0.23
1080	36.04	196.5	146.08	0	0	0
1081	36.07	196.5	146.08	2.5	0.08	0
1082	36.1	196.58	146.08	2.5	-0.08	0
1083	36.14	196.5	146.08	11.78	-0.04	-0.39
1084	36.17	196.46	145.69	16.5	-0.03	-0.55
1085	36.2	196.43	145.14	6.42	-0.22	0
1086	36.24	196.21	145.14	9.89	-0.29	-0.14
1087	36.27	195.92	145	0	0	0
1088	36.3	195.92	145	21.48	-0.59	-0.42
1089	36.34	195.33	144.58	15.99	0.34	0.42
1090	36.37	195.67	145	7.91	-0.13	0.23
1091	36.4	195.54	145.23	5.86	0.13	-0.15
1092	36.44	195.67	145.08	0	0	0
1093	36.47	195.67	145.08	4.49	0.02	0.15
1094	36.5	195.69	145.23	0	0	0
1095	36.54	195.69	145.23	2.31	-0.07	0
1096	36.57	195.62	145.23	4.52	-0.04	-0.15
1097	36.6	195.58	145.08	14.84	-0.44	-0.22
1098	36.64	195.14	144.86	7.71	0.24	-0.09
1099	36.67	195.38	144.77	16.62	-0.3	-0.46
1100	36.7	195.08	144.31	23.05	-0.46	-0.62
1101	36.74	194.62	143.69	12.37	-0.37	-0.19
1102	36.77	194.25	143.5	5.79	-0.02	0.19
1103	36.8	194.23	143.69	0	0	0
1104	36.84	194.23	143.69	6.92	-0.23	0
1105	36.87	194	143.69	6.72	0	0.23
1106	36.91	194	143.92	3.53	0.08	0.08
1107	36.94	194.08	144	10.48	-0.31	-0.15
1108	36.97	193.77	143.85	9.7	-0.27	-0.18
1109	37.01	193.5	143.67	9.7	0.27	0.18
1110	37.04	193.77	143.85	7.12	-0.2	-0.14
1111	37.07	193.57	143.71	5.96	0.2	-0.02
1112	37.11	193.77	143.69	21.09	-0.35	-0.61
1113	37.14	193.42	143.08	24.72	-0.59	-0.58
1114	37.17	192.83	142.5	5.78	0.02	0.19
1115	37.21	192.85	142.69	14.76	-0.31	-0.38
1116	37.24	192.54	142.31	2.31	0.08	0
1117	37.27	192.62	142.31	6.72	-0.12	0.19
1118	37.31	192.5	142.5	0	0	0
1119	37.34	192.5	142.5	2.5	-0.08	0
1120	37.37	192.42	142.5	6.91	0.03	0.23
1121	37.41	192.45	142.73	6.95	0.05	-0.23
1122	37.44	192.5	142.5	0	0	0
1123	37.47	192.5	142.5	5.88	-0.04	-0.19
1124	37.51	192.46	142.31	43.92	-0.66	-1.31
1125	37.54	191.8	141	17.22	0.28	0.5
1126	37.57	192.08	141.5	7.25	-0.08	-0.23
1127	37.61	192	141.27	11.49	-0.33	-0.19
1128	37.64	191.67	141.08	4.71	0.13	-0.08
1129	37.67	191.8	141	15.51	-0.13	0.5
1130	37.71	191.67	141.5	13.45	-0.17	-0.42
1131	37.74	191.5	141.08	12.49	0	0.42
1132	37.77	191.5	141.5	12.73	-0.08	-0.42
1133	37.81	191.42	141.08	2.5	-0.09	0
1134	37.84	191.33	141.08	0	0	0
1135	37.87	191.33	141.08	20.13	0.67	-0.08
1136	37.91	192	141	0	0	0
1137	37.94	192	141	20.13	-0.67	0.08
1138	37.97	191.33	141.08	2.5	0.09	0
1139	38.01	191.42	141.08	0	0	0
1140	38.04	191.42	141.08	2.5	-0.09	0
1141	38.07	191.33	141.08	3.53	0.09	-0.08
1142	38.11	191.42	141	10.79	-0.24	-0.27
1143	38.14	191.18	140.73	19.52	-0.1	-0.65
1144	38.17	191.08	140.08	0	0	0
1145	38.21	191.08	140.08	4.99	-0.16	0
1146	38.24	190.92	140.08	15.44	-0.06	-0.51
1147	38.27	190.86	139.57	5.94	-0.01	0.2
1148	38.31	190.85	139.77	8.31	0.15	0.23
1149	38.34	191	140	7.29	-0.08	-0.23
1150	38.37	190.92	139.77	39.66	1.08	-0.77
1151	38.41	192	139	39.66	-1.08	0.77
1152	38.44	190.92	139.77	7.42	-0.09	0.23
1153	38.47	190.83	140	0	0	0
1154	38.51	190.83	140	11.22	-0.29	-0.23
1155	38.54	190.54	139.77	8.94	0.13	-0.27
1156	38.57	190.67	139.5	4.99	-0.17	0
1157	38.61	190.5	139.5	15.44	0.29	-0.43
1158	38.64	190.79	139.07	20.39	-0.37	-0.57
1159	38.67	190.42	138.5	4.99	-0.17	0
1160	38.71	190.25	138.5	0	0	0
1161	38.74	190.25	138.5	0	0	0
1162	38.77	190.25	138.5	2.5	0.08	0
1163	38.81	190.33	138.5	0	0	0
1164	38.84	190.33	138.5	6.53	-0.1	-0.19
1165	38.87	190.23	138.31	6.53	0.1	0.19
1166	38.91	190.33	138.5	11.62	-0.26	-0.29
1167	38.94	190.07	138.21	11.62	0.26	0.29
1168	38.97	190.33	138.5	7.05	-0.06	0.23
1169	39.01	190.27	138.73	7.05	0.06	-0.23
1170	39.04	190.33	138.5	7.05	-0.06	0.23
1171	39.07	190.27	138.73	7.05	0.06	-0.23
1172	39.11	190.33	138.5	0	0	0
1173	39.14	190.33	138.5	13.27	-0.26	-0.36
1174	39.17	190.07	138.14	11.47	0.08	-0.37
1175	39.21	190.15	137.77	22.93	-0.44	-0.63
1176	39.24	189.71	137.14	6.33	0.14	0.17
1177	39.27	189.85	137.31	2.16	0.06	-0.04
1178	39.31	189.91	137.27	8.48	-0.08	-0.27
1179	39.34	189.83	137	8.48	0.08	-0.27
1180	39.37	189.91	136.73	13.89	0.09	-0.46
1181	39.41	190	136.27	23.16	0	-0.77
1182	39.44	190	135.5	25.9	0.46	-0.73
1183	39.47	190.46	134.77	1.1	-0.03	0.02
1184	39.51	190.43	134.79	0	0	0
1185	39.54	190.43	134.79	8.25	-0.12	-0.25
1186	39.57	190.31	134.54	24.94	0.69	0.46
1187	39.61	191	135	35.88	-0.36	-1.14
1188	39.64	190.64	133.86	28.57	0.69	-0.66
1189	39.67	191.33	133.2	13.84	0.31	-0.34
1190	39.71	191.64	132.86	2.14	-0.07	0
1191	39.74	191.57	132.86	7.72	-0.21	0.14
1192	39.77	191.36	133	4.84	-0.05	-0.15
1193	39.81	191.31	132.85	0	0	0
1194	39.84	191.31	132.85	26.69	0.69	-0.56
1195	39.87	192	132.29	34.52	1	-0.58
1196	39.91	193	131.71	8.56	0	-0.28
1197	39.94	193	131.43	2.14	0	-0.07
1198	39.97	193	131.36	2.14	0	-0.07
1199	40.01	193	131.29	4.28	0	0.14
1200	40.04	193	131.43	4.28	0	-0.14
1201	40.07	193	131.29	0	0	0
1202	40.11	193	131.29	34.79	1.13	-0.29
1203	40.14	194.13	131	21.1	0.67	-0.2
1204	40.18	194.8	130.8	2	-0.07	0
1205	40.21	194.73	130.8	2	0	-0.07
1206	40.24	194.73	130.73	6.32	0.07	-0.2
1207	40.28	194.8	130.53	6.83	0.2	0.11
1208	40.31	195	130.64	2.14	0	-0.07
1209	40.34	195	130.57	0	0	0
1210	40.38	195	130.57	8.49	-0.27	0.1
1211	40.41	194.73	130.67	8.25	-0.23	0.14
1212	40.44	194.5	130.81	8.25	0.23	-0.14
1213	40.48	194.73	130.67	8.49	0.27	-0.1
1214	40.51	195	130.57	0	0	0
1215	40.54	195	130.57	0	0	0
1216	40.58	195	130.57	0	0	0
1217	40.61	195	130.57	2.14	-0.07	0
1218	40.64	194.93	130.57	11.51	-0.37	0.12
1219	40.68	194.56	130.69	11.51	0.37	-0.12
1220	40.71	194.93	130.57	6.51	-0.2	0.1
1221	40.74	194.73	130.67	8.89	-0.29	0.02
1222	40.78	194.44	130.69	8.97	0.29	0.04
1223	40.81	194.73	130.73	8.24	0.07	-0.26
1224	40.84	194.8	130.47	4.97	0.13	0.1
1225	40.88	194.93	130.57	0	0	0
1226	40.91	194.93	130.57	10.92	0.07	-0.36
1227	40.94	195	130.21	21.1	0.69	-0.15
1228	40.98	195.69	130.06	3.98	0.11	0.07
1229	41.01	195.8	130.13	16.95	0.4	-0.4
1230	41.04	196.2	129.73	0	0	0
1231	41.08	196.2	129.73	2	0	-0.06
1232	41.11	196.2	129.67	6.64	-0.2	-0.1
1233	41.14	196	129.57	2.14	0	-0.07
1234	41.18	196	129.5	23.75	0.73	-0.3
1235	41.21	196.73	129.2	23.74	0.77	-0.2
1236	41.24	197.5	129	0	0	0
1237	41.28	197.5	129	1.87	0	-0.06
1238	41.31	197.5	128.94	0	0	0
1239	41.34	197.5	128.94	3.75	0	-0.13
1240	41.38	197.5	128.81	13.64	0.44	-0.12
1241	41.41	197.94	128.69	30.03	1	-0.06
1242	41.44	198.94	128.63	3.75	0	-0.13
1243	41.48	198.94	128.5	1.87	0.06	0
1244	41.51	199	128.5	1.87	0	-0.06
1245	41.54	199	128.44	1.87	0.06	0
1246	41.58	199.06	128.44	3.75	-0.12	0
1247	41.61	198.94	128.44	2.65	0.06	0.06
1248	41.64	199	128.5	23.75	0.73	0.3
1249	41.68	199.73	128.8	30.23	1	0.13
1250	41.71	200.73	128.93	0	0	0
1251	41.74	200.73	128.93	0	0	0
1252	41.78	200.73	128.93	19.78	0.47	0.47
1253	41.81	201.2	129.4	2.83	0.07	0.07
1254	41.84	201.27	129.47	46.13	1.46	0.46
1255	41.88	202.73	129.93	3.69	-0.1	-0.05
1256	41.91	202.63	129.88	7.45	0.24	0.05
1257	41.94	202.87	129.93	14.41	0.4	0.27
1258	41.98	203.27	130.2	0	0	0
1259	42.01	203.27	130.2	4	0	0.13
1260	42.04	203.27	130.33	9.88	-0.33	-0.02
1261	42.08	202.94	130.31	11.39	-0.38	0.07
1262	42.11	202.56	130.38	6.98	-0.23	-0.05
1263	42.14	202.33	130.33	8.49	0.23	0.17
1264	42.18	202.56	130.5	3.75	-0.12	0
1265	42.21	202.44	130.5	12.63	0.29	0.3
1266	42.24	202.73	130.8	28.27	0.83	0.45
1267	42.28	203.56	131.25	2.65	0.07	-0.06
1268	42.31	203.63	131.19	9.5	-0.06	0.31
1269	42.34	203.57	131.5	9.19	-0.3	-0.03
1270	42.38	203.27	131.47	2	0	0.06
1271	42.41	203.27	131.53	13.4	-0.4	0.2
1272	42.44	202.87	131.73	2	-0.07	0
1273	42.48	202.8	131.73	2	-0.07	0
1274	42.51	202.73	131.73	7.98	-0.17	0.21
1275	42.54	202.56	131.94	3.75	0	0.12
1276	42.58	202.56	132.06	16.86	-0.56	0.01
1277	42.61	202	132.07	7.28	-0.2	-0.14
1278	42.64	201.8	131.93	15.6	0.4	0.34
1279	42.68	202.2	132.27	31.59	1	0.33
1280	42.71	203.2	132.6	8.05	0.11	0.25
1281	42.74	203.31	132.85	8.28	0.26	0.08
1282	42.78	203.57	132.93	3.03	-0.07	0.07
1283	42.81	203.5	133	4.28	0	0.14
1284	42.84	203.5	133.14	3.03	-0.07	-0.07
1285	42.88	203.43	133.07	10.97	-0.37	-0.01
1286	42.91	203.06	133.06	8.88	-0.26	0.14
1287	42.94	202.8	133.2	9.78	-0.3	-0.13
1288	42.98	202.5	133.07	9.12	-0.23	0.2
1289	43.01	202.27	133.27	2	0	0.06
1290	43.04	202.27	133.33	4	0	0.14
1291	43.08	202.27	133.47	22.78	0.6	0.46
1292	43.11	202.87	133.93	22.6	0.53	0.54
1293	43.14	203.4	134.47	6.8	0.16	0.16
1294	43.18	203.56	134.63	4.19	-0.06	0.12
1295	43.21	203.5	134.75	1.87	-0.06	0
1296	43.24	203.44	134.75	7.71	0.23	0.12
1297	43.28	203.67	134.87	11.65	-0.34	0.2
1298	43.31	203.33	135.07	31.27	0.94	0.46
1299	43.35	204.27	135.53	15.98	0.53	0
1300	43.38	204.8	135.53	0	0	0
1301	43.41	204.8	135.53	2	0	0.07
1302	43.45	204.8	135.6	8.24	-0.07	0.27
1303	43.48	204.73	135.87	7.31	-0.23	0.07
1304	43.51	204.5	135.94	4.19	0.06	0.12
1305	43.55	204.56	136.06	11.02	-0.36	-0.06
1306	43.58	204.2	136	2	0	0.07
1307	43.61	204.2	136.07	11.65	-0.33	0.2
1308	43.65	203.87	136.27	2.83	-0.07	0.06
1309	43.68	203.8	136.33	3.06	-0.09	-0.04
1310	43.71	203.71	136.29	9.51	-0.27	-0.16
1311	43.75	203.44	136.13	11.99	-0.31	0.25
1312	43.78	203.13	136.38	18.25	0.6	0.02
1313	43.81	203.73	136.4	31.13	0.98	0.36
1314	43.85	204.71	136.76	3.53	0	-0.11
1315	43.88	204.71	136.65	6.29	-0.21	0.04
1316	43.91	204.5	136.69	3.75	0	-0.13
1317	43.95	204.5	136.56	9.52	-0.3	0.11
1318	43.98	204.2	136.67	15.87	0.51	0.15
1319	44.01	204.71	136.82	41.28	1.35	0.24
1320	44.05	206.06	137.06	20.22	0.67	0.07
1321	44.08	206.73	137.13	7.23	-0.23	-0.06
1322	44.11	206.5	137.07	0	0	0
1323	44.15	206.5	137.07	7.23	0.23	0.06
1324	44.18	206.73	137.13	4	0	0.14
1325	44.21	206.73	137.27	7.01	-0.23	-0.02
1326	44.25	206.5	137.25	30.03	1	0.06
1327	44.28	207.5	137.31	28.34	0.94	0.13
1328	44.31	208.44	137.44	2.65	0.06	-0.06
1329	44.35	208.5	137.38	0	0	0
1330	44.38	208.5	137.38	7.71	-0.23	-0.11
1331	44.41	208.27	137.27	0	0	0
1332	44.45	208.27	137.27	2	0	-0.07
1333	44.48	208.27	137.2	6.13	-0.21	-0.01
1334	44.51	208.06	137.19	0	0	0
1335	44.55	208.06	137.19	0	0	0
1336	44.58	208.06	137.19	0	0	0
1337	44.61	208.06	137.19	4.19	-0.12	0.06
1338	44.65	207.94	137.25	1.87	0.06	0
1339	44.68	208	137.25	0	0	0
1340	44.71	208	137.25	1.87	-0.06	0
1341	44.75	207.94	137.25	0	0	0
1342	44.78	207.94	137.25	3.75	0	-0.12
1343	44.81	207.94	137.13	6.36	-0.21	-0.06
1344	44.85	207.73	137.07	0	0	0
1345	44.88	207.73	137.07	4	0	-0.14
1346	44.91	207.73	136.93	4	0	0.14
1347	44.95	207.73	137.07	2	0	-0.07
1348	44.98	207.73	137	7.31	-0.23	0.07
1349	45.01	207.5	137.07	6.99	0.23	0
1350	45.05	207.73	137.07	0	0	0
1351	45.08	207.73	137.07	7.36	-0.23	0.07
1352	45.11	207.5	137.14	8.2	0.23	-0.14
1353	45.15	207.73	137	6.4	0.21	0.06
1354	45.18	207.94	137.06	0	0	0
1355	45.21	207.94	137.06	1.87	0	0.07
1356	45.25	207.94	137.13	13.21	-0.44	-0.06
1357	45.28	207.5	137.07	0	0	0
1358	45.31	207.5	137.07	7.31	0.23	-0.07
1359	45.35	207.73	137	0	0	0
1360	45.38	207.73	137	7.17	0.21	0.13
1361	45.41	207.94	137.13	1.87	0	-0.07
1362	45.45	207.94	137.06	0	0	0
1363	45.48	207.94	137.06	6.4	-0.21	-0.06
1364	45.51	207.73	137	8.27	0.27	0.07
1365	45.55	208	137.07	13.02	0.43	-0.07
1366	45.58	208.43	137	5.86	-0.12	0.15
1367	45.61	208.31	137.15	10.39	0.26	-0.22
1368	45.65	208.57	136.93	2.14	-0.07	0
1369	45.68	208.5	136.93	2.14	0.07	0
1370	45.71	208.57	136.93	4.28	-0.14	0
1371	45.75	208.43	136.93	2.14	0.07	0
1372	45.78	208.5	136.93	0	0	0
1373	45.81	208.5	136.93	0	0	0
1374	45.85	208.5	136.93	0	0	0
1375	45.88	208.5	136.93	0	0	0
1376	45.91	208.5	136.93	2.14	-0.07	0
1377	45.95	208.43	136.93	2.14	0	-0.07
1378	45.98	208.43	136.86	4.79	0.14	0.07
1379	46.01	208.57	136.93	25.78	0.57	-0.64
1380	46.05	209.14	136.29	18.41	0.5	-0.36
1381	46.08	209.64	135.93	8.1	-0.17	0.2
1382	46.11	209.47	136.13	9.11	-0.3	-0.05
1383	46.15	209.17	136.08	9.92	-0.25	0.23
1384	46.18	208.92	136.31	0	0	0
1385	46.21	208.92	136.31	0	0	0
1386	46.25	208.92	136.31	2.31	-0.07	0
1387	46.28	208.85	136.31	2.31	0	-0.08
1388	46.31	208.85	136.23	2.31	0	0.08
1389	46.35	208.85	136.31	3.26	0.07	-0.08
1390	46.38	208.92	136.23	2.31	-0.07	0
1391	46.41	208.85	136.23	7.74	-0.18	0.19
1392	46.45	208.67	136.42	2.5	0.08	0
1393	46.48	208.75	136.42	2.5	-0.08	0
1394	46.51	208.67	136.42	4.48	0.1	-0.11
1395	46.55	208.77	136.31	4.48	-0.1	0.11
1396	46.58	208.67	136.42	0	0	0
1397	46.62	208.67	136.42	0	0	0
1398	46.65	208.67	136.42	0	0	0
1399	46.68	208.67	136.42	0.8	-0.03	0.01
1400	46.72	208.64	136.43	3.23	0.11	-0.01
1401	46.75	208.75	136.42	2.5	-0.08	0
1402	46.78	208.67	136.42	2.5	0.08	0
1403	46.82	208.75	136.42	7.61	0.17	-0.19
1404	46.85	208.92	136.23	5.17	-0.06	-0.16
1405	46.88	208.86	136.07	29.19	0.6	-0.76
1406	46.92	209.46	135.31	2.31	0.08	0
1407	46.95	209.54	135.31	3.26	-0.08	0.07
1408	46.98	209.46	135.38	12.63	0.34	-0.25
1409	47.02	209.8	135.13	4	-0.13	0
1410	47.05	209.67	135.13	4.69	-0.11	0.12
1411	47.08	209.56	135.25	19.24	-0.64	0.06
1412	47.12	208.92	135.31	6.36	-0.09	0.19
1413	47.15	208.83	135.5	7.63	0.17	-0.19
1414	47.18	209	135.31	9.45	-0.25	0.19
1415	47.22	208.75	135.5	2.5	0.08	0
1416	47.25	208.83	135.5	2.5	-0.08	0
1417	47.28	208.75	135.5	2.5	0.08	0
1418	47.32	208.83	135.5	0	0	0
1419	47.35	208.83	135.5	7.63	0.17	-0.19
1420	47.38	209	135.31	7.17	0.08	-0.23
1421	47.42	209.08	135.08	7.17	-0.08	0.23
1422	47.45	209	135.31	0	0	0
1423	47.48	209	135.31	0	0	0
1424	47.52	209	135.31	7.17	0.08	-0.23
1425	47.55	209.08	135.08	7.49	0.25	0
1426	47.58	209.33	135.08	17.48	0	-0.58
1427	47.62	209.33	134.5	2.5	-0.08	0
1428	47.65	209.25	134.5	0	0	0
1429	47.68	209.25	134.5	2.5	-0.08	0
1430	47.72	209.17	134.5	7.49	-0.25	0
1431	47.75	208.92	134.5	2.5	0.08	0
1432	47.78	209	134.5	0	0	0
1433	47.82	209	134.5	0	0	0
1434	47.85	209	134.5	2.5	-0.08	0
1435	47.88	208.92	134.5	2.5	0.08	0
1436	47.92	209	134.5	7.34	-0.09	-0.23
1437	47.95	208.91	134.27	2.72	0.09	0
1438	47.98	209	134.27	0	0	0
1439	48.02	209	134.27	0	0	0
1440	48.05	209	134.27	0	0	0
1441	48.08	209	134.27	2.72	-0.09	0
1442	48.12	208.91	134.27	0	0	0
1443	48.15	208.91	134.27	0	0	0
1444	48.18	208.91	134.27	9.46	-0.16	-0.27
1445	48.22	208.75	134	16.75	0.25	-0.5
1446	48.25	209	133.5	20.43	0	-0.68
1447	48.28	209	132.82	0	0	0
1448	48.32	209	132.82	0	0	0
1449	48.35	209	132.82	0	0	0
1450	48.38	209	132.82	5.45	0	0.18
1451	48.42	209	133	8.62	-0.09	0.27
1452	48.45	208.91	133.27	7.18	-0.08	0.23
1453	48.48	208.83	133.5	0	0	0
1454	48.52	208.83	133.5	2.5	0.09	0
1455	48.55	208.92	133.5	2.5	-0.09	0
1456	48.58	208.83	133.5	2.5	0.09	0
1457	48.62	208.92	133.5	6.82	-0.01	-0.23
1458	48.65	208.91	133.27	7.18	-0.08	0.23
1459	48.68	208.83	133.5	0	0	0
1460	48.72	208.83	133.5	6.83	-0.01	-0.23
1461	48.75	208.82	133.27	0	0	0
1462	48.78	208.82	133.27	0	0	0
1463	48.82	208.82	133.27	5.69	0.01	-0.19
1464	48.85	208.83	133.08	2.5	-0.08	0
1465	48.88	208.75	133.08	18.18	0.17	-0.58
1466	48.92	208.92	132.5	9.2	-0.15	-0.27
1467	48.95	208.77	132.23	0	0	0
1468	48.98	208.77	132.23	0	0	0
1469	49.02	208.77	132.23	4.46	-0.02	-0.15
1470	49.05	208.75	132.08	2.5	-0.08	0
1471	49.08	208.67	132.08	2.5	-0.09	0
1472	49.12	208.58	132.08	2.5	0.09	0
1473	49.15	208.67	132.08	10.8	-0.29	0.23
1474	49.18	208.38	132.31	2.31	0.08	0
1475	49.22	208.46	132.31	6.86	-0.04	-0.23
1476	49.25	208.42	132.08	6.79	-0.04	0.23
1477	49.28	208.38	132.31	4.61	-0.15	0
1478	49.32	208.23	132.31	14.02	0.35	-0.31
1479	49.35	208.58	132	21.83	-0.03	-0.73
1480	49.38	208.55	131.27	0	0	0
1481	49.42	208.55	131.27	18.68	-0.63	0.04
1482	49.45	207.92	131.31	6.21	0.08	0.19
1483	49.48	208	131.5	0	0	0
1484	49.52	208	131.5	7.34	-0.09	-0.23
1485	49.55	207.91	131.27	8.62	0.09	-0.27
1486	49.58	208	131	8.17	0	0.27
1487	49.62	208	131.27	6.81	0	0.23
1488	49.65	208	131.5	7.34	0.09	-0.23
1489	49.68	208.09	131.27	57.79	1.91	-0.27
1490	49.72	210	131	60.49	-2	0.27
1491	49.75	208	131.27	7.25	-0.08	0.23
1492	49.79	207.92	131.5	2.5	0.08	0
1493	49.82	208	131.5	2.5	-0.08	0
1494	49.85	207.92	131.5	2.5	0.08	0
1495	49.89	208	131.5	12.73	-0.08	-0.42
1496	49.92	207.92	131.08	12.49	0	0.42
1497	49.95	207.92	131.5	6.14	-0.07	-0.19
1498	49.99	207.85	131.31	31.87	0.24	-1.04
1499	50.02	208.09	130.27	2.72	-0.09	0
1500	50.05	208	130.27	2.72	0.09	0
1501	50.09	208.09	130.27	6.11	0.08	-0.19
1502	50.12	208.17	130.08	2.5	0.08	0
1503	50.15	208.25	130.08	2.5	-0.08	0
1504	50.19	208.17	130.08	10.06	0.29	-0.16
1505	50.22	208.46	129.92	3.26	0.08	-0.07
1506	50.25	208.54	129.85	8.08	0.13	0.23
1507	50.29	208.67	130.08	13.67	0.12	-0.44
1508	50.32	208.79	129.64	13.67	-0.12	0.44
1509	50.35	208.67	130.08	2.5	0.08	0
1510	50.39	208.75	130.08	0	0	0
1511	50.42	208.75	130.08	4.99	-0.17	0
1512	50.45	208.58	130.08	2.5	0.09	0
1513	50.49	208.67	130.08	4.99	-0.17	0
1514	50.52	208.5	130.08	2.5	0.08	0
1515	50.55	208.58	130.08	24.67	0.15	-0.81
1516	50.59	208.73	129.27	2.72	-0.09	0
1517	50.62	208.64	129.27	16.57	-0.09	-0.54
1518	50.65	208.55	128.73	4.46	0.03	-0.15
1519	50.69	208.58	128.58	2.5	0	-0.08
1520	50.72	208.58	128.5	10.46	-0.04	0.35
1521	50.75	208.54	128.85	8.87	-0.25	0.15
1522	50.79	208.29	129	18.84	0.38	-0.5
1523	50.82	208.67	128.5	8.94	-0.13	0.27
1524	50.85	208.54	128.77	24.07	0.23	-0.77
1525	50.89	208.77	128	27.76	0.61	-0.69
1526	50.92	209.38	127.31	5.96	-0.05	0.19
1527	50.95	209.33	127.5	5.81	-0.02	-0.19
1528	50.99	209.31	127.31	6.62	0.11	0.19
1529	51.02	209.42	127.5	0	0	0
1530	51.05	209.42	127.5	0	0	0
1531	51.09	209.42	127.5	2.5	0.08	0
1532	51.12	209.5	127.5	0	0	0
1533	51.15	209.5	127.5	2.5	-0.08	0
1534	51.19	209.42	127.5	2.5	0.08	0
1535	51.22	209.5	127.5	8.78	-0.12	0.27
1536	51.25	209.38	127.77	8.78	0.12	-0.27
1537	51.29	209.5	127.5	5.88	0.04	-0.19
1538	51.32	209.54	127.31	25.77	0.29	-0.81
1539	51.35	209.83	126.5	4.99	0.17	0
1540	51.39	210	126.5	5.76	0	-0.19
1541	51.42	210	126.31	18.39	0.56	-0.25
1542	51.45	210.56	126.06	20.52	-0.64	0.25
1543	51.49	209.92	126.31	2.31	0.08	0
1544	51.52	210	126.31	13.59	0.33	-0.31
1545	51.55	210.33	126	15.8	0.17	-0.5
1546	51.59	210.5	125.5	10.37	0.14	-0.32
1547	51.62	210.64	125.18	5.68	-0.06	-0.18
1548	51.65	210.58	125	0	0	0
1549	51.69	210.58	125	13.45	0.17	-0.42
1550	51.72	210.75	124.58	26.29	0.33	-0.81
1551	51.75	211.08	123.77	29.81	0.71	-0.7
1552	51.79	211.79	123.07	2.14	-0.08	0
1553	51.82	211.71	123.07	4.47	-0.13	-0.07
1554	51.85	211.58	123	8.88	0.19	-0.23
1555	51.89	211.77	122.77	5.89	0.06	-0.19
1556	51.92	211.83	122.58	0	0	0
1557	51.95	211.83	122.58	11.84	-0.29	0.27
1558	51.99	211.54	122.85	5.57	0.1	0.15
1559	52.02	211.64	123	5.97	0.13	0.15
1560	52.05	211.77	123.15	11.75	0.08	-0.38
1561	52.09	211.85	122.77	0	0	0
1562	52.12	211.85	122.77	22.69	0.32	-0.69
1563	52.15	212.17	122.08	34.48	0.54	-1.01
1564	52.19	212.71	121.07	17.16	0.04	-0.57
1565	52.22	212.75	120.5	0	0	0
1566	52.25	212.75	120.5	7.75	0.17	-0.19
1567	52.29	212.92	120.31	8.19	-0.13	-0.24
1568	52.32	212.79	120.07	8.57	-0.29	0.01
1569	52.35	212.5	120.08	39.09	0.58	-1.16
1570	52.39	213.08	118.92	20.36	0.3	-0.61
1571	52.42	213.38	118.31	13.44	0.24	-0.39
1572	52.45	213.62	117.92	12.72	-0.04	-0.42
1573	52.49	213.58	117.5	8.29	-0.2	0.19
1574	52.52	213.38	117.69	8.96	0.12	-0.27
1575	52.55	213.5	117.42	19.51	0.5	-0.42
1576	52.59	214	117	35.63	0.64	-1
1577	52.62	214.64	116	4.84	0.05	0.15
1578	52.65	214.69	116.15	2.31	0.08	0
1579	52.69	214.77	116.15	4.9	-0.06	-0.15
1580	52.72	214.71	116	0	0	0
1581	52.75	214.71	116	8.56	0.29	0
1582	52.79	215	116	45.73	1.25	-0.87
1583	52.82	216.25	115.13	8.38	0.25	-0.13
1584	52.85	216.5	115	8.05	-0.23	0.13
1585	52.89	216.27	115.13	6.29	0.16	-0.13
1586	52.92	216.43	115	2.14	0.07	0
1587	52.96	216.5	115	0	0	0
1588	52.99	216.5	115	2.14	-0.07	0
1589	53.02	216.43	115	2.14	0	-0.07
1590	53.06	216.43	114.93	2.14	0	0.07
1591	53.09	216.43	115	0	0	0
1592	53.12	216.43	115	2.14	0.07	0
1593	53.16	216.5	115	0	0	0
1594	53.19	216.5	115	0	0	0
1595	53.22	216.5	115	33.43	0.81	-0.77
1596	53.26	217.31	114.23	8.02	0.25	0.08
1597	53.29	217.56	114.31	1.87	0	-0.06
1598	53.32	217.56	114.25	0	0	0
1599	53.36	217.56	114.25	1.87	-0.06	0
1600	53.39	217.5	114.25	1.87	0.06	0
1601	53.42	217.56	114.25	13.15	0.44	-0.04
1602	53.46	218	114.21	33.51	1	-0.5
1603	53.49	219	113.71	6.42	0	-0.21
1604	53.52	219	113.5	0	0	0
1605	53.56	219	113.5	2.14	0	0.07
1606	53.59	219	113.57	2.14	0	-0.07
1607	53.62	219	113.5	8.53	0.27	-0.1
1608	53.66	219.27	113.4	2	0	0.07
1609	53.69	219.27	113.47	8.05	-0.27	0.03
1610	53.72	219	113.5	8.53	0.27	-0.1
1611	53.76	219.27	113.4	0	0	0
1612	53.79	219.27	113.4	0	0	0
1613	53.82	219.27	113.4	0	0	0
1614	53.86	219.27	113.4	8.53	-0.27	0.1
1615	53.89	219	113.5	23.75	0.73	-0.3
1616	53.92	219.73	113.2	15.36	0.5	-0.12
1617	53.96	220.23	113.08	2.54	0.04	-0.08
1618	53.99	220.27	113	6.99	0.23	0
1619	54.02	220.5	113	7.27	-0.23	-0.07
1620	54.06	220.27	112.93	7.21	0.23	-0.05
1621	54.09	220.5	112.88	7	-0.23	-0.01
1622	54.12	220.27	112.87	33.07	1	-0.47
1623	54.16	221.27	112.4	20.6	0.67	-0.15
1624	54.19	221.94	112.25	6.14	-0.21	0.02
1625	54.22	221.73	112.27	2	0	-0.07
1626	54.26	221.73	112.2	2	0	0.07
1627	54.29	221.73	112.27	2	0	-0.07
1628	54.32	221.73	112.2	5.99	0	0.2
1629	54.36	221.73	112.4	2.83	0.07	-0.07
1630	54.39	221.8	112.33	0	0	0
1631	54.42	221.8	112.33	4	0	-0.13
1632	54.46	221.8	112.2	0	0	0
1633	54.49	221.8	112.2	6.01	0.2	-0.01
1634	54.52	222	112.19	29.62	0.94	-0.31
1635	54.56	222.94	111.88	6.94	-0.23	0
1636	54.59	222.71	111.88	6.17	-0.21	0
1637	54.62	222.5	111.88	0	0	0
1638	54.66	222.5	111.88	7	0.23	-0.01
1639	54.69	222.73	111.87	6.49	-0.17	0.13
1640	54.72	222.56	112	28.1	0.94	0
1641	54.76	223.5	112	30.49	1	0.19
1642	54.79	224.5	112.19	8.25	0.23	0.14
1643	54.82	224.73	112.33	9.42	0.27	0.17
1644	54.86	225	112.5	1.87	0	0.06
1645	54.89	225	112.56	2.65	-0.06	0.07
1646	54.92	224.94	112.63	6.93	-0.21	0.1
1647	54.96	224.73	112.73	2	0.07	0
1648	54.99	224.8	112.73	45.21	1.49	0.21
1649	55.02	226.29	112.94	19.18	0.51	0.39
1650	55.06	226.8	113.33	12.55	-0.39	-0.15
1651	55.09	226.41	113.18	13.43	0.39	0.22
1652	55.12	226.8	113.4	2.84	-0.09	0.01
1653	55.16	226.71	113.41	24.22	0.79	0.15
1654	55.19	227.5	113.56	43.73	1.44	0.25
1655	55.22	228.94	113.81	7.88	0.26	-0.01
1656	55.26	229.2	113.8	5.99	0	0.2
1657	55.29	229.2	114	5.99	-0.2	0
1658	55.32	229	114	0	0	0
1659	55.36	229	114	8.93	0.27	0.13
1660	55.39	229.27	114.13	7	0.23	0
1661	55.42	229.5	114.13	30.89	1	0.25
1662	55.46	230.5	114.38	14.26	0.44	0.18
1663	55.49	230.94	114.56	1.87	0.06	0
1664	55.52	231	114.56	8.07	0.27	0.04
1665	55.56	231.27	114.6	2	0	-0.07
1666	55.59	231.27	114.53	2	0	0.07
1667	55.62	231.27	114.6	36.98	1.23	-0.04
1668	55.66	232.5	114.56	29.97	1	0
1669	55.69	233.5	114.56	0	0	0
1670	55.72	233.5	114.56	0	0	0
1671	55.76	233.5	114.56	0	0	0
1672	55.79	233.5	114.56	0	0	0
1673	55.82	233.5	114.56	1.87	0	0.07
1674	55.86	233.5	114.63	1.87	0	-0.07
1675	55.89	233.5	114.56	0	0	0
1676	55.92	233.5	114.56	1.87	0	-0.06
1677	55.96	233.5	114.5	1.87	0	0.06
1678	55.99	233.5	114.56	1.87	0	-0.06
1679	56.02	233.5	114.5	0	0	0
1680	56.06	233.5	114.5	0	0	0
1681	56.09	233.5	114.5	30.03	1	-0.06
1682	56.12	234.5	114.44	1.87	0	0.06
1683	56.16	234.5	114.5	1.87	0	-0.06
1684	56.19	234.5	114.44	0	0	0
1685	56.23	234.5	114.44	7.08	-0.23	-0.04
1686	56.26	234.27	114.4	7.61	0.23	0.1
1687	56.29	234.5	114.5	0	0	0
1688	56.33	234.5	114.5	0	0	0
1689	56.36	234.5	114.5	0	0	0
1690	56.39	234.5	114.5	0	0	0
1691	56.43	234.5	114.5	7.06	-0.23	-0.03
1692	56.46	234.27	114.47	2	0	-0.07
1693	56.49	234.27	114.4	2	0	0.07
1694	56.53	234.27	114.47	2	0	-0.07
1695	56.56	234.27	114.4	0	0	0
1696	56.59	234.27	114.4	2	0	0.07
1697	56.63	234.27	114.47	0	0	0
1698	56.66	234.27	114.47	0	0	0
1699	56.69	234.27	114.47	0	0	0
1700	56.73	234.27	114.47	7.06	0.23	0.03
1701	56.76	234.5	114.5	0	0	0
1702	56.79	234.5	114.5	7.06	0.23	-0.03
1703	56.83	234.73	114.47	0	0	0
1704	56.86	234.73	114.47	0	0	0
1705	56.89	234.73	114.47	0	0	0
1706	56.93	234.73	114.47	6.76	0.21	0.09
1707	56.96	234.94	114.56	6.76	-0.21	-0.09
1708	56.99	234.73	114.47	0	0	0
1709	57.03	234.73	114.47	0	0	0
1710	57.06	234.73	114.47	16.48	0.54	0.13
1711	57.09	235.27	114.6	22.24	0.73	0.11
1712	57.13	236	114.71	8.89	0.2	0.22
1713	57.16	236.2	114.93	8	0.23	0.14
1714	57.19	236.43	115.07	31.82	1	0.36
1715	57.23	237.43	115.43	30.23	0.88	0.49
1716	57.26	238.31	115.92	7.28	0.19	0.15
1717	57.29	238.5	116.07	0	0	0
1718	57.33	238.5	116.07	4.28	0	0.14
1719	57.36	238.5	116.21	19.74	0.43	0.5
1720	57.39	238.93	116.71	32.59	0.99	0.44
1721	57.43	239.92	117.15	10.54	0.22	0.28
1722	57.46	240.14	117.43	4.28	0	0.14
1723	57.49	240.14	117.57	4.79	-0.07	0.14
1724	57.53	240.07	117.71	2.14	-0.07	0
1725	57.56	240	117.71	6.86	-0.07	0.22
1726	57.59	239.93	117.93	2	-0.06	0
1727	57.63	239.87	117.93	11.17	-0.37	0.07
1728	57.66	239.5	118	0	0	0
1729	57.69	239.5	118	10.92	-0.07	0.36
1730	57.73	239.43	118.36	24.91	0.77	0.31
1731	57.76	240.2	118.67	17.87	0.53	0.26
1732	57.79	240.73	118.93	5.5	-0.17	0.07
1733	57.83	240.56	119	1.87	0	0.06
1734	57.86	240.56	119.06	9.12	-0.29	0.07
1735	57.89	240.27	119.13	6.32	-0.07	0.2
1736	57.93	240.2	119.33	6.48	-0.14	0.17
1737	57.96	240.06	119.5	1.87	-0.06	0
1738	57.99	240	119.5	32.06	1.06	0.13
1739	58.03	241.06	119.63	13.64	0.44	0.12
1740	58.06	241.5	119.75	7.82	-0.23	0.12
1741	58.09	241.27	119.87	2	0	0.06
1742	58.13	241.27	119.93	5.75	-0.14	0.13
1743	58.16	241.13	120.06	4.19	-0.13	-0.06
1744	58.19	241	120	0	0	0
1745	58.23	241	120	5.99	-0.2	0
1746	58.26	240.8	120	16.11	-0.53	-0.07
1747	58.29	240.27	119.93	5.75	-0.14	0.13
1748	58.33	240.13	120.06	1.87	-0.07	0
1749	58.36	240.06	120.06	9.87	-0.33	0.01
1750	58.39	239.73	120.07	0	0	0
1751	58.43	239.73	120.07	18.95	0.6	0.2
1752	58.46	240.33	120.27	20.43	0.67	-0.14
1753	58.49	241	120.13	6.24	-0.2	-0.06
1754	58.53	240.8	120.07	6.85	-0.23	0
1755	58.56	240.57	120.07	2.14	0	-0.07
1756	58.59	240.57	120	2.14	0	-0.07
1757	58.63	240.57	119.93	6.85	0.23	0
1758	58.66	240.8	119.93	30.56	1	-0.2
1759	58.69	241.8	119.73	6.2	0.2	0.06
1760	58.73	242	119.79	6.98	-0.2	-0.12
1761	58.76	241.8	119.67	0	0	0
1762	58.79	241.8	119.67	0	0	0
1763	58.83	241.8	119.67	14.13	-0.47	-0.07
1764	58.86	241.33	119.6	0	0	0
1765	58.89	241.33	119.6	2.83	-0.06	0.07
1766	58.93	241.27	119.67	6.61	-0.21	0.08
1767	58.96	241.06	119.75	8.25	-0.26	-0.08
1768	58.99	240.8	119.67	9.52	-0.3	-0.11
1769	59.03	240.5	119.56	0	0	0
1770	59.06	240.5	119.56	0	0	0
1771	59.09	240.5	119.56	47.42	1.56	0.25
1772	59.13	242.06	119.81	0	0	0
1773	59.16	242.06	119.81	2.65	0.07	0.07
1774	59.19	242.13	119.88	0	0	0
1775	59.23	242.13	119.88	4.19	-0.07	-0.13
1776	59.26	242.06	119.75	6.61	0.21	-0.08
1777	59.29	242.27	119.67	44.36	1.46	0.2
1778	59.33	243.73	119.87	15.98	0.54	0
1779	59.36	244.27	119.87	2	0	-0.07
1780	59.4	244.27	119.8	0	0	0
1781	59.43	244.27	119.8	0	0	0
1782	59.46	244.27	119.8	2	0	-0.07
1783	59.5	244.27	119.73	13.19	0.44	-0.02
1784	59.53	244.71	119.71	39.11	1.29	0.17
1785	59.56	246	119.88	9.05	0.27	-0.15
1786	59.6	246.27	119.73	4	0	0.14
1787	59.63	246.27	119.87	2	0	-0.07
1788	59.66	246.27	119.8	7.35	0.23	0.08
1789	59.7	246.5	119.88	7.35	-0.23	-0.08
1790	59.73	246.27	119.8	37.19	1.23	0.14
1791	59.76	247.5	119.94	29.97	1	0
1792	59.8	248.5	119.94	1.87	0	0.06
1793	59.83	248.5	120	0	0	0
1794	59.86	248.5	120	0	0	0
1795	59.9	248.5	120	8.05	0.23	0.13
1796	59.93	248.73	120.13	8.05	-0.23	-0.13
1797	59.96	248.5	120	10.81	0.3	0.2
1798	60	248.8	120.2	50.95	1.7	-0.01
1799	60.03	250.5	120.19	1.87	0	0.06
1800	60.06	250.5	120.25	1.87	0	0.06
1801	60.1	250.5	120.31	0	0	0
1802	60.13	250.5	120.31	8.38	0.23	0.16
1803	60.16	250.73	120.47	7.51	-0.23	-0.09
1804	60.2	250.5	120.38	7.03	0.23	0.02
1805	60.23	250.73	120.4	7.47	-0.23	-0.09
1806	60.26	250.5	120.31	6.29	-0.21	0.04
1807	60.3	250.29	120.35	16.82	-0.56	-0.02
1808	60.33	249.73	120.33	0	0	0
1809	60.36	249.73	120.33	2	0.07	0
1810	60.4	249.8	120.33	14.13	0.47	0.07
1811	60.43	250.27	120.4	10.09	0.23	0.24
1812	60.46	250.5	120.64	16.3	0.5	-0.21
1813	60.5	251	120.43	23.69	0.73	-0.3
1814	60.53	251.73	120.13	24.06	0.54	-0.6
1815	60.56	252.27	119.53	7.06	0.23	-0.03
1816	60.6	252.5	119.5	4.28	0	-0.14
1817	60.63	252.5	119.36	12.51	0.3	-0.29
1818	60.66	252.8	119.07	11.13	-0.37	0
1819	60.7	252.43	119.07	3.03	0.07	-0.07
1820	60.73	252.5	119	3.03	-0.07	-0.07
1821	60.76	252.43	118.93	0	0	0
1822	60.8	252.43	118.93	28.02	0.77	-0.53
1823	60.83	253.2	118.4	26.81	0.8	-0.4
1824	60.86	254	118	2.14	0	-0.07
1825	60.9	254	117.93	11.2	0.27	-0.26
1826	60.93	254.27	117.67	8.58	-0.27	-0.11
1827	60.96	254	117.56	1.87	0.06	0
1828	61	254.06	117.56	1.87	0	-0.06
1829	61.03	254.06	117.5	14.26	0.44	-0.19
1830	61.06	254.5	117.31	30.89	1	-0.25
1831	61.1	255.5	117.06	1.87	0	0.07
1832	61.13	255.5	117.13	6.17	0.21	-0.01
1833	61.16	255.71	117.12	3.53	0	0.12
1834	61.2	255.71	117.24	3.16	0.02	-0.11
1835	61.23	255.73	117.13	7	-0.23	0
1836	61.26	255.5	117.13	7	0.23	0
1837	61.3	255.73	117.13	2	0.07	0
1838	61.33	255.8	117.13	2.83	-0.07	-0.06
1839	61.36	255.73	117.07	6.99	-0.23	-0.01
1840	61.4	255.5	117.06	7.31	-0.23	0.07
1841	61.43	255.27	117.13	0	0	0
1842	61.46	255.27	117.13	0	0	0
1843	61.5	255.27	117.13	0	0	0
1844	61.53	255.27	117.13	14.55	0.46	-0.13
1845	61.56	255.73	117	7.24	-0.23	0.06
1846	61.6	255.5	117.06	7.31	-0.23	0.07
1847	61.63	255.27	117.13	2	0	-0.06
1848	61.66	255.27	117.07	2	0	-0.07
1849	61.7	255.27	117	7.31	0.23	0.07
1850	61.73	255.5	117.07	2.14	0	-0.07
1851	61.76	255.5	117	0	0	0
1852	61.8	255.5	117	2.14	0	-0.07
1853	61.83	255.5	116.93	7.23	0.23	-0.06
1854	61.86	255.73	116.87	8.05	-0.23	0.13
1855	61.9	255.5	117	2.14	0	-0.07
1856	61.93	255.5	116.93	2.14	0	0.07
1857	61.96	255.5	117	4.28	0	-0.14
1858	62	255.5	116.86	4.28	0	-0.15
1859	62.03	255.5	116.71	2.14	0	0.08
1860	62.06	255.5	116.79	2.14	0	0.07
1861	62.1	255.5	116.86	9.03	0.23	-0.19
1862	62.13	255.73	116.67	4	0	0.13
1863	62.16	255.73	116.8	2	0	-0.07
1864	62.2	255.73	116.73	2	0	0.07
1865	62.23	255.73	116.8	7.76	-0.23	-0.11
1866	62.26	255.5	116.69	7.76	0.23	0.11
1867	62.3	255.73	116.8	7.76	-0.23	-0.11
1868	62.33	255.5	116.69	15.45	0.5	0.12
1869	62.36	256	116.81	15.1	0.5	-0.06
1870	62.4	256.5	116.75	7.43	0.23	-0.08
1871	62.43	256.73	116.67	0	0	0
1872	62.46	256.73	116.67	0	0	0
1873	62.5	256.73	116.67	7.85	-0.23	0.12
1874	62.53	256.5	116.79	7.17	-0.23	-0.06
1875	62.57	256.27	116.73	6.56	-0.21	0.08
1876	62.6	256.06	116.81	0	0	0
1877	62.63	256.06	116.81	0	0	0
1878	62.67	256.06	116.81	1.87	0	-0.06
1879	62.7	256.06	116.75	1.87	0	0.06
1880	62.73	256.06	116.81	1.87	0	0.07
1881	62.77	256.06	116.88	0	0	0
1882	62.8	256.06	116.88	3.75	0	-0.13
1883	62.83	256.06	116.75	7.07	0.23	-0.04
1884	62.87	256.29	116.71	3.53	0	0.11
1885	62.9	256.29	116.82	7.11	-0.23	0.06
1886	62.93	256.06	116.88	1.87	0	0.06
1887	62.97	256.06	116.94	0	0	0
1888	63	256.06	116.94	21.01	0.67	-0.21
1889	63.03	256.73	116.73	2.83	0.07	0.07
1890	63.07	256.8	116.8	6.88	0.2	-0.11
1891	63.1	257	116.69	6.15	-0.2	0.04
1892	63.13	256.8	116.73	4.34	0.14	-0.04
1893	63.17	256.94	116.69	0	0	0
1894	63.2	256.94	116.69	6.66	-0.21	-0.09
1895	63.23	256.73	116.6	2	0	0.07
1896	63.27	256.73	116.67	2	0	-0.07
1897	63.3	256.73	116.6	0	0	0
1898	63.33	256.73	116.6	5.24	-0.17	-0.04
1899	63.37	256.56	116.56	5.24	0.17	0.04
1900	63.4	256.73	116.6	7.03	-0.23	0.03
1901	63.43	256.5	116.63	0	0	0
1902	63.47	256.5	116.63	0	0	0
1903	63.5	256.5	116.63	0	0	0
1904	63.53	256.5	116.63	0	0	0
1905	63.57	256.5	116.63	0	0	0
1906	63.6	256.5	116.63	0	0	0
1907	63.63	256.5	116.63	0	0	0
1908	63.67	256.5	116.63	23.14	0.77	-0.1
1909	63.7	257.27	116.53	7.05	0.23	0.03
1910	63.73	257.5	116.56	1.87	0	0.07
1911	63.77	257.5	116.63	7.1	-0.23	0.04
1912	63.8	257.27	116.67	4	0	-0.14
1913	63.83	257.27	116.53	0	0	0
1914	63.87	257.27	116.53	0	0	0
1915	63.9	257.27	116.53	0	0	0
1916	63.93	257.27	116.53	2	0	0.07
1917	63.97	257.27	116.6	6.66	-0.21	0.09
1918	64	257.06	116.69	1.87	0	0.06
1919	64.03	257.06	116.75	6.61	0.21	-0.08
1920	64.07	257.27	116.67	2	-0.07	0
1921	64.1	257.2	116.67	6.64	-0.2	-0.1
1922	64.13	257	116.57	16.86	0.56	-0.01
1923	64.17	257.56	116.56	28.1	0.94	0
1924	64.2	258.5	116.56	7.08	-0.23	0.04
1925	64.23	258.27	116.6	0	0	0
1926	64.27	258.27	116.6	8.53	-0.27	-0.1
1927	64.3	258	116.5	0	0	0
1928	64.33	258	116.5	0	0	0
1929	64.37	258	116.5	9.42	0.27	0.17
1930	64.4	258.27	116.67	9.42	-0.27	-0.17
1931	64.43	258	116.5	0	0	0
1932	64.47	258	116.5	6.7	-0.2	-0.1
1933	64.5	257.8	116.4	9.8	-0.24	0.23
1934	64.53	257.56	116.63	8.55	0.24	-0.16
1935	64.57	257.8	116.47	7.93	0.26	0.03
1936	64.6	258.06	116.5	7.9	0.21	0.17
1937	64.63	258.27	116.67	13.99	-0.47	0
1938	64.67	257.8	116.67	8.46	0.26	-0.11
1939	64.7	258.06	116.56	8.46	-0.26	0.11
1940	64.73	257.8	116.67	6.76	0.2	-0.11
1941	64.77	258	116.56	12.04	0.4	0.04
1942	64.8	258.4	116.6	24.71	0.8	0.2
1943	64.83	259.2	116.8	6.18	-0.2	-0.05
1944	64.87	259	116.75	10.39	-0.2	-0.28
1945	64.9	258.8	116.47	0	0	0
1946	64.93	258.8	116.47	0	0	0
1947	64.97	258.8	116.47	6.92	-0.23	0.03
1948	65	258.57	116.5	2.14	-0.07	0
1949	65.03	258.5	116.5	15.1	0.5	0.06
1950	65.07	259	116.56	0	0	0
1951	65.1	259	116.56	6.65	-0.2	-0.09
1952	65.13	258.8	116.47	0	0	0
1953	65.17	258.8	116.47	2	-0.07	0
1954	65.2	258.73	116.47	2	0.07	0
1955	65.23	258.8	116.47	2	0	-0.07
1956	65.27	258.8	116.4	0	0	0
1957	65.3	258.8	116.4	16.48	-0.53	0.13
1958	65.33	258.27	116.53	16.11	0.53	0.07
1959	65.37	258.8	116.6	2	0	-0.07
1960	65.4	258.8	116.53	30.56	1	0.2
1961	65.43	259.8	116.73	8.94	0.26	0.15
1962	65.47	260.06	116.88	0	0	0
1963	65.5	260.06	116.88	4.19	-0.06	0.12
1964	65.53	260	117	5.92	0.06	-0.19
1965	65.57	260.06	116.81	7.88	-0.26	-0.01
1966	65.6	259.8	116.8	2	0	-0.07
1967	65.63	259.8	116.73	8.38	0.2	0.2
1968	65.67	260	116.93	0	0	0
1969	65.7	260	116.93	7.13	-0.2	-0.13
1970	65.73	259.8	116.8	7.13	0.2	0.13
1971	65.77	260	116.93	7.13	-0.2	-0.13
1972	65.8	259.8	116.8	2	0	-0.07
1973	65.84	259.8	116.73	0	0	0
1974	65.87	259.8	116.73	2	0	0.07
1975	65.9	259.8	116.8	8.48	0.2	0.2
1976	65.94	260	117	0	0	0
1977	65.97	260	117	2.14	0	-0.07
1978	66	260	116.93	0	0	0
1979	66.04	260	116.93	7.28	0.2	0.14
1980	66.07	260.2	117.07	27.27	0.8	0.43
1981	66.1	261	117.5	0	0	0
1982	66.14	261	117.5	0	0	0
1983	66.17	261	117.5	0	0	0
1984	66.2	261	117.5	0	0	0
1985	66.24	261	117.5	0	0	0
1986	66.27	261	117.5	8.05	0.27	-0.03
1987	66.3	261.27	117.47	18.42	0.46	0.4
1988	66.34	261.73	117.87	0	0	0
1989	66.37	261.73	117.87	0	0	0
1990	66.4	261.73	117.87	2	0.07	0
1991	66.44	261.8	117.87	2	-0.07	0
1992	66.47	261.73	117.87	2	0	-0.07
1993	66.5	261.73	117.8	2.83	0.07	-0.07
1994	66.54	261.8	117.73	6.58	0.2	-0.09
1995	66.57	262	117.64	0	0	0
1996	66.6	262	117.64	2.14	0	-0.07
1997	66.64	262	117.57	2.14	0	-0.07
1998	66.67	262	117.5	8.53	-0.27	-0.1
1999	66.7	261.73	117.4	10.81	0.27	0.24
2000	66.74	262	117.64	19.24	0.53	0.36
[truncated: 24,971 more rows]
