# Supplementary material for: Statistical Mechanics of Zooplankton
Source: PLoS One. 2015 Aug 13;10(8):e0135258. doi: 10.1371/journal.pone.0135258 (PMC4535848; doi:10.1371/journal.pone.0135258)
Supplement: S1 Data Files — Information on the file contents and the data format is contained. (ZIP) [file pone.0135258.s001.zip › raw data vibrio/exp39.txt]

1	0.03	330	136	0	0	0
2	0.07	330	136	29.97	0	-1
3	0.1	330	135	0	0	0
4	0.13	330	135	0	0	0
5	0.17	330	135	0	0	0
6	0.2	330	135	0	0	0
7	0.23	330	135	0	0	0
8	0.27	330	135	0	0	0
9	0.3	330	135	0	0	0
10	0.33	330	135	42.38	-1	1
11	0.37	329	136	0	0	0
12	0.4	329	136	0	0	0
13	0.43	329	136	9.57	-0.29	0.14
14	0.47	328.71	136.14	7.18	-0.21	0.11
15	0.5	328.5	136.25	0	0	0
16	0.53	328.5	136.25	23.57	-0.79	0.04
17	0.57	327.71	136.29	0	0	0
18	0.6	327.71	136.29	9.08	-0.21	0.21
19	0.63	327.5	136.5	15.45	-0.5	-0.12
20	0.67	327	136.38	8.38	-0.12	0.25
21	0.7	326.88	136.63	11.25	-0.17	-0.34
22	0.73	326.71	136.29	9.08	-0.21	0.21
23	0.77	326.5	136.5	14.98	-0.5	0
24	0.8	326	136.5	0	0	0
25	0.83	326	136.5	51.29	1.67	0.39
26	0.87	327.67	136.89	0	0	0
27	0.9	327.67	136.89	6	-0.17	0.11
28	0.93	327.5	137	0	0	0
29	0.97	327.5	137	11.17	-0.17	0.33
30	1	327.33	137.33	5.65	-0.13	-0.13
31	1.03	327.2	137.2	5.99	0	0.2
32	1.07	327.2	137.4	29.97	0.8	0.6
33	1.1	328	138	0	0	0
34	1.13	328	138	29.97	0	1
35	1.17	328	139	29.97	1	0
36	1.2	329	139	0	0	0
37	1.23	329	139	0	0	0
38	1.27	329	139	0	0	0
39	1.3	329	139	0	0	0
40	1.33	329	139	0	0	0
41	1.37	329	139	0	0	0
42	1.4	329	139	0	0	0
43	1.43	329	139	29.97	0	1
44	1.47	329	140	43.85	-0.5	-1.37
45	1.5	328.5	138.63	0	0	0
46	1.53	328.5	138.63	0	0	0
47	1.57	328.5	138.63	20.82	0.21	0.66
48	1.6	328.71	139.29	44.08	1.29	0.71
49	1.64	330	140	0	0	0
50	1.67	330	140	0	0	0
51	1.7	330	140	0	0	0
52	1.74	330	140	0	0	0
53	1.77	330	140	0	0	0
54	1.8	330	140	0	0	0
55	1.84	330	140	0	0	0
56	1.87	330	140	0	0	0
57	1.9	330	140	0	0	0
58	1.94	330	140	30.2	-1	0.13
59	1.97	329	140.13	0	0	0
60	2	329	140.13	9.82	-0.29	0.16
61	2.04	328.71	140.29	9.08	-0.21	0.21
62	2.07	328.5	140.5	0	0	0
63	2.1	328.5	140.5	9.71	-0.17	-0.28
64	2.14	328.33	140.22	26.33	-0.83	0.28
65	2.17	327.5	140.5	0	0	0
66	2.2	327.5	140.5	0	0	0
67	2.24	327.5	140.5	9.71	0.17	0.28
68	2.27	327.67	140.78	18.7	0.62	0.08
69	2.3	328.29	140.86	7.72	0.21	0.14
70	2.34	328.5	141	0	0	0
71	2.37	328.5	141	11.53	0.36	0.14
72	2.4	328.86	141.14	12.13	-0.36	0.19
73	2.44	328.5	141.33	9.84	-0.3	-0.13
74	2.47	328.2	141.2	5.99	0	0.2
75	2.5	328.2	141.4	6.7	-0.2	0.1
76	2.54	328	141.5	0	0	0
77	2.57	328	141.5	8.83	-0.29	-0.07
78	2.6	327.71	141.43	6.77	-0.21	0.07
79	2.64	327.5	141.5	6.77	-0.21	0.07
80	2.67	327.29	141.57	8.83	-0.29	-0.07
81	2.7	327	141.5	14.98	0	0.5
82	2.74	327	142	21.96	-0.73	-0.09
83	2.77	326.27	141.91	0	0	0
84	2.8	326.27	141.91	2.72	-0.09	0
85	2.84	326.18	141.91	17.65	-0.58	0.09
86	2.87	325.6	142	0	0	0
87	2.9	325.6	142	18.94	0.62	0.11
88	2.94	326.22	142.11	31.59	1	0.33
89	2.97	327.22	142.44	12.01	-0.33	0.23
90	3	326.89	142.67	10.14	0.31	0.13
91	3.04	327.2	142.8	10.14	0.13	0.31
92	3.07	327.33	143.11	0	0	0
93	3.1	327.33	143.11	7.75	-0.23	-0.11
94	3.14	327.1	143	4.24	-0.1	0.1
95	3.17	327	143.1	19.19	0.4	0.5
96	3.2	327.4	143.6	88.5	2.6	1.4
97	3.24	330	145	0	0	0
98	3.27	330	145	0	0	0
99	3.3	330	145	0	0	0
100	3.34	330	145	0	0	0
101	3.37	330	145	0	0	0
102	3.4	330	145	0	0	0
103	3.44	330	145	0	0	0
104	3.47	330	145	0	0	0
105	3.5	330	145	0	0	0
106	3.54	330	145	0	0	0
107	3.57	330	145	0	0	0
108	3.6	330	145	29.97	-1	0
109	3.64	329	145	0	0	0
110	3.67	329	145	0	0	0
111	3.7	329	145	0	0	0
112	3.74	329	145	0	0	0
113	3.77	329	145	0	0	0
114	3.8	329	145	0	0	0
115	3.84	329	145	0	0	0
116	3.87	329	145	0	0	0
117	3.9	329	145	41.96	-1.4	0
118	3.94	327.6	145	7.08	0.22	-0.09
119	3.97	327.82	144.91	48.2	1.18	1.09
120	4	329	146	0	0	0
121	4.04	329	146	0	0	0
122	4.07	329	146	42.38	-1	-1
123	4.1	328	145	0	0	0
124	4.14	328	145	29.97	1	0
125	4.17	329	145	0	0	0
126	4.2	329	145	0	0	0
127	4.24	329	145	35.52	-1.18	-0.09
128	4.27	327.82	144.91	0	0	0
129	4.3	327.82	144.91	0	0	0
130	4.34	327.82	144.91	16.35	-0.55	0
131	4.37	327.27	144.91	14.85	-0.49	-0.02
132	4.4	326.78	144.89	0	0	0
133	4.44	326.78	144.89	15.2	0.49	0.11
134	4.47	327.27	145	9.81	0.33	0
135	4.5	327.6	145	0	0	0
136	4.54	327.6	145	0	0	0
137	4.57	327.6	145	0	0	0
138	4.6	327.6	145	0	0	0
139	4.64	327.6	145	51.56	1.4	1
140	4.67	329	146	0	0	0
141	4.7	329	146	0	0	0
142	4.74	329	146	42.38	-1	-1
143	4.77	328	145	5.99	0	0.2
144	4.8	328	145.2	15.28	-0.5	-0.1
145	4.84	327.5	145.1	9.09	-0.28	0.12
146	4.87	327.22	145.22	7.06	-0.22	0.08
147	4.91	327	145.3	3	0	0.1
148	4.94	327	145.4	62.58	2	0.6
149	4.97	329	146	0	0	0
150	5.01	329	146	34.95	-1	-0.6
151	5.04	328	145.4	3	0	0.1
152	5.07	328	145.5	14.98	0	0.5
153	5.11	328	146	0	0	0
154	5.14	328	146	0	0	0
155	5.17	328	146	0	0	0
156	5.21	328	146	0	0	0
157	5.24	328	146	29.97	1	0
158	5.27	329	146	40.5	-1.27	-0.45
159	5.31	327.73	145.55	6.95	-0.23	-0.05
160	5.34	327.5	145.5	7.94	-0.23	0.14
161	5.37	327.27	145.64	12.85	0.23	0.36
162	5.41	327.5	146	54.03	1.5	1
163	5.44	329	147	0	0	0
164	5.47	329	147	0	0	0
165	5.51	329	147	0	0	0
166	5.54	329	147	0	0	0
167	5.57	329	147	0	0	0
168	5.61	329	147	29.97	1	0
169	5.64	330	147	0	0	0
170	5.67	330	147	0	0	0
171	5.71	330	147	0	0	0
172	5.74	330	147	0	0	0
173	5.77	330	147	40.51	-1.33	-0.22
174	5.81	328.67	146.78	6.78	-0.17	-0.15
175	5.84	328.5	146.63	0	0	0
176	5.87	328.5	146.63	11.03	-0.36	0.08
177	5.91	328.14	146.71	15.04	-0.47	-0.15
178	5.94	327.67	146.56	5.26	-0.17	-0.06
179	5.97	327.5	146.5	9.71	0.17	0.28
180	6.01	327.67	146.78	0	0	0
181	6.04	327.67	146.78	25.85	0.83	0.22
182	6.07	328.5	147	0	0	0
183	6.11	328.5	147	3	0	0.1
184	6.14	328.5	147.1	17.7	0.17	0.57
185	6.17	328.67	147.67	0	0	0
186	6.21	328.67	147.67	3.33	0	0.11
187	6.24	328.67	147.78	17.8	-0.57	-0.18
188	6.27	328.1	147.6	3	0	0.1
189	6.31	328.1	147.7	11.19	-0.32	0.19
190	6.34	327.78	147.89	0	0	0
191	6.37	327.78	147.89	49.5	1.22	1.11
192	6.41	329	149	0	0	0
193	6.44	329	149	0	0	0
194	6.47	329	149	0	0	0
195	6.51	329	149	0	0	0
196	6.54	329	149	0	0	0
197	6.57	329	149	0	0	0
198	6.61	329	149	0	0	0
199	6.64	329	149	0	0	0
200	6.67	329	149	0	0	0
201	6.71	329	149	0	0	0
202	6.74	329	149	29.97	0	1
203	6.77	329	150	0	0	0
204	6.81	329	150	35.4	-0.78	-0.89
205	6.84	328.22	149.11	7.17	-0.22	0.09
206	6.87	328	149.2	3	0	0.1
207	6.91	328	149.3	0	0	0
208	6.94	328	149.3	7.94	-0.22	0.14
209	6.97	327.78	149.44	9.38	-0.28	-0.14
210	7.01	327.5	149.3	25.78	-0.5	0.7
211	7.04	327	150	0	0	0
212	7.07	327	150	0	0	0
213	7.11	327	150	0	0	0
214	7.14	327	150	0	0	0
215	7.17	327	150	0	0	0
216	7.21	327	150	0	0	0
217	7.24	327	150	0	0	0
218	7.27	327	150	0	0	0
219	7.31	327	150	29.97	-1	0
220	7.34	326	150	0	0	0
221	7.37	326	150	29.97	1	0
222	7.41	327	150	29.97	0	1
223	7.44	327	151	0	0	0
224	7.47	327	151	29.97	1	0
225	7.51	328	151	0	0	0
226	7.54	328	151	25.36	-0.78	0.33
227	7.57	327.22	151.33	10.4	-0.22	0.27
228	7.61	327	151.6	5.99	0	0.2
229	7.64	327	151.8	5.99	0	-0.2
230	7.67	327	151.6	10.75	-0.18	0.31
231	7.71	326.82	151.91	13.62	-0.46	0
232	7.74	326.36	151.91	2.72	-0.09	0
233	7.77	326.27	151.91	0	0	0
234	7.81	326.27	151.91	8.62	-0.27	0.09
235	7.84	326	152	8.62	-0.27	0.09
236	7.87	325.73	152.09	11.82	-0.4	0.02
237	7.91	325.33	152.11	3.88	0.07	-0.11
238	7.94	325.4	152	6.28	-0.18	0.11
239	7.97	325.22	152.11	7.17	-0.22	0.09
240	8.01	325	152.2	5.99	0	0.2
241	8.04	325	152.4	16.14	-0.5	-0.2
242	8.08	324.5	152.2	8.74	-0.28	-0.09
243	8.11	324.22	152.11	0	0	0
244	8.14	324.22	152.11	37.4	0.96	0.8
245	8.18	325.18	152.91	14.54	0.49	-0.02
246	8.21	325.67	152.89	13.41	0.43	0.11
247	8.24	326.1	153	3	-0.1	0
248	8.28	326	153	17.47	-0.3	0.5
249	8.31	325.7	153.5	3	-0.1	0
250	8.34	325.6	153.5	6.7	-0.1	0.2
251	8.38	325.5	153.7	9.25	-0.23	0.21
252	8.41	325.27	153.91	0	0	0
253	8.44	325.27	153.91	2.72	-0.09	0
254	8.48	325.18	153.91	6.09	-0.18	0.09
255	8.51	325	154	7.45	-0.22	-0.11
256	8.54	324.78	153.89	20.58	-0.68	0.11
257	8.58	324.1	154	3	-0.1	0
258	8.61	324	154	7.71	-0.18	0.18
259	8.64	323.82	154.18	0	0	0
260	8.68	323.82	154.18	15.89	0.45	0.27
261	8.71	324.27	154.45	40.25	1.23	0.55
262	8.74	325.5	155	0	0	0
263	8.78	325.5	155	0	0	0
264	8.81	325.5	155	14.23	0.17	0.44
265	8.84	325.67	155.44	12.01	-0.34	0.23
266	8.88	325.33	155.67	7.27	-0.23	-0.07
267	8.91	325.1	155.6	4.24	-0.1	0.1
268	8.94	325	155.7	1.5	0	0.05
269	8.98	325	155.75	10.82	-0.33	0.14
270	9.01	324.67	155.89	6	-0.17	0.11
271	9.04	324.5	156	3.75	0	0.13
272	9.08	324.5	156.13	9.13	-0.28	-0.13
273	9.11	324.22	156	21.64	-0.72	0
274	9.14	323.5	156	8.97	0.28	0.11
275	9.18	323.78	156.11	8.33	-0.28	0.02
276	9.21	323.5	156.13	23.99	0.5	0.62
277	9.24	324	156.75	31.75	1	0.35
278	9.28	325	157.1	3	0	0.1
279	9.31	325	157.2	11.18	0.27	0.25
280	9.34	325.27	157.45	9.26	-0.27	0.15
281	9.38	325	157.6	8.99	0	0.3
282	9.41	325	157.9	0	0	0
283	9.44	325	157.9	10	-0.33	-0.01
284	9.48	324.67	157.89	6	-0.17	0.11
285	9.51	324.5	158	3.75	0	0.13
286	9.54	324.5	158.13	15	0.5	-0.03
287	9.58	325	158.1	27.01	0.78	0.46
288	9.61	325.78	158.56	0	0	0
289	9.64	325.78	158.56	8.85	0.22	0.19
290	9.68	326	158.75	0	0	0
291	9.71	326	158.75	7.49	0	0.25
292	9.74	326	159	0	0	0
293	9.78	326	159	7.49	0	0.25
294	9.81	326	159.25	0	0	0
295	9.84	326	159.25	6.71	0.22	-0.03
296	9.88	326.22	159.22	30.7	1	0.22
297	9.91	327.22	159.44	8.49	0.28	0.06
298	9.94	327.5	159.5	0	0	0
299	9.98	327.5	159.5	16.14	0.5	0.2
300	10.01	328	159.7	2.25	0	-0.07
301	10.04	328	159.63	6.78	-0.22	0.04
302	10.08	327.78	159.67	6.66	0	0.22
303	10.11	327.78	159.89	7.45	0.22	0.11
304	10.14	328	160	12.01	0.22	0.33
305	10.18	328.22	160.33	56.9	1.78	0.67
306	10.21	330	161	0	0	0
307	10.24	330	161	0	0	0
308	10.28	330	161	29.97	-1	0
309	10.31	329	161	0	0	0
310	10.34	329	161	0	0	0
311	10.38	329	161	0	0	0
312	10.41	329	161	0	0	0
313	10.44	329	161	0	0	0
314	10.48	329	161	0	0	0
315	10.51	329	161	0	0	0
316	10.54	329	161	26.97	-0.9	0
317	10.58	328.1	161	3	0	0.1
318	10.61	328.1	161.1	4.24	-0.1	-0.1
319	10.64	328	161	0	0	0
320	10.68	328	161	12.18	-0.18	0.36
321	10.71	327.82	161.36	14.56	-0.49	-0.03
322	10.74	327.33	161.33	3.33	0	-0.11
323	10.78	327.33	161.22	10.01	-0.33	-0.02
324	10.81	327	161.2	5.61	-0.09	0.16
325	10.84	326.91	161.36	3.85	-0.09	0.09
326	10.88	326.82	161.45	0	0	0
327	10.91	326.82	161.45	6.74	-0.22	-0.05
328	10.94	326.6	161.4	12.1	-0.24	0.33
329	10.98	326.36	161.73	12.54	0.42	-0.06
330	11.01	326.78	161.67	33.3	0.89	0.66
331	11.04	327.67	162.33	4.71	0.11	0.11
332	11.08	327.78	162.44	15.15	0.47	0.19
333	11.11	328.25	162.63	3.75	-0.12	0
334	11.14	328.13	162.63	10.08	0.2	0.26
335	11.18	328.33	162.89	14.89	-0.44	0.22
336	11.21	327.89	163.11	3.33	0	0.11
337	11.25	327.89	163.22	12.01	-0.39	-0.09
338	11.28	327.5	163.13	0	0	0
339	11.31	327.5	163.13	5.78	-0.17	0.09
340	11.35	327.33	163.22	7.74	-0.2	0.16
341	11.38	327.13	163.38	10.48	-0.35	-0.05
342	11.41	326.78	163.33	3.33	0	0.11
343	11.45	326.78	163.44	25.88	0.51	0.7
344	11.48	327.29	164.14	29.01	0.84	0.49
345	11.51	328.13	164.63	18.73	0.37	0.5
346	11.55	328.5	165.13	13.51	-0.25	0.37
347	11.58	328.25	165.5	5.58	0.08	0.17
348	11.61	328.33	165.67	0	0	0
349	11.65	328.33	165.67	6.37	-0.2	-0.04
350	11.68	328.13	165.63	3.75	-0.13	0
351	11.71	328	165.63	13.51	-0.37	0.25
352	11.75	327.63	165.88	9.21	-0.3	-0.1
353	11.78	327.33	165.78	3.33	0	0.11
354	11.81	327.33	165.89	8.66	0.17	0.24
355	11.85	327.5	166.13	11.85	-0.37	0.12
356	11.88	327.13	166.25	11.21	-0.35	-0.14
357	11.91	326.78	166.11	8.97	-0.28	-0.11
358	11.95	326.5	166	7.49	0	0.25
359	11.98	326.5	166.25	5.58	-0.17	0.08
360	12.01	326.33	166.33	13.73	-0.44	-0.11
361	12.05	325.89	166.22	6.66	-0.22	0
362	12.08	325.67	166.22	5.78	-0.17	-0.09
363	12.11	325.5	166.13	8.82	-0.28	0.09
364	12.15	325.22	166.22	7.6	-0.22	-0.12
365	12.18	325	166.1	15	-0.5	0.03
366	12.21	324.5	166.13	8	-0.17	0.2
367	12.25	324.33	166.33	18.84	0.45	0.45
368	12.28	324.78	166.78	37.88	1.22	0.32
369	12.31	326	167.1	12.56	0.13	0.4
370	12.35	326.13	167.5	0	0	0
371	12.38	326.13	167.5	0	0	0
372	12.41	326.13	167.5	12.01	0.09	0.39
373	12.45	326.22	167.89	7.31	-0.12	0.21
374	12.48	326.1	168.1	0	0	0
375	12.51	326.1	168.1	0	0	0
376	12.55	326.1	168.1	18	-0.6	0.03
377	12.58	325.5	168.13	0	0	0
378	12.61	325.5	168.13	15	-0.5	-0.03
379	12.65	325	168.1	3	0	0.1
380	12.68	325	168.2	9.9	0.22	0.24
381	12.71	325.22	168.44	6.86	-0.22	0.06
382	12.75	325	168.5	48.7	1.5	0.63
383	12.78	326.5	169.13	0	0	0
384	12.81	326.5	169.13	3.75	0	0.12
385	12.85	326.5	169.25	0	0	0
386	12.88	326.5	169.25	7.49	0	0.25
387	12.91	326.5	169.5	9.71	0.17	0.28
388	12.95	326.67	169.78	8.02	-0.27	0.02
389	12.98	326.4	169.8	0	0	0
390	13.01	326.4	169.8	15.33	-0.51	-0.02
391	13.05	325.89	169.78	4.71	-0.11	0.11
392	13.08	325.78	169.89	16.65	-0.56	0
393	13.11	325.22	169.89	3.33	0	0.11
394	13.15	325.22	170	13.32	-0.44	0
395	13.18	324.78	170	3.33	0	-0.11
396	13.21	324.78	169.89	3.33	0	0.11
397	13.25	324.78	170	21.32	0.44	0.56
398	13.28	325.22	170.56	14.42	0.48	-0.06
399	13.31	325.7	170.5	3	-0.1	0
400	13.35	325.6	170.5	14.98	0	0.5
401	13.38	325.6	171	10.4	-0.27	0.22
402	13.41	325.33	171.22	3.33	0	0.11
403	13.45	325.33	171.33	4.47	-0.13	0.07
404	13.48	325.2	171.4	0	0	0
405	13.51	325.2	171.4	11.49	-0.38	-0.04
406	13.55	324.82	171.36	6.63	-0.22	0.04
407	13.58	324.6	171.4	12.36	-0.4	0.1
408	13.61	324.2	171.5	3	-0.1	0
409	13.65	324.1	171.5	3	0	0.1
410	13.68	324.1	171.6	35.37	0.9	0.76
411	13.71	325	172.36	21.95	0.67	0.31
412	13.75	325.67	172.67	7.45	0.11	0.22
413	13.78	325.78	172.89	14.31	-0.05	0.47
414	13.81	325.73	173.36	3.85	0.09	-0.09
415	13.85	325.82	173.27	0	0	0
416	13.88	325.82	173.27	7.57	-0.22	0.13
417	13.91	325.6	173.4	4.24	-0.1	0.1
418	13.95	325.5	173.5	11.99	-0.4	0
419	13.98	325.1	173.5	3	0	0.1
420	14.01	325.1	173.6	18.8	0.48	0.4
421	14.05	325.58	174	42.72	1.2	0.78
422	14.08	326.78	174.78	6.71	0.22	-0.03
423	14.11	327	174.75	8.07	0.1	0.25
424	14.15	327.1	175	0	0	0
425	14.18	327.1	175	3	-0.1	0
426	14.21	327	175	9.42	0.22	0.22
427	14.25	327.22	175.22	7.6	-0.22	-0.12
428	14.28	327	175.1	6.67	-0.22	0.01
429	14.31	326.78	175.11	3.33	0	0.11
430	14.35	326.78	175.22	7.53	-0.18	0.18
431	14.38	326.6	175.4	6.7	-0.1	0.2
432	14.41	326.5	175.6	8.56	-0.28	0.07
433	14.45	326.22	175.67	0	0	0
434	14.48	326.22	175.67	0	0	0
435	14.52	326.22	175.67	6.95	-0.22	-0.07
436	14.55	326	175.6	6.95	-0.22	0.07
437	14.58	325.78	175.67	0	0	0
438	14.62	325.78	175.67	8.69	-0.28	0.08
439	14.65	325.5	175.75	31.75	1	0.35
440	14.68	326.5	176.1	23.98	0.72	0.34
441	14.72	327.22	176.44	16.65	0.45	0.34
442	14.75	327.67	176.78	7.45	0.11	0.22
443	14.78	327.78	177	8.32	-0.28	0
444	14.82	327.5	177	8.97	-0.28	-0.11
445	14.85	327.22	176.89	0	0	0
446	14.88	327.22	176.89	0	0	0
447	14.92	327.22	176.89	7.45	-0.22	0.11
448	14.95	327	177	3	0	0.1
449	14.98	327	177.1	0	0	0
450	15.02	327	177.1	6.67	-0.22	0.01
451	15.05	326.78	177.11	0	0	0
452	15.08	326.78	177.11	17.93	-0.56	0.22
453	15.12	326.22	177.33	18.84	0.45	0.45
454	15.15	326.67	177.78	27.06	0.83	0.35
455	15.18	327.5	178.13	10.41	0.28	0.2
456	15.22	327.78	178.33	3.33	0	0.11
457	15.25	327.78	178.44	11.32	0.22	0.31
458	15.28	328	178.75	7.85	-0.22	0.14
459	15.32	327.78	178.89	0	0	0
460	15.35	327.78	178.89	8.97	-0.28	0.11
461	15.38	327.5	179	0	0	0
462	15.42	327.5	179	11.99	-0.4	0
463	15.45	327.1	179	9.66	0.23	0.22
464	15.48	327.33	179.22	10.64	-0.33	-0.12
465	15.52	327	179.1	15.28	-0.5	-0.1
466	15.55	326.5	179	6	-0.17	0.11
467	15.58	326.33	179.11	0	0	0
468	15.62	326.33	179.11	25.23	0.67	0.52
469	15.65	327	179.63	33.18	1	0.47
470	15.68	328	180.1	3	0	0.1
471	15.72	328	180.2	0	0	0
472	15.75	328	180.2	8.99	0	0.3
473	15.78	328	180.5	10.66	-0.22	-0.28
474	15.82	327.78	180.22	6.66	0	0.22
475	15.85	327.78	180.44	6.66	0	0.23
476	15.88	327.78	180.67	14.59	0.22	0.43
477	15.92	328	181.1	0	0	0
478	15.95	328	181.1	64.35	1	1.9
479	15.98	329	183	0	0	0
480	16.02	329	183	0	0	0
481	16.05	329	183	0	0	0
482	16.08	329	183	0	0	0
483	16.12	329	183	0	0	0
484	16.15	329	183	0	0	0
485	16.18	329	183	0	0	0
486	16.22	329	183	29.97	1	0
487	16.25	330	183	0	0	0
488	16.28	330	183	0	0	0
489	16.32	330	183	21.06	-0.67	0.22
490	16.35	329.33	183.22	13.73	-0.44	-0.11
491	16.38	328.89	183.11	4.71	-0.11	0.11
492	16.42	328.78	183.22	8.82	-0.28	-0.09
493	16.45	328.5	183.13	0	0	0
494	16.48	328.5	183.13	0	0	0
495	16.52	328.5	183.13	10.41	-0.28	0.2
496	16.55	328.22	183.33	7.77	-0.22	-0.13
497	16.58	328	183.2	6.69	-0.22	0.02
498	16.62	327.78	183.22	8.82	-0.28	-0.09
499	16.65	327.5	183.13	9.13	-0.28	-0.13
500	16.68	327.22	183	7.3	-0.22	0.1
501	16.72	327	183.1	15.73	0	0.53
502	16.75	327	183.63	10.99	-0.22	-0.3
503	16.78	326.78	183.33	0	0	0
504	16.82	326.78	183.33	17.93	-0.56	0.23
505	16.85	326.22	183.56	6.98	-0.22	0.07
506	16.88	326	183.63	3.75	0	-0.13
507	16.92	326	183.5	23.37	-0.78	-0.06
508	16.95	325.22	183.44	3.33	0	0.12
509	16.98	325.22	183.56	6.98	-0.22	0.07
510	17.02	325	183.63	6.78	-0.22	0.04
511	17.05	324.78	183.67	0	0	0
512	17.08	324.78	183.67	16.65	-0.56	0
513	17.12	324.22	183.67	6.78	-0.22	-0.04
514	17.15	324	183.63	6.78	-0.22	0.04
515	17.18	323.78	183.67	0	0	0
516	17.22	323.78	183.67	23.84	0.72	0.33
517	17.25	324.5	184	16.14	0.5	0.2
518	17.28	325	184.2	3.4	-0.11	0.02
519	17.32	324.89	184.22	0	0	0
520	17.35	324.89	184.22	7.45	-0.11	0.22
521	17.38	324.78	184.44	8.58	0.22	0.19
522	17.42	325	184.63	12.74	-0.33	0.26
523	17.45	324.67	184.89	0	0	0
524	17.48	324.67	184.89	6	-0.17	0.11
525	17.52	324.5	185	8.97	-0.28	-0.11
526	17.55	324.22	184.89	6.67	-0.22	0.01
527	17.58	324	184.9	7.3	-0.22	0.1
528	17.62	323.78	185	8.32	-0.28	0
529	17.65	323.5	185	8.97	-0.28	-0.11
530	17.69	323.22	184.89	13.73	-0.44	0.11
531	17.72	322.78	185	0	0	0
532	17.75	322.78	185	16.65	-0.56	0
533	17.79	322.22	185	6.66	-0.22	0
534	17.82	322	185	7.45	-0.22	0.11
535	17.85	321.78	185.11	13.73	0.44	0.11
536	17.89	322.22	185.22	49.5	1.56	0.56
537	17.92	323.78	185.78	3.33	0	-0.11
538	17.95	323.78	185.67	8.69	-0.28	0.08
539	17.99	323.5	185.75	0	0	0
540	18.02	323.5	185.75	6.5	-0.17	0.14
541	18.05	323.33	185.89	0	0	0
542	18.09	323.33	185.89	10.34	-0.33	-0.09
543	18.12	323	185.8	0	0	0
544	18.15	323	185.8	7.17	-0.22	0.09
545	18.19	322.78	185.89	3.33	-0.11	0
546	18.22	322.67	185.89	8.66	-0.27	0.11
547	18.25	322.4	186	18.94	-0.62	-0.11
548	18.29	321.78	185.89	7.45	0.22	0.11
549	18.32	322	186	9.42	0.22	0.22
550	18.35	322.22	186.22	39.19	1.28	0.28
551	18.39	323.5	186.5	12.68	-0.17	-0.39
552	18.42	323.33	186.11	12.68	0.17	0.39
553	18.45	323.5	186.5	0	0	0
554	18.49	323.5	186.5	7.49	0	0.25
555	18.52	323.5	186.75	10.16	-0.28	-0.19
556	18.55	323.22	186.56	3.33	0	0.11
557	18.59	323.22	186.67	6.95	-0.22	-0.07
558	18.62	323	186.6	24.86	0.78	0.29
559	18.65	323.78	186.89	36.73	1.22	-0.09
560	18.69	325	186.8	0	0	0
561	18.72	325	186.8	5.48	0.18	0.02
562	18.75	325.18	186.82	2.72	0	0.09
563	18.79	325.18	186.91	0	0	0
564	18.82	325.18	186.91	6.09	-0.18	0.09
565	18.85	325	187	7.45	-0.22	-0.11
566	18.89	324.78	186.89	0	0	0
567	18.92	324.78	186.89	9.72	0.22	0.24
568	18.95	325	187.13	40.06	1.22	0.54
569	18.99	326.22	187.67	23.39	0.78	-0.07
570	19.02	327	187.6	0	0	0
571	19.05	327	187.6	6.79	0.22	-0.04
572	19.09	327.22	187.56	7.94	-0.22	0.14
573	19.12	327	187.7	48.79	1.6	0.3
574	19.15	328.6	188	41.96	1.4	0
575	19.19	330	188	0	0	0
576	19.22	330	188	0	0	0
577	19.25	330	188	0	0	0
578	19.29	330	188	0	0	0
579	19.32	330	188	0	0	0
580	19.35	330	188	0	0	0
581	19.39	330	188	0	0	0
582	19.42	330	188	0	0	0
583	19.45	330	188	0	0	0
584	19.49	330	188	29.97	0	1
585	19.52	330	189	0	0	0
586	19.55	330	189	0	0	0
587	19.59	330	189	0	0	0
588	19.62	330	189	29.97	0	1
589	19.65	330	190	0	0	0
590	19.69	330	190	0	0	0
591	19.72	330	190	0	0	0
592	19.75	330	190	0	0	0
593	19.79	330	190	0	0	0
594	19.82	330	190	0	0	0
595	19.85	330	190	0	0	0
596	19.89	330	190	0	0	0
597	19.92	330	190	0	0	0
598	19.95	330	190	0	0	0
599	19.99	330	190	0	0	0
600	20.02	330	190	0	0	0
601	20.05	330	190	0	0	0
602	20.09	330	190	0	0	0
603	20.12	330	190	29.97	0	1
604	20.15	330	191	0	0	0
605	20.19	330	191	0	0	0
606	20.22	330	191	0	0	0
607	20.25	330	191	0	0	0
608	20.29	330	191	0	0	0
609	20.32	330	191	29.97	0	-1
610	20.35	330	190	0	0	0
611	20.39	330	190	0	0	0
612	20.42	330	190	0	0	0
613	20.45	330	190	29.97	-1	0
614	20.49	329	190	0	0	0
615	20.52	329	190	0	0	0
616	20.55	329	190	0	0	0
617	20.59	329	190	11.99	-0.4	0
618	20.62	328.6	190	0	0	0
619	20.65	328.6	190	3	-0.1	0
620	20.69	328.5	190	54.03	1.5	1
621	20.72	330	191	0	0	0
622	20.75	330	191	0	0	0
623	20.79	330	191	0	0	0
624	20.82	330	191	0	0	0
625	20.86	330	191	29.97	-1	0
626	20.89	329	191	0	0	0
627	20.92	329	191	0	0	0
628	20.96	329	191	0	0	0
629	20.99	329	191	0	0	0
630	21.02	329	191	0	0	0
631	21.06	329	191	0	0	0
632	21.09	329	191	0	0	0
633	21.12	329	191	0	0	0
634	21.16	329	191	29.97	0	1
635	21.19	329	192	0	0	0
636	21.22	329	192	0	0	0
637	21.26	329	192	0	0	0
638	21.29	329	192	0	0	0
639	21.32	329	192	0	0	0
640	21.36	329	192	0	0	0
641	21.39	329	192	0	0	0
642	21.42	329	192	11.24	0	-0.37
643	21.46	329	191.63	6.78	-0.22	0.04
644	21.49	328.78	191.67	0	0	0
645	21.52	328.78	191.67	3.33	0	0.11
646	21.56	328.78	191.78	0	0	0
647	21.59	328.78	191.78	7.6	0.22	0.12
648	21.62	329	191.9	3	0	-0.1
649	21.66	329	191.8	0	0	0
650	21.69	329	191.8	7.77	-0.22	-0.13
651	21.72	328.78	191.67	7.77	0.22	0.13
652	21.76	329	191.8	0	0	0
653	21.79	329	191.8	11.7	0.18	-0.35
654	21.82	329.18	191.45	29.47	0.82	0.55
655	21.86	330	192	0	0	0
656	21.89	330	192	0	0	0
657	21.92	330	192	0	0	0
658	21.96	330	192	35.83	-1.18	-0.18
659	21.99	328.82	191.82	7.71	0.18	0.18
660	22.02	329	192	7.71	-0.18	0.18
661	22.06	328.82	192.18	2.72	-0.09	0
662	22.09	328.73	192.18	6.83	-0.23	0.02
663	22.12	328.5	192.2	8.39	-0.23	0.16
664	22.16	328.27	192.36	8.17	0	0.28
665	22.19	328.27	192.64	9.14	-0.27	-0.14
666	22.22	328	192.5	8.29	0.27	0.05
667	22.26	328.27	192.55	0	0	0
668	22.29	328.27	192.55	2.72	0	0.09
669	22.32	328.27	192.64	24.37	0.73	0.36
670	22.36	329	193	0	0	0
671	22.39	329	193	0	0	0
672	22.42	329	193	0	0	0
673	22.46	329	193	0	0	0
674	22.49	329	193	9.82	-0.18	-0.27
675	22.52	328.82	192.73	3.85	-0.09	0.09
676	22.56	328.73	192.82	0	0	0
677	22.59	328.73	192.82	7.42	-0.23	0.1
678	22.62	328.5	192.92	0	0	0
679	22.66	328.5	192.92	7.25	-0.23	0.08
680	22.69	328.27	193	7.25	0.23	-0.08
681	22.72	328.5	192.92	0	0	0
682	22.76	328.5	192.92	7.25	-0.23	0.08
683	22.79	328.27	193	0	0	0
684	22.82	328.27	193	0	0	0
685	22.86	328.27	193	0	0	0
686	22.89	328.27	193	0	0	0
687	22.92	328.27	193	2.72	0	0.09
688	22.96	328.27	193.09	2.72	0	-0.09
689	22.99	328.27	193	8.17	-0.27	0
690	23.02	328	193	8.62	0.27	0.09
691	23.06	328.27	193.09	8.62	-0.27	-0.09
692	23.09	328	193	0	0	0
693	23.12	328	193	0	0	0
694	23.16	328	193	0	0	0
695	23.19	328	193	3	0	-0.1
696	23.22	328	192.9	3	0	0.1
697	23.26	328	193	8.62	0.27	-0.09
698	23.29	328.27	192.91	0	0	0
699	23.32	328.27	192.91	0	0	0
700	23.36	328.27	192.91	8.62	-0.27	0.09
701	23.39	328	193	0	0	0
702	23.42	328	193	0	0	0
703	23.46	328	193	8.62	0.27	-0.09
704	23.49	328.27	192.91	0	0	0
705	23.52	328.27	192.91	16.57	0.55	-0.09
706	23.56	328.82	192.82	3.85	-0.09	-0.09
707	23.59	328.73	192.73	2.72	0	0.09
708	23.62	328.73	192.82	0	0	0
709	23.66	328.73	192.82	14.67	-0.46	0.18
710	23.69	328.27	193	8.17	-0.27	0
711	23.72	328	193	0	0	0
712	23.76	328	193	0	0	0
713	23.79	328	193	0	0	0
714	23.82	328	193	0	0	0
715	23.86	328	193	0	0	0
716	23.89	328	193	0	0	0
717	23.92	328	193	0	0	0
718	23.96	328	193	0	0	0
719	23.99	328	193	0	0	0
720	24.02	328	193	0	0	0
721	24.06	328	193	0	0	0
722	24.09	328	193	0	0	0
723	24.13	328	193	0	0	0
724	24.16	328	193	0	0	0
725	24.19	328	193	0	0	0
726	24.23	328	193	0	0	0
727	24.26	328	193	0	0	0
728	24.29	328	193	0	0	0
729	24.33	328	193	0	0	0
730	24.36	328	193	0	0	0
731	24.39	328	193	0	0	0
732	24.43	328	193	0	0	0
733	24.46	328	193	0	0	0
734	24.49	328	193	0	0	0
735	24.53	328	193	0	0	0
736	24.56	328	193	0	0	0
737	24.59	328	193	0	0	0
738	24.63	328	193	30.56	1	-0.2
739	24.66	329	192.8	38.38	1	-0.8
740	24.69	330	192	0	0	0
741	24.73	330	192	29.97	0	1
742	24.76	330	193	0	0	0
743	24.79	330	193	0	0	0
744	24.83	330	193	0	0	0
745	24.86	330	193	0	0	0
746	24.89	330	193	0	0	0
747	24.93	330	193	0	0	0
748	24.96	330	193	0	0	0
749	24.99	330	193	0	0	0
750	25.03	330	193	0	0	0
751	25.06	330	193	0	0	0
752	25.09	330	193	0	0	0
753	25.13	330	193	36.78	-1.22	-0.11
754	25.16	328.78	192.89	6.67	0.22	0.01
755	25.19	329	192.9	3	0	0.1
756	25.23	329	193	0	0	0
757	25.26	329	193	0	0	0
758	25.29	329	193	0	0	0
759	25.33	329	193	0	0	0
760	25.36	329	193	0	0	0
761	25.39	329	193	29.97	1	0
762	25.43	330	193	0	0	0
763	25.46	330	193	0	0	0
764	25.49	330	193	0	0	0
765	25.53	330	193	0	0	0
766	25.56	330	193	0	0	0
767	25.59	330	193	29.97	-1	0
768	25.63	329	193	0	0	0
769	25.66	329	193	0	0	0
770	25.69	329	193	0	0	0
771	25.73	329	193	0	0	0
772	25.76	329	193	0	0	0
773	25.79	329	193	0	0	0
774	25.83	329	193	29.97	1	0
775	25.86	330	193	0	0	0
776	25.89	330	193	21.83	-0.14	-0.71
777	25.93	329.86	192.29	53.69	0.14	-1.79
778	25.96	330	190.5	44.95	0	-1.5
779	25.99	330	189	9.42	-0.22	-0.22
780	26.03	329.78	188.78	9.5	-0.15	-0.28
781	26.06	329.63	188.5	9.93	-0.19	-0.28
782	26.09	329.44	188.22	0	0	0
783	26.13	329.44	188.22	9.99	-0.33	0
784	26.16	329.11	188.22	3.33	-0.11	0
785	26.19	329	188.22	13.06	-0.37	-0.22
786	26.23	328.63	188	0	0	0
787	26.26	328.63	188	3.75	-0.13	0
788	26.29	328.5	188	6.86	-0.06	-0.22
789	26.33	328.44	187.78	11.66	-0.31	0.22
790	26.36	328.13	188	7.49	-0.25	0
791	26.39	327.88	188	7.49	-0.25	0
792	26.43	327.63	188	23.4	-0.07	-0.78
793	26.46	327.56	187.22	23.5	-0.31	-0.72
794	26.49	327.25	186.5	7.49	-0.25	0
795	26.53	327	186.5	23.93	-0.14	-0.79
796	26.56	326.86	185.71	0	0	0
797	26.59	326.86	185.71	19.3	-0.61	-0.21
798	26.63	326.25	185.5	7.49	-0.25	0
799	26.66	326	185.5	8.32	-0.22	-0.17
800	26.69	325.78	185.33	9.99	-0.34	0
801	26.73	325.44	185.33	0	0	0
802	26.76	325.44	185.33	3.33	-0.11	0
803	26.79	325.33	185.33	18.56	-0.58	-0.2
804	26.83	324.75	185.13	7.49	-0.25	0
805	26.86	324.5	185.13	8	-0.17	0.2
806	26.89	324.33	185.33	9.42	-0.22	-0.22
807	26.93	324.11	185.11	14.57	-0.48	0.02
808	26.96	323.63	185.13	3.75	-0.13	0
809	26.99	323.5	185.13	3.75	0	-0.13
810	27.03	323.5	185	15.35	-0.5	-0.11
811	27.06	323	184.89	6.66	-0.22	0
812	27.09	322.78	184.89	7.45	-0.11	-0.22
813	27.13	322.67	184.67	8	-0.17	0.21
814	27.16	322.5	184.88	12.01	-0.4	0.02
815	27.19	322.1	184.9	10.33	-0.32	-0.12
816	27.23	321.78	184.78	7.45	-0.11	-0.22
817	27.26	321.67	184.56	16.65	-0.45	0.33
818	27.3	321.22	184.89	14.89	-0.44	-0.22
819	27.33	320.78	184.67	3.33	0	-0.11
820	27.36	320.78	184.56	21.59	-0.68	0.24
821	27.4	320.1	184.8	10.45	-0.32	-0.13
822	27.43	319.78	184.67	3.33	0	-0.11
823	27.46	319.78	184.56	13.32	-0.45	0
824	27.5	319.33	184.56	10.89	-0.33	0.14
825	27.53	319	184.7	3	0	-0.1
826	27.56	319	184.6	11.99	-0.4	0
827	27.6	318.6	184.6	13.86	-0.38	-0.27
828	27.63	318.22	184.33	5.42	0.18	-0.03
829	27.66	318.4	184.3	25.78	0.7	-0.5
830	27.7	319.1	183.8	16.14	0.5	-0.2
831	27.73	319.6	183.6	0	0	0
832	27.76	319.6	183.6	6.7	-0.1	-0.2
833	27.8	319.5	183.4	3	-0.1	0
834	27.83	319.4	183.4	10.02	-0.13	-0.31
835	27.86	319.27	183.09	8.62	-0.27	-0.09
836	27.9	319	183	0	0	0
837	27.93	319	183	19.26	-0.64	0.09
838	27.96	318.36	183.09	5.45	-0.18	0
839	28	318.18	183.09	0	0	0
840	28.03	318.18	183.09	17.65	-0.58	-0.09
841	28.06	317.6	183	10.18	-0.33	0.09
842	28.1	317.27	183.09	2.72	0	-0.09
843	28.13	317.27	183	13.89	-0.45	-0.09
844	28.16	316.82	182.91	2.72	-0.09	0
845	28.2	316.73	182.91	6.82	-0.23	-0.01
846	28.23	316.5	182.9	15.28	-0.5	0.1
847	28.26	316	183	8.62	-0.27	-0.09
848	28.3	315.73	182.91	8.17	0	-0.27
849	28.33	315.73	182.64	25.26	0.77	-0.34
850	28.36	316.5	182.3	21.67	0.72	0.03
851	28.4	317.22	182.33	0	0	0
852	28.43	317.22	182.33	6.66	0.18	-0.13
853	28.46	317.4	182.2	5.02	-0.13	-0.11
854	28.5	317.27	182.09	5.02	0.13	0.11
855	28.53	317.4	182.2	49.43	1.6	-0.4
856	28.56	319	181.8	12.57	0.22	-0.36
857	28.6	319.22	181.44	9.06	0.18	-0.24
858	28.63	319.4	181.2	0	0	0
859	28.66	319.4	181.2	0	0	0
860	28.7	319.4	181.2	3	0.1	0
861	28.73	319.5	181.2	3	-0.1	0
862	28.76	319.4	181.2	18.95	0.6	-0.2
863	28.8	320	181	52.41	1.73	-0.27
864	28.83	321.73	180.73	2.72	0	-0.09
865	28.86	321.73	180.64	2.72	0.09	0
866	28.9	321.82	180.64	8.94	0.18	-0.24
867	28.93	322	180.4	5.99	0	-0.2
868	28.96	322	180.2	7.17	-0.22	-0.09
869	29	321.78	180.11	0	0	0
870	29.03	321.78	180.11	17.87	-0.6	-0.02
871	29.06	321.18	180.09	6.35	-0.18	0.11
872	29.1	321	180.2	38.28	1.27	-0.11
873	29.13	322.27	180.09	17.23	0.55	-0.18
874	29.16	322.82	179.91	0	0	0
875	29.2	322.82	179.91	0	0	0
876	29.23	322.82	179.91	0	0	0
877	29.26	322.82	179.91	0	0	0
878	29.3	322.82	179.91	6.09	0.18	0.09
879	29.33	323	180	0	0	0
880	29.36	323	180	0	0	0
881	29.4	323	180	0	0	0
882	29.43	323	180	35.83	-1.18	-0.18
883	29.46	321.82	179.82	9.55	-0.32	0.01
884	29.5	321.5	179.83	7.18	-0.23	0.08
885	29.53	321.27	179.91	7.18	0.23	-0.08
886	29.56	321.5	179.83	36.85	1.23	0.08
887	29.6	322.73	179.91	16.57	0.54	0.09
888	29.63	323.27	180	8.17	-0.27	0
889	29.66	323	180	0	0	0
890	29.7	323	180	0	0	0
891	29.73	323	180	3	0	0.1
892	29.76	323	180.1	15.28	-0.5	-0.1
893	29.8	322.5	180	0	0	0
894	29.83	322.5	180	8.72	-0.23	0.18
895	29.86	322.27	180.18	8.91	-0.27	0.12
896	29.9	322	180.3	3	0	-0.1
897	29.93	322	180.2	41.3	1.18	0.71
898	29.96	323.18	180.91	24.67	0.82	0.09
899	30	324	181	3	0	0.1
900	30.03	324	181.1	0	0	0
901	30.06	324	181.1	5.98	-0.18	0.08
902	30.1	323.82	181.18	6.56	-0.22	0.02
903	30.13	323.6	181.2	13.48	-0.38	0.24
904	30.16	323.22	181.44	6.79	-0.22	-0.04
905	30.2	323	181.4	5.69	-0.18	0.05
906	30.23	322.82	181.45	9.63	-0.32	0.05
907	30.26	322.5	181.5	0	0	0
908	30.3	322.5	181.5	11.72	-0.23	0.32
909	30.33	322.27	181.82	14.98	-0.49	0.07
910	30.36	321.78	181.89	0	0	0
911	30.4	321.78	181.89	15.89	-0.51	-0.16
912	30.43	321.27	181.73	8.21	-0.27	-0.03
913	30.46	321	181.7	22.08	-0.73	0.12
914	30.5	320.27	181.82	0	0	0
915	30.53	320.27	181.82	0	0	0
916	30.57	320.27	181.82	23.16	-0.77	-0.02
917	30.6	319.5	181.8	6.83	-0.23	0.02
918	30.63	319.27	181.82	0	0	0
919	30.67	319.27	181.82	23.25	-0.77	-0.07
920	30.7	318.5	181.75	9.75	-0.32	0.07
921	30.73	318.18	181.82	6.5	-0.18	-0.12
922	30.77	318	181.7	30.12	-1	0.1
923	30.8	317	181.8	6.35	0.18	0.11
924	30.83	317.18	181.91	12.12	-0.4	-0.02
925	30.87	316.78	181.89	31.59	1	0.33
926	30.9	317.78	182.22	7.6	0.22	-0.12
927	30.93	318	182.1	15.28	-0.5	-0.1
928	30.97	317.5	182	14.98	0	0.5
929	31	317.5	182.5	3	0	0.1
930	31.03	317.5	182.6	3	-0.1	0
931	31.07	317.4	182.6	14.98	-0.4	0.3
932	31.1	317	182.9	6.67	-0.22	-0.01
933	31.13	316.78	182.89	20.58	-0.68	0.11
934	31.17	316.1	183	3	-0.1	0
935	31.2	316	183	30.7	0.78	0.67
936	31.23	316.78	183.67	23.84	0.72	0.33
937	31.27	317.5	184	6	-0.17	0.11
938	31.3	317.33	184.11	7.75	-0.23	-0.11
939	31.33	317.1	184	3	-0.1	0
940	31.37	317	184	3	0	0.1
941	31.4	317	184.1	12.36	-0.4	0.1
942	31.43	316.6	184.2	13.48	-0.38	0.24
943	31.47	316.22	184.44	12.57	-0.22	0.36
944	31.5	316	184.8	6.69	-0.22	-0.02
945	31.53	315.78	184.78	8.35	-0.28	0.02
946	31.57	315.5	184.8	9.55	-0.32	0.02
947	31.6	315.18	184.82	12.29	-0.4	0.07
948	31.63	314.78	184.89	8.74	-0.28	-0.09
949	31.67	314.5	184.8	3	0	-0.1
950	31.7	314.5	184.7	17.47	0.5	0.3
951	31.73	315	185	25.12	0.82	0.18
952	31.77	315.82	185.18	2.72	0	0.09
953	31.8	315.82	185.27	2.72	0	0.09
954	31.83	315.82	185.36	9.64	-0.22	0.24
955	31.87	315.6	185.6	4.24	-0.1	0.1
956	31.9	315.5	185.7	6.86	-0.23	0.03
957	31.93	315.27	185.73	8.46	-0.27	0.07
958	31.97	315	185.8	7.17	-0.22	0.09
959	32	314.78	185.89	7.45	0.22	0.11
960	32.03	315	186	46.91	1.4	0.7
961	32.07	316.4	186.7	8.48	0.2	-0.2
962	32.1	316.6	186.5	9.44	0.22	0.23
963	32.13	316.82	186.73	4.99	-0.04	0.16
964	32.17	316.78	186.89	12.85	-0.42	0.11
965	32.2	316.36	187	0	0	0
966	32.23	316.36	187	10.9	-0.36	0
967	32.27	316	187	8.17	-0.27	0
968	32.3	315.73	187	10.9	-0.37	0
969	32.33	315.36	187	10.9	-0.36	0
970	32.37	315	187	0	0	0
971	32.4	315	187	13.45	-0.42	0.17
972	32.43	314.58	187.17	18.18	-0.58	-0.17
973	32.47	314	187	13.45	-0.42	0.17
974	32.5	313.58	187.17	3.53	-0.08	0.08
975	32.53	313.5	187.25	15.64	-0.5	-0.15
976	32.57	313	187.1	0	0	0
977	32.6	313	187.1	8.53	-0.27	0.08
978	32.63	312.73	187.18	7.42	-0.23	-0.1
979	32.67	312.5	187.08	20.65	-0.68	0.1
980	32.7	311.82	187.18	2.72	-0.09	0
981	32.73	311.73	187.18	22.75	-0.73	0.22
982	32.77	311	187.4	3	0	0.1
983	32.8	311	187.5	22.18	0.73	0.14
984	32.83	311.73	187.64	17.23	0.54	0.18
985	32.87	312.27	187.82	3.85	-0.09	0.09
986	32.9	312.18	187.91	0	0	0
987	32.93	312.18	187.91	13.62	-0.45	0
988	32.97	311.73	187.91	0	0	0
989	33	311.73	187.91	13.89	-0.46	-0.09
990	33.03	311.27	187.82	9.82	-0.27	0.18
991	33.07	311	188	8.62	-0.27	-0.09
992	33.1	310.73	187.91	13.62	-0.46	0
993	33.13	310.27	187.91	8.62	-0.27	0.09
994	33.17	310	188	8.62	-0.27	-0.09
995	33.2	309.73	187.91	7.34	-0.23	0.09
996	33.23	309.5	188	15.28	-0.5	0.1
997	33.27	309	188.1	5.46	-0.18	-0.01
998	33.3	308.82	188.09	9.54	-0.32	-0.01
999	33.33	308.5	188.08	9.54	-0.32	0.01
1000	33.37	308.18	188.09	14.67	-0.45	0.18
1001	33.4	307.73	188.27	23.47	0.77	0.13
1002	33.43	308.5	188.4	38.07	1.23	0.33
1003	33.47	309.73	188.73	11.56	0.27	0.27
1004	33.5	310	189	0	0	0
1005	33.53	310	189	29.97	0	-1
1006	33.57	310	188	0	0	0
1007	33.6	310	188	0	0	0
1008	33.63	310	188	0	0	0
1009	33.67	310	188	0	0	0
1010	33.7	310	188	58.52	1.5	1.25
1011	33.74	311.5	189.25	6.84	0.23	0.02
1012	33.77	311.73	189.27	27.38	-0.91	0.09
1013	33.8	310.82	189.36	6.09	-0.09	0.19
1014	33.84	310.73	189.55	5.45	0	0.18
1015	33.87	310.73	189.73	0	0	0
1016	33.9	310.73	189.73	46.64	1.54	0.18
1017	33.94	312.27	189.91	7.18	0.23	-0.08
1018	33.97	312.5	189.83	6.36	0.19	0.09
1019	34	312.69	189.92	0	0	0
1020	34.04	312.69	189.92	0	0	0
1021	34.07	312.69	189.92	0	0	0
1022	34.1	312.69	189.92	12.58	-0.42	-0.01
1023	34.14	312.27	189.91	0	0	0
1024	34.17	312.27	189.91	17.23	-0.54	0.18
1025	34.2	311.73	190.09	23.32	0.77	-0.09
1026	34.24	312.5	190	36.88	1.23	0.09
1027	34.27	313.73	190.09	0	0	0
1028	34.3	313.73	190.09	0	0	0
1029	34.34	313.73	190.09	0	0	0
1030	34.37	313.73	190.09	0	0	0
1031	34.4	313.73	190.09	0	0	0
1032	34.44	313.73	190.09	6.82	-0.23	0.01
1033	34.47	313.5	190.1	8.33	-0.28	0.01
1034	34.5	313.22	190.11	8.74	-0.22	0.19
1035	34.54	313	190.3	31.29	1	0.3
1036	34.57	314	190.6	32.28	1	-0.4
1037	34.6	315	190.2	13.19	-0.27	0.35
1038	34.64	314.73	190.55	0	0	0
1039	34.67	314.73	190.55	5.45	0	0.18
1040	34.7	314.73	190.73	5.45	0	-0.18
1041	34.74	314.73	190.55	2.72	0	0.09
1042	34.77	314.73	190.64	6.87	-0.23	0.03
1043	34.8	314.5	190.67	7.72	-0.23	-0.12
1044	34.84	314.27	190.55	13.89	0.46	-0.1
1045	34.87	314.73	190.45	38.85	1.27	0.25
1046	34.9	316	190.7	6.5	0.18	0.12
1047	34.94	316.18	190.82	0	0	0
1048	34.97	316.18	190.82	6.5	-0.18	-0.12
1049	35	316	190.7	8.3	0.18	0.21
1050	35.04	316.18	190.91	14.67	-0.45	-0.18
1051	35.07	315.73	190.73	13.89	-0.46	0.09
1052	35.1	315.27	190.82	0	0	0
1053	35.14	315.27	190.82	3.85	-0.09	0.09
1054	35.17	315.18	190.91	29.97	1	0
1055	35.2	316.18	190.91	29.97	1	0
1056	35.24	317.18	190.91	0	0	0
1057	35.27	317.18	190.91	2.72	0	-0.09
1058	35.3	317.18	190.82	0	0	0
1059	35.34	317.18	190.82	0	0	0
1060	35.37	317.18	190.82	0	0	0
1061	35.4	317.18	190.82	8.21	-0.26	-0.07
1062	35.44	316.92	190.75	5.72	-0.19	-0.02
1063	35.47	316.73	190.73	13.89	0.45	0.09
1064	35.5	317.18	190.82	47.31	1.57	0.18
1065	35.54	318.75	191	0.68	-0.02	0
1066	35.57	318.73	191	10.14	0.27	-0.2
1067	35.6	319	190.8	8.19	-0.27	0.02
1068	35.64	318.73	190.82	3.85	0.09	0.09
1069	35.67	318.82	190.91	9.54	-0.32	-0.01
1070	35.7	318.5	190.9	6.82	-0.23	0.01
1071	35.74	318.27	190.91	2.72	0	-0.09
1072	35.77	318.27	190.82	8.19	-0.27	-0.02
1073	35.8	318	190.8	22.04	0.73	0.11
1074	35.84	318.73	190.91	35.65	1.19	0.01
1075	35.87	319.92	190.92	11.07	0.35	-0.1
1076	35.9	320.27	190.82	2.72	0	0.09
1077	35.94	320.27	190.91	2.72	0	-0.09
1078	35.97	320.27	190.82	10.68	-0.35	0.01
1079	36	319.92	190.83	0	0	0
1080	36.04	319.92	190.83	6.11	-0.19	0.08
1081	36.07	319.73	190.91	7.34	-0.23	0.09
1082	36.1	319.5	191	7.34	-0.23	-0.09
1083	36.14	319.27	190.91	9.46	-0.27	-0.16
1084	36.17	319	190.75	39.49	1.27	0.34
1085	36.2	320.27	191.09	29.34	0.91	0.36
1086	36.24	321.18	191.45	7.15	-0.18	-0.15
1087	36.27	321	191.3	0	0	0
1088	36.3	321	191.3	16.95	0.4	0.4
1089	36.34	321.4	191.7	5.42	-0.18	-0.03
1090	36.37	321.22	191.67	14.86	-0.49	-0.03
1091	36.4	320.73	191.64	2.72	0	0.09
1092	36.44	320.73	191.73	5.07	0.05	0.16
1093	36.47	320.78	191.89	29.97	1	0
1094	36.5	321.78	191.89	22.42	0.72	0.19
1095	36.54	322.5	192.08	0	0	0
1096	36.57	322.5	192.08	7.25	0.23	-0.08
1097	36.6	322.73	192	7.25	-0.23	-0.08
1098	36.64	322.5	191.92	2.5	0	0.08
1099	36.67	322.5	192	5.99	0	0.2
1100	36.7	322.5	192.2	7.55	-0.23	-0.11
1101	36.74	322.27	192.09	23.32	-0.77	-0.09
1102	36.77	321.5	192	15.28	0.5	0.1
1103	36.8	322	192.1	38.06	1.22	0.34
1104	36.84	323.22	192.44	15.99	0.51	-0.17
1105	36.87	323.73	192.27	2.72	0	0.09
1106	36.91	323.73	192.36	8.17	0	0.28
1107	36.94	323.73	192.64	0	0	0
1108	36.97	323.73	192.64	0	0	0
1109	37.01	323.73	192.64	0	0	0
1110	37.04	323.73	192.64	15.33	-0.51	-0.08
1111	37.07	323.22	192.56	32.45	1.05	0.26
1112	37.11	324.27	192.82	33.79	1.13	-0.02
1113	37.14	325.4	192.8	7.41	0.24	-0.07
1114	37.17	325.64	192.73	2.72	0.09	0
1115	37.21	325.73	192.73	0	0	0
1116	37.24	325.73	192.73	0	0	0
1117	37.27	325.73	192.73	35.79	1.19	0.1
1118	37.31	326.92	192.83	29.97	1	0
1119	37.34	327.92	192.83	32.85	1.08	0.17
1120	37.37	329	193	0	0	0
1121	37.41	329	193	0	0	0
1122	37.44	329	193	0	0	0
1123	37.47	329	193	42.38	-1	-1
1124	37.51	328	192	0	0	0
1125	37.54	328	192	0	0	0
1126	37.57	328	192	0	0	0
1127	37.61	328	192	26.98	-0.31	0.85
1128	37.64	327.69	192.85	2.31	0	0.07
1129	37.67	327.69	192.92	12.58	-0.42	-0.01
1130	37.71	327.27	192.91	0	0	0
1131	37.74	327.27	192.91	17.23	-0.54	-0.18
1132	37.77	326.73	192.73	0	0	0
1133	37.81	326.73	192.73	7.52	-0.23	0.1
1134	37.84	326.5	192.83	0	0	0
1135	37.87	326.5	192.83	7.18	-0.23	0.08
1136	37.91	326.27	192.91	24.74	0.73	0.39
1137	37.94	327	193.3	24.01	0.73	0.34
1138	37.97	327.73	193.64	3.85	0.09	0.09
1139	38.01	327.82	193.73	7.52	0.18	0.17
1140	38.04	328	193.9	8.99	0	0.3
1141	38.07	328	194.2	3	0	0.1
1142	38.11	328	194.3	3	0	-0.1
1143	38.14	328	194.2	30.12	-1	-0.1
1144	38.17	327	194.1	0	0	0
1145	38.21	327	194.1	0	0	0
1146	38.24	327	194.1	0	0	0
1147	38.27	327	194.1	12.5	-0.42	-0.02
1148	38.31	326.58	194.08	2.5	-0.08	0
1149	38.34	326.5	194.08	15.39	-0.5	0.12
1150	38.37	326	194.2	21.19	0.5	0.5
1151	38.41	326.5	194.7	32.1	1	0.38
1152	38.44	327.5	195.08	9.98	0.32	0.1
1153	38.47	327.82	195.18	5.45	0	0.18
1154	38.51	327.82	195.36	12.8	0.18	0.39
1155	38.54	328	195.75	6.43	-0.18	-0.11
1156	38.57	327.82	195.64	9.72	-0.32	0.06
1157	38.61	327.5	195.7	0	0	0
1158	38.64	327.5	195.7	7.68	-0.23	0.12
1159	38.67	327.27	195.82	2.72	0	0.09
1160	38.71	327.27	195.91	0	0	0
1161	38.74	327.27	195.91	37.15	1.23	0.17
1162	38.77	328.5	196.08	31.29	0.5	0.92
1163	38.81	329	197	0	0	0
1164	38.84	329	197	0	0	0
1165	38.87	329	197	0	0	0
1166	38.91	329	197	0	0	0
1167	38.94	329	197	0	0	0
1168	38.97	329	197	0	0	0
1169	39.01	329	197	0	0	0
1170	39.04	329	197	0	0	0
1171	39.07	329	197	0	0	0
1172	39.11	329	197	21.96	-0.73	-0.09
1173	39.14	328.27	196.91	0	0	0
1174	39.17	328.27	196.91	2.72	0	-0.09
1175	39.21	328.27	196.82	62.72	1.73	1.18
1176	39.24	330	198	0	0	0
1177	39.27	330	198	0	0	0
1178	39.31	330	198	0	0	0
1179	39.34	330	198	0	0	0
1180	39.37	330	198	0	0	0
1181	39.41	330	198	0	0	0
1182	39.44	330	198	0	0	0
1183	39.47	330	198	0	0	0
1184	39.51	330	198	0	0	0
1185	39.54	330	198	0	0	0
1186	39.57	330	198	0	0	0
1187	39.61	330	198	0	0	0
1188	39.64	330	198	29.97	-1	0
1189	39.67	329	198	0	0	0
1190	39.71	329	198	0	0	0
1191	39.74	329	198	0	0	0
1192	39.77	329	198	19.26	-0.64	-0.09
1193	39.81	328.36	197.91	5.45	-0.18	0
1194	39.84	328.18	197.91	2.72	0.09	0
1195	39.87	328.27	197.91	8.8	-0.27	-0.11
1196	39.91	328	197.8	9.53	-0.27	-0.16
1197	39.94	327.73	197.64	14.67	-0.46	0.18
1198	39.97	327.27	197.82	0	0	0
1199	40.01	327.27	197.82	17.23	-0.54	-0.18
1200	40.04	326.73	197.64	13.62	0.27	0.36
1201	40.07	327	198	22.47	-0.73	-0.18
1202	40.11	326.27	197.82	14.98	-0.49	0.07
1203	40.14	325.78	197.89	8.74	-0.28	-0.09
1204	40.18	325.5	197.8	0	0	0
1205	40.21	325.5	197.8	16.14	-0.5	-0.2
1206	40.24	325	197.6	7.45	-0.23	0.09
1207	40.28	324.77	197.69	14.92	-0.5	0.04
1208	40.31	324.27	197.73	2.72	0	0.09
1209	40.34	324.27	197.82	8.19	-0.27	-0.02
1210	40.38	324	197.8	3	0	-0.1
1211	40.41	324	197.7	21.81	-0.73	0.03
1212	40.44	323.27	197.73	8.46	-0.27	0.07
1213	40.48	323	197.8	3	0	-0.1
1214	40.51	323	197.7	6.73	-0.22	-0.03
1215	40.54	322.78	197.67	23.39	-0.78	-0.07
1216	40.58	322	197.6	0	0	0
1217	40.61	322	197.6	3	0	0.1
1218	40.64	322	197.7	21.88	-0.73	-0.06
1219	40.68	321.27	197.64	21.88	0.73	0.06
1220	40.71	322	197.7	29.97	1	0
1221	40.74	323	197.7	7.06	-0.22	0.08
1222	40.78	322.78	197.78	51.8	1.22	1.22
1223	40.81	324	199	60.49	-1.64	-1.18
1224	40.84	322.36	197.82	2.72	0	0.09
1225	40.88	322.36	197.91	5.45	-0.18	0
1226	40.91	322.18	197.91	2.72	0	0.09
1227	40.94	322.18	198	9.39	-0.26	-0.17
1228	40.98	321.92	197.83	16.73	-0.56	0.08
1229	41.01	321.36	197.91	16.73	0.56	-0.08
1230	41.04	321.92	197.83	24.4	0.81	0.08
1231	41.08	322.73	197.91	8.62	0.27	0.09
1232	41.11	323	198	2.5	-0.08	0
1233	41.14	322.92	198	6.3	-0.19	0.09
1234	41.18	322.73	198.09	5.45	0	-0.18
1235	41.21	322.73	197.91	14.67	-0.46	0.18
1236	41.24	322.27	198.09	0	0	0
1237	41.28	322.27	198.09	2.72	-0.09	0
1238	41.31	322.18	198.09	0	0	0
1239	41.34	322.18	198.09	24.67	0.82	-0.09
1240	41.38	323	198	8.17	0.27	0
1241	41.41	323.27	198	0	0	0
1242	41.44	323.27	198	6.83	-0.05	-0.22
1243	41.48	323.22	197.78	12.73	-0.4	0.13
1244	41.51	322.82	197.91	5.45	0	-0.18
1245	41.54	322.82	197.73	8.17	0	-0.28
1246	41.58	322.82	197.45	17.23	-0.55	-0.18
1247	41.61	322.27	197.27	3.85	-0.09	-0.09
1248	41.64	322.18	197.18	30.09	1	-0.09
1249	41.68	323.18	197.09	20.75	0.64	-0.27
1250	41.71	323.82	196.82	5.45	0	-0.18
1251	41.74	323.82	196.64	2.72	0	-0.09
1252	41.78	323.82	196.55	5.45	0	-0.19
1253	41.81	323.82	196.36	8.17	0	-0.27
1254	41.84	323.82	196.09	13.62	-0.46	0
1255	41.88	323.36	196.09	5.45	-0.18	0
1256	41.91	323.18	196.09	6.09	-0.18	-0.09
1257	41.94	323	196	23.41	0.6	-0.5
1258	41.98	323.6	195.5	33.51	1	-0.5
1259	42.01	324.6	195	0	0	0
1260	42.04	324.6	195	7.08	0.22	-0.09
1261	42.08	324.82	194.91	8.17	0	-0.27
1262	42.11	324.82	194.64	7.71	-0.22	-0.14
1263	42.14	324.6	194.5	28.7	0.82	-0.5
1264	42.18	325.42	194	37.51	0.94	-0.82
1265	42.21	326.36	193.18	7.22	0.22	-0.1
1266	42.24	326.58	193.08	8.76	0.24	-0.17
1267	42.28	326.82	192.91	8.17	0	-0.27
1268	42.31	326.82	192.64	10.37	-0.32	-0.14
1269	42.34	326.5	192.5	0	0	0
1270	42.38	326.5	192.5	5.99	0	-0.2
1271	42.41	326.5	192.3	11.41	-0.32	-0.21
1272	42.44	326.18	192.09	0	0	0
1273	42.48	326.18	192.09	18.14	-0.6	-0.09
1274	42.51	325.58	192	2.5	-0.08	0
1275	42.54	325.5	192	2.5	-0.08	0
1276	42.58	325.42	192	14.55	0.4	-0.27
1277	42.61	325.82	191.73	36.62	1.18	-0.31
1278	42.64	327	191.42	3.53	0.08	-0.09
1279	42.68	327.08	191.33	19.03	0.19	-0.6
1280	42.71	327.27	190.73	2.72	0	-0.09
1281	42.74	327.27	190.64	0	0	0
1282	42.78	327.27	190.64	55.17	1.73	-0.64
1283	42.81	329	190	0	0	0
1284	42.84	329	190	0	0	0
1285	42.88	329	190	0	0	0
1286	42.91	329	190	0	0	0
1287	42.94	329	190	0	0	0
1288	42.98	329	190	0	0	0
1289	43.01	329	190	0	0	0
1290	43.04	329	190	29.97	0	-1
1291	43.08	329	189	0	0	0
1292	43.11	329	189	0	0	0
1293	43.14	329	189	0	0	0
1294	43.18	329	189	0	0	0
1295	43.21	329	189	18.28	-0.27	-0.55
1296	43.24	328.73	188.45	8.35	0.19	-0.2
1297	43.28	328.92	188.25	22.53	-0.74	-0.16
1298	43.31	328.18	188.09	0	0	0
1299	43.35	328.18	188.09	0	0	0
1300	43.38	328.18	188.09	0	0	0
1301	43.41	328.18	188.09	27.24	-0.91	0
1302	43.45	327.27	188.09	0	0	0
1303	43.48	327.27	188.09	2.72	-0.09	0
1304	43.51	327.18	188.09	2.72	0.09	0
1305	43.55	327.27	188.09	41.27	1.13	-0.79
1306	43.58	328.4	187.3	27.63	0.6	0.7
1307	43.61	329	188	0	0	0
1308	43.65	329	188	0	0	0
1309	43.68	329	188	0	0	0
1310	43.71	329	188	42.38	1	-1
1311	43.75	330	187	0	0	0
1312	43.78	330	187	0	0	0
1313	43.81	330	187	0	0	0
1314	43.85	330	187	0	0	0
1315	43.88	330	187	55	-1.42	-1.17
1316	43.91	328.58	185.83	49.26	1.42	-0.83
1317	43.95	330	185	0	0	0
1318	43.98	330	185	0	0	0
1319	44.01	330	185	0	0	0
1320	44.05	330	185	0	0	0
1321	44.08	330	185	0	0	0
1322	44.11	330	185	0	0	0
1323	44.15	330	185	0	0	0
1324	44.18	330	185	0	0	0
1325	44.21	330	185	0	0	0
1326	44.25	330	185	0	0	0
1327	44.28	330	185	0	0	0
1328	44.31	330	185	0	0	0
1329	44.35	330	185	0	0	0
1330	44.38	330	185	29.97	0	-1
1331	44.41	330	184	29.97	-1	0
1332	44.45	329	184	0	0	0
1333	44.48	329	184	0	0	0
1334	44.51	329	184	0	0	0
1335	44.55	329	184	0	0	0
1336	44.58	329	184	0	0	0
1337	44.61	329	184	0	0	0
1338	44.65	329	184	0	0	0
1339	44.68	329	184	0	0	0
1340	44.71	329	184	0	0	0
1341	44.75	329	184	0	0	0
1342	44.78	329	184	0	0	0
1343	44.81	329	184	29.97	0	-1
1344	44.85	329	183	29.97	1	0
1345	44.88	330	183	0	0	0
1346	44.91	330	183	0	0	0
1347	44.95	330	183	0	0	0
1348	44.98	330	183	0	0	0
1349	45.01	330	183	29.97	0	-1
1350	45.05	330	182	0	0	0
1351	45.08	330	182	0	0	0
1352	45.11	330	182	0	0	0
1353	45.15	330	182	0	0	0
1354	45.18	330	182	0	0	0
1355	45.21	330	182	29.97	0	-1
1356	45.25	330	181	0	0	0
1357	45.28	330	181	0	0	0
1358	45.31	330	181	0	0	0
1359	45.35	330	181	0	0	0
1360	45.38	330	181	0	0	0
1361	45.41	330	181	0	0	0
1362	45.45	330	181	0	0	0
1363	45.48	330	181	0	0	0
1364	45.51	330	181	0	0	0
1365	45.55	330	181	0	0	0
1366	45.58	330	181	0	0	0
1367	45.61	330	181	29.97	0	-1
1368	45.65	330	180	0	0	0
1369	45.68	330	180	0	0	0
1370	45.71	330	180	0	0	0
1371	45.75	330	180	0	0	0
1372	45.78	330	180	0	0	0
1373	45.81	330	180	0	0	0
1374	45.85	330	180	0	0	0
1375	45.88	330	180	0	0	0
1376	45.91	330	180	0	0	0
1377	45.95	330	180	0	0	0
1378	45.98	330	180	29.97	0	-1
1379	46.01	330	179	0	0	0
1380	46.05	330	179	0	0	0
1381	46.08	330	179	0	0	0
1382	46.11	330	179	0	0	0
1383	46.15	330	179	0	0	0
1384	46.18	330	179	0	0	0
1385	46.21	330	179	29.97	0	-1
1386	46.25	330	178	0	0	0
1387	46.28	330	178	0	0	0
1388	46.31	330	178	29.97	0	-1
1389	46.35	330	177	0	0	0
1390	46.38	330	177	0	0	0
1391	46.41	330	177	0	0	0
1392	46.45	330	177	0	0	0
1393	46.48	330	177	0	0	0
1394	46.51	330	177	0	0	0
1395	46.55	330	177	29.97	0	-1
1396	46.58	330	176	0	0	0
1397	46.62	330	176	0	0	0
1398	46.65	330	176	0	0	0
1399	46.68	330	176	29.97	0	-1
1400	46.72	330	175	0	0	0
1401	46.75	330	175	0	0	0
1402	46.78	330	175	0	0	0
1403	46.82	330	175	29.97	-1	0
1404	46.85	329	175	0	0	0
1405	46.88	329	175	0	0	0
1406	46.92	329	175	0	0	0
1407	46.95	329	175	0	0	0
1408	46.98	329	175	0	0	0
1409	47.02	329	175	29.97	0	-1
1410	47.05	329	174	0	0	0
1411	47.08	329	174	0	0	0
1412	47.12	329	174	0	0	0
1413	47.15	329	174	0	0	0
1414	47.18	329	174	0	0	0
1415	47.22	329	174	29.97	0	-1
1416	47.25	329	173	0	0	0
1417	47.28	329	173	0	0	0
1418	47.32	329	173	0	0	0
1419	47.35	329	173	0	0	0
1420	47.38	329	173	0	0	0
1421	47.42	329	173	0	0	0
1422	47.45	329	173	0	0	0
1423	47.48	329	173	29.97	0	-1
1424	47.52	329	172	0	0	0
1425	47.55	329	172	0	0	0
1426	47.58	329	172	0	0	0
1427	47.62	329	172	0	0	0
1428	47.65	329	172	0	0	0
1429	47.68	329	172	0	0	0
1430	47.72	329	172	29.97	0	-1
1431	47.75	329	171	0	0	0
1432	47.78	329	171	0	0	0
1433	47.82	329	171	0	0	0
1434	47.85	329	171	0	0	0
1435	47.88	329	171	29.97	0	-1
1436	47.92	329	170	0	0	0
1437	47.95	329	170	0	0	0
1438	47.98	329	170	0	0	0
1439	48.02	329	170	0	0	0
1440	48.05	329	170	0	0	0
1441	48.08	329	170	0	0	0
1442	48.12	329	170	59.94	0	-2
1443	48.15	329	168	0	0	0
1444	48.18	329	168	0	0	0
1445	48.22	329	168	29.97	0	-1
1446	48.25	329	167	0	0	0
1447	48.28	329	167	0	0	0
1448	48.32	329	167	0	0	0
1449	48.35	329	167	0	0	0
1450	48.38	329	167	29.97	0	-1
1451	48.42	329	166	0	0	0
1452	48.45	329	166	0	0	0
1453	48.48	329	166	0	0	0
1454	48.52	329	166	0	0	0
1455	48.55	329	166	29.97	0	-1
1456	48.58	329	165	0	0	0
1457	48.62	329	165	0	0	0
1458	48.65	329	165	29.97	0	-1
1459	48.68	329	164	0	0	0
1460	48.72	329	164	0	0	0
1461	48.75	329	164	0	0	0
1462	48.78	329	164	0	0	0
1463	48.82	329	164	0	0	0
1464	48.85	329	164	0	0	0
1465	48.88	329	164	29.97	0	-1
1466	48.92	329	163	0	0	0
1467	48.95	329	163	0	0	0
1468	48.98	329	163	29.97	1	0
1469	49.02	330	163	0	0	0
1470	49.05	330	163	0	0	0
1471	49.08	330	163	0	0	0
1472	49.12	330	163	0	0	0
1473	49.15	330	163	0	0	0
1474	49.18	330	163	0	0	0
1475	49.22	330	163	0	0	0
1476	49.25	330	163	29.97	0	-1
1477	49.28	330	162	0	0	0
1478	49.32	330	162	0	0	0
1479	49.35	330	162	0	0	0
1480	49.38	330	162	0	0	0
1481	49.42	330	162	0	0	0
1482	49.45	330	162	0	0	0
1483	49.48	330	162	0	0	0
1484	49.52	330	162	0	0	0
1485	49.55	330	162	0	0	0
1486	49.58	330	162	29.97	0	-1
1487	49.62	330	161	0	0	0
1488	49.65	330	161	0	0	0
1489	49.68	330	161	29.97	0	-1
1490	49.72	330	160	0	0	0
1491	49.75	330	160	0	0	0
1492	49.79	330	160	0	0	0
1493	49.82	330	160	0	0	0
1494	49.85	330	160	0	0	0
1495	49.89	330	160	29.97	0	-1
1496	49.92	330	159	0	0	0
1497	49.95	330	159	0	0	0
1498	49.99	330	159	0	0	0
1499	50.02	330	159	0	0	0
1500	50.05	330	159	0	0	0
1501	50.09	330	159	0	0	0
1502	50.12	330	159	59.94	0	-2
1503	50.15	330	157	0	0	0
1504	50.19	330	157	42.38	-1	1
1505	50.22	329	158	0	0	0
1506	50.25	329	158	29.97	0	-1
1507	50.29	329	157	0	0	0
1508	50.32	329	157	0	0	0
1509	50.35	329	157	0	0	0
1510	50.39	329	157	0	0	0
1511	50.42	329	157	0	0	0
1512	50.45	329	157	29.97	0	-1
1513	50.49	329	156	0	0	0
1514	50.52	329	156	0	0	0
1515	50.55	329	156	0	0	0
1516	50.59	329	156	42.38	1	-1
1517	50.62	330	155	0	0	0
1518	50.65	330	155	0	0	0
1519	50.69	330	155	42.38	1	-1
1520	50.72	331	154	0	0	0
1521	50.75	331	154	0	0	0
1522	50.79	331	154	0	0	0
1523	50.82	331	154	0	0	0
1524	50.85	331	154	0	0	0
1525	50.89	331	154	0	0	0
1526	50.92	331	154	0	0	0
1527	50.95	331	154	0	0	0
1528	50.99	331	154	0	0	0
1529	51.02	331	154	0	0	0
1530	51.05	331	154	29.97	0	-1
1531	51.09	331	153	0	0	0
1532	51.12	331	153	29.97	-1	0
1533	51.15	330	153	0	0	0
1534	51.19	330	153	0	0	0
1535	51.22	330	153	0	0	0
1536	51.25	330	153	0	0	0
1537	51.29	330	153	0	0	0
1538	51.32	330	153	0	0	0
1539	51.35	330	153	0	0	0
1540	51.39	330	153	0	0	0
1541	51.42	330	153	29.97	0	-1
1542	51.45	330	152	0	0	0
1543	51.49	330	152	0	0	0
1544	51.52	330	152	0	0	0
1545	51.55	330	152	0	0	0
1546	51.59	330	152	0	0	0
1547	51.62	330	152	29.97	0	-1
1548	51.65	330	151	0	0	0
1549	51.69	330	151	0	0	0
1550	51.72	330	151	0	0	0
1551	51.75	330	151	0	0	0
1552	51.79	330	151	0	0	0
1553	51.82	330	151	0	0	0
1554	51.85	330	151	0	0	0
1555	51.89	330	151	0	0	0
1556	51.92	330	151	29.97	0	-1
1557	51.95	330	150	0	0	0
1558	51.99	330	150	0	0	0
1559	52.02	330	150	0	0	0
1560	52.05	330	150	29.97	0	-1
1561	52.09	330	149	0	0	0
1562	52.12	330	149	0	0	0
1563	52.15	330	149	0	0	0
1564	52.19	330	149	0	0	0
1565	52.22	330	149	29.97	0	-1
1566	52.25	330	148	0	0	0
1567	52.29	330	148	0	0	0
1568	52.32	330	148	0	0	0
1569	52.35	330	148	29.97	0	-1
1570	52.39	330	147	0	0	0
1571	52.42	330	147	0	0	0
1572	52.45	330	147	0	0	0
1573	52.49	330	147	0	0	0
1574	52.52	330	147	0	0	0
1575	52.55	330	147	29.97	0	-1
1576	52.59	330	146	0	0	0
1577	52.62	330	146	0	0	0
1578	52.65	330	146	0	0	0
1579	52.69	330	146	0	0	0
1580	52.72	330	146	29.97	-1	0
1581	52.75	329	146	0	0	0
1582	52.79	329	146	29.97	0	-1
1583	52.82	329	145	0	0	0
1584	52.85	329	145	0	0	0
1585	52.89	329	145	29.97	0	-1
1586	52.92	329	144	0	0	0
1587	52.96	329	144	0	0	0
1588	52.99	329	144	0	0	0
1589	53.02	329	144	0	0	0
1590	53.06	329	144	29.97	0	-1
1591	53.09	329	143	0	0	0
1592	53.12	329	143	0	0	0
1593	53.16	329	143	0	0	0
1594	53.19	329	143	0	0	0
1595	53.22	329	143	0	0	0
1596	53.26	329	143	0	0	0
1597	53.29	329	143	0	0	0
1598	53.32	329	143	29.97	0	-1
1599	53.36	329	142	0	0	0
1600	53.39	329	142	0	0	0
1601	53.42	329	142	0	0	0
1602	53.46	329	142	0	0	0
1603	53.49	329	142	29.97	1	0
1604	53.52	330	142	0	0	0
1605	53.56	330	142	0	0	0
1606	53.59	330	142	29.97	0	-1
1607	53.62	330	141	0	0	0
1608	53.66	330	141	29.97	0	-1
1609	53.69	330	140	29.97	-1	0
1610	53.72	329	140	0	0	0
1611	53.76	329	140	36.35	-1.18	0.27
1612	53.79	327.82	140.27	0	0	0
1613	53.82	327.82	140.27	6.59	-0.22	0.03
1614	53.86	327.6	140.3	16.14	-0.5	-0.2
1615	53.89	327.1	140.1	3	-0.1	0
1616	53.92	327	140.1	23.41	0.6	-0.5
1617	53.96	327.6	139.6	21.61	0.4	-0.6
1618	53.99	328	139	29.97	0	1
1619	54.02	328	140	29.97	0	-1
1620	54.06	328	139	0	0	0
1621	54.09	328	139	0	0	0
1622	54.12	328	139	0	0	0
1623	54.16	328	139	0	0	0
1624	54.19	328	139	0	0	0
1625	54.22	328	139	67.01	2	-1
1626	54.26	330	138	29.97	-1	0
1627	54.29	329	138	0	0	0
1628	54.32	329	138	0	0	0
1629	54.36	329	138	0	0	0
1630	54.39	329	138	0	0	0
1631	54.42	329	138	0	0	0
1632	54.46	329	138	0	0	0
1633	54.49	329	138	0	0	0
1634	54.52	329	138	0	0	0
1635	54.56	329	138	0	0	0
1636	54.59	329	138	29.97	0	-1
1637	54.62	329	137	0	0	0
1638	54.66	329	137	0	0	0
1639	54.69	329	137	0	0	0
1640	54.72	329	137	0	0	0
1641	54.76	329	137	0	0	0
1642	54.79	329	137	0	0	0
1643	54.82	329	137	0	0	0
1644	54.86	329	137	42.38	1	-1
1645	54.89	330	136	0	0	0
1646	54.92	330	136	0	0	0
1647	54.96	330	136	0	0	0
1648	54.99	330	136	0	0	0
1649	55.02	330	136	0	0	0
1650	55.06	330	136	0	0	0
1651	55.09	330	136	29.97	0	-1
1652	55.12	330	135	0	0	0
1653	55.16	330	135	0	0	0
1654	55.19	330	135	0	0	0
1655	55.22	330	135	0	0	0
1656	55.26	330	135	0	0	0
1657	55.29	330	135	29.97	0	-1
1658	55.32	330	134	0	0	0
1659	55.36	330	134	0	0	0
1660	55.39	330	134	0	0	0
1661	55.42	330	134	0	0	0
1662	55.46	330	134	29.97	0	-1
1663	55.49	330	133	0	0	0
1664	55.52	330	133	0	0	0
1665	55.56	330	133	0	0	0
1666	55.59	330	133	0	0	0
1667	55.62	330	133	0	0	0
1668	55.66	330	133	0	0	0
1669	55.69	330	133	0	0	0
1670	55.72	330	133	29.97	1	0
1671	55.76	331	133	0	0	0
1672	55.79	331	133	0	0	0
1673	55.82	331	133	0	0	0
1674	55.86	331	133	0	0	0
1675	55.89	331	133	0	0	0
1676	55.92	331	133	0	0	0
1677	55.96	331	133	0	0	0
1678	55.99	331	133	0	0	0
1679	56.02	331	133	0	0	0
1680	56.06	331	133	0	0	0
1681	56.09	331	133	0	0	0
1682	56.12	331	133	0	0	0
1683	56.16	331	133	0	0	0
1684	56.19	331	133	0	0	0
1685	56.23	331	133	0	0	0
1686	56.26	331	133	0	0	0
1687	56.29	331	133	0	0	0
1688	56.33	331	133	0	0	0
1689	56.36	331	133	0	0	0
1690	56.39	331	133	0	0	0
1691	56.43	331	133	0	0	0
1692	56.46	331	133	0	0	0
1693	56.49	331	133	0	0	0
1694	56.53	331	133	0	0	0
1695	56.56	331	133	0	0	0
1696	56.59	331	133	0	0	0
1697	56.63	331	133	0	0	0
1698	56.66	331	133	29.97	0	-1
1699	56.69	331	132	0	0	0
1700	56.73	331	132	0	0	0
1701	56.76	331	132	0	0	0
1702	56.79	331	132	0	0	0
1703	56.83	331	132	29.97	0	-1
1704	56.86	331	131	29.97	-1	0
1705	56.89	330	131	0	0	0
1706	56.93	330	131	0	0	0
1707	56.96	330	131	32.28	-1	-0.4
1708	56.99	329	130.6	6.28	-0.11	0.18
1709	57.03	328.89	130.78	7.45	0.11	0.22
1710	57.06	329	131	0	0	0
1711	57.09	329	131	0	0	0
1712	57.13	329	131	43.64	-1.4	-0.4
1713	57.16	327.6	130.6	11.5	-0.38	0.07
1714	57.19	327.22	130.67	8.32	-0.22	-0.17
1715	57.23	327	130.5	11.17	-0.33	-0.17
1716	57.26	326.67	130.33	8.59	-0.17	-0.23
1717	57.29	326.5	130.1	24.44	-0.28	-0.77
1718	57.33	326.22	129.33	13.32	0	-0.44
1719	57.36	326.22	128.89	10.92	-0.22	-0.29
1720	57.39	326	128.6	10.4	-0.22	-0.27
1721	57.43	325.78	128.33	16.98	-0.56	-0.11
1722	57.46	325.22	128.22	8.53	-0.22	0.18
1723	57.49	325	128.4	8.53	-0.22	-0.18
1724	57.53	324.78	128.22	13.14	-0.38	-0.22
1725	57.56	324.4	128	5.99	-0.2	0
1726	57.59	324.2	128	11.46	-0.31	0.22
1727	57.63	323.89	128.22	13.42	-0.39	-0.22
1728	57.66	323.5	128	8.99	-0.3	0
1729	57.69	323.2	128	12.67	-0.38	-0.18
1730	57.73	322.82	127.82	8.51	-0.22	0.18
1731	57.76	322.6	128	10.4	-0.27	-0.22
1732	57.79	322.33	127.78	10.06	-0.33	0.04
1733	57.83	322	127.82	12.18	-0.36	-0.18
1734	57.86	321.64	127.64	11.56	-0.28	-0.28
1735	57.89	321.36	127.36	6.38	-0.16	0.14
1736	57.93	321.2	127.5	5.99	-0.2	0
1737	57.96	321	127.5	19.5	-0.64	-0.14
1738	57.99	320.36	127.36	6.38	-0.16	0.14
1739	58.03	320.2	127.5	22.71	-0.75	-0.14
1740	58.06	319.45	127.36	8.65	-0.25	0.14
1741	58.09	319.2	127.5	12.15	-0.38	0.14
1742	58.13	318.82	127.64	8.17	0	-0.28
1743	58.16	318.82	127.36	10.9	-0.37	0
1744	58.19	318.45	127.36	5.45	-0.18	0
1745	58.23	318.27	127.36	8.33	-0.27	0.06
1746	58.26	318	127.42	9.99	-0.33	0
1747	58.29	317.67	127.42	12.57	-0.4	-0.15
1748	58.33	317.27	127.27	2.72	-0.09	0
1749	58.36	317.18	127.27	23.16	-0.01	-0.77
1750	58.39	317.17	126.5	33.91	1.01	-0.5
1751	58.43	318.18	126	12.18	-0.36	-0.18
1752	58.46	317.82	125.82	2.72	0	0.09
1753	58.49	317.82	125.91	8.17	0	-0.27
1754	58.53	317.82	125.64	6.09	-0.09	-0.19
1755	58.56	317.73	125.45	15.44	-0.51	0.11
1756	58.59	317.22	125.56	12.48	-0.4	-0.11
1757	58.63	316.82	125.45	0	0	0
1758	58.66	316.82	125.45	11.13	-0.24	-0.28
1759	58.69	316.58	125.17	12.25	-0.4	-0.08
1760	58.73	316.18	125.09	9.92	0.32	-0.09
1761	58.76	316.5	125	41.79	1.32	-0.45
1762	58.79	317.82	124.55	0	0	0
1763	58.83	317.82	124.55	9.95	-0.15	-0.3
1764	58.86	317.67	124.25	40.46	1.15	-0.7
1765	58.89	318.82	123.55	37.06	1	-0.73
1766	58.93	319.82	122.82	5.45	0	-0.18
1767	58.96	319.82	122.64	13.62	-0.37	-0.28
1768	58.99	319.45	122.36	0	0	0
1769	59.03	319.45	122.36	3.85	-0.09	-0.09
1770	59.06	319.36	122.27	3.85	-0.09	-0.09
1771	59.09	319.27	122.18	6.09	-0.09	-0.18
1772	59.13	319.18	122	12.18	-0.36	-0.18
1773	59.16	318.82	121.82	35.83	1.18	0.18
1774	59.19	320	122	0	0	0
1775	59.23	320	122	39.01	-0.27	-1.27
1776	59.26	319.73	120.73	12.76	0.16	-0.4
1777	59.29	319.89	120.33	11.82	0.21	-0.33
1778	59.33	320.1	120	7.9	-0.19	-0.18
1779	59.36	319.91	119.82	7.71	-0.18	-0.18
1780	59.4	319.73	119.64	5.59	-0.13	-0.14
1781	59.43	319.6	119.5	8.18	-0.24	-0.14
1782	59.46	319.36	119.36	5.45	-0.18	0
1783	59.5	319.18	119.36	5.68	-0.18	0.06
1784	59.53	319	119.42	11.17	-0.33	-0.17
1785	59.56	318.67	119.25	9.11	-0.31	0.02
1786	59.6	318.36	119.27	5.45	-0.18	0
1787	59.63	318.18	119.27	25.85	0.82	-0.27
1788	59.66	319	119	37.06	-1.18	-0.36
1789	59.7	317.82	118.64	27.95	0.68	-0.64
1790	59.73	318.5	118	9.14	0.14	-0.27
1791	59.76	318.64	117.73	7.94	-0.14	-0.23
1792	59.8	318.5	117.5	0	0	0
1793	59.83	318.5	117.5	9.63	-0.23	-0.23
1794	59.86	318.27	117.27	9.02	-0.27	0.13
1795	59.9	318	117.4	9.02	-0.27	-0.13
1796	59.93	317.73	117.27	4.68	-0.15	0.06
1797	59.96	317.58	117.33	12.86	-0.4	-0.15
1798	60	317.18	117.18	13.62	-0.36	-0.27
1799	60.03	316.82	116.91	7.08	-0.22	0.09
1800	60.06	316.6	117	14.98	-0.5	0
1801	60.1	316.1	117	3	-0.1	0
1802	60.13	316	117	40.87	0.82	-1.09
1803	60.16	316.82	115.91	23.12	0.54	-0.55
1804	60.2	317.36	115.36	8.9	-0.26	0.14
1805	60.23	317.1	115.5	7.24	0.08	-0.23
1806	60.26	317.18	115.27	7.52	-0.18	-0.17
1807	60.3	317	115.1	11.99	-0.4	0
1808	60.33	316.6	115.1	4.24	-0.1	-0.1
1809	60.36	316.5	115	7.34	-0.23	0.09
1810	60.4	316.27	115.09	14.67	-0.45	-0.18
1811	60.43	315.82	114.91	0	0	0
1812	60.46	315.82	114.91	14.54	-0.49	-0.02
1813	60.5	315.33	114.89	15.58	-0.51	-0.07
1814	60.53	314.82	114.82	2.72	0	-0.09
1815	60.56	314.82	114.73	5.45	0	-0.18
1816	60.6	314.82	114.55	25.68	-0.82	0.25
1817	60.63	314	114.8	9.37	-0.18	-0.25
1818	60.66	313.82	114.55	5.96	-0.15	-0.13
1819	60.7	313.67	114.42	2.5	-0.09	0
1820	60.73	313.58	114.42	9.44	-0.31	-0.06
1821	60.76	313.27	114.36	14.67	-0.45	0.19
1822	60.8	312.82	114.55	7.17	-0.24	-0.05
1823	60.83	312.58	114.5	11.53	-0.31	-0.23
1824	60.86	312.27	114.27	8.21	-0.27	0.03
1825	60.9	312	114.3	8.3	0.18	-0.21
1826	60.93	312.18	114.09	20.75	0.64	-0.27
1827	60.96	312.82	113.82	0	0	0
1828	61	312.82	113.82	0	0	0
1829	61.03	312.82	113.82	5.45	0	-0.18
1830	61.06	312.82	113.64	2.72	-0.09	0
1831	61.1	312.73	113.64	19.24	-0.63	-0.14
1832	61.13	312.1	113.5	4.24	-0.1	-0.1
1833	61.16	312	113.4	3	0	-0.1
1834	61.2	312	113.3	9.39	-0.27	0.15
1835	61.23	311.73	113.45	13.89	-0.46	-0.09
1836	61.26	311.27	113.36	9.53	-0.27	-0.16
1837	61.3	311	113.2	12.53	-0.42	-0.03
1838	61.33	310.58	113.17	3.53	-0.08	0.08
1839	61.36	310.5	113.25	8.31	0.23	-0.16
1840	61.4	310.73	113.09	35.75	1.19	-0.09
1841	61.43	311.92	113	0	0	0
1842	61.46	311.92	113	2.5	0.08	0
1843	61.5	312	113	2.5	-0.08	0
1844	61.53	311.92	113	12.49	-0.42	0
1845	61.56	311.5	113	0	0	0
1846	61.6	311.5	113	12.49	-0.42	0
1847	61.63	311.08	113	2.5	-0.08	0
1848	61.66	311	113	8.62	-0.27	-0.09
1849	61.7	310.73	112.91	0	0	0
1850	61.73	310.73	112.91	40.73	1.35	0.09
1851	61.76	312.08	113	12.49	0.42	0
1852	61.8	312.5	113	0	0	0
1853	61.83	312.5	113	7.34	-0.23	-0.09
1854	61.86	312.27	112.91	0	0	0
1855	61.9	312.27	112.91	6.3	-0.19	0.09
1856	61.93	312.08	113	2.5	-0.08	0
1857	61.96	312	113	0	0	0
1858	62	312	113	0	0	0
1859	62.03	312	113	38.24	1.27	0.09
1860	62.06	313.27	113.09	16.35	0.55	0
1861	62.1	313.82	113.09	0	0	0
1862	62.13	313.82	113.09	0	0	0
1863	62.16	313.82	113.09	0	0	0
1864	62.2	313.82	113.09	0	0	0
1865	62.23	313.82	113.09	2.72	-0.09	0
1866	62.26	313.73	113.09	13.62	-0.46	0
1867	62.3	313.27	113.09	0	0	0
1868	62.33	313.27	113.09	43.59	1.46	0
1869	62.36	314.73	113.09	30.46	1	0.18
1870	62.4	315.73	113.27	0	0	0
1871	62.43	315.73	113.27	5.45	0	0.18
1872	62.46	315.73	113.45	2.72	0	0.1
1873	62.5	315.73	113.55	9.65	-0.15	0.28
1874	62.53	315.58	113.83	6.6	-0.22	-0.01
1875	62.57	315.36	113.82	3.85	-0.09	0.09
1876	62.6	315.27	113.91	8.8	-0.27	-0.11
1877	62.63	315	113.8	8.8	0.27	0.11
1878	62.67	315.27	113.91	43.93	1.46	0.18
1879	62.7	316.73	114.09	8.62	0.27	-0.09
1880	62.73	317	114	6.09	0.18	0.09
1881	62.77	317.18	114.09	0	0	0
1882	62.8	317.18	114.09	6.35	-0.18	0.11
1883	62.83	317	114.2	8.8	-0.27	-0.11
1884	62.87	316.73	114.09	13.62	-0.46	0
1885	62.9	316.27	114.09	2.72	0	0.09
1886	62.93	316.27	114.18	8.19	-0.27	0.02
1887	62.97	316	114.2	21.8	0.73	-0.02
1888	63	316.73	114.18	32.81	1.09	-0.09
1889	63.03	317.82	114.09	44.68	1.18	0.91
1890	63.07	319	115	0	0	0
1891	63.1	319	115	0	0	0
1892	63.13	319	115	0	0	0
1893	63.17	319	115	0	0	0
1894	63.2	319	115	0	0	0
1895	63.23	319	115	58.5	-1.73	-0.91
1896	63.27	317.27	114.09	86.15	2.73	0.91
1897	63.3	320	115	29.97	0	-1
1898	63.33	320	114	9.82	-0.27	0.18
1899	63.37	319.73	114.18	9.82	0.27	-0.18
1900	63.4	320	114	9.82	-0.27	0.18
1901	63.43	319.73	114.18	0	0	0
1902	63.47	319.73	114.18	25.85	0.27	0.82
1903	63.5	320	115	36.58	-1	-0.7
1904	63.53	319	114.3	20.98	0	0.7
1905	63.57	319	115	14.98	0	-0.5
1906	63.6	319	114.5	40.06	1.27	0.41
1907	63.63	320.27	114.91	22.04	0.73	-0.11
1908	63.67	321	114.8	8.8	0.27	0.11
1909	63.7	321.27	114.91	2.72	-0.09	0
1910	63.73	321.18	114.91	6.09	-0.18	0.09
1911	63.77	321	115	6.09	0.18	-0.09
1912	63.8	321.18	114.91	6.09	-0.18	0.09
1913	63.83	321	115	7.45	-0.22	-0.11
1914	63.87	320.78	114.89	8.97	-0.28	0.11
1915	63.9	320.5	115	7.34	-0.23	-0.09
1916	63.93	320.27	114.91	31.87	1.04	0.24
1917	63.97	321.31	115.15	42.55	1.42	0.03
1918	64	322.73	115.18	2.72	0	-0.09
1919	64.03	322.73	115.09	28.44	0.27	0.91
1920	64.07	323	116	25.85	-0.27	-0.82
1921	64.1	322.73	115.18	2.72	0	-0.09
1922	64.13	322.73	115.09	5.45	0	0.18
1923	64.17	322.73	115.27	23.28	0.27	0.73
1924	64.2	323	116	0	0	0
1925	64.23	323	116	0	0	0
1926	64.27	323	116	89.91	3	0
1927	64.3	326	116	46.66	-1.5	-0.42
1928	64.33	324.5	115.58	6.99	0.23	0.06
1929	64.37	324.73	115.64	6.87	-0.23	0.03
1930	64.4	324.5	115.67	7.05	0.23	0.06
1931	64.43	324.73	115.73	14.67	-0.46	0.18
1932	64.47	324.27	115.91	0	0	0
1933	64.5	324.27	115.91	0	0	0
1934	64.53	324.27	115.91	0	0	0
1935	64.57	324.27	115.91	0	0	0
1936	64.6	324.27	115.91	0	0	0
1937	64.63	324.27	115.91	6.3	-0.19	0.09
1938	64.67	324.08	116	0	0	0
1939	64.7	324.08	116	6.3	0.19	-0.09
1940	64.73	324.27	115.91	0	0	0
1941	64.77	324.27	115.91	0	0	0
1942	64.8	324.27	115.91	0	0	0
1943	64.83	324.27	115.91	0	0	0
1944	64.87	324.27	115.91	0	0	0
1945	64.9	324.27	115.91	0	0	0
1946	64.93	324.27	115.91	0	0	0
1947	64.97	324.27	115.91	0	0	0
1948	65	324.27	115.91	0	0	0
1949	65.03	324.27	115.91	0	0	0
1950	65.07	324.27	115.91	6.3	-0.19	0.09
1951	65.1	324.08	116	6.3	0.19	-0.09
1952	65.13	324.27	115.91	7.34	0.23	0.09
1953	65.17	324.5	116	7.34	-0.23	-0.09
1954	65.2	324.27	115.91	0	0	0
1955	65.23	324.27	115.91	0	0	0
1956	65.27	324.27	115.91	0	0	0
1957	65.3	324.27	115.91	0	0	0
1958	65.33	324.27	115.91	0	0	0
1959	65.37	324.27	115.91	7.34	0.23	0.09
1960	65.4	324.5	116	0	0	0
1961	65.43	324.5	116	7.34	0.23	0.09
1962	65.47	324.73	116.09	7.34	-0.23	-0.09
1963	65.5	324.5	116	7.34	0.23	0.09
1964	65.53	324.73	116.09	13.62	0.45	0
1965	65.57	325.18	116.09	0	0	0
1966	65.6	325.18	116.09	0	0	0
1967	65.63	325.18	116.09	0	0	0
1968	65.67	325.18	116.09	0	0	0
1969	65.7	325.18	116.09	6.09	-0.18	-0.09
1970	65.73	325	116	0	0	0
1971	65.77	325	116	0	0	0
1972	65.8	325	116	0	0	0
1973	65.84	325	116	0	0	0
1974	65.87	325	116	8.62	-0.27	0.09
1975	65.9	324.73	116.09	8.62	0.27	-0.09
1976	65.94	325	116	0	0	0
1977	65.97	325	116	0	0	0
1978	66	325	116	0	0	0
1979	66.04	325	116	0	0	0
1980	66.07	325	116	0	0	0
1981	66.1	325	116	0	0	0
1982	66.14	325	116	0	0	0
1983	66.17	325	116	0	0	0
1984	66.2	325	116	0	0	0
1985	66.24	325	116	0	0	0
1986	66.27	325	116	0	0	0
1987	66.3	325	116	3	0	0.1
1988	66.34	325	116.1	30.12	1	-0.1
1989	66.37	326	116	29.97	-1	0
1990	66.4	325	116	67.01	2	1
1991	66.44	327	117	67.01	-2	-1
1992	66.47	325	116	0	0	0
1993	66.5	325	116	0	0	0
1994	66.54	325	116	8.62	0.27	0.09
1995	66.57	325.27	116.09	0	0	0
1996	66.6	325.27	116.09	37.58	1.23	-0.26
1997	66.64	326.5	115.83	22.85	0.73	-0.21
1998	66.67	327.23	115.62	8.89	0.04	0.29
1999	66.7	327.27	115.91	6.11	-0.19	-0.08
2000	66.74	327.08	115.83	6.11	0.19	0.08
[truncated: 24,969 more rows]
