# Supplementary material for: Statistical Mechanics of Zooplankton
Source: PLoS One. 2015 Aug 13;10(8):e0135258. doi: 10.1371/journal.pone.0135258 (PMC4535848; doi:10.1371/journal.pone.0135258)
Supplement: S1 Data Files — Information on the file contents and the data format is contained. (ZIP) [file pone.0135258.s001.zip › raw data vibrio/exp40.txt]

1	0.03	324	144	43.24	-14.66666667	-45.66666667
2	0.07	323.56	142.63	16.86	-18.66666667	0
3	0.1	323	142.63	15.45	-16.66666667	-4.333333333
4	0.13	322.5	142.5	9.08	-5	8.666666667
5	0.17	322.35	142.76	10.98	-11.66666667	-3
6	0.2	322	142.67	7.15	-8	1.333333333
7	0.23	321.76	142.71	23.09	-25.33333333	-3.333333333
8	0.27	321	142.61	9.94	-9.666666667	5
9	0.3	320.71	142.76	14.21	-15.66666667	-1.666666667
10	0.33	320.24	142.71	14.54	-16	3.666666667
11	0.37	319.76	142.82	10.26	-10.66666667	4
12	0.4	319.44	142.94	0	0	0
13	0.43	319.44	142.94	37.98	42.33333333	-4
14	0.47	320.71	142.82	1.76	0	-2
15	0.5	320.71	142.76	12.64	14	1.666666667
16	0.53	321.13	142.81	13.51	12.33333333	8.333333333
17	0.57	321.5	143.06	0	0	0
18	0.6	321.5	143.06	8.64	-8.666666667	4
19	0.63	321.24	143.18	8.82	-10	1.333333333
20	0.67	320.94	143.22	13.35	-14.66666667	1
21	0.7	320.5	143.25	2.65	2	2
22	0.73	320.56	143.31	68.17	73.33333333	19
23	0.77	322.76	143.88	7.88	8	4
24	0.8	323	144	0	0	0
25	0.83	323	144	10.28	6	9.666666667
26	0.87	323.18	144.29	6.36	3.666666667	6
27	0.9	323.29	144.47	1.76	0	-2
28	0.93	323.29	144.41	13.87	-7.666666667	13.33333333
29	0.97	323.06	144.81	15.62	17.33333333	0.666666667
30	1	323.58	144.83	57.46	64	-1.666666667
31	1.03	325.5	144.78	20.38	15	17
32	1.07	325.95	145.29	38	35	23.66666667
33	1.1	327	146	0	0	0
34	1.13	327	146	0	0	0
35	1.17	327	146	0	0	0
36	1.2	327	146	67.01	66.66666667	33.33333333
37	1.23	329	147	0	0	0
38	1.27	329	147	0	0	0
39	1.3	329	147	0	0	0
40	1.33	329	147	29.97	0	33.33333333
41	1.37	329	148	29.97	33.33333333	0
42	1.4	330	148	0	0	0
43	1.43	330	148	0	0	0
44	1.47	330	148	0	0	0
45	1.5	330	148	42.38	-33.33333333	33.33333333
46	1.53	329	149	0	0	0
47	1.57	329	149	29.97	-33.33333333	0
48	1.6	328	149	29.97	0	33.33333333
49	1.64	328	150	29.97	33.33333333	0
50	1.67	329	150	29.97	33.33333333	0
51	1.7	330	150	29.97	33.33333333	0
52	1.74	331	150	0	0	0
53	1.77	331	150	42.38	-33.33333333	33.33333333
54	1.8	330	151	0	0	0
55	1.84	330	151	0	0	0
56	1.87	330	151	0	0	0
57	1.9	330	151	0	0	0
58	1.94	330	151	29.97	-33.33333333	0
59	1.97	329	151	0	0	0
60	2	329	151	0	0	0
61	2.04	329	151	0	0	0
62	2.07	329	151	29.97	-33.33333333	0
63	2.1	328	151	0	0	0
64	2.14	328	151	29.97	0	33.33333333
65	2.17	328	152	70.38	-72.66666667	-29.33333333
66	2.2	325.82	151.12	16.72	-17.66666667	-6
67	2.24	325.29	150.94	7.84	-7.666666667	4
68	2.27	325.06	151.06	1.87	0	-2
69	2.3	325.06	151	17.32	-16.66666667	9.333333333
70	2.34	324.56	151.28	9.68	-10.66666667	-1.333333333
71	2.37	324.24	151.24	22.08	-24.66666667	-1.666666667
72	2.4	323.5	151.19	13.64	-14.66666667	4
73	2.44	323.06	151.31	8.59	-8	5.333333333
74	2.47	322.82	151.47	17.13	-18.33333333	4.333333333
75	2.5	322.27	151.6	19.24	-21.33333333	1
76	2.54	321.63	151.63	3.75	-4.333333333	0
77	2.57	321.5	151.63	8.43	-8.666666667	-3.333333333
78	2.6	321.24	151.53	9.05	-10	2.666666667
79	2.64	320.94	151.61	8.5	-7.666666667	5
80	2.67	320.71	151.76	10.22	9.666666667	6
81	2.7	321	151.94	24.05	26.66666667	2
82	2.74	321.8	152	6.28	6.666666667	2
83	2.77	322	152.06	7.27	6.666666667	4.666666667
84	2.8	322.2	152.2	7.46	-2.333333333	8
85	2.84	322.13	152.44	5.27	4.666666667	-3.666666667
86	2.87	322.27	152.33	10.67	-7	10
87	2.9	322.06	152.63	13.51	-12.33333333	8.333333333
88	2.94	321.69	152.88	11.23	-11.33333333	-5.666666667
89	2.97	321.35	152.71	10.59	-11.66666667	-0.666666667
90	3	321	152.69	15.1	-14.66666667	8.333333333
91	3.04	320.56	152.94	9.12	-9.666666667	-2.333333333
92	3.07	320.27	152.87	8.93	-9	4.333333333
93	3.1	320	153	19.91	14.66666667	16.66666667
94	3.14	320.44	153.5	44.02	48	8.666666667
95	3.17	321.88	153.76	22.98	13.66666667	21.66666667
96	3.2	322.29	154.41	5.57	-6	1
97	3.24	322.11	154.44	6.01	-1.666666667	-6.333333333
98	3.27	322.06	154.25	22.86	14.66666667	21
99	3.3	322.5	154.88	13.63	-10	-11.66666667
100	3.34	322.2	154.53	21.16	-23.33333333	3.333333333
101	3.37	321.5	154.63	7.4	-5	6.333333333
102	3.4	321.35	154.82	16.89	-18.33333333	3.666666667
103	3.44	320.8	154.93	9.79	-10	4.333333333
104	3.47	320.5	155.06	7.16	-7	-4
105	3.5	320.29	154.94	17.36	-17.66666667	8
106	3.54	319.76	155.18	1.76	-1.666666667	0
107	3.57	319.71	155.18	13.43	-14	5.666666667
108	3.6	319.29	155.35	10.71	-11.66666667	1
109	3.64	318.94	155.38	15.1	-14.66666667	8.333333333
110	3.67	318.5	155.63	8.74	-7.666666667	5.666666667
111	3.7	318.27	155.8	52.54	57.66666667	8.666666667
112	3.74	320	156.06	30.49	33.33333333	6.333333333
113	3.77	321	156.25	0	0	0
114	3.8	321	156.25	8.13	-9	-1.666666667
115	3.84	320.73	156.2	10.42	11	3.666666667
116	3.87	321.06	156.31	45.26	46	21
117	3.9	322.44	156.94	42.49	46	10
118	3.94	323.82	157.24	9.38	8	6.666666667
119	3.97	324.06	157.44	3.75	0	4
120	4	324.06	157.56	15.1	2.333333333	16.66666667
121	4.04	324.13	158.06	1.87	-2.333333333	0
122	4.07	324.06	158.06	0	0	0
123	4.1	324.06	158.06	4.19	-2	4.333333333
124	4.14	324	158.19	14.98	-16.66666667	0
125	4.17	323.5	158.19	6.95	-7	3.333333333
126	4.2	323.29	158.29	1.76	0	-1.666666667
127	4.24	323.29	158.24	15.1	-16.33333333	3
128	4.27	322.8	158.33	10.6	6.666666667	10
129	4.3	323	158.63	9.4	6.666666667	8
130	4.34	323.2	158.87	57.97	64.33333333	2
131	4.37	325.13	158.93	15.4	17.33333333	0.333333333
132	4.4	325.65	158.94	1.76	2	0
133	4.44	325.71	158.94	5.29	5.666666667	0
134	4.47	325.88	158.94	70.95	70.66666667	35.33333333
135	4.5	328	160	29.97	0	33.33333333
136	4.54	328	161	0	0	0
137	4.57	328	161	0	0	0
138	4.6	328	161	0	0	0
139	4.64	328	161	42.38	33.33333333	33.33333333
140	4.67	329	162	0	0	0
141	4.7	329	162	0	0	0
142	4.74	329	162	0	0	0
143	4.77	329	162	29.97	0	33.33333333
144	4.8	329	163	0	0	0
145	4.84	329	163	0	0	0
146	4.87	329	163	0	0	0
147	4.91	329	163	0	0	0
148	4.94	329	163	29.97	-33.33333333	0
149	4.97	328	163	0	0	0
150	5.01	328	163	0	0	0
151	5.04	328	163	0	0	0
152	5.07	328	163	29.97	0	-33.33333333
153	5.11	328	162	0	0	0
154	5.14	328	162	29.97	0	33.33333333
155	5.17	328	163	29.97	33.33333333	0
156	5.21	329	163	0	0	0
157	5.24	329	163	0	0	0
158	5.27	329	163	0	0	0
159	5.31	329	163	0	0	0
160	5.34	329	163	0	0	0
161	5.37	329	163	0	0	0
162	5.41	329	163	0	0	0
163	5.44	329	163	0	0	0
164	5.47	329	163	0	0	0
165	5.51	329	163	59.96	-66.66666667	-2
166	5.54	327	162.94	1.66	-2	0
167	5.57	326.94	162.94	11.66	-12.66666667	0
168	5.61	326.56	162.94	21.94	-24.66666667	0
169	5.64	325.82	162.94	1.76	-2	0
170	5.67	325.76	162.94	8.64	-8.666666667	4
171	5.71	325.5	163.06	14.99	-16.66666667	0
172	5.74	325	163.06	7.24	-8	2
173	5.77	324.76	163.12	12.34	-13.66666667	0
174	5.81	324.35	163.12	3.94	-2	4
175	5.84	324.29	163.24	37.86	42.33333333	-2.333333333
176	5.87	325.56	163.17	49.98	48	27.66666667
177	5.91	327	164	0	0	0
178	5.94	327	164	0	0	0
179	5.97	327	164	0	0	0
180	6.01	327	164	29.97	33.33333333	0
181	6.04	328	164	0	0	0
182	6.07	328	164	29.97	33.33333333	0
183	6.11	329	164	0	0	0
184	6.14	329	164	0	0	0
185	6.17	329	164	0	0	0
186	6.21	329	164	0	0	0
187	6.24	329	164	29.97	0	33.33333333
188	6.27	329	165	59.94	-66.66666667	0
189	6.31	327	165	0	0	0
190	6.34	327	165	0	0	0
191	6.37	327	165	52.75	-16.66666667	-56.33333333
192	6.41	326.5	163.31	13.24	-14.66666667	-2
193	6.44	326.06	163.25	4.19	-2	-4
194	6.47	326	163.13	21.25	-23.66666667	-2.333333333
195	6.51	325.29	163.06	7.16	-7.666666667	-2
196	6.54	325.06	163	8.92	-10	0
197	6.57	324.76	163	14.1	-15.66666667	0
198	6.61	324.29	163	30.12	31.66666667	-11.66666667
199	6.64	325.24	162.65	31.78	35	2
200	6.67	326.29	162.71	44.18	23.66666667	43
201	6.71	327	164	0	0	0
202	6.74	327	164	0	0	0
203	6.77	327	164	0	0	0
204	6.81	327	164	0	0	0
205	6.84	327	164	47.3	-23.66666667	-47
206	6.87	326.29	162.59	11.01	-11.66666667	-3
207	6.91	325.94	162.5	63.6	68.66666667	16.66666667
208	6.94	328	163	0	0	0
209	6.97	328	163	29.97	33.33333333	0
210	7.01	329	163	0	0	0
211	7.04	329	163	0	0	0
212	7.07	329	163	0	0	0
213	7.11	329	163	0	0	0
214	7.14	329	163	0	0	0
215	7.17	329	163	0	0	0
216	7.21	329	163	0	0	0
217	7.24	329	163	29.97	0	-33.33333333
218	7.27	329	162	0	0	0
219	7.31	329	162	0	0	0
220	7.34	329	162	59.94	-66.66666667	0
221	7.37	327	162	41.12	-23.66666667	-39.33333333
222	7.41	326.29	160.82	3.94	-3.666666667	-2
223	7.44	326.18	160.76	14.1	-15.66666667	0
224	7.47	325.71	160.76	5.38	-5	-3
225	7.51	325.56	160.67	19.03	-20.66666667	4.666666667
226	7.54	324.94	160.81	10.94	-7.666666667	-9.666666667
227	7.57	324.71	160.52	8.98	-5	8.666666667
228	7.61	324.56	160.78	25.47	-28.33333333	-0.666666667
229	7.64	323.71	160.76	11.83	-12	-5.666666667
230	7.67	323.35	160.59	1.76	0	2
231	7.71	323.35	160.65	52.92	59	-2
232	7.74	325.12	160.59	28.26	31.33333333	-2
233	7.77	326.06	160.53	72.98	64.66666667	49
234	7.81	328	162	0	0	0
235	7.84	328	162	42.38	33.33333333	-33.33333333
236	7.87	329	161	0	0	0
237	7.91	329	161	0	0	0
238	7.94	329	161	0	0	0
239	7.97	329	161	0	0	0
240	8.01	329	161	0	0	0
241	8.04	329	161	0	0	0
242	8.08	329	161	42.38	-33.33333333	-33.33333333
243	8.11	328	160	0	0	0
244	8.14	328	160	0	0	0
245	8.18	328	160	29.97	-33.33333333	0
246	8.21	327	160	44.09	-10.33333333	-48
247	8.24	326.69	158.56	3.75	-4.333333333	0
248	8.28	326.56	158.56	17.27	-18.66666667	4.333333333
249	8.31	326	158.69	9.37	0	-10.33333333
250	8.34	326	158.38	4.19	-2	-4.333333333
251	8.38	325.94	158.25	26.82	-29.33333333	-6.333333333
252	8.41	325.06	158.06	23.84	19	-18.66666667
253	8.44	325.63	157.5	17.27	12.33333333	-14.66666667
254	8.48	326	157.06	19.09	8	-19.66666667
255	8.51	326.24	156.47	5.25	-6	1
256	8.54	326.06	156.5	9.47	6	-8.666666667
257	8.58	326.24	156.24	4.99	-4	-4
258	8.61	326.12	156.12	14.1	-15.66666667	0
259	8.64	325.65	156.12	9.78	-9	-6
260	8.68	325.38	155.94	14.86	-16.66666667	-2
261	8.71	324.88	155.88	11.99	-12.66666667	4
262	8.74	324.5	156	14.98	-16.66666667	0
263	8.78	324	156	13.24	-14.66666667	-2
264	8.81	323.56	155.94	1.87	-2	0
265	8.84	323.5	155.94	15.1	-16.66666667	2
266	8.88	323	156	11.24	-12.33333333	0
267	8.91	322.63	156	10.52	-11.33333333	-4
268	8.94	322.29	155.88	20.12	-22	2
269	8.98	321.63	155.94	13.74	-15.33333333	0
270	9.01	321.17	155.94	10.28	-11.66666667	0
271	9.04	320.82	155.94	15.06	-15.66666667	-6
272	9.08	320.35	155.76	2.49	-2	2
273	9.11	320.29	155.82	24.04	-26.33333333	4
274	9.14	319.5	155.94	7.05	-7	-4
275	9.18	319.29	155.82	23.85	-26.33333333	2
276	9.21	318.5	155.88	6.17	-7	0
277	9.24	318.29	155.88	10.69	-11.66666667	0
278	9.28	317.94	155.88	13.28	-14.66666667	2
279	9.31	317.5	155.94	14.99	-16.66666667	0
280	9.34	317	155.94	28.34	31.33333333	-4.333333333
281	9.38	317.94	155.81	18.82	20.66666667	-2
282	9.41	318.56	155.75	0	0	0
283	9.44	318.56	155.75	0	0	0
284	9.48	318.56	155.75	1.87	0	2
285	9.51	318.56	155.81	16.75	-16.66666667	8.333333333
286	9.54	318.06	156.06	4.19	-2	-4
287	9.58	318	155.94	13.64	-14.66666667	4
288	9.61	317.56	156.06	15.1	-16.66666667	-2
289	9.64	317.06	156	10.83	-11.66666667	-2
290	9.68	316.71	155.94	8.83	-9	4
291	9.71	316.44	156.06	11.39	-12.66666667	2.333333333
292	9.74	316.06	156.13	16.96	-18.66666667	-2.333333333
293	9.78	315.5	156.06	8.22	-5	7.666666667
294	9.81	315.35	156.29	24.07	-26.33333333	3.333333333
295	9.84	314.56	156.39	8.33	-9	-3.333333333
296	9.88	314.29	156.29	9.81	-9.666666667	5
297	9.91	314	156.44	8.85	-9.666666667	-1
298	9.94	313.71	156.41	48.72	52	15.33333333
299	9.98	315.27	156.87	17.87	17.66666667	8.666666667
300	10.01	315.8	157.13	2	0	2.333333333
301	10.04	315.8	157.2	4	0	4.333333333
302	10.08	315.8	157.33	7.8	6.666666667	5.666666667
303	10.11	316	157.5	54.51	58.66666667	14.66666667
304	10.14	317.76	157.94	10.94	12.33333333	2
305	10.18	318.13	158	21.1	22.33333333	6.666666667
306	10.21	318.8	158.2	6.23	-5.666666667	3.666666667
307	10.24	318.63	158.31	4.19	-2.333333333	4.333333333
308	10.28	318.56	158.44	7.24	5.666666667	-5.666666667
309	10.31	318.73	158.27	16.13	-16.33333333	6.666666667
310	10.34	318.24	158.47	7.11	-8	1
311	10.38	318	158.5	8.54	9	3.333333333
312	10.41	318.27	158.6	44.77	48	13.33333333
313	10.44	319.71	159	30.02	33.33333333	-2
314	10.48	320.71	158.94	7.16	7.666666667	2
315	10.51	320.94	159	8.9	8	6
316	10.54	321.18	159.18	6.1	-6	3.333333333
317	10.58	321	159.28	5.44	-6	-1.333333333
318	10.61	320.82	159.24	3.53	-3.666666667	0
319	10.64	320.71	159.24	6.59	-7	2.333333333
320	10.68	320.5	159.31	0	0	0
321	10.71	320.5	159.31	17.11	-16.66666667	9.333333333
322	10.74	320	159.59	1.1	0	1.333333333
323	10.78	320	159.63	1.87	-2	0
324	10.81	319.94	159.63	7.35	-7.666666667	2.666666667
325	10.84	319.71	159.71	6.31	-7	1.333333333
326	10.88	319.5	159.75	15.01	-16.66666667	1
327	10.91	319	159.78	7.18	-8	1.333333333
328	10.94	318.76	159.82	7.27	-1.666666667	8
329	10.98	318.71	160.06	6.37	6	3.666666667
330	11.01	318.89	160.17	41.37	45	10
331	11.04	320.24	160.47	23.06	25.33333333	3
332	11.08	321	160.56	12.12	3.666666667	12.66666667
333	11.11	321.11	160.94	1.72	0.666666667	2
334	11.14	321.13	161	2.65	-2.333333333	2
335	11.18	321.06	161.06	0	0	0
336	11.21	321.06	161.06	17.67	-16.66666667	10.66666667
337	11.25	320.56	161.38	6.98	-7.666666667	-1.666666667
338	11.28	320.33	161.33	4	0	4.666666667
339	11.31	320.33	161.47	32.22	31.33333333	17.66666667
340	11.35	321.27	162	39.88	41	16.66666667
341	11.38	322.5	162.5	9.92	6.333333333	9
342	11.41	322.69	162.77	9	-6.333333333	7.666666667
343	11.45	322.5	163	4.28	0	4.666666667
344	11.48	322.5	163.14	13.54	-14.33333333	5
345	11.51	322.07	163.29	10.7	-11.33333333	3.666666667
346	11.55	321.73	163.4	6.32	-2	6.666666667
347	11.58	321.67	163.6	14.54	-15.66666667	-4.333333333
348	11.61	321.2	163.47	32.95	35.66666667	8.666666667
349	11.65	322.27	163.73	28.61	31	-6.666666667
350	11.68	323.2	163.53	2	0	-2
351	11.71	323.2	163.47	2	0	-2.333333333
352	11.75	323.2	163.4	6.06	-6.666666667	1
353	11.78	323	163.43	2.14	0	2.333333333
354	11.81	323	163.5	22	-24.33333333	-1
355	11.85	322.27	163.47	2	0	-2.333333333
356	11.88	322.27	163.4	2.83	-2.333333333	2.333333333
357	11.91	322.2	163.47	35.83	39.33333333	7.333333333
358	11.95	323.38	163.69	40.09	44.33333333	4.333333333
359	11.98	324.71	163.82	7.69	8	-2.666666667
360	12.01	324.95	163.74	1.64	1.666666667	-0.666666667
361	12.05	325	163.72	10.66	9.333333333	7.333333333
362	12.08	325.28	163.94	36.78	40.66666667	4
363	12.11	326.5	164.06	80.09	83.33333333	31.33333333
364	12.15	329	165	0	0	0
365	12.18	329	165	0	0	0
366	12.21	329	165	29.97	0	33.33333333
367	12.25	329	166	0	0	0
368	12.28	329	166	29.97	-33.33333333	0
369	12.31	328	166	29.97	0	-33.33333333
370	12.35	328	165	0	0	0
371	12.38	328	165	0	0	0
372	12.41	328	165	38.94	-43	-4
373	12.45	326.71	164.88	17.76	-19.33333333	4
374	12.48	326.13	165	1.87	-2.333333333	0
375	12.51	326.06	165	17.83	-19.66666667	2
376	12.55	325.47	165.06	3.94	-4	2
377	12.58	325.35	165.12	8.71	-9.666666667	0.333333333
378	12.61	325.06	165.13	15.1	-14.33333333	8.333333333
379	12.65	324.63	165.38	10.21	-11.33333333	-3
380	12.68	324.29	165.29	8.91	-9.666666667	-1.333333333
381	12.71	324	165.25	0	0	0
382	12.75	324	165.25	16.75	-16.66666667	8.333333333
383	12.78	323.5	165.5	1.87	0	-2
384	12.81	323.5	165.44	19.52	18.66666667	11.33333333
385	12.85	324.06	165.78	35.49	39.33333333	3.333333333
386	12.88	325.24	165.88	1.76	1.666666667	0
387	12.91	325.29	165.88	1.76	2	0
388	12.95	325.35	165.88	3.53	0	4
389	12.98	325.35	166	36.39	40.33333333	5.666666667
390	13.01	326.56	166.17	69.95	48	61
391	13.05	328	168	0	0	0
392	13.08	328	168	0	0	0
393	13.11	328	168	0	0	0
394	13.15	328	168	0	0	0
395	13.18	328	168	0	0	0
396	13.21	328	168	0	0	0
397	13.25	328	168	0	0	0
398	13.28	328	168	0	0	0
399	13.31	328	168	0	0	0
400	13.35	328	168	0	0	0
401	13.38	328	168	0	0	0
402	13.41	328	168	0	0	0
403	13.45	328	168	0	0	0
404	13.48	328	168	59.94	66.66666667	0
405	13.51	330	168	0	0	0
406	13.55	330	168	29.97	0	33.33333333
407	13.58	330	169	29.97	0	-33.33333333
408	13.61	330	168	29.97	-33.33333333	0
409	13.65	329	168	0	0	0
410	13.68	329	168	0	0	0
411	13.71	329	168	0	0	0
412	13.75	329	168	0	0	0
413	13.78	329	168	0	0	0
414	13.81	329	168	0	0	0
415	13.85	329	168	59.94	-66.66666667	0
416	13.88	327	168	1.66	0	2
417	13.91	327	168.06	94.26	100	31.33333333
418	13.95	330	169	0	0	0
419	13.98	330	169	0	0	0
420	14.01	330	169	0	0	0
421	14.05	330	169	0	0	0
422	14.08	330	169	29.97	0	33.33333333
423	14.11	330	170	0	0	0
424	14.15	330	170	29.97	-33.33333333	0
425	14.18	329	170	29.97	0	33.33333333
426	14.21	329	171	0	0	0
427	14.25	329	171	0	0	0
428	14.28	329	171	29.97	-33.33333333	0
429	14.31	328	171	47.33	-33.33333333	-40.66666667
430	14.35	327	169.78	7.18	-8	1.333333333
431	14.38	326.76	169.82	12.44	-13	4.333333333
432	14.41	326.37	169.95	9.92	-10.33333333	3.666666667
433	14.45	326.06	170.06	4.71	-4	-4
434	14.48	325.94	169.94	18.6	13.66666667	15.66666667
435	14.52	326.35	170.41	92.51	88.33333333	53
436	14.55	329	172	0	0	0
437	14.58	329	172	0	0	0
438	14.62	329	172	0	0	0
439	14.65	329	172	0	0	0
440	14.68	329	172	0	0	0
441	14.72	329	172	0	0	0
442	14.75	329	172	0	0	0
443	14.78	329	172	0	0	0
444	14.82	329	172	29.97	33.33333333	0
445	14.85	330	172	0	0	0
446	14.88	330	172	29.97	0	33.33333333
447	14.92	330	173	29.97	-33.33333333	0
448	14.95	329	173	29.97	0	33.33333333
449	14.98	329	174	0	0	0
450	15.02	329	174	29.97	-33.33333333	0
451	15.05	328	174	29.97	0	-33.33333333
452	15.08	328	173	25.48	-27	8.333333333
453	15.12	327.19	173.25	3.75	-4.333333333	0
454	15.15	327.06	173.25	7.49	-8	-2.333333333
455	15.18	326.82	173.18	21.33	-23	4.333333333
456	15.22	326.13	173.31	4.19	-2.333333333	4.333333333
457	15.25	326.06	173.44	9.53	-8	7
458	15.28	325.82	173.65	14.21	-15.66666667	-2
459	15.32	325.35	173.59	15.06	-15.66666667	5.666666667
460	15.35	324.88	173.76	7.73	-8.333333333	-0.333333333
461	15.38	324.63	173.75	8.87	-10	1.666666667
462	15.42	324.33	173.8	9.1	-9	4.666666667
463	15.45	324.06	173.94	8.93	-10	0
464	15.48	323.76	173.94	19.95	-21	6.333333333
465	15.52	323.13	174.13	3.65	1.666666667	3.666666667
466	15.55	323.18	174.24	11.33	-12.66666667	-1.333333333
467	15.58	322.8	174.2	22.36	-24.66666667	3.666666667
468	15.62	322.06	174.31	4.19	-2	-4
469	15.65	322	174.19	21.2	-23.66666667	1.666666667
470	15.68	321.29	174.24	8.83	-9.666666667	0.333333333
471	15.72	321	174.25	7.49	0	8.333333333
472	15.75	321	174.5	24.16	26.66666667	-3.333333333
473	15.78	321.8	174.4	18.85	17.66666667	11
474	15.82	322.33	174.73	10.08	-11	-1.333333333
475	15.85	322	174.69	12.28	4.666666667	12.66666667
476	15.88	322.14	175.07	10.05	-4.666666667	10.33333333
477	15.92	322	175.38	6.12	-6.666666667	-1.666666667
478	15.95	321.8	175.33	8.48	-7.666666667	5.666666667
479	15.98	321.57	175.5	17.65	-19	-4.666666667
480	16.02	321	175.36	6.13	-6.666666667	1.333333333
481	16.05	320.8	175.4	11.53	-12.33333333	3.333333333
482	16.08	320.43	175.5	18.86	-21	-1
483	16.12	319.8	175.47	5.99	0	6.666666667
484	16.15	319.8	175.67	27.31	23.33333333	19.33333333
485	16.18	320.5	176.25	32.01	33.33333333	12.66666667
486	16.22	321.5	176.63	11.85	-12.33333333	4
487	16.25	321.13	176.75	8.28	-8.333333333	4.333333333
488	16.28	320.88	176.88	4.99	4	4
489	16.32	321	177	7.2	-6.666666667	4.333333333
490	16.35	320.8	177.13	22.74	-24.66666667	6
491	16.38	320.06	177.31	2.65	-2	-2
492	16.42	320	177.25	14.26	-14.66666667	6.333333333
493	16.45	319.56	177.44	11.3	-12	-3.666666667
494	16.48	319.2	177.33	11.99	-13.33333333	0
495	16.52	318.8	177.33	9.52	-10	3.666666667
496	16.55	318.5	177.44	15.1	-16.66666667	2
497	16.58	318	177.5	15.1	-16.66666667	2
498	16.62	317.5	177.56	14.99	-16.66666667	0.333333333
499	16.65	317	177.57	19.48	-20.66666667	6
500	16.68	316.38	177.75	11.29	-12.66666667	-1.333333333
501	16.72	316	177.71	8.39	-9	3
502	16.75	315.73	177.8	7.2	-7.666666667	2
503	16.78	315.5	177.86	27.91	31	2.333333333
504	16.82	316.43	177.93	5.03	-3.333333333	4.666666667
505	16.85	316.33	178.07	2	0	2
506	16.88	316.33	178.13	6.97	-6.333333333	-4.333333333
507	16.92	316.14	178	4.79	-4.666666667	-2.333333333
508	16.95	316	177.93	12.84	-14.33333333	0
509	16.98	315.57	177.93	9.32	-10	-2
510	17.02	315.27	177.87	15.22	-15.66666667	6.666666667
511	17.05	314.8	178.07	17.87	-17.66666667	-9
512	17.08	314.27	177.8	7.38	-7	4.666666667
513	17.12	314.06	177.94	16.86	-18.66666667	0
514	17.15	313.5	177.94	13.11	-14.66666667	0
515	17.18	313.06	177.94	14.98	-16.66666667	0
516	17.22	312.56	177.94	9.78	-9.666666667	-4.666666667
517	17.25	312.27	177.8	17.84	-19.33333333	4.666666667
518	17.28	311.69	177.94	13.27	-14	-4.666666667
519	17.32	311.27	177.8	17.84	-19.33333333	4.666666667
520	17.35	310.69	177.94	22.36	3.666666667	-24.66666667
521	17.38	310.8	177.2	28.32	29.66666667	-10.66666667
522	17.42	311.69	176.88	17.27	12.33333333	-14.66666667
523	17.45	312.06	176.44	0	0	0
524	17.48	312.06	176.44	8.46	-8.666666667	-3.666666667
525	17.52	311.8	176.33	9.66	-5.666666667	-9
526	17.55	311.63	176.06	4.19	-4.333333333	-2
527	17.58	311.5	176	18.59	-20.66666667	-2
528	17.62	310.88	175.94	7.71	-8.333333333	0
529	17.65	310.63	175.94	17.27	14.33333333	-12.66666667
530	17.69	311.06	175.56	37.19	38	-16.33333333
531	17.72	312.2	175.07	12.89	14.33333333	-2.333333333
532	17.75	312.63	175	2.65	-2.333333333	-2
533	17.79	312.56	174.94	7.49	0	-8.333333333
534	17.82	312.56	174.69	13.64	-14.33333333	4
535	17.85	312.13	174.81	1.87	0	-2
536	17.89	312.13	174.75	9.85	-11	1.666666667
537	17.92	311.8	174.8	11.37	-12	-3.666666667
538	17.95	311.44	174.69	11.06	9.666666667	-7.333333333
539	17.99	311.73	174.47	34.3	36.33333333	-11.66666667
540	18.02	312.82	174.12	18.19	20.33333333	-1.666666667
541	18.05	313.43	174.07	6.06	4.666666667	-4.666666667
542	18.09	313.57	173.93	3.03	-2.333333333	-2.333333333
543	18.12	313.5	173.86	2.14	0	2.333333333
544	18.15	313.5	173.93	6.42	0	-7.333333333
545	18.19	313.5	173.71	18.99	-21	0.666666667
546	18.22	312.87	173.73	4.47	-2.333333333	-4.333333333
547	18.25	312.8	173.6	0	0	0
548	18.29	312.8	173.6	29.97	33.33333333	0
549	18.32	313.8	173.6	31.02	33.33333333	9
550	18.35	314.8	173.87	7.99	0	-9
551	18.39	314.8	173.6	6.7	6.666666667	-3.333333333
552	18.42	315	173.5	0	0	0
553	18.45	315	173.5	11.24	-12.33333333	0
554	18.49	314.63	173.5	9.24	-10	-3.333333333
555	18.52	314.33	173.4	10.43	-11	3.333333333
556	18.55	314	173.5	0	0	0
557	18.59	314	173.5	36.64	40	-7.666666667
558	18.62	315.2	173.27	18.71	20.66666667	-1
559	18.65	315.82	173.24	12.73	-14	1
560	18.69	315.4	173.27	5.99	-6.666666667	0
561	18.72	315.2	173.27	9.99	-6.666666667	-9
562	18.75	315	173	18.09	-20	2.333333333
563	18.79	314.4	173.07	5.11	3.333333333	-4.666666667
564	18.82	314.5	172.93	15.51	-16.66666667	4.333333333
565	18.85	314	173.06	7.14	-6.666666667	-4.333333333
566	18.89	313.8	172.93	16.48	-17.66666667	4.666666667
567	18.92	313.27	173.07	6.12	-7	-0.333333333
568	18.95	313.06	173.06	1.87	-2	0
569	18.99	313	173.06	3.75	0	-4
570	19.02	313	172.94	14.98	-16.66666667	0
571	19.05	312.5	172.94	13.11	-14.66666667	0
572	19.09	312.06	172.94	3.75	-4	0
573	19.12	311.94	172.94	0	0	0
574	19.15	311.94	172.94	13.11	-14.66666667	0
575	19.19	311.5	172.94	6.17	-7	0
576	19.22	311.29	172.94	8.82	-9.666666667	0
577	19.25	311	172.94	1.87	0	-2
578	19.29	311	172.88	15.13	-16.66666667	2
579	19.32	310.5	172.94	20.27	22.66666667	0
580	19.35	311.18	172.94	24.74	27.33333333	2
581	19.39	312	173	1.87	2	0
582	19.42	312.06	173	0	0	0
583	19.45	312.06	173	1.87	0	-2
584	19.49	312.06	172.94	1.87	0	2
585	19.52	312.06	173	4.19	-4	-2
586	19.55	311.94	172.94	1.87	2	0
587	19.59	312	172.94	2.65	-2	-2
588	19.62	311.94	172.88	1.87	0	2
589	19.65	311.94	172.94	1.87	0	-2
590	19.69	311.94	172.88	1.87	0	2
591	19.72	311.94	172.94	6.48	-7	-2.333333333
592	19.75	311.73	172.87	6.48	7	2.333333333
593	19.79	311.94	172.94	1.87	0	-2
594	19.82	311.94	172.88	7.89	8	-4
595	19.85	312.18	172.76	7.4	-6	6
596	19.89	312	172.94	1.87	0	-2
597	19.92	312	172.88	1.87	0	2
598	19.95	312	172.94	2.65	2	2
599	19.99	312.06	173	26.22	29.33333333	0
600	20.02	312.94	173	2.65	2	2
601	20.05	313	173.06	8.88	-9	-4.333333333
602	20.09	312.73	172.93	14.13	-15.33333333	-2
603	20.12	312.27	172.87	6.48	-7	2.333333333
604	20.15	312.06	172.94	2.65	-2	-2
605	20.19	312	172.88	8.3	-9	-2.666666667
606	20.22	311.73	172.8	20.11	-22.33333333	0.333333333
607	20.25	311.06	172.81	1.87	-2	0
608	20.29	311	172.81	8.34	-9	-2.666666667
609	20.32	310.73	172.73	7.38	-7.666666667	2.666666667
610	20.35	310.5	172.81	14.98	-16.66666667	0
611	20.39	310	172.81	0	0	0
612	20.42	310	172.81	15.1	-16.66666667	-2
613	20.45	309.5	172.75	1.87	0	-2
614	20.49	309.5	172.69	15.1	-16.66666667	2
615	20.52	309	172.75	0	0	0
616	20.55	309	172.75	15.1	16.66666667	-2
617	20.59	309.5	172.69	52.02	58	-1.333333333
618	20.62	311.24	172.65	9.08	8.666666667	-5
619	20.65	311.5	172.5	1.87	0	-2
620	20.69	311.5	172.44	7.52	-7	-5
621	20.72	311.29	172.29	6.63	7	3
622	20.75	311.5	172.38	13.24	-14.66666667	-2.333333333
623	20.79	311.06	172.31	13.24	14.66666667	2.333333333
624	20.82	311.5	172.38	1.87	0	2
625	20.86	311.5	172.44	0	0	0
626	20.89	311.5	172.44	9.06	-10	-1.333333333
627	20.92	311.2	172.4	2.83	2.333333333	2.333333333
628	20.96	311.27	172.47	0.95	-1	0
629	20.99	311.24	172.47	7.99	8.666666667	-1
630	21.02	311.5	172.44	30.03	33.33333333	2
631	21.06	312.5	172.5	30.49	33.33333333	-6.333333333
632	21.09	313.5	172.31	7.02	-7.666666667	0.666666667
633	21.12	313.27	172.33	2	0	2.333333333
634	21.16	313.27	172.4	0	0	0
635	21.19	313.27	172.4	6.81	-7	3.333333333
636	21.22	313.06	172.5	8.97	-10	-1
637	21.26	312.76	172.47	8.4	-8.666666667	3
638	21.29	312.5	172.56	6.76	7	-3
639	21.32	312.71	172.47	1.76	1.666666667	0
640	21.36	312.76	172.47	45.2	50.33333333	-4.666666667
641	21.39	314.27	172.33	7.66	7.666666667	3.666666667
642	21.42	314.5	172.44	7.08	-7.666666667	-1.333333333
643	21.46	314.27	172.4	7.08	7.666666667	1.333333333
644	21.49	314.5	172.44	0	0	0
645	21.52	314.5	172.44	13.24	-14.66666667	2
646	21.56	314.06	172.5	0	0	0
647	21.59	314.06	172.5	1.87	-2	0
648	21.62	314	172.5	7.11	-8	-1
649	21.66	313.76	172.47	8.97	10	1
650	21.69	314.06	172.5	1.87	-2	0
651	21.72	314	172.5	6.7	-6.666666667	3.333333333
652	21.76	313.8	172.6	5.1	4.666666667	-3.333333333
653	21.79	313.94	172.5	16.96	18.66666667	-2
654	21.82	314.5	172.44	23.19	25.66666667	-3.666666667
655	21.86	315.27	172.33	2	0	2.333333333
656	21.89	315.27	172.4	0	0	0
657	21.92	315.27	172.4	15.19	-17	2.333333333
658	21.96	314.76	172.47	2.49	-1.666666667	-2
659	21.99	314.71	172.41	1.76	0	2
660	22.02	314.71	172.47	0	0	0
661	22.06	314.71	172.47	1.76	0	-2
662	22.09	314.71	172.41	0	0	0
663	22.12	314.71	172.41	0	0	0
664	22.16	314.71	172.41	22.15	24.33333333	-0.666666667
665	22.19	315.44	172.39	62.37	68.66666667	-11
666	22.22	317.5	172.06	6.17	7	0
667	22.26	317.71	172.06	1.76	0	2
668	22.29	317.71	172.12	10.38	7.666666667	8.666666667
669	22.32	317.94	172.38	13.24	-14.66666667	-2.333333333
670	22.36	317.5	172.31	6.85	-7	3.333333333
671	22.39	317.29	172.41	26.97	29.66666667	-5.666666667
672	22.42	318.18	172.24	48.5	51	-17.66666667
673	22.46	319.71	171.71	2.49	1.666666667	1.666666667
674	22.49	319.76	171.76	1.76	2	0
675	22.52	319.82	171.76	1.76	-2	0
676	22.56	319.76	171.76	28.72	32	-1.333333333
677	22.59	320.72	171.72	16.24	16	-8.333333333
678	22.62	321.2	171.47	6.06	-6.666666667	-1
679	22.66	321	171.44	8.85	-9.666666667	-1
680	22.69	320.71	171.41	7.65	-7	5
681	22.72	320.5	171.56	1.87	0	2.333333333
682	22.76	320.5	171.63	1.87	0	-2.333333333
683	22.79	320.5	171.56	0	0	0
684	22.82	320.5	171.56	9.98	-7.666666667	8
685	22.86	320.27	171.8	8.74	7.666666667	-5.666666667
686	22.89	320.5	171.63	32.94	36.33333333	-5.333333333
687	22.92	321.59	171.47	18.15	17.66666667	-9.666666667
688	22.96	322.12	171.18	11.59	-13	-1.666666667
689	22.99	321.73	171.13	8.14	7	6
690	23.02	321.94	171.31	7.49	0	-8.333333333
691	23.06	321.94	171.06	7.49	0	8.333333333
692	23.09	321.94	171.31	1.87	0	2.333333333
693	23.12	321.94	171.38	6.97	-7.666666667	-1
694	23.16	321.71	171.35	26.04	26.33333333	-11.66666667
695	23.19	322.5	171	24.06	26.33333333	-4
696	23.22	323.29	170.88	3.53	0	-4
697	23.26	323.29	170.76	6.09	3.333333333	6
698	23.29	323.39	170.94	11.84	-13	-2
699	23.32	323	170.88	3.75	0	-4.333333333
700	23.36	323	170.75	9.09	-9.666666667	2.333333333
701	23.39	322.71	170.82	6.55	-7	-2.333333333
702	23.42	322.5	170.75	3.75	0	4.333333333
703	23.46	322.5	170.88	1.87	0	-2.333333333
704	23.49	322.5	170.81	7.28	7	4.333333333
705	23.52	322.71	170.94	6.17	-7	0
706	23.56	322.5	170.94	3.75	0	-4.333333333
707	23.59	322.5	170.81	7.18	7.666666667	2
708	23.62	322.73	170.87	29.23	32.66666667	2.333333333
709	23.66	323.71	170.94	24.48	26.33333333	-6.333333333
710	23.69	324.5	170.75	6.31	-7	-1.333333333
711	23.72	324.29	170.71	1.76	0	1.666666667
712	23.76	324.29	170.76	8.93	-9.666666667	1.666666667
713	23.79	324	170.81	7.2	-8	-1.666666667
714	23.82	323.76	170.76	1.76	0	-1.666666667
715	23.86	323.76	170.71	2.49	2	-2
716	23.89	323.82	170.65	2.49	-2	2
717	23.92	323.76	170.71	22.04	24.66666667	-0.666666667
718	23.96	324.5	170.69	23.91	26.33333333	2.333333333
719	23.99	325.29	170.76	2.49	-1.666666667	-1.666666667
720	24.02	325.24	170.71	2.49	1.666666667	1.666666667
721	24.06	325.29	170.76	1.76	0	-1.666666667
722	24.09	325.29	170.71	29.97	33.33333333	0
723	24.13	326.29	170.71	10.76	7	9.666666667
724	24.16	326.5	171	9.53	-8.666666667	-6
725	24.19	326.24	170.82	9.81	-10	-4.333333333
726	24.23	325.94	170.69	13.64	-14.66666667	4
727	24.26	325.5	170.81	11.46	11	6.333333333
728	24.29	325.83	171	17.63	-18	-8
729	24.33	325.29	170.76	0	0	0
730	24.36	325.29	170.76	7.88	-3.666666667	-7.666666667
731	24.39	325.18	170.53	25.02	27.33333333	4.666666667
732	24.43	326	170.67	60.76	66.66666667	11
733	24.46	328	171	0	0	0
734	24.49	328	171	0	0	0
735	24.53	328	171	0	0	0
736	24.56	328	171	0	0	0
737	24.59	328	171	59.94	66.66666667	0
738	24.63	330	171	0	0	0
739	24.66	330	171	0	0	0
740	24.69	330	171	0	0	0
741	24.73	330	171	0	0	0
742	24.76	330	171	0	0	0
743	24.79	330	171	29.97	-33.33333333	0
744	24.83	329	171	0	0	0
745	24.86	329	171	29.97	33.33333333	0
746	24.89	330	171	0	0	0
747	24.93	330	171	0	0	0
748	24.96	330	171	0	0	0
749	24.99	330	171	29.97	33.33333333	0
750	25.03	331	171	0	0	0
751	25.06	331	171	0	0	0
752	25.09	331	171	0	0	0
753	25.13	331	171	0	0	0
754	25.16	331	171	0	0	0
755	25.19	331	171	0	0	0
756	25.23	331	171	0	0	0
757	25.26	331	171	29.97	33.33333333	0
758	25.29	332	171	29.97	-33.33333333	0
759	25.33	331	171	0	0	0
760	25.36	331	171	0	0	0
761	25.39	331	171	0	0	0
762	25.43	331	171	0	0	0
763	25.46	331	171	0	0	0
764	25.49	331	171	0	0	0
765	25.53	331	171	0	0	0
766	25.56	331	171	0	0	0
767	25.59	331	171	29.97	0	33.33333333
768	25.63	331	172	0	0	0
769	25.66	331	172	0	0	0
770	25.69	331	172	0	0	0
771	25.73	331	172	0	0	0
772	25.76	331	172	0	0	0
773	25.79	331	172	0	0	0
774	25.83	331	172	0	0	0
775	25.86	331	172	115.67	-100	-81
776	25.89	328	169.57	43.68	-28.33333333	-39.66666667
777	25.93	327.15	168.38	29.1	-21.66666667	-23.66666667
778	25.96	326.5	167.67	12.86	-14.33333333	-1
779	25.99	326.07	167.64	15.44	-9.333333333	-14.33333333
780	26.03	325.79	167.21	57.37	-5.666666667	-63.33333333
781	26.06	325.62	165.31	33.01	-8	-36
782	26.09	325.38	164.23	23.83	-10.33333333	-24.33333333
783	26.13	325.07	163.5	19.95	-6.666666667	-21
784	26.16	324.87	162.87	13.72	-14.66666667	4.333333333
785	26.19	324.43	163	20.71	2.333333333	-23
786	26.23	324.5	162.31	24.21	-27	0
787	26.26	323.69	162.31	4.25	-3	-3.666666667
788	26.29	323.6	162.2	29.97	0	-33.33333333
789	26.33	323.6	161.2	38.51	6.333333333	-42.33333333
790	26.36	323.79	159.93	23.84	0.333333333	-26.66666667
791	26.39	323.8	159.13	14.13	-11	-11
792	26.43	323.47	158.8	9.06	-1.333333333	-10
793	26.46	323.43	158.5	14.79	-11.66666667	-11.66666667
794	26.49	323.08	158.15	13.44	-7.666666667	-12.66666667
795	26.53	322.85	157.77	11.95	-11.66666667	-6.666666667
796	26.56	322.5	157.57	9.78	-6.333333333	-8.666666667
797	26.59	322.31	157.31	6.52	-5.333333333	-5.333333333
798	26.63	322.15	157.15	41.53	16.33333333	-43
799	26.66	322.64	155.86	21.41	14.33333333	-19
800	26.69	323.07	155.29	17.57	11	-16.33333333
801	26.73	323.4	154.8	5.99	0	-6.666666667
802	26.76	323.4	154.6	9.99	-6.666666667	-9
803	26.79	323.2	154.33	24.25	16.33333333	-21.33333333
804	26.83	323.69	153.69	60.32	60.33333333	-29.33333333
805	26.86	325.5	152.81	11.16	2	-12.33333333
806	26.89	325.56	152.44	12.67	8.666666667	-10.66666667
807	26.93	325.82	152.12	6.36	6	-4
808	26.96	326	152	7.27	-8	-2
809	26.99	325.76	151.94	3.94	-1.666666667	-4
810	27.03	325.71	151.82	14.21	-14	-7.666666667
811	27.06	325.29	151.59	0	0	0
812	27.09	325.29	151.59	1.76	-1.666666667	0
813	27.13	325.24	151.59	7.53	-8	-3
814	27.16	325	151.5	7.53	-8	-3
815	27.19	324.76	151.41	8.36	-8.666666667	3
816	27.23	324.5	151.5	0	0	0
817	27.26	324.5	151.5	15.08	-16.66666667	2
818	27.3	324	151.56	15.08	-16.66666667	-2
819	27.33	323.5	151.5	12.12	13	-3.666666667
820	27.36	323.89	151.39	32.63	-36.33333333	0.333333333
821	27.4	322.8	151.4	21.07	23.33333333	-2.333333333
822	27.43	323.5	151.33	66.55	73.66666667	8.666666667
823	27.46	325.71	151.59	0	0	0
824	27.5	325.71	151.59	0	0	0
825	27.53	325.71	151.59	1.76	0	2
826	27.56	325.71	151.65	79.82	76.33333333	45
827	27.6	328	153	0	0	0
828	27.63	328	153	0	0	0
829	27.66	328	153	0	0	0
830	27.7	328	153	0	0	0
831	27.73	328	153	0	0	0
832	27.76	328	153	0	0	0
833	27.8	328	153	0	0	0
834	27.83	328	153	0	0	0
835	27.86	328	153	0	0	0
836	27.9	328	153	0	0	0
837	27.93	328	153	42.38	-33.33333333	-33.33333333
838	27.96	327	152	0	0	0
839	28	327	152	0	0	0
840	28.03	327	152	29.97	-33.33333333	0
841	28.06	326	152	34.3	4.666666667	-38
842	28.1	326.14	150.86	36.96	-30	28.33333333
843	28.13	325.24	151.71	16.32	8.666666667	15.66666667
844	28.16	325.5	152.18	34.91	-31.33333333	-22.66666667
845	28.2	324.56	151.5	7.51	-3	8
846	28.23	324.47	151.74	28.05	-30.33333333	-6
847	28.26	323.56	151.56	0	0	0
848	28.3	323.56	151.56	3.72	-2	3.666666667
849	28.33	323.5	151.67	36.21	-40.33333333	-2.666666667
850	28.36	322.29	151.59	0	0	0
851	28.4	322.29	151.59	23.98	-26.33333333	3.333333333
852	28.43	321.5	151.69	8.47	-8.666666667	-3.333333333
853	28.46	321.24	151.59	15.05	-17	0.333333333
854	28.5	320.73	151.6	13.17	-14.66666667	-0.333333333
855	28.53	320.29	151.59	1.76	0	2
856	28.56	320.29	151.65	42.35	47.33333333	2
857	28.6	321.71	151.71	16.72	17.66666667	-6
858	28.63	322.24	151.53	11.15	-12	4
859	28.66	321.88	151.65	5.44	6	-0.666666667
860	28.7	322.06	151.63	2.65	-2	2
861	28.73	322	151.69	2.65	-2	2
862	28.76	321.94	151.75	5.63	-6	2.333333333
863	28.8	321.76	151.82	8.64	-8.666666667	4
864	28.83	321.5	151.94	4.19	-4	2
865	28.86	321.38	152	17.62	-19.66666667	1.666666667
866	28.9	320.79	152.05	8.94	-9.666666667	2.666666667
867	28.93	320.5	152.13	15.45	-16.66666667	-4.333333333
868	28.96	320	152	9.49	-9.666666667	4
869	29	319.71	152.12	14.21	-15.66666667	-2
870	29.03	319.24	152.06	10.91	-10	7.333333333
871	29.06	318.94	152.28	21.47	-23.33333333	-3.333333333
872	29.1	318.24	152.18	15.06	-16	5.666666667
873	29.13	317.76	152.35	15.96	-17.33333333	-2
874	29.16	317.24	152.29	60.86	66.66666667	12
875	29.2	319.24	152.65	15.77	15.66666667	7.666666667
876	29.23	319.71	152.88	10.58	-12	0
877	29.26	319.35	152.88	8.5	5	8.333333333
878	29.3	319.5	153.13	13.64	14.66666667	-4.333333333
879	29.33	319.94	153	59.94	66.66666667	0
880	29.36	321.94	153	22.63	23	-10.33333333
881	29.4	322.63	152.69	11.99	10.33333333	8.333333333
882	29.43	322.94	152.94	6.75	4	-6.333333333
883	29.46	323.06	152.75	3.75	0	-4
884	29.5	323.06	152.63	7.97	-8.666666667	1.333333333
885	29.53	322.8	152.67	0	0	0
886	29.56	322.8	152.67	9.33	-10	2.666666667
887	29.6	322.5	152.75	38.05	40.33333333	-13.33333333
888	29.63	323.71	152.35	45.97	51	-3.666666667
889	29.66	325.24	152.24	13.65	14.66666667	-2.666666667
890	29.7	325.68	152.16	6.29	7	-1.666666667
891	29.73	325.89	152.11	5.49	-6	0.333333333
892	29.76	325.71	152.12	5.49	6	-0.333333333
893	29.8	325.89	152.11	5.49	-6	0.333333333
894	29.83	325.71	152.12	17.2	19	1.666666667
895	29.86	326.28	152.17	6.75	-7.666666667	-0.333333333
896	29.9	326.05	152.16	25.29	-1.666666667	28
897	29.93	326	153	0	0	0
898	29.96	326	153	42.38	33.33333333	33.33333333
899	30	327	154	29.97	33.33333333	0
900	30.03	328	154	0	0	0
901	30.06	328	154	0	0	0
902	30.1	328	154	0	0	0
903	30.13	328	154	29.97	0	33.33333333
904	30.16	328	155	0	0	0
905	30.2	328	155	29.97	33.33333333	0
906	30.23	329	155	0	0	0
907	30.26	329	155	0	0	0
908	30.3	329	155	0	0	0
909	30.33	329	155	29.97	0	33.33333333
910	30.36	329	156	29.97	0	33.33333333
911	30.4	329	157	0	0	0
912	30.43	329	157	0	0	0
913	30.46	329	157	0	0	0
914	30.5	329	157	0	0	0
915	30.53	329	157	0	0	0
916	30.57	329	157	0	0	0
917	30.6	329	157	42.38	33.33333333	33.33333333
918	30.63	330	158	0	0	0
919	30.67	330	158	29.97	-33.33333333	0
920	30.7	329	158	0	0	0
921	30.73	329	158	0	0	0
922	30.77	329	158	0	0	0
923	30.8	329	158	0	0	0
924	30.83	329	158	42.38	-33.33333333	33.33333333
925	30.87	328	159	0	0	0
926	30.9	328	159	0	0	0
927	30.93	328	159	0	0	0
928	30.97	328	159	42.38	-33.33333333	-33.33333333
929	31	327	158	42.38	33.33333333	33.33333333
930	31.03	328	159	0	0	0
931	31.07	328	159	0	0	0
932	31.1	328	159	29.97	33.33333333	0
933	31.13	329	159	0	0	0
934	31.17	329	159	29.97	0	33.33333333
935	31.2	329	160	0	0	0
936	31.23	329	160	0	0	0
937	31.27	329	160	0	0	0
938	31.3	329	160	0	0	0
939	31.33	329	160	0	0	0
940	31.37	329	160	42.38	-33.33333333	33.33333333
941	31.4	328	161	0	0	0
942	31.43	328	161	0	0	0
943	31.47	328	161	29.97	-33.33333333	0
944	31.5	327	161	42.38	-33.33333333	33.33333333
945	31.53	326	162	62.41	11	-68.66666667
946	31.57	326.33	159.94	13.42	-13	7.666666667
947	31.6	325.94	160.17	3.33	0	3.666666667
948	31.63	325.94	160.28	65.29	68.66666667	24
949	31.67	328	161	29.97	0	33.33333333
950	31.7	328	162	0	0	0
951	31.73	328	162	0	0	0
952	31.77	328	162	0	0	0
953	31.8	328	162	0	0	0
954	31.83	328	162	0	0	0
955	31.87	328	162	29.97	0	33.33333333
956	31.9	328	163	67.01	-66.66666667	-33.33333333
957	31.93	326	162	42.38	33.33333333	33.33333333
958	31.97	327	163	29.97	0	33.33333333
959	32	327	164	0	0	0
960	32.03	327	164	0	0	0
961	32.07	327	164	29.97	33.33333333	0
962	32.1	328	164	0	0	0
963	32.13	328	164	0	0	0
964	32.17	328	164	29.97	0	33.33333333
965	32.2	328	165	0	0	0
966	32.23	328	165	0	0	0
967	32.27	328	165	61.71	-60	-33.33333333
968	32.3	326.2	164	5.99	-6.666666667	0
969	32.33	326	164	15.58	-16.66666667	4.666666667
970	32.37	325.5	164.14	7.92	-7.666666667	4.333333333
971	32.4	325.27	164.27	28.04	31	2
972	32.43	326.2	164.33	6.32	6.666666667	2.333333333
973	32.47	326.4	164.4	2	0	-2.333333333
974	32.5	326.4	164.33	9.5	6.333333333	8.666666667
975	32.53	326.59	164.59	14.18	-15	-5.333333333
976	32.57	326.14	164.43	4.79	-4.666666667	2.333333333
977	32.6	326	164.5	18.23	-20	-3.333333333
978	32.63	325.4	164.4	8.27	-8.666666667	3.333333333
979	32.67	325.14	164.5	6.05	-4.666666667	-4.666666667
980	32.7	325	164.36	13.69	-11.66666667	9.666666667
981	32.73	324.65	164.65	11.97	-10.66666667	-8.333333333
982	32.77	324.33	164.4	10.43	-11	3.333333333
983	32.8	324	164.5	20.2	-22.33333333	-3.333333333
984	32.83	323.33	164.4	10.43	-11	3.333333333
985	32.87	323	164.5	18.23	-20	-3.333333333
986	32.9	322.4	164.4	4.47	-4.333333333	2.333333333
987	32.93	322.27	164.47	21.13	-23.66666667	1
988	32.97	321.56	164.5	16.86	-18.66666667	0
989	33	321	164.5	8.54	-9	3.333333333
990	33.03	320.73	164.6	13.33	-14.66666667	-2.333333333
991	33.07	320.29	164.53	23.82	-26.33333333	1
992	33.1	319.5	164.56	6.25	-7	-1
993	33.13	319.29	164.53	5.56	-6	-1
994	33.17	319.11	164.5	18.69	-20.33333333	4.333333333
995	33.2	318.5	164.63	13.64	-14.66666667	-4.333333333
996	33.23	318.06	164.5	23.18	-25.66666667	3
997	33.27	317.29	164.59	14.99	-16.33333333	2.666666667
998	33.3	316.8	164.67	9.32	8.666666667	-5.666666667
999	33.33	317.06	164.5	49.32	55	-3
1000	33.37	318.71	164.41	24.91	26.33333333	-8
1001	33.4	319.5	164.17	13.13	-14.66666667	0.666666667
1002	33.43	319.06	164.19	38.8	43	3.333333333
1003	33.47	320.35	164.29	70.54	78.66666667	2
1004	33.5	322.71	164.35	16.87	18.66666667	1.666666667
1005	33.53	323.27	164.4	10.12	9.666666667	5.333333333
1006	33.57	323.56	164.56	11.45	12.66666667	0
1007	33.6	323.94	164.56	48	52	12.66666667
1008	33.63	325.5	164.94	36.54	40.33333333	6
1009	33.67	326.71	165.12	46.94	43	29.33333333
1010	33.7	328	166	0	0	0
1011	33.74	328	166	0	0	0
1012	33.77	328	166	0	0	0
1013	33.8	328	166	0	0	0
1014	33.84	328	166	0	0	0
1015	33.87	328	166	0	0	0
1016	33.9	328	166	25.27	-26.66666667	-9
1017	33.94	327.2	165.73	13.32	-14.66666667	3
1018	33.97	326.76	165.82	8.92	-8.666666667	-4.333333333
1019	34	326.5	165.69	9.85	-8.666666667	6.333333333
1020	34.04	326.24	165.88	9.6	-10	4
1021	34.07	325.94	166	1.87	0	-2
1022	34.1	325.94	165.94	13.24	-14.66666667	2
1023	34.14	325.5	166	14.98	-16.66666667	0
1024	34.17	325	166	2.65	-2	2
1025	34.2	324.94	166.06	5.44	-6	2
1026	34.24	324.76	166.12	8.2	-8.666666667	2.333333333
1027	34.27	324.5	166.19	16.96	-18.66666667	-2
1028	34.3	323.94	166.13	20.23	-18	13.33333333
1029	34.34	323.4	166.53	4.75	1.333333333	5.333333333
1030	34.37	323.44	166.69	25.72	27.66666667	-7.333333333
1031	34.4	324.27	166.47	30.3	32.33333333	-9.666666667
1032	34.44	325.24	166.18	5.25	-3.666666667	4.333333333
1033	34.47	325.13	166.31	1.87	0	2.333333333
1034	34.5	325.13	166.38	8.25	7.333333333	5
1035	34.54	325.35	166.53	23.98	21.66666667	15.66666667
1036	34.57	326	167	0	0	0
1037	34.6	326	167	67.01	66.66666667	33.33333333
1038	34.64	328	168	0	0	0
1039	34.67	328	168	42.38	33.33333333	33.33333333
1040	34.7	329	169	0	0	0
1041	34.74	329	169	0	0	0
1042	34.77	329	169	0	0	0
1043	34.8	329	169	0	0	0
1044	34.84	329	169	0	0	0
1045	34.87	329	169	0	0	0
1046	34.9	329	169	42.38	-33.33333333	33.33333333
1047	34.94	328	170	0	0	0
1048	34.97	328	170	0	0	0
1049	35	328	170	0	0	0
1050	35.04	328	170	0	0	0
1051	35.07	328	170	62.06	-57.66666667	-37.66666667
1052	35.1	326.27	168.87	4	0	4.333333333
1053	35.14	326.27	169	101.5	91	66.66666667
1054	35.17	329	171	0	0	0
1055	35.2	329	171	0	0	0
1056	35.24	329	171	0	0	0
1057	35.27	329	171	0	0	0
1058	35.3	329	171	0	0	0
1059	35.34	329	171	0	0	0
1060	35.37	329	171	0	0	0
1061	35.4	329	171	0	0	0
1062	35.44	329	171	29.97	-33.33333333	0
1063	35.47	328	171	29.97	0	33.33333333
1064	35.5	328	172	0	0	0
1065	35.54	328	172	29.97	0	-33.33333333
1066	35.57	328	171	43.08	-48	0
1067	35.6	326.56	171	16.75	-16.66666667	-8.333333333
1068	35.64	326.06	170.75	15.1	-14.33333333	8.333333333
1069	35.67	325.63	171	5.3	-4.333333333	4.333333333
1070	35.7	325.5	171.13	9.74	-10	-4.333333333
1071	35.74	325.2	171	12.64	-13.33333333	4.333333333
1072	35.77	324.8	171.13	2.83	-2.333333333	2.333333333
1073	35.8	324.73	171.2	18.97	-20	6
1074	35.84	324.13	171.38	3.75	-4.333333333	0
1075	35.87	324	171.38	10.5	-11	-3.666666667
1076	35.9	323.67	171.27	21.97	-22.33333333	10
1077	35.94	323	171.57	14.99	-16.66666667	-0.333333333
1078	35.97	322.5	171.56	9.98	-7.666666667	8
1079	36	322.27	171.8	8.13	-9	-1.666666667
1080	36.04	322	171.75	15.45	-16.66666667	-4
1081	36.07	321.5	171.63	23.8	23.33333333	12.33333333
1082	36.1	322.2	172	21.52	22.33333333	9
1083	36.14	322.87	172.27	0	0	0
1084	36.17	322.87	172.27	5.99	-6.666666667	0
1085	36.2	322.67	172.27	6.96	-5.666666667	5.333333333
1086	36.24	322.5	172.43	11.93	-12.33333333	4.333333333
1087	36.27	322.13	172.56	10.15	-11	-3
1088	36.3	321.8	172.47	8.65	-7.666666667	5.666666667
1089	36.34	321.57	172.64	12.09	-12.33333333	5.333333333
1090	36.37	321.2	172.8	14.41	-13.33333333	-9
1091	36.4	320.8	172.53	19.68	-20	9
1092	36.44	320.2	172.8	6.01	-6.666666667	-0.333333333
1093	36.47	320	172.79	17.65	-19	4.666666667
1094	36.5	319.43	172.93	12.85	-14.33333333	0.333333333
1095	36.54	319	172.94	4.19	-2	4
1096	36.57	318.94	173.06	22.18	-24.66666667	-2
1097	36.6	318.2	173	25.48	-25.66666667	12
1098	36.64	317.43	173.36	9.22	10	1.333333333
1099	36.67	317.73	173.4	32.52	35.66666667	6.666666667
1100	36.7	318.8	173.6	21.54	23.33333333	-5.333333333
1101	36.74	319.5	173.44	1.87	2	0
1102	36.77	319.56	173.44	2.65	-2	2
1103	36.8	319.5	173.5	16	16.66666667	6.333333333
1104	36.84	320	173.69	31.9	35.33333333	2
1105	36.87	321.06	173.75	15.59	17	3.666666667
1106	36.91	321.57	173.86	2.14	0	-2.333333333
1107	36.94	321.57	173.79	2.14	0	-2.666666667
1108	36.97	321.57	173.71	0	0	0
1109	37.01	321.57	173.71	6.17	-5.666666667	-3.666666667
1110	37.04	321.4	173.6	5.63	1	6.333333333
1111	37.07	321.43	173.79	19.17	-21	-4
1112	37.11	320.8	173.67	0	0	0
1113	37.14	320.8	173.67	22.11	-24.66666667	0.666666667
1114	37.17	320.06	173.69	1.87	-2	0
1115	37.21	320	173.69	21.19	-23.66666667	-1.333333333
1116	37.24	319.29	173.65	0	0	0
1117	37.27	319.29	173.65	28.14	30.33333333	-8.333333333
1118	37.31	320.2	173.4	30.04	33.33333333	-2.333333333
1119	37.34	321.2	173.33	2	0	-2
1120	37.37	321.2	173.27	6.02	-6.666666667	0.666666667
1121	37.41	321	173.29	6.16	-6.666666667	1.333333333
1122	37.44	320.8	173.33	12.64	-13.33333333	-4.333333333
1123	37.47	320.4	173.2	4.47	-4.333333333	-2.333333333
1124	37.51	320.27	173.13	11.51	-9	-9
1125	37.54	320	172.86	6	-6.666666667	0.333333333
1126	37.57	319.8	172.87	10.81	8.666666667	8.333333333
1127	37.61	320.06	173.12	37.89	-42	-4
1128	37.64	318.8	173	4	0	-4.333333333
1129	37.67	318.8	172.87	30.23	-33.33333333	-4.666666667
1130	37.71	317.8	172.73	2	-2.333333333	0
1131	37.74	317.73	172.73	7.01	-7.666666667	0.666666667
1132	37.77	317.5	172.75	20.98	-23.33333333	-0.666666667
1133	37.81	316.8	172.73	9.3	-10	2.666666667
1134	37.84	316.5	172.81	9.35	-8.666666667	-5.333333333
1135	37.87	316.24	172.65	15.42	-17	-4
1136	37.91	315.73	172.53	13.6	-14.66666667	4
1137	37.94	315.29	172.65	7.6	-7.666666667	3.333333333
1138	37.97	315.06	172.75	23.13	-25.66666667	2.333333333
1139	38.01	314.29	172.82	8.05	-7.666666667	-4.333333333
1140	38.04	314.06	172.69	1.87	0	-2
1141	38.07	314.06	172.63	30.49	33.33333333	-6.333333333
1142	38.11	315.06	172.44	22.95	25.33333333	-3
1143	38.14	315.82	172.35	5.99	-6.333333333	1
1144	38.17	315.63	172.38	1.87	0	2
1145	38.21	315.63	172.44	1.87	-2.333333333	0
1146	38.24	315.56	172.44	15.45	-16.66666667	-4.333333333
1147	38.27	315.06	172.31	1.87	-2	0
1148	38.31	315	172.31	16	-16.66666667	6.333333333
1149	38.34	314.5	172.5	16	-16.66666667	-6.333333333
1150	38.37	314	172.31	15.1	-14.66666667	8.333333333
1151	38.41	313.56	172.56	10.2	-9	-7
1152	38.44	313.29	172.35	16.25	-17.66666667	4
1153	38.47	312.76	172.47	12.83	11.66666667	8.333333333
1154	38.51	313.11	172.72	43.5	48.33333333	1
1155	38.54	314.56	172.75	24.02	26.33333333	4.333333333
1156	38.57	315.35	172.88	7.69	-7.333333333	4
1157	38.61	315.13	173	13.06	12.33333333	7.333333333
1158	38.64	315.5	173.22	8.53	-8.666666667	-3.333333333
1159	38.67	315.24	173.12	2.49	-2	2
1160	38.71	315.18	173.18	24.74	-27.66666667	2
1161	38.74	314.35	173.24	4.02	3	3
1162	38.77	314.44	173.33	12.69	-4	13.66666667
1163	38.81	314.32	173.74	13.02	-14.66666667	0.666666667
1164	38.84	313.88	173.76	11.83	-12.66666667	-3
1165	38.87	313.5	173.67	2.35	-2	1.666666667
1166	38.91	313.44	173.72	35.41	-39.33333333	0.666666667
1167	38.94	312.26	173.74	8.5	-6.666666667	6.666666667
1168	38.97	312.06	173.94	13.88	-15	-3.666666667
1169	39.01	311.61	173.83	3.72	-1.666666667	3.666666667
1170	39.04	311.56	173.94	20.25	-22.33333333	4
1171	39.07	310.89	174.06	23.13	22.33333333	12.66666667
1172	39.11	311.56	174.44	47.21	52	7
1173	39.14	313.12	174.65	8.15	9	0.666666667
1174	39.17	313.39	174.67	1.66	0	1.666666667
1175	39.21	313.39	174.72	2.47	-2.333333333	-1.333333333
1176	39.24	313.32	174.68	36.06	34.33333333	20.33333333
1177	39.27	314.35	175.29	48.34	53	9
1178	39.31	315.94	175.56	13.5	14.66666667	4.333333333
1179	39.34	316.38	175.69	1.87	0	2
1180	39.37	316.38	175.75	0	0	0
1181	39.41	316.38	175.75	13.51	12.33333333	8.333333333
1182	39.44	316.75	176	16.48	-18.33333333	0
1183	39.47	316.2	176	5.99	0	6.666666667
1184	39.51	316.2	176.2	3.69	1.666666667	3.666666667
1185	39.54	316.25	176.31	24.56	25	11
1186	39.57	317	176.64	45.16	50	-4.666666667
1187	39.61	318.5	176.5	26.29	29.33333333	2
1188	39.64	319.38	176.56	4.19	4	2.333333333
1189	39.67	319.5	176.63	3.75	0	4
1190	39.71	319.5	176.75	39.78	44	-3.333333333
1191	39.74	320.82	176.65	53.39	56	20
1192	39.77	322.5	177.25	21.69	23.33333333	-6
1193	39.81	323.2	177.07	19.68	20	8.666666667
1194	39.84	323.8	177.33	6.76	6.666666667	3.666666667
1195	39.87	324	177.44	1.87	0	2
1196	39.91	324	177.5	6.7	-6.666666667	3.333333333
1197	39.94	323.8	177.6	2	0	-2.333333333
1198	39.97	323.8	177.53	15.22	-15.66666667	6.666666667
1199	40.01	323.33	177.73	4.47	-2	-4.333333333
1200	40.04	323.27	177.6	6.32	-2.333333333	6.666666667
1201	40.07	323.2	177.8	6.01	-6.666666667	-0.333333333
1202	40.11	323	177.79	6.47	-6.666666667	2.666666667
1203	40.14	322.8	177.87	9.18	-10	2
1204	40.18	322.5	177.93	15.14	-16.66666667	2.333333333
1205	40.21	322	178	0	0	0
1206	40.24	322	178	12.84	-14.33333333	0
1207	40.28	321.57	178	49.46	54.33333333	9
1208	40.31	323.2	178.27	36.82	41	0.666666667
1209	40.34	324.43	178.29	2.14	2.333333333	0
1210	40.38	324.5	178.29	7.14	7.666666667	1.333333333
1211	40.41	324.73	178.33	0	0	0
1212	40.44	324.73	178.33	23.98	25.66666667	7.666666667
1213	40.48	325.5	178.56	76.06	83.33333333	14.66666667
1214	40.51	328	179	0	0	0
1215	40.54	328	179	29.97	0	33.33333333
1216	40.58	328	180	0	0	0
1217	40.61	328	180	0	0	0
1218	40.64	328	180	0	0	0
1219	40.68	328	180	0	0	0
1220	40.71	328	180	0	0	0
1221	40.74	328	180	0	0	0
1222	40.78	328	180	0	0	0
1223	40.81	328	180	29.97	0	33.33333333
1224	40.84	328	181	0	0	0
1225	40.88	328	181	0	0	0
1226	40.91	328	181	0	0	0
1227	40.94	328	181	29.97	0	33.33333333
1228	40.98	328	182	0	0	0
1229	41.01	328	182	42.38	-33.33333333	-33.33333333
1230	41.04	327	181	25.67	-8	-27.33333333
1231	41.08	326.76	180.18	14.21	-15.66666667	-2
1232	41.11	326.29	180.12	7.88	5	7
1233	41.14	326.44	180.33	6.3	-6.666666667	0.666666667
1234	41.18	326.24	180.35	1.76	0	2
1235	41.21	326.24	180.41	55.75	58.66666667	19.66666667
1236	41.24	328	181	0	0	0
1237	41.28	328	181	0	0	0
1238	41.31	328	181	0	0	0
1239	41.34	328	181	0	0	0
1240	41.38	328	181	0	0	0
1241	41.41	328	181	0	0	0
1242	41.44	328	181	25.48	-27	8.333333333
1243	41.48	327.19	181.25	1.87	-2	0
1244	41.51	327.13	181.25	5.92	-2.333333333	6.333333333
1245	41.54	327.06	181.44	11	-11	5.333333333
1246	41.58	326.73	181.6	12.42	-12.66666667	5.333333333
1247	41.61	326.35	181.76	9.01	-9.666666667	-2.333333333
1248	41.64	326.06	181.69	7.95	-6	6.333333333
1249	41.68	325.88	181.88	6.82	-6.333333333	4
1250	41.71	325.69	182	7.72	-8.333333333	-2
1251	41.74	325.44	181.94	14.88	-16.66666667	0
1252	41.78	324.94	181.94	7.27	-2	8
1253	41.81	324.88	182.18	9.9	10.66666667	3
1254	41.84	325.2	182.27	14.42	10	12.33333333
1255	41.88	325.5	182.64	8.94	6.333333333	8
1256	41.91	325.69	182.88	4.19	-2	4
1257	41.94	325.63	183	1.87	0	2
1258	41.98	325.63	183.06	8.06	5.666666667	7
1259	42.01	325.8	183.27	2.83	-2.333333333	2
1260	42.04	325.73	183.33	8.95	-9.666666667	1.666666667
1261	42.08	325.44	183.38	10.13	-5.666666667	9.666666667
1262	42.11	325.27	183.67	16	12	13
1263	42.14	325.63	184.06	21.73	21.33333333	11.33333333
1264	42.18	326.27	184.4	17.07	17.66666667	6.666666667
1265	42.21	326.8	184.6	4.88	-5.333333333	1.333333333
1266	42.24	326.64	184.64	8.54	-5.666666667	7.666666667
1267	42.28	326.47	184.87	4.92	3	4.333333333
1268	42.31	326.56	185	1.87	-2	0
1269	42.34	326.5	185	9.84	-10	-4.333333333
1270	42.38	326.2	184.87	15.6	-11	13.33333333
1271	42.41	325.87	185.27	4.47	-4.666666667	2
1272	42.44	325.73	185.33	20.35	-22.33333333	3.666666667
1273	42.48	325.06	185.44	3.75	0	-4.333333333
1274	42.51	325.06	185.31	7.89	-8.666666667	0.666666667
1275	42.54	324.8	185.33	15.22	-15.66666667	6.666666667
1276	42.58	324.33	185.53	16.11	-17.66666667	-2
1277	42.61	323.8	185.47	2	-2.333333333	0
1278	42.64	323.73	185.47	17.87	-17.66666667	8.666666667
1279	42.68	323.2	185.73	13.4	-13.33333333	-6.666666667
1280	42.71	322.8	185.53	10.9	-12	1
1281	42.74	322.44	185.56	13.11	-14.66666667	0.333333333
1282	42.78	322	185.57	15.38	-16.66666667	4
1283	42.81	321.5	185.69	1.87	-2	0
1284	42.84	321.44	185.69	22.3	-24.33333333	4.333333333
1285	42.88	320.71	185.82	1.76	-2	0
1286	42.91	320.65	185.82	26.5	-29.66666667	-2
1287	42.94	319.76	185.76	7.27	-1.666666667	8
1288	42.98	319.71	186	6.45	-7	2
1289	43.01	319.5	186.06	32.71	35.33333333	8.333333333
1290	43.04	320.56	186.31	19.15	21.33333333	-1.333333333
1291	43.08	321.2	186.27	9.21	-6.666666667	7.666666667
1292	43.11	321	186.5	6.7	-6.666666667	3.333333333
1293	43.14	320.8	186.6	0	0	0
1294	43.18	320.8	186.6	17.07	-17.66666667	-6.666666667
1295	43.21	320.27	186.4	2.83	-2.333333333	-2.333333333
1296	43.24	320.2	186.33	13.4	-13.33333333	6.666666667
1297	43.28	319.8	186.53	14.54	-15.66666667	-4.333333333
1298	43.31	319.33	186.4	10.05	-11	1.333333333
1299	43.35	319	186.44	0	0	0
1300	43.38	319	186.44	28.16	-31.33333333	2
1301	43.41	318.06	186.5	1.87	-2	0
1302	43.45	318	186.5	20.2	-22.33333333	-3.333333333
1303	43.48	317.33	186.4	10.43	-11	3.333333333
1304	43.51	317	186.5	16.11	-14.66666667	-10.33333333
1305	43.55	316.56	186.19	17.67	-16.66666667	10.33333333
1306	43.58	316.06	186.5	5.3	-4	-4
1307	43.61	315.94	186.38	26.49	-29.33333333	4
1308	43.65	315.06	186.5	9.31	-10	-3
1309	43.68	314.76	186.41	21.06	-23.33333333	1
1310	43.71	314.06	186.44	3.87	1.666666667	-4
1311	43.75	314.11	186.32	14.03	-15.33333333	3
1312	43.78	313.65	186.41	18.99	19.66666667	-7.666666667
1313	43.81	314.24	186.18	24.62	23.33333333	-14.33333333
1314	43.85	314.94	185.75	4.19	2	4.333333333
1315	43.88	315	185.88	4.83	-4	-4
1316	43.91	314.88	185.76	2.49	-2	-1.666666667
1317	43.95	314.82	185.71	12.01	13.33333333	-1.333333333
1318	43.98	315.22	185.67	16.01	-17	-4.666666667
1319	44.01	314.71	185.53	17.43	-19.33333333	-1
1320	44.05	314.13	185.5	4.19	-4.333333333	-2
1321	44.08	314	185.44	9.24	-9.666666667	3
1322	44.11	313.71	185.53	19.3	-21.66666667	-1
1323	44.15	313.06	185.5	4.19	-4	-2
1324	44.18	312.94	185.44	19.3	-21.66666667	-1
1325	44.21	312.29	185.41	8.88	-9.666666667	-1
1326	44.25	312	185.38	47.38	50	-16.66666667
1327	44.28	313.5	184.88	18.45	18.66666667	-8.333333333
1328	44.31	314.06	184.63	2.65	-2	-2.333333333
1329	44.35	314	184.56	4.19	2	-4
1330	44.38	314.06	184.44	14.35	-15	-5.333333333
1331	44.41	313.61	184.28	13.42	13	7.333333333
1332	44.45	314	184.5	9.86	-9.666666667	-5
1333	44.48	313.71	184.35	13.94	-14.66666667	-5
1334	44.51	313.27	184.2	16.33	-17	7
1335	44.55	312.76	184.41	3.94	-1.666666667	-4
1336	44.58	312.71	184.29	6.19	-7	0.666666667
1337	44.61	312.5	184.31	15.45	-16.66666667	-4
1338	44.65	312	184.19	8.62	-8	5.333333333
1339	44.68	311.76	184.35	14.94	-16.33333333	-0.666666667
1340	44.71	311.27	184.33	2	0	2.333333333
1341	44.75	311.27	184.4	38.84	43	-0.666666667
1342	44.78	312.56	184.38	7.82	8	-3.666666667
1343	44.81	312.8	184.27	12.64	13.33333333	4.333333333
1344	44.85	313.2	184.4	11.99	-13.33333333	0
1345	44.88	312.8	184.4	0	0	0
1346	44.91	312.8	184.4	7.72	-8	3.333333333
1347	44.95	312.56	184.5	5.62	-6	0
1348	44.98	312.38	184.5	17.64	-18.66666667	7
1349	45.01	311.82	184.71	8.57	-6.333333333	-7
1350	45.05	311.63	184.5	5.3	-4.333333333	4.333333333
1351	45.08	311.5	184.63	18.67	-20.66666667	2.666666667
1352	45.11	310.88	184.71	11.47	-12.66666667	-0.666666667
1353	45.15	310.5	184.69	24.51	26.33333333	6.333333333
1354	45.18	311.29	184.88	33.6	37	6.333333333
1355	45.21	312.4	185.07	4.47	-4.333333333	2
1356	45.25	312.27	185.13	4.47	4.333333333	2.333333333
1357	45.28	312.4	185.2	2	-2.333333333	0
1358	45.31	312.33	185.2	4	-4.333333333	0
1359	45.35	312.2	185.2	11.63	-12.66666667	3
1360	45.38	311.82	185.29	9.71	-10.66666667	0.666666667
1361	45.41	311.5	185.31	7.02	-7.666666667	0.666666667
1362	45.45	311.27	185.33	29.97	33.33333333	0
1363	45.48	312.27	185.33	33.92	37	7.666666667
1364	45.51	313.38	185.56	14.47	14	-7.666666667
1365	45.55	313.8	185.33	0	0	0
1366	45.58	313.8	185.33	2.83	-2.333333333	2.333333333
1367	45.61	313.73	185.4	8.47	-5.666666667	7.666666667
1368	45.65	313.56	185.63	8.64	-7.666666667	5.666666667
1369	45.68	313.33	185.8	17.87	-17.66666667	-9
1370	45.71	312.8	185.53	2	-2.333333333	0
1371	45.75	312.73	185.53	5.65	-3.333333333	5.333333333
1372	45.78	312.63	185.69	11.26	-12	3.666666667
1373	45.81	312.27	185.8	9.78	-11	0.666666667
1374	45.85	311.94	185.82	13.4	-14.66666667	-2.333333333
1375	45.88	311.5	185.75	7.15	-7.666666667	1.666666667
1376	45.91	311.27	185.8	19.67	-22	1
1377	45.95	310.61	185.83	4.16	-3.666666667	-2.666666667
1378	45.98	310.5	185.75	22.39	-24.66666667	4.333333333
1379	46.01	309.76	185.88	7.88	8	4
1380	46.05	310	186	46.83	50	14.66666667
1381	46.08	311.5	186.44	31.9	35.33333333	2
1382	46.11	312.56	186.5	5.22	5.666666667	-1
1383	46.15	312.73	186.47	6.98	-5.666666667	5.333333333
1384	46.18	312.56	186.63	4.19	-4	-2.333333333
1385	46.21	312.44	186.56	36.03	35.33333333	19
1386	46.25	313.5	187.13	42.75	45.66666667	13.33333333
1387	46.28	314.87	187.53	11.63	12.33333333	-4
1388	46.31	315.24	187.41	3.94	1.666666667	4
1389	46.35	315.29	187.53	7.34	-3.333333333	7.333333333
1390	46.38	315.19	187.75	7.3	8	-1.333333333
1391	46.41	315.43	187.71	8.16	-5.333333333	7.333333333
1392	46.45	315.27	187.93	0.86	0.666666667	0.333333333
1393	46.48	315.29	187.94	11.36	-11.66666667	-4.333333333
1394	46.51	314.94	187.81	13.51	-12.66666667	8.333333333
1395	46.55	314.56	188.06	3.75	-4	0
1396	46.58	314.44	188.06	4.19	-2	4.333333333
1397	46.62	314.38	188.19	20.16	-22.33333333	-2.333333333
1398	46.65	313.71	188.12	6.52	-7	2.333333333
1399	46.68	313.5	188.19	12.49	-12.66666667	5.333333333
1400	46.72	313.12	188.35	1.76	0	2
1401	46.75	313.12	188.41	7.04	-6	5
1402	46.78	312.94	188.56	22.97	-25.33333333	-3
1403	46.82	312.18	188.47	24.3	25.33333333	9.333333333
1404	46.85	312.94	188.75	44.09	48	10.33333333
1405	46.88	314.38	189.06	0.67	-1	0
1406	46.92	314.35	189.06	12.83	13.66666667	4
1407	46.95	314.76	189.18	6.07	-6.666666667	0.333333333
1408	46.98	314.56	189.19	5.62	0	6.333333333
1409	47.02	314.56	189.38	13.24	-14.33333333	2
1410	47.05	314.13	189.44	5.3	-4.333333333	4
1411	47.08	314	189.56	8.07	-9	1.333333333
1412	47.12	313.73	189.6	9.17	-10	-1
1413	47.15	313.43	189.57	8.39	-7.666666667	5.333333333
1414	47.18	313.2	189.73	7.35	-6.666666667	5
1415	47.22	313	189.88	12.62	-9.666666667	10
1416	47.25	312.71	190.18	10.04	-11	-1.666666667
1417	47.28	312.38	190.13	26.22	-29.33333333	0
1418	47.32	311.5	190.13	1.87	0	2
1419	47.35	311.5	190.19	18.45	-18.66666667	8.333333333
1420	47.38	310.94	190.44	14.26	-14.66666667	-6.333333333
1421	47.42	310.5	190.25	9.54	-7.666666667	7.333333333
1422	47.45	310.27	190.47	46.77	48.66666667	17.66666667
1423	47.48	311.73	191	18.42	15.66666667	13.33333333
1424	47.52	312.2	191.4	0	0	0
1425	47.55	312.2	191.4	2.83	2.333333333	2.333333333
1426	47.58	312.27	191.47	8.05	-9	1
1427	47.62	312	191.5	13.59	-9	12.33333333
1428	47.65	311.73	191.87	7.79	-5.666666667	6.333333333
1429	47.68	311.56	192.06	23.22	-25.33333333	4.666666667
1430	47.72	310.8	192.2	9	-10	-0.333333333
1431	47.75	310.5	192.19	6.95	-7	3.333333333
1432	47.78	310.29	192.29	14.86	-16.33333333	1.333333333
1433	47.82	309.8	192.33	9.01	-10	-0.666666667
1434	47.85	309.5	192.31	21.14	-23.33333333	3
1435	47.88	308.8	192.4	9.55	4.666666667	9.666666667
1436	47.92	308.94	192.69	13.11	-14.66666667	0
1437	47.95	308.5	192.69	21.1	-22.66666667	6.333333333
1438	47.98	307.82	192.88	16.69	-18.33333333	-0.333333333
1439	48.02	307.27	192.87	2.83	-2.333333333	2
1440	48.05	307.2	192.93	37.53	41.33333333	6.666666667
1441	48.08	308.44	193.13	28.1	25	18.66666667
1442	48.12	309.19	193.69	2.65	-2	-2
1443	48.15	309.13	193.63	7.82	5.333333333	6.333333333
1444	48.18	309.29	193.82	3.53	-3.666666667	0
1445	48.22	309.18	193.82	6.3	-6	4
1446	48.25	309	193.94	8.88	-8	6
1447	48.28	308.76	194.12	24.04	-25.33333333	-8
1448	48.32	308	193.88	10.13	-8	8
1449	48.35	307.76	194.12	10.03	-10.66666667	2.333333333
1450	48.38	307.44	194.19	19.11	-21.33333333	0.333333333
1451	48.42	306.8	194.2	16.48	-17.66666667	-4.333333333
1452	48.45	306.27	194.07	9.13	-9	4.666666667
1453	48.48	306	194.21	31.73	33.33333333	11.66666667
1454	48.52	307	194.56	45.92	50	10.66666667
1455	48.55	308.5	194.88	7	7.666666667	-0.333333333
1456	48.58	308.73	194.87	7	-7.666666667	0.333333333
1457	48.62	308.5	194.88	1.87	0	2
1458	48.65	308.5	194.94	1.87	0	2
1459	48.68	308.5	195	21.36	-23.33333333	4.333333333
1460	48.72	307.8	195.13	2.83	-2.333333333	2.333333333
1461	48.75	307.73	195.2	7	-7.666666667	-0.333333333
1462	48.78	307.5	195.19	9.69	-10	-4
1463	48.82	307.2	195.07	13.4	-13.33333333	6.666666667
1464	48.85	306.8	195.27	11.39	-10	7.666666667
1465	48.88	306.5	195.5	4.19	-4	2
1466	48.92	306.38	195.56	55.45	60.66666667	10.33333333
1467	48.95	308.2	195.87	24.31	26.66666667	4.333333333
1468	48.98	309	196	6.32	-6.666666667	-2.333333333
1469	49.02	308.8	195.93	6.41	6.666666667	-2.333333333
1470	49.05	309	195.86	6.41	-6.666666667	2.333333333
1471	49.08	308.8	195.93	32.28	33.33333333	13.33333333
1472	49.12	309.8	196.33	46.13	49	15.66666667
1473	49.15	311.27	196.8	27.97	31	0
1474	49.18	312.2	196.8	2	0	2.333333333
1475	49.22	312.2	196.87	0	0	0
1476	49.25	312.2	196.87	8.39	-6.666666667	6.333333333
1477	49.28	312	197.06	6.36	-6.666666667	2.333333333
1478	49.32	311.8	197.13	7.3	-8	2
1479	49.35	311.56	197.19	5.35	5	3.333333333
1480	49.38	311.71	197.29	15.21	-17	1.333333333
1481	49.42	311.2	197.33	12.15	-13.33333333	2.333333333
1482	49.45	310.8	197.4	9.06	-10	1.333333333
1483	49.48	310.5	197.44	4.19	-2	4
1484	49.52	310.44	197.56	19.14	-21.33333333	1.333333333
1485	49.55	309.8	197.6	9.06	-10	-1.333333333
1486	49.58	309.5	197.56	21.21	-23.33333333	3.666666667
1487	49.62	308.8	197.67	9.01	-10	0.666666667
1488	49.65	308.5	197.69	15.45	-16.66666667	4
1489	49.68	308	197.81	15.45	-16.66666667	-4
1490	49.72	307.5	197.69	13.11	-14.66666667	0
1491	49.75	307.06	197.69	10.42	-11	3.666666667
1492	49.79	306.73	197.8	7.35	-7.666666667	2.666666667
1493	49.82	306.5	197.88	22.04	24.66666667	0
1494	49.85	307.24	197.88	44.96	49.66666667	-2.666666667
1495	49.89	308.73	197.8	8.13	9	-1.666666667
1496	49.92	309	197.75	10.39	-6.666666667	-9.333333333
1497	49.95	308.8	197.47	7.8	4.666666667	7.333333333
1498	49.99	308.94	197.69	27.17	27.33333333	12.33333333
1499	50.02	309.76	198.06	52.32	58	6.333333333
1500	50.05	311.5	198.25	4.19	4.333333333	-2
1501	50.09	311.63	198.19	18.73	16.66666667	12.33333333
1502	50.12	312.13	198.56	1.87	0	2.333333333
1503	50.15	312.13	198.63	2.65	-2.333333333	2
1504	50.19	312.06	198.69	0	0	0
1505	50.22	312.06	198.69	4.19	-4	2
1506	50.25	311.94	198.75	13.64	-14.66666667	4.333333333
1507	50.29	311.5	198.88	48.63	52	14.33333333
1508	50.32	313.06	199.31	50.08	55.66666667	0.666666667
1509	50.35	314.73	199.33	4	0	4.666666667
1510	50.39	314.73	199.47	2.83	2.333333333	2
1511	50.42	314.8	199.53	8.84	6.666666667	7.333333333
1512	50.45	315	199.75	45.57	50	8.333333333
1513	50.49	316.5	200	55.59	59.66666667	15.66666667
1514	50.52	318.29	200.47	15.28	17	2
1515	50.55	318.8	200.53	2	0	2.333333333
1516	50.59	318.8	200.6	6.54	6.666666667	3
1517	50.62	319	200.69	1.87	-2	0
1518	50.65	318.94	200.69	1.87	2	0
1519	50.69	319	200.69	13.24	-14.66666667	2
1520	50.72	318.56	200.75	2.65	-2	2
1521	50.75	318.5	200.81	1.87	0	2.333333333
1522	50.79	318.5	200.88	53.5	58	13.66666667
1523	50.82	320.24	201.29	44.63	49	-7.666666667
1524	50.85	321.71	201.06	0	0	0
1525	50.89	321.71	201.06	13.43	13.66666667	6
1526	50.92	322.12	201.24	1.76	0	1.666666667
1527	50.95	322.12	201.29	9.69	-6	9
1528	50.99	321.94	201.56	6.06	6	-3
1529	51.02	322.12	201.47	3.53	0	4
1530	51.05	322.12	201.59	53.13	59	2.666666667
1531	51.09	323.89	201.67	40.35	45	-0.666666667
1532	51.12	325.24	201.65	14.54	15.66666667	3.666666667
1533	51.15	325.71	201.76	0	0	0
1534	51.19	325.71	201.76	78.09	76.33333333	41.33333333
1535	51.22	328	203	0	0	0
1536	51.25	328	203	29.97	33.33333333	0
1537	51.29	329	203	29.97	33.33333333	0
1538	51.32	330	203	0	0	0
1539	51.35	330	203	0	0	0
1540	51.39	330	203	0	0	0
1541	51.42	330	203	0	0	0
1542	51.45	330	203	0	0	0
1543	51.49	330	203	0	0	0
1544	51.52	330	203	0	0	0
1545	51.55	330	203	0	0	0
1546	51.59	330	203	0	0	0
1547	51.62	330	203	0	0	0
1548	51.65	330	203	29.97	0	33.33333333
1549	51.69	330	204	0	0	0
1550	51.72	330	204	0	0	0
1551	51.75	330	204	0	0	0
1552	51.79	330	204	0	0	0
1553	51.82	330	204	0	0	0
1554	51.85	330	204	29.97	0	33.33333333
1555	51.89	330	205	0	0	0
1556	51.92	330	205	0	0	0
1557	51.95	330	205	0	0	0
1558	51.99	330	205	0	0	0
1559	52.02	330	205	29.97	0	33.33333333
1560	52.05	330	206	0	0	0
1561	52.09	330	206	0	0	0
1562	52.12	330	206	0	0	0
1563	52.15	330	206	0	0	0
1564	52.19	330	206	0	0	0
1565	52.22	330	206	0	0	0
1566	52.25	330	206	0	0	0
1567	52.29	330	206	0	0	0
1568	52.32	330	206	29.97	-33.33333333	0
1569	52.35	329	206	0	0	0
1570	52.39	329	206	29.97	-33.33333333	0
1571	52.42	328	206	38.61	-33.33333333	-27
1572	52.45	327	205.19	11.24	-12.33333333	0
1573	52.49	326.63	205.19	5.62	0	6.333333333
1574	52.52	326.63	205.38	17.27	-19	4
1575	52.55	326.06	205.5	7.72	-2	8.333333333
1576	52.59	326	205.75	15.01	-16.66666667	-1
1577	52.62	325.5	205.72	15.73	-16.66666667	-5.333333333
1578	52.65	325	205.56	12.56	-12.33333333	6.333333333
1579	52.69	324.63	205.75	10.09	-4.333333333	10.33333333
1580	52.72	324.5	206.06	7.99	-7.666666667	-4.333333333
1581	52.75	324.27	205.93	21.2	-23.66666667	2.333333333
1582	52.79	323.56	206	11.57	-12	-4.333333333
1583	52.82	323.2	205.87	8.58	-6.666666667	6.666666667
1584	52.85	323	206.07	15.07	-16.66666667	2
1585	52.89	322.5	206.13	16.84	10	15.66666667
1586	52.92	322.8	206.6	45.65	46.66666667	20
1587	52.96	324.2	207.2	4	4.333333333	0
1588	52.99	324.33	207.2	4.4	-4	3
1589	53.02	324.21	207.29	10.07	4	10.33333333
1590	53.06	324.33	207.6	16.11	-17.66666667	2.333333333
1591	53.09	323.8	207.67	10.09	6.666666667	9
1592	53.12	324	207.94	15.1	-16.66666667	2
1593	53.16	323.5	208	6.4	-5.666666667	4.333333333
1594	53.19	323.33	208.13	5.65	-4.333333333	4.666666667
1595	53.22	323.2	208.27	12.97	-14.33333333	1.333333333
1596	53.26	322.77	208.31	6.11	-6.666666667	1.666666667
1597	53.29	322.57	208.36	11.15	-12.33333333	-1
1598	53.32	322.2	208.33	6.64	-6.666666667	3.333333333
1599	53.36	322	208.43	14.98	-16.66666667	0
1600	53.39	321.5	208.43	11.48	-10	8
1601	53.42	321.2	208.67	14.13	-15.66666667	2
1602	53.46	320.73	208.73	30.23	-33.33333333	-4.333333333
1603	53.49	319.73	208.6	7.79	-7.666666667	3.666666667
1604	53.52	319.5	208.71	8.35	-7.666666667	5.333333333
1605	53.56	319.27	208.87	8.93	-9	4.333333333
1606	53.59	319	209	14.98	-16.66666667	0
1607	53.62	318.5	209	11.17	5.666666667	11
1608	53.66	318.67	209.33	26.64	27.66666667	10.33333333
1609	53.69	319.5	209.64	31.61	31	16.66666667
1610	53.72	320.43	210.14	4.43	1.333333333	-4.666666667
1611	53.76	320.47	210	9.99	-6.666666667	9
1612	53.79	320.27	210.27	6.56	-2.666666667	-7
1613	53.82	320.19	210.06	10.47	-6.333333333	10
1614	53.86	320	210.36	10.1	-4.333333333	10.33333333
1615	53.89	319.87	210.67	13.15	-14.66666667	-1
1616	53.92	319.43	210.64	18.85	-21	1
1617	53.96	318.8	210.67	18.42	-20	4.333333333
1618	53.99	318.2	210.8	4	0	4.333333333
1619	54.02	318.2	210.93	7.28	-6.666666667	4.666666667
1620	54.06	318	211.07	30.05	-33.33333333	-2.333333333
1621	54.09	317	211	4.28	0	4.666666667
1622	54.12	317	211.14	14.99	-16.66666667	-0.333333333
1623	54.16	316.5	211.13	21.4	-23.33333333	4.666666667
1624	54.19	315.8	211.27	11.39	-10	7.666666667
1625	54.22	315.5	211.5	14.98	-16.66666667	0
1626	54.26	315	211.5	29.97	33.33333333	0
1627	54.29	316	211.5	30.27	33.33333333	4.666666667
1628	54.32	317	211.64	8.44	9	3
1629	54.36	317.27	211.73	2	0	2.333333333
1630	54.39	317.27	211.8	0	0	0
1631	54.42	317.27	211.8	4.47	-2.333333333	4.333333333
1632	54.46	317.2	211.93	6.32	-6.666666667	2.333333333
1633	54.49	317	212	8.48	-6.666666667	6.666666667
1634	54.52	316.8	212.2	18.09	-20	-2.333333333
1635	54.56	316.2	212.13	13.4	-13.33333333	6.666666667
1636	54.59	315.8	212.33	24.37	-26.66666667	-4.666666667
1637	54.62	315	212.19	9.37	0	10.33333333
1638	54.66	315	212.5	9.42	-9	-5.666666667
1639	54.69	314.73	212.33	22.54	-24.33333333	5.666666667
1640	54.72	314	212.5	2.14	0	-2.333333333
1641	54.76	314	212.43	24.18	-26.66666667	3.333333333
1642	54.79	313.2	212.53	15.22	-15.66666667	6.666666667
1643	54.82	312.73	212.73	15.47	-16.66666667	-3.666666667
1644	54.86	312.23	212.62	13	-14.33333333	1.666666667
1645	54.89	311.8	212.67	19.68	-20	8.666666667
1646	54.92	311.2	212.93	6.32	-6.666666667	2.333333333
1647	54.96	311	213	2.14	0	2.333333333
1648	54.99	311	213.07	45.16	50	-4.666666667
1649	55.02	312.5	212.93	2.14	2.333333333	0
1650	55.06	312.57	212.93	0	0	0
1651	55.09	312.57	212.93	9.91	-10	-4.333333333
1652	55.12	312.27	212.8	8	-9	-0.333333333
1653	55.16	312	212.79	0	0	0
1654	55.19	312	212.79	22.9	-24.33333333	7
1655	55.22	311.27	213	2.54	-1.333333333	-2.666666667
1656	55.26	311.23	212.92	7.19	-7.666666667	-2
1657	55.29	311	212.86	17.65	-19	4.666666667
1658	55.32	310.43	213	26.04	-28.66666667	4.666666667
1659	55.36	309.57	213.14	4.79	-4.666666667	2.333333333
1660	55.39	309.43	213.21	7.03	-7.666666667	2
1661	55.42	309.2	213.27	20.99	-23.33333333	0.666666667
1662	55.46	308.5	213.29	9.01	-10	-0.666666667
1663	55.49	308.2	213.27	23.17	-25.66666667	-2
1664	55.52	307.43	213.21	7.72	-7.666666667	4
1665	55.56	307.2	213.33	21.17	-23.33333333	3.333333333
1666	55.59	306.5	213.43	21.17	23.33333333	-3.333333333
1667	55.62	307.2	213.33	44.73	49.66666667	-0.666666667
1668	55.66	308.69	213.31	7.93	-8.666666667	-0.666666667
1669	55.69	308.43	213.29	6.87	-7.666666667	-0.666666667
1670	55.72	308.2	213.27	23.98	26.66666667	0.666666667
1671	55.76	309	213.29	52.15	57.66666667	-5.333333333
1672	55.79	310.73	213.13	30.23	33.33333333	-4.333333333
1673	55.82	311.73	213	0	0	0
1674	55.86	311.73	213	0	0	0
1675	55.89	311.73	213	2	0	2.333333333
1676	55.92	311.73	213.07	2	0	-2.333333333
1677	55.96	311.73	213	15.22	-15.33333333	6.666666667
1678	55.99	311.27	213.2	11.54	-11	-6.666666667
1679	56.02	310.94	213	14.72	16.33333333	0
1680	56.06	311.43	213	45.22	50.33333333	0
1681	56.09	312.94	213	23.85	26.33333333	0
1682	56.12	313.73	213	2	0	-2.333333333
1683	56.16	313.73	212.93	8.31	9	-2.333333333
1684	56.19	314	212.86	59.94	66.66666667	0
1685	56.23	316	212.86	52.12	57.66666667	4.666666667
1686	56.26	317.73	213	4	0	-4.333333333
1687	56.29	317.73	212.87	8	9	-0.333333333
1688	56.33	318	212.86	13.54	14.33333333	4.666666667
1689	56.36	318.43	213	7.13	-7.666666667	-2.333333333
1690	56.39	318.2	212.93	0	0	0
1691	56.43	318.2	212.93	12.15	-13.33333333	-2
1692	56.46	317.8	212.87	2.83	-2.333333333	2
1693	56.49	317.73	212.93	0	0	0
1694	56.53	317.73	212.93	16.11	-15.33333333	9
1695	56.56	317.27	213.2	8.3	-9	-2.333333333
1696	56.59	317	213.13	8.3	-9	2.333333333
1697	56.63	316.73	213.2	9.14	-10	0.333333333
1698	56.66	316.43	213.21	7.72	-7.666666667	4
1699	56.69	316.2	213.33	23.39	-25.66666667	-4
1700	56.73	315.43	213.21	6.86	-7.666666667	-0.333333333
1701	56.76	315.2	213.2	4	0	4.333333333
1702	56.79	315.2	213.33	47.99	53.33333333	-2
1703	56.83	316.8	213.27	23.42	25.66666667	-4.333333333
1704	56.86	317.57	213.14	2.14	0	2.333333333
1705	56.89	317.57	213.21	7.54	-8	-2.666666667
1706	56.93	317.33	213.13	4.69	3.666666667	4
1707	56.96	317.44	213.25	6.2	-5.666666667	-4
1708	56.99	317.27	213.13	9.48	-7	8.333333333
1709	57.03	317.06	213.38	3.75	0	-4.333333333
1710	57.06	317.06	213.25	17.16	-18.66666667	3.666666667
1711	57.09	316.5	213.36	27.91	31	-2.333333333
1712	57.13	317.43	213.29	40.22	43.33333333	10.33333333
1713	57.16	318.73	213.6	23.4	23.66666667	11.33333333
1714	57.19	319.44	213.94	7.43	-8	-2.333333333
1715	57.23	319.2	213.87	7.43	8	2.333333333
1716	57.26	319.44	213.94	7.12	-8	-0.333333333
1717	57.29	319.2	213.93	2	0	-2
1718	57.33	319.2	213.87	14.13	-11	11
1719	57.36	318.87	214.2	10.89	6.666666667	10
1720	57.39	319.07	214.5	73	81	-6.333333333
1721	57.43	321.5	214.31	9.6	10	-3.666666667
1722	57.46	321.8	214.2	9.1	6.666666667	7.666666667
1723	57.49	322	214.43	0	0	0
1724	57.53	322	214.43	2.14	0	2.333333333
1725	57.56	322	214.5	2.14	0	-2.333333333
1726	57.59	322	214.43	2.14	0	2.333333333
1727	57.63	322	214.5	6.08	-6.666666667	1
1728	57.66	321.8	214.53	9.03	-10	1
1729	57.69	321.5	214.56	24.05	25.66666667	8
1730	57.73	322.27	214.8	58.49	64.33333333	9
1731	57.76	324.2	215.07	0	0	0
1732	57.79	324.2	215.07	2.83	2.333333333	2
1733	57.83	324.27	215.13	0	0	0
1734	57.86	324.27	215.13	2	-2.333333333	0
1735	57.89	324.2	215.13	2	0	2.333333333
1736	57.93	324.2	215.2	12.79	-9	11
1737	57.96	323.93	215.53	4.75	4.333333333	3.333333333
1738	57.99	324.06	215.63	13.65	-13	-7.666666667
1739	58.03	323.67	215.4	2	-2.333333333	0
1740	58.06	323.6	215.4	18.23	-20	3.333333333
1741	58.09	323	215.5	9.21	-6.666666667	7.666666667
1742	58.13	322.8	215.73	6.2	6.666666667	2
1743	58.16	323	215.79	29.7	29	16
1744	58.19	323.87	216.27	23.94	23.33333333	12.33333333
1745	58.23	324.57	216.64	3.03	2.333333333	2.333333333
1746	58.26	324.64	216.71	0	0	0
1747	58.29	324.64	216.71	2.14	-2.333333333	0
1748	58.33	324.57	216.71	7.16	3.333333333	7.333333333
1749	58.36	324.67	216.93	11.59	-12	5
1750	58.39	324.31	217.08	8.51	6.333333333	7
1751	58.43	324.5	217.29	2.14	0	2.333333333
1752	58.46	324.5	217.36	57.78	56.66666667	30.33333333
1753	58.49	326.2	218.27	18.72	18.33333333	9.666666667
1754	58.53	326.75	218.56	8.38	8.333333333	4.333333333
1755	58.56	327	218.69	6.88	6.666666667	3.666666667
1756	58.59	327.2	218.8	2	0	2.333333333
1757	58.63	327.2	218.87	7.2	-6.666666667	4.333333333
1758	58.66	327	219	2.14	0	2.333333333
1759	58.69	327	219.07	8.87	-9	4.333333333
1760	58.73	326.73	219.2	2.83	2.333333333	2.333333333
1761	58.76	326.8	219.27	109.07	106.6666667	57.66666667
1762	58.79	330	221	0	0	0
1763	58.83	330	221	0	0	0
1764	58.86	330	221	0	0	0
1765	58.89	330	221	0	0	0
1766	58.93	330	221	0	0	0
1767	58.96	330	221	0	0	0
1768	58.99	330	221	29.97	0	33.33333333
1769	59.03	330	222	0	0	0
1770	59.06	330	222	0	0	0
1771	59.09	330	222	0	0	0
1772	59.13	330	222	29.97	-33.33333333	0
1773	59.16	329	222	0	0	0
1774	59.19	329	222	53.61	-26.66666667	-53.33333333
1775	59.23	328.2	220.4	9.43	-6.666666667	8
1776	59.26	328	220.64	17.65	-19	5
1777	59.29	327.43	220.79	4.28	0	4.666666667
1778	59.33	327.43	220.93	111.74	119	35.66666667
1779	59.36	331	222	29.97	-33.33333333	0
1780	59.4	330	222	0	0	0
1781	59.43	330	222	0	0	0
1782	59.46	330	222	0	0	0
1783	59.5	330	222	0	0	0
1784	59.53	330	222	42.38	33.33333333	33.33333333
1785	59.56	331	223	0	0	0
1786	59.6	331	223	0	0	0
1787	59.63	331	223	0	0	0
1788	59.66	331	223	0	0	0
1789	59.7	331	223	42.38	-33.33333333	33.33333333
1790	59.73	330	224	0	0	0
1791	59.76	330	224	49.34	-43.66666667	-33.33333333
1792	59.8	328.69	223	71.61	43.66666667	66.66666667
1793	59.83	330	225	0	0	0
1794	59.86	330	225	0	0	0
1795	59.9	330	225	0	0	0
1796	59.93	330	225	0	0	0
1797	59.96	330	225	0	0	0
1798	60	330	225	0	0	0
1799	60.03	330	225	0	0	0
1800	60.06	330	225	0	0	0
1801	60.1	330	225	0	0	0
1802	60.13	330	225	0	0	0
1803	60.16	330	225	0	0	0
1804	60.2	330	225	0	0	0
1805	60.23	330	225	47.38	-16.66666667	-50
1806	60.26	329.5	223.5	20.42	-21.66666667	6.333333333
1807	60.3	328.85	223.69	4.84	5	-1.666666667
1808	60.33	329	223.64	20.76	-23	-0.666666667
1809	60.36	328.31	223.62	6.92	0	7.666666667
1810	60.4	328.31	223.85	9.46	-10.33333333	2.333333333
1811	60.43	328	223.92	8.72	-9	-4
1812	60.46	327.73	223.8	15.12	-16.66666667	1.666666667
1813	60.5	327.23	223.85	2.31	0	2.333333333
1814	60.53	327.23	223.92	22.02	-24.33333333	2.666666667
1815	60.56	326.5	224	14.98	16.66666667	0
1816	60.6	327	224	30.38	33.33333333	5.666666667
1817	60.63	328	224.17	7.18	7.666666667	2
1818	60.66	328.23	224.23	15.37	16.66666667	3.333333333
1819	60.7	328.73	224.33	15.37	-16.66666667	-3.333333333
1820	60.73	328.23	224.23	7.03	6.666666667	4.333333333
1821	60.76	328.43	224.36	0	0	0
1822	60.8	328.43	224.36	2.26	2.333333333	-1
1823	60.83	328.5	224.33	8.1	-9	-0.666666667
1824	60.86	328.23	224.31	33.01	33.33333333	15.33333333
1825	60.9	329.23	224.77	85.33	59	74.33333333
1826	60.93	331	227	0	0	0
1827	60.96	331	227	0	0	0
1828	61	331	227	0	0	0
1829	61.03	331	227	0	0	0
1830	61.06	331	227	0	0	0
1831	61.1	331	227	0	0	0
1832	61.13	331	227	0	0	0
1833	61.16	331	227	29.97	0	33.33333333
1834	61.2	331	228	0	0	0
1835	61.23	331	228	56.17	-24.33333333	-57.66666667
1836	61.26	330.27	226.27	2.36	-1.666666667	2
1837	61.3	330.22	226.33	8.56	9.333333333	2.333333333
1838	61.33	330.5	226.4	16.14	-16.66666667	6.666666667
1839	61.36	330	226.6	5.99	0	-6.666666667
1840	61.4	330	226.4	15.96	-16.66666667	6
1841	61.43	329.5	226.58	10.16	9.333333333	6.666666667
1842	61.46	329.78	226.78	21.95	24	4
1843	61.5	330.5	226.9	15.28	16.66666667	3.333333333
1844	61.53	331	227	0	0	0
1845	61.56	331	227	42.38	33.33333333	33.33333333
1846	61.6	332	228	0	0	0
1847	61.63	332	228	0	0	0
1848	61.66	332	228	29.97	-33.33333333	0
1849	61.7	331	228	29.97	0	33.33333333
1850	61.73	331	229	0	0	0
1851	61.76	331	229	0	0	0
1852	61.8	331	229	0	0	0
1853	61.83	331	229	30.7	-26	-22.33333333
1854	61.86	330.22	228.33	13.32	0	15
1855	61.9	330.22	228.78	8.08	-7.333333333	-5
1856	61.93	330	228.63	6.98	7.333333333	-2.333333333
1857	61.96	330.22	228.56	37.86	-40.66666667	10.66666667
1858	62	329	228.88	0	0	0
1859	62.03	329	228.88	0.42	0	0.333333333
1860	62.06	329	228.89	9.42	-7.333333333	7.333333333
1861	62.1	328.78	229.11	3.33	0	-3.666666667
1862	62.13	328.78	229	23.31	-26	0
1863	62.16	328	229	8.48	6.666666667	6.666666667
1864	62.2	328.2	229.2	15.22	-6.666666667	15.66666667
1865	62.23	328	229.67	0	0	0
1866	62.26	328	229.67	21.6	-23.66666667	-3.333333333
1867	62.3	327.29	229.57	9.03	-9.666666667	3.333333333
1868	62.33	327	229.67	0	0	0
1869	62.36	327	229.67	8.68	9.666666667	1.333333333
1870	62.4	327.29	229.71	45.44	49.66666667	-9
1871	62.43	328.78	229.44	7.45	3.666666667	7.666666667
1872	62.46	328.89	229.67	0	0	0
1873	62.5	328.89	229.67	3.33	0	-3.666666667
1874	62.53	328.89	229.56	4.71	-3.666666667	3.666666667
1875	62.57	328.78	229.67	3.33	0	-3.666666667
1876	62.6	328.78	229.56	12.77	-14	-3.666666667
1877	62.63	328.36	229.45	10.98	-12	1.666666667
1878	62.67	328	229.5	3	0	3.333333333
1879	62.7	328	229.6	0	0	0
1880	62.73	328	229.6	15.28	-16.66666667	3.333333333
1881	62.77	327.5	229.7	15.28	-16.66666667	-3.333333333
1882	62.8	327	229.6	3	-3.333333333	0
1883	62.83	326.9	229.6	3	0	-3.333333333
1884	62.87	326.9	229.5	12.36	-13.33333333	-3.333333333
1885	62.9	326.5	229.4	18.23	-20	3.333333333
1886	62.93	325.9	229.5	3	0	-3.333333333
1887	62.97	325.9	229.4	5.99	0	6.666666667
1888	63	325.9	229.6	48.08	48.66666667	-22.33333333
1889	63.03	327.36	228.93	21.12	18.66666667	-14.33333333
1890	63.07	327.92	228.5	7.5	5.333333333	-6.333333333
1891	63.1	328.08	228.31	7.29	2.333333333	-7.666666667
1892	63.13	328.15	228.08	20.62	20.66666667	-10.33333333
1893	63.17	328.77	227.77	43.5	41	-25.66666667
1894	63.2	330	227	0	0	0
1895	63.23	330	227	0	0	0
1896	63.27	330	227	0	0	0
1897	63.3	330	227	0	0	0
1898	63.33	330	227	0	0	0
1899	63.37	330	227	0	0	0
1900	63.4	330	227	33.71	0	-37.33333333
1901	63.43	330	225.88	1.87	0	-2.333333333
1902	63.47	330	225.81	1.87	-2	0
1903	63.5	329.94	225.81	20.24	-22.33333333	-2.666666667
1904	63.53	329.27	225.73	6.27	-7	-1.333333333
1905	63.57	329.06	225.69	1.87	0	2
1906	63.6	329.06	225.75	1.87	-2	0
1907	63.63	329	225.75	14.98	-16.66666667	0
1908	63.67	328.5	225.75	7.01	-7.666666667	-0.666666667
1909	63.7	328.27	225.73	16.48	17.66666667	4.666666667
1910	63.73	328.8	225.87	46.64	51	8.666666667
1911	63.77	330.33	226.13	27.83	-11	29
1912	63.8	330	227	0	0	0
1913	63.83	330	227	14.13	11	-11
1914	63.87	330.33	226.67	13.99	-15.33333333	0
1915	63.9	329.87	226.67	4.04	4.333333333	0.666666667
1916	63.93	330	226.69	13.18	-14.33333333	3.333333333
1917	63.97	329.57	226.79	8.3	-0.333333333	9
1918	64	329.56	227.06	10.6	-11.66666667	-2
1919	64.03	329.21	227	6.77	-7	2.333333333
1920	64.07	329	227.07	9.88	6.666666667	8.666666667
1921	64.1	329.2	227.33	9.99	-11	0
1922	64.13	328.87	227.33	10.16	-10	5.666666667
1923	64.17	328.57	227.5	4.28	-4.666666667	0
1924	64.2	328.43	227.5	13.54	-14.33333333	-4.666666667
1925	64.23	328	227.36	16.3	-16.66666667	7
1926	64.27	327.5	227.57	0	0	0
1927	64.3	327.5	227.57	7.09	7.666666667	-1.333333333
1928	64.33	327.73	227.53	7.51	-7.666666667	3.333333333
1929	64.37	327.5	227.63	4.19	-2	4
1930	64.4	327.44	227.75	14.16	-14.66666667	6
1931	64.43	327	227.93	9.55	-10.33333333	-2.666666667
1932	64.47	326.69	227.85	23.3	19.33333333	17
1933	64.5	327.27	228.36	28.96	24.33333333	21.33333333
1934	64.53	328	229	0	0	0
1935	64.57	328	229	2.5	-2.666666667	0
1936	64.6	327.92	229	0	0	0
1937	64.63	327.92	229	12.39	-12.33333333	-6
1938	64.67	327.55	228.82	2.72	-3.333333333	0
1939	64.7	327.45	228.82	9.54	-10	3.333333333
1940	64.73	327.15	228.92	15.82	-17	-3.333333333
1941	64.77	326.64	228.82	12.07	-10.33333333	8.666666667
1942	64.8	326.33	229.08	7.06	-5.333333333	-5.333333333
1943	64.83	326.17	228.92	13.59	-2.666666667	14.66666667
1944	64.87	326.09	229.36	0	0	0
1945	64.9	326.09	229.36	17.78	-19.66666667	2
1946	64.93	325.5	229.42	14.99	-16.66666667	-0.666666667
1947	64.97	325	229.4	4.24	-3.333333333	3.333333333
1948	65	324.9	229.5	0	0	0
1949	65.03	324.9	229.5	26.97	-30	0
1950	65.07	324	229.5	6.86	7.333333333	2
1951	65.1	324.22	229.56	50.94	22	52.33333333
1952	65.13	324.88	231.13	38.98	-22	-37.66666667
1953	65.17	324.22	230	29.81	-13.33333333	30.33333333
1954	65.2	323.82	230.91	26.27	25	15
1955	65.23	324.57	231.36	31.95	33	13
1956	65.27	325.56	231.75	7.93	8	4
1957	65.3	325.8	231.87	2.83	-2.333333333	2
1958	65.33	325.73	231.93	2	2.333333333	0
1959	65.37	325.8	231.93	9.79	-10	4.333333333
1960	65.4	325.5	232.06	2.65	2	-2
1961	65.43	325.56	232	5.92	-2	6.333333333
1962	65.47	325.5	232.19	0	0	0
1963	65.5	325.5	232.19	11	12.33333333	0.333333333
1964	65.53	325.87	232.2	6.77	-6	-4.666666667
1965	65.57	325.69	232.06	16.61	-18.66666667	0.333333333
1966	65.6	325.13	232.07	10.04	11	-2.333333333
1967	65.63	325.46	232	34.19	-36.66666667	-9.666666667
1968	65.67	324.36	231.71	34.19	36.66666667	9.666666667
1969	65.7	325.46	232	28.88	-32	2
1970	65.73	324.5	232.06	2.65	-2	2.333333333
1971	65.77	324.44	232.13	3.58	-3.666666667	-2
1972	65.8	324.33	232.07	2.83	-2	2
1973	65.84	324.27	232.13	14.02	14.66666667	5.333333333
1974	65.87	324.71	232.29	14.02	-14.66666667	-5.333333333
1975	65.9	324.27	232.13	13.37	14	-4.333333333
1976	65.94	324.69	232	7.86	-8.333333333	2
1977	65.97	324.44	232.06	8.5	9	-2
1978	66	324.71	232	16.15	17.33333333	-5
1979	66.04	325.23	231.85	10.95	11.33333333	-4.666666667
1980	66.07	325.57	231.71	12.48	-12	-7
1981	66.1	325.21	231.5	9.89	-10.66666667	-2
1982	66.14	324.89	231.44	9.28	-9.666666667	-3.666666667
1983	66.17	324.6	231.33	4.47	4.333333333	-2
1984	66.2	324.73	231.27	4	0	4.333333333
1985	66.24	324.73	231.4	25.77	-28	-6.333333333
1986	66.27	323.89	231.21	1.58	1.666666667	1
1987	66.3	323.94	231.24	3.83	-3.333333333	2.666666667
1988	66.34	323.84	231.32	9.59	1.666666667	10.33333333
1989	66.37	323.89	231.63	4.99	-1.666666667	-5.333333333
1990	66.4	323.84	231.47	2.61	-1.333333333	2.666666667
1991	66.44	323.8	231.55	17.23	-19	-1.666666667
1992	66.47	323.23	231.5	87.71	-84	-50
1993	66.5	320.71	230	21.41	-23.66666667	0
1994	66.54	320	230	8.56	9.666666667	0
1995	66.57	320.29	230	19.15	-19.33333333	9.666666667
1996	66.6	319.71	230.29	32.54	-34.66666667	-9.666666667
1997	66.64	318.67	230	13.16	-3.333333333	14.33333333
1998	66.67	318.57	230.43	8.56	0	9.333333333
1999	66.7	318.57	230.71	26.04	-28.66666667	-4.666666667
2000	66.74	317.71	230.57	3.43	2.333333333	3.333333333
[truncated: 24,971 more rows]
