# Supplementary material for: Statistical Mechanics of Zooplankton
Source: PLoS One. 2015 Aug 13;10(8):e0135258. doi: 10.1371/journal.pone.0135258 (PMC4535848; doi:10.1371/journal.pone.0135258)
Supplement: S1 Data Files — Information on the file contents and the data format is contained. (ZIP) [file pone.0135258.s001.zip › raw data vibrio/exp5.txt]

1	0.03	313	176	36.46	-40	-6.666666667
2	0.07	311.8	175.8	6.67	-5.666666667	4.666666667
3	0.1	311.63	175.94	6.48	-3.333333333	6.333333333
4	0.13	311.53	176.13	8.43	-8	-4.333333333
5	0.17	311.29	176	2.14	-2.666666667	0
6	0.2	311.21	176	13.15	1.333333333	14.66666667
7	0.23	311.25	176.44	11.58	-8.333333333	-10
8	0.27	311	176.14	12.48	-12	7.333333333
9	0.3	310.64	176.36	6.77	-2.333333333	7
10	0.33	310.57	176.57	31.85	29	20.66666667
11	0.37	311.44	177.19	22.34	23.33333333	8
12	0.4	312.14	177.43	10.72	8	8.666666667
13	0.43	312.38	177.69	7.68	-3	8
14	0.47	312.29	177.93	2.14	0	2.333333333
15	0.5	312.29	178	0	0	0
16	0.53	312.29	178	3.03	-2.666666667	2.333333333
17	0.57	312.21	178.07	6.88	-7	2.666666667
18	0.6	312	178.15	13.65	-14.33333333	-5
19	0.63	311.57	178	8.83	-9.333333333	-2.333333333
20	0.67	311.29	177.93	2.14	-2.666666667	0
21	0.7	311.21	177.93	8.62	-9.333333333	-2
22	0.73	310.93	177.87	11.21	4.666666667	11.33333333
23	0.77	311.07	178.21	42.81	38	28.66666667
24	0.8	312.21	179.07	16.72	14.33333333	12
25	0.83	312.64	179.43	24.41	16.66666667	21.33333333
26	0.87	313.14	180.07	44.13	38.33333333	31
27	0.9	314.29	181	36.45	30.66666667	26.33333333
28	0.93	315.21	181.79	2.14	0	2.333333333
29	0.97	315.21	181.86	9.97	6.333333333	9
30	1	315.4	182.13	0	0	0
31	1.03	315.4	182.13	2	0	2.333333333
32	1.07	315.4	182.2	0	0	0
33	1.1	315.4	182.2	10.05	-5	10
34	1.13	315.25	182.5	11.87	-12.66666667	3.333333333
35	1.17	314.87	182.6	6.83	-7.666666667	1.333333333
36	1.2	314.64	182.64	2.14	-2.333333333	0
37	1.23	314.57	182.64	0	0	0
38	1.27	314.57	182.64	15.45	-17	-1.666666667
39	1.3	314.06	182.59	5.99	-6.333333333	-2
40	1.33	313.87	182.53	0	0	0
41	1.37	313.87	182.53	15.22	-15.66666667	6.666666667
42	1.4	313.4	182.73	16.11	-15.66666667	-8.666666667
43	1.43	312.93	182.47	2	-2	0
44	1.47	312.87	182.47	10.3	-10	5.666666667
45	1.5	312.57	182.64	13.39	-14.66666667	-0.333333333
46	1.53	312.13	182.63	9.37	0	-10.66666667
47	1.57	312.13	182.31	10.09	-11	3
48	1.6	311.8	182.4	10.57	-10	-6.333333333
49	1.64	311.5	182.21	22.03	18.66666667	16
50	1.67	312.06	182.69	30.28	29	17
51	1.7	312.93	183.2	2	0	2.333333333
52	1.74	312.93	183.27	38.48	26	34
53	1.77	313.71	184.29	28.8	24	21.33333333
54	1.8	314.43	184.93	13.71	9.333333333	12
55	1.84	314.71	185.29	6.59	4.666666667	5.666666667
56	1.87	314.85	185.46	6.92	0	7.666666667
57	1.9	314.85	185.69	9.6	-9.333333333	5.666666667
58	1.94	314.57	185.86	6.66	-1	7.333333333
59	1.97	314.54	186.08	0	0	0
60	2	314.54	186.08	14.18	-15.66666667	-2.666666667
61	2.04	314.07	186	7.32	-6.666666667	4.333333333
62	2.07	313.87	186.13	2	0	2.333333333
63	2.1	313.87	186.2	18.41	-19.33333333	-6.666666667
64	2.14	313.29	186	4.28	-5	0
65	2.17	313.14	186	8.68	-7	6.666666667
66	2.2	312.93	186.2	2.83	-2	2.333333333
67	2.24	312.87	186.27	12.64	-13.33333333	-4.666666667
68	2.27	312.47	186.13	13.99	-15.66666667	0
69	2.3	312	186.13	4.47	-4.333333333	2.333333333
70	2.34	311.87	186.2	10.91	-10.33333333	-6.666666667
71	2.37	311.56	186	12.58	-14	0
72	2.4	311.14	186	11.92	-13	-2
73	2.44	310.75	185.94	8.75	-9.333333333	-2.333333333
74	2.47	310.47	185.87	4.47	-4.666666667	-2.333333333
75	2.5	310.33	185.8	12.49	-13	4.666666667
76	2.54	309.94	185.94	14.84	-15.66666667	-4.666666667
77	2.57	309.47	185.8	4.47	-4.666666667	2.333333333
78	2.6	309.33	185.87	9.73	-9	-6
79	2.64	309.06	185.69	18.17	-19.66666667	3.666666667
80	2.67	308.47	185.8	2.83	-2.333333333	-2.333333333
81	2.7	308.4	185.73	10.62	-11.33333333	-3.333333333
82	2.74	308.06	185.63	20.54	-22	5.666666667
83	2.77	307.4	185.8	11.39	-11.33333333	-5.666666667
84	2.8	307.06	185.63	6.93	7	3.333333333
85	2.84	307.27	185.73	34.89	29	25.66666667
86	2.87	308.14	186.5	10.41	8.666666667	7.666666667
87	2.9	308.4	186.73	0	0	0
88	2.94	308.4	186.73	9.74	-6.333333333	9
89	2.97	308.21	187	2.14	-2.333333333	0
90	3	308.14	187	4.28	-4.666666667	0
91	3.04	308	187	11.39	-12.33333333	2
92	3.07	307.63	187.06	7.78	-7.666666667	-4.333333333
93	3.1	307.4	186.93	7.96	-8.666666667	2.333333333
94	3.14	307.14	187	4.79	-4.666666667	2.333333333
95	3.17	307	187.07	14.99	-16.66666667	-0.333333333
96	3.2	306.5	187.06	10.71	-12	0.333333333
97	3.24	306.14	187.07	6.42	-7	0
98	3.27	305.93	187.07	10.7	7	9.666666667
99	3.3	306.14	187.36	24.22	19	19
100	3.34	306.71	187.93	2.14	-2.333333333	0
101	3.37	306.64	187.93	10.92	2.333333333	12
102	3.4	306.71	188.29	0	0	0
103	3.44	306.71	188.29	7.75	-8.333333333	-2
104	3.47	306.46	188.23	16.14	-18	0
105	3.5	305.92	188.23	6.47	-7	2
106	3.54	305.71	188.29	4.28	0	4.666666667
107	3.57	305.71	188.43	10.6	-10.33333333	-5.333333333
108	3.6	305.4	188.27	19.69	-20.33333333	7.666666667
109	3.64	304.79	188.5	3.03	-2.666666667	-2.333333333
110	3.67	304.71	188.43	4.28	-4.666666667	0
111	3.7	304.57	188.43	21.41	-23.66666667	0
112	3.74	303.86	188.43	4.79	-5	2.333333333
113	3.77	303.71	188.5	18.41	12	16.66666667
114	3.8	304.07	189	34.88	20	33.33333333
115	3.84	304.67	190	12.13	13.33333333	0
116	3.87	305.07	190	18.67	10.33333333	18
117	3.9	305.38	190.54	50.37	27.66666667	48.66666667
118	3.94	306.21	192	15.44	14.33333333	9.666666667
119	3.97	306.64	192.29	17.87	7	18.66666667
120	4	306.85	192.85	9.5	2.333333333	10
121	4.04	306.92	193.15	2.3	-2.333333333	0
122	4.07	306.85	193.15	11.64	-9.333333333	9.333333333
123	4.1	306.57	193.43	8.56	-3.666666667	8.666666667
124	4.14	306.46	193.69	7.22	-5.666666667	5.666666667
125	4.17	306.29	193.86	2.14	0	2.333333333
126	4.2	306.29	193.93	2.14	0	2.333333333
127	4.24	306.29	194	14.69	-16.33333333	-2.333333333
128	4.27	305.8	193.93	11.27	-11.33333333	-5.333333333
129	4.3	305.46	193.77	10.14	-8.333333333	7.666666667
130	4.34	305.21	194	4.28	0	4.666666667
131	4.37	305.21	194.14	16.3	-16.66666667	-7
132	4.4	304.71	193.93	6.42	-7	0
133	4.44	304.5	193.93	5.77	-6.333333333	-0.333333333
134	4.47	304.31	193.92	19.01	8.666666667	19.33333333
135	4.5	304.57	194.5	37.76	32.33333333	27
136	4.54	305.54	195.31	27.8	25	18.33333333
137	4.57	306.29	195.86	11.62	6	11.33333333
138	4.6	306.47	196.2	51	41.33333333	38.66666667
139	4.64	307.71	197.36	24.41	16.66666667	21.33333333
140	4.67	308.21	198	8.73	8.333333333	5
141	4.7	308.46	198.15	8.16	6	7
142	4.74	308.64	198.36	10.29	-8	8
143	4.77	308.4	198.6	5.99	0	6.666666667
144	4.8	308.4	198.8	6.9	-3.666666667	6.666666667
145	4.84	308.29	199	2.14	-2.666666667	0
146	4.87	308.21	199	2.14	-2.333333333	0
147	4.91	308.14	199	11.02	-11.33333333	4.333333333
148	4.94	307.8	199.13	2	0	2.333333333
149	4.97	307.8	199.2	12.48	-14	1
150	5.01	307.38	199.23	6.76	6.333333333	4.333333333
151	5.04	307.57	199.36	26.13	16.66666667	23.66666667
152	5.07	308.07	200.07	24.41	21.33333333	16.66666667
153	5.11	308.71	200.57	7.12	4.666666667	6.666666667
154	5.14	308.85	200.77	2.31	-2.666666667	0
155	5.17	308.77	200.77	6.09	-4.333333333	5.333333333
156	5.21	308.64	200.93	10.92	2.333333333	12
157	5.24	308.71	201.29	5.52	-5.666666667	-2
158	5.27	308.54	201.23	4.61	0	5
159	5.31	308.54	201.38	12.12	-11	-8
160	5.34	308.21	201.14	9.12	-9.666666667	3
161	5.37	307.92	201.23	8.62	-7	6.666666667
162	5.41	307.71	201.43	0	0	0
163	5.44	307.71	201.43	6.77	-2.333333333	7
164	5.47	307.64	201.64	17.02	-18.66666667	1.666666667
165	5.51	307.08	201.69	6.92	-7.666666667	0
166	5.54	306.85	201.69	7.09	-7	-4
167	5.57	306.64	201.57	8.65	-5.666666667	7.666666667
168	5.61	306.47	201.8	8.49	-8.666666667	4.333333333
169	5.64	306.21	201.93	2.14	0	-2.333333333
170	5.67	306.21	201.86	20.31	-21.33333333	-7.333333333
171	5.71	305.57	201.64	7.41	-3.333333333	7.666666667
172	5.74	305.47	201.87	5.73	-6	2
173	5.77	305.29	201.93	11.15	-12.33333333	-2.666666667
174	5.81	304.92	201.85	9.28	-9.333333333	-4.666666667
175	5.84	304.64	201.71	15.44	-14.33333333	9.666666667
176	5.87	304.21	202	2.14	0	-2.333333333
177	5.91	304.21	201.93	2.14	-2.333333333	0
178	5.94	304.14	201.93	23.93	12	23.66666667
179	5.97	304.5	202.64	28.64	27	17
180	6.01	305.31	203.15	14.02	15.33333333	2.666666667
181	6.04	305.77	203.23	6.36	-6.333333333	3.333333333
182	6.07	305.58	203.33	10.3	-9	7
183	6.11	305.31	203.54	5.15	-2.666666667	5
184	6.14	305.23	203.69	9.42	-2	10.33333333
185	6.17	305.17	204	6.8	-5.666666667	5
186	6.21	305	204.15	11.65	-12	-5
187	6.24	304.64	204	8.08	-8.666666667	2.666666667
188	6.27	304.38	204.08	3.76	-3	-2.666666667
189	6.31	304.29	204	13.96	-14.66666667	5
190	6.34	303.85	204.15	13.83	-15.66666667	0
191	6.37	303.38	204.15	21.25	15.66666667	18
192	6.41	303.85	204.69	32.77	24.33333333	27
193	6.44	304.58	205.5	22.08	11.33333333	21.66666667
194	6.47	304.92	206.15	36.66	24	33
195	6.51	305.64	207.14	46.93	37.66666667	36.33333333
196	6.54	306.77	208.23	12.63	7.666666667	11.66666667
197	6.57	307	208.58	17.25	-2.666666667	19
198	6.61	306.92	209.15	0	0	0
199	6.64	306.92	209.15	2.31	0	2.666666667
200	6.67	306.92	209.23	10.81	2.666666667	11.66666667
201	6.71	307	209.58	9.32	-10.33333333	-1.333333333
202	6.74	306.69	209.54	4.79	-4	3.333333333
203	6.77	306.57	209.64	6.42	0	7.333333333
204	6.81	306.57	209.86	7.91	-8.666666667	-0.333333333
205	6.84	306.31	209.85	2.31	0	-2.666666667
206	6.87	306.31	209.77	11.59	-12.66666667	3.333333333
207	6.91	305.93	209.87	2	-2	0
208	6.94	305.87	209.87	6.41	2	6.666666667
209	6.97	305.93	210.07	14.36	-14.33333333	-7
210	7.01	305.5	209.86	2.14	-2.333333333	0
211	7.04	305.43	209.86	19.26	-16.66666667	13.66666667
212	7.07	304.93	210.27	2.54	2.333333333	-2
213	7.11	305	210.21	11.24	-10.33333333	-7
214	7.14	304.69	210	13.37	-14	4.333333333
215	7.17	304.27	210.13	2.83	-2.333333333	-2
216	7.21	304.2	210.07	6.41	-6.666666667	2.333333333
217	7.24	304	210.14	7.05	-6.666666667	4.333333333
218	7.27	303.8	210.27	2.83	-2.333333333	2
219	7.31	303.73	210.33	16.48	-17.66666667	-4.333333333
220	7.34	303.2	210.2	12.15	-13.33333333	2.333333333
221	7.37	302.8	210.27	44.74	47.66666667	14
222	7.41	304.23	210.69	15.94	16.66666667	6
223	7.44	304.73	210.87	7.4	-7.666666667	-2.666666667
224	7.47	304.5	210.79	15.59	9	14.66666667
225	7.51	304.77	211.23	2.31	0	-2.666666667
226	7.54	304.77	211.15	2.3	-2.666666667	0
227	7.57	304.69	211.15	0	0	0
228	7.61	304.69	211.15	0	0	0
229	7.64	304.69	211.15	9	-4	9.333333333
230	7.67	304.57	211.43	11.16	-12.33333333	-1
231	7.71	304.2	211.4	16.96	-18.66666667	3.333333333
232	7.74	303.64	211.5	14.73	16.33333333	-1
233	7.77	304.13	211.47	37.32	31.33333333	27.33333333
234	7.81	305.07	212.29	9.84	10.33333333	3
235	7.84	305.38	212.38	6.58	6.333333333	4
236	7.87	305.57	212.5	4.28	0	4.666666667
237	7.91	305.57	212.64	10.24	9.333333333	7
238	7.94	305.85	212.85	39.75	38.33333333	21.66666667
239	7.97	307	213.5	16.3	16.66666667	7
240	8.01	307.5	213.71	2.14	2.333333333	0
241	8.04	307.57	213.71	3.03	-2.333333333	-2.333333333
242	8.08	307.5	213.64	8.39	6.333333333	7
243	8.11	307.69	213.85	7.38	-6.333333333	5
244	8.14	307.5	214	7.73	-4	7.666666667
245	8.18	307.38	214.23	7.43	-8	2
246	8.21	307.14	214.29	6.77	-7	-2.666666667
247	8.24	306.93	214.21	7.31	-8	-2
248	8.28	306.69	214.15	0	0	0
249	8.31	306.69	214.15	5.26	5.666666667	2
250	8.34	306.86	214.21	35.3	38	9.666666667
251	8.38	308	214.5	15.58	16.66666667	4.666666667
252	8.41	308.5	214.64	0	0	0
253	8.44	308.5	214.64	1.23	-1	1
254	8.48	308.47	214.67	24.78	22.33333333	15.66666667
255	8.51	309.14	215.14	44.29	44.33333333	22
256	8.54	310.47	215.8	23.19	25.33333333	4
257	8.58	311.23	215.92	2.3	2.666666667	0
258	8.61	311.31	215.92	9.3	6.333333333	8.333333333
259	8.64	311.5	216.17	0	0	0
260	8.68	311.5	216.17	10.55	6.333333333	9.666666667
261	8.71	311.69	216.46	5.88	-6.333333333	1.333333333
262	8.74	311.5	216.5	12.49	-14	0
263	8.78	311.08	216.5	8.92	-9.666666667	0
264	8.81	310.79	216.5	3.03	-3.333333333	-1.333333333
265	8.84	310.69	216.46	3.61	-1.666666667	3.666666667
266	8.88	310.64	216.57	10.7	-11.66666667	0
267	8.91	310.29	216.57	6.77	-2.666666667	7.333333333
268	8.94	310.21	216.79	7.72	-7	-5
269	8.98	310	216.64	15.14	-16.66666667	-2.333333333
270	9.01	309.5	216.57	4.95	-1	5.333333333
271	9.04	309.47	216.73	30.43	31	13.33333333
272	9.08	310.4	217.13	41.39	43.33333333	15.66666667
273	9.11	311.7	217.6	5.21	2.666666667	-5.333333333
274	9.14	311.78	217.44	36.02	33.33333333	22.33333333
275	9.18	312.78	218.11	109.23	74	96.33333333
276	9.21	315	221	29.97	0	-33.33333333
277	9.24	315	220	0	0	0
278	9.28	315	220	29.97	0	33.33333333
279	9.31	315	221	0	0	0
280	9.34	315	221	0	0	0
281	9.38	315	221	42.38	33.33333333	33.33333333
282	9.41	316	222	0	0	0
283	9.44	316	222	0	0	0
284	9.48	316	222	29.97	0	-33.33333333
285	9.51	316	221	42.38	-33.33333333	33.33333333
286	9.54	315	222	29.97	33.33333333	0
287	9.58	316	222	0	0	0
288	9.61	316	222	0	0	0
289	9.64	316	222	0	0	0
290	9.68	316	222	29.97	-33.33333333	0
291	9.71	315	222	29.97	-33.33333333	0
292	9.74	314	222	0	0	0
293	9.78	314	222	0	0	0
294	9.81	314	222	0	0	0
295	9.84	314	222	29.97	0	33.33333333
296	9.88	314	223	0	0	0
297	9.91	314	223	0	0	0
298	9.94	314	223	0	0	0
299	9.98	314	223	29.97	33.33333333	0
300	10.01	315	223	0	0	0
301	10.04	315	223	0	0	0
302	10.08	315	223	0	0	0
303	10.11	315	223	0	0	0
304	10.14	315	223	0	0	0
305	10.18	315	223	0	0	0
306	10.21	315	223	0	0	0
307	10.24	315	223	0	0	0
308	10.28	315	223	0	0	0
309	10.31	315	223	0	0	0
310	10.34	315	223	0	0	0
311	10.38	315	223	42.38	-33.33333333	33.33333333
312	10.41	314	224	0	0	0
313	10.44	314	224	0	0	0
314	10.48	314	224	0	0	0
315	10.51	314	224	0	0	0
316	10.54	314	224	0	0	0
317	10.58	314	224	29.97	0	-33.33333333
318	10.61	314	223	0	0	0
319	10.64	314	223	0	0	0
320	10.68	314	223	0	0	0
321	10.71	314	223	0	0	0
322	10.74	314	223	0	0	0
323	10.78	314	223	0	0	0
324	10.81	314	223	0	0	0
325	10.84	314	223	0	0	0
326	10.88	314	223	0	0	0
327	10.91	314	223	0	0	0
328	10.94	314	223	29.97	33.33333333	0
329	10.98	315	223	0	0	0
330	11.01	315	223	94.77	33.33333333	100
331	11.04	316	226	42.38	33.33333333	33.33333333
332	11.08	317	227	0	0	0
333	11.11	317	227	0	0	0
334	11.14	317	227	0	0	0
335	11.18	317	227	0	0	0
336	11.21	317	227	0	0	0
337	11.25	317	227	0	0	0
338	11.28	317	227	0	0	0
339	11.31	317	227	0	0	0
340	11.35	317	227	29.97	0	-33.33333333
341	11.38	317	226	0	0	0
342	11.41	317	226	67.01	33.33333333	66.66666667
343	11.45	318	228	0	0	0
344	11.48	318	228	0	0	0
345	11.51	318	228	0	0	0
346	11.55	318	228	0	0	0
347	11.58	318	228	0	0	0
348	11.61	318	228	0	0	0
349	11.65	318	228	0	0	0
350	11.68	318	228	29.97	0	33.33333333
351	11.71	318	229	0	0	0
352	11.75	318	229	0	0	0
353	11.78	318	229	0	0	0
354	11.81	318	229	0	0	0
355	11.85	318	229	0	0	0
356	11.88	318	229	0	0	0
357	11.91	318	229	29.97	33.33333333	0
358	11.95	319	229	0	0	0
359	11.98	319	229	29.97	0	33.33333333
360	12.01	319	230	0	0	0
361	12.05	319	230	0	0	0
362	12.08	319	230	0	0	0
363	12.11	319	230	0	0	0
364	12.15	319	230	0	0	0
365	12.18	319	230	29.97	33.33333333	0
366	12.21	320	230	67.01	33.33333333	66.66666667
367	12.25	321	232	0	0	0
368	12.28	321	232	0	0	0
369	12.31	321	232	0	0	0
370	12.35	321	232	0	0	0
371	12.38	321	232	0	0	0
372	12.41	321	232	89	-70	-70
373	12.45	318.9	229.9	12.31	12.33333333	-5.666666667
374	12.48	319.27	229.73	2.72	-3	0
375	12.51	319.18	229.73	40.23	39.33333333	-21.33333333
376	12.55	320.36	229.09	45.86	40.66666667	-30.66666667
377	12.58	321.58	228.17	10.45	8	-8.666666667
378	12.61	321.82	227.91	2.72	0	-3
379	12.65	321.82	227.82	13.67	6	-14
380	12.68	322	227.4	9.49	0	-10.66666667
381	12.71	322	227.08	3.53	-2.666666667	-2.666666667
382	12.75	321.92	227	6.3	-6.333333333	-3
383	12.78	321.73	226.91	7.18	-7.666666667	-2.666666667
384	12.81	321.5	226.83	5.78	-6.333333333	0.666666667
385	12.85	321.31	226.85	2.31	0	-2.666666667
386	12.88	321.31	226.77	24.21	-27	-0.666666667
387	12.91	320.5	226.75	2.5	0	-2.666666667
388	12.95	320.5	226.67	7.49	0	-8.333333333
389	12.98	320.5	226.42	19.51	16.66666667	-14
390	13.01	321	226	15.8	16.66666667	-5.666666667
391	13.05	321.5	225.83	0	0	0
392	13.08	321.5	225.83	2.5	2.666666667	0
393	13.11	321.58	225.83	4.99	0	-5.333333333
394	13.15	321.58	225.67	2.5	-2.666666667	0
395	13.18	321.5	225.67	2.5	0	-3
396	13.21	321.5	225.58	15.19	-16.66666667	-2.666666667
397	13.25	321	225.5	8.72	-6	-7.666666667
398	13.28	320.82	225.27	2.72	-3	0
399	13.31	320.73	225.27	10.87	-11.66666667	-4
400	13.35	320.38	225.15	4.05	4	-2.333333333
401	13.38	320.5	225.08	12.49	-14	0
402	13.41	320.08	225.08	12.09	-11.66666667	6.333333333
403	13.45	319.73	225.27	10.64	-7.666666667	-9
404	13.48	319.5	225	7.38	-6.333333333	5
405	13.51	319.31	225.15	8.15	-7.666666667	-5
406	13.55	319.08	225	9.69	-10.33333333	-2.666666667
407	13.58	318.77	224.92	2.3	-2.666666667	0
408	13.61	318.69	224.92	6.21	-6.333333333	2.666666667
409	13.65	318.5	225	19.73	-21.66666667	-2.666666667
410	13.68	317.85	224.92	2.31	-2.666666667	0
411	13.71	317.77	224.92	13.83	-15.33333333	0
412	13.75	317.31	224.92	0	0	0
413	13.78	317.31	224.92	16.14	-18	0
414	13.81	316.77	224.92	8.05	7.666666667	-4.333333333
415	13.85	317	224.79	25.02	25.66666667	-11
416	13.88	317.77	224.46	5.15	5	2.666666667
417	13.91	317.92	224.54	5.15	-2.333333333	-5.333333333
418	13.95	317.85	224.38	24.92	24.33333333	-12.66666667
419	13.98	318.58	224	13.62	14	-6
420	14.01	319	223.82	11.87	2.333333333	-13
421	14.05	319.07	223.43	12.57	-8	-11.66666667
422	14.08	318.83	223.08	2.5	3	0
423	14.11	318.92	223.08	9.78	-7.666666667	-7.666666667
424	14.15	318.69	222.85	7.88	-6.333333333	-6
425	14.18	318.5	222.67	6.39	-4	6
426	14.21	318.38	222.85	8.93	4	-9.333333333
427	14.25	318.5	222.57	39.19	25	-35.66666667
428	14.28	319.25	221.5	20.66	20	-11.66666667
429	14.31	319.85	221.15	31.36	10	-33.33333333
430	14.35	320.15	220.15	29.14	1	-32.33333333
431	14.38	320.18	219.18	17.04	1.666666667	-18.66666667
432	14.41	320.23	218.62	6.56	6.333333333	-4
433	14.45	320.42	218.5	5.94	-5	-4.666666667
434	14.48	320.27	218.36	10.14	-6.333333333	-9.333333333
435	14.52	320.08	218.08	3.53	-2.666666667	-2.666666667
436	14.55	320	218	19.51	-14	-16.66666667
437	14.58	319.58	217.5	11.12	-11.66666667	4
438	14.62	319.23	217.62	30.06	-2.666666667	-33.33333333
439	14.65	319.15	216.62	18.56	-2.333333333	-20.66666667
440	14.68	319.08	216	18.01	-16.66666667	-11
441	14.72	318.58	215.67	16.48	-6.666666667	-17.33333333
442	14.75	318.38	215.15	2.31	-2.333333333	0
443	14.78	318.31	215.15	14.69	-16.33333333	1
444	14.82	317.82	215.18	12.41	-10.66666667	-8.666666667
445	14.85	317.5	214.92	5.04	-4.666666667	-3.333333333
446	14.88	317.36	214.82	2.72	0	-3
447	14.92	317.36	214.73	21.97	-21	-12.33333333
448	14.95	316.73	214.36	6.09	-3	-6
449	14.98	316.64	214.18	15.09	-15.66666667	-6
450	15.02	316.17	214	16.8	-17.66666667	6
451	15.05	315.64	214.18	30.16	-11	-31.66666667
452	15.08	315.31	213.23	42.05	-27	-38.33333333
453	15.12	314.5	212.08	14.61	-13.66666667	-8.666666667
454	15.15	314.09	211.82	13.98	-11.33333333	-10.66666667
455	15.18	313.75	211.5	14.08	-15.33333333	-2.333333333
456	15.22	313.29	211.43	22.55	-12.33333333	-22
457	15.25	312.92	210.77	43.57	-23.66666667	-42.33333333
458	15.28	312.21	209.5	33.09	-25	-27
459	15.32	311.46	208.69	20.28	-9.666666667	-20.33333333
460	15.35	311.17	208.08	21.48	-14	-19.33333333
461	15.38	310.75	207.5	16.2	-18	-2.333333333
462	15.42	310.21	207.43	14.36	-7	-14.33333333
463	15.45	310	207	21.19	-16.66666667	-16.66666667
464	15.48	309.5	206.5	13.93	-14	-6.333333333
465	15.52	309.08	206.31	0	0	0
466	15.55	309.08	206.31	25.44	-26.33333333	-10.33333333
467	15.58	308.29	206	9.33	-7	7.666666667
468	15.62	308.08	206.23	19.56	-15.33333333	-15.33333333
469	15.65	307.62	205.77	6.92	-8	0
470	15.68	307.38	205.77	14.07	-12.66666667	-9
471	15.72	307	205.5	14.07	-12.66666667	-9
472	15.75	306.62	205.23	13.6	-12.33333333	9
473	15.78	306.25	205.5	17.68	-18.66666667	-6.333333333
474	15.82	305.69	205.31	6.92	-7.666666667	0
475	15.85	305.46	205.31	18.59	-10.33333333	-18
476	15.88	305.15	204.77	19.56	-15.33333333	15.33333333
477	15.92	304.69	205.23	19.64	-14	-16.66666667
478	15.95	304.27	204.73	8.87	-6.333333333	-7.666666667
479	15.98	304.08	204.5	14.98	-16.66666667	0
480	16.02	303.58	204.5	12.04	-11.66666667	-6.333333333
481	16.05	303.23	204.31	11.04	-10.33333333	6.333333333
482	16.08	302.92	204.5	17.66	-14	-14
483	16.12	302.5	204.08	12.49	-14	0
484	16.15	302.08	204.08	18.85	-18	-10.33333333
485	16.18	301.54	203.77	8.86	-4	-9
486	16.22	301.42	203.5	20	-19	11.66666667
487	16.25	300.85	203.85	11.69	-6	-11.66666667
488	16.28	300.67	203.5	19.51	-16.66666667	-14
489	16.32	300.17	203.08	19.51	-16.66666667	14
490	16.35	299.67	203.5	14.28	-14.66666667	-6.333333333
491	16.38	299.23	203.31	45.29	3.333333333	-50.33333333
492	16.42	299.33	201.8	24.1	3	-26.66666667
493	16.45	299.42	201	23.07	-1.333333333	-25.66666667
494	16.48	299.38	200.23	18.01	-12.66666667	-15.33333333
495	16.52	299	199.77	14.03	-15.66666667	-1.333333333
496	16.55	298.53	199.73	22	-1	-24.33333333
497	16.58	298.5	199	12.47	-11.66666667	7.666666667
498	16.62	298.15	199.23	14.88	-14.66666667	-7.666666667
499	16.65	297.71	199	22.98	-11	-23
500	16.68	297.38	198.31	52.04	-0.666666667	-58
501	16.72	297.36	196.57	42.14	2	-46.66666667
502	16.75	297.42	195.17	9.61	-9.333333333	-5.666666667
503	16.78	297.14	195	67.25	8	-74.33333333
504	16.82	297.38	192.77	36.06	4	-40
505	16.85	297.5	191.57	26.18	-11.66666667	-26.66666667
506	16.88	297.15	190.77	30.32	-5	-33.33333333
507	16.92	297	189.77	14.59	-14.33333333	7.666666667
508	16.95	296.57	190	21.01	-3.666666667	-23
509	16.98	296.46	189.31	17.56	-7.666666667	-18
510	17.02	296.23	188.77	9.22	-10.33333333	0
511	17.05	295.92	188.77	12.99	-11.33333333	-9
512	17.08	295.58	188.5	10.07	-9	-6.333333333
513	17.12	295.31	188.31	10.46	-10.33333333	-5.666666667
514	17.15	295	188.14	14.51	-10.33333333	-12.33333333
515	17.18	294.69	187.77	11.55	-9	-9
516	17.22	294.42	187.5	8.02	-6.333333333	-6.333333333
517	17.25	294.23	187.31	13.68	-13.33333333	-7.666666667
518	17.28	293.83	187.08	19.27	-20	7.666666667
519	17.32	293.23	187.31	13.44	-7.666666667	-13
520	17.35	293	186.92	9.5	-10.33333333	-2.333333333
521	17.38	292.69	186.85	10.88	-3.666666667	-11.66666667
522	17.42	292.58	186.5	20.09	-22	-4
523	17.45	291.92	186.38	3.56	-2	-3
524	17.48	291.86	186.29	19.18	-20.33333333	-7
525	17.52	291.25	186.08	13.24	-13	7
526	17.55	290.86	186.29	18.83	-3.666666667	-20.66666667
527	17.58	290.75	185.67	10.98	-12.33333333	0.666666667
528	17.62	290.38	185.69	41.5	0	-46
529	17.65	290.38	184.31	24.22	1.333333333	-27
530	17.69	290.42	183.5	15.19	2.666666667	-16.66666667
531	17.72	290.5	183	42.87	-2.333333333	-47.66666667
532	17.75	290.43	181.57	40.19	1	-44.66666667
533	17.79	290.46	180.23	29.97	0	-33.33333333
534	17.82	290.46	179.23	17.56	-7.666666667	-18
535	17.85	290.23	178.69	9	-7.666666667	-6.333333333
536	17.89	290	178.5	14.98	-15.33333333	-6.333333333
537	17.92	289.54	178.31	26.65	-12.33333333	-27
538	17.95	289.17	177.5	0	0	0
539	17.99	289.17	177.5	13.23	-13.33333333	-6.333333333
540	18.02	288.77	177.31	12.52	-11.66666667	-7.666666667
541	18.05	288.42	177.08	16.75	-8.333333333	-16.66666667
542	18.09	288.17	176.58	10.56	-5.666666667	-10.33333333
543	18.12	288	176.27	15.09	0	-16.66666667
544	18.15	288	175.77	38.12	2.666666667	-42.33333333
545	18.19	288.08	174.5	22	2.333333333	-24.33333333
546	18.22	288.15	173.77	24.71	-9.666666667	-25.66666667
547	18.25	287.86	173	60.28	7	-66.66666667
548	18.29	288.07	171	30.27	-4.666666667	-33.33333333
549	18.32	287.93	170	20.89	-2.666666667	-23
550	18.35	287.85	169.31	11.05	-7	-10.33333333
551	18.39	287.64	169	16.45	-7.333333333	-16.66666667
552	18.42	287.42	168.5	8.02	-6.333333333	-6.333333333
553	18.45	287.23	168.31	12.41	-5	-13
554	18.49	287.08	167.92	11.75	-13	-2.333333333
555	18.52	286.69	167.85	13.26	-9	-11.66666667
556	18.55	286.42	167.5	9.76	-9	-6.333333333
557	18.59	286.15	167.31	9.22	-10	0
558	18.62	285.85	167.31	13.83	-15.66666667	0
559	18.65	285.38	167.31	7.84	-4.333333333	-7.666666667
560	18.69	285.25	167.08	16.77	-14.33333333	-11.66666667
561	18.72	284.82	166.73	4.77	-2.333333333	-5
562	18.75	284.75	166.58	13.65	-9.666666667	-11.66666667
563	18.79	284.46	166.23	16.3	-18	2.666666667
564	18.82	283.92	166.31	7.29	-2.333333333	-7.666666667
565	18.85	283.85	166.08	13.44	-13	-7.666666667
566	18.89	283.46	165.85	13.58	-5.666666667	-14
567	18.92	283.29	165.43	34	5.666666667	-37.33333333
568	18.95	283.46	164.31	25.7	9.666666667	-27
569	18.99	283.75	163.5	15.32	3.666666667	-16.66666667
570	19.02	283.86	163	59.98	2.333333333	-66.66666667
571	19.05	283.93	161	37.15	5	-41
572	19.09	284.08	159.77	21.04	-2.666666667	-23.33333333
573	19.12	284	159.07	17.84	-5.666666667	-19
574	19.15	283.83	158.5	12.54	-12.33333333	-6.333333333
575	19.19	283.46	158.31	7.29	-7.666666667	-2.666666667
576	19.22	283.23	158.23	13.44	-7.666666667	-12.66666667
577	19.25	283	157.85	6.51	6	-4
578	19.29	283.18	157.73	26.63	17	-24.33333333
579	19.32	283.69	157	27.5	4.333333333	-30.33333333
580	19.35	283.82	156.09	10.9	0	-12
581	19.39	283.82	155.73	10.79	-8	9
582	19.42	283.58	156	12.97	8	12
583	19.45	283.82	156.36	7.59	1	8.666666667
584	19.49	283.85	156.62	7.9	7.666666667	-4
585	19.52	284.08	156.5	15.99	14	-11
586	19.55	284.5	156.17	3.53	2.666666667	-3
587	19.59	284.58	156.08	4.99	0	-5.333333333
588	19.62	284.58	155.92	9.37	-9	-5
589	19.65	284.31	155.77	4.61	0	-5
590	19.69	284.31	155.62	2.31	0	-2.666666667
591	19.72	284.31	155.54	6.86	-7.666666667	1.333333333
592	19.75	284.08	155.58	17.66	-19.33333333	-2.666666667
593	19.79	283.5	155.5	0	0	0
594	19.82	283.5	155.5	2.14	0	-2.333333333
595	19.85	283.5	155.43	0	0	0
596	19.89	283.5	155.43	22.2	-24.33333333	-4
597	19.92	282.77	155.31	6.95	-6.666666667	4
598	19.95	282.57	155.43	4.79	-2.333333333	-4.666666667
599	19.99	282.5	155.29	13.02	-14.33333333	-2.666666667
600	20.02	282.07	155.21	2.14	-2.333333333	0
601	20.05	282	155.21	20.29	-22.33333333	4
602	20.09	281.33	155.33	6.73	-6.333333333	-4
603	20.12	281.14	155.21	4.28	-4.666666667	0
604	20.15	281	155.21	10.34	-6.666666667	-9.333333333
605	20.19	280.8	154.93	13.4	13.33333333	-6.666666667
606	20.22	281.2	154.73	36.73	37.66666667	-15.33333333
607	20.25	282.33	154.27	4.47	4.666666667	-2.333333333
608	20.29	282.47	154.2	4	0	-4.333333333
609	20.32	282.47	154.07	6.32	-2.333333333	-6.666666667
610	20.35	282.4	153.87	6.85	-6.333333333	4.333333333
611	20.39	282.21	154	2.14	0	-2.333333333
612	20.42	282.21	153.93	8.69	-7	-6.666666667
613	20.45	282	153.73	17.52	-2.666666667	-19.33333333
614	20.49	281.92	153.15	14.09	-15	4
615	20.52	281.47	153.27	2.83	-2.333333333	-2.333333333
616	20.55	281.4	153.2	8.18	-6.333333333	-6.666666667
617	20.59	281.21	153	9.32	-9.333333333	-4.333333333
618	20.62	280.93	152.87	11.31	-12.33333333	2.333333333
619	20.65	280.56	152.94	0	0	0
620	20.69	280.56	152.94	7.19	-7.666666667	-2.333333333
621	20.72	280.33	152.87	14.13	-15.33333333	-2.333333333
622	20.75	279.87	152.8	4	-4.666666667	0
623	20.79	279.73	152.8	10.76	-11	-4.333333333
624	20.82	279.4	152.67	11.53	-5	-12
625	20.86	279.25	152.31	46.07	50.66666667	-7.666666667
626	20.89	280.77	152.08	12.91	14.33333333	-0.333333333
627	20.92	281.2	152.07	11.39	10	-8
628	20.96	281.5	151.83	9.99	0	-11
629	20.99	281.5	151.5	54.58	54.66666667	-26.33333333
630	21.02	283.14	150.71	32.82	35.33333333	9.666666667
631	21.06	284.2	151	17.67	19	-5
632	21.09	284.77	150.85	7.97	7.666666667	-4.666666667
633	21.12	285	150.71	15.44	14.33333333	-9.333333333
634	21.16	285.43	150.43	2.14	0	-2.333333333
635	21.19	285.43	150.36	6.89	-7.666666667	-1
636	21.22	285.2	150.33	2	0	2.333333333
637	21.26	285.2	150.4	48.65	51	-17.66666667
638	21.29	286.73	149.87	38	42.33333333	-2
639	21.32	288	149.81	8.75	6.666666667	-7
640	21.36	288.2	149.6	2	0	2.333333333
641	21.39	288.2	149.67	5.48	-2.333333333	-5.666666667
642	21.42	288.13	149.5	6.48	6	4
643	21.46	288.31	149.62	15	12	-11.66666667
644	21.49	288.67	149.27	20.04	-22.33333333	-2
645	21.52	288	149.21	13.02	14.33333333	2.666666667
646	21.56	288.43	149.29	34.32	37.66666667	-5.333333333
647	21.59	289.56	149.13	30.49	33.33333333	6
648	21.62	290.56	149.31	56.46	62.66666667	-3
649	21.66	292.44	149.22	55.01	61	-7.333333333
650	21.69	294.27	149	22.06	24.33333333	-2
651	21.72	295	148.94	5.74	-4.333333333	-4.666666667
652	21.76	294.87	148.8	12.64	13.33333333	-4.333333333
653	21.79	295.27	148.67	5.53	-2.666666667	-5.666666667
654	21.82	295.19	148.5	65.9	72	-12.66666667
655	21.86	297.35	148.12	45.42	48.33333333	-15
656	21.89	298.8	147.67	9.32	8.666666667	-5.666666667
657	21.92	299.06	147.5	3.75	0	-4
658	21.96	299.06	147.38	21.36	19	-14.66666667
659	21.99	299.63	146.94	62.92	67	-19.33333333
660	22.02	301.64	146.36	10.92	12	2.333333333
661	22.06	302	146.43	14	10.33333333	-11.66666667
662	22.09	302.31	146.08	16.3	12.66666667	-13
663	22.12	302.69	145.69	2.1	-1.666666667	-1.666666667
664	22.16	302.64	145.64	21.19	16.66666667	-16.66666667
665	22.19	303.14	145.14	56.51	50	-38
666	22.22	304.64	144	20.45	22.33333333	-5
667	22.26	305.31	143.85	18.59	2.333333333	-20.66666667
668	22.29	305.38	143.23	7.73	4	-7.666666667
669	22.32	305.5	143	4.12	-1	-4.333333333
670	22.36	305.47	142.87	10.14	-3	-11
671	22.39	305.38	142.54	9.74	-10	-4
672	22.42	305.08	142.42	8.16	2.333333333	-9
673	22.46	305.15	142.15	8.18	-5	-7.333333333
674	22.49	305	141.93	9	-9	4.666666667
675	22.52	304.73	142.07	7.27	-7.666666667	-2.333333333
676	22.56	304.5	142	6.7	-3.333333333	-6.666666667
677	22.59	304.4	141.8	12.11	-13.33333333	2
678	22.62	304	141.86	9.59	-10.33333333	-3
679	22.66	303.69	141.77	8.84	-4	-9
680	22.69	303.57	141.5	14.56	-11.33333333	-11.66666667
681	22.72	303.23	141.15	16.63	-17.33333333	7
682	22.76	302.71	141.36	2.14	-2.333333333	0
683	22.79	302.64	141.36	6.05	-4.666666667	-5
684	22.82	302.5	141.21	12.48	-12	-7
685	22.86	302.14	141	20.31	-21.33333333	7
686	22.89	301.5	141.21	8.14	5.666666667	-7
687	22.92	301.67	141	12.15	2	-13.33333333
688	22.96	301.73	140.6	33.88	30.33333333	-22.33333333
689	22.99	302.64	139.93	6.09	4.333333333	-5.333333333
690	23.02	302.77	139.77	0	0	0
691	23.06	302.77	139.77	14.73	3	-16
692	23.09	302.86	139.29	12.11	-9.666666667	-9.666666667
693	23.12	302.57	139	0	0	0
694	23.16	302.57	139	8.23	-8.666666667	2.666666667
695	23.19	302.31	139.08	13.44	-13	-7.666666667
696	23.22	301.92	138.85	7.29	-7.666666667	-2.666666667
697	23.26	301.69	138.77	9.28	-9.666666667	-3.333333333
698	23.29	301.4	138.67	8.22	-8.666666667	-3.333333333
699	23.32	301.14	138.57	13.54	-15	-1
700	23.36	300.69	138.54	10.9	5.666666667	-11
701	23.39	300.86	138.21	18.86	-21	-2
702	23.42	300.23	138.15	9.24	-10	2
703	23.46	299.93	138.21	15.26	-15.33333333	-7
704	23.49	299.47	138	2.43	-1.333333333	-2.333333333
705	23.52	299.43	137.93	13.54	-14.33333333	4.666666667
706	23.56	299	138.07	12.92	-10.33333333	-10
707	23.59	298.69	137.77	7.92	-8.666666667	0.666666667
708	23.62	298.43	137.79	10.2	-7.666666667	-8.666666667
709	23.66	298.2	137.53	15.41	-17	3
710	23.69	297.69	137.62	36.23	29.33333333	-27.66666667
711	23.72	298.57	136.79	29.54	20	-26.33333333
712	23.76	299.17	136	0	0	0
713	23.79	299.17	136	11.53	-0.666666667	-12.66666667
714	23.82	299.15	135.62	11.53	-7.666666667	-10.33333333
715	23.86	298.92	135.31	2.31	0	-2.666666667
716	23.89	298.92	135.23	12.99	-5.666666667	-13.33333333
717	23.92	298.75	134.83	12.04	-12.33333333	5.666666667
718	23.96	298.38	135	9.37	-10	-2.666666667
719	23.99	298.08	134.92	8.26	-5.333333333	-7.666666667
720	24.02	297.92	134.69	10.69	-11.33333333	-3.666666667
721	24.06	297.58	134.58	9.99	-11	0
722	24.09	297.25	134.58	7.61	-8.333333333	-1.333333333
723	24.13	297	134.54	13.92	-14	-7
724	24.16	296.58	134.33	8.03	-6.666666667	-6
725	24.19	296.38	134.15	7.29	-2.333333333	-7.666666667
726	24.23	296.31	133.92	22.15	-24.66666667	-2
727	24.26	295.57	133.86	37.48	24.66666667	-33.66666667
728	24.29	296.31	132.85	39.8	28.66666667	-34
729	24.33	297.17	131.83	6.54	-5.666666667	-4.666666667
730	24.36	297	131.69	9.45	-8.333333333	-6.333333333
731	24.39	296.75	131.5	2.08	-2	-1.333333333
732	24.43	296.69	131.46	23.88	2	-26.33333333
733	24.46	296.75	130.67	10.9	-2	-12
734	24.49	296.69	130.31	60.4	29.66666667	-60.33333333
735	24.53	297.58	128.5	19	9	-19.33333333
736	24.56	297.85	127.92	21.25	5	-23
737	24.59	298	127.23	62.07	25.66666667	-64
738	24.63	298.77	125.31	40.4	18.66666667	-41
739	24.66	299.33	124.08	15.79	5.666666667	-16.66666667
740	24.69	299.5	123.58	11.55	-9	-9
741	24.73	299.23	123.31	15.2	4.333333333	-16.33333333
742	24.76	299.36	122.82	10.96	-9.333333333	-8
743	24.79	299.08	122.58	12.27	-13	-4
744	24.83	298.69	122.46	19.45	8	-20
745	24.86	298.93	121.86	48.4	15	-51.66666667
746	24.89	299.38	120.31	34.04	18	-33.33333333
747	24.93	299.92	119.31	25.61	14.66666667	-24.66666667
748	24.96	300.36	118.57	45.76	9.333333333	-50
749	24.99	300.64	117.07	42.04	21	-41.66666667
750	25.03	301.27	115.82	15.33	1.333333333	-17
751	25.06	301.31	115.31	14.77	1.666666667	-16.33333333
752	25.09	301.36	114.82	10.13	-3.666666667	-10.66666667
753	25.13	301.25	114.5	6.44	-3.333333333	-6.333333333
754	25.16	301.15	114.31	17.79	-11	-16.33333333
755	25.19	300.82	113.82	8.38	-5	-8
756	25.23	300.67	113.58	5.58	-5.666666667	3
757	25.26	300.5	113.67	19.02	-8.333333333	-19.66666667
758	25.29	300.25	113.08	8.9	-8.333333333	-5.333333333
759	25.33	300	112.92	10.73	-8.333333333	-8.333333333
760	25.36	299.75	112.67	9.95	-10	5
761	25.39	299.45	112.82	13.35	-10.33333333	-10.66666667
762	25.43	299.14	112.5	45	21.66666667	-45.33333333
763	25.46	299.79	111.14	21.23	9.666666667	-21.33333333
764	25.49	300.08	110.5	23.69	10	-24.33333333
765	25.53	300.38	109.77	55.72	25.33333333	-56.66666667
766	25.56	301.14	108.07	46.91	23	-46.66666667
767	25.59	301.83	106.67	12.46	5.666666667	-12.66666667
768	25.63	302	106.29	33.91	5.666666667	-37.33333333
769	25.66	302.17	105.17	9.94	-10.33333333	4
770	25.69	301.86	105.29	9.08	-7.333333333	-7.333333333
771	25.73	301.64	105.07	11.91	-8.666666667	-10
772	25.76	301.38	104.77	16.3	-12.66666667	-13
773	25.79	301	104.38	2.31	0	-2.333333333
774	25.83	301	104.31	18.59	-2.666666667	-20.66666667
775	25.86	300.92	103.69	16.78	-18	5.333333333
776	25.89	300.38	103.85	3.26	-2.333333333	-2.666666667
777	25.93	300.31	103.77	19.46	-21.33333333	-3.333333333
778	25.96	299.67	103.67	8.69	-7	-7
779	25.99	299.46	103.46	18.91	6	-20
780	26.03	299.64	102.86	58.79	40.33333333	-51.66666667
781	26.06	300.85	101.31	10.31	5	-10.33333333
782	26.09	301	101	14.56	-8.333333333	-14
783	26.13	300.75	100.58	9.48	3.666666667	-9.666666667
784	26.16	300.86	100.29	18.83	-3.666666667	-20.66666667
785	26.19	300.75	99.67	9.17	-9.666666667	3.333333333
786	26.23	300.46	99.77	47.52	20.66666667	-48.66666667
787	26.26	301.08	98.31	39.87	28.33333333	-34
788	26.29	301.93	97.29	12.84	0	-14.33333333
789	26.33	301.93	96.86	17.26	-2.333333333	-19
790	26.36	301.86	96.29	6.05	-5	-5
791	26.39	301.71	96.14	37.12	9.666666667	-40
792	26.43	302	94.94	56.79	31	-55
793	26.46	302.93	93.29	21.51	2.333333333	-24
794	26.49	303	92.57	25.75	10.33333333	-26.66666667
795	26.53	303.31	91.77	55.71	25.66666667	-56.33333333
796	26.56	304.08	90.08	46.83	22.33333333	-47
797	26.59	304.75	88.67	5.58	-2.666666667	-5.666666667
798	26.63	304.67	88.5	17.36	-1.666666667	-19.33333333
799	26.66	304.62	87.92	9.51	2.333333333	-10
800	26.69	304.69	87.62	24.23	-20.33333333	-18
801	26.73	304.08	87.08	4.99	0	-5.333333333
802	26.76	304.08	86.92	14.56	-13.66666667	-8.333333333
803	26.79	303.67	86.67	8.99	-9.666666667	3.333333333
804	26.83	303.38	86.77	46.68	18	-48.66666667
805	26.86	303.92	85.31	40.79	31	-33.33333333
806	26.89	304.85	84.31	29.84	9.666666667	-31.66666667
807	26.93	305.14	83.36	43.34	16.66666667	-45.33333333
808	26.96	305.64	82	43.83	24	-42.33333333
809	26.99	306.36	80.73	13.19	-4.333333333	-14
810	27.03	306.23	80.31	14.72	1.333333333	-16.33333333
811	27.06	306.27	79.82	15.71	-4	-17
812	27.09	306.15	79.31	9.78	-7.666666667	-7.666666667
813	27.13	305.92	79.08	8.26	-7.666666667	-5.333333333
814	27.16	305.69	78.92	10.34	-11	-3.333333333
815	27.19	305.36	78.82	10.96	-9.333333333	-8
816	27.23	305.08	78.58	10.3	-11	-2.666666667
817	27.26	304.75	78.5	10.39	-9.666666667	-6.333333333
818	27.3	304.46	78.31	13.18	-12.66666667	-7.666666667
819	27.33	304.08	78.08	5.58	3	-5.333333333
820	27.36	304.17	77.92	16.75	-16.66666667	-8.333333333
821	27.4	303.67	77.67	13.42	3.333333333	-14.66666667
822	27.43	303.77	77.23	45.41	20.33333333	-46
823	27.46	304.38	75.85	10.42	1.333333333	-11.66666667
824	27.5	304.42	75.5	38.82	16.66666667	-39.66666667
825	27.53	304.92	74.31	55.07	27.66666667	-54.66666667
826	27.56	305.75	72.67	15.73	1.333333333	-17.66666667
827	27.6	305.79	72.14	23.09	4.333333333	-25.33333333
828	27.63	305.92	71.38	7.29	-7.666666667	-2.333333333
829	27.66	305.69	71.31	19.23	-0.666666667	-21.33333333
830	27.7	305.67	70.67	17.85	-20	-1
831	27.73	305.07	70.64	2.14	0	-2.333333333
832	27.76	305.07	70.57	5.99	-2.333333333	-6.333333333
833	27.8	305	70.38	18.9	-16.66666667	-12.66666667
834	27.83	304.5	70	7.38	-6.333333333	-5
835	27.86	304.31	69.85	9.22	-10.33333333	0
836	27.9	304	69.85	18.44	-20.66666667	0
837	27.93	303.38	69.85	6.78	-3	-7
838	27.96	303.29	69.64	4.79	-2.666666667	-4.666666667
839	28	303.21	69.5	21.41	-23.66666667	0
840	28.03	302.5	69.5	1.63	1.333333333	-1.333333333
841	28.06	302.54	69.46	23.05	-25.66666667	0
842	28.1	301.77	69.46	14.76	-13	-10.33333333
843	28.13	301.38	69.15	21.25	15.66666667	-17.66666667
844	28.16	301.85	68.62	37.53	30.66666667	-28.33333333
845	28.2	302.77	67.77	15.84	5.333333333	-16.66666667
846	28.23	302.93	67.27	10.3	-0.333333333	-11.66666667
847	28.26	302.92	66.92	5.15	-5	-2.333333333
848	28.3	302.77	66.85	10.31	-10.33333333	-5.333333333
849	28.33	302.46	66.69	16.14	-18	0
850	28.36	301.92	66.69	10.08	-7	-8.666666667
851	28.4	301.71	66.43	4.68	-3	-4
852	28.43	301.62	66.31	15.83	-16	-8
853	28.46	301.14	66.07	11.16	-9.666666667	-7.333333333
854	28.5	300.85	65.85	9.44	-9.333333333	5
855	28.53	300.57	66	8.59	-3.333333333	-9
856	28.56	300.47	65.73	21.17	-23.33333333	4
857	28.6	299.77	65.85	8.5	-6.666666667	-7
858	28.63	299.57	65.64	15.58	-16.66666667	5
859	28.66	299.07	65.79	11.7	-12.66666667	-3.333333333
860	28.7	298.69	65.69	6.81	-4	-6.333333333
861	28.73	298.57	65.5	25.69	-28.66666667	0
862	28.76	297.71	65.5	4.28	-4.666666667	0
863	28.8	297.57	65.5	8.63	-8.666666667	-4
864	28.83	297.31	65.38	11.86	-3.333333333	-12.66666667
865	28.86	297.21	65	42.87	39.66666667	-26.66666667
866	28.9	298.4	64.2	2	2.333333333	0
867	28.93	298.47	64.2	30.19	22	-25.33333333
868	28.96	299.13	63.44	38.45	31.33333333	-29
869	29	300.07	62.57	12.04	8.666666667	-10
870	29.03	300.33	62.27	5.99	0	-6.666666667
871	29.06	300.33	62.07	8.02	5.666666667	-7
872	29.1	300.5	61.86	15.14	-12	-12
873	29.13	300.14	61.5	10.7	12	0
874	29.16	300.5	61.5	32.64	27	-24.33333333
875	29.2	301.31	60.77	22.26	23	-9
876	29.23	302	60.5	11.35	-5	-11.66666667
877	29.26	301.85	60.15	0	0	0
878	29.3	301.85	60.15	6.07	-4.666666667	-5
879	29.33	301.71	60	4.28	-4.666666667	0
880	29.36	301.57	60	5.51	-5.666666667	2.333333333
881	29.4	301.4	60.07	7.45	-7	-4.333333333
882	29.43	301.19	59.94	7.91	-8.666666667	-2.333333333
883	29.46	300.93	59.87	5.99	-6.666666667	0
884	29.5	300.73	59.87	29.39	28	-17
885	29.53	301.57	59.36	25.27	27.66666667	-5.333333333
886	29.56	302.4	59.2	7.72	5.333333333	-6.666666667
887	29.6	302.56	59	46.93	43.66666667	-29
888	29.63	303.87	58.13	40.01	42	-14.66666667
889	29.66	305.13	57.69	15.07	9	-14
890	29.7	305.4	57.27	0	0	0
891	29.73	305.4	57.27	7.82	5.333333333	-7
892	29.76	305.56	57.06	4.87	-5.333333333	0.333333333
893	29.8	305.4	57.07	5.93	-5	-4.333333333
894	29.83	305.25	56.94	5.92	-2	-6.333333333
895	29.86	305.19	56.75	3.75	-4.333333333	0
896	29.9	305.06	56.75	33.51	33.33333333	-16.66666667
897	29.93	306.06	56.25	31.15	33.66666667	-8.333333333
898	29.96	307.07	56	4.79	4.666666667	-2.333333333
899	30	307.21	55.93	13.02	2.666666667	-14.33333333
900	30.03	307.29	55.5	7.37	6	-5.666666667
901	30.06	307.47	55.33	2	0	-2
902	30.1	307.47	55.27	10.19	11	-2.333333333
903	30.13	307.8	55.2	43.82	35.66666667	-33.33333333
904	30.16	308.87	54.2	17.98	20	0
905	30.2	309.47	54.2	2	0	-2.333333333
906	30.23	309.47	54.13	14.13	11	-11
907	30.26	309.8	53.8	2.83	-2.333333333	2.333333333
908	30.3	309.73	53.87	4	0	-4.666666667
909	30.33	309.73	53.73	17.52	11	-16
910	30.36	310.06	53.25	50.25	47	-30.66666667
911	30.4	311.47	52.33	14.02	15	-3.333333333
912	30.43	311.92	52.23	11.14	9.666666667	-7.666666667
913	30.46	312.21	52	0	0	0
914	30.5	312.21	52	2.14	0	-2.333333333
915	30.53	312.21	51.93	2.14	-2.333333333	0
916	30.57	312.14	51.93	5.76	-4.666666667	-4.333333333
917	30.6	312	51.8	13.68	-14.33333333	-5.333333333
918	30.63	311.57	51.64	2.14	0	-2.333333333
919	30.67	311.57	51.57	2.14	0	-2.333333333
920	30.7	311.57	51.5	4.79	-2.333333333	4.666666667
921	30.73	311.5	51.64	12.48	-12	-7
922	30.77	311.14	51.43	17.12	-19	0
923	30.8	310.57	51.43	2.14	0	-2.333333333
924	30.83	310.57	51.36	7.63	-8	-3
925	30.87	310.33	51.27	7.04	-6.666666667	3.666666667
926	30.9	310.13	51.38	16.67	-18.66666667	1.666666667
927	30.93	309.57	51.43	2.14	0	-2.333333333
928	30.97	309.57	51.36	41.12	35.66666667	-28.66666667
929	31	310.64	50.5	21.5	22.33333333	-9
930	31.03	311.31	50.23	12.79	12	-7.666666667
931	31.07	311.67	50	52.5	30	-50
932	31.1	312.57	48.5	25.39	14.33333333	-24.33333333
933	31.13	313	47.77	4.61	5	0
934	31.17	313.15	47.77	14.02	2.666666667	-15.33333333
935	31.2	313.23	47.31	7.1	-0.666666667	-8
936	31.23	313.21	47.07	4.79	-4.666666667	-2.333333333
937	31.27	313.07	47	7.24	-2.333333333	-7.666666667
938	31.3	313	46.77	22.74	14.33333333	-21
939	31.33	313.43	46.14	45.81	31	-40.33333333
940	31.37	314.36	44.93	18.63	0.666666667	-20.66666667
941	31.4	314.38	44.31	0	0	0
942	31.43	314.38	44.31	20.7	6.333333333	-22.33333333
943	31.47	314.57	43.64	9.98	-8.666666667	7
944	31.5	314.31	43.85	13.83	0	-15.66666667
945	31.53	314.31	43.38	9.85	-10.33333333	4
946	31.57	314	43.5	2.14	-2.333333333	0
947	31.6	313.93	43.5	8.56	-9.666666667	0
948	31.63	313.64	43.5	7.92	-6	-6.333333333
949	31.67	313.46	43.31	9.51	-10.33333333	-2.666666667
950	31.7	313.15	43.23	0	0	0
951	31.73	313.15	43.23	6.39	-5	-5
952	31.77	313	43.08	18.56	-20.66666667	2.333333333
953	31.8	312.38	43.15	13.04	-10	-10
954	31.83	312.08	42.85	2.31	-2.666666667	0
955	31.87	312	42.85	14.51	-14.33333333	7.333333333
956	31.9	311.57	43.07	2.18	-1.333333333	2
957	31.93	311.53	43.13	6.79	-7.333333333	0.666666667
958	31.97	311.31	43.15	18	-15.33333333	-12.66666667
959	32	310.85	42.77	10.7	-11.66666667	3
960	32.03	310.5	42.86	30.63	27	-21
961	32.07	311.31	42.23	24.51	20.33333333	-18
962	32.1	311.92	41.69	7.29	2.666666667	-7.666666667
963	32.13	312	41.46	3.26	-2.666666667	-2.666666667
964	32.17	311.92	41.38	12.49	5.333333333	-12.66666667
965	32.2	312.08	41	9.55	-2.666666667	-10.33333333
966	32.23	312	40.69	13.76	-14.33333333	5.666666667
967	32.27	311.57	40.86	5.61	-6.333333333	-0.333333333
968	32.3	311.38	40.85	2.31	0	-2.666666667
969	32.33	311.38	40.77	7.82	-5.666666667	-6.666666667
970	32.37	311.21	40.57	11.61	-12	4
971	32.4	310.85	40.69	19.28	-21.33333333	-4
972	32.43	310.21	40.57	7.58	5.666666667	-6.333333333
973	32.47	310.38	40.38	12.03	-12.66666667	4
974	32.5	310	40.5	14.36	-14.33333333	7
975	32.53	309.57	40.71	7.91	-8	-3.666666667
976	32.57	309.33	40.6	12.64	-13.33333333	-4.333333333
977	32.6	308.93	40.47	9.3	-9.666666667	-3.666666667
978	32.63	308.64	40.36	7.98	-8	3.666666667
979	32.67	308.4	40.47	13.1	-13.33333333	5.666666667
980	32.7	308	40.64	7.59	-7.666666667	-3.333333333
981	32.73	307.77	40.54	9.73	-9	-6
982	32.77	307.5	40.36	11.49	-12.33333333	2.666666667
983	32.8	307.13	40.44	14.45	-16.33333333	-0.333333333
984	32.83	306.64	40.43	4.28	-4.666666667	0
985	32.87	306.5	40.43	9.52	-10	3.333333333
986	32.9	306.2	40.53	12.64	-13.33333333	-4.333333333
987	32.93	305.8	40.4	12.15	-13.33333333	-2.333333333
988	32.97	305.4	40.33	5.99	-6.666666667	0
989	33	305.2	40.33	10.42	7.666666667	-8.666666667
990	33.03	305.43	40.07	43.11	42	-23
991	33.07	306.69	39.38	0	0	0
992	33.1	306.69	39.38	5.97	-6.333333333	-1.666666667
993	33.13	306.5	39.33	7.88	-6.333333333	-6
994	33.17	306.31	39.15	0	0	0
995	33.2	306.31	39.15	15.23	-17	-0.666666667
996	33.23	305.8	39.13	5.66	-5.666666667	-2.333333333
997	33.27	305.63	39.06	4.19	-4.333333333	-2
998	33.3	305.5	39	9.84	-10	4.333333333
999	33.33	305.2	39.13	16.11	-17.66666667	-2
1000	33.37	304.67	39.07	0	0	0
1001	33.4	304.67	39.07	2	-2.333333333	0
1002	33.43	304.6	39.07	22.62	8.666666667	-23.66666667
1003	33.47	304.86	38.36	23.93	23.66666667	-12
1004	33.5	305.57	38	0	0	0
1005	33.53	305.57	38	39.35	31	-31
1006	33.57	306.5	37.07	35.63	33.33333333	-21.33333333
1007	33.6	307.5	36.43	14.09	10	-12
1008	33.63	307.8	36.07	6.75	1.666666667	-7.333333333
1009	33.67	307.85	35.85	2.31	-2.666666667	0
1010	33.7	307.77	35.85	2.31	0	-2.666666667
1011	33.74	307.77	35.77	3.26	-2.666666667	-2.666666667
1012	33.77	307.69	35.69	0	0	0
1013	33.8	307.69	35.69	33.37	24.66666667	-27.66666667
1014	33.84	308.43	34.86	32.33	21.66666667	-28.66666667
1015	33.87	309.08	34	10.49	7	-9.666666667
1016	33.9	309.29	33.71	12.45	8.333333333	-11
1017	33.94	309.54	33.38	2.31	0	-2.333333333
1018	33.97	309.54	33.31	5.15	-5.333333333	-2.666666667
1019	34	309.38	33.23	6.92	-7.666666667	0
1020	34.04	309.15	33.23	13.44	-7.666666667	-12.66666667
1021	34.07	308.92	32.85	0	0	0
1022	34.1	308.92	32.85	11.18	-11.33333333	5
1023	34.14	308.58	33	7.53	-6.666666667	5
1024	34.17	308.38	33.15	4.61	0	-5
1025	34.2	308.38	33	14.58	-15.33333333	-5
1026	34.24	307.92	32.85	11.5	-11.66666667	5
1027	34.27	307.57	33	4.79	-2.333333333	-4.666666667
1028	34.3	307.5	32.86	4.77	-3.333333333	-4.333333333
1029	34.34	307.4	32.73	30.86	17.33333333	-29.33333333
1030	34.37	307.92	31.85	25.73	25	-14.33333333
1031	34.4	308.67	31.42	5.78	-1.666666667	-6.333333333
1032	34.44	308.62	31.23	7.42	-6.666666667	-5
1033	34.47	308.42	31.08	8.03	1	-8.666666667
1034	34.5	308.45	30.82	12.39	-12.33333333	6
1035	34.54	308.08	31	4.96	-2.666666667	-4.666666667
1036	34.57	308	30.86	12.08	-2.666666667	-13.33333333
1037	34.6	307.92	30.46	10.25	-11.33333333	1.333333333
1038	34.64	307.58	30.5	0	0	0
1039	34.67	307.58	30.5	22.97	-25.33333333	-1.666666667
1040	34.7	306.82	30.45	5.96	-5	4.333333333
1041	34.74	306.67	30.58	8.56	-7	-6.666666667
1042	34.77	306.46	30.38	5.15	-2.666666667	-5
1043	34.8	306.38	30.23	17.44	-18.66666667	4.333333333
1044	34.84	305.82	30.36	9.67	-10.66666667	2
1045	34.87	305.5	30.42	4.76	-4	-3.666666667
1046	34.9	305.38	30.31	18.03	-3	-20
1047	34.94	305.29	29.71	35.11	23.66666667	-30.66666667
1048	34.97	306	28.79	21.74	22.33333333	-9.666666667
1049	35	306.67	28.5	13.45	-12	-9
1050	35.04	306.31	28.23	6.11	-4.666666667	-5
1051	35.07	306.17	28.08	8.69	-5.666666667	-7.666666667
1052	35.1	306	27.85	4.29	-4.666666667	0.333333333
1053	35.14	305.86	27.86	28.26	13	-28.66666667
1054	35.17	306.25	27	40.03	22.33333333	-38.33333333
1055	35.2	306.92	25.85	7.8	8.666666667	-1
1056	35.24	307.18	25.82	17.67	1.666666667	-19.66666667
1057	35.27	307.23	25.23	13.44	-7.666666667	-12.66666667
1058	35.3	307	24.85	11	-11	5
1059	35.34	306.67	25	2.5	0	-2.666666667
1060	35.37	306.67	24.92	4.99	-5.666666667	0
1061	35.4	306.5	24.92	12.73	-14	2.666666667
1062	35.44	306.08	25	8.42	-5.333333333	-7.666666667
1063	35.47	305.92	24.77	2.3	-2.333333333	0
1064	35.5	305.85	24.77	17.64	-19.33333333	-4.333333333
1065	35.54	305.27	24.64	11.35	7.666666667	-10.33333333
1066	35.57	305.5	24.33	49.95	33.33333333	-44.33333333
1067	35.6	306.5	23	15.51	11.66666667	-12.66666667
1068	35.64	306.85	22.62	8.6	-9	-4
1069	35.67	306.58	22.5	15.07	2	-16.66666667
1070	35.7	306.64	22	1.59	-2	0
1071	35.74	306.58	22	14.69	-9.333333333	-13.33333333
1072	35.77	306.3	21.6	3	-3.333333333	0
1073	35.8	306.2	21.6	10.9	-9.666666667	7.333333333
1074	35.84	305.91	21.82	15.87	-3.666666667	-17.33333333
1075	35.87	305.8	21.3	5.45	-1.666666667	-5.666666667
1076	35.9	305.75	21.13	11.73	-11.66666667	5.666666667
1077	35.94	305.4	21.3	33.04	20	-30.66666667
1078	35.97	306	20.38	11.24	0	-12.66666667
1079	36	306	20	17.13	0	-19
1080	36.04	306	19.43	10.98	-3.666666667	11.66666667
1081	36.07	305.89	19.78	67.42	70.33333333	-26
1082	36.1	308	19	0	0	0
1083	36.14	308	19	29.97	-33.33333333	0
1084	36.17	307	19	38.77	-43	-4.666666667
1085	36.2	305.71	18.86	23.93	-23.66666667	-12
1086	36.24	305	18.5	33.51	33.33333333	16.66666667
1087	36.27	306	19	29.97	0	-33.33333333
1088	36.3	306	18	94.77	-33.33333333	100
1089	36.34	305	21	0	0	0
1090	36.37	305	21	94.77	-33.33333333	-100
1091	36.4	304	18	0	0	0
1092	36.44	304	18	0	0	0
1093	36.47	304	18	0	0	0
1094	36.5	304	18	29.97	33.33333333	0
1095	36.54	305	18	72.17	-80	6.666666667
1096	36.57	302.6	18.2	24.71	6.666666667	-26.66666667
1097	36.6	302.8	17.4	53.61	-26.66666667	53.33333333
1098	36.64	302	19	29.97	0	-33.33333333
1099	36.67	302	18	0	0	0
1100	36.7	302	18	0	0	0
1101	36.74	302	18	0	0	0
1102	36.77	302	18	0	0	0
1103	36.8	302	18	0	0	0
1104	36.84	302	18	29.97	0	-33.33333333
1105	36.87	302	17	29.97	33.33333333	0
1106	36.91	303	17	0	0	0
1107	36.94	303	17	0	0	0
1108	36.97	303	17	0	0	0
1109	37.01	303	17	0	0	0
1110	37.04	303	17	0	0	0
1111	37.07	303	17	0	0	0
1112	37.11	303	17	123.56	33.33333333	-133.3333333
1113	37.14	304	13	29.97	-33.33333333	0
1114	37.17	303	13	0	0	0
1115	37.21	303	13	29.97	0	-33.33333333
1116	37.24	303	12	0	0	0
1117	37.27	303	12	29.97	33.33333333	0
1118	37.31	304	12	29.97	-33.33333333	0
1119	37.34	303	12	0	0	0
1120	37.37	303	12	0	0	0
1121	37.41	303	12	29.97	0	-33.33333333
1122	37.44	303	11	0	0	0
1123	37.47	303	11	0	0	0
1124	37.51	303	11	0	0	0
1125	37.54	303	11	0	0	0
1126	37.57	303	11	0	0	0
1127	37.61	303	11	29.97	0	-33.33333333
1128	37.64	303	10	29.97	33.33333333	0
1129	37.67	304	10	29.97	0	-33.33333333
1130	37.71	304	9	42.38	33.33333333	-33.33333333
1131	37.74	305	8	0	0	0
1132	37.77	305	8	0	0	0
1133	37.81	305	8	0	0	0
1134	37.84	305	8	42.38	33.33333333	-33.33333333
1135	37.87	306	7	0	0	0
1136	37.91	306	7	0	0	0
1137	37.94	306	7	0	0	0
1138	37.97	306	7	0	0	0
1139	38.01	306	7	0	0	0
1140	38.04	306	7	0	0	0
1141	38.07	306	7	0	0	0
1142	38.11	306	7	29.97	0	-33.33333333
1143	38.14	306	6	0	0	0
1144	38.17	306	6	0	0	0
1145	38.21	306	6	0	0	0
1146	38.24	306	6	42.38	-33.33333333	-33.33333333
1147	38.27	305	5	0	0	0
1148	38.31	305	5	42.38	-33.33333333	33.33333333
1149	38.34	304	6	0	0	0
1150	38.37	304	6	0	0	0
1151	38.41	304	6	29.97	33.33333333	0
1152	38.44	305	6	0	0	0
1153	38.47	305	6	67.01	-66.66666667	-33.33333333
1154	38.51	303	5	0	0	0
1155	38.54	303	5	0	0	0
1156	38.57	303	5	0	0	0
1157	38.61	303	5	42.38	-33.33333333	33.33333333
1158	38.64	302	6	0	0	0
1159	38.67	302	6	0	0	0
1160	38.71	302	6	0	0	0
1161	38.74	302	6	0	0	0
1162	38.77	302	6	29.97	33.33333333	0
1163	38.81	303	6	0	0	0
1164	38.84	303	6	0	0	0
1165	38.87	303	6	0	0	0
1166	38.91	303	6	0	0	0
1167	38.94	303	6	0	0	0
1168	38.97	303	6	0	0	0
1169	39.01	303	6	42.38	33.33333333	33.33333333
1170	39.04	304	7	0	0	0
1171	39.07	304	7	48.32	-26.66666667	-46.66666667
1172	39.11	303.2	5.6	13.4	-6.666666667	13.33333333
1173	39.14	303	6	0	0	0
1174	39.17	303	6	0	0	0
1175	39.21	303	6	27.27	-29	-8.333333333
1176	39.24	302.13	5.75	12.1	12.33333333	-5
1177	39.27	302.5	5.6	15.64	-16.66666667	5
1178	39.31	302	5.75	7.49	0	8.333333333
1179	39.34	302	6	11.56	-9	-9
1180	39.37	301.73	5.73	7.15	-7.666666667	2.333333333
1181	39.41	301.5	5.8	6.83	-7.666666667	0.666666667
1182	39.44	301.27	5.82	8.53	-9	2.666666667
1183	39.47	301	5.9	36.75	40.66666667	3.333333333
1184	39.51	302.22	6	37.97	26	33.33333333
1185	39.54	303	7	0	0	0
1186	39.57	303	7	0	0	0
1187	39.61	303	7	0	0	0
1188	39.64	303	7	0	0	0
1189	39.67	303	7	0	0	0
1190	39.71	303	7	0	0	0
1191	39.74	303	7	0	0	0
1192	39.77	303	7	0	0	0
1193	39.81	303	7	40.21	-40	-20
1194	39.84	301.8	6.4	13.4	6.666666667	-13.33333333
1195	39.87	302	6	29.97	0	33.33333333
1196	39.91	302	7	42.38	33.33333333	-33.33333333
1197	39.94	303	6	0	0	0
1198	39.97	303	6	0	0	0
1199	40.01	303	6	29.97	-33.33333333	0
1200	40.04	302	6	0	0	0
1201	40.07	302	6	29.97	33.33333333	0
1202	40.11	303	6	0	0	0
1203	40.14	303	6	0	0	0
1204	40.18	303	6	0	0	0
1205	40.21	303	6	0	0	0
1206	40.24	303	6	0	0	0
1207	40.28	303	6	0	0	0
1208	40.31	303	6	0	0	0
1209	40.34	303	6	0	0	0
1210	40.38	303	6	0	0	0
1211	40.41	303	6	0	0	0
1212	40.44	303	6	0	0	0
1213	40.48	303	6	0	0	0
1214	40.51	303	6	0	0	0
1215	40.54	303	6	0	0	0
1216	40.58	303	6	0	0	0
1217	40.61	303	6	29.97	-33.33333333	0
1218	40.64	302	6	0	0	0
1219	40.68	302	6	0	0	0
1220	40.71	302	6	0	0	0
1221	40.74	302	6	0	0	0
1222	40.78	302	6	0	0	0
1223	40.81	302	6	0	0	0
1224	40.84	302	6	0	0	0
1225	40.88	302	6	0	0	0
1226	40.91	302	6	0	0	0
1227	40.94	302	6	0	0	0
1228	40.98	302	6	0	0	0
1229	41.01	302	6	0	0	0
1230	41.04	302	6	0	0	0
1231	41.08	302	6	0	0	0
1232	41.11	302	6	0	0	0
1233	41.14	302	6	29.97	33.33333333	0
1234	41.18	303	6	0	0	0
1235	41.21	303	6	29.97	33.33333333	0
1236	41.24	304	6	29.97	33.33333333	0
1237	41.28	305	6	29.97	33.33333333	0
1238	41.31	306	6	29.97	33.33333333	0
1239	41.34	307	6	0	0	0
1240	41.38	307	6	59.94	66.66666667	0
1241	41.41	309	6	0	0	0
1242	41.44	309	6	29.97	33.33333333	0
1243	41.48	310	6	0	0	0
1244	41.51	310	6	0	0	0
1245	41.54	310	6	0	0	0
1246	41.58	310	6	29.97	33.33333333	0
1247	41.61	311	6	0	0	0
1248	41.64	311	6	0	0	0
1249	41.68	311	6	0	0	0
1250	41.71	311	6	0	0	0
1251	41.74	311	6	0	0	0
1252	41.78	311	6	0	0	0
1253	41.81	311	6	0	0	0
1254	41.84	311	6	0	0	0
1255	41.88	311	6	59.94	-66.66666667	0
1256	41.91	309	6	0	0	0
1257	41.94	309	6	0	0	0
1258	41.98	309	6	0	0	0
1259	42.01	309	6	0	0	0
1260	42.04	309	6	0	0	0
1261	42.08	309	6	0	0	0
1262	42.11	309	6	28.64	-26	-18.66666667
1263	42.14	308.22	5.44	54.92	59.33333333	-14.66666667
1264	42.18	310	5	42.38	33.33333333	33.33333333
1265	42.21	311	6	42.38	33.33333333	33.33333333
1266	42.24	312	7	0	0	0
1267	42.28	312	7	29.97	33.33333333	0
1268	42.31	313	7	30.56	-33.33333333	-6.666666667
1269	42.34	312	6.8	13.37	-9.666666667	11.33333333
1270	42.38	311.71	7.14	6.05	5	5
1271	42.41	311.86	7.29	4.28	4.666666667	0
1272	42.44	312	7.29	16.3	-16.66666667	7
1273	42.48	311.5	7.5	13.51	8.333333333	12.66666667
1274	42.51	311.75	7.88	10.77	-10.66666667	-5.666666667
1275	42.54	311.43	7.71	41.85	30	35.66666667
1276	42.58	312.33	8.78	10.48	1.666666667	11.66666667
1277	42.61	312.38	9.13	13.51	8.333333333	12.33333333
1278	42.64	312.63	9.5	3.75	0	4.333333333
1279	42.68	312.63	9.63	31.31	32.33333333	12.33333333
1280	42.71	313.6	10	27.63	23.33333333	20
1281	42.74	314.3	10.6	15.28	16	6
1282	42.78	314.78	10.78	3.36	2.666666667	2.666666667
1283	42.81	314.86	10.86	16.89	-10	15.66666667
1284	42.84	314.56	11.33	3.33	-4	0
1285	42.88	314.44	11.33	0	0	0
1286	42.91	314.44	11.33	6.61	-4.666666667	5.666666667
1287	42.94	314.3	11.5	0	0	0
1288	42.98	314.3	11.5	6.7	-6.666666667	3.333333333
1289	43.01	314.1	11.6	0	0	0
1290	43.04	314.1	11.6	12.36	-13.33333333	-3.333333333
1291	43.08	313.7	11.5	5.51	2.666666667	5.666666667
1292	43.11	313.78	11.67	78.94	40.66666667	77.66666667
1293	43.14	315	14	29.97	33.33333333	0
1294	43.18	316	14	0	0	0
1295	43.21	316	14	94.77	33.33333333	100
1296	43.24	317	17	24.71	6.666666667	-26.66666667
1297	43.28	317.2	16.2	8.48	-6.666666667	-6.666666667
1298	43.31	317	16	9.57	-9.666666667	4.666666667
1299	43.35	316.71	16.14	27.08	9.666666667	28.66666667
1300	43.38	317	17	9.57	-4.666666667	9.666666667
1301	43.41	316.86	17.29	35.3	38	-9.666666667
1302	43.45	318	17	60.15	-66.66666667	5.666666667
1303	43.48	316	17.17	10.67	4.333333333	11
1304	43.51	316.13	17.5	7.49	-8.333333333	0
1305	43.55	315.88	17.5	9.27	-2.666666667	10
1306	43.58	315.8	17.8	8.48	6.666666667	6.666666667
1307	43.61	316	18	29.97	-33.33333333	0
1308	43.65	315	18	14.98	0	16.66666667
1309	43.68	315	18.5	7.72	-4.666666667	7
1310	43.71	314.86	18.71	46.46	21.33333333	47.33333333
1311	43.75	315.5	20.13	8.03	-7	5.333333333
1312	43.78	315.29	20.29	15.62	-3	17
1313	43.81	315.2	20.8	8.48	-6.666666667	6.666666667
1314	43.85	315	21	0	0	0
1315	43.88	315	21	17.65	-19	4.666666667
1316	43.91	314.43	21.14	10.92	2.333333333	12
1317	43.95	314.5	21.5	18.73	0	21
1318	43.98	314.5	22.13	15.45	-16.66666667	-4.333333333
1319	44.01	314	22	12.11	-9.666666667	9.666666667
1320	44.05	313.71	22.29	17.69	1.333333333	19.66666667
1321	44.08	313.75	22.88	34.13	23	30
1322	44.11	314.44	23.78	9.8	2	10.66666667
1323	44.15	314.5	24.1	30.12	3.333333333	33.33333333
1324	44.18	314.6	25.1	54.87	24.33333333	56
1325	44.21	315.33	26.78	15.08	13.33333333	10.33333333
1326	44.25	315.73	27.09	27.73	5.666666667	30.33333333
1327	44.28	315.9	28	11.99	-13.33333333	0
1328	44.31	315.5	28	10.98	-1.666666667	12
1329	44.35	315.45	28.36	9.78	-4	10.33333333
1330	44.38	315.33	28.67	11.35	-6	11
1331	44.41	315.15	29	5.42	-2.333333333	5.666666667
1332	44.45	315.08	29.17	12.49	-11	8.333333333
1333	44.48	314.75	29.42	12.94	5.333333333	13.33333333
1334	44.51	314.91	29.82	26.05	-27	-10.66666667
1335	44.55	314.1	29.5	10	-3.333333333	10.66666667
1336	44.58	314	29.82	7.71	-6	6
1337	44.61	313.82	30	19.2	8.666666667	19.33333333
1338	44.65	314.08	30.58	33.97	30.66666667	22.33333333
1339	44.68	315	31.25	14.17	9	13
1340	44.71	315.27	31.64	57.77	39.66666667	50.33333333
1341	44.75	316.46	33.15	36.53	26.33333333	31
1342	44.78	317.25	34.08	17.66	14	14
1343	44.81	317.67	34.5	18.01	11	16.66666667
1344	44.85	318	35	4.99	0	5.666666667
1345	44.88	318	35.17	12.49	-11	8.333333333
1346	44.91	317.67	35.42	21.48	13.66666667	19.33333333
1347	44.95	318.08	36	65.36	50	52.66666667
1348	44.98	319.58	37.58	19.51	16.66666667	14
1349	45.01	320.08	38	4.99	0	5.666666667
1350	45.05	320.08	38.17	11.1	7.666666667	9.666666667
1351	45.08	320.31	38.46	11.92	-4.666666667	12.33333333
1352	45.11	320.17	38.83	15.07	-5.666666667	16
1353	45.15	320	39.31	0	0	0
1354	45.18	320	39.31	5.15	-5	2.333333333
1355	45.21	319.85	39.38	10.42	-11.66666667	1.333333333
1356	45.25	319.5	39.42	4.99	0	5.333333333
1357	45.28	319.5	39.58	8.02	-6.333333333	6.333333333
1358	45.31	319.31	39.77	20.76	20.66666667	10
1359	45.35	319.93	40.07	17.97	15	13
1360	45.38	320.38	40.46	49.34	43.66666667	33.33333333
1361	45.41	321.69	41.46	32.07	29.33333333	20.33333333
1362	45.45	322.57	42.07	26.02	18.66666667	22
1363	45.48	323.13	42.73	46.81	40	33.33333333
1364	45.51	324.33	43.73	24.06	18	20
1365	45.55	324.87	44.33	4.2	1.666666667	4.333333333
1366	45.58	324.92	44.46	14.72	9.666666667	13.33333333
1367	45.61	325.21	44.86	4.28	0	4.666666667
1368	45.65	325.21	45	2.14	0	2.333333333
1369	45.68	325.21	45.07	15.26	-7	15.33333333
1370	45.71	325	45.53	9.7	0	11
1371	45.75	325	45.86	0	0	0
1372	45.78	325	45.86	18	-17.66666667	9
1373	45.81	324.47	46.13	10.3	5.666666667	10
1374	45.85	324.64	46.43	40.01	24.66666667	37
1375	45.88	325.38	47.54	27.76	23.33333333	20.33333333
1376	45.91	326.08	48.15	11.76	9.333333333	9.333333333
1377	45.95	326.36	48.43	63.34	36.66666667	60
1378	45.98	327.46	50.23	39.66	25.66666667	36
1379	46.01	328.23	51.31	12.79	-1	14
1380	46.05	328.2	51.73	18.08	6	19.33333333
1381	46.08	328.38	52.31	13.04	-10	10.33333333
1382	46.11	328.08	52.62	31.86	19.66666667	29.33333333
1383	46.15	328.67	53.5	62.63	27.66666667	64
1384	46.18	329.5	55.42	3.53	2.666666667	2.666666667
1385	46.21	329.58	55.5	22.14	3.666666667	24.33333333
1386	46.25	329.69	56.23	3.26	-2.333333333	2.666666667
1387	46.28	329.62	56.31	13.44	-8	12.66666667
1388	46.31	329.38	56.69	7.2	1.666666667	8
1389	46.35	329.43	56.93	12.82	-6.666666667	12.66666667
1390	46.38	329.23	57.31	2.31	-2.666666667	0
1391	46.41	329.15	57.31	11.53	-7.666666667	10.33333333
1392	46.45	328.92	57.62	3.26	-2.333333333	2.333333333
1393	46.48	328.85	57.69	6.27	-6	3.666666667
1394	46.51	328.67	57.8	8.62	-3.333333333	9
1395	46.55	328.57	58.07	8.28	-8.666666667	2.666666667
1396	46.58	328.31	58.15	16.62	-15.33333333	-10
1397	46.62	327.85	57.85	13.34	-14	5
1398	46.65	327.43	58	4.8	-1.666666667	5
1399	46.68	327.38	58.15	6.46	-5.666666667	4.666666667
1400	46.72	327.21	58.29	23.06	9.666666667	23.66666667
1401	46.75	327.5	59	46.11	19	47.66666667
1402	46.78	328.07	60.43	23.39	20	16.66666667
1403	46.82	328.67	60.93	47.6	8.666666667	52.33333333
1404	46.85	328.93	62.5	38.26	15	39.66666667
1405	46.88	329.38	63.69	18.59	10.33333333	18
1406	46.92	329.69	64.23	23.44	4.666666667	25.66666667
1407	46.95	329.83	65	8.1	-4.666666667	7.666666667
1408	46.98	329.69	65.23	5.16	-5	2.666666667
1409	47.02	329.54	65.31	13.44	-7.666666667	12.66666667
1410	47.05	329.31	65.69	3.26	-2.666666667	2.666666667
1411	47.08	329.23	65.77	52.49	9	57.66666667
1412	47.12	329.5	67.5	32.47	14	33.33333333
1413	47.15	329.92	68.5	30.07	2.666666667	33.33333333
1414	47.18	330	69.5	54.37	5	60.33333333
1415	47.22	330.15	71.31	44.04	5.333333333	48.66666667
1416	47.25	330.31	72.77	6.95	-0.666666667	7.666666667
1417	47.28	330.29	73	23.11	-2	25.66666667
1418	47.32	330.23	73.77	6.93	-0.666666667	7.666666667
1419	47.35	330.21	74	8.05	-4.333333333	7.666666667
1420	47.38	330.08	74.23	9.39	-5.333333333	9
1421	47.42	329.92	74.5	10.5	-7.666666667	9
1422	47.45	329.69	74.77	4.61	-5	0
1423	47.48	329.54	74.77	27.76	2.666666667	30.66666667
1424	47.52	329.62	75.69	54.32	4.333333333	60.33333333
1425	47.55	329.75	77.5	15.02	-1.333333333	16.66666667
1426	47.58	329.71	78	23.24	-3	25.66666667
1427	47.62	329.62	78.77	9.75	-8.666666667	-6.666666667
1428	47.65	329.36	78.57	14.36	-7.333333333	14.33333333
1429	47.68	329.14	79	43.66	9.666666667	47.66666667
1430	47.72	329.43	80.43	44.6	-0.333333333	49.66666667
1431	47.75	329.42	81.92	17.49	0.333333333	19.33333333
1432	47.78	329.43	82.5	10.01	-6.666666667	9
1433	47.82	329.23	82.77	19.77	-0.666666667	22
1434	47.85	329.21	83.43	10.18	-7	8.666666667
1435	47.88	329	83.69	14.13	-12	10.33333333
1436	47.92	328.64	84	12.2	-11	-7.666666667
1437	47.95	328.31	83.77	15.13	-1.333333333	16.66666667
1438	47.98	328.27	84.27	14.83	-14.66666667	7.666666667
1439	48.02	327.83	84.5	5	-5.333333333	0
1440	48.05	327.67	84.5	10.23	-9.666666667	6.333333333
1441	48.08	327.38	84.69	50.35	15.66666667	54
1442	48.12	327.85	86.31	30.62	11	32
1443	48.15	328.18	87.27	12.6	-1	14
1444	48.18	328.15	87.69	9.78	-7.666666667	7.666666667
1445	48.22	327.92	87.92	41.09	13	43.66666667
1446	48.25	328.31	89.23	38.47	6.333333333	42.33333333
1447	48.28	328.5	90.5	37.21	11.66666667	39.66666667
1448	48.32	328.85	91.69	5.15	-5.333333333	2.666666667
1449	48.35	328.69	91.77	22.65	-6.333333333	24.33333333
1450	48.38	328.5	92.5	9.92	-9	6.333333333
1451	48.42	328.23	92.69	34.04	18	33.33333333
1452	48.45	328.77	93.69	58.43	24.33333333	60.33333333
1453	48.48	329.5	95.5	2.5	-2.666666667	0
1454	48.52	329.42	95.5	8.02	-6.333333333	6.333333333
1455	48.55	329.23	95.69	18.59	2.666666667	20.66666667
1456	48.58	329.31	96.31	9.13	-8	6.333333333
1457	48.62	329.07	96.5	12.49	0.333333333	14
1458	48.65	329.08	96.92	38.04	16.66666667	38.66666667
1459	48.68	329.58	98.08	19.02	8.333333333	19.66666667
1460	48.72	329.83	98.67	15.6	2.666666667	17
1461	48.75	329.91	99.18	9.54	0.333333333	10.66666667
1462	48.78	329.92	99.5	8.87	-6.333333333	7.666666667
1463	48.82	329.73	99.73	9.24	-5	9
1464	48.85	329.58	100	14.98	0	16.66666667
1465	48.88	329.58	100.5	2.5	-2.666666667	0
1466	48.92	329.5	100.5	13.02	-14.33333333	-2.333333333
1467	48.95	329.07	100.43	2.14	0	2.333333333
1468	48.98	329.07	100.5	8.88	-7.333333333	6.333333333
1469	49.02	328.85	100.69	2.31	0	2.666666667
1470	49.05	328.85	100.77	5.15	-5.333333333	2.666666667
1471	49.08	328.69	100.85	7.66	-4	7.333333333
1472	49.12	328.57	101.07	8.28	-8.666666667	2.666666667
1473	49.15	328.31	101.15	10.39	-0.666666667	11.66666667
1474	49.18	328.29	101.5	48.72	26.33333333	47.33333333
1475	49.22	329.08	102.92	12.52	5	13
1476	49.25	329.23	103.31	8.02	6.333333333	6.333333333
1477	49.28	329.42	103.5	13.45	-5.666666667	14
1478	49.32	329.25	103.92	11.85	2	13
1479	49.35	329.31	104.31	4.58	-3.333333333	4
1480	49.38	329.21	104.43	10.37	-9.666666667	6.333333333
1481	49.42	328.92	104.62	0	0	0
1482	49.45	328.92	104.62	9.99	-10.66666667	-3
1483	49.48	328.6	104.53	10.87	-10.33333333	6
1484	49.52	328.29	104.71	2.14	0	2.666666667
1485	49.55	328.29	104.79	11.22	-12.33333333	-3.333333333
1486	49.58	327.92	104.69	4.61	-5	0
1487	49.62	327.77	104.69	10.96	-6.666666667	10.33333333
1488	49.65	327.57	105	13.02	-14.33333333	-2.333333333
1489	49.68	327.14	104.93	2.79	-2	2.333333333
1490	49.72	327.08	105	15.49	-17	2.333333333
1491	49.75	326.57	105.07	2.14	0	2.333333333
1492	49.79	326.57	105.14	40.11	22	39
1493	49.82	327.23	106.31	21.58	6.666666667	23
1494	49.85	327.43	107	6.99	1	7.666666667
1495	49.89	327.46	107.23	32.6	5.333333333	36
1496	49.92	327.62	108.31	67.18	15.33333333	73
1497	49.95	328.08	110.5	7.26	5	6.333333333
1498	49.99	328.23	110.69	22.39	4.333333333	24.66666667
1499	50.02	328.36	111.43	11.53	-9.333333333	8.666666667
1500	50.05	328.08	111.69	17.56	-7.666666667	18
1501	50.09	327.85	112.23	6.92	-7.666666667	0
1502	50.12	327.62	112.23	15.46	-8	15.33333333
1503	50.15	327.38	112.69	24.45	4	27
1504	50.19	327.5	113.5	36.19	6.333333333	39.66666667
1505	50.22	327.69	114.69	16.78	5.333333333	18
1506	50.25	327.85	115.23	30.32	-5.333333333	33.33333333
1507	50.29	327.69	116.23	57.03	15.33333333	61.66666667
1508	50.32	328.15	118.08	18.59	2.666666667	20.33333333
1509	50.35	328.23	118.69	24.28	-2	27
1510	50.39	328.17	119.5	5.78	-0.666666667	6.333333333
1511	50.42	328.15	119.69	19.83	-12.66666667	18
1512	50.45	327.77	120.23	5.15	-5	2.666666667
1513	50.49	327.62	120.31	14.76	-10.33333333	12.66666667
1514	50.52	327.31	120.69	4.61	-5.333333333	0
1515	50.55	327.15	120.69	7.38	-5	-6.333333333
1516	50.59	327	120.5	9.99	-11	0
1517	50.62	326.67	120.5	10.14	-7	9
1518	50.65	326.46	120.77	7.73	-7	5
1519	50.69	326.25	120.92	14.03	-15.33333333	-2
1520	50.72	325.79	120.86	9.8	4.333333333	9.666666667
1521	50.75	325.92	121.15	36.31	26.33333333	30.66666667
1522	50.79	326.71	122.07	36.01	32.66666667	23.33333333
1523	50.82	327.69	122.77	7.81	-4	7.666666667
1524	50.85	327.57	123	4.28	0	4.666666667
1525	50.89	327.57	123.14	17.97	-3.333333333	19.66666667
1526	50.92	327.47	123.73	49.88	43.33333333	34.66666667
1527	50.95	328.77	124.77	34.04	18	33.33333333
1528	50.99	329.31	125.77	5.15	-2.666666667	-5
1529	51.02	329.23	125.62	11.69	-2	12.66666667
1530	51.05	329.17	126	9.42	2	10.33333333
1531	51.09	329.23	126.31	3.02	-3	1.666666667
1532	51.12	329.14	126.36	4.28	0	4.666666667
1533	51.15	329.14	126.5	4.79	-4.666666667	-2.333333333
1534	51.19	329	126.43	9.15	-5	8.666666667
1535	51.22	328.85	126.69	9.22	0	10.33333333
1536	51.25	328.85	127	6.46	-7	-2.333333333
1537	51.29	328.64	126.93	2.5	-1.333333333	2.333333333
1538	51.32	328.6	127	7.93	-7.333333333	5
1539	51.35	328.38	127.15	20.62	-20.33333333	-10
1540	51.39	327.77	126.85	8.98	-6.666666667	7.333333333
1541	51.42	327.57	127.07	0	0	0
1542	51.45	327.57	127.07	12.48	-12	7.333333333
1543	51.49	327.21	127.29	10.73	-11.33333333	-3
1544	51.52	326.87	127.2	9.01	-10	-2
1545	51.55	326.57	127.14	2.14	-2.333333333	0
1546	51.59	326.5	127.14	13.02	-14.33333333	2.333333333
1547	51.62	326.07	127.21	6.42	0	7.333333333
1548	51.65	326.07	127.43	19.15	-19	-9.666666667
1549	51.69	325.5	127.14	13.02	2.333333333	14.33333333
1550	51.72	325.57	127.57	6.95	4	6.666666667
1551	51.75	325.69	127.77	37.17	20.66666667	36
1552	51.79	326.31	128.85	16.3	12.66666667	12.66666667
1553	51.82	326.69	129.23	10.31	-5	10.33333333
1554	51.85	326.54	129.54	5.15	-2.666666667	5
1555	51.89	326.46	129.69	7.22	-5.666666667	5.666666667
1556	51.92	326.29	129.86	4.79	-5	2.333333333
1557	51.95	326.14	129.93	7.95	-7.333333333	5
1558	51.99	325.92	130.08	5.15	-2.333333333	5
1559	52.02	325.85	130.23	10.45	-11.66666667	-1.333333333
1560	52.05	325.5	130.19	12.09	-12	-6.333333333
1561	52.09	325.14	130	10.92	-2.333333333	12
1562	52.12	325.07	130.36	16.35	-18	-3
1563	52.15	324.53	130.27	9.58	-10.66666667	0.666666667
1564	52.19	324.21	130.29	4.79	-4.666666667	2.333333333
1565	52.22	324.07	130.36	18.73	-20	-5.333333333
1566	52.25	323.47	130.2	2	0	2.333333333
1567	52.29	323.47	130.27	14.39	-15.66666667	-4
1568	52.32	323	130.15	16.04	-17.66666667	1.666666667
1569	52.35	322.47	130.2	2	-2.333333333	0
1570	52.39	322.4	130.2	7.29	-6.333333333	5.333333333
1571	52.42	322.21	130.36	26.37	8.666666667	28
1572	52.45	322.47	131.2	36.7	34.33333333	22
1573	52.49	323.5	131.86	6.42	0	7
1574	52.52	323.5	132.07	9.3	5.666666667	8.666666667
1575	52.55	323.67	132.33	10.79	-12	-0.666666667
1576	52.59	323.31	132.31	9.13	-8	6.333333333
1577	52.62	323.07	132.5	4.07	-2.333333333	4
1578	52.65	323	132.62	19.01	5	20.33333333
1579	52.69	323.15	133.23	55.52	31	53.33333333
1580	52.72	324.08	134.83	2.5	0	3
1581	52.75	324.08	134.92	3.53	-2.666666667	2.666666667
1582	52.79	324	135	16.14	0	18
1583	52.82	324	135.54	9.81	8.333333333	7
1584	52.85	324.25	135.75	9.11	-5.666666667	8.333333333
1585	52.89	324.08	136	3.4	-2.666666667	2.666666667
1586	52.92	324	136.08	12.73	-14	-2.666666667
1587	52.96	323.58	136	8.02	-7.333333333	4.666666667
1588	52.99	323.36	136.14	11.79	-12	5.666666667
1589	53.02	323	136.31	19.56	15.33333333	15.33333333
1590	53.06	323.46	136.77	52.16	41	41
1591	53.09	324.69	138	5.55	1.333333333	6
1592	53.12	324.73	138.18	35.17	21.66666667	32.33333333
1593	53.16	325.38	139.15	52.57	36	46.33333333
1594	53.19	326.46	140.54	21.75	13	20.33333333
1595	53.22	326.85	141.15	11.35	5	11.66666667
1596	53.26	327	141.5	7.38	-5	6.333333333
1597	53.29	326.85	141.69	10.31	5	10.33333333
1598	53.32	327	142	4.79	-2.333333333	4.666666667
1599	53.36	326.93	142.14	2.14	-2.333333333	0
1600	53.39	326.86	142.14	10.92	-2.333333333	12
1601	53.42	326.79	142.5	64.04	50.66666667	50
1602	53.46	328.31	144	13.29	9.666666667	11
1603	53.49	328.6	144.33	9.86	5.666666667	9.666666667
1604	53.52	328.77	144.62	6.36	-4.333333333	5.666666667
1605	53.56	328.64	144.79	4.61	-1.333333333	4.666666667
1606	53.59	328.6	144.93	4.23	-1	4.666666667
1607	53.62	328.57	145.07	0.87	1	0
1608	53.66	328.6	145.07	9.14	-9.666666667	2.666666667
1609	53.69	328.31	145.15	6.7	-3.333333333	7
1610	53.72	328.21	145.36	6.05	-4.666666667	4.666666667
1611	53.76	328.07	145.5	14.98	-16.66666667	0
1612	53.79	327.57	145.5	31.09	24.66666667	24.33333333
1613	53.82	328.31	146.23	35.19	20.33333333	33.33333333
1614	53.86	328.92	147.23	6.65	5	5.666666667
1615	53.89	329.07	147.4	15.61	-2.333333333	17.33333333
1616	53.92	329	147.92	9.92	7.666666667	7.666666667
1617	53.96	329.23	148.15	3.26	-2.666666667	2.666666667
1618	53.99	329.15	148.23	6.42	-2.666666667	6.666666667
1619	54.02	329.07	148.43	2.14	-2.333333333	0
1620	54.06	329	148.43	9.15	-5	8.666666667
1621	54.09	328.85	148.69	12.33	-12.66666667	-5.333333333
1622	54.12	328.47	148.53	9.99	-9	-6.666666667
1623	54.16	328.2	148.33	9.43	-2	10.33333333
1624	54.19	328.14	148.64	6.75	-7.333333333	1.666666667
1625	54.22	327.92	148.69	9.74	-9.333333333	5.666666667
1626	54.26	327.64	148.86	9.25	-8	-6.333333333
1627	54.29	327.4	148.67	4.14	-3	3.333333333
1628	54.32	327.31	148.77	9.59	-10.33333333	3
1629	54.36	327	148.86	9.43	-10.33333333	2
1630	54.39	326.69	148.92	8.92	-9.666666667	-1.666666667
1631	54.42	326.4	148.87	6.83	3.333333333	6.666666667
1632	54.46	326.5	149.07	25.69	-28.66666667	0
1633	54.49	325.64	149.07	2.14	-2.333333333	0
1634	54.52	325.57	149.07	2.14	-2.333333333	0
1635	54.56	325.5	149.07	17.26	-16.66666667	-9.333333333
1636	54.59	325	148.79	12.48	-12	7
1637	54.62	324.64	149	6.77	-2.333333333	7
1638	54.66	324.57	149.21	15.63	-17	-3
1639	54.69	324.06	149.12	12.54	-14	-1.666666667
1640	54.72	323.64	149.07	3.03	-2.333333333	-2.333333333
1641	54.76	323.57	149	18.29	-19	-7
1642	54.79	323	148.79	4.28	0	4.666666667
1643	54.82	323	148.93	13.54	-14.33333333	4.666666667
1644	54.86	322.57	149.07	10.21	-11.33333333	0.333333333
1645	54.89	322.23	149.08	7.19	-7.666666667	2
1646	54.92	322	149.14	7.4	-7.666666667	3
1647	54.96	321.77	149.23	8.63	-9	3.333333333
1648	54.99	321.5	149.33	28.47	19.33333333	25
1649	55.02	322.08	150.08	27.87	25.66666667	18
1650	55.06	322.85	150.62	1.36	0.333333333	-1.666666667
1651	55.09	322.86	150.57	5.11	-5.666666667	1.666666667
1652	55.12	322.69	150.62	12.28	4.666666667	12.66666667
1653	55.16	322.83	151	16.41	-17.33333333	5
1654	55.19	322.31	151.15	8.15	-7.666666667	-5
1655	55.22	322.08	151	9.55	-2.666666667	10.33333333
1656	55.26	322	151.31	10.02	-11	0.666666667
1657	55.29	321.67	151.33	12.03	-12	-6
1658	55.32	321.31	151.15	7.84	-5.666666667	7
1659	55.36	321.14	151.36	11.79	-13	-1
1660	55.39	320.75	151.33	11.37	-12.33333333	-3.333333333
1661	55.42	320.38	151.23	19.09	4	21
1662	55.46	320.5	151.86	39.65	22.33333333	38
1663	55.49	321.17	153	15.99	11	14
1664	55.52	321.5	153.42	21.37	9	22
1665	55.56	321.77	154.08	46.14	19.66666667	47.33333333
1666	55.59	322.36	155.5	32.2	13	33.33333333
1667	55.62	322.75	156.5	18.05	5.666666667	19.33333333
1668	55.66	322.92	157.08	7.29	-7.666666667	2.333333333
1669	55.69	322.69	157.15	8.37	-1.666666667	9.333333333
1670	55.72	322.64	157.43	9.59	-6	8.666666667
1671	55.76	322.46	157.69	2.31	0	2.666666667
1672	55.79	322.46	157.77	14.76	-12.66666667	10.33333333
1673	55.82	322.08	158.08	3.26	-2.666666667	2.333333333
1674	55.86	322	158.15	6.92	-7.666666667	0
1675	55.89	321.77	158.15	11.15	-12.33333333	1.666666667
1676	55.92	321.4	158.2	4.47	-4.333333333	-2.333333333
1677	55.96	321.27	158.13	10.32	-11.66666667	0.666666667
1678	55.99	320.92	158.15	22.71	10.33333333	23.33333333
1679	56.02	321.23	158.85	43.31	20.66666667	43.33333333
1680	56.06	321.85	160.15	9.44	5	9.333333333
1681	56.09	322	160.43	2.14	0	2.333333333
1682	56.12	322	160.5	6.21	-2.666666667	6.333333333
1683	56.16	321.92	160.69	9.51	2.666666667	10.33333333
1684	56.19	322	161	10.31	-10.33333333	5
1685	56.23	321.69	161.15	5.43	-0.666666667	6
1686	56.26	321.67	161.33	10.02	-9.666666667	-6
1687	56.29	321.38	161.15	18.44	-20.33333333	0
1688	56.33	320.77	161.15	0	0	0
1689	56.36	320.77	161.15	7.74	-6.333333333	6
1690	56.39	320.58	161.33	13.22	-14.66666667	1
1691	56.43	320.14	161.36	6.92	-4.666666667	6
1692	56.46	320	161.54	13.92	-14	-7
1693	56.49	319.58	161.33	11.49	-7.333333333	10.33333333
1694	56.53	319.36	161.64	8.83	-9.666666667	-2.333333333
1695	56.56	319.07	161.57	13.54	-14.33333333	-4.666666667
1696	56.59	318.64	161.43	9.08	-7	7
1697	56.63	318.43	161.64	5.24	-4	4.333333333
1698	56.66	318.31	161.77	16.78	-18	-5
1699	56.69	317.77	161.62	33.01	15.33333333	33.33333333
1700	56.73	318.23	162.62	35.05	28	27
1701	56.76	319.07	163.43	2.14	0	2.333333333
1702	56.79	319.07	163.5	6.27	2.666666667	6.333333333
1703	56.83	319.15	163.69	18	-12.66666667	15.33333333
1704	56.86	318.77	164.15	2.3	-2.666666667	0
1705	56.89	318.69	164.15	6.92	-7.666666667	0
1706	56.93	318.46	164.15	13.18	-13	7
1707	56.96	318.07	164.36	7.74	-7.333333333	-4.333333333
1708	56.99	317.85	164.23	4.61	-5.333333333	0
1709	57.03	317.69	164.23	9.22	-10.33333333	0
1710	57.06	317.38	164.23	14.07	-12.66666667	9
1711	57.09	317	164.5	2.14	-2.333333333	0
1712	57.13	316.93	164.5	17.29	-18.33333333	6.333333333
1713	57.16	316.38	164.69	12.27	-10.33333333	-8.666666667
1714	57.19	316.07	164.43	10.65	-10	6.333333333
1715	57.23	315.77	164.62	12.41	-13	5
1716	57.26	315.38	164.77	11.64	-12.66666667	-2
1717	57.29	315	164.71	10.03	-10.33333333	4.666666667
1718	57.33	314.69	164.85	4.38	-4	2.666666667
1719	57.36	314.57	164.93	17.26	-19	-2.333333333
1720	57.39	314	164.86	16.03	-16.66666667	-6.333333333
1721	57.43	313.5	164.67	9.61	-6.333333333	8.333333333
1722	57.46	313.31	164.92	11.14	-10.33333333	-7
1723	57.49	313	164.71	18.86	-20.66666667	4.666666667
1724	57.53	312.38	164.85	5.15	-5	2.333333333
1725	57.56	312.23	164.92	15	-16.66666667	-1.666666667
1726	57.59	311.73	164.87	12.87	-14	1.666666667
1727	57.63	311.31	164.92	12.47	-10.33333333	-9.333333333
1728	57.66	311	164.64	12.27	-6.666666667	12
1729	57.69	310.8	165	15.46	-16.33333333	-5
1730	57.73	310.31	164.85	16.74	-18.66666667	1
1731	57.76	309.75	164.88	7.2	-6	-5.666666667
1732	57.79	309.57	164.71	20.95	6.666666667	22.33333333
1733	57.83	309.77	165.38	39.66	36	25.66666667
1734	57.86	310.85	166.15	2.3	2.333333333	0
1735	57.89	310.92	166.15	3.26	-2.333333333	2.666666667
1736	57.93	310.85	166.23	11.53	0	13
1737	57.96	310.85	166.62	5.15	-5.333333333	2.333333333
1738	57.99	310.69	166.69	12.2	-12	-6.333333333
1739	58.03	310.33	166.5	12.91	-8.333333333	11.66666667
1740	58.06	310.08	166.85	11.81	-12.33333333	5
1741	58.09	309.71	167	8.83	-9.333333333	-2.333333333
1742	58.13	309.43	166.93	10.56	-11.66666667	2.333333333
1743	58.16	309.08	167	11.06	-12.33333333	0
1744	58.19	308.71	167	13.54	-14	4.666666667
1745	58.23	308.29	167.14	0.74	0.666666667	0.333333333
1746	58.26	308.31	167.15	22.2	-24.66666667	-2.666666667
1747	58.29	307.57	167.07	9.38	-5.666666667	8.666666667
1748	58.33	307.4	167.33	5.93	-5.666666667	-3.333333333
1749	58.36	307.23	167.23	17.63	-19.66666667	-0.666666667
1750	58.39	306.64	167.21	12.36	-13.66666667	0.666666667
1751	58.43	306.23	167.23	4.61	-3	4.333333333
1752	58.46	306.14	167.36	10.91	-7.666666667	9.333333333
1753	58.49	305.91	167.64	53.78	42	42.66666667
1754	58.53	307.17	168.92	3.53	-3	2.666666667
1755	58.56	307.08	169	10.99	-2.666666667	12
1756	58.59	307	169.36	5.97	-5	-4.333333333
1757	58.63	306.85	169.23	6.27	-3.333333333	6.333333333
1758	58.66	306.75	169.42	12.29	-6	12.33333333
1759	58.69	306.57	169.79	8.78	-1	9.666666667
1760	58.73	306.54	170.08	49.5	25.66666667	48.66666667
1761	58.76	307.31	171.54	26.14	12	26.33333333
1762	58.79	307.67	172.33	2.5	-3	0
1763	58.83	307.58	172.33	12.3	-6.666666667	12
1764	58.86	307.38	172.69	5.15	-5	2.666666667
1765	58.89	307.23	172.77	13.44	-7.666666667	12.66666667
1766	58.93	307	173.15	4.61	-5	0
1767	58.96	306.85	173.15	9.54	-9	6
1768	58.99	306.58	173.33	8.95	-9.666666667	1
1769	59.03	306.29	173.36	4.28	-5	0
1770	59.06	306.14	173.36	12.83	-10.66666667	9.333333333
1771	59.09	305.82	173.64	10.21	-6	9.666666667
1772	59.13	305.64	173.93	11.12	-11	-5.333333333
1773	59.16	305.31	173.77	23.05	-25.66666667	0
1774	59.19	304.54	173.77	4.61	-5.333333333	0
1775	59.23	304.38	173.77	0	0	0
1776	59.26	304.38	173.77	10.02	-8	7.666666667
1777	59.29	304.14	174	20.65	-22.33333333	-4.333333333
1778	59.33	303.47	173.87	5.06	-5.333333333	1.666666667
1779	59.36	303.31	173.92	6.65	-5.666666667	5
1780	59.4	303.14	174.07	13.5	-15	0.333333333
1781	59.43	302.69	174.08	14.99	-13.33333333	-9.666666667
1782	59.46	302.29	173.79	14.48	1.333333333	16
1783	59.5	302.33	174.27	17.24	-18.66666667	-4
1784	59.53	301.77	174.15	20.91	-23.33333333	-0.333333333
1785	59.56	301.07	174.14	7.78	4	8
1786	59.6	301.19	174.38	44.57	42.66666667	25
1787	59.63	302.47	175.13	19.98	17.66666667	13.33333333
1788	59.66	303	175.53	9.12	-9.666666667	-3.333333333
1789	59.7	302.71	175.43	10.92	-2.333333333	12
1790	59.73	302.64	175.79	10.92	-11.66666667	2.333333333
1791	59.76	302.29	175.86	4.28	0	4.666666667
1792	59.8	302.29	176	2.14	-2.666666667	0
1793	59.83	302.21	176	18.41	-16.66666667	12
1794	59.86	301.71	176.36	10.53	-10.33333333	-5.333333333
1795	59.9	301.4	176.2	2	0	2.333333333
1796	59.93	301.4	176.27	9.86	-11	0.666666667
1797	59.96	301.07	176.29	15.58	-16.66666667	4.666666667
1798	60	300.57	176.43	9.87	-10.66666667	2.333333333
1799	60.03	300.25	176.5	5.3	-4	4.333333333
1800	60.06	300.13	176.63	10.12	-11	-3.333333333
1801	60.1	299.8	176.53	11.3	-9	9
1802	60.13	299.53	176.8	37.21	37	18.66666667
1803	60.16	300.64	177.36	17.26	19	2.333333333
1804	60.2	301.21	177.43	8.83	9.666666667	2.333333333
1805	60.23	301.5	177.5	8.56	0	9.666666667
1806	60.26	301.5	177.79	6.41	-6.333333333	-3.333333333
1807	60.3	301.31	177.69	18	-20	3.333333333
1808	60.33	300.71	177.79	10.04	-11	2
1809	60.36	300.38	177.85	37.81	33.33333333	25.66666667
1810	60.4	301.38	178.62	39.75	37.33333333	23.66666667
1811	60.43	302.5	179.33	2.5	2.666666667	0
1812	60.46	302.58	179.33	13.67	2	15.33333333
1813	60.5	302.64	179.79	4.79	-2.333333333	4.666666667
1814	60.53	302.57	179.93	2.31	1	2.333333333
1815	60.56	302.6	180	9.9	-9.666666667	5
1816	60.6	302.31	180.15	4.84	-3.333333333	4.666666667
1817	60.63	302.21	180.29	4.28	-4.666666667	0
1818	60.66	302.07	180.29	11.38	-12.66666667	0.666666667
1819	60.7	301.69	180.31	8.79	-9.666666667	0.666666667
1820	60.73	301.4	180.33	5.13	-5.666666667	-0.666666667
1821	60.76	301.23	180.31	7.81	-7.666666667	4
1822	60.8	301	180.43	13.54	-14.33333333	4.666666667
1823	60.83	300.57	180.57	13.97	-14.66666667	-4.333333333
1824	60.86	300.13	180.44	16.11	-14.66666667	10.33333333
1825	60.9	299.69	180.75	5.52	-1.666666667	-6
1826	60.93	299.64	180.57	4.79	-4.666666667	2.333333333
1827	60.96	299.5	180.64	13.12	-14.66666667	-0.333333333
1828	61	299.06	180.63	14.8	-16.33333333	-2
1829	61.03	298.57	180.57	30.91	23.33333333	25.33333333
1830	61.06	299.27	181.33	31.59	33.33333333	11.33333333
1831	61.1	300.27	181.67	3.85	3.666666667	-1.666666667
1832	61.13	300.38	181.62	6.17	4	5.666666667
1833	61.16	300.5	181.79	13.02	-14.33333333	2.333333333
1834	61.2	300.07	181.86	11.16	-8.666666667	9
1835	61.23	299.81	182.13	7.22	-4.666666667	-6.666666667
1836	61.26	299.67	181.93	17.22	-3.333333333	19
1837	61.3	299.57	182.5	67.01	66.66666667	33.33333333
1838	61.33	301.57	183.5	6.86	6.666666667	-4
1839	61.36	301.77	183.38	8.62	-4.333333333	8.666666667
1840	61.4	301.64	183.64	2.14	0	2.333333333
1841	61.43	301.64	183.71	0	0	0
1842	61.46	301.64	183.71	2.14	-2.333333333	0
1843	61.5	301.57	183.71	8.34	-5.666666667	7.333333333
1844	61.53	301.4	183.93	2	0	-2
1845	61.56	301.4	183.87	8.68	-8.666666667	4.333333333
1846	61.6	301.14	184	17.79	-19.33333333	-4
1847	61.63	300.56	183.88	10.34	-2	11
1848	61.66	300.5	184.21	15.51	-14.66666667	-9
1849	61.7	300.06	183.94	8.09	-8.666666667	2
1850	61.73	299.8	184	0	0	0
1851	61.76	299.8	184	27.99	27.66666667	14.66666667
1852	61.8	300.63	184.44	32.71	35.33333333	8.333333333
1853	61.83	301.69	184.69	6.28	6.333333333	2.333333333
1854	61.86	301.88	184.76	0	0	0
1855	61.9	301.88	184.76	6.33	6	4
1856	61.93	302.06	184.88	11.39	-12.33333333	-2.333333333
1857	61.96	301.69	184.81	22.73	22	12.33333333
1858	62	302.35	185.18	46.61	50.66666667	11.66666667
1859	62.03	303.87	185.53	16.11	15.33333333	9
1860	62.06	304.33	185.8	2	2.333333333	0
1861	62.1	304.4	185.8	0	0	0
1862	62.13	304.4	185.8	0	0	0
1863	62.16	304.4	185.8	55.62	55.33333333	27.66666667
1864	62.2	306.06	186.63	26.62	29	5.666666667
1865	62.23	306.93	186.8	15.22	15.66666667	6.666666667
1866	62.26	307.4	187	3.68	3.333333333	-2.333333333
1867	62.3	307.5	186.93	4.79	2.333333333	4.666666667
1868	62.33	307.57	187.07	0	0	0
1869	62.36	307.57	187.07	0	0	0
1870	62.4	307.57	187.07	3.03	-2.333333333	2.333333333
1871	62.43	307.5	187.14	7.58	-5.666666667	6.333333333
1872	62.46	307.33	187.33	8.62	-8.666666667	-4
1873	62.5	307.07	187.21	4.43	-4.666666667	2
1874	62.53	306.93	187.27	66.2	66.66666667	31.33333333
1875	62.57	308.93	188.21	11.1	10	-7
1876	62.6	309.23	188	12.84	9	11
1877	62.63	309.5	188.33	8.21	9	1.666666667
1878	62.67	309.77	188.38	4.01	-4.333333333	1.666666667
1879	62.7	309.64	188.43	7.85	-8.666666667	-1.666666667
1880	62.73	309.38	188.38	5.16	-2.333333333	5.333333333
1881	62.77	309.31	188.54	3.26	-2.666666667	-2.666666667
1882	62.8	309.23	188.46	0	0	0
1883	62.83	309.23	188.46	14.02	-15.33333333	-2.666666667
1884	62.87	308.77	188.38	2.11	-2	1.666666667
1885	62.9	308.71	188.43	17.26	-19	-2.333333333
1886	62.93	308.14	188.36	2.76	3	0.666666667
1887	62.97	308.23	188.38	6.96	-7.666666667	-0.666666667
1888	63	308	188.36	13.02	-14.33333333	2.333333333
1889	63.03	307.57	188.43	8.15	6.666666667	6.333333333
1890	63.07	307.77	188.62	39.26	33.33333333	28
1891	63.1	308.77	189.46	17.56	18	-7.666666667
1892	63.13	309.31	189.23	2.31	0	-2.666666667
1893	63.17	309.31	189.15	2.31	0	2.666666667
1894	63.2	309.31	189.23	4.71	-3.333333333	4.333333333
1895	63.23	309.21	189.36	2.14	0	2.333333333
1896	63.27	309.21	189.43	11.41	5.666666667	11.33333333
1897	63.3	309.38	189.77	33.3	23	29
1898	63.33	310.07	190.64	30.59	26	22.33333333
1899	63.37	310.85	191.31	0	0	0
1900	63.4	310.85	191.31	2.3	2.333333333	0
1901	63.43	310.92	191.31	7.29	2.666666667	7.666666667
1902	63.47	311	191.54	4	-3	3.333333333
1903	63.5	310.91	191.64	13.73	-15	-3.333333333
1904	63.53	310.46	191.54	1.77	1.333333333	1.333333333
1905	63.57	310.5	191.58	4.76	-4	3.666666667
1906	63.6	310.38	191.69	20.1	-22.33333333	0.666666667
1907	63.63	309.71	191.71	6.77	-2.333333333	7.333333333
1908	63.67	309.64	191.93	6.85	-4.666666667	-6
1909	63.7	309.5	191.75	6.44	-6.333333333	3.333333333
1910	63.73	309.31	191.85	12.03	-12.66666667	-4.666666667
1911	63.77	308.93	191.71	5.98	-4.333333333	5.333333333
1912	63.8	308.8	191.87	16.04	-16.33333333	7
1913	63.83	308.31	192.08	2.3	-2.666666667	0
1914	63.87	308.23	192.08	7.29	-7.666666667	-2.666666667
1915	63.9	308	192	24.07	-25.66666667	-7.666666667
1916	63.93	307.23	191.77	2.31	0	2.666666667
1917	63.97	307.23	191.85	13.85	-10	11.66666667
1918	64	306.93	192.2	48.13	50	19.66666667
1919	64.03	308.43	192.79	12.62	11.33333333	-8.333333333
1920	64.07	308.77	192.54	2.31	0	2.666666667
1921	64.1	308.77	192.62	3.26	-2.666666667	2.333333333
1922	64.13	308.69	192.69	6.13	-4	5.666666667
1923	64.17	308.57	192.86	5.94	-6.333333333	2
1924	64.2	308.38	192.92	18	13	15.33333333
1925	64.23	308.77	193.38	30.06	33.33333333	2.666666667
1926	64.27	309.77	193.46	18.59	18	10.33333333
1927	64.3	310.31	193.77	0	0	0
1928	64.33	310.31	193.77	2.31	0	2.666666667
1929	64.37	310.31	193.85	2.31	0	2.333333333
1930	64.4	310.31	193.92	3.26	-2.666666667	-2.333333333
1931	64.43	310.23	193.85	10.93	-12	0.666666667
1932	64.47	309.87	193.87	4	-4.666666667	0
1933	64.5	309.73	193.87	12.87	-14	1.666666667
1934	64.53	309.31	193.92	3.26	-2.666666667	-2.333333333
1935	64.57	309.23	193.85	9.66	-7.666666667	7.333333333
1936	64.6	309	194.07	37.29	40	11
1937	64.63	310.2	194.4	24.16	26.66666667	3.333333333
1938	64.67	311	194.5	14.36	14.33333333	7
1939	64.7	311.43	194.71	3.03	2.333333333	2.666666667
1940	64.73	311.5	194.79	23.15	21.33333333	14
1941	64.77	312.14	195.21	49.7	54.33333333	11
1942	64.8	313.77	195.54	17.56	18	7.666666667
1943	64.83	314.31	195.77	2.31	0	-2.666666667
1944	64.87	314.31	195.69	8.39	8.666666667	3.333333333
1945	64.9	314.57	195.79	4.28	0	4.666666667
1946	64.93	314.57	195.93	10.82	6.666666667	10
1947	64.97	314.77	196.23	9.2	-9	-5
1948	65	314.5	196.08	8.07	-9	0
1949	65.03	314.23	196.08	9.65	-10	4
1950	65.07	313.93	196.2	2.04	2.333333333	0.333333333
1951	65.1	314	196.21	0	0	0
1952	65.13	314	196.21	12.7	-10.33333333	-9.666666667
1953	65.17	313.69	195.92	14.76	-16.33333333	0.333333333
1954	65.2	313.2	195.93	6.32	-6.666666667	2.333333333
1955	65.23	313	196	4.28	0	4.666666667
1956	65.27	313	196.14	30.05	33.33333333	-2.333333333
1957	65.3	314	196.07	30.17	33.33333333	4
1958	65.33	315	196.19	12.5	9	-10.66666667
1959	65.37	315.27	195.87	47.49	48.66666667	20
1960	65.4	316.73	196.47	44.14	49	4.333333333
1961	65.43	318.2	196.6	9.03	10	-1
1962	65.47	318.5	196.57	4.28	4.666666667	0
1963	65.5	318.64	196.57	10.7	12	0
1964	65.53	319	196.57	2.14	0	2.333333333
1965	65.57	319	196.64	2.14	0	-2.333333333
1966	65.6	319	196.57	7.93	-4.333333333	7.666666667
1967	65.63	318.87	196.8	10.19	-11.33333333	-2.333333333
1968	65.67	318.53	196.73	1.15	-1	-0.666666667
1969	65.7	318.5	196.71	2.14	0	-2.333333333
1970	65.73	318.5	196.64	2.14	-2.333333333	0
1971	65.77	318.43	196.64	16.29	-16.66666667	7.666666667
1972	65.8	317.93	196.87	3.14	2.333333333	-2.666666667
1973	65.84	318	196.79	15.14	-16.66666667	-2.666666667
1974	65.87	317.5	196.71	3.03	-2.333333333	-2.333333333
1975	65.9	317.43	196.64	7.37	-7.666666667	3
1976	65.94	317.2	196.73	15.26	-17	-1.333333333
1977	65.97	316.69	196.69	8.7	-8.666666667	-4
1978	66	316.43	196.57	6.94	-7.666666667	-1.333333333
1979	66.04	316.2	196.53	12.64	-13.33333333	-4.333333333
1980	66.07	315.8	196.4	11.16	-12.33333333	1
1981	66.1	315.43	196.43	12.84	-14.33333333	0
1982	66.14	315	196.43	8.49	-9	-3.333333333
1983	66.17	314.73	196.33	9.42	9	5.666666667
1984	66.2	315	196.5	37.6	40	12.33333333
1985	66.24	316.2	196.87	20.37	22.33333333	-4.666666667
1986	66.27	316.87	196.73	10.61	-10	6.666666667
1987	66.3	316.57	196.93	40.19	41	18
1988	66.34	317.8	197.47	38.12	42.33333333	1
1989	66.37	319.07	197.5	8.4	8.666666667	3.333333333
1990	66.4	319.33	197.6	0	0	0
1991	66.44	319.33	197.6	0	0	0
1992	66.47	319.33	197.6	4	0	4.333333333
1993	66.5	319.33	197.73	0	0	0
1994	66.54	319.33	197.73	8.23	-9	-1.333333333
1995	66.57	319.06	197.69	13.77	-14	-6.333333333
1996	66.6	318.64	197.5	5.58	5.333333333	-3.333333333
1997	66.64	318.8	197.4	15.22	-15.66666667	6.666666667
1998	66.67	318.33	197.6	8.19	-9	-1.333333333
1999	66.7	318.06	197.56	10.09	-10.33333333	4.333333333
2000	66.74	317.75	197.69	9.37	-8.333333333	-6.333333333
[truncated: 24,911 more rows]
