# Supplementary material for: Statistical Mechanics of Zooplankton
Source: PLoS One. 2015 Aug 13;10(8):e0135258. doi: 10.1371/journal.pone.0135258 (PMC4535848; doi:10.1371/journal.pone.0135258)
Supplement: S1 Data Files — Information on the file contents and the data format is contained. (ZIP) [file pone.0135258.s001.zip › raw data vibrio/exp6.txt]

1	0.03	314	165	23.73	-23	-12.66666667
2	0.07	313.31	164.62	0	0	0
3	0.1	313.31	164.62	2.31	2.333333333	0
4	0.13	313.38	164.62	3.26	-2.333333333	-2.666666667
5	0.17	313.31	164.54	6.82	-7.666666667	-1.333333333
6	0.2	313.08	164.5	10.03	-10.33333333	-4
7	0.23	312.77	164.38	3.26	-2.666666667	-2.333333333
8	0.27	312.69	164.31	6.62	-6.333333333	3.666666667
9	0.3	312.5	164.42	21.19	19	-14
10	0.33	313.07	164	28.82	31	-8.333333333
11	0.37	314	163.75	3.53	-2.666666667	2.666666667
12	0.4	313.92	163.83	6.99	-7.666666667	-2
13	0.43	313.69	163.77	2.31	0	-2.666666667
14	0.47	313.69	163.69	0	0	0
15	0.5	313.69	163.69	18.33	-20.33333333	2
16	0.53	313.08	163.75	2.5	-2.666666667	0
17	0.57	313	163.75	44.97	50	1.333333333
18	0.6	314.5	163.79	16.3	16.66666667	7
19	0.63	315	164	5.58	2.666666667	5.666666667
20	0.67	315.08	164.17	0	0	0
21	0.7	315.08	164.17	11.87	-13	2
22	0.73	314.69	164.23	0	0	0
23	0.77	314.69	164.23	0	0	0
24	0.8	314.69	164.23	14.02	-15.33333333	-2.666666667
25	0.83	314.23	164.15	7.23	-7.666666667	-2.333333333
26	0.87	314	164.08	9.22	-10.33333333	0
27	0.9	313.69	164.08	2.31	0	-2.666666667
28	0.93	313.69	164	7.9	-8.666666667	0
29	0.97	313.43	164	19.89	-22	2.666666667
30	1	312.77	164.08	2.3	-2.666666667	0
31	1.03	312.69	164.08	7.28	-6.333333333	-5
32	1.07	312.5	163.93	5.77	-6.333333333	-0.333333333
33	1.1	312.31	163.92	11.94	-13	2.666666667
34	1.13	311.92	164	6.72	-7.666666667	0
35	1.17	311.69	164	0	0	0
36	1.2	311.69	164	49.28	54	-10.33333333
37	1.23	313.31	163.69	23.17	25.66666667	-2.333333333
38	1.27	314.08	163.62	26.55	28	-9.666666667
39	1.3	314.92	163.33	60.69	63.33333333	-23
40	1.33	316.82	162.64	11.46	6	-11.33333333
41	1.37	317	162.3	8.3	6	-7
42	1.4	317.18	162.09	58.11	60.66666667	-22.33333333
43	1.43	319	161.42	11.72	12	-5
44	1.47	319.36	161.27	13.62	15.33333333	0
45	1.5	319.82	161.27	13.62	0	-15
46	1.53	319.82	160.82	0	0	0
47	1.57	319.82	160.82	2.72	0	-3
48	1.6	319.82	160.73	50.68	45.33333333	-33.33333333
49	1.64	321.18	159.73	13.33	10.66666667	-10.33333333
50	1.67	321.5	159.42	9.79	7.666666667	-8
51	1.7	321.73	159.18	11.56	-9.333333333	-9
52	1.74	321.45	158.91	3.85	-3	-3
53	1.77	321.36	158.82	8.9	-9.333333333	3.333333333
54	1.8	321.08	158.92	8.9	3.333333333	-9.333333333
55	1.84	321.18	158.64	8.55	-6	-7.333333333
56	1.87	321	158.42	22.77	-24.33333333	7.333333333
57	1.9	320.27	158.64	8.33	-9	-2
58	1.94	320	158.58	2.5	0	-2.666666667
59	1.97	320	158.5	22.18	-24.33333333	4.666666667
60	2	319.27	158.64	6.99	-6.333333333	-4.666666667
61	2.04	319.08	158.5	3.53	-2.666666667	-2.666666667
62	2.07	319	158.42	21.59	-23	6.666666667
63	2.1	318.31	158.62	8.98	-7.666666667	-6.666666667
64	2.14	318.08	158.42	11.35	-11.66666667	4.333333333
65	2.17	317.73	158.55	9.32	-7.666666667	-7.333333333
66	2.2	317.5	158.33	21.91	16.66666667	-17.66666667
67	2.24	318	157.8	17.93	19.33333333	-4.333333333
68	2.27	318.58	157.67	13.45	-13.66666667	-5.666666667
69	2.3	318.17	157.5	0	0	0
70	2.34	318.17	157.5	5.58	-5.666666667	-2.666666667
71	2.37	318	157.42	0	0	0
72	2.4	318	157.42	24.97	-27.66666667	0
73	2.44	317.17	157.42	5.58	-5.666666667	-3
74	2.47	317	157.33	3.53	-2.666666667	-2.666666667
75	2.5	316.92	157.25	19.88	-21.66666667	-5.333333333
76	2.54	316.27	157.09	9.46	-9	5.333333333
77	2.57	316	157.25	10.58	-10.33333333	-5.666666667
78	2.6	315.69	157.08	21.39	-23	5.666666667
79	2.64	315	157.25	11.88	-10.33333333	-8.333333333
80	2.67	314.69	157	5.76	-6.333333333	0
81	2.7	314.5	157	15.8	-16.66666667	-5.666666667
82	2.74	314	156.83	9.61	-10.33333333	3
83	2.77	313.69	156.92	18.45	-20.33333333	-3
84	2.8	313.08	156.83	11.72	-13	0.666666667
85	2.84	312.69	156.85	11.76	-12.66666667	-2.666666667
86	2.87	312.31	156.77	11.73	-13	-0.666666667
87	2.9	311.92	156.75	12.53	-14	1.333333333
88	2.94	311.5	156.79	20.25	21.66666667	-5.666666667
89	2.97	312.15	156.62	23.12	25.66666667	-4
90	3	312.92	156.5	0	0	0
91	3.04	312.92	156.5	6.82	-7.666666667	1.333333333
92	3.07	312.69	156.54	11.53	-12.66666667	0
93	3.1	312.31	156.54	9.92	-10.33333333	-4
94	3.14	312	156.42	9.27	-10.33333333	-1.333333333
95	3.17	311.69	156.38	5.97	-6.333333333	-1.666666667
96	3.2	311.5	156.33	17.48	-19.33333333	0
97	3.24	310.92	156.33	8.61	-7.666666667	-6
98	3.27	310.69	156.15	12.72	-14	-2
99	3.3	310.27	156.09	17.61	-19.33333333	-3
100	3.34	309.69	156	2.31	0	2.666666667
101	3.37	309.69	156.08	20.88	-23	-2.666666667
102	3.4	309	156	9.5	-10.33333333	-2.666666667
103	3.44	308.69	155.92	12.42	-12.66666667	-5
104	3.47	308.31	155.77	19.7	-20.66666667	7.666666667
105	3.5	307.69	156	7.18	-6.333333333	-4.666666667
106	3.54	307.5	155.86	17.77	-19.33333333	-3.666666667
107	3.57	306.92	155.75	12.89	-14	3.666666667
108	3.6	306.5	155.86	22.45	24.33333333	-5.666666667
109	3.64	307.23	155.69	13.83	15.33333333	0
110	3.67	307.69	155.69	0	0	0
111	3.7	307.69	155.69	6.62	-6.333333333	-3.666666667
112	3.74	307.5	155.58	17.66	-19.33333333	3
113	3.77	306.92	155.67	6.9	-7.666666667	-1.666666667
114	3.8	306.69	155.62	6.72	-6.333333333	-4
115	3.84	306.5	155.5	24.23	-27	1.333333333
116	3.87	305.69	155.54	5.88	-6.333333333	-1.333333333
117	3.9	305.5	155.5	0	0	0
118	3.94	305.5	155.5	24.23	-27	1.333333333
119	3.97	304.69	155.54	6.82	-6.333333333	-4
120	4	304.5	155.42	24.48	-27	4
121	4.04	303.69	155.54	19.7	20.66666667	-7.666666667
122	4.07	304.31	155.31	36.19	39.66666667	6.333333333
123	4.1	305.5	155.5	2.5	0	-2.666666667
124	4.14	305.5	155.42	6.82	-6.333333333	4
125	4.17	305.31	155.54	11.78	-13	-1.333333333
126	4.2	304.92	155.5	8.86	-7.666666667	-6.333333333
127	4.24	304.69	155.31	2.31	0	-2.666666667
128	4.27	304.69	155.23	20.76	-23	0.666666667
129	4.3	304	155.25	10.58	-10.33333333	-5.666666667
130	4.34	303.69	155.08	7.5	-6.333333333	-5.333333333
131	4.37	303.5	154.92	24.33	-27	2.666666667
132	4.4	302.69	155	2.31	0	-2.666666667
133	4.44	302.69	154.92	12.42	-12.66666667	-5
134	4.47	302.31	154.77	18.61	20.66666667	0.666666667
135	4.5	302.93	154.79	33.23	35.66666667	-9.666666667
136	4.54	304	154.5	2.5	0	-2.666666667
137	4.57	304	154.42	0	0	0
138	4.6	304	154.42	10.77	-10.33333333	-6.333333333
139	4.64	303.69	154.23	7.26	-6.333333333	-5
140	4.67	303.5	154.08	10.87	-10.66666667	-5.666666667
141	4.7	303.18	153.91	14.68	-16.33333333	0.333333333
142	4.74	302.69	153.92	6.36	-6.333333333	-3
143	4.77	302.5	153.83	24.35	-27	3
144	4.8	301.69	153.92	7.75	-6.333333333	-5.666666667
145	4.84	301.5	153.75	6.02	-6.333333333	-2
146	4.87	301.31	153.69	5.15	-5.333333333	-2.333333333
147	4.91	301.15	153.62	50.63	52.66666667	-20.66666667
148	4.94	302.73	153	13.89	15	3
149	4.97	303.18	153.09	7.9	-6	-6.333333333
150	5.01	303	152.9	9.6	-6	-8.666666667
151	5.04	302.82	152.64	2.72	-3	0
152	5.07	302.73	152.64	12.59	-14	-0.666666667
153	5.11	302.31	152.62	8.98	-7.666666667	-6.666666667
154	5.14	302.08	152.42	7.82	-7.666666667	-3.666666667
155	5.17	301.85	152.31	42.21	38.33333333	-27
156	5.21	303	151.5	28.35	28.33333333	-14
157	5.24	303.85	151.08	7.21	-6	-5.333333333
158	5.27	303.67	150.92	9.11	-7	-7.666666667
159	5.31	303.46	150.69	5.15	-2.666666667	-5
160	5.34	303.38	150.54	11.58	-12.66666667	-1.333333333
161	5.37	303	150.5	7.38	-5	-6.333333333
162	5.41	302.85	150.31	10.99	-11.66666667	4
163	5.44	302.5	150.43	17.67	-19.33333333	-4
164	5.47	301.92	150.31	4.61	-5	0
165	5.51	301.77	150.31	10.73	-9	-8
166	5.54	301.5	150.07	15.14	-16.66666667	-2.333333333
167	5.57	301	150	9.22	-10.33333333	0
168	5.61	300.69	150	18.92	-20.33333333	-5.666666667
169	5.64	300.08	149.83	12.02	-13	3
170	5.67	299.69	149.92	7.08	-6.333333333	-4.333333333
171	5.71	299.5	149.79	15.02	-16.66666667	-1.333333333
172	5.74	299	149.75	15.02	-16.66666667	1.333333333
173	5.77	298.5	149.79	6.41	-6.333333333	-3.333333333
174	5.81	298.31	149.69	16.14	-18	0
175	5.84	297.77	149.69	13.83	-15.33333333	0
176	5.87	297.31	149.69	2.31	0	-2.333333333
177	5.91	297.31	149.62	37.37	39.66666667	-12.33333333
178	5.94	298.5	149.25	6.02	6.333333333	2
179	5.97	298.69	149.31	6.81	-6.333333333	4
180	6.01	298.5	149.43	18.28	-19.33333333	-6.666666667
181	6.04	297.92	149.23	5.15	-5	-2.666666667
182	6.07	297.77	149.15	18	-13	-15.33333333
183	6.11	297.38	148.69	2.31	-2.333333333	0
184	6.14	297.31	148.69	19.01	-20.66666667	5.333333333
185	6.17	296.69	148.85	10.99	-4	-11.66666667
186	6.21	296.57	148.5	38.07	40	-14
187	6.24	297.77	148.08	10.57	10.33333333	-5.333333333
188	6.27	298.08	147.92	5.58	-2.666666667	-5.666666667
189	6.31	298	147.75	6.43	-6	-3.666666667
190	6.34	297.82	147.64	8.45	-8.333333333	-4.666666667
191	6.37	297.57	147.5	8.63	-8.666666667	4
192	6.41	297.31	147.62	9.85	-10.33333333	-4
193	6.44	297	147.5	9.85	-10.33333333	-4
194	6.47	296.69	147.38	12.42	-12.66666667	5.333333333
195	6.51	296.31	147.54	16.78	-18	-5.333333333
196	6.54	295.77	147.38	8.21	-9	-1.666666667
197	6.57	295.5	147.33	14.56	-14	-8.333333333
198	6.61	295.08	147.08	11.72	-13	0
199	6.64	294.69	147.08	23.05	20.66666667	-15.33333333
200	6.67	295.31	146.62	29.97	33.33333333	0
201	6.71	296.31	146.62	2.31	0	-2.666666667
202	6.74	296.31	146.54	14.58	-15.33333333	-5.333333333
203	6.77	295.85	146.38	8.6	-9	4
204	6.81	295.58	146.5	3.53	-2.666666667	-2.666666667
205	6.84	295.5	146.42	10.71	-12	0.333333333
206	6.87	295.14	146.43	13.98	-15	-4
207	6.91	294.69	146.31	0	0	0
208	6.94	294.69	146.31	12.42	-12.66666667	-5.333333333
209	6.97	294.31	146.15	18.59	-20.66666667	-2.333333333
210	7.01	293.69	146.08	11.76	-12.66666667	2.333333333
211	7.04	293.31	146.15	19.01	-20.66666667	-5
212	7.07	292.69	146	2.31	0	-2.666666667
213	7.11	292.69	145.92	30.06	33.33333333	-2.333333333
214	7.14	293.69	145.85	21.25	23	-5.333333333
215	7.17	294.38	145.69	9.19	-10	2
216	7.21	294.08	145.75	7.9	-2.666666667	-8.333333333
217	7.24	294	145.5	18.76	-20.66666667	4
218	7.27	293.38	145.62	2.31	-2.333333333	0
219	7.31	293.31	145.62	9.85	-10.33333333	-4
220	7.34	293	145.5	14.98	-16.66666667	0
221	7.37	292.5	145.5	5.88	-6.333333333	1.333333333
222	7.41	292.31	145.54	19.7	-20.66666667	-7.666666667
223	7.44	291.69	145.31	5.81	-6.333333333	0.666666667
224	7.47	291.5	145.33	24.4	-27	-3.333333333
225	7.51	290.69	145.23	2.31	0	-2.666666667
226	7.54	290.69	145.15	20.62	-20.33333333	-10.66666667
227	7.57	290.08	144.83	12.02	-13	3
228	7.61	289.69	144.92	24.75	27	-5.666666667
229	7.64	290.5	144.75	15.8	16.66666667	-5.666666667
230	7.67	291	144.58	4.99	0	-5.333333333
231	7.71	291	144.42	5.68	-6	-2
232	7.74	290.82	144.36	9.19	-8	-6.333333333
233	7.77	290.58	144.17	19.02	-19.33333333	8.333333333
234	7.81	290	144.42	14.13	-11	-11.33333333
235	7.84	289.67	144.08	5.58	-5.666666667	-2.666666667
236	7.87	289.5	144	7.49	0	-8.333333333
237	7.91	289.5	143.75	53.21	50	-31.66666667
238	7.94	291	142.8	8.46	9	-2.333333333
239	7.97	291.27	142.73	10.64	-9	-7.666666667
240	8.01	291	142.5	2.5	0	-2.666666667
241	8.04	291	142.42	52.68	50	-30.66666667
242	8.08	292.5	141.5	17.66	19.33333333	-2.666666667
243	8.11	293.08	141.42	12.83	3.333333333	-14
244	8.14	293.18	141	11.23	3	-12
245	8.18	293.27	140.64	0	0	0
246	8.21	293.27	140.64	9.14	-9	-4.666666667
247	8.24	293	140.5	8.29	-9	1.666666667
248	8.28	292.73	140.55	7.68	-5	-7.333333333
249	8.31	292.58	140.33	31.29	30.66666667	-16.66666667
250	8.34	293.5	139.83	23.9	25.66666667	-6.333333333
251	8.38	294.27	139.64	7.94	7.666666667	-4.666666667
252	8.41	294.5	139.5	7.9	2.666666667	-8.333333333
253	8.44	294.58	139.25	9.33	-10.33333333	0.666666667
254	8.48	294.27	139.27	5.45	0	-6
255	8.51	294.27	139.09	2.72	-3	0
256	8.54	294.18	139.09	14.68	-16.33333333	-0.333333333
257	8.58	293.69	139.08	9.3	-6.333333333	-8.333333333
258	8.61	293.5	138.83	43.61	47.33333333	-11
259	8.64	294.92	138.5	20.14	22	-2.666666667
260	8.68	295.58	138.42	7.88	6.333333333	-6.333333333
261	8.71	295.77	138.23	2.31	0	-2.666666667
262	8.74	295.77	138.15	10.75	-9	-7.666666667
263	8.78	295.5	137.92	7.56	-4	-7.666666667
264	8.81	295.38	137.69	9.97	-10	4.666666667
265	8.84	295.08	137.83	5	-5.333333333	0
266	8.88	294.92	137.83	7.24	-7.666666667	3
267	8.91	294.69	137.92	42.51	46.33333333	-10
268	8.94	296.08	137.62	13.14	14	-4
269	8.98	296.5	137.5	0	0	0
270	9.01	296.5	137.5	9.92	9	-6.333333333
271	9.04	296.77	137.31	8.7	-9	3.666666667
272	9.08	296.5	137.42	36.02	33.33333333	-22.33333333
273	9.11	297.5	136.75	35.76	39	-8.333333333
274	9.14	298.67	136.5	6.4	6	-4
275	9.18	298.85	136.38	2.31	0	-2.333333333
276	9.21	298.85	136.31	0	0	0
277	9.24	298.85	136.31	2.31	-2.666666667	0
278	9.28	298.77	136.31	2.3	-2.666666667	0
279	9.31	298.69	136.31	7.15	-6.333333333	-4.666666667
280	9.34	298.5	136.17	24.35	-27	-3
281	9.38	297.69	136.08	0	0	0
282	9.41	297.69	136.08	9.51	-10.33333333	-2.666666667
283	9.44	297.38	136	11.79	-12.66666667	-2.666666667
284	9.48	297	135.92	15.49	16.66666667	-4.333333333
285	9.51	297.5	135.79	47.47	52.66666667	1.333333333
286	9.54	299.08	135.83	6.99	7.666666667	-2
287	9.58	299.31	135.77	2.31	0	-2.666666667
288	9.61	299.31	135.69	11.85	-13	2
289	9.64	298.92	135.75	4.74	-5	-2
290	9.68	298.77	135.69	13.83	-15.33333333	0
291	9.71	298.31	135.69	0	0	0
292	9.74	298.31	135.69	14.02	-15.33333333	-2.333333333
293	9.78	297.85	135.62	43.86	48.66666667	-2.666666667
294	9.81	299.31	135.54	23.27	25.66666667	-1.333333333
295	9.84	300.08	135.5	2.5	-2.666666667	0
296	9.88	300	135.5	10.63	-2.666666667	-11.66666667
297	9.91	299.92	135.15	2.3	-2.333333333	0
298	9.94	299.85	135.15	5.15	-5.333333333	2.666666667
299	9.98	299.69	135.23	7.26	-6.333333333	-5
300	10.01	299.5	135.08	10.3	-11	-2.666666667
301	10.04	299.17	135	14.22	-16	0
302	10.08	298.69	135	0	0	0
303	10.11	298.69	135	21.34	-23	-5.666666667
304	10.14	298	134.83	9.61	-10.33333333	3
305	10.18	297.69	134.92	18.97	-20.33333333	-5.666666667
306	10.21	297.08	134.75	30.89	33.33333333	-8.333333333
307	10.24	298.08	134.5	27.58	30.66666667	-2.666666667
308	10.28	299	134.42	0	0	0
309	10.31	299	134.42	8.33	-9	-2
310	10.34	298.73	134.36	9.01	-7.666666667	-6.333333333
311	10.38	298.5	134.17	14.56	-14	8.333333333
312	10.41	298.08	134.42	12.42	-7.666666667	-11.33333333
313	10.44	297.85	134.08	11.43	-11.66666667	-5.333333333
314	10.48	297.5	133.92	7.25	-7.666666667	2.666666667
315	10.51	297.27	134	11.78	-11.66666667	-5.666666667
316	10.54	296.92	133.83	12.73	-14	3
317	10.58	296.5	133.92	15.19	-16.66666667	-3
318	10.61	296	133.83	14.98	-16.66666667	0
319	10.64	295.5	133.83	24.57	27	-4.666666667
320	10.68	296.31	133.69	30.55	32	-11
321	10.71	297.27	133.36	6.99	-6.333333333	4.666666667
322	10.74	297.08	133.5	2.5	-2.666666667	0
323	10.78	297	133.5	12.73	-14	-2.666666667
324	10.81	296.58	133.42	2.5	-2.666666667	0
325	10.84	296.5	133.42	14.56	-14	-8.333333333
326	10.88	296.08	133.17	12.74	-13	-5.666666667
327	10.91	295.69	133	30.32	33.33333333	-5
328	10.94	296.69	132.85	39.3	43.66666667	-3.333333333
329	10.98	298	132.75	6.43	-6	-3.666666667
330	11.01	297.82	132.64	0	0	0
331	11.04	297.82	132.64	2.72	-3	0
332	11.08	297.73	132.64	7.94	-7.666666667	-4.666666667
333	11.11	297.5	132.5	3.53	-2.666666667	2.666666667
334	11.14	297.42	132.58	27.58	-30.66666667	-2.666666667
335	11.18	296.5	132.5	13.45	14	-5.666666667
336	11.21	296.92	132.33	49.76	52.66666667	-16.66666667
337	11.25	298.5	131.83	0	0	0
338	11.28	298.5	131.83	0	0	0
339	11.31	298.5	131.83	0	0	0
340	11.35	298.5	131.83	7.15	-6.333333333	-4.666666667
341	11.38	298.31	131.69	14.77	-16.33333333	-1.666666667
342	11.41	297.82	131.64	11.21	-10.66666667	6.333333333
343	11.45	297.5	131.83	7.15	-6.333333333	-4.666666667
344	11.48	297.31	131.69	18.01	15.33333333	-12.66666667
345	11.51	297.77	131.31	42.78	43.66666667	-18.66666667
346	11.55	299.08	130.75	2.5	3	0
347	11.58	299.17	130.75	2.5	-3	0
348	11.61	299.08	130.75	2.5	-2.666666667	0
349	11.65	299	130.75	14.56	-14	-8.333333333
350	11.68	298.58	130.5	10.07	-9	6.333333333
351	11.71	298.31	130.69	6.94	-7.666666667	2
352	11.75	298.08	130.75	16.75	-16.66666667	-8.333333333
353	11.78	297.58	130.5	3.53	-2.666666667	2.666666667
354	11.81	297.5	130.58	2.5	-2.666666667	0
355	11.85	297.42	130.58	27.47	-30.66666667	0
356	11.88	296.5	130.58	11.55	9	-9
357	11.91	296.77	130.31	51.87	57.66666667	0.666666667
358	11.95	298.5	130.33	2.5	0	3
359	11.98	298.5	130.42	8.02	6.333333333	-6.333333333
360	12.01	298.69	130.23	2.31	0	-2.666666667
361	12.05	298.69	130.15	51.03	54	-17.66666667
362	12.08	300.31	129.62	21.03	23	-4
363	12.11	301	129.5	15.19	2.666666667	-16.66666667
364	12.15	301.08	129	0	0	0
365	12.18	301.08	129	5.58	-5.333333333	-2.666666667
366	12.21	300.92	128.92	6.73	-7.666666667	0
367	12.25	300.69	128.92	0	0	0
368	12.28	300.69	128.92	18.97	-20.33333333	-5.666666667
369	12.31	300.08	128.75	36.91	41	-4.333333333
370	12.35	301.31	128.62	36.23	39.66666667	-6.666666667
371	12.38	302.5	128.42	0	0	0
372	12.41	302.5	128.42	0	0	0
373	12.45	302.5	128.42	2.5	0	-3
374	12.48	302.5	128.33	7.05	-7.666666667	-2
375	12.51	302.27	128.27	9.95	-9	-6.333333333
376	12.55	302	128.08	9.55	-10.33333333	-2.666666667
377	12.58	301.69	128	12.57	-14	0
378	12.61	301.27	128	15.58	16.66666667	-5
379	12.65	301.77	127.85	46.34	51.33333333	-5.333333333
380	12.68	303.31	127.69	0	0	0
381	12.71	303.31	127.69	2.31	2.333333333	0
382	12.75	303.38	127.69	42.51	46.33333333	-10.33333333
383	12.78	304.77	127.38	45.91	50	-9.666666667
384	12.81	306.27	127.09	12.87	14	-3
385	12.85	306.69	127	2.31	0	-2.666666667
386	12.88	306.69	126.92	0	0	0
387	12.91	306.69	126.92	0	0	0
388	12.95	306.69	126.92	11.76	-12.66666667	-2.333333333
389	12.98	306.31	126.85	6.73	-7.666666667	-0.666666667
390	13.01	306.08	126.83	5	-5.333333333	0
391	13.05	305.92	126.83	7.24	-7.666666667	3
392	13.08	305.69	126.92	11.76	-12.66666667	-2.333333333
393	13.11	305.31	126.85	11.72	-13	-0.666666667
394	13.15	304.92	126.83	0	0	0
395	13.18	304.92	126.83	12.46	13	-4.666666667
396	13.21	305.31	126.69	30.06	33.33333333	-2.333333333
397	13.25	306.31	126.62	7.84	-7.666666667	4.333333333
398	13.28	306.08	126.75	7.73	5	-7
399	13.31	306.23	126.54	19.44	-21.66666667	-1.333333333
400	13.35	305.58	126.5	0	0	0
401	13.38	305.58	126.5	8.96	-9	4
402	13.41	305.31	126.62	10.06	-10.33333333	4.333333333
403	13.45	305	126.75	18.88	-20.66666667	-4.333333333
404	13.48	304.38	126.62	3.26	-2.333333333	2.333333333
405	13.51	304.31	126.69	16.3	-18	-2.333333333
406	13.55	303.77	126.62	14.02	-15.33333333	2.333333333
407	13.58	303.31	126.69	18.59	18	-10.33333333
408	13.61	303.85	126.38	49.59	55	-1.666666667
409	13.65	305.5	126.33	2.5	0	3
410	13.68	305.5	126.42	10.75	-4	-11.33333333
411	13.71	305.38	126.08	9.32	-10	-2.666666667
412	13.75	305.08	126	11.94	-13	2.666666667
413	13.78	304.69	126.08	0	0	0
414	13.81	304.69	126.08	9.51	-10.33333333	-2.666666667
415	13.85	304.38	126	12.56	-12.66666667	-5.666666667
416	13.88	304	125.83	39.42	43.66666667	-4.666666667
417	13.91	305.31	125.69	20.82	23	2
418	13.95	306	125.75	0	0	0
419	13.98	306	125.75	12.49	-11	-8.333333333
420	14.01	305.67	125.5	2.5	-3	0
421	14.05	305.58	125.5	8.96	-9	4
422	14.08	305.31	125.62	2.31	0	2.333333333
423	14.11	305.31	125.69	16.3	-18	-2.333333333
424	14.15	304.77	125.62	33.57	36	-10.33333333
425	14.18	305.85	125.31	37.32	41	-4.666666667
426	14.21	307.08	125.17	6.99	7.666666667	2
427	14.25	307.31	125.23	2.31	0	-2.666666667
428	14.28	307.31	125.15	10.31	-10.33333333	-5
429	14.31	307	125	9.5	-10.33333333	2.666666667
430	14.35	306.69	125.08	0	0	0
431	14.38	306.69	125.08	12.42	-12.66666667	-5.333333333
432	14.41	306.31	124.92	11.94	-13	2.666666667
433	14.45	305.92	125	18	19.33333333	-4.666666667
434	14.48	306.5	124.86	42.46	47.33333333	-1
435	14.52	307.92	124.83	2.5	2.666666667	0
436	14.55	308	124.83	3.53	2.666666667	3
437	14.58	308.08	124.92	5.58	-5.333333333	-3
438	14.62	307.92	124.83	8.38	-7.666666667	5.666666667
439	14.65	307.69	125	6.28	-6.333333333	-2.666666667
440	14.68	307.5	124.92	15.19	-16.66666667	-3
441	14.72	307	124.83	39.42	43.66666667	-4.666666667
442	14.75	308.31	124.69	30.06	33.33333333	-2.333333333
443	14.78	309.31	124.62	2.31	0	-2.666666667
444	14.82	309.31	124.54	0	0	0
445	14.85	309.31	124.54	6.82	-7.666666667	-1.333333333
446	14.88	309.08	124.5	2.5	0	2.666666667
447	14.92	309.08	124.58	17.66	-19.33333333	-2.666666667
448	14.95	308.5	124.5	2.5	0	-2.666666667
449	14.98	308.5	124.42	21.61	22.66666667	-8
450	15.02	309.18	124.18	27.06	27.33333333	-12.66666667
451	15.05	310	123.8	7.33	-6	-5.333333333
452	15.08	309.82	123.64	10.37	-10.66666667	-4.666666667
453	15.12	309.5	123.5	7.94	-7.666666667	4.666666667
454	15.15	309.27	123.64	10.9	-12	0
455	15.18	308.91	123.64	3.85	-3	-3
456	15.22	308.82	123.55	14.67	-15.33333333	-6.333333333
457	15.25	308.36	123.36	18.28	-18	9.333333333
458	15.28	307.82	123.64	2.72	0	-3
459	15.32	307.82	123.55	22.32	-24.66666667	4
460	15.35	307.08	123.67	8.74	-8.666666667	-4
461	15.38	306.82	123.55	10.29	-10.66666667	-4.333333333
462	15.42	306.5	123.42	12.49	14	0
463	15.45	306.92	123.42	34.01	30	-23
464	15.48	307.82	122.73	13.89	15	-3
465	15.52	308.27	122.64	9.14	-9	-4.666666667
466	15.55	308	122.5	2.5	0	-2.666666667
467	15.58	308	122.42	16.75	-16.66666667	8.333333333
468	15.62	307.5	122.67	14.56	-14	-8.333333333
469	15.65	307.08	122.42	2.5	-2.666666667	0
470	15.68	307	122.42	18.8	-20.66666667	4
471	15.72	306.38	122.54	11.58	-12.66666667	-1.333333333
472	15.75	306	122.5	8.29	-9	1.666666667
473	15.78	305.73	122.55	19.68	-21.66666667	-4.333333333
474	15.82	305.08	122.42	5.58	-5.333333333	-3
475	15.85	304.92	122.33	18.65	-20.33333333	4.333333333
476	15.88	304.31	122.46	12.33	-13	-4.333333333
477	15.92	303.92	122.33	7.39	-7.666666667	-3.333333333
478	15.95	303.69	122.23	23.45	-25.66666667	3.333333333
479	15.98	302.92	122.33	7.39	-7.666666667	-3.333333333
480	16.02	302.69	122.23	13.25	-14	-4.666666667
481	16.05	302.27	122.09	17.5	-19.33333333	2
482	16.08	301.69	122.15	5.78	-6.333333333	0.666666667
483	16.12	301.5	122.17	24.72	-27	-5.666666667
484	16.15	300.69	122	6.28	-6.333333333	2.666666667
485	16.18	300.5	122.08	5.77	6.333333333	0
486	16.22	300.69	122.08	36.69	41	0
487	16.25	301.92	122.08	7.05	-7.666666667	2.333333333
488	16.28	301.69	122.15	32.36	36	2.666666667
489	16.32	302.77	122.23	51.87	57.66666667	0.666666667
490	16.35	304.5	122.25	6.02	6.333333333	2
491	16.38	304.69	122.31	6.02	-6.333333333	-2
492	16.42	304.5	122.25	7.61	-7.666666667	3.666666667
493	16.45	304.27	122.36	13.12	-14	3.333333333
494	16.48	303.85	122.46	6.52	-5.333333333	-5
495	16.52	303.69	122.31	2.31	0	2.333333333
496	16.55	303.69	122.38	48.47	54	-2.333333333
497	16.58	305.31	122.31	13.44	12.66666667	-7.666666667
498	16.62	305.69	122.08	6.36	-6.333333333	3
499	16.65	305.5	122.17	7.15	-6.333333333	4.666666667
500	16.68	305.31	122.31	6.94	-7.666666667	-2
501	16.72	305.08	122.25	17.48	-19.33333333	0
502	16.75	304.5	122.25	6.02	-6.333333333	2
503	16.78	304.31	122.31	2.3	-2.666666667	0
504	16.82	304.23	122.31	21.97	-24.33333333	-2
505	16.85	303.5	122.25	7.04	-6.333333333	4.333333333
506	16.88	303.31	122.38	12.39	-13	-4.333333333
507	16.92	302.92	122.25	18.69	-20.33333333	4.333333333
508	16.95	302.31	122.38	17.56	18	8
509	16.98	302.85	122.62	44.76	48.66666667	10
510	17.02	304.31	122.92	0	0	0
511	17.05	304.31	122.92	7.24	-7.666666667	-3
512	17.08	304.08	122.83	7.06	-5.333333333	5.666666667
513	17.12	303.92	123	12.49	-14	0
514	17.15	303.5	123	7.38	-6.333333333	5
515	17.18	303.31	123.15	5.15	-2.666666667	5.333333333
516	17.22	303.23	123.31	21.91	-24.33333333	0.666666667
517	17.25	302.5	123.33	8.63	-9	-3.333333333
518	17.28	302.23	123.23	7.18	-7.666666667	-2
519	17.32	302	123.17	15.8	-16.66666667	5.333333333
520	17.35	301.5	123.33	8.1	-9	-0.666666667
521	17.38	301.23	123.31	22.14	-24.33333333	3.666666667
522	17.42	300.5	123.42	0	0	0
523	17.45	300.5	123.42	29.97	-33.33333333	0
524	17.48	299.5	123.42	2.5	0	2.666666667
525	17.52	299.5	123.5	8.78	-9	-4
526	17.55	299.23	123.38	32.36	36	2.666666667
527	17.58	300.31	123.46	0	0	0
528	17.62	300.31	123.46	6.82	-7.666666667	1.333333333
529	17.65	300.08	123.5	5	-5.333333333	0
530	17.69	299.92	123.5	12.67	-14	2.333333333
531	17.72	299.5	123.57	12.67	-14	-2.333333333
532	17.75	299.08	123.5	10.03	-10.33333333	4
533	17.79	298.77	123.62	3.26	2.666666667	2.333333333
534	17.82	298.85	123.69	50.56	51	23
535	17.85	300.38	124.38	5.31	4	-4.333333333
536	17.89	300.5	124.25	7.04	-6.333333333	4.333333333
537	17.92	300.31	124.38	2.31	0	2.666666667
538	17.95	300.31	124.46	9.29	-10.33333333	1.333333333
539	17.99	300	124.5	9.85	-10.33333333	4
540	18.02	299.69	124.62	5.84	-6.333333333	-1.333333333
541	18.05	299.5	124.58	6.99	-7.666666667	2
542	18.09	299.27	124.64	42.73	47.33333333	4.333333333
543	18.12	300.69	124.77	13.61	13	7.666666667
544	18.15	301.08	125	2.5	0	2.666666667
545	18.19	301.08	125.08	0	0	0
546	18.22	301.08	125.08	11.98	-13	-2.666666667
547	18.25	300.69	125	2.31	0	2.666666667
548	18.29	300.69	125.08	13.44	-12.66666667	7.666666667
549	18.32	300.31	125.31	11.85	-13	-2
550	18.35	299.92	125.25	2.5	2.666666667	0
551	18.39	300	125.25	39.4	43.66666667	4.333333333
552	18.42	301.31	125.38	12.59	14	-0.666666667
553	18.45	301.73	125.36	5.94	-5	4.666666667
554	18.49	301.58	125.5	2.5	-2.666666667	0
555	18.52	301.5	125.5	0	0	0
556	18.55	301.5	125.5	12.49	-14	0
557	18.59	301.08	125.5	10.03	-10.33333333	4
558	18.62	300.77	125.62	8.13	-9	-1.333333333
559	18.65	300.5	125.58	0	0	0
560	18.69	300.5	125.58	22.14	-24.33333333	3.666666667
561	18.72	299.77	125.69	2.3	-2.666666667	0
562	18.75	299.69	125.69	18.33	-20.33333333	2
563	18.79	299.08	125.75	20.63	23	-2
564	18.82	299.77	125.69	28.05	30.66666667	5.333333333
565	18.85	300.69	125.85	2.31	0	2.333333333
566	18.89	300.69	125.92	0	0	0
567	18.92	300.69	125.92	7.5	-6.333333333	5.333333333
568	18.95	300.5	126.08	13.45	-14	5.666666667
569	18.99	300.08	126.25	12.07	-13	-3.333333333
570	19.02	299.69	126.15	6.44	-6.333333333	3.333333333
571	19.05	299.5	126.25	6.02	-6.333333333	2
572	19.09	299.31	126.31	24.27	-27	-2
573	19.12	298.5	126.25	6.02	-6.333333333	2
574	19.15	298.31	126.31	11.85	-13	-2
575	19.19	297.92	126.25	12.39	13	4.333333333
576	19.22	298.31	126.38	42.51	46	10.33333333
577	19.25	299.69	126.69	2.31	0	2.666666667
578	19.29	299.69	126.77	2.31	0	2.666666667
579	19.32	299.69	126.85	7.38	-6.333333333	5
580	19.35	299.5	127	12.49	-14	0
581	19.39	299.08	127	11.94	-13	-2.666666667
582	19.42	298.69	126.92	6.21	-6.333333333	2.666666667
583	19.45	298.5	127	8.39	-9	2.666666667
584	19.49	298.23	127.08	30.32	33.33333333	5
585	19.52	299.23	127.23	32.36	36	2.666666667
586	19.55	300.31	127.31	6.94	-7.666666667	-2
587	19.59	300.08	127.25	2.5	-2.666666667	0
588	19.62	300	127.25	3.53	-2.666666667	-2.666666667
589	19.65	299.92	127.17	6.99	-7.666666667	2
590	19.69	299.69	127.23	11.76	-12.66666667	2.666666667
591	19.72	299.31	127.31	0	0	0
592	19.75	299.31	127.31	30.06	33.33333333	2.333333333
593	19.79	300.31	127.38	29.97	33.33333333	0
594	19.82	301.31	127.38	0	0	0
595	19.85	301.31	127.38	8.29	6.333333333	6.666666667
596	19.89	301.5	127.58	13.45	-14	5.666666667
597	19.92	301.08	127.75	11.73	-13	0.666666667
598	19.95	300.69	127.77	0	0	0
599	19.99	300.69	127.77	9	-6.333333333	7.666666667
600	20.02	300.5	128	14.98	-16.66666667	0
601	20.05	300	128	0	0	0
602	20.09	300	128	3.53	-2.666666667	2.666666667
603	20.12	299.92	128.08	6.73	-7.666666667	0
604	20.15	299.69	128.08	5.77	-6.333333333	-0.333333333
605	20.19	299.5	128.07	5.77	-6.333333333	0.333333333
606	20.22	299.31	128.08	0	0	0
607	20.25	299.31	128.08	0	0	0
608	20.29	299.31	128.08	2.3	-2.666666667	0
609	20.32	299.23	128.08	4.98	-5	-2.666666667
610	20.35	299.08	128	0	0	0
611	20.39	299.08	128	0	0	0
612	20.42	299.08	128	2.5	-2.666666667	0
613	20.45	299	128	0	0	0
614	20.49	299	128	0	0	0
615	20.52	299	128	0	0	0
616	20.55	299	128	0	0	0
617	20.59	299	128	2.5	2.666666667	0
618	20.62	299.08	128	49.27	55	0
619	20.65	300.73	128	20.16	22.33333333	0
620	20.69	301.4	128	3	3.333333333	0
621	20.72	301.5	128	0	0	0
622	20.75	301.5	128	35.81	39.66666667	-2.666666667
623	20.79	302.69	127.92	24.35	27	-3
624	20.82	303.5	127.83	7.52	7.666666667	-3.333333333
625	20.86	303.73	127.73	60.15	66.66666667	-2
626	20.89	305.73	127.67	28.78	32	-1.666666667
627	20.92	306.69	127.62	1.22	1.333333333	0.666666667
628	20.96	306.73	127.64	0	0	0
629	20.99	306.73	127.64	7.94	-7.666666667	-4.666666667
630	21.02	306.5	127.5	0	0	0
631	21.06	306.5	127.5	0	0	0
632	21.09	306.5	127.5	0	0	0
633	21.12	306.5	127.5	5.88	-6.333333333	1.333333333
634	21.16	306.31	127.54	24.23	-27	-1.333333333
635	21.19	305.5	127.5	0	0	0
636	21.22	305.5	127.5	2.5	0	-2.666666667
637	21.26	305.5	127.42	24.42	-27	-3.666666667
638	21.29	304.69	127.31	8.15	-6.333333333	6.333333333
639	21.32	304.5	127.5	0	0	0
640	21.36	304.5	127.5	15.79	16.66666667	-5.666666667
641	21.39	305	127.33	45.02	50	-2.666666667
642	21.42	306.5	127.25	7.49	0	-8.333333333
643	21.46	306.5	127	4.99	0	-5.666666667
644	21.49	306.5	126.83	9.8	-10.66666667	2.666666667
645	21.52	306.18	126.91	10.66	10.66666667	-5.333333333
646	21.56	306.5	126.75	42.46	45	-14.66666667
647	21.59	307.85	126.31	15.15	10.66666667	-13
648	21.62	308.17	125.92	7.06	-5.666666667	-5.666666667
649	21.66	308	125.75	7.49	0	-8.333333333
650	21.69	308	125.5	7.73	-7.666666667	-4
651	21.72	307.77	125.38	13.44	-13	8
652	21.76	307.38	125.62	3.26	-2.333333333	-2.666666667
653	21.79	307.31	125.54	16.78	-18	-5.333333333
654	21.82	306.77	125.38	2.3	-2.666666667	0
655	21.86	306.69	125.38	5.84	-6.333333333	1.333333333
656	21.89	306.5	125.42	22.6	-24.33333333	-6.333333333
657	21.92	305.77	125.23	3.26	-2.666666667	-2.666666667
658	21.96	305.69	125.15	6.44	-6.333333333	3.333333333
659	21.99	305.5	125.25	25.34	-27	-8.333333333
660	22.02	304.69	125	5.61	-4	-4.666666667
661	22.06	304.57	124.86	6.25	6.666666667	2
662	22.09	304.77	124.92	51.91	57.66666667	-2
663	22.12	306.5	124.86	0	0	0
664	22.16	306.5	124.86	5.77	-6.333333333	-0.333333333
665	22.19	306.31	124.85	7.05	-7.666666667	2.333333333
666	22.22	306.08	124.92	10.4	-10.33333333	-5
667	22.26	305.77	124.77	2.3	-2.666666667	0
668	22.29	305.69	124.77	6.34	-6.333333333	3
669	22.32	305.5	124.86	22.45	-24.33333333	-5.666666667
670	22.36	304.77	124.69	22.45	24.33333333	5.666666667
671	22.39	305.5	124.86	35.83	39.66666667	-3
672	22.42	306.69	124.77	6.92	0	7.666666667
673	22.46	306.69	125	2.31	0	-2.666666667
674	22.49	306.69	124.92	5.77	-6.333333333	0.333333333
675	22.52	306.5	124.93	5.77	-6.333333333	-0.333333333
676	22.56	306.31	124.92	9.22	-10.33333333	0
677	22.59	306	124.92	15.09	-16.66666667	-2
678	22.62	305.5	124.86	6.09	-6.333333333	2
679	22.66	305.31	124.92	9.22	-10.33333333	0
680	22.69	305	124.92	20.86	-23	-2.333333333
681	22.72	304.31	124.85	3.26	-2.666666667	-2.666666667
682	22.76	304.23	124.77	0	0	0
683	22.79	304.23	124.77	32.6	36	-5
684	22.82	305.31	124.62	6.72	6.333333333	-4
685	22.86	305.5	124.5	0	0	0
686	22.89	305.5	124.5	6.72	-6.333333333	4
687	22.92	305.31	124.62	2.31	0	-2.666666667
688	22.96	305.31	124.54	24.23	-27	-1.333333333
689	22.99	304.5	124.5	6.72	-6.333333333	4
690	23.02	304.31	124.62	2.31	0	-2.666666667
691	23.06	304.31	124.54	24.23	-27	-1.333333333
692	23.09	303.5	124.5	0	0	0
693	23.12	303.5	124.5	24.45	-27	-4
694	23.16	302.69	124.38	6.72	-6.333333333	4
695	23.19	302.5	124.5	8.15	-6.333333333	-6.333333333
696	23.22	302.31	124.31	24.88	-27	6.333333333
697	23.26	301.5	124.5	15.58	16.66666667	-4.666666667
698	23.29	302	124.36	39.22	43.66666667	-1.666666667
699	23.32	303.31	124.31	0	0	0
700	23.36	303.31	124.31	0	0	0
701	23.39	303.31	124.31	18.59	-20.66666667	-2.666666667
702	23.42	302.69	124.23	2.31	0	2.666666667
703	23.46	302.69	124.31	2.31	0	-2.666666667
704	23.49	302.69	124.23	54.38	60.33333333	-5.333333333
705	23.52	304.5	124.07	5.77	6.333333333	0.333333333
706	23.56	304.69	124.08	7.28	-6.333333333	-5
707	23.59	304.5	123.93	2.14	0	-2.333333333
708	23.62	304.5	123.86	7.18	-6.333333333	4.666666667
709	23.66	304.31	124	7.17	-7.666666667	-2.666666667
710	23.69	304.08	123.92	11.98	-13	2.666666667
711	23.72	303.69	124	6.15	-6.333333333	-2.333333333
712	23.76	303.5	123.93	4.79	2.333333333	-4.666666667
713	23.79	303.57	123.79	57.8	64.33333333	0
714	23.82	305.5	123.79	2.14	0	2.333333333
715	23.86	305.5	123.86	0	0	0
716	23.89	305.5	123.86	5.77	-6.333333333	-0.333333333
717	23.92	305.31	123.85	22.96	25.33333333	-2
718	23.96	306.07	123.79	46.11	50.33333333	-9.666666667
719	23.99	307.58	123.5	12.73	14	2.666666667
720	24.02	308	123.58	8.33	-9	2
721	24.06	307.73	123.64	0	0	0
722	24.09	307.73	123.64	7.94	-7.666666667	-4.666666667
723	24.13	307.5	123.5	4.99	0	-5.666666667
724	24.16	307.5	123.33	0	0	0
725	24.19	307.5	123.33	39.97	42.33333333	-13.66666667
726	24.23	308.77	122.92	27.66	30.66666667	0
727	24.26	309.69	122.92	0	0	0
728	24.29	309.69	122.92	0	0	0
729	24.33	309.69	122.92	0	0	0
730	24.36	309.69	122.92	13.44	-12.66666667	-7.666666667
731	24.39	309.31	122.69	6.94	-7.666666667	2
732	24.43	309.08	122.75	5.58	-5.333333333	2.666666667
733	24.46	308.92	122.83	3.53	2.666666667	-2.666666667
734	24.49	309	122.75	50.88	56.33333333	-4.333333333
735	24.53	310.69	122.62	11.3	10.33333333	7
736	24.56	311	122.83	2.5	0	-2.666666667
737	24.59	311	122.75	3.53	-2.666666667	2.666666667
738	24.63	310.92	122.83	7.94	-7.666666667	-4.666666667
739	24.66	310.69	122.69	6.41	-6.333333333	3.333333333
740	24.69	310.5	122.79	15.02	-16.66666667	-1.333333333
741	24.73	310	122.75	7.13	-7.666666667	-2
742	24.76	309.77	122.69	2.3	-2.666666667	0
743	24.79	309.69	122.69	13.83	-15.33333333	0
744	24.83	309.23	122.69	13.83	-15.33333333	0
745	24.86	308.77	122.69	2.3	-2.666666667	0
746	24.89	308.69	122.69	18.73	-20.33333333	4.666666667
747	24.93	308.08	122.83	12.46	-13	-4.666666667
748	24.96	307.69	122.69	12.69	-14	-1.666666667
749	24.99	307.27	122.64	17.47	-19.33333333	1.666666667
750	25.03	306.69	122.69	0	0	0
751	25.06	306.69	122.69	23.05	-25.66666667	0
752	25.09	305.92	122.69	6.92	-7.666666667	0
753	25.13	305.69	122.69	6.02	-6.333333333	2
754	25.16	305.5	122.75	24.27	27	-2
755	25.19	306.31	122.69	7.15	6.333333333	4.666666667
756	25.23	306.5	122.83	6.08	-6.333333333	-2
757	25.26	306.31	122.77	6.99	-7.666666667	2
758	25.29	306.08	122.83	9.9	-8.666666667	-6.333333333
759	25.33	305.82	122.64	38.48	42	-7.333333333
760	25.36	307.08	122.42	31.29	30.66666667	-16.66666667
761	25.39	308	121.92	0	0	0
762	25.43	308	121.92	7.87	-6	-6.333333333
763	25.46	307.82	121.73	9.71	-10.66666667	-2
764	25.49	307.5	121.67	2.5	0	-3
765	25.53	307.5	121.58	7.83	-7.666666667	-4.333333333
766	25.56	307.27	121.45	6.9	7.666666667	-1
767	25.59	307.5	121.42	51.34	56	-11
768	25.63	309.18	121.09	3.85	3	3
769	25.66	309.27	121.18	0	0	0
770	25.69	309.27	121.18	0	0	0
771	25.73	309.27	121.18	16.57	-18	-3
772	25.76	308.73	121.09	7.18	-7.666666667	2.666666667
773	25.79	308.5	121.17	2.5	0	2.666666667
774	25.83	308.5	121.25	8.31	-7.666666667	-5.333333333
775	25.86	308.27	121.09	45.67	48.66666667	-15
776	25.89	309.73	120.64	6.09	3	6
777	25.93	309.82	120.82	2.72	0	-3
778	25.96	309.82	120.73	10.05	-10.66666667	3.333333333
779	25.99	309.5	120.83	0	0	0
780	26.03	309.5	120.83	20.68	-22.66666667	-3.333333333
781	26.06	308.82	120.73	2.72	-3	0
782	26.09	308.73	120.73	8.06	-7.666666667	-5
783	26.13	308.5	120.58	24.96	25.66666667	-10.33333333
784	26.16	309.27	120.27	38.3	41	-11.66666667
785	26.19	310.5	119.92	0	0	0
786	26.23	310.5	119.92	7.25	-7.666666667	2.666666667
787	26.26	310.27	120	3.85	-3	-3
788	26.29	310.18	119.91	11.23	-12	-3
789	26.33	309.82	119.82	9.55	-10.66666667	0.333333333
790	26.36	309.5	119.83	0	0	0
791	26.39	309.5	119.83	12.73	-14	-2.666666667
792	26.43	309.08	119.75	10.69	-11.66666667	-0.666666667
793	26.46	308.73	119.73	7.05	-7.666666667	-2
794	26.49	308.5	119.67	12.73	-14	2.666666667
795	26.53	308.08	119.75	11.2	-11.66666667	-3.666666667
796	26.56	307.73	119.64	36.25	39.66666667	-7.333333333
797	26.59	308.92	119.42	23.9	25.66666667	-6.333333333
798	26.63	309.69	119.23	2.31	0	-2.666666667
799	26.66	309.69	119.15	12.72	-14	-2
800	26.69	309.27	119.09	2.72	0	-3
801	26.73	309.27	119	8.55	-9	-2.666666667
802	26.76	309	118.92	9.55	-10.33333333	2.666666667
803	26.79	308.69	119	7.63	-6.333333333	-5.666666667
804	26.83	308.5	118.83	14.98	-16.66666667	0
805	26.86	308	118.83	9.6	-10.33333333	3
806	26.89	307.69	118.92	12.42	-12.66666667	-5
807	26.93	307.31	118.77	18.59	-20.66666667	2.666666667
808	26.96	306.69	118.85	11.76	-12.66666667	-2.666666667
809	26.99	306.31	118.77	9.24	-10.33333333	-0.666666667
810	27.03	306	118.75	15.02	-16.66666667	1.333333333
811	27.06	305.5	118.79	6.41	-6.333333333	-3.333333333
812	27.09	305.31	118.69	18.44	-20.66666667	0
813	27.13	304.69	118.69	11.76	-12.66666667	-2.333333333
814	27.16	304.31	118.62	12.39	-13	4.333333333
815	27.19	303.92	118.75	14.56	-14	-8.333333333
816	27.23	303.5	118.5	5.88	6.333333333	-1.333333333
817	27.26	303.69	118.46	46.16	51.33333333	2.666666667
818	27.3	305.23	118.54	2.3	2.666666667	0
819	27.33	305.31	118.54	0	0	0
820	27.36	305.31	118.54	11.78	-13	-1.333333333
821	27.4	304.92	118.5	38.89	36	-23.66666667
822	27.43	306	117.79	39.52	43.66666667	-5.666666667
823	27.46	307.31	117.62	0	0	0
824	27.5	307.31	117.62	2.31	0	-2.666666667
825	27.53	307.31	117.54	0	0	0
826	27.56	307.31	117.54	14.58	-15.33333333	-5.333333333
827	27.6	306.85	117.38	4.61	-5.333333333	0
828	27.63	306.69	117.38	0	0	0
829	27.66	306.69	117.38	46.34	51.33333333	-5
830	27.7	308.23	117.23	24.07	25.66666667	-7.666666667
831	27.73	309	117	2.5	0	-2.666666667
832	27.76	309	116.92	2.5	0	-3
833	27.8	309	116.83	2.5	-2.666666667	0
834	27.83	308.92	116.83	12.51	-14	1
835	27.86	308.5	116.86	7.59	-6.333333333	-5.666666667
836	27.9	308.31	116.69	9.38	-10.33333333	2
837	27.93	308	116.75	0	0	0
838	27.96	308	116.75	9.38	-10.33333333	-2
839	28	307.69	116.69	6.62	-6.333333333	-3.666666667
840	28.03	307.5	116.58	6.62	-6.333333333	3.666666667
841	28.06	307.31	116.69	35.77	39.66666667	2
842	28.1	308.5	116.75	36.94	41	-3.666666667
843	28.13	309.73	116.64	37.48	39.66666667	-13
844	28.16	310.92	116.25	59.88	63.33333333	-20.33333333
845	28.2	312.82	115.64	0	0	0
846	28.23	312.82	115.64	15.89	15	-9.333333333
847	28.26	313.27	115.36	2.72	0	-3
848	28.3	313.27	115.27	6.09	-3	-6
849	28.33	313.18	115.09	2.72	3	0
850	28.36	313.27	115.09	55.57	57.66666667	-22.33333333
851	28.4	315	114.42	22.22	24.33333333	-5
852	28.43	315.73	114.27	5.36	-5	-3.333333333
853	28.46	315.58	114.17	12.59	8	-11.66666667
854	28.5	315.82	113.82	9.55	-10.66666667	0.333333333
855	28.53	315.5	113.83	4.99	0	-5.333333333
856	28.56	315.5	113.67	12.49	-14	0
857	28.6	315.08	113.67	10.71	-11.66666667	-1
858	28.63	314.73	113.64	7.61	-7.666666667	3.666666667
859	28.66	314.5	113.75	14.56	14	-8.333333333
860	28.7	314.92	113.5	55.95	59	-19.33333333
861	28.73	316.69	112.92	7.24	7.666666667	-3
862	28.76	316.92	112.83	7.89	-5	-7
863	28.8	316.77	112.62	0	0	0
864	28.83	316.77	112.62	8.78	-9	-4
865	28.86	316.5	112.5	0	0	0
866	28.9	316.5	112.5	0	0	0
867	28.93	316.5	112.5	54.28	60.33333333	-4
868	28.96	318.31	112.38	20.76	23	-0.666666667
869	29	319	112.36	2.14	2.333333333	0
870	29.03	319.07	112.36	5.72	0.333333333	-6.333333333
871	29.06	319.08	112.17	52.61	57.33333333	-12.33333333
872	29.1	320.8	111.8	35.98	40	1
873	29.13	322	111.83	10.14	10.33333333	-4.666666667
874	29.16	322.31	111.69	2.31	0	2.666666667
875	29.2	322.31	111.77	4.61	0	5
876	29.23	322.31	111.92	9.6	-10.33333333	-3
877	29.26	322	111.83	2.5	0	-2.666666667
878	29.3	322	111.75	15.02	-16.66666667	1.333333333
879	29.33	321.5	111.79	52.12	57.66666667	-5.666666667
880	29.36	323.23	111.62	38.19	42.33333333	-4
881	29.4	324.5	111.5	6.72	6.333333333	-4
882	29.43	324.69	111.38	6.72	-6.333333333	4
883	29.46	324.5	111.5	6.72	6.333333333	-4
884	29.5	324.69	111.38	6.72	-6.333333333	4
885	29.53	324.5	111.5	0	0	0
886	29.56	324.5	111.5	10.92	-12	-2.333333333
887	29.6	324.14	111.43	18.82	21	-1.666666667
888	29.63	324.77	111.38	37.1	41	-4.333333333
889	29.66	326	111.25	6.43	6	3.666666667
890	29.7	326.18	111.36	0	0	0
891	29.73	326.18	111.36	8.03	-6	-6.333333333
892	29.76	326	111.17	0	0	0
893	29.8	326	111.17	0	0	0
894	29.83	326	111.17	9.42	-10.33333333	2
895	29.86	325.69	111.23	9	-6.333333333	-7.666666667
896	29.9	325.5	111	6.21	-6.333333333	2.666666667
897	29.93	325.31	111.08	19.01	-20.66666667	5
898	29.96	324.69	111.23	9	-6.333333333	-7.666666667
899	30	324.5	111	5.76	-6.333333333	0
900	30.03	324.31	111	16.14	-18	0
901	30.06	323.77	111	8.35	-9	2.333333333
902	30.1	323.5	111.07	0	0	0
903	30.13	323.5	111.07	21.9	-24.33333333	0.333333333
904	30.16	322.77	111.08	8.39	-9	-2.666666667
905	30.2	322.5	111	12.73	-14	2.666666667
906	30.23	322.08	111.08	11.72	-13	0
907	30.26	321.69	111.08	6.09	-6.333333333	2
908	30.3	321.5	111.14	21.9	-24.33333333	0.333333333
909	30.33	320.77	111.15	3.26	-2.666666667	2.666666667
910	30.36	320.69	111.23	11.53	-12.66666667	0
911	30.4	320.31	111.23	16.3	-18	2.666666667
912	30.43	319.77	111.31	9.46	-9	-5.666666667
913	30.46	319.5	111.14	12.89	-14	3.666666667
914	30.5	319.08	111.25	11.73	-13	-0.666666667
915	30.53	318.69	111.23	11.76	-12.66666667	2.666666667
916	30.57	318.31	111.31	16.14	-18	0
917	30.6	317.77	111.31	30.32	33.33333333	-5.333333333
918	30.63	318.77	111.15	27.66	30.66666667	0
919	30.67	319.69	111.15	0	0	0
920	30.7	319.69	111.15	0	0	0
921	30.73	319.69	111.15	23.05	20.66666667	-15.33333333
922	30.77	320.31	110.69	48.25	53.66666667	2
923	30.8	321.92	110.75	19.02	19.33333333	-8.333333333
924	30.83	322.5	110.5	24.14	-25.66666667	-7.666666667
925	30.87	321.73	110.27	5.36	-5	-3.333333333
926	30.9	321.58	110.17	2.5	-2.666666667	0
927	30.93	321.5	110.17	0	0	0
928	30.97	321.5	110.17	0	0	0
929	31	321.5	110.17	31.59	33.33333333	-11.33333333
930	31.03	322.5	109.83	24.28	27	-2
931	31.07	323.31	109.77	9.42	-10.33333333	2
932	31.1	323	109.83	2.5	0	-2.666666667
933	31.13	323	109.75	14.98	-16.66666667	0
934	31.17	322.5	109.75	2.5	0	2.666666667
935	31.2	322.5	109.83	12.49	-14	0
936	31.23	322.08	109.83	5.58	-5.333333333	-2.666666667
937	31.27	321.92	109.75	12.73	-14	2.666666667
938	31.3	321.5	109.83	7.15	-6.333333333	-4.666666667
939	31.33	321.31	109.69	11.85	-13	2
940	31.37	320.92	109.75	18.33	-20.33333333	-2
941	31.4	320.31	109.69	6.02	6.333333333	2
942	31.43	320.5	109.75	48.04	52.66666667	-8.333333333
943	31.47	322.08	109.5	6.82	7.666666667	1.333333333
944	31.5	322.31	109.54	0	0	0
945	31.53	322.31	109.54	0	0	0
946	31.57	322.31	109.54	12.27	-13	-4
947	31.6	321.92	109.42	0	0	0
948	31.63	321.92	109.42	7.47	-7.666666667	-3.666666667
949	31.67	321.69	109.31	18.54	-20.33333333	3.666666667
950	31.7	321.08	109.42	12.17	-13	-3.666666667
951	31.73	320.69	109.31	2.31	0	-2.666666667
952	31.77	320.69	109.23	23.9	-25.66666667	6.333333333
953	31.8	319.92	109.42	8.73	-7.666666667	-6.333333333
954	31.83	319.69	109.23	8.02	-6.333333333	6.333333333
955	31.87	319.5	109.42	25.45	-27	-9
956	31.9	318.69	109.15	7.88	-6.333333333	6
957	31.93	318.5	109.33	19.02	-19.33333333	-8.333333333
958	31.97	317.92	109.08	8.04	-7.666666667	5
959	32	317.69	109.23	13.44	-12.66666667	-7.666666667
960	32.03	317.31	109	19.01	-20.66666667	5
961	32.07	316.69	109.15	5.78	-6.333333333	0.666666667
962	32.1	316.5	109.17	15.99	-14	-11.33333333
963	32.13	316.08	108.83	42.46	47.33333333	1
964	32.17	317.5	108.86	8.75	6.333333333	7.333333333
965	32.2	317.69	109.08	0	0	0
966	32.23	317.69	109.08	0	0	0
967	32.27	317.69	109.08	0	0	0
968	32.3	317.69	109.08	27.66	-30.66666667	0
969	32.33	316.77	109.08	2.3	-2.666666667	0
970	32.37	316.69	109.08	7.28	-6.333333333	-5
971	32.4	316.5	108.93	21.06	23.33333333	-2
972	32.43	317.2	108.87	33.6	37	-6
973	32.47	318.31	108.69	2.3	-2.666666667	0
974	32.5	318.23	108.69	4.74	-5	2
975	32.53	318.08	108.75	5.58	-5.333333333	2.666666667
976	32.57	317.92	108.83	7.24	-7.666666667	3
977	32.6	317.69	108.92	7.08	-6.333333333	-4.333333333
978	32.63	317.5	108.79	17.51	-19.33333333	-1.333333333
979	32.67	316.92	108.75	15.38	17	-1.333333333
980	32.7	317.43	108.71	37.91	42	2
981	32.73	318.69	108.77	6.99	7.666666667	2
982	32.77	318.92	108.83	0	0	0
983	32.8	318.92	108.83	12.51	-14	1
984	32.83	318.5	108.86	2.14	0	-2.333333333
985	32.87	318.5	108.79	15.02	-16.66666667	-1.333333333
986	32.9	318	108.75	3.53	-2.666666667	2.666666667
987	32.93	317.92	108.83	12.51	-14	1
988	32.97	317.5	108.86	15	-16.66666667	-1
989	33	317	108.83	9.6	-10.33333333	3
990	33.03	316.69	108.92	6.09	-6.333333333	-2
991	33.07	316.5	108.86	8.08	-9	-0.333333333
992	33.1	316.23	108.85	43.8	48.66666667	0
993	33.13	317.69	108.85	9.23	10.33333333	-0.666666667
994	33.17	318	108.83	8.53	-7.666666667	5.666666667
995	33.2	317.77	109	2.3	-2.666666667	0
996	33.23	317.69	109	2.31	0	-2.666666667
997	33.27	317.69	108.92	18.45	-20.33333333	-3
998	33.3	317.08	108.83	2.5	-2.666666667	0
999	33.33	317	108.83	9.6	-10.33333333	3
1000	33.37	316.69	108.92	6.09	-6.333333333	-2
1001	33.4	316.5	108.86	15	-16.66666667	-1
1002	33.43	316	108.83	9.6	-10.33333333	3
1003	33.47	315.69	108.92	11.53	-12.66666667	0
1004	33.5	315.31	108.92	18.44	-20.66666667	0
1005	33.53	314.69	108.92	6.09	-6.333333333	-2
1006	33.57	314.5	108.86	15	-16.66666667	-1
1007	33.6	314	108.83	15	-16.66666667	1
1008	33.63	313.5	108.86	15	-16.66666667	-1
1009	33.67	313	108.83	2.5	-2.666666667	0
1010	33.7	312.92	108.83	12.51	-14	1
1011	33.74	312.5	108.86	15.32	-16.66666667	-3.666666667
1012	33.77	312	108.75	12.89	14.33333333	1.333333333
1013	33.8	312.43	108.79	37.98	42	-3.333333333
1014	33.84	313.69	108.69	7.94	7.666666667	4.666666667
1015	33.87	313.92	108.83	12.51	-14	1
1016	33.9	313.5	108.86	0	0	0
1017	33.94	313.5	108.86	9.46	-9	-5.666666667
1018	33.97	313.23	108.69	8.11	-7.666666667	4.666666667
1019	34	313	108.83	2.5	-2.666666667	0
1020	34.04	312.92	108.83	12.51	-14	1
1021	34.07	312.5	108.86	54.66	60.33333333	-8
1022	34.1	314.31	108.62	21.14	23	4.333333333
1023	34.14	315	108.75	8.85	-9	-3.666666667
1024	34.17	314.73	108.64	23.52	25.66666667	-4.666666667
1025	34.2	315.5	108.5	67.94	73	-19.33333333
1026	34.24	317.69	107.92	9.6	10.33333333	-3
1027	34.27	318	107.83	3.53	2.666666667	-2.666666667
1028	34.3	318.08	107.75	6.94	7.666666667	-2
1029	34.34	318.31	107.69	72.79	79.33333333	-15.33333333
1030	34.37	320.69	107.23	25.97	27	-10.33333333
1031	34.4	321.5	106.92	4.99	0	-5.666666667
1032	34.44	321.5	106.75	0	0	0
1033	34.47	321.5	106.75	6.02	-6.333333333	-2
1034	34.5	321.31	106.69	2.31	0	-2.333333333
1035	34.54	321.31	106.62	12.22	-13	-4
1036	34.57	320.92	106.5	6.82	-7.666666667	-1.333333333
1037	34.6	320.69	106.46	2.31	0	-2.666666667
1038	34.64	320.69	106.38	5.84	-6.333333333	1.333333333
1039	34.67	320.5	106.42	14.98	-16.66666667	0
1040	34.7	320	106.42	9.27	-10.33333333	-1.333333333
1041	34.74	319.69	106.38	6.92	0	-7.666666667
1042	34.77	319.69	106.15	33.57	36	-10
1043	34.8	320.77	105.85	28.05	30.66666667	-5.333333333
1044	34.84	321.69	105.69	0	0	0
1045	34.87	321.69	105.69	6.62	-6.333333333	-3.666666667
1046	34.9	321.5	105.58	14.98	-16.66666667	0
1047	34.94	321	105.58	2.5	0	-2.666666667
1048	34.97	321	105.5	9.29	-10.33333333	1.333333333
1049	35	320.69	105.54	0	0	0
1050	35.04	320.69	105.54	5.88	-6.333333333	-1.333333333
1051	35.07	320.5	105.5	38.19	42.33333333	4
1052	35.1	321.77	105.62	27.76	30.66666667	2.333333333
1053	35.14	322.69	105.69	16.14	18	0
1054	35.17	323.23	105.69	3.26	2.666666667	-2.333333333
1055	35.2	323.31	105.62	59.94	66.66666667	0
1056	35.24	325.31	105.62	13.44	12.66666667	-8
1057	35.27	325.69	105.38	9.26	-6.333333333	-8
1058	35.3	325.5	105.14	10.92	-2.333333333	-11.66666667
1059	35.34	325.43	104.79	19.96	-22	-3.333333333
1060	35.37	324.77	104.69	2.31	0	-2.333333333
1061	35.4	324.77	104.62	2.31	0	-2.666666667
1062	35.44	324.77	104.54	3.26	-2.666666667	2.666666667
1063	35.47	324.69	104.62	36.16	37.66666667	-14.66666667
1064	35.5	325.82	104.18	5.82	-2.333333333	-6
1065	35.54	325.75	104	9.46	5.333333333	-9
1066	35.57	325.91	103.73	39.29	24.33333333	-36.33333333
1067	35.6	326.64	102.64	32.36	15.66666667	-32.33333333
1068	35.64	327.11	101.67	14.54	-0.666666667	-16.33333333
1069	35.67	327.09	101.18	38.87	18	-39.33333333
1070	35.7	327.63	100	15.04	1.333333333	-16.66666667
1071	35.74	327.67	99.5	15.19	2.666666667	-16.66666667
1072	35.77	327.75	99	3.75	-4	0
1073	35.8	327.63	99	0	0	0
1074	35.84	327.63	99	6.98	-2.333333333	-7.333333333
1075	35.87	327.56	98.78	8.49	-2	-9.333333333
1076	35.9	327.5	98.5	9.48	-10	-3.333333333
1077	35.94	327.2	98.4	7.31	-3.666666667	-7.333333333
1078	35.97	327.09	98.18	0	0	0
1079	36	327.09	98.18	15.45	0.666666667	-17
1080	36.04	327.11	97.67	9.99	0	-11.33333333
1081	36.07	327.11	97.33	0	0	0
1082	36.1	327.11	97.33	7	-0.333333333	-7.666666667
1083	36.14	327.1	97.1	9.48	-10	-3.333333333
1084	36.17	326.8	97	7.33	-5.333333333	-6
1085	36.2	326.64	96.82	3.85	-3	-3
1086	36.24	326.55	96.73	12.18	-12.33333333	6
1087	36.27	326.18	96.91	5.9	-6	-2.666666667
1088	36.3	326	96.83	0	0	0
1089	36.34	326	96.83	3.53	-2.666666667	-2.666666667
1090	36.37	325.92	96.75	18.26	-20.33333333	0.666666667
1091	36.4	325.31	96.77	0	0	0
1092	36.44	325.31	96.77	19.01	-20.66666667	5
1093	36.47	324.69	96.92	6.09	-6.333333333	-2
1094	36.5	324.5	96.86	6.34	-6.333333333	-3
1095	36.54	324.31	96.77	19.01	-20.66666667	5
1096	36.57	323.69	96.92	6.21	-6.333333333	2.666666667
1097	36.6	323.5	97	9.29	-9	5
1098	36.64	323.23	97.15	8.31	-7.666666667	-5
1099	36.67	323	97	33.32	36	8.333333333
1100	36.7	324.08	97.25	10.07	7.666666667	-8.333333333
1101	36.74	324.31	97	9.55	-10.33333333	2.666666667
1102	36.77	324	97.08	2.5	0	3
1103	36.8	324	97.17	9.23	-10.33333333	-0.666666667
1104	36.84	323.69	97.15	13.44	-12.66666667	7.666666667
1105	36.87	323.31	97.38	2.3	-2.666666667	0
1106	36.91	323.23	97.38	20.06	-22	4
1107	36.94	322.57	97.5	8.63	-8.666666667	-4
1108	36.97	322.31	97.38	9.85	-10.33333333	4
1109	37.01	322	97.5	12.84	-14.33333333	0
1110	37.04	321.57	97.5	7.99	-8.666666667	-1.333333333
1111	37.07	321.31	97.46	17.56	-18	7.666666667
1112	37.11	320.77	97.69	24.84	24.33333333	13
1113	37.14	321.5	98.08	32.47	33.33333333	14
1114	37.17	322.5	98.5	5.78	-4.666666667	4.666666667
1115	37.21	322.36	98.64	3.85	-3	3
1116	37.24	322.27	98.73	3.85	-3	3
1117	37.27	322.18	98.82	15.72	-17	3.333333333
1118	37.31	321.67	98.92	2.5	0	2.666666667
1119	37.34	321.67	99	23.02	-19.66666667	16.66666667
1120	37.37	321.08	99.5	8.94	-8.666666667	-4.666666667
1121	37.41	320.82	99.36	9.58	-10.66666667	-1
1122	37.44	320.5	99.33	13.45	-14	5.666666667
1123	37.47	320.08	99.5	5	-5.333333333	0
1124	37.51	319.92	99.5	12.73	-14	2.666666667
1125	37.54	319.5	99.58	8.06	-7.666666667	5
1126	37.57	319.27	99.73	17.76	-19.33333333	4
1127	37.61	318.69	99.85	12.72	-14	2
1128	37.64	318.27	99.91	13.17	-11.66666667	8.666666667
1129	37.67	317.92	100.17	8.38	-7.666666667	-5.666666667
1130	37.71	317.69	100	19.73	-20.33333333	8.333333333
1131	37.74	317.08	100.25	5.58	-5.333333333	-2.666666667
1132	37.77	316.92	100.17	18.35	-20.33333333	2
1133	37.81	316.31	100.23	9.24	-10.33333333	0.666666667
1134	37.84	316	100.25	46.05	50	11
1135	37.87	317.5	100.58	6.62	6.333333333	3.666666667
1136	37.91	317.69	100.69	0	0	0
1137	37.94	317.69	100.69	8.86	-6.333333333	7.666666667
1138	37.97	317.5	100.92	15.8	-16.66666667	5.333333333
1139	38.01	317	101.08	9.22	-10.33333333	0
1140	38.04	316.69	101.08	6.36	-6.333333333	3
1141	38.07	316.5	101.17	12.49	-14	0
1142	38.11	316.08	101.17	5	-5.333333333	0
1143	38.14	315.92	101.17	18.73	-20.33333333	4.666666667
1144	38.17	315.31	101.31	11.85	-13	-2
1145	38.21	314.92	101.25	13.45	-14	5.666666667
1146	38.24	314.5	101.42	0	0	0
1147	38.27	314.5	101.42	30.38	-33.33333333	5.333333333
1148	38.31	313.5	101.58	0	0	0
1149	38.34	313.5	101.58	34.69	33.33333333	19.66666667
1150	38.37	314.5	102.17	2.5	2.666666667	0
1151	38.41	314.58	102.17	3.53	-2.666666667	2.666666667
1152	38.44	314.5	102.25	7.61	-7.666666667	3.666666667
1153	38.47	314.27	102.36	6.99	-6.333333333	4.666666667
1154	38.51	314.08	102.5	5.58	-5.333333333	2.666666667
1155	38.54	313.92	102.58	12.49	-11.33333333	8.333333333
1156	38.57	313.58	102.83	19.02	-19.33333333	-8.333333333
1157	38.61	313	102.58	8.88	-7.666666667	6.333333333
1158	38.64	312.77	102.77	9.2	-9	5
1159	38.67	312.5	102.92	22.04	-24.33333333	2.666666667
1160	38.71	311.77	103	9.49	-9	5.666666667
1161	38.74	311.5	103.17	17.48	-19.33333333	0
1162	38.77	310.92	103.17	12.49	-14	0
1163	38.81	310.5	103.17	8.29	-9	2
1164	38.84	310.23	103.23	15.14	-16.66666667	1.333333333
1165	38.87	309.73	103.27	9.63	-7.666666667	7.666666667
1166	38.91	309.5	103.5	32.47	33.33333333	14
1167	38.94	310.5	103.92	17.22	16.66666667	9.333333333
1168	38.97	311	104.2	7.33	-6	5.333333333
1169	39.01	310.82	104.36	9.58	-10.66666667	-1
1170	39.04	310.5	104.33	6.87	-7.666666667	1
1171	39.07	310.27	104.36	10.5	-9	7.333333333
1172	39.11	310	104.58	14.98	-16.66666667	0
1173	39.14	309.5	104.58	13.45	-14	5.666666667
1174	39.17	309.08	104.75	9.84	-10.33333333	3.333333333
1175	39.21	308.77	104.85	10.75	-9	7.666666667
1176	39.24	308.5	105.08	19.6	-21.66666667	0
1177	39.27	307.85	105.08	10.72	-11.66666667	3
1178	39.31	307.5	105.17	6.08	-6.333333333	2
1179	39.34	307.31	105.23	24.21	-27	0.666666667
1180	39.37	306.5	105.25	5.79	-6.333333333	-0.666666667
1181	39.41	306.31	105.23	17.84	-19.33333333	4.333333333
1182	39.44	305.73	105.36	12.59	-14	0.666666667
1183	39.47	305.31	105.38	17.41	-19.33333333	-0.666666667
1184	39.51	304.73	105.36	7.94	-7.666666667	4.666666667
1185	39.54	304.5	105.5	23.2	-25.66666667	-1.666666667
1186	39.57	303.73	105.45	21.28	18	15.33333333
1187	39.61	304.27	105.91	38.17	41	11.33333333
1188	39.64	305.5	106.25	2.5	0	-2.666666667
1189	39.67	305.5	106.17	18.01	-16.66666667	11
1190	39.71	305	106.5	16.75	-16.66666667	-8.333333333
1191	39.74	304.5	106.25	7.04	-6.333333333	4.333333333
1192	39.77	304.31	106.38	9.85	-10.33333333	4
1193	39.81	304	106.5	3.53	-2.666666667	2.666666667
1194	39.84	303.92	106.58	25.1	-28	-2.666666667
1195	39.87	303.08	106.5	5.58	-5.333333333	2.666666667
1196	39.91	302.92	106.58	10.36	-7.666666667	9
1197	39.94	302.69	106.85	23.25	-25.66666667	-0.666666667
1198	39.97	301.92	106.83	8.38	-7.666666667	5.666666667
1199	40.01	301.69	107	13.44	-12.66666667	7.666666667
1200	40.04	301.31	107.23	19.01	-20.66666667	-5
1201	40.07	300.69	107.08	12.42	-12.66666667	5
1202	40.11	300.31	107.23	11.73	-13	0.666666667
1203	40.14	299.92	107.25	18.26	-20.33333333	-0.666666667
1204	40.18	299.31	107.23	5.15	-5.333333333	2.666666667
1205	40.21	299.15	107.31	19.87	-21.66666667	3.666666667
1206	40.24	298.5	107.42	8.7	-9	-3.666666667
1207	40.28	298.23	107.31	16.3	-18	2.333333333
1208	40.31	297.69	107.38	18.59	20.66666667	2.666666667
1209	40.34	298.31	107.46	18.61	20.33333333	4
1210	40.38	298.92	107.58	7.65	-7.666666667	-4
1211	40.41	298.69	107.46	5.88	-6.333333333	1.333333333
1212	40.44	298.5	107.5	12.73	-14	2.666666667
1213	40.48	298.08	107.58	7.06	-5.333333333	5.666666667
1214	40.51	297.92	107.75	13.45	-14	5.666666667
1215	40.54	297.5	107.92	14.98	-16.66666667	0
1216	40.58	297	107.92	15.8	-16.66666667	5.333333333
1217	40.61	296.5	108.08	6.81	-7.666666667	0.333333333
1218	40.64	296.27	108.09	23.64	-25.66666667	5.333333333
1219	40.68	295.5	108.25	0	0	0
1220	40.71	295.5	108.25	43.61	47.33333333	11
1221	40.74	296.92	108.58	5.96	-2.333333333	6.333333333
1222	40.78	296.85	108.77	8.31	-5.333333333	7.666666667
1223	40.81	296.69	109	2.31	0	2.666666667
1224	40.84	296.69	109.08	6.36	-6.333333333	3
1225	40.88	296.5	109.17	24.35	-27	-3
1226	40.91	295.69	109.08	7.75	-6.333333333	5.666666667
1227	40.94	295.5	109.25	9.02	-9	4.333333333
1228	40.98	295.23	109.38	8.78	9	4
1229	41.01	295.5	109.5	35.9	39.66666667	4
1230	41.04	296.69	109.62	0	0	0
1231	41.08	296.69	109.62	5.97	-6.333333333	1.666666667
1232	41.11	296.5	109.67	6.53	6.333333333	3.333333333
1233	41.14	296.69	109.77	12.66	-14	1.666666667
1234	41.18	296.27	109.82	17.68	-19.33333333	3.333333333
1235	41.21	295.69	109.92	2.31	0	2.666666667
1236	41.24	295.69	110	20.75	-23	0
1237	41.28	295	110	9.22	-10.33333333	0
1238	41.31	294.69	110	13.44	-12.66666667	7.666666667
1239	41.34	294.31	110.23	11.73	-13	0.666666667
1240	41.38	293.92	110.25	0	0	0
1241	41.41	293.92	110.25	30.89	33.33333333	8.333333333
1242	41.44	294.92	110.5	13.06	13	-6.333333333
1243	41.48	295.31	110.31	7.47	-7.666666667	3.666666667
1244	41.51	295.08	110.42	5.58	-5.333333333	2.666666667
1245	41.54	294.92	110.5	6.82	-7.666666667	-1.333333333
1246	41.58	294.69	110.46	11.53	-12.66666667	0
1247	41.61	294.31	110.46	11.78	-13	1.333333333
1248	41.64	293.92	110.5	4.99	0	5.666666667
1249	41.68	293.92	110.67	50.57	52.66666667	19.33333333
1250	41.71	295.5	111.25	6.44	6.333333333	-3.333333333
1251	41.74	295.69	111.15	6.44	-6.333333333	3.333333333
1252	41.78	295.5	111.25	7.04	-6.333333333	4.333333333
1253	41.81	295.31	111.38	0	0	0
1254	41.84	295.31	111.38	9.85	-10.33333333	4
1255	41.88	295	111.5	14.98	-16.66666667	0
1256	41.91	294.5	111.5	2.5	0	2.666666667
1257	41.94	294.5	111.58	37.85	39.66666667	14
1258	41.98	295.69	112	29.97	33.33333333	0
1259	42.01	296.69	112	7.63	-6.333333333	5.666666667
1260	42.04	296.5	112.17	7.18	-7.666666667	-2.666666667
1261	42.08	296.27	112.09	6.11	-6.333333333	2.666666667
1262	42.11	296.08	112.17	11.72	-13	-0.666666667
1263	42.14	295.69	112.15	6.44	-6.333333333	3.333333333
1264	42.18	295.5	112.25	7.04	-6.333333333	4.333333333
1265	42.21	295.31	112.38	2.3	-2.666666667	0
1266	42.24	295.23	112.38	27.76	-30.66666667	-2.333333333
1267	42.28	294.31	112.31	3.26	-2.666666667	2.333333333
1268	42.31	294.23	112.38	21.92	-24.33333333	1.333333333
1269	42.34	293.5	112.42	21.94	24.33333333	1.333333333
1270	42.38	294.23	112.46	45.29	48.66666667	13
1271	42.41	295.69	112.85	6.14	-6.333333333	2.333333333
1272	42.44	295.5	112.92	6.81	-7.666666667	-0.333333333
1273	42.48	295.27	112.91	0	0	0
1274	42.51	295.27	112.91	15.91	-16.66666667	5.666666667
1275	42.54	294.77	113.08	8.07	-9	0
1276	42.58	294.5	113.08	2.5	0	3
1277	42.61	294.5	113.17	12.49	-14	0
1278	42.64	294.08	113.17	37.27	41	7
1279	42.68	295.31	113.38	27.76	30.66666667	2.666666667
1280	42.71	296.23	113.46	9.48	-10.33333333	1.333333333
1281	42.74	295.92	113.5	0	0	0
1282	42.78	295.92	113.5	8.86	-7.666666667	6.333333333
1283	42.81	295.69	113.69	4.61	0	5.333333333
1284	42.84	295.69	113.85	12.72	-14	2
1285	42.88	295.27	113.91	17.61	-19.33333333	3
1286	42.91	294.69	114	2.31	0	2.666666667
1287	42.94	294.69	114.08	20.92	-23	3
1288	42.98	294	114.17	9.6	-10.33333333	-3
1289	43.01	293.69	114.08	6.09	-6.333333333	2
1290	43.04	293.5	114.14	27.83	31	0
1291	43.08	294.43	114.14	32.11	35.66666667	0
1292	43.11	295.5	114.14	0	0	0
1293	43.14	295.5	114.14	12.51	-14	1
1294	43.18	295.08	114.17	20.56	23	-0.666666667
1295	43.21	295.77	114.15	46.34	51.33333333	5.333333333
1296	43.24	297.31	114.31	6.02	6.333333333	-2
1297	43.28	297.5	114.25	0	0	0
1298	43.31	297.5	114.25	6.02	-6.333333333	2
1299	43.35	297.31	114.31	0	0	0
1300	43.38	297.31	114.31	5.15	-5.333333333	2.333333333
1301	43.41	297.15	114.38	8.17	-7.666666667	-4.333333333
1302	43.45	296.92	114.25	13.45	-14	5.666666667
1303	43.48	296.5	114.42	43.11	47.33333333	8.333333333
1304	43.51	297.92	114.67	23.86	25.66666667	6
1305	43.55	298.69	114.85	4.61	0	5
1306	43.58	298.69	115	2.31	0	2.666666667
1307	43.61	298.69	115.08	7.75	-6.333333333	5.666666667
1308	43.65	298.5	115.25	0	0	0
1309	43.68	298.5	115.25	5.79	-6.333333333	-0.666666667
1310	43.71	298.31	115.23	24.21	-27	0.666666667
1311	43.75	297.5	115.25	0	0	0
1312	43.78	297.5	115.25	6.02	-6.333333333	2
1313	43.81	297.31	115.31	11.85	-13	-2
1314	43.85	296.92	115.25	7.9	2.666666667	8.333333333
1315	43.88	297	115.5	48.23	50	19.33333333
1316	43.91	298.5	116.08	2.5	0	-2.666666667
1317	43.95	298.5	116	7.9	2.666666667	8.333333333
1318	43.98	298.58	116.25	9.91	-10.33333333	3.666666667
1319	44.01	298.27	116.36	8.33	-9	2
1320	44.05	298	116.42	9.32	-10.33333333	1.333333333
1321	44.08	297.69	116.46	12.91	-14	-3.333333333
1322	44.11	297.27	116.36	8.69	-6.333333333	7.333333333
1323	44.15	297.08	116.58	5	-5.333333333	0
1324	44.18	296.92	116.58	25.1	-28	-2.666666667
1325	44.21	296.08	116.5	2.5	0	2.666666667
1326	44.25	296.08	116.58	3.53	-2.666666667	3
1327	44.28	296	116.67	48.23	50	19.33333333
1328	44.31	297.5	117.25	7.61	7.666666667	3.666666667
1329	44.35	297.73	117.36	8.69	6.333333333	7.333333333
1330	44.38	297.92	117.58	7.47	-7.666666667	3.666666667
1331	44.41	297.69	117.69	6.62	-6.333333333	-3.666666667
1332	44.45	297.5	117.58	11.9	-7.666666667	11
1333	44.48	297.27	117.91	17.4	-19.33333333	0.333333333
1334	44.51	296.69	117.92	4.61	0	5.333333333
1335	44.55	296.69	118.08	2.31	0	2.333333333
1336	44.58	296.69	118.15	40.54	43.66666667	11.66666667
1337	44.61	298	118.5	9.29	10.33333333	-1.333333333
1338	44.65	298.31	118.46	0	0	0
1339	44.68	298.31	118.46	6.82	-7.666666667	1.333333333
1340	44.71	298.08	118.5	11.1	6.333333333	10.66666667
1341	44.75	298.27	118.82	17.41	-19.33333333	1
1342	44.78	297.69	118.85	4.61	0	5
1343	44.81	297.69	119	2.31	0	2.666666667
1344	44.85	297.69	119.08	20.92	-23	3
1345	44.88	297	119.17	9.23	-10.33333333	-0.666666667
1346	44.91	296.69	119.15	6.04	-6.333333333	2
1347	44.95	296.5	119.21	8.54	-9	3.333333333
1348	44.98	296.23	119.31	5.15	-5	2.333333333
1349	45.01	296.08	119.38	23.17	-25.66666667	-2.333333333
1350	45.05	295.31	119.31	3.26	-2.666666667	2.333333333
1351	45.08	295.23	119.38	10.03	9	6.666666667
1352	45.11	295.5	119.58	37.36	41	-7.333333333
1353	45.15	296.73	119.36	25.89	25.66666667	13
1354	45.18	297.5	119.75	69.24	74.33333333	20.33333333
1355	45.21	299.73	120.36	45.15	50	3.333333333
1356	45.25	301.23	120.46	10.14	9	7
1357	45.28	301.5	120.67	4.99	0	5.333333333
1358	45.31	301.5	120.83	10.29	-7.666666667	8.666666667
1359	45.35	301.27	121.09	6.11	-6.333333333	2.666666667
1360	45.38	301.08	121.17	56.34	61.33333333	13.66666667
1361	45.41	302.92	121.58	24.67	27	5
1362	45.45	303.73	121.73	3.85	3	-3
1363	45.48	303.82	121.64	9.55	-5	9.333333333
1364	45.51	303.67	121.92	2.5	0	2.666666667
1365	45.55	303.67	122	3.53	-3	2.666666667
1366	45.58	303.58	122.08	3.53	-2.666666667	3
1367	45.61	303.5	122.17	13.45	-14	5.333333333
1368	45.65	303.08	122.33	8	-8.666666667	1
1369	45.68	302.82	122.36	3.85	-3	3
1370	45.71	302.73	122.45	6.95	-7.666666667	1.666666667
1371	45.75	302.5	122.5	2.5	0	2.666666667
1372	45.78	302.5	122.58	14.98	-16.66666667	0
1373	45.81	302	122.58	15.19	-16.66666667	3
1374	45.85	301.5	122.67	0	0	0
1375	45.88	301.5	122.67	11.99	-10.66666667	8
1376	45.91	301.18	122.91	20.56	-22.66666667	-2.666666667
1377	45.95	300.5	122.83	7.18	-7.666666667	2.666666667
1378	45.98	300.27	122.91	6.3	-6.333333333	3
1379	46.01	300.08	123	5.58	-5.333333333	2.666666667
1380	46.05	299.92	123.08	35.05	38.66666667	3
1381	46.08	301.08	123.17	22.03	24.66666667	0.333333333
1382	46.11	301.82	123.18	0	0	0
1383	46.15	301.82	123.18	2.72	0	3
1384	46.18	301.82	123.27	2.72	0	3
1385	46.21	301.82	123.36	58.96	65	8.666666667
1386	46.25	303.77	123.62	21.92	24.33333333	-1.333333333
1387	46.28	304.5	123.58	2.5	0	3
1388	46.31	304.5	123.67	9.61	6.333333333	8.333333333
1389	46.35	304.69	123.92	0	0	0
1390	46.38	304.69	123.92	6.21	-6.333333333	2.666666667
1391	46.41	304.5	124	6.81	-7.666666667	0
1392	46.45	304.27	124	7.56	-6.333333333	5.666666667
1393	46.48	304.08	124.17	48.4	53.66666667	4.666666667
1394	46.51	305.69	124.31	11.85	13	-2
1395	46.55	306.08	124.25	4.51	3.333333333	3.666666667
1396	46.58	306.18	124.36	0	0	0
1397	46.62	306.18	124.36	0	0	0
1398	46.65	306.18	124.36	19.11	-20	7.333333333
1399	46.68	305.58	124.58	3.53	-2.666666667	-2.666666667
1400	46.72	305.5	124.5	0	0	0
1401	46.75	305.5	124.5	14.98	-16.66666667	0
1402	46.78	305	124.5	15.79	-16.66666667	5.666666667
1403	46.82	304.5	124.67	4.99	0	-5.666666667
1404	46.85	304.5	124.5	17.66	-19.33333333	2.666666667
1405	46.88	303.92	124.58	10.94	10.33333333	6.333333333
1406	46.92	304.23	124.77	38.44	42.33333333	-6.333333333
1407	46.95	305.5	124.58	2.5	2.666666667	0
1408	46.98	305.58	124.58	0	0	0
1409	47.02	305.58	124.58	21.95	24.33333333	3.666666667
1410	47.05	306.31	124.69	67.07	73	15
1411	47.08	308.5	125.14	6.09	6.333333333	-2
1412	47.12	308.69	125.08	2.3	2.666666667	0
1413	47.15	308.77	125.08	45.29	48.66666667	12.66666667
1414	47.18	310.23	125.46	44.76	48.66666667	10.33333333
1415	47.22	311.69	125.77	12.52	13	5
1416	47.25	312.08	125.92	11.57	7.666666667	10.33333333
1417	47.28	312.31	126.23	2.31	0	2.666666667
1418	47.32	312.31	126.31	0	0	0
1419	47.35	312.31	126.31	2.31	0	2.333333333
1420	47.38	312.31	126.38	21.98	-24.33333333	4
1421	47.42	311.58	126.5	6.56	6.333333333	4
1422	47.45	311.77	126.62	58.37	64	10
1423	47.48	313.69	126.92	20.62	20.66666667	10.33333333
1424	47.52	314.31	127.23	2.31	0	2.666666667
1425	47.55	314.31	127.31	0	0	0
1426	47.58	314.31	127.31	51.33	56.33333333	8.666666667
1427	47.62	316	127.57	39.64	43.66666667	6.666666667
1428	47.65	317.31	127.77	9	6.333333333	7.666666667
1429	47.68	317.5	128	6.21	6.333333333	2.666666667
1430	47.72	317.69	128.08	7.08	-6.333333333	4.333333333
1431	47.75	317.5	128.21	0	0	0
1432	47.78	317.5	128.21	12.53	-14	1.333333333
1433	47.82	317.08	128.25	0	0	0
1434	47.85	317.08	128.25	50.68	56.33333333	4.333333333
1435	47.88	318.77	128.38	27.66	30.66666667	0
1436	47.92	319.69	128.38	2.3	2.666666667	0
1437	47.95	319.77	128.38	0	0	0
1438	47.98	319.77	128.38	37.05	41	4
1439	48.02	321	128.5	50.83	56.33333333	4
1440	48.05	322.69	128.62	12.22	13	-4
1441	48.08	323.08	128.5	0	0	0
1442	48.12	323.08	128.5	6.82	7.666666667	-1.333333333
1443	48.15	323.31	128.46	14.58	-15.33333333	5.333333333
1444	48.18	322.85	128.62	4.61	-5.333333333	0
1445	48.22	322.69	128.62	0	0	0
1446	48.25	322.69	128.62	9.26	10.33333333	0.666666667
1447	48.28	323	128.64	54.09	59	12
1448	48.32	324.77	129	16.14	18	0
1449	48.35	325.31	129	8.38	-7.666666667	5.666666667
1450	48.38	325.08	129.17	0	0	0
1451	48.42	325.08	129.17	3.53	-2.666666667	2.666666667
1452	48.45	325	129.25	2.5	-2.666666667	0
1453	48.48	324.92	129.25	14.56	-14	8.333333333
1454	48.52	324.5	129.5	8.15	-6.333333333	-6.333333333
1455	48.55	324.31	129.31	2.31	0	2.333333333
1456	48.58	324.31	129.38	40.87	45.33333333	4
1457	48.62	325.67	129.5	15	16	4
1458	48.65	326.15	129.62	2.31	0	2.333333333
1459	48.68	326.15	129.69	10.31	-5	10.33333333
1460	48.72	326	130	2.5	0	2.666666667
1461	48.75	326	130.08	3.53	-2.666666667	3
1462	48.78	325.92	130.17	15.95	-18	-0.666666667
1463	48.82	325.38	130.15	9.48	-10	3.333333333
1464	48.85	325.08	130.25	5	-5.333333333	0
1465	48.88	324.92	130.25	4.74	-5	2
1466	48.92	324.77	130.31	20.63	-23	-2
1467	48.95	324.08	130.25	36.91	41	4.333333333
1468	48.98	325.31	130.38	30.93	34	4
1469	49.02	326.33	130.5	0	0	0
1470	49.05	326.33	130.5	0	0	0
1471	49.08	326.33	130.5	0	0	0
1472	49.12	326.33	130.5	12.49	-11	8.333333333
1473	49.15	326	130.75	0	0	0
1474	49.18	326	130.75	0	0	0
1475	49.22	326	130.75	26.17	26.66666667	11.66666667
1476	49.25	326.8	131.1	11.65	10.33333333	7.666666667
1477	49.28	327.11	131.33	0	0	0
1478	49.32	327.11	131.33	0	0	0
1479	49.35	327.11	131.33	0	0	0
1480	49.38	327.11	131.33	6	-3.666666667	5.666666667
1481	49.42	327	131.5	3	-3.333333333	0
1482	49.45	326.9	131.5	8.9	-8.666666667	-4.666666667
1483	49.48	326.64	131.36	0	0	0
1484	49.52	326.64	131.36	5.78	-4.666666667	4.666666667
1485	49.55	326.5	131.5	4.99	-5.666666667	0
1486	49.58	326.33	131.5	0	0	0
1487	49.62	326.33	131.5	0	0	0
1488	49.65	326.33	131.5	15.22	15.66666667	6.666666667
1489	49.68	326.8	131.7	18.55	15	14.33333333
1490	49.72	327.25	132.13	7.5	2.666666667	-8
1491	49.75	327.33	131.89	7.5	-2.666666667	8
1492	49.79	327.25	132.13	6.3	-1	6.666666667
1493	49.82	327.22	132.33	3.33	-3.666666667	0
1494	49.85	327.11	132.33	0	0	0
1495	49.89	327.11	132.33	3.33	-3.666666667	0
1496	49.92	327	132.33	0	0	0
1497	49.95	327	132.33	7.8	-6.666666667	5.666666667
1498	49.99	326.8	132.5	0	0	0
1499	50.02	326.8	132.5	0	0	0
1500	50.05	326.8	132.5	8.65	-8.333333333	-4.666666667
1501	50.09	326.55	132.36	9.15	-7.333333333	7.333333333
1502	50.12	326.33	132.58	5.96	-5	-4.333333333
1503	50.15	326.18	132.45	12.37	-13.66666667	0.333333333
1504	50.19	325.77	132.46	2.3	-2.666666667	0
1505	50.22	325.69	132.46	5.88	-6.333333333	1.333333333
1506	50.25	325.5	132.5	12.73	-14	2.666666667
1507	50.29	325.08	132.58	18.18	-19.33333333	5.666666667
1508	50.32	324.5	132.75	2.5	0	-2.666666667
1509	50.35	324.5	132.67	14.56	-14	8.333333333
1510	50.39	324.08	132.92	10.96	-11.66666667	2.666666667
1511	50.42	323.73	133	12.78	-14	-2.666666667
1512	50.45	323.31	132.92	9.22	-10.33333333	0
1513	50.49	323	132.92	5.58	-2.666666667	5.333333333
1514	50.52	322.92	133.08	12.49	-14	0
1515	50.55	322.5	133.08	17.66	-19.33333333	3
1516	50.59	321.92	133.17	0	0	0
1517	50.62	321.92	133.17	35.05	38.66666667	2.666666667
1518	50.65	323.08	133.25	2.5	-2.666666667	0
1519	50.69	323	133.25	2.5	0	-2.666666667
1520	50.72	323	133.17	2.5	-2.666666667	0
1521	50.75	322.92	133.17	14.56	-14	8.333333333
1522	50.79	322.5	133.42	15.8	-16.66666667	-5.666666667
1523	50.82	322	133.25	2.5	-2.666666667	0
1524	50.85	321.92	133.25	14.56	-14	8.333333333
1525	50.89	321.5	133.5	14.98	-16.66666667	0
1526	50.92	321	133.5	15.19	-16.66666667	2.666666667
1527	50.95	320.5	133.58	2.5	0	-2.666666667
1528	50.99	320.5	133.5	27.92	-30.66666667	5.666666667
1529	51.02	319.58	133.67	2.5	-2.666666667	0
1530	51.05	319.5	133.67	10.56	-10.66666667	5
1531	51.09	319.18	133.82	20.44	-22.66666667	0.333333333
1532	51.12	318.5	133.83	7.63	-6.333333333	5.666666667
1533	51.15	318.31	134	7.17	-7.666666667	2.666666667
1534	51.19	318.08	134.08	49.59	55	6.333333333
1535	51.22	319.73	134.27	3.85	3	-3
1536	51.25	319.82	134.18	9.15	8.666666667	5
1537	51.29	320.08	134.33	8.74	-8.666666667	4
1538	51.32	319.82	134.45	2.72	-3	0
1539	51.35	319.73	134.45	14.67	-15.33333333	6.333333333
1540	51.39	319.27	134.64	3.85	-3	3
1541	51.42	319.18	134.73	27.38	-30.33333333	3
1542	51.45	318.27	134.82	2.72	0	3
1543	51.49	318.27	134.91	50.31	55	11.33333333
1544	51.52	319.92	135.25	12.39	13	4.333333333
1545	51.55	320.31	135.38	3.26	-2.666666667	2.666666667
1546	51.59	320.23	135.46	16.3	-18	2.666666667
1547	51.62	319.69	135.54	6.92	0	7.666666667
1548	51.65	319.69	135.77	6.08	-6.333333333	2
1549	51.69	319.5	135.83	24.72	-27	5.666666667
1550	51.72	318.69	136	0	0	0
1551	51.75	318.69	136	12.42	-12.66666667	5
1552	51.79	318.31	136.15	11.72	-13	0.666666667
1553	51.82	317.92	136.17	12.51	-14	-1
1554	51.85	317.5	136.14	15.58	-16.66666667	5
1555	51.89	317	136.29	28.16	31	4.666666667
1556	51.92	317.93	136.43	23.17	25.33333333	-4
1557	51.95	318.69	136.31	8.15	-6.333333333	6.333333333
1558	51.99	318.5	136.5	0	0	0
1559	52.02	318.5	136.5	0	0	0
1560	52.05	318.5	136.5	13.02	-14.33333333	-2.333333333
1561	52.09	318.07	136.43	25.41	-28	3.666666667
1562	52.12	317.23	136.54	2.31	0	2.666666667
1563	52.15	317.23	136.62	22.17	-24.33333333	-4
1564	52.19	316.5	136.5	0	0	0
1565	52.22	316.5	136.5	8.78	-9	4
1566	52.25	316.23	136.62	22.17	-24.33333333	-4
1567	52.29	315.5	136.5	8.15	-6.333333333	6.333333333
1568	52.32	315.31	136.69	17.47	-19.33333333	-1.666666667
1569	52.35	314.73	136.64	14.97	-16.66666667	1.666666667
1570	52.39	314.23	136.69	0	0	0
1571	52.42	314.23	136.69	32.36	36	-2.333333333
1572	52.45	315.31	136.62	18.69	20.33333333	4.333333333
1573	52.49	315.92	136.75	12.49	-14	0
1574	52.52	315.5	136.75	6.02	-6.333333333	-2
1575	52.55	315.31	136.69	9.38	-10.33333333	2
1576	52.59	315	136.75	14.98	-16.66666667	0
1577	52.62	314.5	136.75	6.02	-6.333333333	-2
1578	52.65	314.31	136.69	17.47	-19.33333333	-1.666666667
1579	52.69	313.73	136.64	12.59	-14	-0.666666667
1580	52.72	313.31	136.62	12.39	-13	4.333333333
1581	52.75	312.92	136.75	18.69	-20.33333333	-4.333333333
1582	52.79	312.31	136.62	5.15	-5.333333333	2.333333333
1583	52.82	312.15	136.69	25.36	-28	0
1584	52.85	311.31	136.69	2.3	-2.666666667	0
1585	52.89	311.23	136.69	7.13	-7.666666667	2
1586	52.92	311	136.75	23.4	-25.66666667	-4.333333333
1587	52.96	310.23	136.62	10.24	-10.33333333	4.333333333
1588	52.99	309.92	136.75	18.26	-20.33333333	0.666666667
1589	53.02	309.31	136.77	11.73	-13	-0.666666667
1590	53.06	308.92	136.75	18.69	-20.33333333	-4.333333333
1591	53.09	308.31	136.62	25.36	28	0
1592	53.12	309.15	136.62	23.12	25.66666667	-4
1593	53.16	309.92	136.5	5.61	-5	-4
1594	53.19	309.77	136.38	0	0	0
1595	53.22	309.77	136.38	14.58	-15.33333333	5.333333333
1596	53.26	309.31	136.54	14.58	-15.33333333	-5.333333333
1597	53.29	308.85	136.38	10.94	-11.66666667	4
1598	53.32	308.5	136.5	2.5	0	-2.666666667
1599	53.36	308.5	136.42	24.22	-27	-1.333333333
1600	53.39	307.69	136.38	5.84	-6.333333333	1.333333333
1601	53.42	307.5	136.42	24.22	-27	-1.333333333
1602	53.46	306.69	136.38	5.84	-6.333333333	1.333333333
1603	53.49	306.5	136.42	5.84	6.333333333	-1.333333333
1604	53.52	306.69	136.38	34.89	38.66666667	-5
1605	53.56	307.85	136.23	8.37	7.666666667	-5
1606	53.59	308.08	136.08	0	0	0
1607	53.62	308.08	136.08	11.98	-13	-2.666666667
1608	53.66	307.69	136	2.31	0	-2.666666667
1609	53.69	307.69	135.92	18.45	-20.33333333	-3
1610	53.72	307.08	135.83	12.02	-13	3
1611	53.76	306.69	135.92	20.62	20.66666667	-10
1612	53.79	307.31	135.62	35.9	39.66666667	-4
1613	53.82	308.5	135.5	12.49	14	0
1614	53.86	308.92	135.5	7.56	-7.666666667	-4
1615	53.89	308.69	135.38	6.72	-6.333333333	4
1616	53.92	308.5	135.5	2.5	0	-2.666666667
1617	53.96	308.5	135.42	15.19	-16.66666667	2.666666667
1618	53.99	308	135.5	9.85	-10.33333333	-4
1619	54.02	307.69	135.38	2.31	0	-2.333333333
1620	54.06	307.69	135.31	47.81	52.66666667	-7.333333333
1621	54.09	309.27	135.09	12.72	14	2
1622	54.12	309.69	135.15	2.31	0	2.666666667
1623	54.16	309.69	135.23	4.61	0	-5
1624	54.19	309.69	135.08	0	0	0
1625	54.22	309.69	135.08	18.4	-20.33333333	-2.666666667
1626	54.26	309.08	135	11.72	-13	0
1627	54.29	308.69	135	2.31	0	-2.666666667
1628	54.32	308.69	134.92	39.41	43.66666667	-4.333333333
1629	54.36	310	134.79	20.83	23	2
1630	54.39	310.69	134.85	6.73	7.666666667	-0.666666667
1631	54.42	310.92	134.83	6.73	-7.666666667	0.666666667
1632	54.46	310.69	134.85	5.77	-6.333333333	0.333333333
1633	54.49	310.5	134.86	7.59	-6.333333333	-5.666666667
1634	54.52	310.31	134.69	2.3	-2.666666667	0
1635	54.56	310.23	134.69	9.57	-10.33333333	2
1636	54.59	309.92	134.75	45.32	50.33333333	1.333333333
1637	54.62	311.43	134.79	24.2	26.66666667	-3.333333333
1638	54.66	312.23	134.69	0	0	0
1639	54.69	312.23	134.69	2.3	2.666666667	0
1640	54.72	312.31	134.69	2.3	-2.666666667	0
1641	54.76	312.23	134.69	9.57	-10.33333333	2
1642	54.79	311.92	134.75	18.33	-20.33333333	-2
1643	54.82	311.31	134.69	0	0	0
1644	54.86	311.31	134.69	27.76	30.66666667	-2.333333333
1645	54.89	312.23	134.62	32.36	36	2.333333333
1646	54.92	313.31	134.69	0	0	0
1647	54.96	313.31	134.69	0	0	0
1648	54.99	313.31	134.69	0	0	0
1649	55.02	313.31	134.69	2.31	0	-2.333333333
1650	55.06	313.31	134.62	3.26	-2.666666667	2.333333333
1651	55.09	313.23	134.69	15.18	-16.66666667	-1.666666667
1652	55.12	312.73	134.64	15.1	16.66666667	-0.666666667
1653	55.16	313.23	134.62	53.36	59	-6.666666667
1654	55.19	315	134.42	14.98	16.66666667	0
1655	55.22	315.5	134.42	0	0	0
1656	55.26	315.5	134.42	6.99	-7.666666667	-2
1657	55.29	315.27	134.36	0	0	0
1658	55.32	315.27	134.36	17.47	-19.33333333	-1.666666667
1659	55.36	314.69	134.31	0	0	0
1660	55.39	314.69	134.31	11.63	10.33333333	-8
1661	55.42	315	134.07	51.16	56.33333333	-7.333333333
1662	55.46	316.69	133.85	7.31	7.666666667	-3.333333333
1663	55.49	316.92	133.75	0	0	0
1664	55.52	316.92	133.75	0	0	0
1665	55.56	316.92	133.75	7.31	-7.666666667	3.333333333
1666	55.59	316.69	133.85	6.44	-6.333333333	-3.333333333
1667	55.62	316.5	133.75	7.04	-6.333333333	-4.333333333
1668	55.66	316.31	133.62	27.66	30.66666667	0
1669	55.69	317.23	133.62	38.19	42.33333333	-4
1670	55.72	318.5	133.5	12.84	14.33333333	0
1671	55.76	318.93	133.5	7.48	-5.333333333	-6.333333333
1672	55.79	318.77	133.31	14.58	15.33333333	5
1673	55.82	319.23	133.46	46.34	51.33333333	-5
1674	55.86	320.77	133.31	27.76	30.66666667	-2.666666667
1675	55.89	321.69	133.23	2.3	2.666666667	0
1676	55.92	321.77	133.23	0	0	0
1677	55.96	321.77	133.23	0	0	0
1678	55.99	321.77	133.23	2.3	-2.666666667	0
1679	56.02	321.69	133.23	0	0	0
1680	56.06	321.69	133.23	4.61	0	-5
1681	56.09	321.69	133.08	6.21	-6.333333333	-2.666666667
1682	56.12	321.5	133	14.98	-16.66666667	0
1683	56.16	321	133	0	0	0
1684	56.19	321	133	7.29	-7.666666667	2.666666667
1685	56.23	320.77	133.08	2.3	-2.666666667	0
1686	56.26	320.69	133.08	7.11	7.666666667	-2.666666667
1687	56.29	320.92	133	0	0	0
1688	56.33	320.92	133	7.11	-7.666666667	2.666666667
1689	56.36	320.69	133.08	0	0	0
1690	56.39	320.69	133.08	7.11	7.666666667	-2.666666667
1691	56.43	320.92	133	0	0	0
1692	56.46	320.92	133	0	0	0
1693	56.49	320.92	133	0	0	0
1694	56.53	320.92	133	0	0	0
1695	56.56	320.92	133	0	0	0
1696	56.59	320.92	133	0	0	0
1697	56.63	320.92	133	0	0	0
1698	56.66	320.92	133	0	0	0
1699	56.69	320.92	133	0	0	0
1700	56.73	320.92	133	0	0	0
1701	56.76	320.92	133	0	0	0
1702	56.79	320.92	133	0	0	0
1703	56.83	320.92	133	0	0	0
1704	56.86	320.92	133	0	0	0
1705	56.89	320.92	133	0	0	0
1706	56.93	320.92	133	0	0	0
1707	56.96	320.92	133	0	0	0
1708	56.99	320.92	133	2.5	2.666666667	0
1709	57.03	321	133	0	0	0
1710	57.06	321	133	0	0	0
1711	57.09	321	133	0	0	0
1712	57.13	321	133	0	0	0
1713	57.16	321	133	0	0	0
1714	57.19	321	133	0	0	0
1715	57.23	321	133	0	0	0
1716	57.26	321	133	27.58	30.66666667	2.666666667
1717	57.29	321.92	133.08	9.78	7.666666667	7.666666667
1718	57.33	322.15	133.31	12.83	-14	-1.333333333
1719	57.36	321.73	133.27	13.07	-14	-4
1720	57.39	321.31	133.15	3.26	-2.666666667	-2.333333333
1721	57.43	321.23	133.08	16.78	-18	-5.333333333
1722	57.46	320.69	132.92	6.21	-6.333333333	2.666666667
1723	57.49	320.5	133	5.76	-6.333333333	0
1724	57.53	320.31	133	2.31	0	2.666666667
1725	57.56	320.31	133.08	9.5	-10.33333333	-2.666666667
1726	57.59	320	133	0	0	0
1727	57.63	320	133	10.31	-10.33333333	-5
1728	57.66	319.69	132.85	8.15	7.666666667	5
1729	57.69	319.92	133	2.5	2.666666667	0
1730	57.73	320	133	2.5	2.666666667	0
1731	57.76	320.08	133	2.5	-2.666666667	0
1732	57.79	320	133	0	0	0
1733	57.83	320	133	9.5	10.33333333	2.666666667
1734	57.86	320.31	133.08	0	0	0
1735	57.89	320.31	133.08	2.31	0	2.333333333
1736	57.93	320.31	133.15	0	0	0
1737	57.96	320.31	133.15	2.31	0	-2.333333333
1738	57.99	320.31	133.08	2.31	0	2.333333333
1739	58.03	320.31	133.15	2.31	0	2.666666667
1740	58.06	320.31	133.23	0	0	0
1741	58.09	320.31	133.23	2.31	0	-2.666666667
1742	58.13	320.31	133.15	30.32	33.33333333	5.333333333
1743	58.16	321.31	133.31	31.36	33.33333333	10.33333333
1744	58.19	322.31	133.62	4.61	0	-5.333333333
1745	58.23	322.31	133.46	6.86	-7.666666667	-1.333333333
1746	58.26	322.08	133.42	0	0	0
1747	58.29	322.08	133.42	0	0	0
1748	58.33	322.08	133.42	0	0	0
1749	58.36	322.08	133.42	0	0	0
1750	58.39	322.08	133.42	6.79	7.666666667	-1.333333333
1751	58.43	322.31	133.38	6.79	-7.666666667	1.333333333
1752	58.46	322.08	133.42	0	0	0
1753	58.49	322.08	133.42	0	0	0
1754	58.53	322.08	133.42	0	0	0
1755	58.56	322.08	133.42	0	0	0
1756	58.59	322.08	133.42	0	0	0
1757	58.63	322.08	133.42	0	0	0
1758	58.66	322.08	133.42	6.79	7.666666667	-1.333333333
1759	58.69	322.31	133.38	6.72	6.333333333	4
1760	58.73	322.5	133.5	6.72	-6.333333333	-4
1761	58.76	322.31	133.38	6.79	-7.666666667	1.333333333
1762	58.79	322.08	133.42	6.79	7.666666667	-1.333333333
1763	58.83	322.31	133.38	6.72	6.333333333	4
1764	58.86	322.5	133.5	0	0	0
1765	58.89	322.5	133.5	0	0	0
1766	58.93	322.5	133.5	0	0	0
1767	58.96	322.5	133.5	0	0	0
1768	58.99	322.5	133.5	6.72	6.333333333	4
1769	59.03	322.69	133.62	6.72	-6.333333333	-4
1770	59.06	322.5	133.5	6.72	6.333333333	4
1771	59.09	322.69	133.62	6.79	7.666666667	-1.333333333
1772	59.13	322.92	133.58	5	5.333333333	0
1773	59.16	323.08	133.58	14.94	14	9.333333333
1774	59.19	323.5	133.86	15	-16.66666667	-1
1775	59.23	323	133.83	9.42	-10.33333333	-2
1776	59.26	322.69	133.77	0	0	0
1777	59.29	322.69	133.77	6.53	-6.333333333	-3.333333333
1778	59.33	322.5	133.67	0	0	0
1779	59.36	322.5	133.67	0	0	0
1780	59.4	322.5	133.67	0	0	0
1781	59.43	322.5	133.67	0	0	0
1782	59.46	322.5	133.67	0	0	0
1783	59.5	322.5	133.67	6.53	-6.333333333	3.333333333
1784	59.53	322.31	133.77	6.53	6.333333333	-3.333333333
1785	59.56	322.5	133.67	6.53	6.333333333	3.333333333
1786	59.6	322.69	133.77	0	0	0
1787	59.63	322.69	133.77	6.53	-6.333333333	-3.333333333
1788	59.66	322.5	133.67	6.53	6.333333333	3.333333333
1789	59.7	322.69	133.77	0	0	0
1790	59.73	322.69	133.77	6.75	7.666666667	-0.666666667
1791	59.76	322.92	133.75	6.94	-7.666666667	-2
1792	59.8	322.69	133.69	7.94	7.666666667	4.666666667
1793	59.83	322.92	133.83	11.72	13	0.666666667
1794	59.86	323.31	133.85	21.93	23	7.666666667
1795	59.9	324	134.08	9.55	-10.33333333	-2.666666667
1796	59.93	323.69	134	7.63	-6.333333333	-5.666666667
1797	59.96	323.5	133.83	9.01	-7.666666667	-6.333333333
1798	60	323.27	133.64	6.99	-6.333333333	-4.666666667
1799	60.03	323.08	133.5	5	-5.333333333	0
1800	60.06	322.92	133.5	0	0	0
1801	60.1	322.92	133.5	14.56	-14	-8.333333333
1802	60.13	322.5	133.25	6.02	-6.333333333	2
1803	60.16	322.31	133.31	2.3	-2.666666667	0
1804	60.2	322.23	133.31	16.3	-18	-2.666666667
1805	60.23	321.69	133.23	9	-6.333333333	-7.666666667
1806	60.26	321.5	133	4.99	0	-5.666666667
1807	60.3	321.5	132.83	0	0	0
1808	60.33	321.5	132.83	7.52	-7.666666667	-3.333333333
1809	60.36	321.27	132.73	17.44	-19.33333333	1.333333333
1810	60.4	320.69	132.77	2.31	0	-2.666666667
1811	60.43	320.69	132.69	6.02	-6.333333333	2
1812	60.46	320.5	132.75	7.61	-7.666666667	-3.666666667
1813	60.5	320.27	132.64	17.84	-19.33333333	4.333333333
1814	60.53	319.69	132.77	0	0	0
1815	60.56	319.69	132.77	5.79	-6.333333333	-0.666666667
1816	60.6	319.5	132.75	5.79	6.333333333	0.666666667
1817	60.63	319.69	132.77	39.24	43.66666667	2
1818	60.66	321	132.83	21.34	23	5.666666667
1819	60.7	321.69	133	7.63	-6.333333333	-5.666666667
1820	60.73	321.5	132.83	5.58	-5.666666667	-2.666666667
1821	60.76	321.33	132.75	28.81	31.33333333	-6.666666667
1822	60.8	322.27	132.55	30.46	30.33333333	-15.33333333
1823	60.83	323.18	132.09	19.26	15.33333333	-15
1824	60.86	323.64	131.64	5.78	-4.666666667	-4.666666667
1825	60.9	323.5	131.5	3	-3.333333333	0
1826	60.93	323.4	131.5	9.44	-7.333333333	-7.666666667
1827	60.96	323.18	131.27	5.87	-6	-2.333333333
1828	61	323	131.2	13.4	-13.33333333	-6.666666667
1829	61.03	322.6	131	30.85	30	-16.66666667
1830	61.06	323.5	130.5	21.54	22.66666667	-7.666666667
1831	61.1	324.18	130.27	11.98	-6	-11.66666667
1832	61.13	324	129.92	10.01	-6	-9.333333333
1833	61.16	323.82	129.64	0	0	0
1834	61.2	323.82	129.64	13.01	-14.66666667	-0.666666667
1835	61.23	323.38	129.62	12.03	-12.66666667	-4
1836	61.26	323	129.5	9.99	-11	0
1837	61.3	322.67	129.5	3.53	-3	-2.666666667
1838	61.33	322.58	129.42	17.66	-19.33333333	2.666666667
1839	61.36	322	129.5	5.76	-5	-4
1840	61.4	321.85	129.38	10.42	-11.66666667	1.333333333
1841	61.43	321.5	129.42	15.19	-16.66666667	2.666666667
1842	61.46	321	129.5	9	-7.666666667	-6.333333333
1843	61.5	320.77	129.31	8.7	-9	3.666666667
1844	61.53	320.5	129.42	15.8	-16.66666667	-5.666666667
1845	61.56	320	129.25	9.24	-10.33333333	-0.666666667
1846	61.6	319.69	129.23	8.02	-6.333333333	6.333333333
1847	61.63	319.5	129.42	24.84	-27	-6.333333333
1848	61.66	318.69	129.23	0	0	0
1849	61.7	318.69	129.23	11.76	-12.66666667	-2.666666667
1850	61.73	318.31	129.15	18.59	-20.66666667	2.666666667
1851	61.76	317.69	129.23	11.53	-12.66666667	0
1852	61.8	317.31	129.23	10.22	-10.33333333	-5
1853	61.83	317	129.08	10.22	-10.33333333	5
1854	61.86	316.69	129.23	26.67	27	-12.33333333
1855	61.9	317.5	128.86	9.13	9	4.666666667
1856	61.93	317.77	129	2.31	0	2.666666667
1857	61.96	317.77	129.08	5.15	-2.666666667	-5.333333333
1858	62	317.69	128.92	6.36	-6.333333333	-3
1859	62.03	317.5	128.83	14.98	-16.66666667	0
1860	62.06	317	128.83	9.61	-10.33333333	3
1861	62.1	316.69	128.92	13.44	-12.66666667	-7.666666667
1862	62.13	316.31	128.69	10.14	-10.33333333	4.666666667
1863	62.16	316	128.83	12.92	-14.33333333	-1.333333333
1864	62.2	315.57	128.79	8.39	-8.666666667	-3.333333333
1865	62.23	315.31	128.69	22.07	-24.66666667	0.666666667
1866	62.26	314.57	128.71	7.93	-8.666666667	-0.666666667
1867	62.3	314.31	128.69	9.38	-10.33333333	2
1868	62.33	314	128.75	20.82	-23	-2
1869	62.36	313.31	128.69	2.3	-2.666666667	0
1870	62.4	313.23	128.69	22.08	-24.33333333	3.333333333
1871	62.43	312.5	128.79	6.41	-6.333333333	-3.333333333
1872	62.46	312.31	128.69	16.3	-18	-2.333333333
1873	62.5	311.77	128.62	14.02	-15.33333333	2.333333333
1874	62.53	311.31	128.69	2.31	0	-2.333333333
1875	62.57	311.31	128.62	29.97	33.33333333	0
1876	62.6	312.31	128.62	2.31	2.333333333	0
1877	62.63	312.38	128.62	9.67	-10	-4
1878	62.67	312.08	128.5	2.5	-2.666666667	0
1879	62.7	312	128.5	13.02	-14.33333333	-2.333333333
1880	62.73	311.57	128.43	14.78	-16.33333333	2.333333333
1881	62.77	311.08	128.5	10.75	-7.666666667	-9
1882	62.8	310.85	128.23	11.95	-11.66666667	6.666666667
1883	62.83	310.5	128.43	14.99	-16.66666667	-0.333333333
1884	62.87	310	128.42	7.65	-7.666666667	-3.666666667
1885	62.9	309.77	128.31	10.5	-9	-7.666666667
1886	62.93	309.5	128.08	22	-24.33333333	2.333333333
1887	62.97	308.77	128.15	21.25	18	-15.33333333
1888	63	309.31	127.69	30.06	33.33333333	-2.333333333
1889	63.03	310.31	127.62	13.83	-15.33333333	0
1890	63.07	309.85	127.62	8.6	-9	-4
1891	63.1	309.58	127.5	2.5	-2.666666667	0
1892	63.13	309.5	127.5	2.5	0	-2.666666667
1893	63.17	309.5	127.42	29.97	-33.33333333	0
1894	63.2	308.5	127.42	2.5	0	2.666666667
1895	63.23	308.5	127.5	6.72	-6.333333333	-4
1896	63.27	308.31	127.38	24.22	-27	1.333333333
1897	63.3	307.5	127.42	8.02	-6.333333333	-6.333333333
1898	63.33	307.31	127.23	17.46	-19.33333333	-1.666666667
1899	63.37	306.73	127.18	13.13	-14	4.333333333
1900	63.4	306.31	127.31	7.94	-7.666666667	-4.666666667
1901	63.43	306.08	127.17	18.18	-19.33333333	-5.666666667
1902	63.47	305.5	127	6.21	-6.333333333	2.666666667
1903	63.5	305.31	127.08	12.66	-13	-5.333333333
1904	63.53	304.92	126.92	35.76	36	16.66666667
1905	63.57	306	127.42	15.19	16.66666667	2.666666667
1906	63.6	306.5	127.5	12.49	-14	0
1907	63.63	306.08	127.5	5	-5.333333333	0
1908	63.67	305.92	127.5	24.61	25.66666667	-9
1909	63.7	306.69	127.23	50.35	54	-15.33333333
1910	63.73	308.31	126.77	3.26	-2.666666667	-2.666666667
1911	63.77	308.23	126.69	2.3	2.666666667	0
1912	63.8	308.31	126.69	7.47	-7.666666667	-3.666666667
1913	63.83	308.08	126.58	10.79	-11.66666667	2
1914	63.87	307.73	126.64	6.99	-7.666666667	-2
1915	63.9	307.5	126.58	12.49	-14	0
1916	63.93	307.08	126.58	38.58	39.66666667	-16.33333333
1917	63.97	308.27	126.09	30.09	33.33333333	3
1918	64	309.27	126.18	2.72	0	-3
1919	64.03	309.27	126.09	2.72	-3	0
1920	64.07	309.18	126.09	8.4	-8.666666667	-3
1921	64.1	308.92	126	19.49	-21.66666667	3
1922	64.13	308.27	126.09	2.72	0	-3
1923	64.17	308.27	126	10.96	-11.66666667	-2.666666667
1924	64.2	307.92	125.92	34.79	36	-14
1925	64.23	309	125.5	27.58	30.66666667	-2.666666667
1926	64.27	309.92	125.42	5.89	-6.333333333	-2
1927	64.3	309.73	125.36	17.29	-18.66666667	4.666666667
1928	64.33	309.17	125.5	3.53	-3	-2.666666667
1929	64.37	309.08	125.42	2.5	-2.666666667	0
1930	64.4	309	125.42	8.88	-7.666666667	-6.333333333
1931	64.43	308.77	125.23	14.93	-16.66666667	1.333333333
1932	64.47	308.27	125.27	13.44	-11.66666667	-9
1933	64.5	307.92	125	7.11	-7.666666667	2.666666667
1934	64.53	307.69	125.08	18.4	-20.33333333	-2.666666667
1935	64.57	307.08	125	11.72	-13	0
1936	64.6	306.69	125	12.57	-14	0
1937	64.63	306.27	125	10.67	-11.66666667	0
1938	64.67	305.92	125	12.67	-14	-2.333333333
1939	64.7	305.5	124.93	15.25	-16.66666667	-3.333333333
1940	64.73	305	124.83	9.42	10.33333333	-2
1941	64.77	305.31	124.77	48.26	53.66666667	2
1942	64.8	306.92	124.83	14.13	-11.33333333	-11
1943	64.83	306.58	124.5	8.29	-6.666666667	6.333333333
1944	64.87	306.38	124.69	2.31	-2.333333333	0
1945	64.9	306.31	124.69	36.19	39.66666667	-6.333333333
1946	64.93	307.5	124.5	30.38	33.33333333	-5.666666667
1947	64.97	308.5	124.33	0	0	0
1948	65	308.5	124.33	6.53	6.333333333	-3.333333333
1949	65.03	308.69	124.23	34.27	36	-12.66666667
1950	65.07	309.77	123.85	37	41	-3.333333333
1951	65.1	311	123.75	9.38	10.33333333	-2
1952	65.13	311.31	123.69	0	0	0
1953	65.17	311.31	123.69	0	0	0
1954	65.2	311.31	123.69	11.85	-13	2
1955	65.23	310.92	123.75	7.84	-7.666666667	-4.333333333
1956	65.27	310.69	123.62	6.72	-6.333333333	-4
1957	65.3	310.5	123.5	2.5	0	2.666666667
1958	65.33	310.5	123.58	24.24	-27	-1.333333333
1959	65.37	309.69	123.54	4.61	0	5
1960	65.4	309.69	123.69	6.62	-6.333333333	-3.666666667
1961	65.43	309.5	123.58	19.64	21.66666667	-1.333333333
1962	65.47	310.15	123.54	19.01	20.66666667	-5.333333333
1963	65.5	310.77	123.38	0	0	0
1964	65.53	310.77	123.38	6.86	-6.666666667	4
1965	65.57	310.57	123.5	7.99	-8.666666667	1.333333333
1966	65.6	310.31	123.54	6.82	-7.666666667	-1.333333333
1967	65.63	310.08	123.5	10.03	-10.33333333	-4
1968	65.67	309.77	123.38	14.02	-15.33333333	2.666666667
1969	65.7	309.31	123.46	18.01	15.33333333	-12.66666667
1970	65.73	309.77	123.08	40.58	43.66666667	-11
1971	65.77	311.08	122.75	6.94	7.666666667	-2
1972	65.8	311.31	122.69	4.61	0	-5
1973	65.84	311.31	122.54	16.78	-18	-5.333333333
1974	65.87	310.77	122.38	8.78	-9	4
1975	65.9	310.5	122.5	0	0	0
1976	65.94	310.5	122.5	13.54	-14.33333333	-4.666666667
1977	65.97	310.07	122.36	11.46	-12.66666667	-1.666666667
1978	66	309.69	122.31	24.7	27	-5.666666667
1979	66.04	310.5	122.14	31.07	33.33333333	9.333333333
1980	66.07	311.5	122.42	12.73	-14	2.666666667
1981	66.1	311.08	122.5	0	0	0
1982	66.14	311.08	122.5	12.4	-10.33333333	-9
1983	66.17	310.77	122.23	2.3	-2.666666667	0
1984	66.2	310.69	122.23	5.79	-6.333333333	0.666666667
1985	66.24	310.5	122.25	22.51	-24.33333333	-5.666666667
1986	66.27	309.77	122.08	28.05	30.66666667	-5.333333333
1987	66.3	310.69	121.92	37.06	41	-5.666666667
1988	66.34	311.92	121.75	0	0	0
1989	66.37	311.92	121.75	6.62	-6.333333333	-3.666666667
1990	66.4	311.73	121.64	0	0	0
1991	66.44	311.73	121.64	7.94	-7.666666667	-4.666666667
1992	66.47	311.5	121.5	8.15	-6.333333333	6.333333333
1993	66.5	311.31	121.69	18.44	-20.66666667	0
1994	66.54	310.69	121.69	8.15	-6.333333333	-6.333333333
1995	66.57	310.5	121.5	2.5	0	2.666666667
1996	66.6	310.5	121.58	24.24	-27	-1.333333333
1997	66.64	309.69	121.54	5.92	-6.333333333	1.333333333
1998	66.67	309.5	121.58	10.07	6.333333333	-9
1999	66.7	309.69	121.31	32.36	36	-2.666666667
2000	66.74	310.77	121.23	2.31	0	2.666666667
[truncated: 24,971 more rows]
