# Supplementary material for: Statistical Mechanics of Zooplankton
Source: PLoS One. 2015 Aug 13;10(8):e0135258. doi: 10.1371/journal.pone.0135258 (PMC4535848; doi:10.1371/journal.pone.0135258)
Supplement: S1 Data Files — Information on the file contents and the data format is contained. (ZIP) [file pone.0135258.s001.zip › raw data vibrio/exp7.txt]

1	0.03	54	30	46.11	-41	-30.66666667
2	0.07	52.77	29.08	3.26	-2.666666667	-2.666666667
3	0.1	52.69	29	29.65	27	-19
4	0.13	53.5	28.43	12.81	14	-3.333333333
5	0.17	53.92	28.33	3.73	-2.333333333	-3.333333333
6	0.2	53.85	28.23	11.75	-2.666666667	-12.66666667
7	0.23	53.77	27.85	8.57	-9	-3.333333333
8	0.27	53.5	27.75	7.03	-6.333333333	-4.333333333
9	0.3	53.31	27.62	7.56	-7.666666667	-4
10	0.33	53.08	27.5	10.03	-10.33333333	-4
11	0.37	52.77	27.38	3.26	-2.666666667	-2.333333333
12	0.4	52.69	27.31	23.05	-25.66666667	0
13	0.43	51.92	27.31	8.31	-7.666666667	-5.333333333
14	0.47	51.69	27.15	4.61	0	-5
15	0.5	51.69	27	14.76	-12.66666667	-10.33333333
16	0.53	51.31	26.69	19.01	-20.66666667	5.333333333
17	0.57	50.69	26.85	10.31	-10.33333333	-5.333333333
18	0.6	50.38	26.69	2.31	-2.333333333	0
19	0.63	50.31	26.69	17.48	-19.33333333	-1.666666667
20	0.67	49.73	26.64	12.59	-14	-0.666666667
21	0.7	49.31	26.62	3.26	-2.666666667	-2.666666667
22	0.73	49.23	26.54	7.01	-7.666666667	-1.333333333
23	0.77	49	26.5	45.91	47.33333333	-19.33333333
24	0.8	50.42	25.92	11.61	11.66666667	5.333333333
25	0.83	50.77	26.08	7.36	-6.333333333	-5.333333333
26	0.87	50.58	25.92	2.5	-2.666666667	0
27	0.9	50.5	25.92	7.49	0	-8.333333333
28	0.93	50.5	25.67	15.79	-16.66666667	-5.666666667
29	0.97	50	25.5	10.64	9	-7.666666667
30	1	50.27	25.27	23.44	21.33333333	-15
31	1.03	50.91	24.82	8.62	-3	-9
32	1.07	50.82	24.55	9.76	-1.333333333	-11
33	1.1	50.78	24.22	12.75	-9.333333333	-10.66666667
34	1.13	50.5	23.9	10.87	-9.333333333	-7.666666667
35	1.17	50.22	23.67	12.64	-13.33333333	-4
36	1.2	49.82	23.55	6.68	-7.333333333	-1.666666667
37	1.23	49.6	23.5	40.32	30	-33.33333333
38	1.27	50.5	22.5	22.55	10.66666667	-22.66666667
39	1.3	50.82	21.82	7.71	-6	-6
40	1.33	50.64	21.64	8.18	-4.666666667	-8
41	1.37	50.5	21.4	12.24	-2.666666667	-13.33333333
42	1.4	50.42	21	6.95	-5	-6
43	1.43	50.27	20.82	19.63	-19	-10.66666667
44	1.47	49.7	20.5	5.99	-6.666666667	0
45	1.5	49.5	20.5	7.94	-7.666666667	-4.666666667
46	1.53	49.27	20.36	13.89	-15	-3
47	1.57	48.82	20.27	36.55	18	-36.33333333
48	1.6	49.36	19.18	30.46	15.33333333	-30.33333333
49	1.64	49.82	18.27	9.82	6	-9
50	1.67	50	18	16.95	-13.33333333	-13.33333333
51	1.7	49.6	17.6	4.24	-3.333333333	-3.333333333
52	1.74	49.5	17.5	9.63	-7.666666667	-7.666666667
53	1.77	49.27	17.27	11.38	-12.33333333	-2.333333333
54	1.8	48.9	17.2	10.81	-10	-6.666666667
55	1.84	48.6	17	15.28	-3.333333333	-16.66666667
56	1.87	48.5	16.5	10.37	-10.66666667	4.666666667
57	1.9	48.18	16.64	17.91	-19.33333333	-4.666666667
58	1.94	47.6	16.5	5.99	-6.666666667	0
59	1.97	47.4	16.5	14.98	-10	-13.33333333
60	2	47.1	16.1	4.24	-3.333333333	-3.333333333
61	2.04	47	16	36.58	23.33333333	-33.33333333
62	2.07	47.7	15	25.78	23.33333333	-16.66666667
63	2.1	48.4	14.5	8.24	-9	0
64	2.14	48.13	14.5	15.45	-4.333333333	-16.66666667
65	2.17	48	14	14.13	-11	-11
66	2.2	47.67	13.67	7.06	-5.666666667	-5.666666667
67	2.24	47.5	13.5	11.24	-12.33333333	0
68	2.27	47.13	13.5	11.54	-11.66666667	-5.666666667
69	2.3	46.78	13.33	3.33	-3.666666667	0
70	2.34	46.67	13.33	8	-5.666666667	-6.666666667
71	2.37	46.5	13.13	30.89	-33.33333333	-8.333333333
72	2.4	45.5	12.88	6.46	-2	-7
73	2.44	45.44	12.67	10.8	-10.33333333	-5.666666667
74	2.47	45.13	12.5	18.73	16.66666667	-12.33333333
75	2.5	45.63	12.13	32.01	22	-28
76	2.54	46.29	11.29	0	0	0
77	2.57	46.29	11.29	18.65	-2.333333333	-20.66666667
78	2.6	46.22	10.67	6.81	-7.333333333	1.333333333
79	2.64	46	10.71	7.43	-4	-7
80	2.67	45.88	10.5	16.23	-18.33333333	0
81	2.7	45.33	10.5	10.8	-1.333333333	-12
82	2.74	45.29	10.14	17.95	-18	-8.666666667
83	2.77	44.75	9.88	11.08	-10.33333333	-7
84	2.8	44.44	9.67	6.66	-7.333333333	0
85	2.84	44.22	9.67	8.32	-7.333333333	-5.666666667
86	2.87	44	9.5	14.36	-14.33333333	7
87	2.9	43.57	9.71	13.54	-4.666666667	-14
88	2.94	43.43	9.29	19.15	19	-9.666666667
89	2.97	44	9	40.39	23.66666667	-38
90	3	44.71	7.86	6.05	5	-5
91	3.04	44.86	7.71	12.84	0	-14
92	3.07	44.86	7.29	5.79	-3.666666667	-5.333333333
93	3.1	44.75	7.13	3.75	-4	0
94	3.14	44.63	7.13	10.18	-11.33333333	0.333333333
95	3.17	44.29	7.14	9.57	-9.666666667	-4.666666667
96	3.2	44	7	9.57	-4.666666667	-9.666666667
97	3.24	43.86	6.71	4.28	-5	0
98	3.27	43.71	6.71	46.25	32	-40.33333333
99	3.3	44.67	5.5	11.88	11	-7
100	3.34	45	5.29	8.56	0	-9.666666667
101	3.37	45	5	9.57	-9.666666667	-4.666666667
102	3.4	44.71	4.86	7.72	-7	4.666666667
103	3.44	44.5	5	6.7	-3.333333333	-6.666666667
104	3.47	44.4	4.8	13.4	-13.33333333	6.666666667
105	3.5	44	5	5.99	0	-6.666666667
106	3.54	44	4.8	13.4	-6.666666667	-13.33333333
107	3.57	43.8	4.4	8.93	-4.333333333	9
108	3.6	43.67	4.67	14.13	11	11
109	3.64	44	5	0	0	0
110	3.67	44	5	40.21	-40	-20
111	3.7	42.8	4.4	48.32	6.666666667	53.33333333
112	3.74	43	6	60.05	4.333333333	-66.66666667
113	3.77	43.13	4	13.51	12.33333333	8.333333333
114	3.8	43.5	4.25	25.13	-12.33333333	25
115	3.84	43.13	5	39.88	33.66666667	-28.66666667
116	3.87	44.14	4.14	23.06	-9.333333333	24
117	3.9	43.86	4.86	22.04	-12	21.33333333
118	3.94	43.5	5.5	12.48	-7	12
119	3.97	43.29	5.86	9.57	-9.666666667	4.666666667
120	4	43	6	24.97	-16.66666667	22.33333333
121	4.04	42.5	6.67	8.59	-7	6.333333333
122	4.07	42.29	6.86	19.81	-22	0.666666667
123	4.1	41.63	6.88	3.75	-4.333333333	0
124	4.14	41.5	6.88	15.45	-16.66666667	4
125	4.17	41	7	9.57	-9.666666667	4.666666667
126	4.2	40.71	7.14	12.84	-14	0
127	4.24	40.29	7.14	17.65	-19.33333333	5
128	4.27	39.71	7.29	9.08	-7	7
129	4.3	39.5	7.5	6.77	-7	-2.333333333
130	4.34	39.29	7.43	23.64	-26.33333333	2.333333333
131	4.37	38.5	7.5	16.75	16.66666667	-8.333333333
132	4.4	39	7.25	24.43	23.66666667	-13
133	4.44	39.71	6.86	0	0	0
134	4.47	39.71	6.86	0	0	0
135	4.5	39.71	6.86	8.56	0	-9.666666667
136	4.54	39.71	6.57	6.62	-7	2
137	4.57	39.5	6.63	14.98	-16.66666667	0
138	4.6	39	6.63	8.71	-9.666666667	-2
139	4.64	38.71	6.57	6.77	-7	-2.333333333
140	4.67	38.5	6.5	15.45	-16.66666667	4.333333333
141	4.7	38	6.63	0	0	0
142	4.74	38	6.63	15.45	-16.66666667	-4.333333333
143	4.77	37.5	6.5	15.45	-16.66666667	4.333333333
144	4.8	37	6.63	7.49	0	8.333333333
145	4.84	37	6.88	3.75	0	-4.333333333
146	4.87	37	6.75	16.75	16.66666667	8.333333333
147	4.91	37.5	7	4.99	5.666666667	0
148	4.94	37.67	7	9.99	-9	6.666666667
149	4.97	37.4	7.2	5.99	-6.666666667	0
150	5.01	37.2	7.2	5.99	0	6.666666667
151	5.04	37.2	7.4	29.97	26.66666667	20
152	5.07	38	8	56.86	-60	-20
153	5.11	36.2	7.4	0	0	0
154	5.14	36.2	7.4	18.95	-6.666666667	20
155	5.17	36	8	29.97	-26.66666667	-20
156	5.21	35.2	7.4	13.4	-6.666666667	13.33333333
157	5.24	35	7.8	15.51	-16.66666667	-4.333333333
158	5.27	34.5	7.67	4.99	0	5.333333333
159	5.31	34.5	7.83	9.05	-10	-1
160	5.34	34.2	7.8	21.36	-23.33333333	-4.333333333
161	5.37	33.5	7.67	18.01	-16.66666667	11
162	5.41	33	8	0	0	0
163	5.44	33	8	5.99	-6.666666667	0
164	5.47	32.8	8	21.61	-20	13.33333333
165	5.51	32.2	8.4	18.95	20	6.666666667
166	5.54	32.8	8.6	55.26	40	46.66666667
167	5.57	34	10	0	0	0
168	5.61	34	10	0	0	0
169	5.64	34	10	0	0	0
170	5.67	34	10	0	0	0
171	5.71	34	10	42.38	-33.33333333	33.33333333
172	5.74	33	11	0	0	0
173	5.77	33	11	0	0	0
174	5.81	33	11	0	0	0
175	5.84	33	11	29.97	0	33.33333333
176	5.87	33	12	29.97	33.33333333	0
177	5.91	34	12	0	0	0
178	5.94	34	12	29.97	0	33.33333333
179	5.97	34	13	0	0	0
180	6.01	34	13	0	0	0
181	6.04	34	13	29.97	-33.33333333	0
182	6.07	33	13	0	0	0
183	6.11	33	13	29.97	0	33.33333333
184	6.14	33	14	0	0	0
185	6.17	33	14	0	0	0
186	6.21	33	14	29.97	-33.33333333	0
187	6.24	32	14	0	0	0
188	6.27	32	14	0	0	0
189	6.31	32	14	0	0	0
190	6.34	32	14	29.97	0	33.33333333
191	6.37	32	15	42.38	33.33333333	33.33333333
192	6.41	33	16	0	0	0
193	6.44	33	16	0	0	0
194	6.47	33	16	29.97	0	33.33333333
195	6.51	33	17	29.97	-33.33333333	0
196	6.54	32	17	0	0	0
197	6.57	32	17	0	0	0
198	6.61	32	17	42.38	-33.33333333	33.33333333
199	6.64	31	18	0	0	0
200	6.67	31	18	29.97	0	-33.33333333
201	6.71	31	17	0	0	0
202	6.74	31	17	0	0	0
203	6.77	31	17	42.38	-33.33333333	33.33333333
204	6.81	30	18	0	0	0
205	6.84	30	18	29.97	-33.33333333	0
206	6.87	29	18	0	0	0
207	6.91	29	18	0	0	0
208	6.94	29	18	29.97	0	33.33333333
209	6.97	29	19	43.22	26.66666667	-40
210	7.01	29.8	17.8	8.48	6.666666667	6.666666667
211	7.04	30	18	0	0	0
212	7.07	30	18	9.57	-4.666666667	9.666666667
213	7.11	29.86	18.29	33.44	-28.66666667	23.66666667
214	7.14	29	19	15.44	9.666666667	-14.33333333
215	7.17	29.29	18.57	6.05	4.666666667	4.666666667
216	7.21	29.43	18.71	19.15	-21	-3.666666667
217	7.24	28.8	18.6	9.48	-10	-3.333333333
218	7.27	28.5	18.5	21.19	-23.33333333	3.333333333
219	7.31	27.8	18.6	5.99	0	6.666666667
220	7.34	27.8	18.8	11.69	-4.333333333	12.33333333
221	7.37	27.67	19.17	0	0	0
222	7.41	27.67	19.17	30.81	25.33333333	23
223	7.44	28.43	19.86	25.69	28.66666667	0
224	7.47	29.29	19.86	0	0	0
225	7.51	29.29	19.86	7.72	7	4.666666667
226	7.54	29.5	20	0	0	0
227	7.57	29.5	20	3.75	0	4.333333333
228	7.61	29.5	20.13	5.78	-5.666666667	3
229	7.64	29.33	20.22	18.7	-20.66666667	-2.666666667
230	7.67	28.71	20.14	4.28	0	5
231	7.71	28.71	20.29	16.34	9.666666667	15.33333333
232	7.74	29	20.75	42.39	44.33333333	15.66666667
233	7.77	30.33	21.22	26.64	29.66666667	0
234	7.81	31.22	21.22	19.74	-19.66666667	9.333333333
235	7.84	30.63	21.5	0	0	0
236	7.87	30.63	21.5	5.3	-4.333333333	4.333333333
237	7.91	30.5	21.63	6.78	5.666666667	5
238	7.94	30.67	21.78	12.44	-13.33333333	4.333333333
239	7.97	30.27	21.91	11.52	-12.66666667	-0.666666667
240	8.01	29.89	21.89	3.33	-3.666666667	0
241	8.04	29.78	21.89	3.33	-3.666666667	0
242	8.08	29.67	21.89	17.93	18.33333333	7.333333333
243	8.11	30.22	22.11	50.72	52	22.33333333
244	8.14	31.78	22.78	0	0	0
245	8.18	31.78	22.78	0	0	0
246	8.21	31.78	22.78	9.42	7.333333333	7.333333333
247	8.24	32	23	0	0	0
248	8.28	32	23	15.45	-16.66666667	4.333333333
249	8.31	31.5	23.13	11.63	3.333333333	12.33333333
250	8.34	31.6	23.5	36.27	39.33333333	9.333333333
251	8.38	32.78	23.78	13.73	14.66666667	3.666666667
252	8.41	33.22	23.89	7.45	-7.333333333	3.666666667
253	8.44	33	24	9.42	-7.333333333	7.333333333
254	8.48	32.78	24.22	10.66	7.333333333	9.333333333
255	8.51	33	24.5	0	0	0
256	8.54	33	24.5	0	0	0
257	8.58	33	24.5	23.41	20	16.66666667
258	8.61	33.6	25	37.41	40.66666667	9
259	8.64	34.82	25.27	3.85	3	-3
260	8.68	34.91	25.18	0	0	0
261	8.71	34.91	25.18	5.45	0	6
262	8.74	34.91	25.36	3.85	-3	3
263	8.78	34.82	25.45	10.2	-10.66666667	-4
264	8.81	34.5	25.33	13.45	-14	5.666666667
265	8.84	34.08	25.5	8.06	-8.666666667	-1.666666667
266	8.88	33.82	25.45	0	0	0
267	8.91	33.82	25.45	24.82	-27.33333333	4.333333333
268	8.94	33	25.58	0	0	0
269	8.98	33	25.58	6.95	6	5
270	9.01	33.18	25.73	35.58	30	25.66666667
271	9.04	34.08	26.5	6.99	6.333333333	4.666666667
272	9.08	34.27	26.64	0	0	0
273	9.11	34.27	26.64	3.85	-3	3
274	9.14	34.18	26.73	2.72	0	3
275	9.18	34.18	26.82	13.62	-12	9
276	9.21	33.82	27.09	9.8	-10.66666667	2.666666667
277	9.24	33.5	27.17	9.8	-10.66666667	-2.666666667
278	9.28	33.18	27.09	18.08	-20	2.666666667
279	9.31	32.58	27.17	2.5	-2.666666667	0
280	9.34	32.5	27.17	20.13	19.33333333	11
281	9.38	33.08	27.5	27.47	30.66666667	0
282	9.41	34	27.5	8.72	6	7.666666667
283	9.44	34.18	27.73	0	0	0
284	9.48	34.18	27.73	2.72	0	3
285	9.51	34.18	27.82	17.44	-15	12
286	9.54	33.73	28.18	13.89	-15.33333333	-3
287	9.58	33.27	28.09	3.85	-3	-3
288	9.61	33.18	28	21.03	-22.66666667	5.666666667
289	9.64	32.5	28.17	0	0	0
290	9.68	32.5	28.17	14.98	-16.66666667	0
291	9.71	32	28.17	8.77	-9	3.333333333
292	9.74	31.73	28.27	7.15	-7.666666667	-2.333333333
293	9.78	31.5	28.2	17.55	-19.33333333	1.666666667
294	9.81	30.92	28.25	5.72	-6.333333333	0.666666667
295	9.84	30.73	28.27	26.54	28.33333333	7.666666667
296	9.88	31.58	28.5	27.58	30.66666667	2.666666667
297	9.91	32.5	28.58	6.99	-7.666666667	2
298	9.94	32.27	28.64	2.72	-3	0
299	9.98	32.18	28.64	2.72	0	3
300	10.01	32.18	28.73	12.43	-13.66666667	1.333333333
301	10.04	31.77	28.77	14.93	-16.66666667	-1.333333333
302	10.08	31.27	28.73	3.85	-3	3
303	10.11	31.18	28.82	0	0	0
304	10.14	31.18	28.82	33.87	30	22.66666667
305	10.18	32.08	29.5	19.35	21.66666667	-1.666666667
306	10.21	32.73	29.45	4.05	-4.333333333	1.666666667
307	10.24	32.6	29.5	8.09	-5	7.666666667
308	10.28	32.45	29.73	6.09	-6	3
309	10.31	32.27	29.82	9.82	-9	6
310	10.34	32	30	0	0	0
311	10.38	32	30	12.49	-14	0
312	10.41	31.58	30	18.48	-19.33333333	6.666666667
313	10.44	31	30.2	0	0	0
314	10.48	31	30.2	15.02	-16.66666667	-1
315	10.51	30.5	30.17	15.02	-16.66666667	1
316	10.54	30	30.2	11.18	-9	8.333333333
317	10.58	29.73	30.45	9.16	-7.666666667	-6.666666667
318	10.61	29.5	30.25	20.72	-22.66666667	3.666666667
319	10.64	28.82	30.36	3.85	-3	3
320	10.68	28.73	30.45	7.68	-5	7.333333333
321	10.71	28.58	30.67	6.65	-7.333333333	-1
322	10.74	28.36	30.64	51.19	51.66666667	24
323	10.78	29.91	31.36	11.23	12	-3
324	10.81	30.27	31.27	3.85	-3	3
325	10.84	30.18	31.36	7.22	-3.333333333	7.333333333
326	10.88	30.08	31.58	2.5	-2.666666667	0
327	10.91	30	31.58	8.33	-9	2
328	10.94	29.73	31.64	11.23	-12.33333333	3
329	10.98	29.36	31.73	12.06	-12	5.666666667
330	11.01	29	31.9	9.67	-9	-5.666666667
331	11.04	28.73	31.73	14.83	-7.666666667	14.66666667
332	11.08	28.5	32.17	15.02	-16.66666667	1
333	11.11	28	32.2	5.48	-6	-0.666666667
334	11.14	27.82	32.18	14.67	15	6
335	11.18	28.27	32.36	45.67	48.66666667	15.33333333
336	11.21	29.73	32.82	11.75	9	9.333333333
337	11.25	30	33.1	8.36	-3	8.666666667
338	11.28	29.91	33.36	3.85	-3	3
339	11.31	29.82	33.45	2.72	-3	0
340	11.35	29.73	33.45	10.35	9	7.333333333
341	11.38	30	33.67	43.49	42.33333333	23
342	11.41	31.27	34.36	22.77	24.33333333	7.333333333
343	11.45	32	34.58	6.95	-6	5
344	11.48	31.82	34.73	6.03	-2.333333333	6.333333333
345	11.51	31.75	34.92	2.5	-2.666666667	0
346	11.55	31.67	34.92	9	-5.666666667	8.333333333
347	11.58	31.5	35.17	15.02	-16.66666667	1
348	11.61	31	35.2	7.33	-6	5.333333333
349	11.65	30.82	35.36	8.55	6	7.333333333
350	11.68	31	35.58	32.47	33.33333333	14
351	11.71	32	36	33.51	33.33333333	16.66666667
352	11.75	33	36.5	2.5	0	2.666666667
353	11.78	33	36.58	0	0	0
354	11.81	33	36.58	5.68	-6	2
355	11.85	32.82	36.64	2.72	-3	0
356	11.88	32.73	36.64	9.01	-7.666666667	6.333333333
357	11.91	32.5	36.83	8.45	-7.666666667	5.666666667
358	11.95	32.27	37	8.71	-9	3.333333333
359	11.98	32	37.1	51.29	52.66666667	21.66666667
360	12.01	33.58	37.75	30.18	30.66666667	14
361	12.05	34.5	38.17	0	0	0
362	12.08	34.5	38.17	4.99	0	5.333333333
363	12.11	34.5	38.33	11.17	-11	5.666666667
364	12.15	34.17	38.5	3.53	-3	2.666666667
365	12.18	34.08	38.58	2.5	-2.666666667	0
366	12.21	34	38.58	7.65	-7.666666667	3.666666667
367	12.25	33.77	38.69	14.92	-16.66666667	1.333333333
368	12.28	33.27	38.73	39.98	41	17.33333333
369	12.31	34.5	39.25	37.29	41	6.666666667
370	12.35	35.73	39.45	2.72	0	3.333333333
371	12.38	35.73	39.55	6.74	6.333333333	4
372	12.41	35.92	39.67	10.6	-8.333333333	8.333333333
373	12.45	35.67	39.92	5.58	-5.666666667	2.666666667
374	12.48	35.5	40	6.81	-7.666666667	0
375	12.51	35.27	40	9.58	-9	5.666666667
376	12.55	35	40.17	13.25	12.66666667	7
377	12.58	35.38	40.38	46.69	51.33333333	9.666666667
378	12.61	36.92	40.67	20.13	19.33333333	11
379	12.65	37.5	41	0	0	0
380	12.68	37.5	41	4.99	0	5.666666667
381	12.71	37.5	41.17	5.46	-4	4.666666667
382	12.75	37.38	41.31	10.71	-10	6.333333333
383	12.78	37.08	41.5	25.47	28	5.666666667
384	12.81	37.92	41.67	50.57	52.66666667	19.33333333
385	12.85	39.5	42.25	2.5	0	2.666666667
386	12.88	39.5	42.33	0	0	0
387	12.91	39.5	42.33	6.87	-7.666666667	1
388	12.95	39.27	42.36	3.12	1.333333333	3.333333333
389	12.98	39.31	42.46	11.08	-10.33333333	7
390	13.01	39	42.67	2.5	-2.666666667	0
391	13.05	38.92	42.67	6.96	-5	6
392	13.08	38.77	42.85	9.03	-6.333333333	7.666666667
393	13.11	38.58	43.08	52.91	57.66666667	12.66666667
394	13.15	40.31	43.46	12.58	14	-0.333333333
395	13.18	40.73	43.45	12.26	4	13.33333333
396	13.21	40.85	43.85	0	0	0
397	13.25	40.85	43.85	5.15	-5.333333333	2.333333333
398	13.28	40.69	43.92	6.21	-6.333333333	2.666666667
399	13.31	40.5	44	13.45	-14	5.666666667
400	13.35	40.08	44.17	12.74	-13	-5.666666667
401	13.38	39.69	44	23.73	23	12.66666667
402	13.41	40.38	44.38	33.89	37.33333333	6.333333333
403	13.45	41.5	44.57	8.84	9	4
404	13.48	41.77	44.69	4.61	0	5.333333333
405	13.51	41.77	44.85	0	0	0
406	13.55	41.77	44.85	3.26	-2.666666667	2.333333333
407	13.58	41.69	44.92	7.5	-6.333333333	5.333333333
408	13.61	41.5	45.08	13.08	-14.33333333	-2.666666667
409	13.65	41.07	45	12.26	-12.66666667	5
410	13.68	40.69	45.15	24.38	27	3.333333333
411	13.71	41.5	45.25	43.11	47.33333333	8.333333333
412	13.75	42.92	45.5	2.5	2.666666667	0
413	13.78	43	45.5	0	0	0
414	13.81	43	45.5	0	0	0
415	13.85	43	45.5	3.53	-2.666666667	2.666666667
416	13.88	42.92	45.58	7.48	-7.666666667	3.666666667
417	13.91	42.69	45.69	6.02	-6.333333333	2
418	13.95	42.5	45.75	8.57	-9	3.333333333
419	13.98	42.23	45.85	16.3	-18	-2.666666667
420	14.01	41.69	45.77	4.61	0	5
421	14.05	41.69	45.92	5.77	-6.333333333	0
422	14.08	41.5	45.92	24.3	-27	-2.333333333
423	14.11	40.69	45.85	4.61	0	5
424	14.15	40.69	46	8.31	5.333333333	7.666666667
425	14.18	40.85	46.23	40.39	44	9
426	14.21	42.17	46.5	11.17	11	-5.666666667
427	14.25	42.5	46.33	6.87	-7.666666667	1
428	14.28	42.27	46.36	5.18	-3.333333333	4.666666667
429	14.31	42.17	46.5	7.06	-5.666666667	5.666666667
430	14.35	42	46.67	3.53	-2.666666667	-3
431	14.38	41.92	46.58	5.89	-6.333333333	2
432	14.41	41.73	46.64	12.85	-7.666666667	12
433	14.45	41.5	47	7.34	-7.666666667	-3
434	14.48	41.27	46.91	46.56	48.66666667	18
435	14.52	42.73	47.45	11.35	11.66666667	4.333333333
436	14.55	43.08	47.58	0	0	0
437	14.58	43.08	47.58	2.5	-2.666666667	0
438	14.62	43	47.58	9.24	-9	5
439	14.65	42.73	47.73	2.72	0	-3
440	14.68	42.73	47.64	9.01	-7.666666667	6.333333333
441	14.72	42.5	47.83	4.99	0	5.666666667
442	14.75	42.5	48	27.58	-30.66666667	2.666666667
443	14.78	41.58	48.08	3.53	-2.666666667	3
444	14.82	41.5	48.17	6.07	-6.333333333	2
445	14.85	41.31	48.23	24.28	-27	-2
446	14.88	40.5	48.17	2.5	0	2.666666667
447	14.92	40.5	48.25	20.13	19.33333333	11
448	14.95	41.08	48.58	38.75	39.66666667	17
449	14.98	42.27	49.09	0	0	0
450	15.02	42.27	49.09	5.45	0	6
451	15.05	42.27	49.27	7.52	-3.333333333	7.666666667
452	15.08	42.17	49.5	5.58	-5.666666667	2.666666667
453	15.12	42	49.58	5.68	-6	2
454	15.15	41.82	49.64	19.95	-21.66666667	-4.666666667
455	15.18	41.17	49.5	3.53	-3	2.666666667
456	15.22	41.08	49.58	4.99	-5.333333333	0
457	15.25	40.92	49.58	14.56	-14	8.333333333
458	15.28	40.5	49.83	14.56	-14	-8.333333333
459	15.32	40.08	49.58	19.02	-19.33333333	8.333333333
460	15.35	39.5	49.83	6.83	-7.666666667	-0.333333333
461	15.38	39.27	49.82	10.47	7.666666667	8.666666667
462	15.42	39.5	50.08	44.25	47.33333333	14
463	15.45	40.92	50.5	6.14	-2.333333333	6.333333333
464	15.48	40.85	50.69	3.26	-2.666666667	2.666666667
465	15.52	40.77	50.77	7.11	-6.333333333	5
466	15.55	40.58	50.92	3.53	-2.666666667	2.666666667
467	15.58	40.5	51	5.76	-4	5
468	15.62	40.38	51.15	26.51	-29.33333333	0.666666667
469	15.65	39.5	51.17	7.39	-4	7
470	15.68	39.38	51.38	2.31	-2.333333333	0
471	15.72	39.31	51.38	18.59	18	10.33333333
472	15.75	39.85	51.69	38.44	40.66666667	12.66666667
473	15.78	41.07	52.07	6.75	5.333333333	5.333333333
474	15.82	41.23	52.23	5.38	-5	3.333333333
475	15.85	41.08	52.33	17.66	-19.33333333	-2.666666667
476	15.88	40.5	52.25	0	0	0
477	15.92	40.5	52.25	7.03	-6.333333333	4.333333333
478	15.95	40.31	52.38	17.41	-19.33333333	-0.666666667
479	15.98	39.73	52.36	12.69	-14	-1.666666667
480	16.02	39.31	52.31	5.15	-2.666666667	5
481	16.05	39.23	52.46	13.83	-15.33333333	0
482	16.08	38.77	52.46	8.15	-9	1.333333333
483	16.12	38.5	52.5	8.15	-9	-1.333333333
484	16.15	38.23	52.46	8.86	9	4
485	16.18	38.5	52.58	29.97	33.33333333	0
486	16.22	39.5	52.58	6.62	6.333333333	3.666666667
487	16.25	39.69	52.69	5.81	-6.333333333	-0.666666667
488	16.28	39.5	52.67	2.5	0	-3
489	16.32	39.5	52.58	13.45	-14	5.666666667
490	16.35	39.08	52.75	4.99	-5.333333333	0
491	16.38	38.92	52.75	12.73	-14	-2.666666667
492	16.42	38.5	52.67	5.81	-6.333333333	0.666666667
493	16.45	38.31	52.69	17.48	-19.33333333	-1.666666667
494	16.48	37.73	52.64	13.19	-14	4.333333333
495	16.52	37.31	52.77	5.15	-2.666666667	-5
496	16.55	37.23	52.62	27.76	-30.66666667	2.333333333
497	16.58	36.31	52.69	2.31	-2.666666667	0
498	16.62	36.23	52.69	3.26	2.666666667	-2.333333333
499	16.65	36.31	52.62	35.9	39.66666667	-4
500	16.68	37.5	52.5	0	0	0
501	16.72	37.5	52.5	2.5	0	-2.666666667
502	16.75	37.5	52.42	0	0	0
503	16.78	37.5	52.42	13.45	-14	-5.666666667
504	16.82	37.08	52.25	11.73	-13	-0.666666667
505	16.85	36.69	52.23	8.02	-6.333333333	6.333333333
506	16.88	36.5	52.42	22.6	-24.33333333	-6.333333333
507	16.92	35.77	52.23	2.31	-2.666666667	0
508	16.95	35.69	52.23	32.6	36	-5
509	16.98	36.77	52.08	16.14	18	0
510	17.02	37.31	52.08	8.26	-7.666666667	-5.333333333
511	17.05	37.08	51.92	0	0	0
512	17.08	37.08	51.92	5.58	-5.333333333	-3
513	17.12	36.92	51.83	6.99	-7.666666667	-2
514	17.15	36.69	51.77	18.78	-20.33333333	5
515	17.18	36.08	51.92	10.4	-10.33333333	-5
516	17.22	35.77	51.77	13.83	-15.33333333	0
517	17.25	35.31	51.77	6.99	-7.666666667	2
518	17.28	35.08	51.83	29.97	33.33333333	0
519	17.32	36.08	51.83	25.1	28	-2.666666667
520	17.35	36.92	51.75	8.49	-7.666666667	5.666666667
521	17.38	36.69	51.92	6.36	-6.333333333	-3
522	17.42	36.5	51.83	6.07	-6.333333333	-2
523	17.45	36.31	51.77	6.99	-7.666666667	2
524	17.48	36.08	51.83	4.99	-5.333333333	0
525	17.52	35.92	51.83	18.35	-20.33333333	-2
526	17.55	35.31	51.77	9.24	-10.33333333	-0.666666667
527	17.58	35	51.75	14.98	-16.66666667	0
528	17.62	34.5	51.75	15.79	16.66666667	-5.666666667
529	17.65	35	51.58	39.2	43.66666667	1.333333333
530	17.69	36.31	51.62	6.72	6.333333333	-4
531	17.72	36.5	51.5	2.5	0	-2.666666667
532	17.75	36.5	51.42	6.99	-7.666666667	-2
533	17.79	36.27	51.36	17.48	-19.33333333	-1.666666667
534	17.82	35.69	51.31	5.81	-6.333333333	0.666666667
535	17.85	35.5	51.33	2.5	0	3
536	17.89	35.5	51.42	36.16	39.66666667	-6.333333333
537	17.92	36.69	51.23	18.44	20.66666667	0
538	17.95	37.31	51.23	6.99	-7.666666667	-2
539	17.99	37.08	51.17	2.5	0	-3
540	18.02	37.08	51.08	2.5	-2.666666667	0
541	18.05	37	51.08	7.23	-7.666666667	2.333333333
542	18.09	36.77	51.15	8.44	-9	-2.666666667
543	18.12	36.5	51.07	15.14	-16.66666667	-2.333333333
544	18.15	36	51	2.5	-2.666666667	0
545	18.19	35.92	51	0	0	0
546	18.22	35.92	51	32.47	36	0
547	18.25	37	51	9.51	10.33333333	2.666666667
548	18.29	37.31	51.08	7.11	-7.666666667	-2.666666667
549	18.32	37.08	51	2.5	0	-2.666666667
550	18.35	37.08	50.92	0	0	0
551	18.39	37.08	50.92	5.58	-5.333333333	2.666666667
552	18.42	36.92	51	13.2	-14	-4.666666667
553	18.45	36.5	50.86	15.09	-16.66666667	2
554	18.49	36	50.92	2.5	-2.666666667	0
555	18.52	35.92	50.92	12.49	-14	0.333333333
556	18.55	35.5	50.93	14.99	-16.66666667	-0.333333333
557	18.59	35	50.92	10.23	-10.33333333	-5
558	18.62	34.69	50.77	2.31	0	2.666666667
559	18.65	34.69	50.85	48.63	54	-5.333333333
560	18.69	36.31	50.69	7.15	6.333333333	4.666666667
561	18.72	36.5	50.83	0	0	0
562	18.75	36.5	50.83	15.19	-16.66666667	-2.666666667
563	18.79	36	50.75	8.85	-9	-3.666666667
564	18.82	35.73	50.64	10.29	-11.66666667	-0.666666667
565	18.85	35.38	50.62	3.26	-2.333333333	2.333333333
566	18.89	35.31	50.69	17.48	-19.33333333	-1.666666667
567	18.92	34.73	50.64	10.29	-11.66666667	-0.666666667
568	18.95	34.38	50.62	17.02	18	-6.666666667
569	18.99	34.92	50.42	34.78	36	-14
570	19.02	36	50	7.06	5.666666667	-5.666666667
571	19.05	36.17	49.83	3.53	-3	-2.666666667
572	19.09	36.08	49.75	8.65	-8.666666667	-3.666666667
573	19.12	35.82	49.64	2.72	-3	0
574	19.15	35.73	49.64	10.29	-11.66666667	-0.666666667
575	19.19	35.38	49.62	9.67	-10	-4
576	19.22	35.08	49.5	11.43	-11.66666667	4.666666667
577	19.25	34.73	49.64	28.48	25.66666667	-18.66666667
578	19.29	35.5	49.08	36.05	39.66666667	-5.333333333
579	19.32	36.69	48.92	2.31	0	-2.333333333
580	19.35	36.69	48.85	6.37	1.333333333	-7
581	19.39	36.73	48.64	0	0	0
582	19.42	36.73	48.64	7.94	-7.666666667	-4.666666667
583	19.45	36.5	48.5	6.72	-6.333333333	4
584	19.49	36.31	48.62	21.98	-24.33333333	-4
585	19.52	35.58	48.5	2.5	-2.666666667	0
586	19.55	35.5	48.5	2.5	0	-2.666666667
587	19.59	35.5	48.42	37.15	39.66666667	-11.33333333
588	19.62	36.69	48.08	24.21	27	0
589	19.65	37.5	48.08	2.5	0	-2.666666667
590	19.69	37.5	48	0	0	0
591	19.72	37.5	48	14.56	-14	-8.333333333
592	19.75	37.08	47.75	0	0	0
593	19.79	37.08	47.75	5.58	-5.333333333	2.666666667
594	19.82	36.92	47.83	6.11	-5	-4.666666667
595	19.85	36.77	47.69	13.83	-15.33333333	0
596	19.89	36.31	47.69	11.85	-13	2
597	19.92	35.92	47.75	19.02	19.33333333	-8.333333333
598	19.95	36.5	47.5	32.47	36	0
599	19.99	37.58	47.5	2.5	0	-2.666666667
600	20.02	37.58	47.42	0	0	0
601	20.05	37.58	47.42	2.5	-2.666666667	0
602	20.09	37.5	47.42	8.06	-7.666666667	-5
603	20.12	37.27	47.27	15.14	-16.66666667	-1.333333333
604	20.15	36.77	47.23	3.26	-2.666666667	-2.666666667
605	20.19	36.69	47.15	12.71	-14	-2
606	20.22	36.27	47.09	15.1	-16.66666667	-0.333333333
607	20.25	35.77	47.08	9.39	-9	-5.333333333
608	20.29	35.5	46.92	10.3	-11	-3
609	20.32	35.17	46.83	14.22	-16	0.666666667
610	20.35	34.69	46.85	6.44	-6.333333333	-3.333333333
611	20.39	34.5	46.75	43.11	47.33333333	-8.333333333
612	20.42	35.92	46.5	2.5	2.666666667	0
613	20.45	36	46.5	2.5	0	-2.666666667
614	20.49	36	46.42	2.5	0	-3
615	20.52	36	46.33	8.76	-7.666666667	-6
616	20.55	35.77	46.15	9.29	-9	-5
617	20.59	35.5	46	14.56	-14	-8.333333333
618	20.62	35.08	45.75	8.65	-8.666666667	-3.666666667
619	20.65	34.82	45.64	10.13	-10.66666667	3.666666667
620	20.69	34.5	45.75	16.75	-16.66666667	-8.333333333
621	20.72	34	45.5	16.75	-16.66666667	8.333333333
622	20.75	33.5	45.75	12.49	-11	-8.333333333
623	20.79	33.17	45.5	7.06	-5.666666667	-5.666666667
624	20.82	33	45.33	32.66	33.33333333	-14.33333333
625	20.86	34	44.9	33.29	33.33333333	-16
626	20.89	35	44.42	0	0	0
627	20.92	35	44.42	5.68	-6	-2
628	20.96	34.82	44.36	3.85	-3	-3
629	20.99	34.73	44.27	13.86	-5	-14.66666667
630	21.02	34.58	43.83	17.6	-19.33333333	2.333333333
631	21.06	34	43.9	9.6	-6	-8.666666667
632	21.09	33.82	43.64	2.72	-3	0
633	21.12	33.73	43.64	13.62	-15.33333333	0
634	21.16	33.27	43.64	46.06	43.66666667	-27
635	21.19	34.58	42.83	21.49	23	-6.333333333
636	21.22	35.27	42.64	2.72	-3	0
637	21.26	35.18	42.64	16.26	-2.666666667	-18
638	21.29	35.1	42.1	3	-3.333333333	0
639	21.32	35	42.1	3	0	-3.333333333
640	21.36	35	42	23.28	-24.33333333	-9
641	21.39	34.27	41.73	0	0	0
642	21.42	34.27	41.73	14.67	-15	-6
643	21.46	33.82	41.55	2.72	-3	0
644	21.49	33.73	41.55	15.89	-15.33333333	-9.333333333
645	21.52	33.27	41.27	2.72	-3	0
646	21.56	33.18	41.27	27.78	-30.33333333	-6
647	21.59	32.27	41.09	23.44	21.33333333	-15
648	21.62	32.91	40.64	37.85	36.33333333	-21.33333333
649	21.66	34	40	11.23	12	-3
650	21.69	34.36	39.91	2.72	0	-3
651	21.72	34.36	39.82	6.09	-3	-6
652	21.76	34.27	39.64	9.62	-3.333333333	-10.33333333
653	21.79	34.17	39.33	10.6	-11.66666667	-2
654	21.82	33.82	39.27	7.72	-8	-3.333333333
655	21.86	33.58	39.17	5.58	-2.666666667	-5.666666667
656	21.89	33.5	39	22.01	-22.66666667	-9
657	21.92	32.82	38.73	9.56	-10.66666667	0.666666667
658	21.96	32.5	38.75	0	0	0
659	21.99	32.5	38.75	23.96	-25.66666667	-6.666666667
660	22.02	31.73	38.55	0	0	0
661	22.06	31.73	38.55	26.17	20	-21
662	22.09	32.33	37.92	25.71	25	-14
663	22.12	33.08	37.5	0	0	0
664	22.16	33.08	37.5	7.49	0	-8.333333333
665	22.19	33.08	37.25	5.61	3.333333333	-5.333333333
666	22.22	33.18	37.09	15.89	-9	-15
667	22.26	32.91	36.64	12.72	-13.66666667	3.666666667
668	22.29	32.5	36.75	7.22	-4	-7
669	22.32	32.38	36.54	14.49	-15.33333333	-4
670	22.36	31.92	36.42	5.49	-5	-3.666666667
671	22.39	31.77	36.31	10.5	-9	-7.666666667
672	22.42	31.5	36.08	7.42	-7.666666667	3.333333333
673	22.46	31.27	36.18	18.23	-19.33333333	-6
674	22.49	30.69	36	13.04	-10.33333333	-10.33333333
675	22.52	30.38	35.69	21.25	-23	5.333333333
676	22.56	29.69	35.85	12.41	-12.66666667	-5.333333333
677	22.59	29.31	35.69	19.14	20.33333333	-6.333333333
678	22.62	29.92	35.5	27.58	28.33333333	-11.66666667
679	22.66	30.77	35.15	9.65	10.33333333	-2.333333333
680	22.69	31.08	35.08	5.58	-2.666666667	-5.333333333
681	22.72	31	34.92	4.99	0	-5.666666667
682	22.76	31	34.75	8.85	-9	-3.666666667
683	22.79	30.73	34.64	12.69	-14	1.666666667
684	22.82	30.31	34.69	0	0	0
685	22.86	30.31	34.69	17.48	-19.33333333	-1.666666667
686	22.89	29.73	34.64	12.22	1.333333333	-13.66666667
687	22.92	29.77	34.23	45.59	50	-7.666666667
688	22.96	31.27	34	12.78	14	-2.666666667
689	22.99	31.69	33.92	7.75	-6.333333333	-5.666666667
690	23.02	31.5	33.75	0	0	0
691	23.06	31.5	33.75	7.22	-4	-7
692	23.09	31.38	33.54	11.58	-12.66666667	-1.333333333
693	23.12	31	33.5	4.99	0	-5.666666667
694	23.16	31	33.33	30.51	27.33333333	-20
695	23.19	31.82	32.73	30.09	33.33333333	-3
696	23.22	32.82	32.64	8.55	6	-7.333333333
697	23.26	33	32.42	0	0	0
698	23.29	33	32.42	17.66	-14	-14
699	23.32	32.58	32	5.58	-2.666666667	-5.666666667
700	23.36	32.5	31.83	7.52	-7.666666667	-3.333333333
701	23.39	32.27	31.73	13.89	-15	-3
702	23.42	31.82	31.64	9.58	-10.66666667	1
703	23.46	31.5	31.67	6.87	-7.666666667	-1
704	23.49	31.27	31.64	43.95	41	-27
705	23.52	32.5	30.83	30.38	33.33333333	-5.333333333
706	23.56	33.5	30.67	7.72	7.666666667	-4
707	23.59	33.73	30.55	9.85	-5	-10
708	23.62	33.58	30.25	7.9	-2.666666667	-8.333333333
709	23.66	33.5	30	9.92	-10.66666667	-3
710	23.69	33.18	29.91	11.56	-9	-9
711	23.72	32.91	29.64	12.29	-13.66666667	1
712	23.76	32.5	29.67	0	0	0
713	23.79	32.5	29.67	13.45	-14	-5.666666667
714	23.82	32.08	29.5	5.58	-5.333333333	-2.666666667
715	23.86	31.92	29.42	15.99	-14	-11.33333333
716	23.89	31.5	29.08	7.49	0	-8.333333333
717	23.92	31.5	28.83	46.05	50	-11
718	23.96	33	28.5	3.53	2.666666667	-2.666666667
719	23.99	33.08	28.42	5.23	3.333333333	-5
720	24.02	33.18	28.27	5.45	0	-6
721	24.06	33.18	28.09	15.41	-12	-12
722	24.09	32.82	27.73	10.05	-10.66666667	3.333333333
723	24.13	32.5	27.83	2.5	0	-2.666666667
724	24.16	32.5	27.75	20.72	-22.66666667	-3.666666667
725	24.19	31.82	27.64	2.72	-3	0
726	24.23	31.73	27.64	9.47	-7.666666667	-7.333333333
727	24.26	31.5	27.42	8.06	-7.666666667	-5
728	24.29	31.27	27.27	23.23	-25.66666667	2
729	24.33	30.5	27.33	8.19	-7.666666667	-5
730	24.36	30.27	27.18	16.04	-16.66666667	-6
731	24.39	29.77	27	3.26	-2.666666667	-2.666666667
732	24.43	29.69	26.92	12.58	-14	-0.333333333
733	24.46	29.27	26.91	11.69	-11.66666667	-5.333333333
734	24.49	28.92	26.75	18.26	-20.33333333	0.666666667
735	24.53	28.31	26.77	21.48	23	-6.333333333
736	24.56	29	26.58	36.91	41	-1.333333333
737	24.59	30.23	26.54	8.86	9	-4
738	24.63	30.5	26.42	0	0	0
739	24.66	30.5	26.42	6.99	-7.666666667	-2
740	24.69	30.27	26.36	17.84	-19.33333333	-4.333333333
741	24.73	29.69	26.23	0	0	0
742	24.76	29.69	26.23	12.66	-14	-1.666666667
743	24.79	29.27	26.18	11.4	-9	-8.666666667
744	24.83	29	25.92	3.53	-2.666666667	-3
745	24.86	28.92	25.83	18.25	-20.33333333	0.666666667
746	24.89	28.31	25.85	7.05	-7.666666667	2.333333333
747	24.93	28.08	25.92	3.53	-2.666666667	-3
748	24.96	28	25.83	8.77	-9	-3.333333333
749	24.99	27.73	25.73	47.48	52.66666667	-3.666666667
750	25.03	29.31	25.62	12.59	14	0.666666667
751	25.06	29.73	25.64	0	0	0
752	25.09	29.73	25.64	0	0	0
753	25.13	29.73	25.64	0	0	0
754	25.16	29.73	25.64	9.47	-7.666666667	-7.333333333
755	25.19	29.5	25.42	0	0	0
756	25.23	29.5	25.42	6.99	-7.666666667	-2
757	25.26	29.27	25.36	13.19	14	-4.333333333
758	25.29	29.69	25.23	39.8	43.66666667	-7.666666667
759	25.33	31	25	20.88	23	-2.666666667
760	25.36	31.69	24.92	6.36	-6.333333333	-3
761	25.39	31.5	24.83	4.99	0	-5.333333333
762	25.43	31.5	24.67	0	0	0
763	25.46	31.5	24.67	0	0	0
764	25.49	31.5	24.67	53.62	59	8
765	25.53	33.27	24.91	14.89	16.66666667	0.333333333
766	25.56	33.77	24.92	12.76	13.66666667	-3.333333333
767	25.59	34.18	24.82	6.2	-6	3.333333333
768	25.63	34	24.92	2.5	0	2.666666667
769	25.66	34	25	7.29	-7.666666667	-2.666666667
770	25.69	33.77	24.92	10.88	-9	8.333333333
771	25.73	33.5	25.17	0	0	0
772	25.76	33.5	25.17	30.07	33.33333333	2.666666667
773	25.79	34.5	25.25	36.94	41	3.666666667
774	25.83	35.73	25.36	0	0	0
775	25.86	35.73	25.36	0	0	0
776	25.89	35.73	25.36	0	0	0
777	25.93	35.73	25.36	7.87	-5	7.333333333
778	25.96	35.58	25.58	2.5	-2.666666667	0
779	25.99	35.5	25.58	12.73	-14	-2.666666667
780	26.03	35.08	25.5	0	0	0
781	26.06	35.08	25.5	43.11	47.33333333	8.333333333
782	26.09	36.5	25.75	30.89	33.33333333	8.333333333
783	26.13	37.5	26	4.99	0	5.666666667
784	26.16	37.5	26.17	0	0	0
785	26.19	37.5	26.17	0	0	0
786	26.23	37.5	26.17	6.07	-6.333333333	2
787	26.26	37.31	26.23	6.99	-7.666666667	-2
788	26.29	37.08	26.17	2.5	-2.666666667	0
789	26.33	37	26.17	9.61	-10.33333333	-3
790	26.36	36.69	26.08	17.56	18	7.666666667
791	26.39	37.23	26.31	46.16	51.33333333	2.333333333
792	26.43	38.77	26.38	6.98	7.666666667	1.333333333
793	26.46	39	26.42	8.33	-9	-2
794	26.49	38.73	26.36	0	0	0
795	26.53	38.73	26.36	0	0	0
796	26.56	38.73	26.36	0	0	0
797	26.59	38.73	26.36	7.94	-7.666666667	4.666666667
798	26.63	38.5	26.5	5.88	-6.333333333	-1.333333333
799	26.66	38.31	26.46	5.88	6.333333333	1.333333333
800	26.69	38.5	26.5	45.57	50	8.333333333
801	26.73	40	26.75	15.79	16.66666667	-5.666666667
802	26.76	40.5	26.58	8.02	6.333333333	6.333333333
803	26.79	40.69	26.77	0	0	0
804	26.83	40.69	26.77	2.31	0	2.666666667
805	26.86	40.69	26.85	5.78	-6.333333333	-0.666666667
806	26.89	40.5	26.83	7.18	-7.666666667	2.666666667
807	26.93	40.27	26.91	15.33	-16.66666667	3
808	26.96	39.77	27	22.04	24.33333333	-2.666666667
809	26.99	40.5	26.92	36.43	39.66666667	7.666666667
810	27.03	41.69	27.15	9.23	10.33333333	0.666666667
811	27.06	42	27.17	2.5	2.666666667	0
812	27.09	42.08	27.17	2.5	0	2.666666667
813	27.13	42.08	27.25	5.58	-5.333333333	-2.666666667
814	27.16	41.92	27.17	0	0	0
815	27.19	41.92	27.17	12.51	-14	-1
816	27.23	41.5	27.14	7.59	-6.333333333	5.666666667
817	27.26	41.31	27.31	2.31	-2.666666667	0
818	27.3	41.23	27.31	10.32	-10.33333333	-4.666666667
819	27.33	40.92	27.17	0	0	0
820	27.36	40.92	27.17	18.73	-20.33333333	4.666666667
821	27.4	40.31	27.31	9.38	-10.33333333	-2
822	27.43	40	27.25	9.24	-10.33333333	-0.666666667
823	27.46	39.69	27.23	11.75	-12.66666667	2.666666667
824	27.5	39.31	27.31	18.73	20.33333333	-4.666666667
825	27.53	39.92	27.17	41.9	46.33333333	4.666666667
826	27.56	41.31	27.31	7.15	6.333333333	-4.666666667
827	27.6	41.5	27.17	0	0	0
828	27.63	41.5	27.17	2.5	0	2.666666667
829	27.66	41.5	27.25	2.5	0	-2.666666667
830	27.7	41.5	27.17	2.5	0	2.666666667
831	27.73	41.5	27.25	37.29	41	6.666666667
832	27.76	42.73	27.45	23.48	25.66666667	4.333333333
833	27.8	43.5	27.58	9.49	0	10.66666667
834	27.83	43.5	27.9	3	0	3.333333333
835	27.86	43.5	28	3	0	3.333333333
836	27.9	43.5	28.1	10.43	-7.666666667	8.666666667
837	27.93	43.27	28.36	0	0	0
838	27.96	43.27	28.36	2.72	-3	0
839	28	43.18	28.36	46.33	50.33333333	11
840	28.03	44.69	28.69	11.74	13	-0.666666667
841	28.06	45.08	28.67	2.5	-2.666666667	0
842	28.1	45	28.67	10.3	2.666666667	11
843	28.13	45.08	29	5.33	-5.333333333	-2.666666667
844	28.16	44.92	28.92	8.37	-3.333333333	8.666666667
845	28.2	44.82	29.18	2.72	0	3
846	28.23	44.82	29.27	38.2	39.33333333	16
847	28.26	46	29.75	21.48	19.33333333	14
848	28.3	46.58	30.17	7.72	8	3.333333333
849	28.33	46.82	30.27	10.79	6	10.33333333
850	28.36	47	30.58	18.47	-20.66666667	1.333333333
851	28.4	46.38	30.62	3.26	-2.333333333	2.333333333
852	28.43	46.31	30.69	9.38	-10.33333333	2
853	28.46	46	30.75	3.69	-2.666666667	3.333333333
854	28.5	45.92	30.85	12.85	-14	2.333333333
855	28.53	45.5	30.92	15.79	-16.66666667	-5.666666667
856	28.56	45	30.75	8.64	-7.666666667	5.666666667
857	28.6	44.77	30.92	9.39	-9	5.333333333
858	28.63	44.5	31.08	4.05	-4	2.333333333
859	28.66	44.38	31.15	19.02	18	11.66666667
860	28.7	44.92	31.5	28.52	28.33333333	14
861	28.73	45.77	31.92	0	0	0
862	28.76	45.77	31.92	9.39	-9	5.333333333
863	28.8	45.5	32.08	2.5	0	3
864	28.83	45.5	32.17	6.07	-6.333333333	2
865	28.86	45.31	32.23	9.24	-10.33333333	0.666666667
866	28.9	45	32.25	8.85	-9	3.666666667
867	28.93	44.73	32.36	12.69	-14	-1.666666667
868	28.96	44.31	32.31	0	0	0
869	29	44.31	32.31	17.48	-19.33333333	1.666666667
870	29.03	43.73	32.36	12.59	-14	0.666666667
871	29.06	43.31	32.38	17.41	-19.33333333	-0.666666667
872	29.1	42.73	32.36	0	0	0
873	29.13	42.73	32.36	38.36	42.33333333	4.666666667
874	29.16	44	32.5	14.98	16.66666667	0
875	29.2	44.5	32.5	2.5	0	2.666666667
876	29.23	44.5	32.58	6.82	-6.333333333	-4
877	29.26	44.31	32.46	11.78	-13	1.333333333
878	29.3	43.92	32.5	12.49	-14	0
879	29.33	43.5	32.5	2.5	0	2.666666667
880	29.36	43.5	32.58	19.87	-21.66666667	3.666666667
881	29.4	42.85	32.69	11.87	-11.66666667	-6.333333333
882	29.43	42.5	32.5	36.19	39.66666667	6.333333333
883	29.46	43.69	32.69	24.22	27	-0.666666667
884	29.5	44.5	32.67	2.5	0	-3
885	29.53	44.5	32.58	8.06	-7.666666667	5
886	29.56	44.27	32.73	8.77	-9	3.333333333
887	29.6	44	32.83	9.42	-10.33333333	-2
888	29.63	43.69	32.77	5.79	-6.333333333	-0.666666667
889	29.66	43.5	32.75	19.81	-21.66666667	3.333333333
890	29.7	42.85	32.85	4.61	-5.333333333	0
891	29.73	42.69	32.85	0	0	0
892	29.76	42.69	32.85	38.64	41	13.33333333
893	29.8	43.92	33.25	11.85	13	2
894	29.83	44.31	33.31	9.38	-10.33333333	-2
895	29.86	44	33.25	0	0	0
896	29.9	44	33.25	14.98	-16.66666667	0
897	29.93	43.5	33.25	7.03	-6.333333333	4.333333333
898	29.96	43.31	33.38	6.79	-7.666666667	1.333333333
899	30	43.08	33.42	10.79	-11.66666667	-2
900	30.03	42.73	33.36	12.59	-14	0.666666667
901	30.06	42.31	33.38	15.46	15.33333333	8
902	30.1	42.77	33.62	30.76	33.33333333	7.666666667
903	30.13	43.77	33.85	9.65	10.33333333	2.333333333
904	30.16	44.08	33.92	9.65	-10.33333333	-2.333333333
905	30.2	43.77	33.85	3.26	-2.666666667	2.333333333
906	30.23	43.69	33.92	7.5	-6.333333333	5.333333333
907	30.26	43.5	34.08	5.77	-6.333333333	0
908	30.3	43.31	34.08	19.01	-20.66666667	-5.333333333
909	30.33	42.69	33.92	9.3	-6.333333333	8.333333333
910	30.36	42.5	34.17	12.73	-14	-3
911	30.4	42.08	34.08	11.72	-13	0
912	30.43	41.69	34.08	12.41	-12.66666667	5
913	30.46	41.31	34.23	17.56	-18	-7.666666667
914	30.5	40.77	34	9.13	-9	4.666666667
915	30.53	40.5	34.14	8.08	9	0.333333333
916	30.57	40.77	34.15	34.51	38.33333333	3.333333333
917	30.6	41.92	34.25	2.5	0	-2.666666667
918	30.63	41.92	34.17	12.49	-14	0
919	30.67	41.5	34.17	6.07	-6.333333333	2
920	30.7	41.31	34.23	8.73	-7.666666667	6.333333333
921	30.73	41.08	34.42	10.79	-11.66666667	-2
922	30.77	40.73	34.36	13.19	-14	-4.333333333
923	30.8	40.31	34.23	9.72	-10.33333333	3.333333333
924	30.83	40	34.33	20.76	-23	-0.666666667
925	30.87	39.31	34.31	0	0	0
926	30.9	39.31	34.31	29.97	-33.33333333	0
927	30.93	38.31	34.31	2.31	0	2.333333333
928	30.97	38.31	34.38	35.9	39.66666667	4
929	31	39.5	34.5	12.49	14	0
930	31.03	39.92	34.5	9.99	-11.33333333	0
931	31.07	39.58	34.5	3.53	-2.666666667	2.666666667
932	31.1	39.5	34.58	0	0	0
933	31.13	39.5	34.58	19.62	-21.66666667	1.333333333
934	31.17	38.85	34.62	10.42	-11.66666667	-1.333333333
935	31.2	38.5	34.58	0	0	0
936	31.23	38.5	34.58	19.87	-21.66666667	3.666666667
937	31.27	37.85	34.69	27.66	30.66666667	0
938	31.3	38.77	34.69	27.76	30.66666667	2.666666667
939	31.33	39.69	34.77	0	0	0
940	31.37	39.69	34.77	2.31	0	-2.666666667
941	31.4	39.69	34.69	18.73	-20.33333333	4.666666667
942	31.43	39.08	34.83	11.87	-13	-2
943	31.47	38.69	34.77	0	0	0
944	31.5	38.69	34.77	18.26	-20.33333333	-0.666666667
945	31.53	38.08	34.75	9.43	-10.33333333	0.666666667
946	31.57	37.77	34.77	2.31	-2.666666667	0
947	31.6	37.69	34.77	2.31	2.666666667	0
948	31.63	37.77	34.77	38.76	41	13.33333333
949	31.67	39	35.17	5.58	2.666666667	-5.666666667
950	31.7	39.08	35	2.5	0	2.666666667
951	31.73	39.08	35.08	4.99	-5.333333333	0
952	31.77	38.92	35.08	12.73	-14	3
953	31.8	38.5	35.17	6.07	-6.333333333	2
954	31.83	38.31	35.23	17.56	-18	-7.666666667
955	31.87	37.77	35	2.31	-2.666666667	0
956	31.9	37.69	35	12.41	-12.66666667	5
957	31.93	37.31	35.15	16.78	-18	-5
958	31.97	36.77	35	9.13	-9	4.666666667
959	32	36.5	35.14	0	0	0
960	32.03	36.5	35.14	37.37	41	7.333333333
961	32.07	37.73	35.36	6.62	6.333333333	-3.666666667
962	32.1	37.92	35.25	5.72	-6.333333333	0.666666667
963	32.13	37.73	35.27	7.52	-7.666666667	-3.333333333
964	32.17	37.5	35.17	6.07	-6.333333333	2
965	32.2	37.31	35.23	2.31	0	2.666666667
966	32.23	37.31	35.31	17.48	-19.33333333	1.666666667
967	32.27	36.73	35.36	13.19	-14	-4.333333333
968	32.3	36.31	35.23	3.26	-2.666666667	2.666666667
969	32.33	36.23	35.31	8.7	9	3.666666667
970	32.37	36.5	35.42	30.07	33.33333333	2.666666667
971	32.4	37.5	35.5	0	0	0
972	32.43	37.5	35.5	2.5	0	2.666666667
973	32.47	37.5	35.58	6.82	-6.333333333	-4
974	32.5	37.31	35.46	5.34	-1.333333333	6
975	32.53	37.27	35.64	17.41	-19.33333333	-0.666666667
976	32.57	36.69	35.62	5.84	-6.333333333	-1.333333333
977	32.6	36.5	35.58	6.99	-7.666666667	2
978	32.63	36.27	35.64	23.52	-25.66666667	-4.666666667
979	32.67	35.5	35.5	0	0	0
980	32.7	35.5	35.5	38.47	42.33333333	6.333333333
981	32.73	36.77	35.69	16.14	18	0
982	32.77	37.31	35.69	6.94	-7.666666667	2
983	32.8	37.08	35.75	2.5	0	2.666666667
984	32.83	37.08	35.83	3.53	-2.666666667	3
985	32.87	37	35.92	10.23	-10.33333333	-5
986	32.9	36.69	35.77	6.53	-6.333333333	-3.333333333
987	32.93	36.5	35.67	13.45	-14	5.333333333
988	32.97	36.08	35.83	18.18	-19.33333333	-5.333333333
989	33	35.5	35.67	0	0	0
990	33.03	35.5	35.67	14.98	-16.66666667	0
991	33.07	35	35.67	14.98	-16.66666667	0
992	33.1	34.5	35.67	0	0	0
993	33.13	34.5	35.67	30.07	33.33333333	-3
994	33.17	35.5	35.58	2.5	0	-2.666666667
995	33.2	35.5	35.5	2.5	0	2.666666667
996	33.23	35.5	35.58	2.5	0	-2.666666667
997	33.27	35.5	35.5	2.5	0	-2.666666667
998	33.3	35.5	35.42	0	0	0
999	33.33	35.5	35.42	29.97	-33.33333333	0
1000	33.37	34.5	35.42	2.5	0	-3
1001	33.4	34.5	35.33	2.5	0	3
1002	33.43	34.5	35.42	22.6	-24.33333333	-6.333333333
1003	33.47	33.77	35.23	8.63	-9	3.333333333
1004	33.5	33.5	35.33	16.75	-16.66666667	-8.333333333
1005	33.53	33	35.08	7.23	-7.666666667	2.333333333
1006	33.57	32.77	35.15	39.38	43.66666667	0.666666667
1007	33.6	34.08	35.17	7.24	7.666666667	-3
1008	33.63	34.31	35.08	6.73	-7.666666667	0
1009	33.67	34.08	35.08	2.5	0	-2.666666667
1010	33.7	34.08	35	2.5	-2.666666667	0
1011	33.74	34	35	8.62	-9	3
1012	33.77	33.73	35.09	12.58	-14	-0.333333333
1013	33.8	33.31	35.08	8.26	-7.666666667	-5.333333333
1014	33.84	33.08	34.92	17.66	-19.33333333	2.666666667
1015	33.87	32.5	35	0	0	0
1016	33.9	32.5	35	15.19	-16.66666667	-2.666666667
1017	33.94	32	34.92	9.46	-10.33333333	-2.333333333
1018	33.97	31.69	34.85	13.44	-12.66666667	7.666666667
1019	34	31.31	35.08	35.83	39.66666667	3
1020	34.04	32.5	35.17	24.28	27	2
1021	34.07	33.31	35.23	0	0	0
1022	34.1	33.31	35.23	0	0	0
1023	34.14	33.31	35.23	9.24	-10.33333333	0.666666667
1024	34.17	33	35.25	8.2	-9	0.666666667
1025	34.2	32.73	35.27	7.52	-7.666666667	-3.333333333
1026	34.24	32.5	35.17	6.07	-6.333333333	2
1027	34.27	32.31	35.23	17.84	-19.33333333	4.333333333
1028	34.3	31.73	35.36	7.62	-7.666666667	-3.666666667
1029	34.34	31.5	35.25	5.79	-6.333333333	-0.666666667
1030	34.37	31.31	35.23	10.77	-10.33333333	6.333333333
1031	34.4	31	35.42	8.33	-9	-2
1032	34.44	30.73	35.36	12.69	-14	-1.666666667
1033	34.47	30.31	35.31	9.78	-10.33333333	3.666666667
1034	34.5	30	35.42	8.33	-9	-2
1035	34.54	29.73	35.36	12.59	-14	0.666666667
1036	34.57	29.31	35.38	9.27	-10.33333333	1.333333333
1037	34.6	29	35.42	14.98	-16.66666667	0
1038	34.64	28.5	35.42	6.62	-6.333333333	-3.666666667
1039	34.67	28.31	35.31	3.26	-2.666666667	2.333333333
1040	34.7	28.23	35.38	21.92	-24.33333333	1.333333333
1041	34.74	27.5	35.42	0	0	0
1042	34.77	27.5	35.42	59.99	66.66666667	2.666666667
1043	34.8	29.5	35.5	2.5	0	2.666666667
1044	34.84	29.5	35.58	2.5	0	-2.666666667
1045	34.87	29.5	35.5	6.72	6.333333333	4
1046	34.9	29.69	35.62	4.61	0	5
1047	34.94	29.69	35.77	12.64	-14	-1.333333333
1048	34.97	29.27	35.73	6.51	-6.333333333	3.333333333
1049	35	29.08	35.83	12.02	-13	3
1050	35.04	28.69	35.92	0	0	0
1051	35.07	28.69	35.92	42.32	46.33333333	8.333333333
1052	35.1	30.08	36.17	30.07	33.33333333	2.666666667
1053	35.14	31.08	36.25	6.94	7.666666667	2
1054	35.17	31.31	36.31	2.31	0	2.333333333
1055	35.2	31.31	36.38	6.79	-7.666666667	1.333333333
1056	35.24	31.08	36.42	0	0	0
1057	35.27	31.08	36.42	7.22	3.333333333	7.333333333
1058	35.3	31.18	36.64	30.09	33.33333333	3
1059	35.34	32.18	36.73	16.57	18.33333333	3
1060	35.37	32.73	36.82	14.06	9	12.66666667
1061	35.4	33	37.2	50.37	55.66666667	7.333333333
1062	35.44	34.67	37.42	27.58	30.33333333	2.666666667
1063	35.47	35.58	37.5	8.14	8	-4.666666667
1064	35.5	35.82	37.36	6.11	-5	4.666666667
1065	35.54	35.67	37.5	0	0	0
1066	35.57	35.67	37.5	2.5	-3	0
1067	35.6	35.58	37.5	3.53	-2.666666667	2.666666667
1068	35.64	35.5	37.58	6.99	-7.666666667	2
1069	35.67	35.27	37.64	39.14	41	14.66666667
1070	35.7	36.5	38.08	27.35	29.33333333	7.666666667
1071	35.74	37.38	38.31	5.46	4	-4.666666667
1072	35.77	37.5	38.17	7.39	-4	7
1073	35.8	37.38	38.38	2.31	0	2.666666667
1074	35.84	37.38	38.46	17.23	-18.66666667	-3.333333333
1075	35.87	36.82	38.36	5.04	3.333333333	4.666666667
1076	35.9	36.92	38.5	16.32	-18	-4
1077	35.94	36.38	38.38	3.26	-2.333333333	2.666666667
1078	35.97	36.31	38.46	6.82	-7.666666667	1.333333333
1079	36	36.08	38.5	20.84	23	4
1080	36.04	36.77	38.62	41.8	43.66666667	15.33333333
1081	36.07	38.08	39.08	3.53	3	3
1082	36.1	38.17	39.17	4.99	-5.666666667	0
1083	36.14	38	39.17	2.5	0	2.666666667
1084	36.17	38	39.25	8.85	-9	3.666666667
1085	36.2	37.73	39.36	9.01	-7.666666667	-6.333333333
1086	36.24	37.5	39.17	7.15	-6.333333333	4.666666667
1087	36.27	37.31	39.31	11.85	-13	-2
1088	36.3	36.92	39.25	12.39	13	4.333333333
1089	36.34	37.31	39.38	50.83	56.33333333	4
1090	36.37	39	39.5	2.5	2.666666667	0
1091	36.4	39.08	39.5	2.5	0	2.666666667
1092	36.44	39.08	39.58	5.58	-5.333333333	3
1093	36.47	38.92	39.67	5.38	-5	3.333333333
1094	36.5	38.77	39.77	3.26	-2.666666667	2.666666667
1095	36.54	38.69	39.85	5.78	-6.333333333	-0.666666667
1096	36.57	38.5	39.83	22.06	-24.33333333	3
1097	36.6	37.77	39.92	0	0	0
1098	36.64	37.77	39.92	48.14	51.33333333	15.33333333
1099	36.67	39.31	40.38	12.59	14	-0.666666667
1100	36.7	39.73	40.36	6.99	6.333333333	4.666666667
1101	36.74	39.92	40.5	2.5	0	2.666666667
1102	36.77	39.92	40.58	5.49	-5	3.666666667
1103	36.8	39.77	40.69	2.31	-2.666666667	0
1104	36.84	39.69	40.69	0	0	0
1105	36.87	39.69	40.69	24.22	27	-0.666666667
1106	36.91	40.5	40.67	4.99	0	-5.666666667
1107	36.94	40.5	40.5	8.15	6.333333333	-6.333333333
1108	36.97	40.69	40.31	12.69	-14	1.666666667
1109	37.01	40.27	40.36	10.79	-11.66666667	2
1110	37.04	39.92	40.42	13.45	-14	-5.666666667
1111	37.07	39.5	40.25	24.54	-27	4.333333333
1112	37.11	38.69	40.38	7.03	-6.333333333	-4.333333333
1113	37.14	38.5	40.25	8.25	-9	2
1114	37.17	38.23	40.31	16.3	-18	2.333333333
1115	37.21	37.69	40.38	7.03	-6.333333333	-4.333333333
1116	37.24	37.5	40.25	21.97	-24.33333333	2
1117	37.27	36.77	40.31	29.97	33.33333333	0
1118	37.31	37.77	40.31	45.93	48.66666667	-15.33333333
1119	37.34	39.23	39.85	6.92	0	-7.666666667
1120	37.37	39.23	39.62	6.98	-7.666666667	-1.333333333
1121	37.41	39	39.58	3.53	-2.666666667	-2.666666667
1122	37.44	38.92	39.5	8.86	-7.666666667	6.333333333
1123	37.47	38.69	39.69	13.44	-12.66666667	-7.666666667
1124	37.51	38.31	39.46	11.78	-13	1.333333333
1125	37.54	37.92	39.5	7.56	-7.666666667	4
1126	37.57	37.69	39.62	12.41	-12.66666667	-5.333333333
1127	37.61	37.31	39.46	29.16	30.66666667	10.33333333
1128	37.64	38.23	39.77	39.18	42.33333333	10.33333333
1129	37.67	39.5	40.08	2.5	0	-2.666666667
1130	37.71	39.5	40	0	0	0
1131	37.74	39.5	40	9.85	-4	10.33333333
1132	37.77	39.38	40.31	10.71	-10	6.333333333
1133	37.81	39.08	40.5	19.02	-19.33333333	-8.333333333
1134	37.84	38.5	40.25	2.5	0	2.666666667
1135	37.87	38.5	40.33	13.45	-14	5.666666667
1136	37.91	38.08	40.5	14.78	16.33333333	2.333333333
1137	37.94	38.57	40.57	50.21	53.33333333	17
1138	37.97	40.17	41.08	10.3	11	-2.666666667
1139	38.01	40.5	41	9.85	-4	10.33333333
1140	38.04	40.38	41.31	14.35	-15.66666667	1.666666667
1141	38.07	39.91	41.36	2.72	-3	0
1142	38.11	39.82	41.36	7.22	3.333333333	7.333333333
1143	38.14	39.92	41.58	16.36	-18	-4
1144	38.17	39.38	41.46	2.31	-2.333333333	0
1145	38.21	39.31	41.46	14.76	12.66666667	10.33333333
1146	38.24	39.69	41.77	50.35	54	15.33333333
1147	38.27	41.31	42.23	2.31	2.333333333	0
1148	38.31	41.38	42.23	2.31	0	2.666666667
1149	38.34	41.38	42.31	0	0	0
1150	38.37	41.38	42.31	10.71	-10	6.333333333
1151	38.41	41.08	42.5	4.99	-5.333333333	0
1152	38.44	40.92	42.5	6.99	-6.333333333	-4.666666667
1153	38.47	40.73	42.36	12.59	-14	0.666666667
1154	38.51	40.31	42.38	9.27	-10.33333333	1.333333333
1155	38.54	40	42.42	30.07	33.33333333	2.666666667
1156	38.57	41	42.5	30.89	33.33333333	8.333333333
1157	38.61	42	42.75	3.53	2.666666667	-2.666666667
1158	38.64	42.08	42.67	15.99	14	11
1159	38.67	42.5	43	9.92	-10.66666667	-3
1160	38.71	42.18	42.91	12.37	-13.66666667	0.333333333
1161	38.74	41.77	42.92	3.26	-2.666666667	2.666666667
1162	38.77	41.69	43	6.28	-6.333333333	2.666666667
1163	38.81	41.5	43.08	12.97	-14.33333333	2
1164	38.84	41.07	43.14	13.24	14.33333333	3.666666667
1165	38.87	41.5	43.25	45.57	50	8.333333333
1166	38.91	43	43.5	5.58	2.666666667	5.666666667
1167	38.94	43.08	43.67	5.42	3.333333333	5
1168	38.97	43.18	43.82	0	0	0
1169	39.01	43.18	43.82	12.76	-13.66666667	3.333333333
1170	39.04	42.77	43.92	9.39	-9	5.333333333
1171	39.07	42.5	44.08	0	0	0
1172	39.11	42.5	44.08	5.61	-4	5
1173	39.14	42.38	44.23	21.25	-23	-5
1174	39.17	41.69	44.08	6.36	-6.333333333	3
1175	39.21	41.5	44.17	7.15	-6.333333333	4.666666667
1176	39.24	41.31	44.31	19.7	-20.66666667	-7.666666667
1177	39.27	40.69	44.08	0	0	0
1178	39.31	40.69	44.08	39.53	43.66666667	5.666666667
1179	39.34	42	44.25	23.4	25.66666667	4.333333333
1180	39.37	42.77	44.38	1.41	-1.333333333	-0.666666667
1181	39.41	42.73	44.36	8.19	6.333333333	-6.333333333
1182	39.44	42.92	44.17	18.73	-20.33333333	4.666666667
1183	39.47	42.31	44.31	0	0	0
1184	39.51	42.31	44.31	2.31	-2.666666667	0
1185	39.54	42.23	44.31	7.13	-7.666666667	-2
1186	39.57	42	44.25	7.13	7.666666667	2
1187	39.61	42.23	44.31	43.86	48.66666667	2.333333333
1188	39.64	43.69	44.38	16.3	18	-2.333333333
1189	39.67	44.23	44.31	2.31	2.666666667	0
1190	39.71	44.31	44.31	0	0	0
1191	39.74	44.31	44.31	11.85	-13	-2
1192	39.77	43.92	44.25	0	0	0
1193	39.81	43.92	44.25	10.4	-11.66666667	1.333333333
1194	39.84	43.57	44.29	8.44	-8.666666667	3
1195	39.87	43.31	44.38	2.31	0	-2.333333333
1196	39.91	43.31	44.31	42.51	46	10.33333333
1197	39.94	44.69	44.62	24.45	27	-4
1198	39.97	45.5	44.5	2.5	0	2.666666667
1199	40.01	45.5	44.58	4.99	0	5.666666667
1200	40.04	45.5	44.75	2.5	0	-2.666666667
1201	40.07	45.5	44.67	12.73	-14	-3
1202	40.11	45.08	44.58	5.23	3.333333333	5
1203	40.14	45.18	44.73	12.43	-13.66666667	1.333333333
1204	40.18	44.77	44.77	3.26	-2.666666667	2.666666667
1205	40.21	44.69	44.85	7.88	-6.333333333	-6
1206	40.24	44.5	44.67	20.32	-21.66666667	6
1207	40.28	43.85	44.85	4.61	-5.333333333	0
1208	40.31	43.69	44.85	2.31	0	2.333333333
1209	40.34	43.69	44.92	12.58	-14	-0.333333333
1210	40.38	43.27	44.91	15.21	-16.66666667	-2
1211	40.41	42.77	44.85	3.26	-2.666666667	2.333333333
1212	40.44	42.69	44.92	0	0	0
1213	40.48	42.69	44.92	29.97	33.33333333	0
1214	40.51	43.69	44.92	24.76	27	-5.666666667
1215	40.54	44.5	44.75	4.99	0	5.666666667
1216	40.58	44.5	44.92	2.5	0	-3
1217	40.61	44.5	44.83	7.63	6.333333333	5.666666667
1218	40.64	44.69	45	2.31	0	-2.666666667
1219	40.68	44.69	44.92	25.28	27	8.333333333
1220	40.71	45.5	45.17	36.92	41	3.333333333
1221	40.74	46.73	45.27	0	0	0
1222	40.78	46.73	45.27	5.45	0	6
1223	40.81	46.73	45.45	0	0	0
1224	40.84	46.73	45.45	2.72	0	3.333333333
1225	40.88	46.73	45.55	7.72	-7.666666667	4
1226	40.91	46.5	45.67	7.05	-7.666666667	2
1227	40.94	46.27	45.73	2.72	0	3
1228	40.98	46.27	45.82	38.99	41	14.33333333
1229	41.01	47.5	46.25	22.34	22.33333333	11
1230	41.04	48.17	46.58	7.3	7	3.666666667
1231	41.08	48.38	46.69	2.31	0	2.666666667
1232	41.11	48.38	46.77	11.93	-12.66666667	-3.333333333
1233	41.14	48	46.67	12.49	-8.333333333	11
1234	41.18	47.75	47	2.5	-2.666666667	0
1235	41.21	47.67	47	5.58	-5.666666667	-2.666666667
1236	41.24	47.5	46.92	10.99	-12	2.666666667
1237	41.28	47.14	47	16.77	-18.66666667	0
1238	41.31	46.58	47	3.53	-2.666666667	2.666666667
1239	41.34	46.5	47.08	6.14	-6.333333333	2.333333333
1240	41.38	46.31	47.15	24.3	-27	-2.333333333
1241	41.41	45.5	47.08	4.99	0	5.666666667
1242	41.44	45.5	47.25	47.18	47.33333333	22.33333333
1243	41.48	46.92	47.92	17.94	19.33333333	5.333333333
1244	41.51	47.5	48.08	7.26	-6.333333333	5
1245	41.54	47.31	48.23	10.5	-7.666666667	9
1246	41.58	47.08	48.5	2.5	-2.666666667	0
1247	41.61	47	48.5	3.53	-2.666666667	2.666666667
1248	41.64	46.92	48.58	12.49	-14	-0.333333333
1249	41.68	46.5	48.57	15.14	-16.66666667	-2.333333333
1250	41.71	46	48.5	10.63	-7.666666667	9
1251	41.74	45.77	48.77	8.29	-9	2
1252	41.78	45.5	48.83	18.18	-19.33333333	-5.333333333
1253	41.81	44.92	48.67	8.61	-7.666666667	6
1254	41.84	44.69	48.85	5.78	-6.333333333	-0.666666667
1255	41.88	44.5	48.83	22.06	-24.33333333	3
1256	41.91	43.77	48.92	43.01	43.66666667	19.33333333
1257	41.94	45.08	49.5	14.63	16.33333333	0
1258	41.98	45.57	49.5	2.14	0	2.333333333
1259	42.01	45.57	49.57	6.67	-6.333333333	4
1260	42.04	45.38	49.69	9.6	-10	-3.666666667
1261	42.08	45.08	49.58	3.53	-2.666666667	3
1262	42.11	45	49.67	8.76	-7.666666667	6
1263	42.14	44.77	49.85	8.34	-9	2.333333333
1264	42.18	44.5	49.92	17.29	-19.33333333	0
1265	42.21	43.92	49.92	12.68	-14	0
1266	42.24	43.5	49.92	7.9	-4	7.666666667
1267	42.28	43.38	50.15	21.25	-23	-5
1268	42.31	42.69	50	4.61	0	5
1269	42.34	42.69	50.15	38.88	41	14.33333333
1270	42.38	43.92	50.58	12.98	13	6.333333333
1271	42.41	44.31	50.77	0	0	0
1272	42.44	44.31	50.77	2.31	0	2.666666667
1273	42.48	44.31	50.85	11.75	-13	2.333333333
1274	42.51	43.92	50.92	10.44	-11.33333333	2.666666667
1275	42.54	43.58	51	5.58	-2.666666667	5.666666667
1276	42.58	43.5	51.17	8.71	-6.333333333	7
1277	42.61	43.31	51.38	24.54	-27	-4.333333333
1278	42.64	42.5	51.25	0	0	0
1279	42.68	42.5	51.25	44.12	45	20
1280	42.71	43.85	51.85	20.13	21.66666667	5
1281	42.74	44.5	52	5.76	-4	5
1282	42.78	44.38	52.15	6.92	0	7.666666667
1283	42.81	44.38	52.38	9.67	-10	4
1284	42.84	44.08	52.5	2.5	-2.666666667	0
1285	42.88	44	52.5	15.79	-16.66666667	-5.666666667
1286	42.91	43.5	52.33	13.45	-14	5.666666667
1287	42.94	43.08	52.5	24.15	23	14
1288	42.98	43.77	52.92	40.74	41	19.33333333
1289	43.01	45	53.5	0	0	0
1290	43.04	45	53.5	0	0	0
1291	43.08	45	53.5	2.5	0	2.666666667
1292	43.11	45	53.58	3.53	-2.666666667	3
1293	43.14	44.92	53.67	14.56	-14	8.333333333
1294	43.18	44.5	53.92	6.81	-7.666666667	-0.333333333
1295	43.21	44.27	53.91	12.79	-14	0.333333333
1296	43.24	43.85	53.92	19.56	15.33333333	15.33333333
1297	43.28	44.31	54.38	39.73	42	13.66666667
1298	43.31	45.57	54.79	6.2	6.666666667	2
1299	43.35	45.77	54.85	7.23	-6.333333333	5
1300	43.38	45.58	55	0	0	0
1301	43.41	45.58	55	3.53	-2.666666667	2.666666667
1302	43.45	45.5	55.08	12.11	-9	10
1303	43.48	45.23	55.38	2.31	-2.666666667	0
1304	43.51	45.15	55.38	20.01	-21.66666667	-4.333333333
1305	43.55	44.5	55.25	7.03	6.333333333	4.333333333
1306	43.58	44.69	55.38	43.31	43.66666667	20.66666667
1307	43.61	46	56	15.19	16.66666667	-2.666666667
1308	43.65	46.5	55.92	10.03	-4	10.33333333
1309	43.68	46.38	56.23	0	0	0
1310	43.71	46.38	56.23	4.61	0	5
1311	43.75	46.38	56.38	12.03	-12.66666667	4
1312	43.78	46	56.5	9.85	-10.33333333	-4
1313	43.81	45.69	56.38	9.22	-10.33333333	0
1314	43.85	45.38	56.38	12.97	-12.66666667	6.666666667
1315	43.88	45	56.58	2.5	-2.666666667	0
1316	43.91	44.92	56.58	39.49	36	25
1317	43.95	46	57.33	15.79	16.66666667	-5.333333333
1318	43.98	46.5	57.17	16.75	16.66666667	8.333333333
1319	44.01	47	57.42	19.38	-20.66666667	6.666666667
1320	44.05	46.38	57.62	3.26	-2.333333333	2.333333333
1321	44.08	46.31	57.69	9.78	-10.33333333	-3.666666667
1322	44.11	46	57.58	12.31	-7.666666667	11.33333333
1323	44.15	45.77	57.92	14.58	-15.33333333	-5
1324	44.18	45.31	57.77	9.24	-10.33333333	-0.666666667
1325	44.21	45	57.75	29.89	25.66666667	21
1326	44.25	45.77	58.38	38.48	41	12.33333333
1327	44.28	47	58.75	9.8	0	11
1328	44.31	47	59.08	8.08	2.666666667	8.333333333
1329	44.35	47.08	59.33	3.53	-2.666666667	3
1330	44.38	47	59.42	9.78	-10.33333333	-3.666666667
1331	44.41	46.69	59.31	8.15	-6.333333333	6.333333333
1332	44.45	46.5	59.5	12.73	-14	2.666666667
1333	44.48	46.08	59.58	2.5	-2.666666667	0
1334	44.51	46	59.58	41.57	39	25
1335	44.55	47.17	60.33	22.82	21.66666667	13.33333333
1336	44.58	47.82	60.73	6.03	-2.333333333	6.333333333
1337	44.61	47.75	60.92	3.53	-2.666666667	2.666666667
1338	44.65	47.67	61	2.5	-3	0
1339	44.68	47.58	61	5.58	-2.666666667	5.666666667
1340	44.71	47.5	61.17	15.79	-16.66666667	5.333333333
1341	44.75	47	61.33	9.25	-10.33333333	-0.666666667
1342	44.78	46.69	61.31	9.5	-10.33333333	2.333333333
1343	44.81	46.38	61.38	38.18	37.33333333	20.66666667
1344	44.85	47.5	62	25.59	25.66666667	12
1345	44.88	48.27	62.36	5.18	-3.333333333	4.666666667
1346	44.91	48.17	62.5	3.53	-3	2.666666667
1347	44.95	48.08	62.58	3.53	-2.666666667	3
1348	44.98	48	62.67	8.76	-7.666666667	6
1349	45.01	47.77	62.85	8.34	-9	2.333333333
1350	45.05	47.5	62.92	8.92	-9.666666667	2.666666667
1351	45.08	47.21	63	9.03	-9.666666667	-2.666666667
1352	45.11	46.92	62.92	39.22	36	25
1353	45.15	48	63.67	24.3	25.66666667	8.333333333
1354	45.18	48.77	63.92	6.03	-6.333333333	2.666666667
1355	45.21	48.58	64	4.99	0	5.666666667
1356	45.25	48.58	64.17	8.84	-6.666666667	7
1357	45.28	48.38	64.38	7.39	-7	4
1358	45.31	48.17	64.5	4.99	-5.666666667	0
1359	45.35	48	64.5	9	-7.666666667	6.333333333
1360	45.38	47.77	64.69	13.83	-15.33333333	0
1361	45.41	47.31	64.69	16.14	-18	0
1362	45.45	46.77	64.69	3.26	-2.666666667	2.666666667
1363	45.48	46.69	64.77	6.07	-6.333333333	2
1364	45.51	46.5	64.83	24.35	-27	3
1365	45.55	45.69	64.92	0	0	0
1366	45.58	45.69	64.92	45.13	46.33333333	19.33333333
1367	45.61	47.08	65.5	6.82	7.666666667	-1.333333333
1368	45.65	47.31	65.46	6.82	-7.666666667	1.333333333
1369	45.68	47.08	65.5	3.53	-2.666666667	2.666666667
1370	45.71	47	65.58	8.88	-7.666666667	6.333333333
1371	45.75	46.77	65.77	8.91	-9	-4.333333333
1372	45.78	46.5	65.64	15.09	-16.66666667	-2
1373	45.81	46	65.58	12.13	-10.33333333	9
1374	45.85	45.69	65.85	7.38	-6.333333333	5
1375	45.88	45.5	66	45.02	47.33333333	16.66666667
1376	45.91	46.92	66.5	13.06	13	6.333333333
1377	45.95	47.31	66.69	2.31	0	2.666666667
1378	45.98	47.31	66.77	12.41	-13	5
1379	46.01	46.92	66.92	10.44	-11.33333333	2.666666667
1380	46.05	46.58	67	3.53	-2.666666667	2.666666667
1381	46.08	46.5	67.08	5.61	-4	5
1382	46.11	46.38	67.23	10.31	-10	5
1383	46.15	46.08	67.38	11.53	-13	0
1384	46.18	45.69	67.38	36.08	36	18
1385	46.21	46.77	67.92	20.62	20.33333333	10.33333333
1386	46.25	47.38	68.23	11.53	0	13
1387	46.28	47.38	68.62	2.31	0	2.333333333
1388	46.31	47.38	68.69	11.66	-12.66666667	2
1389	46.35	47	68.75	7.49	-7.666666667	3.333333333
1390	46.38	46.77	68.85	8.34	-9	2.333333333
1391	46.41	46.5	68.92	8.92	-9.666666667	2.666666667
1392	46.45	46.21	69	9.03	-9.666666667	-2.666666667
1393	46.48	45.92	68.92	37.86	36	22
1394	46.51	47	69.58	21.48	19.33333333	14
1395	46.55	47.58	70	2.5	0	2.666666667
1396	46.58	47.58	70.08	8.73	6.333333333	7.666666667
1397	46.62	47.77	70.31	14.76	-13	10.33333333
1398	46.65	47.38	70.62	12.03	-12.66666667	-4
1399	46.68	47	70.5	5.58	-2.666666667	5.666666667
1400	46.72	46.92	70.67	14.56	-14	8.333333333
1401	46.75	46.5	70.92	7.26	-6.333333333	-5
1402	46.78	46.31	70.77	33.8	28.66666667	24.33333333
1403	46.82	47.17	71.5	28.47	30.33333333	8.333333333
1404	46.85	48.08	71.75	7.07	-5.333333333	5.666666667
1405	46.88	47.92	71.92	5.68	-5.666666667	2.666666667
1406	46.92	47.75	72	5.58	-5.666666667	2.666666667
1407	46.95	47.58	72.08	10.82	-6.666666667	10
1408	46.98	47.38	72.38	3.26	-2.333333333	2.666666667
1409	47.02	47.31	72.46	11.78	-13	1.333333333
1410	47.05	46.92	72.5	16.32	-18	-4
1411	47.08	46.38	72.38	14.76	13	10.33333333
1412	47.12	46.77	72.69	37.32	35	22.33333333
1413	47.15	47.82	73.36	8.1	8.666666667	2
1414	47.18	48.08	73.42	8.1	-8.666666667	-2
1415	47.22	47.82	73.36	8.55	6	7.333333333
1416	47.25	48	73.58	13.45	-14	5.666666667
1417	47.28	47.58	73.75	9.53	-10.33333333	2.333333333
1418	47.32	47.27	73.82	9.35	-9	-5
1419	47.35	47	73.67	19.51	-16.66666667	13.66666667
1420	47.38	46.5	74.08	4.99	0	5.666666667
1421	47.42	46.5	74.25	45.1	45	22.33333333
1422	47.45	47.85	74.92	17.56	17.66666667	7.666666667
1423	47.48	48.38	75.15	10.51	-10	6
1424	47.52	48.08	75.33	7.49	0	8.333333333
1425	47.55	48.08	75.58	2.5	-2.666666667	0
1426	47.58	48	75.58	19.27	-20.66666667	6.333333333
1427	47.62	47.38	75.77	11.54	-12.66666667	-0.666666667
1428	47.65	47	75.75	5.44	-5	3.333333333
1429	47.68	46.85	75.85	8.15	-9	2.333333333
1430	47.72	46.58	75.92	14.15	-11.66666667	10.33333333
1431	47.75	46.23	76.23	35.76	30.33333333	25.66666667
1432	47.78	47.14	77	20.01	21	7.666666667
1433	47.82	47.77	77.23	0	0	0
1434	47.85	47.77	77.23	7.17	-5.666666667	5.666666667
1435	47.88	47.6	77.4	10.88	-7.333333333	9.666666667
1436	47.92	47.38	77.69	14.58	-15.33333333	5.333333333
1437	47.95	46.92	77.85	16.14	-18	0
1438	47.98	46.38	77.85	6.88	-5.666666667	5
1439	48.02	46.21	78	2.14	0	2.333333333
1440	48.05	46.21	78.07	31.57	29	20
1441	48.08	47.08	78.67	18.01	16.66666667	11
1442	48.12	47.58	79	2.5	0	2.666666667
1443	48.15	47.58	79.08	10.9	-10.33333333	6.333333333
1444	48.18	47.27	79.27	8.87	-6.333333333	7.666666667
1445	48.22	47.08	79.5	3.53	-2.666666667	2.666666667
1446	48.25	47	79.58	13.45	-14	5.666666667
1447	48.28	46.58	79.75	9.53	-10.33333333	2.333333333
1448	48.32	46.27	79.82	15.11	-16.66666667	1
1449	48.35	45.77	79.85	10.75	-9	7.666666667
1450	48.38	45.5	80.08	12.73	-14	3
1451	48.42	45.08	80.17	17.48	-19.33333333	0
1452	48.45	44.5	80.17	2.5	0	2.666666667
1453	48.48	44.5	80.25	40.27	39	22.33333333
1454	48.52	45.67	80.92	7.27	5	-6.333333333
1455	48.55	45.82	80.73	13.62	0	15
1456	48.58	45.82	81.18	8.17	0	9
1457	48.62	45.82	81.45	22.06	-24.66666667	1.666666667
1458	48.65	45.08	81.5	3.53	-2.666666667	2.666666667
1459	48.68	45	81.58	8.33	-9	2
1460	48.72	44.73	81.64	14.67	-15.33333333	6
1461	48.75	44.27	81.82	17.44	-15	12
1462	48.78	43.82	82.18	14.67	-15.33333333	-6
1463	48.82	43.36	82	28.35	27	16.66666667
1464	48.85	44.17	82.5	25.97	25	14
1465	48.88	44.92	82.92	8.02	-8.333333333	2.666666667
1466	48.92	44.67	83	3.53	-3	2.666666667
1467	48.95	44.58	83.08	5.58	-2.666666667	5.666666667
1468	48.98	44.5	83.25	14.56	-14	8.333333333
1469	49.02	44.08	83.5	2.5	-2.666666667	0
1470	49.05	44	83.5	13.54	-14.33333333	4.666666667
1471	49.08	43.57	83.64	17.14	-19	1
1472	49.12	43	83.67	10.68	-10.33333333	6
1473	49.15	42.69	83.85	6.14	-6.333333333	2.333333333
1474	49.18	42.5	83.92	24.33	-27	2.666666667
1475	49.22	41.69	84	7.63	-6.333333333	5.666666667
1476	49.25	41.5	84.17	24.21	-27	-0.666666667
1477	49.28	40.69	84.15	11.75	-12.66666667	2.666666667
1478	49.32	40.31	84.23	11.73	-13	0.666666667
1479	49.35	39.92	84.25	13.45	-14	5.666666667
1480	49.38	39.5	84.42	12.73	14	2.666666667
1481	49.42	39.92	84.5	31.9	33.33333333	11.66666667
1482	49.45	40.92	84.85	6.86	-6.333333333	-4
1483	49.48	40.73	84.73	9.24	-5	9
1484	49.52	40.58	85	4.99	0	5.666666667
1485	49.55	40.58	85.17	9.84	-10.33333333	3.333333333
1486	49.58	40.27	85.27	12.39	-9	10.33333333
1487	49.62	40	85.58	22.77	-24.33333333	-7.333333333
1488	49.65	39.27	85.36	10.5	-9	7.333333333
1489	49.68	39	85.58	8.33	-9	2
1490	49.72	38.73	85.64	21.85	-24.33333333	-2
1491	49.75	38	85.58	13.45	-14	5.666666667
1492	49.79	37.58	85.75	9.53	-10.33333333	2.333333333
1493	49.82	37.27	85.82	38.72	33.33333333	27.33333333
1494	49.85	38.27	86.64	6.09	6	-3
1495	49.89	38.45	86.55	15.89	15.33333333	-9.333333333
1496	49.92	38.91	86.27	8.62	-9	3
1497	49.95	38.64	86.36	8.17	-9.333333333	0
1498	49.99	38.36	86.36	11.64	-12	4.666666667
1499	50.02	38	86.5	24.97	-27.66666667	0
1500	50.05	37.17	86.5	13.79	-14.66666667	4.666666667
1501	50.09	36.73	86.64	10.9	0	12
1502	50.12	36.73	87	24.42	-27	2.666666667
1503	50.15	35.92	87.08	5.68	-6.333333333	0.333333333
1504	50.19	35.73	87.09	13.89	-15.33333333	3
1505	50.22	35.27	87.18	23.6	-25.66666667	5
1506	50.25	34.5	87.33	20.45	22.66666667	1
1507	50.29	35.18	87.36	39.72	44	4.666666667
1508	50.32	36.5	87.5	0	0	0
1509	50.35	36.5	87.5	6.95	-7.666666667	1.666666667
1510	50.39	36.27	87.55	10.73	-11.66666667	1
1511	50.42	35.92	87.58	12.73	-14	3
1512	50.45	35.5	87.67	8.19	-7.666666667	5
1513	50.49	35.27	87.82	13.3	-11.66666667	8.666666667
1514	50.52	34.92	88.08	25.7	27	9.333333333
1515	50.55	35.73	88.36	25.98	28.33333333	4.666666667
1516	50.59	36.58	88.5	0	0	0
1517	50.62	36.58	88.5	3.53	-2.666666667	2.666666667
1518	50.65	36.5	88.58	6.99	-7.666666667	2
1519	50.69	36.27	88.64	11.72	-9	9.333333333
1520	50.72	36	88.92	15.19	-16.66666667	2.666666667
1521	50.75	35.5	89	6.81	-7.666666667	0
1522	50.79	35.27	89	9.28	1.333333333	10.33333333
1523	50.82	35.31	89.31	36.67	39.66666667	9
1524	50.85	36.5	89.58	10.88	11.66666667	3.666666667
1525	50.89	36.85	89.69	8.15	5	7.666666667
1526	50.92	37	89.92	6.92	-7.666666667	0
1527	50.95	36.77	89.92	10.88	-9	8.333333333
1528	50.99	36.5	90.17	5.46	-4	4.666666667
1529	51.02	36.38	90.31	17.06	-18.66666667	1.666666667
1530	51.05	35.82	90.36	13.01	-14.66666667	0.666666667
1531	51.09	35.38	90.38	3.26	-2.333333333	2.666666667
1532	51.12	35.31	90.46	39.21	39.66666667	18
1533	51.15	36.5	91	30.07	33.33333333	2.666666667
1534	51.19	37.5	91.08	7.56	-4	7.666666667
1535	51.22	37.38	91.31	2.31	0	2.333333333
1536	51.25	37.38	91.38	12.03	-12.66666667	4
1537	51.29	37	91.5	3.53	-2.666666667	2.666666667
1538	51.32	36.92	91.58	5.49	-5	3.666666667
1539	51.35	36.77	91.69	14.97	-16.66666667	-1.666666667
1540	51.39	36.27	91.64	6.09	-3	6
1541	51.42	36.18	91.82	39.84	40	18.66666667
1542	51.45	37.38	92.38	21.22	23.33333333	4
1543	51.49	38.08	92.5	3.53	-2.666666667	2.666666667
1544	51.52	38	92.58	4.99	0	5.666666667
1545	51.55	38	92.75	14.04	-6	14.33333333
1546	51.59	37.82	93.18	9.55	-10.66666667	-0.333333333
1547	51.62	37.5	93.17	7.39	-4	7
1548	51.65	37.38	93.38	9.67	-10	4
1549	51.69	37.08	93.5	4.99	-5.333333333	0
1550	51.72	36.92	93.5	2.5	0	2.666666667
1551	51.75	36.92	93.58	50.12	48.66666667	26.66666667
1552	51.79	38.38	94.38	6.89	6.666666667	4
1553	51.82	38.58	94.5	2.5	0	2.666666667
1554	51.85	38.58	94.58	0	0	0
1555	51.89	38.58	94.58	10.26	-10.33333333	5
1556	51.92	38.27	94.73	9.95	-9	6.333333333
1557	51.95	38	94.92	6.92	-7.666666667	0
1558	51.99	37.77	94.92	9.39	-9	5.333333333
1559	52.02	37.5	95.08	4.99	0	5.666666667
1560	52.05	37.5	95.25	42.01	44	16
1561	52.09	38.82	95.73	22.01	22.66666667	9
1562	52.12	39.5	96	4.91	-4.666666667	3
1563	52.15	39.36	96.09	9.82	-6	9
1564	52.19	39.18	96.36	5.04	-3.333333333	4.666666667
1565	52.22	39.08	96.5	8.94	-8.666666667	4.666666667
1566	52.25	38.82	96.64	3.85	-3	3
1567	52.29	38.73	96.73	13.89	-15.33333333	3
1568	52.32	38.27	96.82	25.12	21.33333333	18
1569	52.35	38.91	97.36	45.34	42.33333333	27.33333333
1570	52.39	40.18	98.18	3.85	3	3
1571	52.42	40.27	98.27	9.63	7.666666667	7.666666667
1572	52.45	40.5	98.5	7.9	2.666666667	8.333333333
1573	52.49	40.58	98.75	7.49	0	8.333333333
1574	52.52	40.58	99	17.74	-19.33333333	-3.333333333
1575	52.55	40	98.9	7.9	-6	6.333333333
1576	52.59	39.82	99.09	9.8	-10.66666667	2.666666667
1577	52.62	39.5	99.17	7.52	-7.666666667	3.333333333
1578	52.65	39.27	99.27	14.67	-15	6
1579	52.69	38.82	99.45	2.72	-3	0
1580	52.72	38.73	99.45	15.89	-15.33333333	9.333333333
1581	52.75	38.27	99.73	10.82	-11.66666667	-2
1582	52.79	37.92	99.67	16.6	-18.66666667	-1
1583	52.82	37.36	99.64	3.85	-3	3
1584	52.85	37.27	99.73	17.44	-19.33333333	1.333333333
1585	52.89	36.69	99.77	11.04	-6.333333333	10.33333333
1586	52.92	36.5	100.08	6.81	-7.666666667	0.333333333
1587	52.96	36.27	100.09	17.23	-18	6
1588	52.99	35.73	100.27	14.83	14.66666667	7.666666667
1589	53.02	36.17	100.5	29.12	27.66666667	16.66666667
1590	53.06	37	101	13.62	12	9
1591	53.09	37.36	101.27	3.85	-3	3
1592	53.12	37.27	101.36	8.69	-6.333333333	7.333333333
1593	53.16	37.08	101.58	9.04	-8.666666667	5
1594	53.19	36.82	101.73	7.27	-5	6.333333333
1595	53.22	36.67	101.92	13.23	-14.66666667	-2.333333333
1596	53.26	36.23	101.85	15.13	-16	5
1597	53.29	35.75	102	28.15	21	23
1598	53.32	36.38	102.69	38.55	37.33333333	21.33333333
1599	53.36	37.5	103.33	10.2	10.66666667	4
1600	53.39	37.82	103.45	17.44	-15.33333333	12.33333333
1601	53.42	37.36	103.82	8.65	-9.333333333	-2.333333333
1602	53.46	37.08	103.75	5.61	3.333333333	5.333333333
1603	53.49	37.18	103.91	19.53	-20	8.666666667
1604	53.52	36.58	104.17	3.53	-2.666666667	2.666666667
1605	53.56	36.5	104.25	14.56	-14	8.333333333
1606	53.59	36.08	104.5	5.58	-5.333333333	2.666666667
1607	53.62	35.92	104.58	7.47	-7.666666667	3.666666667
1608	53.66	35.69	104.69	23.31	-25.66666667	2
1609	53.69	34.92	104.75	7.32	-7.666666667	3.333333333
1610	53.72	34.69	104.85	7.38	-6.333333333	5
1611	53.76	34.5	105	23.02	19.33333333	16.66666667
1612	53.79	35.08	105.5	27.92	30.66666667	5.666666667
1613	53.82	36	105.67	0	0	0
1614	53.86	36	105.67	15.99	-14	11
1615	53.89	35.58	106	5.58	-2.666666667	5.666666667
1616	53.92	35.5	106.17	0	0	0
1617	53.96	35.5	106.17	21.27	-22.66666667	6.333333333
1618	53.99	34.82	106.36	2.72	-3	0
1619	54.02	34.73	106.36	12.91	-14	3.333333333
1620	54.06	34.31	106.46	5.34	-1.333333333	6
1621	54.09	34.27	106.64	40.07	41	17.66666667
1622	54.12	35.5	107.17	11.21	10.66666667	6.333333333
1623	54.16	35.82	107.36	2.72	0	3
1624	54.19	35.82	107.45	6.68	-7.333333333	1.666666667
1625	54.22	35.6	107.5	14.16	-8	13.66666667
1626	54.26	35.36	107.91	11.9	-12	-5.333333333
1627	54.29	35	107.75	12.49	-8.333333333	11
1628	54.32	34.75	108.08	7.9	-8.333333333	3
1629	54.36	34.5	108.17	18.67	-19.66666667	6.333333333
1630	54.39	33.91	108.36	26.83	27.33333333	12.33333333
1631	54.42	34.73	108.73	36.55	36.33333333	18
1632	54.46	35.82	109.27	6.09	3	6
1633	54.49	35.91	109.45	6.09	-3	6.333333333
1634	54.52	35.82	109.64	8.65	-2.333333333	9.333333333
1635	54.56	35.75	109.92	19.64	-21.66666667	2.666666667
1636	54.59	35.1	110	3	-3.333333333	0
1637	54.62	35	110	8.62	-3	9
1638	54.66	34.91	110.27	12.39	-13.66666667	2
1639	54.69	34.5	110.33	14.56	-14	8.333333333
1640	54.72	34.08	110.58	3.53	-2.666666667	3
1641	54.76	34	110.67	15.12	-16.66666667	-2.333333333
1642	54.79	33.5	110.6	13.29	-10.66666667	10.33333333
1643	54.82	33.18	110.91	22.16	-24	5.666666667
1644	54.86	32.46	111.08	2.93	1.333333333	3
1645	54.89	32.5	111.17	20.68	-22.66666667	3.333333333
1646	54.92	31.82	111.27	6.09	-3	6
1647	54.96	31.73	111.45	16.84	-18.66666667	-1
1648	54.99	31.17	111.42	10.51	-11.66666667	1
1649	55.02	30.82	111.45	41.87	39.33333333	25
1650	55.06	32	112.2	9.53	9	5.333333333
1651	55.09	32.27	112.36	10.17	10.33333333	4.666666667
1652	55.12	32.58	112.5	8.06	5	7.666666667
1653	55.16	32.73	112.73	21.9	-24.33333333	2.333333333
1654	55.19	32	112.8	3	0	3.333333333
1655	55.22	32	112.9	13.64	-14	6
1656	55.26	31.58	113.08	10.9	-10.33333333	6.333333333
1657	55.29	31.27	113.27	17.44	15.33333333	12.33333333
1658	55.32	31.73	113.64	44.35	36.33333333	33.33333333
1659	55.36	32.82	114.64	0	0	0
1660	55.39	32.82	114.64	9.6	6	8.666666667
1661	55.42	33	114.9	17.47	-10	16.66666667
1662	55.46	32.7	115.4	4.24	-3.333333333	3.333333333
1663	55.49	32.6	115.5	9.9	-11	-1.666666667
1664	55.52	32.27	115.45	14.67	-15	6.333333333
1665	55.56	31.82	115.64	14.92	6	15.33333333
1666	55.59	32	116.1	21.61	20	13.33333333
1667	55.62	32.6	116.5	42.38	33.33333333	33.33333333
1668	55.66	33.6	117.5	7.71	7.333333333	4.666666667
1669	55.69	33.82	117.64	5.45	-6	0
1670	55.72	33.64	117.64	19.92	-1.333333333	22
1671	55.76	33.6	118.3	7.13	-8	-1
1672	55.79	33.36	118.27	10.93	-12	1
1673	55.82	33	118.3	11.46	-6	11.33333333
1674	55.86	32.82	118.64	9.6	-10.66666667	-1.333333333
1675	55.89	32.5	118.6	20.11	5.666666667	21.66666667
1676	55.92	32.67	119.25	44.45	44.33333333	21.66666667
1677	55.96	34	119.9	17.66	12	15.33333333
1678	55.99	34.36	120.36	2.72	-3	0
1679	56.02	34.27	120.36	13.62	-12	9.333333333
1680	56.06	33.91	120.64	9.75	6.333333333	8.666666667
1681	56.09	34.1	120.9	9.48	-3.333333333	10
1682	56.12	34	121.2	13.4	-13.33333333	6.666666667
1683	56.16	33.6	121.4	10.52	-11	-4.333333333
1684	56.19	33.27	121.27	16.63	-5.666666667	17.66666667
1685	56.23	33.1	121.8	49.61	50	23.33333333
1686	56.26	34.6	122.5	21.61	13.33333333	20
1687	56.29	35	123.1	5.99	0	6.666666667
1688	56.33	35	123.3	10.44	-3	11.33333333
1689	56.36	34.91	123.64	0	0	0
1690	56.39	34.91	123.64	11.23	3	12
1691	56.43	35	124	19.83	-21.33333333	6
1692	56.46	34.36	124.18	11.46	-12	4
1693	56.49	34	124.3	13.4	-13.33333333	6.666666667
1694	56.53	33.6	124.5	44.55	36.66666667	33.33333333
1695	56.56	34.7	125.5	42.91	43.33333333	20
1696	56.59	36	126.1	5.99	0	6.666666667
1697	56.63	36	126.3	10.44	-3	11.33333333
1698	56.66	35.91	126.64	8.17	-9	0
1699	56.69	35.64	126.64	11.56	-9.333333333	9
1700	56.73	35.36	126.91	13.96	-12	9.666666667
1701	56.76	35	127.2	11.49	0	12.66666667
1702	56.79	35	127.58	5.68	-6	2
1703	56.83	34.82	127.64	25.7	15	24
1704	56.86	35.27	128.36	31.28	27.66666667	21.33333333
1705	56.89	36.1	129	13.46	8.666666667	12
1706	56.93	36.36	129.36	4.23	1.333333333	4.666666667
1707	56.96	36.4	129.5	10.81	-6.666666667	10
1708	56.99	36.2	129.8	6.7	-6.666666667	3.333333333
1709	57.03	36	129.9	11.99	0	13.33333333
1710	57.06	36	130.3	19.09	-21.33333333	-1
1711	57.09	35.36	130.27	12.54	-9.333333333	10.33333333
1712	57.13	35.08	130.58	8.1	-8.666666667	2
1713	57.16	34.82	130.64	6.09	-3	6
1714	57.19	34.73	130.82	8.72	-7.666666667	6
1715	57.23	34.5	131	15.28	-16.66666667	3.333333333
1716	57.26	34	131.1	14.7	2.666666667	16
1717	57.29	34.08	131.58	42.63	39.66666667	26
1718	57.33	35.27	132.36	18.28	18.33333333	9.333333333
1719	57.36	35.82	132.64	5.45	-6	0
1720	57.39	35.64	132.64	14.67	-6.333333333	15
1721	57.43	35.45	133.09	8.62	-3	9
1722	57.46	35.36	133.36	10.67	-9.333333333	7.333333333
1723	57.49	35.08	133.58	8.1	-8.666666667	2
1724	57.53	34.82	133.64	9.19	-8	6.333333333
1725	57.56	34.58	133.83	14.62	-16	2.333333333
1726	57.59	34.1	133.9	40.32	33.33333333	30
1727	57.63	35.1	134.8	34.17	30	23.33333333
1728	57.66	36	135.5	4.91	-3	4.666666667
1729	57.69	35.91	135.64	3.85	-3	3
1730	57.73	35.82	135.73	24.67	3	27.33333333
1731	57.76	35.91	136.55	9.36	-10.33333333	-1.666666667
1732	57.79	35.6	136.5	10.63	-11	-4.666666667
1733	57.83	35.27	136.36	15.89	-15	9.333333333
1734	57.86	34.82	136.64	9.6	6	8.666666667
1735	57.89	35	136.9	14.92	6	15.33333333
1736	57.93	35.18	137.36	44.68	39.33333333	30.33333333
1737	57.96	36.36	138.27	17.45	15.33333333	12.33333333
1738	57.99	36.82	138.64	5.45	-6	0
1739	58.03	36.64	138.64	15.89	-9.333333333	15
1740	58.06	36.36	139.09	10.9	-12	0.333333333
1741	58.09	36	139.1	9.6	-6	8.666666667
1742	58.13	35.82	139.36	8.17	0	9.333333333
1743	58.16	35.82	139.64	13.89	-15.33333333	3
1744	58.19	35.36	139.73	13.68	-8.666666667	12.33333333
1745	58.23	35.1	140.1	36.58	33.33333333	23.33333333
1746	58.26	36.1	140.8	36.56	36	18.66666667
1747	58.29	37.18	141.36	11.56	-9	9.333333333
1748	58.33	36.91	141.64	0	0	0
1749	58.36	36.91	141.64	11.23	3	12
1750	58.39	37	142	20.75	-21.33333333	9
1751	58.43	36.36	142.27	3.85	-3	3
1752	58.46	36.27	142.36	8.69	-6.333333333	7.333333333
1753	58.49	36.08	142.58	10.79	-11.66666667	2
1754	58.53	35.73	142.64	14.67	-15.33333333	6
1755	58.56	35.27	142.82	8.19	-9	-0.666666667
1756	58.59	35	142.8	18.58	-16.66666667	12.33333333
1757	58.63	34.5	143.17	15.02	-16.66666667	1
1758	58.66	34	143.2	9.37	-6	8.333333333
1759	58.69	33.82	143.45	10.48	-10.66666667	5
1760	58.73	33.5	143.6	14.98	-16.66666667	0
1761	58.76	33	143.6	13.4	-13.33333333	6.666666667
1762	58.79	32.6	143.8	4.39	-5	0.666666667
1763	58.83	32.45	143.82	33.66	18.33333333	32.66666667
1764	58.86	33	144.8	20.98	23.33333333	0
1765	58.89	33.7	144.8	16.14	16.66666667	-6.666666667
1766	58.93	34.2	144.6	3	0	3.333333333
1767	58.96	34.2	144.7	4.24	-3.333333333	-3.333333333
1768	58.99	34.1	144.6	23.06	-25.66666667	2.333333333
1769	59.03	33.33	144.67	14.13	-11	11
1770	59.06	33	145	14.98	-16.66666667	0
1771	59.09	32.5	145	8.72	-7.666666667	6
1772	59.13	32.27	145.18	23.6	-25.66666667	5
1773	59.16	31.5	145.33	7.49	0	8.333333333
1774	59.19	31.5	145.58	14.99	-16.66666667	0.666666667
1775	59.23	31	145.6	10.47	-9	7.333333333
1776	59.26	30.73	145.82	19.52	-21.66666667	3.333333333
1777	59.29	30.08	145.92	11.88	-11.66666667	5.666666667
1778	59.33	29.73	146.09	31.89	33.33333333	12
1779	59.36	30.73	146.45	32.55	31.33333333	18.33333333
1780	59.4	31.67	147	2.5	0	2.666666667
1781	59.43	31.67	147.08	9.7	-2.333333333	10.66666667
1782	59.46	31.6	147.4	7.17	-8	-1.333333333
1783	59.5	31.36	147.36	15.89	-15	9.333333333
1784	59.53	30.91	147.64	3.85	-3	3
1785	59.56	30.82	147.73	19.26	3	21
1786	59.6	30.91	148.36	48.97	39	38
1787	59.63	32.08	149.5	23.05	24.66666667	7.666666667
1788	59.66	32.82	149.73	17.44	-12.33333333	15
1789	59.7	32.45	150.18	10.48	5	10.66666667
1790	59.73	32.6	150.5	13.18	-14	4.666666667
1791	59.76	32.18	150.64	9.6	-6	8.666666667
1792	59.8	32	150.9	8.87	-3	9.333333333
1793	59.83	31.91	151.18	16.57	-18.33333333	3
1794	59.86	31.36	151.27	9.01	-6.333333333	7.666666667
1795	59.9	31.17	151.5	5.58	-5.666666667	2.666666667
1796	59.93	31	151.58	14.56	-14	8.333333333
1797	59.96	30.58	151.83	9.58	-10.33333333	2.666666667
1798	60	30.27	151.91	13.62	-12	9
1799	60.03	29.91	152.18	7.71	-6	6
1800	60.06	29.73	152.36	7.61	-7.666666667	-3.666666667
1801	60.1	29.5	152.25	21.33	-22.66666667	6.666666667
1802	60.13	28.82	152.45	2.72	-3	0
1803	60.16	28.73	152.45	17.44	-15.33333333	12.33333333
1804	60.2	28.27	152.82	2.72	-3	0
1805	60.23	28.18	152.82	15.89	-15	9
1806	60.26	27.73	153.09	5.45	0	6
1807	60.3	27.73	153.27	28.95	32	-1.333333333
1808	60.33	28.69	153.23	26.77	29.66666667	-2
1809	60.36	29.58	153.17	42.55	47.33333333	-3.333333333
1810	60.4	31	153.07	67	74.33333333	-5
1811	60.43	33.23	152.92	24.3	25.66666667	-8.333333333
1812	60.46	34	152.67	10.68	10.33333333	6
1813	60.5	34.31	152.85	6.44	6.333333333	-3.333333333
1814	60.53	34.5	152.75	0	0	0
1815	60.56	34.5	152.75	9.45	-6.333333333	8.333333333
1816	60.6	34.31	153	2.31	0	2.666666667
1817	60.63	34.31	153.08	50.79	56.33333333	3
1818	60.66	36	153.17	27.47	30.66666667	0
1819	60.7	36.92	153.17	2.5	2.666666667	0
1820	60.73	37	153.17	2.5	0	2.666666667
1821	60.76	37	153.25	6.43	-6	3.666666667
1822	60.8	36.82	153.36	2.72	-3	0
1823	60.83	36.73	153.36	12.59	-14	0.666666667
1824	60.86	36.31	153.38	7.56	-7.666666667	4
1825	60.9	36.08	153.5	4.99	-5.333333333	0
1826	60.93	35.92	153.5	19.02	19.33333333	8.333333333
1827	60.96	36.5	153.75	33.51	33.33333333	16.66666667
1828	61	37.5	154.25	10.13	10.66666667	3.666666667
1829	61.03	37.82	154.36	2.72	0	3
1830	61.06	37.82	154.45	2.72	-3	0
1831	61.1	37.73	154.45	14.67	-15.33333333	6.333333333
1832	61.13	37.27	154.64	2.72	0	3
1833	61.16	37.27	154.73	2.72	-3	0
1834	61.2	37.18	154.73	22.01	-22.66666667	9
1835	61.23	36.5	155	4.99	0	5.666666667
1836	61.26	36.5	155.17	25.77	27	9.666666667
1837	61.3	37.31	155.46	29.39	32	6
1838	61.33	38.27	155.64	5.45	0	6
1839	61.36	38.27	155.82	10.47	7.666666667	8.666666667
1840	61.4	38.5	156.08	15.19	-16.66666667	3
1841	61.43	38	156.17	10.08	-9	6.333333333
1842	61.46	37.73	156.36	0	0	0
1843	61.5	37.73	156.36	12.59	-14	0.666666667
1844	61.53	37.31	156.38	17.41	-19.33333333	-0.666666667
1845	61.56	36.73	156.36	24.08	25.66666667	7.333333333
1846	61.6	37.5	156.58	36.59	39.66666667	9
1847	61.63	38.69	156.85	8.15	7.666666667	5
1848	61.66	38.92	157	2.5	0	2.666666667
1849	61.7	38.92	157.08	8.03	-6.333333333	6.333333333
1850	61.73	38.73	157.27	12.64	-14	-1.333333333
1851	61.76	38.31	157.23	0	0	0
1852	61.8	38.31	157.23	9.24	-10.33333333	0.666666667
1853	61.83	38	157.25	15.8	-16.66666667	5.666666667
1854	61.86	37.5	157.42	22.14	24.33333333	-3.666666667
1855	61.9	38.23	157.31	38.47	42.33333333	6.333333333
1856	61.93	39.5	157.5	0	0	0
1857	61.96	39.5	157.5	2.5	0	2.666666667
1858	62	39.5	157.58	0	0	0
1859	62.03	39.5	157.58	0	0	0
1860	62.06	39.5	157.58	8.06	-7.666666667	5
1861	62.1	39.27	157.73	8.77	-9	3.333333333
1862	62.13	39	157.83	9.42	-10.33333333	-2
1863	62.16	38.69	157.77	4.61	0	5
1864	62.2	38.69	157.92	18.4	-20.33333333	2.666666667
1865	62.23	38.08	158	11.94	-13	-2.666666667
1866	62.26	37.69	157.92	6.21	-6.333333333	2.666666667
1867	62.3	37.5	158	7.38	-6.333333333	5
1868	62.33	37.31	158.15	2.31	0	2.666666667
1869	62.36	37.31	158.23	39.07	42.33333333	9
1870	62.4	38.58	158.5	22.46	24.33333333	-6.333333333
1871	62.43	39.31	158.31	4.61	0	5
1872	62.46	39.31	158.46	9.29	-10.33333333	1.333333333
1873	62.5	39	158.5	2.5	0	2.666666667
1874	62.53	39	158.58	30.66	33.33333333	7.333333333
1875	62.57	40	158.8	24.62	24.33333333	12.66666667
1876	62.6	40.73	159.18	8.17	0	9
1877	62.63	40.73	159.45	0	0	0
1878	62.67	40.73	159.45	9.32	-7.666666667	7.333333333
1879	62.7	40.5	159.67	8.19	-7.666666667	5
1880	62.73	40.27	159.82	8.69	-9	3.333333333
1881	62.77	40	159.92	11.98	-6	11.66666667
1882	62.8	39.82	160.27	41.47	45	10.33333333
1883	62.83	41.17	160.58	20.75	21.66666667	8
1884	62.87	41.82	160.82	7.71	6	6
1885	62.9	42	161	14.67	-6	15
1886	62.93	41.82	161.45	6.68	-7.333333333	1.666666667
1887	62.97	41.6	161.5	10.63	-11	-4.666666667
1888	63	41.27	161.36	13.62	-12	9.333333333
1889	63.03	40.91	161.64	2.72	-3	0
1890	63.07	40.82	161.64	15.13	-8	14.66666667
1891	63.1	40.58	162.08	38.19	26	33.66666667
1892	63.13	41.36	163.09	24.81	24	13.66666667
1893	63.17	42.08	163.5	9.99	0	11
1894	63.2	42.08	163.83	10.85	3.333333333	11.66666667
1895	63.23	42.18	164.18	12.39	-3.333333333	13.33333333
1896	63.27	42.08	164.58	8.1	-8.666666667	2
1897	63.3	41.82	164.64	10.37	-10.66666667	-4.666666667
1898	63.33	41.5	164.5	20.84	-22.66666667	4.666666667
1899	63.37	40.82	164.64	2.72	0	3
1900	63.4	40.82	164.73	12.78	-8	11.66666667
1901	63.43	40.58	165.08	23.07	-22.33333333	12.33333333
1902	63.47	39.91	165.45	10.42	-11	-4
1903	63.5	39.58	165.33	9.35	-10.33333333	1
1904	63.53	39.27	165.36	10.5	-9	7.333333333
1905	63.57	39	165.58	9.24	-9	5
1906	63.6	38.73	165.73	25.5	11.66666667	25.66666667
1907	63.63	39.08	166.5	24.97	22.33333333	16.66666667
1908	63.67	39.75	167	0	0	0
1909	63.7	39.75	167	13.77	2.333333333	15
1910	63.73	39.82	167.45	15.41	-12.33333333	12.33333333
1911	63.77	39.45	167.82	9.75	-9.333333333	-5
1912	63.8	39.17	167.67	11.39	-11.66666667	5
1913	63.83	38.82	167.82	10.62	-8	8.666666667
1914	63.87	38.58	168.08	7.42	-6.666666667	5
1915	63.9	38.38	168.23	17.44	-18.66666667	4.333333333
1916	63.93	37.82	168.36	9.58	-10.66666667	-1
1917	63.97	37.5	168.33	16.75	-16.66666667	8.333333333
1918	64	37	168.58	9.13	-5	9
1919	64.03	36.85	168.85	11.35	-11.66666667	5
1920	64.07	36.5	169	5.76	-4	5
1921	64.1	36.38	169.15	24.58	23.33333333	14.33333333
1922	64.13	37.08	169.58	18.01	16.66666667	11.33333333
1923	64.17	37.58	169.92	2.5	0	2.666666667
1924	64.2	37.58	170	5.58	-2.666666667	5.666666667
1925	64.23	37.5	170.17	15.99	-14	11
1926	64.27	37.08	170.5	2.5	-2.666666667	0
1927	64.3	37	170.5	12.47	-7.666666667	11.66666667
1928	64.33	36.77	170.85	23.23	-25.66666667	-3.333333333
1929	64.37	36	170.75	6.94	-5	5.666666667
1930	64.4	35.85	170.92	19.78	10.66666667	19.33333333
1931	64.43	36.17	171.5	32.8	33.66666667	13.66666667
1932	64.47	37.18	171.91	9.92	10.66666667	3
1933	64.5	37.5	172	12.56	-10.66666667	9
1934	64.53	37.18	172.27	8.72	-6	7.666666667
1935	64.57	37	172.5	4.99	0	5.666666667
1936	64.6	37	172.67	14.56	-14	8.333333333
1937	64.63	36.58	172.92	3.53	-2.666666667	2.666666667
1938	64.67	36.5	173	17.66	-14	14
1939	64.7	36.08	173.42	25.1	24.66666667	13.33333333
1940	64.73	36.82	173.82	35.52	33.33333333	21
1941	64.77	37.82	174.45	6.68	6	4.333333333
1942	64.8	38	174.58	6.95	-6	5
1943	64.83	37.82	174.73	9.04	-8	6.333333333
1944	64.87	37.58	174.92	10.67	-10.33333333	5.666666667
1945	64.9	37.27	175.09	5.45	0	6
1946	64.93	37.27	175.27	12.39	-9	10.33333333
1947	64.97	37	175.58	8.33	-9	2
1948	65	36.73	175.64	19.32	-21.66666667	1
1949	65.03	36.08	175.67	11.6	-11.66666667	5
1950	65.07	35.73	175.82	10.47	-7.666666667	8.666666667
1951	65.1	35.5	176.08	8.87	-7.666666667	6.333333333
1952	65.13	35.27	176.27	13.89	-15	3
1953	65.17	34.82	176.36	40.87	36.33333333	27.33333333
1954	65.2	35.91	177.18	18.28	19.66666667	5
1955	65.23	36.5	177.33	7.99	0	9
1956	65.27	36.5	177.6	7.71	-4.666666667	7.333333333
1957	65.3	36.36	177.82	17.45	-15	12
1958	65.33	35.91	178.18	7.55	3	8
1959	65.37	36	178.42	15.19	-16.66666667	-3
1960	65.4	35.5	178.33	12.49	-11	8.333333333
1961	65.43	35.17	178.58	5.58	-5.666666667	3
1962	65.47	35	178.67	14.56	-14	8.333333333
1963	65.5	34.58	178.92	24.72	19.66666667	19.33333333
1964	65.53	35.17	179.5	36.65	33.66666667	22.66666667
1965	65.57	36.18	180.18	5.42	-3.333333333	5
1966	65.6	36.08	180.33	4.99	0	5.666666667
1967	65.63	36.08	180.5	5.58	-2.666666667	5.666666667
1968	65.67	36	180.67	10.6	-8.333333333	8.333333333
1969	65.7	35.75	180.92	11.58	-13	-0.333333333
1970	65.73	35.36	180.91	15.89	-15	9
1971	65.77	34.91	181.18	9.97	-11	2.333333333
1972	65.8	34.58	181.25	3.53	-2.666666667	2.666666667
1973	65.84	34.5	181.33	42.53	36	30.66666667
1974	65.87	35.58	182.25	21.48	19.66666667	14
1975	65.9	36.17	182.67	0	0	0
1976	65.94	36.17	182.67	7.28	0.333333333	8
1977	65.97	36.18	182.91	17.95	-3.333333333	19.66666667
1978	66	36.08	183.5	3.53	-2.666666667	2.666666667
1979	66.04	36	183.58	3.53	-2.666666667	3
1980	66.07	35.92	183.67	19.03	-20.33333333	6
1981	66.1	35.31	183.85	12.67	9	10.66666667
1982	66.14	35.58	184.17	42.97	39	27.66666667
1983	66.17	36.75	185	0	0	0
1984	66.2	36.75	185	15.99	11	14
1985	66.24	37.08	185.42	7.9	-2.666666667	8.333333333
1986	66.27	37	185.67	12.49	-11	8.333333333
1987	66.3	36.67	185.92	3.53	-3	2.666666667
1988	66.34	36.58	186	20.93	-22.33333333	6
1989	66.37	35.91	186.18	6.09	-3	6
1990	66.4	35.82	186.36	9.58	-10.66666667	-1
1991	66.44	35.5	186.33	14.56	-14	8.333333333
1992	66.47	35.08	186.58	5.58	-5.333333333	3
1993	66.5	34.92	186.67	20.62	-21.66666667	8
1994	66.54	34.27	186.91	13.82	10.33333333	11.33333333
1995	66.57	34.58	187.25	44.93	44.66666667	22.33333333
1996	66.6	35.92	187.92	3.26	2.666666667	2.666666667
1997	66.64	36	188	12.73	2.666666667	14
1998	66.67	36.08	188.42	7.9	-2.666666667	8.333333333
1999	66.7	36	188.67	5.74	-6	2
2000	66.74	35.82	188.73	9.04	-8	6.333333333
[truncated: 24,969 more rows]
