# Supplementary material for: Statistical Mechanics of Zooplankton
Source: PLoS One. 2015 Aug 13;10(8):e0135258. doi: 10.1371/journal.pone.0135258 (PMC4535848; doi:10.1371/journal.pone.0135258)
Supplement: S1 Data Files — Information on the file contents and the data format is contained. (ZIP) [file pone.0135258.s001.zip › raw data vibrio/exp8.txt]

1	0.03	155	40	54.03	-50	-33.33333333
2	0.07	153.5	39	11.99	-10.66666667	-8
3	0.1	153.18	38.76	10.88	-10	-6.666666667
4	0.13	152.88	38.56	16	-16.66666667	6.333333333
5	0.17	152.38	38.75	13.51	-12.66666667	-8.333333333
6	0.2	152	38.5	21.32	-23.66666667	3
7	0.23	151.29	38.59	10.89	-9.666666667	-7
8	0.27	151	38.38	9.76	-9.666666667	-4.666666667
9	0.3	150.71	38.24	4.16	3	-3.666666667
10	0.33	150.8	38.13	28.29	23.33333333	-21
11	0.37	151.5	37.5	7.06	5.666666667	-5.666666667
12	0.4	151.67	37.33	8.24	-9	-2
13	0.43	151.4	37.27	12.68	-11	-9
14	0.47	151.07	37	0	0	0
15	0.5	151.07	37	20.51	-22.33333333	-4.333333333
16	0.53	150.4	36.87	4.47	-2.333333333	-4.666666667
17	0.57	150.33	36.73	10.5	-11	-3.333333333
18	0.6	150	36.63	7.64	-6.666666667	-5.333333333
19	0.63	149.8	36.47	18.42	-20	4.333333333
20	0.67	149.2	36.6	12.08	-6.666666667	-11.66666667
21	0.7	149	36.25	13.51	-12.33333333	-8.333333333
22	0.73	148.63	36	20.17	-21	8.333333333
23	0.77	148	36.25	12.56	-12.33333333	-6.333333333
24	0.8	147.63	36.06	5.92	-6.333333333	-2
25	0.83	147.44	36	4.19	-2	-4
26	0.87	147.38	35.88	23.9	14	-22.66666667
27	0.9	147.8	35.2	20.66	21.33333333	-8.666666667
28	0.93	148.44	34.94	6.57	-5.666666667	-4.666666667
29	0.97	148.27	34.8	2.83	-2.333333333	-2.333333333
30	1	148.2	34.73	14.41	-13.33333333	-8.666666667
31	1.03	147.8	34.47	5.65	-4.333333333	-4.666666667
32	1.07	147.67	34.33	6.32	-2.333333333	-6.666666667
33	1.1	147.6	34.13	23.98	-26.66666667	0
34	1.13	146.8	34.13	2	0	-2
35	1.17	146.8	34.07	11.53	-12	-4.333333333
36	1.2	146.44	33.94	8.22	-8	-4.666666667
37	1.23	146.2	33.8	19.24	-21.33333333	2.666666667
38	1.27	145.56	33.88	10.87	-12	-0.333333333
39	1.3	145.2	33.87	9.4	-6.666666667	-8
40	1.33	145	33.63	9.96	-9.666666667	-5.333333333
41	1.37	144.71	33.47	21.35	-23.66666667	-3
42	1.4	144	33.38	3.75	0	-4.333333333
43	1.43	144	33.25	22.03	-24.33333333	-1.666666667
44	1.47	143.27	33.2	4.47	-2.333333333	-4.333333333
45	1.5	143.2	33.07	29.38	26.66666667	-19
46	1.53	144	32.5	25.53	24.33333333	-14.33333333
47	1.57	144.73	32.07	0	0	0
48	1.6	144.73	32.07	15.22	-15.33333333	-6.666666667
49	1.64	144.27	31.87	2.83	-2.333333333	-2.333333333
50	1.67	144.2	31.8	8.22	-4.666666667	-8
51	1.7	144.06	31.56	13.64	-14.33333333	4.333333333
52	1.74	143.63	31.69	13.55	-14.33333333	-5.333333333
53	1.77	143.2	31.53	10.39	-6.666666667	-9.333333333
54	1.8	143	31.25	8.13	-9	-1.666666667
55	1.84	142.73	31.2	16.48	-17.66666667	-4.333333333
56	1.87	142.2	31.07	6	-6.666666667	0
57	1.9	142	31.07	13.28	-14.66666667	-2.333333333
58	1.94	141.56	31	16.86	-18.66666667	0
59	1.97	141	31	9.99	-6.666666667	-9
60	2	140.8	30.73	10.88	-12	0.666666667
61	2.04	140.44	30.75	13.24	-14.66666667	2
62	2.07	140	30.81	11.57	-9	-9.333333333
63	2.1	139.73	30.53	10.79	-11.66666667	-1
64	2.14	139.38	30.5	12.56	-12.66666667	-6.333333333
65	2.17	139	30.31	8.05	6.666666667	-6
66	2.2	139.2	30.13	30.58	26.66666667	-21
67	2.24	140	29.5	6.08	6.666666667	1
68	2.27	140.2	29.53	9.45	-8.666666667	-6
69	2.3	139.94	29.35	7.82	-4.666666667	-7.333333333
70	2.34	139.8	29.13	2	0	-2
71	2.37	139.8	29.07	11.53	-12	-4.333333333
72	2.4	139.44	28.94	8.22	-8	-4.666666667
73	2.44	139.2	28.8	13.35	-14.66666667	-3
74	2.47	138.76	28.71	12.11	-12.66666667	3.333333333
75	2.5	138.38	28.81	12.56	-12.66666667	-6
76	2.54	138	28.63	7.72	-2	-8.333333333
77	2.57	137.94	28.38	28.1	-31.33333333	0
78	2.6	137	28.38	2.65	-2	-2.333333333
79	2.64	136.94	28.31	5.67	-6	-2.333333333
80	2.67	136.76	28.24	11.09	-10.66666667	-6
81	2.7	136.44	28.06	16.09	12	-13
82	2.74	136.8	27.67	22.03	21	-12.66666667
83	2.77	137.43	27.29	3.84	-3.333333333	-3
84	2.8	137.33	27.2	4.47	-4.333333333	-2.333333333
85	2.84	137.2	27.13	0	0	0
86	2.87	137.2	27.13	17.79	-18.66666667	-6.666666667
87	2.9	136.64	26.93	11.48	-12.33333333	2.333333333
88	2.94	136.27	27	8.31	-7	-6.333333333
89	2.97	136.06	26.81	9	-8.666666667	-4.666666667
90	3	135.8	26.67	11.22	-12.33333333	1.333333333
91	3.04	135.43	26.71	19.6	-21	-6
92	3.07	134.8	26.53	2	0	-2
93	3.1	134.8	26.47	24.58	-26.66666667	-6
94	3.14	134	26.29	2.14	0	2.333333333
95	3.17	134	26.36	2.14	0	-2.333333333
96	3.2	134	26.29	19.15	19	-9.666666667
97	3.24	134.57	26	18.94	21	2.333333333
98	3.27	135.2	26.07	8.3	-6.666666667	-6.333333333
99	3.3	135	25.88	6.4	-6.666666667	-2.666666667
100	3.34	134.8	25.8	9.15	-10	2
101	3.37	134.5	25.86	3.03	-2.333333333	-2.333333333
102	3.4	134.43	25.79	19.17	-21	-4
103	3.44	133.8	25.67	2	0	-2.333333333
104	3.47	133.8	25.6	9.06	-10	-1.333333333
105	3.5	133.5	25.56	21.01	-23.33333333	1.333333333
106	3.54	132.8	25.6	6.04	-5.666666667	-3.333333333
107	3.57	132.63	25.5	5.92	-6.333333333	-2
108	3.6	132.44	25.44	7.77	-8	-3.666666667
109	3.64	132.2	25.33	12.15	-13.33333333	-2
110	3.67	131.8	25.27	11.99	13.33333333	0
111	3.7	132.2	25.27	24.74	26.66666667	-7
112	3.74	133	25.06	1.87	0	-2
113	3.77	133	25	13.54	-14.33333333	4.666666667
114	3.8	132.57	25.14	2.14	0	-2.333333333
115	3.84	132.57	25.07	4.79	-2.333333333	-4.666666667
116	3.87	132.5	24.93	14.99	-16.66666667	0.333333333
117	3.9	132	24.94	0	0	0
118	3.94	132	24.94	15.18	-16.66666667	-2.666666667
119	3.97	131.5	24.86	9.73	-10	-4.333333333
120	4	131.2	24.73	6.01	-6.666666667	0.666666667
121	4.04	131	24.75	15.02	-16.66666667	1.333333333
122	4.07	130.5	24.79	7.85	-7.666666667	-4
123	4.1	130.27	24.67	8.37	-9	2.666666667
124	4.14	130	24.75	6.49	6.666666667	-2.666666667
125	4.17	130.2	24.67	24.14	26.66666667	-3.333333333
126	4.2	131	24.57	6.64	6.666666667	3.333333333
127	4.24	131.2	24.67	0	0	0
128	4.27	131.2	24.67	6.64	-6.666666667	-3.333333333
129	4.3	131	24.57	13.54	-14.33333333	4.666666667
130	4.34	130.57	24.71	6.17	-5.666666667	-3.666666667
131	4.37	130.4	24.6	6.32	-6.666666667	2.333333333
132	4.4	130.2	24.67	6.64	-6.666666667	-3.333333333
133	4.44	130	24.57	8.49	-9	3.333333333
134	4.47	129.73	24.67	15.98	-17.66666667	0
135	4.5	129.2	24.67	0	0	0
136	4.54	129.2	24.67	21.21	-23.33333333	-3.666666667
137	4.57	128.5	24.56	7.66	-7.666666667	3.666666667
138	4.6	128.27	24.67	8.49	-9	-3.333333333
139	4.64	128	24.57	6.64	6.666666667	3.333333333
140	4.67	128.2	24.67	29.97	33.33333333	0
141	4.7	129.2	24.67	2	0	-2.333333333
142	4.74	129.2	24.6	6.05	-6.666666667	-1
143	4.77	129	24.57	0	0	0
144	4.8	129	24.57	6.64	-6.666666667	3.333333333
145	4.84	128.8	24.67	7	-7.666666667	1.333333333
146	4.87	128.57	24.71	9.24	-10	-1.333333333
147	4.91	128.27	24.67	8.49	-9	-3.333333333
148	4.94	128	24.57	6.64	-6.666666667	3.333333333
149	4.97	127.8	24.67	15.98	-17.66666667	0
150	5.01	127.27	24.67	8.49	-9	-3.333333333
151	5.04	127	24.57	6.64	-6.666666667	3.333333333
152	5.07	126.8	24.67	15.98	-17.66666667	0
153	5.11	126.27	24.67	22.16	24.33333333	-3.333333333
154	5.14	127	24.57	30.27	33.33333333	4.666666667
155	5.17	128	24.71	6.16	6.666666667	-1.333333333
156	5.21	128.2	24.67	13	-14.33333333	-1.666666667
157	5.24	127.77	24.62	0	0	0
158	5.27	127.77	24.62	15.14	-16.66666667	1.666666667
159	5.31	127.27	24.67	2.83	-2.333333333	2
160	5.34	127.2	24.73	2	0	-2
161	5.37	127.2	24.67	19.17	-21	4
162	5.41	126.57	24.79	9.81	-10	-4
163	5.44	126.27	24.67	2	-2.333333333	0
164	5.47	126.2	24.67	12.93	-14.33333333	0.666666667
165	5.51	125.77	24.69	15.4	-16.66666667	3.666666667
166	5.54	125.27	24.8	2.83	-2.333333333	-2.333333333
167	5.57	125.2	24.73	2	0	2.333333333
168	5.61	125.2	24.8	30.23	33.33333333	4.333333333
169	5.64	126.2	24.93	9.9	10	4.666666667
170	5.67	126.5	25.07	8.13	-7.666666667	-4.666666667
171	5.71	126.27	24.93	8.24	-9	2.333333333
172	5.74	126	25	2.14	0	2.333333333
173	5.77	126	25.07	0	0	0
174	5.81	126	25.07	15.14	-16.66666667	2.333333333
175	5.84	125.5	25.14	14.98	-16.66666667	0
176	5.87	125	25.14	2.14	0	2.333333333
177	5.91	125	25.21	8.75	-9	4
178	5.94	124.73	25.33	22.26	-24.33333333	-4
179	5.97	124	25.21	6.98	-6.666666667	4
180	6.01	123.8	25.33	4.47	-2.333333333	4.666666667
181	6.04	123.73	25.47	7.06	-7.666666667	1
182	6.07	123.5	25.5	28.56	31	7
183	6.11	124.43	25.71	24.03	25.66666667	7.333333333
184	6.14	125.2	25.93	0	0	0
185	6.17	125.2	25.93	15.35	-17	2.333333333
186	6.21	124.69	26	2.31	0	2.666666667
187	6.24	124.69	26.08	7.23	-4	7
188	6.27	124.57	26.29	17.12	-19	0
189	6.31	124	26.29	0	0	0
190	6.34	124	26.29	16.3	-16.66666667	7
191	6.37	123.5	26.5	2.14	-2.333333333	0
192	6.41	123.43	26.5	11.13	-12.33333333	2
193	6.44	123.06	26.56	14.84	-16.33333333	-2
194	6.47	122.57	26.5	4.79	-4.666666667	2.333333333
195	6.51	122.43	26.57	11.09	-12.33333333	2
196	6.54	122.06	26.63	10.98	12.33333333	0.333333333
197	6.57	122.43	26.64	34.72	35.66666667	14.66666667
198	6.61	123.5	27.08	10.5	9	7.666666667
199	6.64	123.77	27.31	4.61	0	5
200	6.67	123.77	27.46	9.62	-6.666666667	8.333333333
201	6.71	123.57	27.71	5.39	3.333333333	5.333333333
202	6.74	123.67	27.87	5.55	-5.666666667	-2.666666667
203	6.77	123.5	27.79	12.48	-12	7
204	6.81	123.14	28	6.05	-4.666666667	4.666666667
205	6.84	123	28.14	9.59	-10.33333333	3
206	6.87	122.69	28.23	19.21	-20.66666667	-5.333333333
207	6.91	122.07	28.07	6.77	-2.333333333	7.333333333
208	6.94	122	28.29	6.9	-6.666666667	3.666666667
209	6.97	121.8	28.4	10.36	-10	5.666666667
210	7.01	121.5	28.57	2.14	0	2.333333333
211	7.04	121.5	28.64	31.82	33.33333333	12
212	7.07	122.5	29	12.89	6.333333333	12.66666667
213	7.11	122.69	29.38	5.96	-6.333333333	-1.666666667
214	7.14	122.5	29.33	10.23	-6.333333333	9.666666667
215	7.17	122.31	29.62	9.27	-10.33333333	-1.333333333
216	7.21	122	29.58	8.88	-7.666666667	6.333333333
217	7.24	121.77	29.77	9.2	-9	5
218	7.27	121.5	29.92	6.14	-6.333333333	-2.333333333
219	7.31	121.31	29.85	24.64	-27	5
220	7.34	120.5	30	2.5	0	2.666666667
221	7.37	120.5	30.08	10.5	-9	7.666666667
222	7.41	120.23	30.31	21.97	-24.33333333	-2
223	7.44	119.5	30.25	18.01	16.66666667	11
224	7.47	120	30.58	27.14	19	23.66666667
225	7.51	120.57	31.29	0	0	0
226	7.54	120.57	31.29	15.98	-16.33333333	7
227	7.57	120.08	31.5	9.39	-5.333333333	9
228	7.61	119.92	31.77	12.31	-11.33333333	7.666666667
229	7.64	119.58	32	11.06	-12.33333333	0
230	7.67	119.21	32	9.87	-9.666666667	5
231	7.71	118.92	32.15	6.92	-7.666666667	0
232	7.74	118.69	32.15	8.87	-9.666666667	1.666666667
233	7.77	118.4	32.2	21.25	-23.66666667	-1.666666667
234	7.81	117.69	32.15	10.05	-6.333333333	9.333333333
235	7.84	117.5	32.43	9.78	-6.333333333	8.666666667
236	7.87	117.31	32.69	24.25	-27	-1.666666667
237	7.91	116.5	32.64	6.9	-6.333333333	4.333333333
238	7.94	116.31	32.77	17.38	8.666666667	17.33333333
239	7.97	116.57	33.29	28.8	21.33333333	23.66666667
240	8.01	117.21	34	6.85	6.333333333	4.333333333
241	8.04	117.4	34.13	2	-2.333333333	0
242	8.08	117.33	34.13	10.28	-11	2.666666667
243	8.11	117	34.21	15.44	-14.33333333	9.666666667
244	8.14	116.57	34.5	2.14	-2.333333333	0
245	8.18	116.5	34.5	13.02	-7.666666667	12.33333333
246	8.21	116.27	34.87	13.99	-15.66666667	0
247	8.24	115.8	34.87	9.23	-8	6.333333333
248	8.28	115.56	35.06	11.07	-12	2.333333333
249	8.31	115.2	35.13	10.19	-11	2.333333333
250	8.34	114.87	35.2	7.2	-6.666666667	4.333333333
251	8.38	114.67	35.33	20.22	-22.33333333	3.666666667
252	8.41	114	35.44	5.62	0	6.333333333
253	8.44	114	35.63	22.86	21	14.33333333
254	8.48	114.63	36.06	19.98	19	11.33333333
255	8.51	115.2	36.4	8.9	-2.333333333	9.666666667
256	8.54	115.13	36.69	2.65	-2.333333333	2
257	8.58	115.06	36.75	8.01	-8.666666667	1.666666667
258	8.61	114.8	36.8	8.56	-3.666666667	8.666666667
259	8.64	114.69	37.06	5.62	-6.333333333	0
260	8.68	114.5	37.06	9.89	-10	4.666666667
261	8.71	114.2	37.2	6.88	-6.666666667	3.666666667
262	8.74	114	37.31	23.98	-26.66666667	0.666666667
263	8.78	113.2	37.33	12.19	-6.666666667	12
264	8.81	113	37.69	2.65	-2	-2
265	8.84	112.94	37.63	18.85	-20.33333333	5.666666667
266	8.88	112.33	37.8	14.13	15.66666667	2.333333333
267	8.91	112.8	37.87	34.95	33.33333333	20
268	8.94	113.8	38.47	8.93	6.666666667	7.333333333
269	8.98	114	38.69	6.15	-6.666666667	1.333333333
270	9.01	113.8	38.73	10.76	-11	4.666666667
271	9.04	113.47	38.87	6.32	-6.666666667	2
272	9.08	113.27	38.93	2	-2.333333333	0
273	9.11	113.2	38.93	12.79	-11	9
274	9.14	112.87	39.2	2	-2.333333333	0
275	9.18	112.8	39.2	12.93	-14	-2.333333333
276	9.21	112.38	39.13	13.51	-12.66666667	8.333333333
277	9.24	112	39.38	9.29	-9	5
278	9.28	111.73	39.53	11.69	-11.66666667	5.333333333
279	9.31	111.38	39.69	6.23	-6	3.666666667
280	9.34	111.2	39.8	0	0	0
281	9.38	111.2	39.8	32.28	33.33333333	13.33333333
282	9.41	112.2	40.2	11.3	7.666666667	10
283	9.44	112.43	40.5	9.29	-10	2
284	9.48	112.13	40.56	5.92	-2.333333333	6.333333333
285	9.51	112.06	40.75	1.87	-2	0
286	9.54	112	40.75	16.36	-17.66666667	4
287	9.58	111.47	40.87	8.24	-9	2
288	9.61	111.2	40.93	2	0	-2
289	9.64	111.2	40.87	14.41	-13.33333333	8.666666667
290	9.68	110.8	41.13	11.13	-12.33333333	0.333333333
291	9.71	110.43	41.14	11.43	-12.33333333	3.666666667
292	9.74	110.06	41.25	9.06	-8.666666667	5
293	9.78	109.8	41.4	11.24	-10	7.666666667
294	9.81	109.5	41.63	10.41	10	5.666666667
295	9.84	109.8	41.8	32.28	33.33333333	13.33333333
296	9.88	110.8	42.2	2	0	2.333333333
297	9.91	110.8	42.27	9.39	-10	3
298	9.94	110.5	42.36	4.28	0	4.666666667
299	9.98	110.5	42.5	12.56	-12.33333333	6.333333333
300	10.01	110.13	42.69	4.19	-4.333333333	2
301	10.04	110	42.75	6.18	-6.666666667	1.666666667
302	10.08	109.8	42.8	16.48	-17.66666667	4.333333333
303	10.11	109.27	42.93	2	-2.333333333	0
304	10.14	109.2	42.93	13.4	-13.33333333	6.666666667
305	10.18	108.8	43.13	12.74	-14	0
306	10.21	108.38	43.13	9.06	-6.666666667	7.333333333
307	10.24	108.18	43.35	5.86	-6	3
308	10.28	108	43.44	5.62	0	6.333333333
309	10.31	108	43.63	39.06	40	16.66666667
310	10.34	109.2	44.13	5.66	6	-2.333333333
311	10.38	109.38	44.06	6.67	-6	4.666666667
312	10.41	109.2	44.2	10.19	-11	2.333333333
313	10.44	108.87	44.27	6.32	-2.333333333	6.666666667
314	10.48	108.8	44.47	10.43	-10	5.666666667
315	10.51	108.5	44.64	2.14	-2.333333333	0
316	10.54	108.43	44.64	13.24	-14.33333333	3.666666667
317	10.58	108	44.75	0	0	0
318	10.61	108	44.75	24.6	-26.66666667	6
319	10.64	107.2	44.93	0	0	0
320	10.68	107.2	44.93	19.95	-21.33333333	6.666666667
321	10.71	106.56	45.13	5.62	-6	0
322	10.74	106.38	45.13	4.19	2	4
323	10.78	106.44	45.25	29.82	27.66666667	18.33333333
324	10.81	107.27	45.8	22.03	24.33333333	-1.666666667
325	10.84	108	45.75	20.72	-22.33333333	6
326	10.88	107.33	45.93	4.97	3.666666667	4.333333333
327	10.91	107.44	46.06	4.19	-2	4.333333333
328	10.94	107.38	46.19	10.92	-10.66666667	6.333333333
329	10.98	107.06	46.38	9.19	-8.666666667	5
330	11.01	106.8	46.53	13.06	-14	-3
331	11.04	106.38	46.44	12.56	-12.66666667	6.333333333
332	11.08	106	46.63	0	0	0
333	11.11	106	46.63	18.73	-20	5.666666667
334	11.14	105.4	46.8	5.99	-6.666666667	0
335	11.18	105.2	46.8	2	0	2.333333333
336	11.21	105.2	46.87	4	0	4.333333333
337	11.25	105.2	47	33.96	33.33333333	17.66666667
338	11.28	106.2	47.53	9.57	10	3.666666667
339	11.31	106.5	47.64	6.86	-5.666666667	5.333333333
340	11.35	106.33	47.8	8.25	-9	-1.666666667
341	11.38	106.06	47.75	5.4	4.666666667	4
342	11.41	106.2	47.87	8.58	-6.666666667	6.666666667
343	11.45	106	48.07	14.99	-16.66666667	-0.333333333
344	11.48	105.5	48.06	4.19	-4	2.333333333
345	11.51	105.38	48.13	6.57	-4.666666667	5.333333333
346	11.55	105.24	48.29	15.07	-17	-0.666666667
347	11.58	104.73	48.27	10.83	-11.66666667	1.333333333
348	11.61	104.38	48.31	14.63	-12.66666667	10.66666667
349	11.65	104	48.63	0	0	0
350	11.68	104	48.63	20.94	21	10.33333333
351	11.71	104.63	48.94	23.69	25	8.333333333
352	11.75	105.38	49.19	8.25	-6	7
353	11.78	105.2	49.4	2	0	2.333333333
354	11.81	105.2	49.47	5.02	-4.666666667	3
355	11.85	105.06	49.56	4.19	-2	4.333333333
356	11.88	105	49.69	6.15	-6.666666667	1.333333333
357	11.91	104.8	49.73	11.46	-12.33333333	-3
358	11.95	104.43	49.64	9.59	-7.666666667	7.666666667
359	11.98	104.2	49.87	6.27	-6.666666667	2
360	12.01	104	49.93	15.14	-16.66666667	2.333333333
361	12.05	103.5	50	9.21	-10	-2.333333333
362	12.08	103.2	49.93	13.4	-13.33333333	6.666666667
363	12.11	102.8	50.13	0	0	0
364	12.15	102.8	50.13	31.59	33.33333333	11.33333333
365	12.18	103.8	50.47	26.28	29	4.333333333
366	12.21	104.67	50.6	14.55	-15.66666667	4.333333333
367	12.25	104.2	50.73	2	0	2.333333333
368	12.28	104.2	50.8	2	0	2.333333333
369	12.31	104.2	50.87	0	0	0
370	12.35	104.2	50.87	6.36	-6.666666667	2.333333333
371	12.38	104	50.94	22.06	-24.33333333	2
372	12.41	103.27	51	2.83	-2.333333333	-2.333333333
373	12.45	103.2	50.93	8.3	-6.666666667	6.666666667
374	12.48	103	51.13	14.99	-16.66666667	0.333333333
375	12.51	102.5	51.14	9.96	-10	-4.666666667
376	12.55	102.2	51	8.22	-6.666666667	6.333333333
377	12.58	102	51.19	3.75	0	4
378	12.61	102	51.31	33.6	35.66666667	11
379	12.65	103.07	51.64	20.53	22	-5.666666667
380	12.68	103.73	51.47	10.06	-9.666666667	5.333333333
381	12.71	103.44	51.63	6.06	-5.666666667	3.333333333
382	12.75	103.27	51.73	2	-2.333333333	0
383	12.78	103.2	51.73	0	0	0
384	12.81	103.2	51.73	12.64	-13.33333333	-4.333333333
385	12.85	102.8	51.6	14.55	-15.66666667	4.333333333
386	12.88	102.33	51.73	5.65	-4.333333333	4.666666667
387	12.91	102.2	51.87	0	0	0
388	12.95	102.2	51.87	27.97	-31	0
389	12.98	101.27	51.87	0	0	0
390	13.01	101.27	51.87	2	-2.333333333	0
391	13.05	101.2	51.87	24.31	26.66666667	4.333333333
392	13.08	102	52	24.31	26.66666667	4.333333333
393	13.11	102.8	52.13	6	6.666666667	0
394	13.15	103	52.13	6.4	-6.666666667	2.333333333
395	13.18	102.8	52.2	2	0	2.333333333
396	13.21	102.8	52.27	2	-2.333333333	0
397	13.25	102.73	52.27	2	0	2
398	13.28	102.73	52.33	28.25	-31	4.666666667
399	13.31	101.8	52.47	2	0	-2.333333333
400	13.35	101.8	52.4	4.47	-2.333333333	4.333333333
401	13.38	101.73	52.53	9.28	-9.666666667	3.333333333
402	13.41	101.44	52.63	7.82	-8	3.333333333
403	13.45	101.2	52.73	14.55	-15.66666667	-4.333333333
404	13.48	100.73	52.6	15.22	15.66666667	6.666666667
405	13.51	101.2	52.8	29.97	33.33333333	0
406	13.55	102.2	52.8	9.11	10	-1.666666667
407	13.58	102.5	52.75	5.76	2.333333333	6
408	13.61	102.57	52.93	9.32	-10	-2
409	13.65	102.27	52.87	0	0	0
410	13.68	102.27	52.87	2.83	-2.333333333	2
411	13.71	102.2	52.93	5.99	-6.666666667	0.333333333
412	13.75	102	52.94	8.39	-6.666666667	6.333333333
413	13.78	101.8	53.13	27.97	31	0
414	13.81	102.73	53.13	30.04	33.33333333	2.333333333
415	13.85	103.73	53.2	4.47	2.333333333	4.333333333
416	13.88	103.8	53.33	2	0	2.333333333
417	13.91	103.8	53.4	0	0	0
418	13.95	103.8	53.4	0	0	0
419	13.98	103.8	53.4	7.72	-8	3.333333333
420	14.01	103.56	53.5	8.49	-7.666666667	5.666666667
421	14.05	103.33	53.67	10.39	-11	-3.333333333
422	14.08	103	53.57	6.77	-6.666666667	-3.333333333
423	14.11	102.8	53.47	2	0	2
424	14.15	102.8	53.53	17.07	-17.66666667	6.666666667
425	14.18	102.27	53.73	2	-2.333333333	0
426	14.21	102.2	53.73	29.97	33.33333333	0
427	14.25	103.2	53.73	30.04	33.33333333	2.333333333
428	14.28	104.2	53.8	2	2.333333333	0
429	14.31	104.27	53.8	2.83	-2.333333333	2.333333333
430	14.35	104.2	53.87	0	0	0
431	14.38	104.2	53.87	0	0	0
432	14.41	104.2	53.87	6.36	-6.666666667	2.333333333
433	14.45	104	53.94	6.28	-6.666666667	2
434	14.48	103.8	54	30.56	33.33333333	6.666666667
435	14.52	104.8	54.2	29.97	33.33333333	0
436	14.55	105.8	54.2	4	0	4.333333333
437	14.58	105.8	54.33	2	0	2.333333333
438	14.62	105.8	54.4	0	0	0
439	14.65	105.8	54.4	2	0	2.333333333
440	14.68	105.8	54.47	9.05	-10	1
441	14.72	105.5	54.5	10.29	-10	5.666666667
442	14.75	105.2	54.67	5.99	0	6.666666667
443	14.78	105.2	54.87	6	-6.666666667	0.333333333
444	14.82	105	54.88	7.07	-6.666666667	4
445	14.85	104.8	55	15.98	-17.66666667	0
446	14.88	104.27	55	2.83	-2.333333333	-2.333333333
447	14.92	104.2	54.93	13.4	-13.33333333	6.666666667
448	14.95	103.8	55.13	2.83	-2.333333333	2.333333333
449	14.98	103.73	55.2	2	0	2.333333333
450	15.02	103.73	55.27	13.41	-14.66666667	2.666666667
451	15.05	103.29	55.35	14.82	-16.33333333	-0.666666667
452	15.08	102.8	55.33	2.83	-2.333333333	2.333333333
453	15.12	102.73	55.4	7.08	-7.666666667	1.333333333
454	15.15	102.5	55.44	1.87	0	2
455	15.18	102.5	55.5	7.06	-7.666666667	-1
456	15.22	102.27	55.47	8.05	-9	1
457	15.25	102	55.5	0	0	0
458	15.28	102	55.5	8.05	-9	-1
459	15.32	101.73	55.47	8.59	9	3.333333333
460	15.35	102	55.57	21.06	23	4
461	15.38	102.69	55.69	0	0	0
462	15.42	102.69	55.69	7.59	-6.333333333	5.666666667
463	15.45	102.5	55.86	15.14	16.66666667	2.333333333
464	15.48	103	55.93	45.16	50	4.666666667
465	15.52	104.5	56.07	6.27	6.333333333	2.666666667
466	15.55	104.69	56.15	7.29	2.666666667	7.666666667
467	15.58	104.77	56.38	6.92	0	8
468	15.62	104.77	56.62	2.31	0	2.333333333
469	15.65	104.77	56.69	0	0	0
470	15.68	104.77	56.69	10.32	-11.33333333	-1.666666667
471	15.72	104.43	56.64	0	0	0
472	15.75	104.43	56.64	3.03	2.333333333	2.333333333
473	15.78	104.5	56.71	37.24	41	5.333333333
474	15.82	105.73	56.87	14.13	15.66666667	2
475	15.85	106.2	56.93	7.99	0	9
476	15.88	106.2	57.2	0	0	0
477	15.92	106.2	57.2	0	0	0
478	15.95	106.2	57.2	0	0	0
479	15.98	106.2	57.2	19.11	-21.33333333	-0.333333333
480	16.02	105.56	57.19	11.71	-12	4.666666667
481	16.05	105.2	57.33	11.48	10	8
482	16.08	105.5	57.57	31.8	30	18.66666667
483	16.12	106.4	58.13	13.69	15	3.333333333
484	16.15	106.85	58.23	0	0	0
485	16.18	106.85	58.23	11.53	-9.333333333	9
486	16.22	106.57	58.5	6.42	0	7
487	16.25	106.57	58.71	8.07	-8.666666667	2
488	16.28	106.31	58.77	7.46	-3.333333333	7.666666667
489	16.32	106.21	59	3.03	-2.333333333	-2.333333333
490	16.35	106.14	58.93	9.57	-9.333333333	4.666666667
491	16.38	105.86	59.07	13.82	-15.33333333	2
492	16.42	105.4	59.13	4.47	-4.333333333	2.333333333
493	16.45	105.27	59.2	14.97	-16.66666667	-1.666666667
494	16.48	104.77	59.15	11.53	-9	9.333333333
495	16.52	104.5	59.43	9.43	-10	-3.333333333
496	16.55	104.2	59.33	9.32	-6.666666667	8
497	16.58	104	59.57	15.14	-16.66666667	2.333333333
498	16.62	103.5	59.64	15.58	-16.66666667	-4.666666667
499	16.65	103	59.5	13.54	-14.33333333	4.666666667
500	16.68	102.57	59.64	2.14	0	2.333333333
501	16.72	102.57	59.71	35.63	33.33333333	21.66666667
502	16.75	103.57	60.36	14.36	14.33333333	7
503	16.78	104	60.57	2.14	0	2.333333333
504	16.82	104	60.64	14.36	-14.33333333	7.333333333
505	16.85	103.57	60.86	3.03	-2.333333333	2.333333333
506	16.88	103.5	60.93	10.57	-3.333333333	11.33333333
507	16.92	103.4	61.27	7.73	-8.666666667	0.666666667
508	16.95	103.14	61.29	11.87	-12.33333333	-4.666666667
509	16.98	102.77	61.15	10.11	-9	7
510	17.02	102.5	61.36	9.57	-10	3.666666667
511	17.05	102.2	61.47	13.14	-14.33333333	-3
512	17.08	101.77	61.38	11.18	-9	8.666666667
513	17.12	101.5	61.64	2.14	-2.333333333	0
514	17.15	101.43	61.64	19.42	-21	5.333333333
515	17.18	100.8	61.8	7.32	-7.666666667	-3
516	17.22	100.57	61.71	17.65	-19	5
517	17.25	100	61.86	2.14	0	2.333333333
518	17.28	100	61.93	15.14	-16.66666667	2.333333333
519	17.32	99.5	62	15.14	-16.66666667	2.333333333
520	17.35	99	62.07	8.56	0	9.666666667
521	17.38	99	62.36	31.82	33.33333333	11.66666667
522	17.42	100	62.71	17.26	16.66666667	9.666666667
523	17.45	100.5	63	4.28	0	4.666666667
524	17.48	100.5	63.14	12.48	-12	7.333333333
525	17.52	100.14	63.36	11.19	5.666666667	11
526	17.55	100.31	63.69	9.34	-10.33333333	-1.666666667
527	17.58	100	63.64	11.42	-4.333333333	12
528	17.62	99.87	64	17.37	-18.66666667	-5
529	17.65	99.31	63.85	7.5	-8	2.666666667
530	17.69	99.07	63.93	8.41	-9	2.333333333
531	17.72	98.8	64	8.99	-10	0
532	17.75	98.5	64	12.03	-10	9
533	17.79	98.2	64.27	12.97	-14.33333333	1.333333333
534	17.82	97.77	64.31	11.72	-11.33333333	6.333333333
535	17.85	97.43	64.5	6.92	-7.666666667	1
536	17.89	97.2	64.53	12.64	4.333333333	13.33333333
537	17.92	97.33	64.93	28.61	29	13.33333333
538	17.95	98.2	65.33	14.53	10	12.66666667
539	17.99	98.5	65.71	14.98	-16.66666667	0
540	18.02	98	65.71	6.07	-4.333333333	5.333333333
541	18.05	97.87	65.87	4.47	-4.666666667	2
542	18.09	97.73	65.93	11.65	-11	6.666666667
543	18.12	97.4	66.13	5.99	-6.666666667	0
544	18.15	97.2	66.13	2	0	2.333333333
545	18.19	97.2	66.2	23.04	-21	14.66666667
546	18.22	96.57	66.64	9.53	-10	3
547	18.25	96.27	66.73	8.11	-9	-1.333333333
548	18.29	96	66.69	6.88	-6.666666667	3.666666667
549	18.32	95.8	66.8	17.98	-20	0
550	18.35	95.2	66.8	2	0	2.333333333
551	18.39	95.2	66.87	19.99	-21.33333333	6.333333333
552	18.42	94.56	67.06	11.02	-12	-2
553	18.45	94.2	67	13.4	-13.33333333	6.666666667
554	18.49	93.8	67.2	4	-4.333333333	0
555	18.52	93.67	67.2	2.83	-2.333333333	2.333333333
556	18.55	93.6	67.27	16.09	13.33333333	12
557	18.59	94	67.63	14.01	13.33333333	8
558	18.62	94.4	67.87	9.5	9.666666667	4.333333333
559	18.65	94.69	68	4.19	-4.333333333	2
560	18.69	94.56	68.06	0	0	0
561	18.72	94.56	68.06	11.07	-12	2.333333333
562	18.75	94.2	68.13	8.33	-4.666666667	8.333333333
563	18.79	94.06	68.38	6.75	-4	6
564	18.82	93.94	68.56	15.44	-17	2.666666667
565	18.85	93.43	68.64	12.91	-14.33333333	1.666666667
566	18.89	93	68.69	12.87	-14.33333333	0.666666667
567	18.92	92.57	68.71	9.49	-10	3
568	18.95	92.27	68.8	2.83	-2.333333333	2.333333333
569	18.99	92.2	68.87	12.79	-11	8.666666667
570	19.02	91.87	69.13	24.06	26.66666667	2.333333333
571	19.05	92.67	69.2	19.98	17.66666667	13.33333333
572	19.09	93.2	69.6	2.65	-0.333333333	3
573	19.12	93.19	69.69	3.75	-4.333333333	0
574	19.15	93.06	69.69	4.19	2.333333333	4
575	19.19	93.13	69.81	9.87	-11	2
576	19.22	92.8	69.87	0	0	0
577	19.25	92.8	69.87	7.87	-5.666666667	6.333333333
578	19.29	92.63	70.06	7.49	-8.333333333	0
579	19.32	92.38	70.06	3.75	0	4.333333333
580	19.35	92.38	70.19	14.63	-12.66666667	10.33333333
581	19.39	92	70.5	10.9	-11.66666667	-3
582	19.42	91.65	70.41	20.42	-21.66666667	7.333333333
583	19.45	91	70.63	11.28	11	5.666666667
584	19.49	91.33	70.8	28.61	31.33333333	6.666666667
585	19.52	92.27	71	29.09	31	9
586	19.55	93.2	71.27	0	0	0
587	19.59	93.2	71.27	11.3	-9	8.666666667
588	19.62	92.93	71.53	10.91	-12	1.333333333
589	19.65	92.57	71.57	3.03	-2.333333333	2.333333333
590	19.69	92.5	71.64	9.08	-10	-1.333333333
591	19.72	92.2	71.6	7.49	-6.666666667	5
592	19.75	92	71.75	6.18	-6.666666667	1.666666667
593	19.79	91.8	71.8	18.09	-20	2.333333333
594	19.82	91.2	71.87	7.2	-6.666666667	4.333333333
595	19.85	91	72	0	0	0
596	19.89	91	72	8.94	-9	4.333333333
597	19.92	90.73	72.13	25.83	23.33333333	17
598	19.95	91.43	72.64	20.19	19	12
599	19.99	92	73	1.87	0	2
600	20.02	92	73.06	10.09	6.666666667	9
601	20.05	92.2	73.33	0	0	0
602	20.09	92.2	73.33	19.49	-21	5.666666667
603	20.12	91.57	73.5	11.18	-12.33333333	1
604	20.15	91.2	73.53	15.87	-15	9.333333333
605	20.19	90.75	73.81	1.54	1.666666667	-0.333333333
606	20.22	90.8	73.8	11.42	-12.33333333	-3
607	20.25	90.43	73.71	19.01	-21	3
608	20.29	89.8	73.8	2	0	2.333333333
609	20.32	89.8	73.87	18.09	-20	2
610	20.35	89.2	73.93	8.68	-6.666666667	7
611	20.39	89	74.14	30.13	25	22.33333333
612	20.42	89.75	74.81	31.68	35	4
613	20.45	90.8	74.93	0	0	0
614	20.49	90.8	74.93	7.14	-7.666666667	2.333333333
615	20.52	90.57	75	10.7	0	12
616	20.55	90.57	75.36	9.71	-10	3.666666667
617	20.59	90.27	75.47	2.83	-2.333333333	2
618	20.62	90.2	75.53	12.15	-13.33333333	2.333333333
619	20.65	89.8	75.6	9.62	-10	3.666666667
620	20.69	89.5	75.71	2.14	-2.333333333	0
621	20.72	89.43	75.71	19.38	-21	5.333333333
622	20.75	88.8	75.87	12.03	-12.33333333	-5.333333333
623	20.79	88.43	75.71	15.44	-14.33333333	9.666666667
624	20.82	88	76	9.57	4.666666667	9.666666667
625	20.86	88.14	76.29	42.06	45.33333333	11.66666667
626	20.89	89.5	76.64	11.22	10	7.666666667
627	20.92	89.8	76.87	0	0	0
628	20.96	89.8	76.87	4	0	4.333333333
629	20.99	89.8	77	12.64	-13.33333333	4.333333333
630	21.02	89.4	77.13	6.32	-6.666666667	2.333333333
631	21.06	89.2	77.2	4	0	4.333333333
632	21.09	89.2	77.33	10.6	-6.666666667	10
633	21.12	89	77.63	17.13	-19	0.333333333
634	21.16	88.43	77.64	12.85	-14.33333333	-0.333333333
635	21.19	88	77.63	7.96	-6.666666667	5.666666667
636	21.22	87.8	77.8	12.09	-12.33333333	-5.333333333
637	21.26	87.43	77.64	9.59	-7.666666667	7.666666667
638	21.29	87.2	77.87	24.31	26.66666667	4.333333333
639	21.32	88	78	24.06	17.66666667	20
640	21.36	88.53	78.6	12.63	13.66666667	3.666666667
641	21.39	88.94	78.71	11.24	-12.33333333	-2.333333333
642	21.42	88.57	78.64	4.79	-2.333333333	5
643	21.46	88.5	78.79	5.55	-5.666666667	2.666666667
644	21.49	88.33	78.87	16.11	-17.66666667	-2.333333333
645	21.52	87.8	78.8	2	0	2.333333333
646	21.56	87.8	78.87	16.11	-17.66666667	2
647	21.59	87.27	78.93	8.24	-9	2.333333333
648	21.62	87	79	0	0	0
649	21.66	87	79	21.98	-24.33333333	0
650	21.69	86.27	79	10.25	-9	7
651	21.72	86	79.21	18.16	14.33333333	14.33333333
652	21.76	86.43	79.64	30.39	32.33333333	9.666666667
653	21.79	87.4	79.93	12.15	13.33333333	-2
654	21.82	87.8	79.87	8.44	-3.666666667	8.666666667
655	21.86	87.69	80.13	5.94	-4	5.333333333
656	21.89	87.57	80.29	9.15	-10	-0.666666667
657	21.92	87.27	80.27	4.47	-2.333333333	4.333333333
658	21.96	87.2	80.4	14.41	-13.33333333	9
659	21.99	86.8	80.67	9.02	-10	-1
660	22.02	86.5	80.64	9.08	-10	-1.333333333
661	22.06	86.2	80.6	13.4	-13.33333333	6.666666667
662	22.09	85.8	80.8	12.09	-12.33333333	-5.333333333
663	22.12	85.43	80.64	9.59	-7.666666667	7.666666667
664	22.16	85.2	80.87	6.27	-6.666666667	2
665	22.19	85	80.93	30.65	33.33333333	7
666	22.22	86	81.14	21.41	19	14.33333333
667	22.26	86.57	81.57	8.39	7.666666667	5.333333333
668	22.29	86.8	81.73	2	0	2.333333333
669	22.32	86.8	81.8	17.08	-19	-1
670	22.36	86.23	81.77	0	0	0
671	22.39	86.23	81.77	9.78	-7.666666667	7.666666667
672	22.42	86	82	2.14	0	2.333333333
673	22.46	86	82.07	30.27	-33.33333333	4.666666667
674	22.49	85	82.21	0	0	0
675	22.52	85	82.21	6.98	-6.666666667	4
676	22.56	84.8	82.33	17.08	-19	-0.666666667
677	22.59	84.23	82.31	13.2	-14.33333333	3
678	22.62	83.8	82.4	7.48	-7.666666667	3.333333333
679	22.66	83.57	82.5	35.16	37.33333333	11.66666667
680	22.69	84.69	82.85	28.64	27	17
681	22.72	85.5	83.36	3.21	0	-3.666666667
682	22.76	85.5	83.25	7.03	-6.333333333	4.333333333
683	22.79	85.31	83.38	9.85	-10.33333333	4
684	22.82	85	83.5	7.01	-7.666666667	1.333333333
685	22.86	84.77	83.54	9.64	-9	5.666666667
686	22.89	84.5	83.71	8.23	-9	2
687	22.92	84.23	83.77	6.93	-7.666666667	0.666666667
688	22.96	84	83.79	9.64	-10.33333333	-3.333333333
689	22.99	83.69	83.69	21.92	-23	8
690	23.02	83	83.93	2.14	0	2.333333333
691	23.06	83	84	30.05	-33.33333333	2.333333333
692	23.09	82	84.07	11.66	7.666666667	10.33333333
693	23.12	82.23	84.38	32.11	33.33333333	13
694	23.16	83.23	84.77	24.77	25.66666667	10
695	23.19	84	85.07	9.88	6.666666667	8.666666667
696	23.22	84.2	85.33	7.8	-6.666666667	5.666666667
697	23.26	84	85.5	13.02	-14.33333333	2.333333333
698	23.29	83.57	85.57	4.79	-2.333333333	4.666666667
699	23.32	83.5	85.71	9.62	-10	-3.666666667
700	23.36	83.2	85.6	13.4	-13.33333333	6.666666667
701	23.39	82.8	85.8	11.42	-12.33333333	-3
702	23.42	82.43	85.71	9.49	-7.666666667	7.333333333
703	23.46	82.2	85.93	6	-6.666666667	0
704	23.49	82	85.93	30.27	-33.33333333	4.666666667
705	23.52	81	86.07	4.28	0	4.666666667
706	23.56	81	86.21	2.14	0	2.666666667
707	23.59	81	86.29	39.3	38	21.33333333
708	23.62	82.14	86.93	5.52	5.666666667	-2.666666667
709	23.66	82.31	86.85	6.76	-5.666666667	5
710	23.69	82.14	87	2.14	-2.333333333	0
711	23.72	82.07	87	6.77	-2.333333333	7
712	23.76	82	87.21	18.16	-14.33333333	14.33333333
713	23.79	81.57	87.64	3.03	-2.333333333	2.333333333
714	23.82	81.5	87.71	10.7	-12	0
715	23.86	81.14	87.71	19.27	-21.33333333	0
716	23.89	80.5	87.71	2.14	-2.333333333	0
717	23.92	80.43	87.71	13.54	-14.33333333	5
718	23.96	80	87.86	17.26	-19	-2.333333333
719	23.99	79.43	87.79	15.04	-16.66666667	2.666666667
720	24.02	78.93	87.87	20.08	21.33333333	6.666666667
721	24.06	79.57	88.07	32.68	31	19
722	24.09	80.5	88.64	3.03	2.333333333	2.333333333
723	24.13	80.57	88.71	2.14	-2.333333333	0
724	24.16	80.5	88.71	0	0	0
725	24.19	80.5	88.71	12.11	-9.666666667	9.666666667
726	24.23	80.21	89	4.28	-4.666666667	0
727	24.26	80.07	89	17.12	-19	0
728	24.29	79.5	89	7.73	-4	7.666666667
729	24.33	79.38	89.23	11.82	-12.66666667	-3
730	24.36	79	89.14	10.02	-7.666666667	8
731	24.39	78.77	89.38	14.58	-15.33333333	5.333333333
732	24.43	78.31	89.54	3.26	-2.666666667	-2.666666667
733	24.46	78.23	89.46	11.07	9	8.333333333
734	24.49	78.5	89.71	30.7	29.33333333	17.33333333
735	24.53	79.38	90.23	14.76	13	-10.33333333
736	24.56	79.77	89.92	9.39	-9	5.333333333
737	24.59	79.5	90.08	12.72	-6.333333333	12.66666667
738	24.63	79.31	90.46	4.61	0	5.333333333
739	24.66	79.31	90.62	7.1	-5.666666667	5.666666667
740	24.69	79.14	90.79	18.61	-20.33333333	-4
741	24.73	78.53	90.67	1.74	-1	1.333333333
742	24.76	78.5	90.71	17.18	-19	3
743	24.79	77.93	90.8	5.11	-5.333333333	1.666666667
744	24.83	77.77	90.85	9.29	-9	5
745	24.86	77.5	91	8.99	-10	0
746	24.89	77.2	91	6.36	-6.666666667	2.333333333
747	24.93	77	91.07	14.89	10.33333333	13
748	24.96	77.31	91.46	36.53	39.66666667	8.333333333
749	24.99	78.5	91.71	0	0	0
750	25.03	78.5	91.71	0	0	0
751	25.06	78.5	91.71	5.99	-6.333333333	2
752	25.09	78.31	91.77	10.32	-5.666666667	10
753	25.13	78.14	92.07	6.28	-7	0
754	25.16	77.93	92.07	13.14	-14.33333333	-2.333333333
755	25.19	77.5	92	33.85	31	21.33333333
756	25.23	78.43	92.64	25.06	26	9.666666667
757	25.26	79.21	92.93	8.83	9.666666667	2.333333333
758	25.29	79.5	93	2.5	0	2.666666667
759	25.33	79.5	93.08	10.57	2.333333333	11.66666667
760	25.36	79.57	93.43	8.56	-8.666666667	3.666666667
761	25.39	79.31	93.54	2.31	-2.666666667	0
762	25.43	79.23	93.54	5.89	-3	5.666666667
763	25.46	79.14	93.71	15.58	-16.66666667	5
764	25.49	78.64	93.86	5.35	-4.666666667	-3.666666667
765	25.53	78.5	93.75	15.32	-16.66666667	3.666666667
766	25.56	78	93.86	7.19	-7.666666667	2
767	25.59	77.77	93.92	3.26	-2.666666667	-2.333333333
768	25.63	77.69	93.85	11.43	10.33333333	7.333333333
769	25.66	78	94.07	30.65	33.33333333	7.333333333
770	25.69	79	94.29	10.26	7.666666667	8.333333333
771	25.73	79.23	94.54	2.31	0	2.666666667
772	25.76	79.23	94.62	6.63	6.666666667	3
773	25.79	79.43	94.71	8.23	-7.666666667	5.333333333
774	25.83	79.2	94.87	6.27	-6.666666667	2
775	25.86	79	94.93	9.55	-10.33333333	-2.666666667
776	25.89	78.69	94.85	5.86	-4	5
777	25.93	78.57	95	11.31	-12.33333333	-2.333333333
778	25.96	78.2	94.93	7.28	-6.666666667	4.666666667
779	25.99	78	95.07	14.98	-16.66666667	0
780	26.03	77.5	95.07	15.14	-16.66666667	-2.333333333
781	26.06	77	95	14.36	14.33333333	7
782	26.09	77.43	95.21	33.85	35.66666667	12
783	26.13	78.5	95.57	15.14	16.66666667	2.333333333
784	26.16	79	95.64	0	0	0
785	26.19	79	95.64	12.84	-14.33333333	0
786	26.23	78.57	95.64	2.14	-2.333333333	0
787	26.26	78.5	95.64	3.03	-2.333333333	2.333333333
788	26.29	78.43	95.71	8.23	-7.666666667	5.333333333
789	26.33	78.2	95.87	7.2	-6.666666667	4.333333333
790	26.36	78	96	5.65	-4.333333333	4.333333333
791	26.39	77.87	96.13	20.86	-22.33333333	-6.666666667
792	26.43	77.2	95.93	6.32	-6.666666667	2.333333333
793	26.46	77	96	13.54	-14.33333333	4.666666667
794	26.49	76.57	96.14	8.92	7.666666667	6.333333333
795	26.53	76.8	96.33	30.23	33.33333333	4.666666667
796	26.56	77.8	96.47	19.56	21	5.666666667
797	26.59	78.43	96.64	0	0	0
798	26.63	78.43	96.64	0	0	0
799	26.66	78.43	96.64	8.28	-5.333333333	7.666666667
800	26.69	78.27	96.87	8.2	-9	2
801	26.73	78	96.93	2.14	0	2.333333333
802	26.76	78	97	12.84	-14.33333333	0
803	26.79	77.57	97	11.31	-12.33333333	-2.333333333
804	26.83	77.2	96.93	0	0	0
805	26.86	77.2	96.93	14.41	-13.33333333	9
806	26.89	76.8	97.2	11.78	-12.33333333	-4.333333333
807	26.93	76.43	97.07	13.54	-14.33333333	4.666666667
808	26.96	76	97.21	6.77	2.333333333	7.333333333
809	26.99	76.07	97.43	28.16	31	4.666666667
810	27.03	77	97.57	13.02	14.33333333	2.333333333
811	27.06	77.43	97.64	0	0	0
812	27.09	77.43	97.64	2.14	0	2.333333333
813	27.13	77.43	97.71	0	0	0
814	27.16	77.43	97.71	8.23	-7.666666667	5.333333333
815	27.19	77.2	97.87	13.24	-14.33333333	-3.333333333
816	27.23	76.77	97.77	15.34	-16.66666667	3.333333333
817	27.26	76.27	97.87	2.83	-2.333333333	2
818	27.3	76.2	97.93	6.32	-6.666666667	2.333333333
819	27.33	76	98	15.58	-16.66666667	4.666666667
820	27.36	75.5	98.14	9.28	-10	-2.333333333
821	27.4	75.2	98.07	12.64	-13.33333333	4.333333333
822	27.43	74.8	98.2	4	0	4.333333333
823	27.46	74.8	98.33	29.97	33.33333333	0
824	27.5	75.8	98.33	24.31	26.66666667	4.666666667
825	27.53	76.6	98.47	3.16	-3.333333333	1
826	27.56	76.5	98.5	3.03	-2.333333333	2.333333333
827	27.6	76.43	98.57	5.63	-5.333333333	3.333333333
828	27.63	76.27	98.67	2	-2.333333333	0
829	27.66	76.2	98.67	6.04	-6.666666667	-1
830	27.7	76	98.64	14.36	-14.33333333	7.333333333
831	27.73	75.57	98.86	9.29	-10	-2
832	27.76	75.27	98.8	2.83	-2.333333333	2.333333333
833	27.8	75.2	98.87	6	-6.666666667	0.333333333
834	27.83	75	98.88	14.99	-16.66666667	-0.666666667
835	27.86	74.5	98.86	9.28	-10	2.333333333
836	27.9	74.2	98.93	0	0	0
837	27.93	74.2	98.93	24.06	26.66666667	2.333333333
838	27.96	75	99	30.03	33.33333333	2
839	28	76	99.06	1.87	0	-2
840	28.03	76	99	0	0	0
841	28.06	76	99	7.2	-6.666666667	4.333333333
842	28.1	75.8	99.13	2	0	2.333333333
843	28.13	75.8	99.2	2	-2.333333333	0
844	28.16	75.73	99.2	16.48	-17.66666667	4.333333333
845	28.2	75.2	99.33	11.99	-13.33333333	0
846	28.23	74.8	99.33	2	-2.333333333	0
847	28.26	74.73	99.33	0	0	0
848	28.3	74.73	99.33	22.16	-24.33333333	3.333333333
849	28.33	74	99.43	6.05	-6.666666667	-1
850	28.36	73.8	99.4	2.83	-2.333333333	-2.333333333
851	28.4	73.73	99.33	7.55	-7.666666667	3.333333333
852	28.43	73.5	99.43	15.14	-16.66666667	2.333333333
853	28.46	73	99.5	8.05	-9	-1
854	28.5	72.73	99.47	7.05	-7.666666667	-1
855	28.53	72.5	99.44	15.1	-16.66666667	2
856	28.56	72	99.5	2.14	0	2.333333333
857	28.6	72	99.57	8.59	-9	-3.333333333
858	28.63	71.73	99.47	14.13	-15.33333333	2
859	28.66	71.27	99.53	8.05	-9	-1
860	28.7	71	99.5	2.14	0	2.333333333
861	28.73	71	99.57	22.16	-24.33333333	3.333333333
862	28.76	70.27	99.67	8.49	-9	-3.333333333
863	28.8	70	99.57	0	0	0
864	28.83	70	99.57	38.27	42.33333333	5.333333333
865	28.86	71.27	99.73	28.25	31	4.666666667
866	28.9	72.2	99.87	2	0	2
867	28.93	72.2	99.93	2	0	-2
868	28.96	72.2	99.87	7.2	-6.666666667	4.333333333
869	29	72	100	0	0	0
870	29.03	72	100	8.94	-9	4.333333333
871	29.06	71.73	100.13	4	0	4.666666667
872	29.1	71.73	100.27	22.03	-24.33333333	-2
873	29.13	71	100.21	2.14	0	2.666666667
874	29.16	71	100.29	6.16	-6.666666667	1.333333333
875	29.2	70.8	100.33	4.47	-2.333333333	4.666666667
876	29.23	70.73	100.47	7.09	-7.666666667	-1.333333333
877	29.26	70.5	100.43	15.58	-16.66666667	-4.666666667
878	29.3	70	100.29	6.9	-6.666666667	3.666666667
879	29.33	69.8	100.4	9.48	-10	3.333333333
880	29.36	69.5	100.5	0	0	0
881	29.4	69.5	100.5	7.06	-7.666666667	1
882	29.43	69.27	100.53	8.07	-9	1.333333333
883	29.46	69	100.57	15.14	-16.66666667	-2.333333333
884	29.5	68.5	100.5	2.14	0	2.333333333
885	29.53	68.5	100.57	7.04	-7.666666667	1
886	29.56	68.27	100.6	2	-2.333333333	0
887	29.6	68.2	100.6	8.18	-6.666666667	6.333333333
888	29.63	68	100.79	8.14	-9	-2
889	29.66	67.73	100.73	7.02	-7.666666667	-0.666666667
890	29.7	67.5	100.71	9.35	-10	3
891	29.73	67.2	100.8	6.23	-6.666666667	2
892	29.76	67	100.86	0	0	0
893	29.8	67	100.86	2.14	0	2.333333333
894	29.83	67	100.93	0	0	0
895	29.86	67	100.93	14.99	-16.66666667	0.333333333
896	29.9	66.5	100.94	14.99	-16.66666667	-0.333333333
897	29.93	66	100.93	2.14	0	2.333333333
898	29.96	66	101	4.28	0	4.666666667
899	30	66	101.14	4.28	0	-4.666666667
900	30.03	66	101	4.28	0	4.666666667
901	30.06	66	101.14	0	0	0
902	30.1	66	101.14	4.28	0	5
903	30.13	66	101.29	2.14	0	-2.666666667
904	30.16	66	101.21	2.14	0	2.666666667
905	30.2	66	101.29	2.14	0	-2.666666667
906	30.23	66	101.21	2.14	0	2.666666667
907	30.26	66	101.29	0	0	0
908	30.3	66	101.29	0	0	0
909	30.33	66	101.29	4.28	0	4.666666667
910	30.36	66	101.43	12.33	7.666666667	11.33333333
911	30.4	66.23	101.77	10.95	-1	12
912	30.43	66.2	102.13	2	0	-2
913	30.46	66.2	102.07	13.4	-13.33333333	-6.666666667
914	30.5	65.8	101.87	4.47	-2.333333333	-4.666666667
915	30.53	65.73	101.73	8.51	-7.666666667	-5.333333333
916	30.57	65.5	101.57	0	0	0
917	30.6	65.5	101.57	2.14	0	-2.333333333
918	30.63	65.5	101.5	2.14	0	-2.333333333
919	30.67	65.5	101.43	7.55	-7.666666667	-3.333333333
920	30.7	65.27	101.33	0	0	0
921	30.73	65.27	101.33	2	0	-2
922	30.77	65.27	101.27	2	0	-2.333333333
923	30.8	65.27	101.2	2	-2.333333333	0
924	30.83	65.2	101.2	2.83	2.333333333	-2.333333333
925	30.87	65.27	101.13	0	0	0
926	30.9	65.27	101.13	2	0	2.333333333
927	30.93	65.27	101.2	0	0	0
928	30.97	65.27	101.2	5.15	5.333333333	-2
929	31	65.43	101.14	5.15	-5.333333333	2
930	31.03	65.27	101.2	0	0	0
931	31.07	65.27	101.2	0	0	0
932	31.1	65.27	101.2	0	0	0
933	31.13	65.27	101.2	2	0	-2.333333333
934	31.17	65.27	101.13	2	0	2.333333333
935	31.2	65.27	101.2	0	0	0
936	31.23	65.27	101.2	0	0	0
937	31.27	65.27	101.2	7.2	7.666666667	-2
938	31.3	65.5	101.14	15.58	16.66666667	-4.666666667
939	31.33	66	101	17.12	19	0
940	31.37	66.57	101	12.64	-12.33333333	6.666666667
941	31.4	66.2	101.2	0	0	0
942	31.43	66.2	101.2	13.4	-13.33333333	-6.666666667
943	31.47	65.8	101	6.85	-7.666666667	0
944	31.5	65.57	101	3.03	-2.333333333	-2.333333333
945	31.53	65.5	100.93	0	0	0
946	31.57	65.5	100.93	2.14	0	-2.333333333
947	31.6	65.5	100.86	2.14	0	-2.333333333
948	31.63	65.5	100.79	0	0	0
949	31.67	65.5	100.79	2.14	-2.333333333	0
950	31.7	65.43	100.79	2.14	2.333333333	0
951	31.73	65.5	100.79	2.14	0	2.333333333
952	31.77	65.5	100.86	2.14	0	-2.333333333
953	31.8	65.5	100.79	2.14	0	2.333333333
954	31.83	65.5	100.86	0	0	0
955	31.87	65.5	100.86	2.14	0	-2.333333333
956	31.9	65.5	100.79	2.14	-2.333333333	0
957	31.93	65.43	100.79	4.79	2.333333333	4.666666667
958	31.97	65.5	100.93	2.14	0	-2.333333333
959	32	65.5	100.86	2.14	0	2.333333333
960	32.03	65.5	100.93	2.14	-2.333333333	0
961	32.07	65.43	100.93	0	0	0
962	32.1	65.43	100.93	0	0	0
963	32.13	65.43	100.93	3.03	2.333333333	-2.333333333
964	32.17	65.5	100.86	2.14	0	-2.333333333
965	32.2	65.5	100.79	0	0	0
966	32.23	65.5	100.79	4.28	0	4.666666667
967	32.27	65.5	100.93	2.14	0	-2.333333333
968	32.3	65.5	100.86	2.14	0	2.333333333
969	32.33	65.5	100.93	15.58	16.66666667	4.666666667
970	32.37	66	101.07	4.28	0	4.666666667
971	32.4	66	101.21	0	0	0
972	32.43	66	101.21	4.28	0	-4.666666667
973	32.47	66	101.07	7.28	-6.666666667	-4.666666667
974	32.5	65.8	100.93	2.83	-2.333333333	-2
975	32.53	65.73	100.87	7.23	-7.666666667	2
976	32.57	65.5	100.93	7.98	7.666666667	-4.333333333
977	32.6	65.73	100.8	7.01	-7.666666667	-0.333333333
978	32.63	65.5	100.79	2.14	0	2.333333333
979	32.67	65.5	100.86	2.14	0	2.333333333
980	32.7	65.5	100.93	3.03	-2.333333333	2.333333333
981	32.73	65.43	101	9.11	-6.666666667	-7.666666667
982	32.77	65.23	100.77	0	0	0
983	32.8	65.23	100.77	8.49	9	3
984	32.83	65.5	100.86	8.08	-9	-0.333333333
985	32.87	65.23	100.85	0	0	0
986	32.9	65.23	100.85	6.92	-7.666666667	0.333333333
987	32.93	65	100.86	2.14	0	2.333333333
988	32.97	65	100.93	2.14	0	2.333333333
989	33	65	101	16.3	16.66666667	-7
990	33.03	65.5	100.79	8.08	-9	-0.666666667
991	33.07	65.23	100.77	0	0	0
992	33.1	65.23	100.77	0	0	0
993	33.13	65.23	100.77	7.4	-7.666666667	3
994	33.17	65	100.86	0	0	0
995	33.2	65	100.86	0	0	0
996	33.23	65	100.86	22.29	24.33333333	-4.333333333
997	33.27	65.73	100.73	21.16	23.33333333	4.333333333
998	33.3	66.43	100.86	3.03	2.333333333	2.333333333
999	33.33	66.5	100.93	15.58	-16.66666667	-4.666666667
1000	33.37	66	100.79	7.46	-7.666666667	-3.333333333
1001	33.4	65.77	100.69	8.84	-9	-4
1002	33.43	65.5	100.57	6.64	-6.333333333	-3.666666667
1003	33.47	65.31	100.46	2.31	-2.666666667	0
1004	33.5	65.23	100.46	13.04	-14.33333333	-2
1005	33.53	64.8	100.4	6.9	-7.666666667	1
1006	33.57	64.57	100.43	8.69	-8.666666667	-4
1007	33.6	64.31	100.31	3.26	-2.666666667	2.333333333
1008	33.63	64.23	100.38	7.52	-7.666666667	-3
1009	33.67	64	100.29	2.14	0	-2.666666667
1010	33.7	64	100.21	6.98	-6.666666667	4
1011	33.74	63.8	100.33	17.08	-19	-0.666666667
1012	33.77	63.23	100.31	2.31	0	-2.666666667
1013	33.8	63.23	100.23	7.4	-7.666666667	-3
1014	33.84	63	100.14	6.23	-6.666666667	2
1015	33.87	62.8	100.2	28.25	31	4.333333333
1016	33.9	63.73	100.33	38.07	42.33333333	3.333333333
1017	33.94	65	100.43	6.05	6.666666667	-1
1018	33.97	65.2	100.4	6.9	7.666666667	1
1019	34	65.43	100.43	2.14	0	-2.333333333
1020	34.04	65.43	100.36	2.14	0	-2.333333333
1021	34.07	65.43	100.29	0	0	0
1022	34.1	65.43	100.29	13.02	-14.33333333	-2.666666667
1023	34.14	65	100.21	2.14	0	-2.333333333
1024	34.17	65	100.14	0	0	0
1025	34.2	65	100.14	6.23	-6.666666667	2
1026	34.24	64.8	100.2	4.47	-4.333333333	-2.333333333
1027	34.27	64.67	100.13	10.76	11	-4.333333333
1028	34.3	65	100	37.91	40	-13.33333333
1029	34.34	66.2	99.6	30.56	33.33333333	-6.666666667
1030	34.37	67.2	99.4	6.13	-6.666666667	-1.333333333
1031	34.4	67	99.36	2.14	0	-2.333333333
1032	34.44	67	99.29	6.52	-6.666666667	-3
1033	34.47	66.8	99.2	6.32	-2.333333333	-6.666666667
1034	34.5	66.73	99	11.58	1.333333333	-12.66666667
1035	34.54	66.77	98.62	2.31	-2.666666667	0
1036	34.57	66.69	98.62	0	0	0
1037	34.6	66.69	98.62	21.03	-23	-4
1038	34.64	66	98.5	7.01	-7.666666667	1.333333333
1039	34.67	65.77	98.54	8.8	7.666666667	-6
1040	34.7	66	98.36	45.16	50	-5
1041	34.74	67.5	98.21	33.09	27	-25
1042	34.77	68.31	97.46	0	0	0
1043	34.8	68.31	97.46	0	0	0
1044	34.84	68.31	97.46	7.81	6.333333333	-5.666666667
1045	34.87	68.5	97.29	15.05	-16.66666667	1.333333333
1046	34.9	68	97.33	12.86	4.666666667	-13.33333333
1047	34.94	68.14	96.93	11.97	12	-6
1048	34.97	68.5	96.75	45.4	47.33333333	-17.33333333
1049	35	69.92	96.23	2.38	2.666666667	0.666666667
1050	35.04	70	96.25	5.68	-2.666666667	-5.666666667
1051	35.07	69.92	96.08	6.98	7.333333333	-2.666666667
1052	35.1	70.14	96	4.79	-4.666666667	-2.333333333
1053	35.14	70	95.93	23.81	23	-13
1054	35.17	70.69	95.54	42.38	43.66666667	-18
1055	35.2	72	95	12.41	12.66666667	-5
1056	35.24	72.38	94.85	2.31	0	-2.666666667
1057	35.27	72.38	94.77	13.56	6.333333333	-13.66666667
1058	35.3	72.57	94.36	2.14	-2.333333333	0
1059	35.34	72.5	94.36	6.86	-5.666666667	-5.333333333
1060	35.37	72.33	94.2	2	0	-2.333333333
1061	35.4	72.33	94.13	4	-4.333333333	0
1062	35.44	72.2	94.13	12.92	-14.33333333	0.666666667
1063	35.47	71.77	94.15	2.31	-2.666666667	0
1064	35.5	71.69	94.15	5.86	-4	-5
1065	35.54	71.57	94	15.44	14.33333333	-9.666666667
1066	35.57	72	93.71	44.13	47.66666667	-11.66666667
1067	35.6	73.43	93.36	15.48	17	-2.333333333
1068	35.64	73.94	93.29	1.85	2	0.666666667
1069	35.67	74	93.31	7.22	0	-8
1070	35.7	74	93.07	0	0	0
1071	35.74	74	93.07	2	-2.333333333	0
1072	35.77	73.93	93.07	2.83	2.333333333	-2.333333333
1073	35.8	74	93	2.14	-2.333333333	0
1074	35.84	73.93	93	15.58	-16.66666667	-4.666666667
1075	35.87	73.43	92.86	14.36	-14.33333333	-7.333333333
1076	35.9	73	92.64	6.13	-6.666666667	-1.333333333
1077	35.94	72.8	92.6	5.92	-3.666666667	-5.333333333
1078	35.97	72.69	92.44	8.12	-8.666666667	-2.666666667
1079	36	72.43	92.36	4.15	3.333333333	-3
1080	36.04	72.53	92.27	51.19	56.66666667	-6.333333333
1081	36.07	74.23	92.08	17.56	18	-7.666666667
1082	36.1	74.77	91.85	8.34	-9	2.333333333
1083	36.14	74.5	91.92	12.72	6.333333333	-12.66666667
1084	36.17	74.69	91.54	4.9	-4	-3.666666667
1085	36.2	74.57	91.43	2.14	-2.333333333	0
1086	36.24	74.5	91.43	14.99	-16.66666667	-0.333333333
1087	36.27	74	91.42	9.27	-10.33333333	-1.333333333
1088	36.3	73.69	91.38	7.03	-6.333333333	-4.333333333
1089	36.34	73.5	91.25	7.49	0	-8.333333333
1090	36.37	73.5	91	10.92	-12	2.333333333
1091	36.4	73.14	91.07	10.92	-2.333333333	-12
1092	36.44	73.07	90.71	30.08	31	-12.66666667
1093	36.47	74	90.33	26.13	25.66666667	-13.66666667
1094	36.5	74.77	89.92	5.15	-2.666666667	-5
1095	36.54	74.69	89.77	2.31	0	-2.666666667
1096	36.57	74.69	89.69	8.15	-6.333333333	-6.333333333
1097	36.6	74.5	89.5	8.15	-6.333333333	-6.333333333
1098	36.64	74.31	89.31	9.91	-10.33333333	4
1099	36.67	74	89.43	20.79	-23	-1.666666667
1100	36.7	73.31	89.38	0	0	0
1101	36.74	73.31	89.38	10.54	-10.33333333	-5.666666667
1102	36.77	73	89.21	9.44	-7.666666667	-7
1103	36.8	72.77	89	8.07	-9	0
1104	36.84	72.5	89	7.49	0	-8.333333333
1105	36.87	72.5	88.75	8.57	6.333333333	-7
1106	36.91	72.69	88.54	26.65	27	-12.33333333
1107	36.94	73.5	88.17	33.83	33.33333333	-17.66666667
1108	36.97	74.5	87.64	8.65	-9	-3.333333333
1109	37.01	74.23	87.54	7.01	-7.666666667	-1.333333333
1110	37.04	74	87.5	4.28	0	-4.666666667
1111	37.07	74	87.36	6.18	-4.333333333	-5.333333333
1112	37.11	73.87	87.2	16.78	-18.66666667	1
1113	37.14	73.31	87.23	3.26	-2.666666667	-2.666666667
1114	37.17	73.23	87.15	9.66	-7.666666667	-7.333333333
1115	37.21	73	86.93	2.14	0	-2.333333333
1116	37.24	73	86.86	20.91	-23	-3
1117	37.27	72.31	86.77	9.37	-10.33333333	-2
1118	37.31	72	86.71	6.16	-6.666666667	-1.333333333
1119	37.34	71.8	86.67	17.13	-19	-1.666666667
1120	37.37	71.23	86.62	7.73	-7.666666667	-4
1121	37.41	71	86.5	2.14	0	-2.333333333
1122	37.44	71	86.43	10.96	-10.33333333	-6.666666667
1123	37.47	70.69	86.23	4.61	0	-5
1124	37.51	70.69	86.08	27.15	27	-13.66666667
1125	37.54	71.5	85.67	17.62	16.66666667	-10.33333333
1126	37.57	72	85.36	2.14	0	2.333333333
1127	37.61	72	85.43	4.28	0	-4.666666667
1128	37.64	72	85.29	17.26	-16.66666667	-9.666666667
1129	37.67	71.5	85	2.5	0	-2.666666667
1130	37.71	71.5	84.92	7.56	-4	-7.666666667
1131	37.74	71.38	84.69	19.01	-20.33333333	-5
1132	37.77	70.77	84.54	0	0	0
1133	37.81	70.77	84.54	8.15	-9	-1.333333333
1134	37.84	70.5	84.5	9.92	-9	-6.333333333
1135	37.87	70.23	84.31	14.02	-15.33333333	-2.666666667
1136	37.91	69.77	84.23	14.02	-15.33333333	-2.666666667
1137	37.94	69.31	84.15	6.92	0	-7.666666667
1138	37.97	69.31	83.92	35.19	33.33333333	-20.33333333
1139	38.01	70.31	83.31	29.16	30.66666667	-10.33333333
1140	38.04	71.23	83	8.06	1.333333333	-9
1141	38.07	71.27	82.73	8.44	-9	-3
1142	38.11	71	82.64	6.42	0	-7
1143	38.14	71	82.43	7.14	-2.333333333	-7.666666667
1144	38.17	70.93	82.2	18.77	-20.66666667	1
1145	38.21	70.31	82.23	3.26	-2.666666667	-2.666666667
1146	38.24	70.23	82.15	7.34	-7.666666667	-2.666666667
1147	38.27	70	82.07	6.42	0	-7
1148	38.31	70	81.86	20.91	-23	-3
1149	38.34	69.31	81.77	9.23	-10.33333333	0.666666667
1150	38.37	69	81.79	8.18	-6.666666667	-6.333333333
1151	38.41	68.8	81.6	18.59	14.33333333	-15
1152	38.44	69.23	81.15	36.08	36	-17.66666667
1153	38.47	70.31	80.62	14.02	15.33333333	-2.666666667
1154	38.51	70.77	80.54	2.31	-2.666666667	0
1155	38.54	70.69	80.54	11.75	-12.66666667	-2.666666667
1156	38.57	70.31	80.46	6.92	0	-7.666666667
1157	38.61	70.31	80.23	2.31	0	-2.666666667
1158	38.64	70.31	80.15	14.14	-12.66666667	-9.333333333
1159	38.67	69.93	79.87	3.14	2.333333333	-2.666666667
1160	38.71	70	79.79	20.94	-23	-3.333333333
1161	38.74	69.31	79.69	3.26	-2.666666667	-2.333333333
1162	38.77	69.23	79.62	6.96	-7.666666667	0.666666667
1163	38.81	69	79.64	13.02	-14.33333333	-2.333333333
1164	38.84	68.57	79.57	15.26	4	-16.33333333
1165	38.87	68.69	79.08	26.11	27	-11
1166	38.91	69.5	78.75	30.89	33.33333333	-8.333333333
1167	38.94	70.5	78.5	5.09	-1	-5.666666667
1168	38.97	70.47	78.33	7.19	-5.333333333	-6
1169	39.01	70.31	78.15	2.31	-2.666666667	0
1170	39.04	70.23	78.15	11.34	-3	-12
1171	39.07	70.14	77.79	4.79	-4.666666667	-2.666666667
1172	39.11	70	77.71	7.52	-7.666666667	-3
1173	39.14	69.77	77.62	13.83	-15.33333333	0
1174	39.17	69.31	77.62	5.15	-2.666666667	-5.333333333
1175	39.21	69.23	77.46	15.46	-15.33333333	-7.666666667
1176	39.24	68.77	77.23	5.15	-2.666666667	-5
1177	39.27	68.69	77.08	7.91	-8.666666667	-0.333333333
1178	39.31	68.43	77.07	20.19	19	-12
1179	39.34	69	76.71	39.63	41	-16
1180	39.37	70.23	76.23	0	0	0
1181	39.41	70.23	76.23	2.31	0	-2.666666667
1182	39.44	70.23	76.15	11.26	-7.666666667	-9.666666667
1183	39.47	70	75.86	8.5	-7.666666667	-5.666666667
1184	39.51	69.77	75.69	4.61	0	-5
1185	39.54	69.77	75.54	8.71	-9	-3.666666667
1186	39.57	69.5	75.43	3.03	-2.333333333	-2.333333333
1187	39.61	69.43	75.36	19.78	-22	0.666666667
1188	39.64	68.77	75.38	4.61	0	-5
1189	39.67	68.77	75.23	3.26	-2.666666667	-2.666666667
1190	39.71	68.69	75.15	21.25	-23	-5
1191	39.74	68	75	11.53	7.666666667	-10.33333333
1192	39.77	68.23	74.69	38.85	42.33333333	-8.666666667
1193	39.81	69.5	74.43	15.58	16.66666667	-4.666666667
1194	39.84	70	74.29	6.42	0	-7.333333333
1195	39.87	70	74.07	6.42	0	-7
1196	39.91	70	73.86	4.28	0	-5
1197	39.94	70	73.71	6.16	-6.666666667	-1.333333333
1198	39.97	69.8	73.67	15.25	-16.33333333	-4.333333333
1199	40.01	69.31	73.54	3.26	-2.666666667	2.666666667
1200	40.04	69.23	73.62	8.9	-7.666666667	-6.333333333
1201	40.07	69	73.43	9.11	-7.666666667	-6.666666667
1202	40.11	68.77	73.23	14.02	-15.33333333	-2.666666667
1203	40.14	68.31	73.15	7.16	-6	-5
1204	40.18	68.13	73	5.6	3.333333333	-5
1205	40.21	68.23	72.85	39.43	42.33333333	-11.66666667
1206	40.24	69.5	72.5	16.3	16.66666667	-7
1207	40.28	70	72.29	0	0	0
1208	40.31	70	72.29	2.14	0	-2.666666667
1209	40.34	70	72.21	8.56	0	-9.333333333
1210	40.38	70	71.93	7.34	-7.666666667	-2.666666667
1211	40.41	69.77	71.85	14.02	-15.33333333	-2.666666667
1212	40.44	69.31	71.77	5.15	-2.666666667	-5
1213	40.48	69.23	71.62	13.83	-15.33333333	0
1214	40.51	68.77	71.62	13.83	-15.33333333	0
1215	40.54	68.31	71.62	3.26	-2.666666667	-2.666666667
1216	40.58	68.23	71.54	7.66	-7.666666667	-3.666666667
1217	40.61	68	71.43	13.54	14.33333333	-4.666666667
1218	40.64	68.43	71.29	28.5	29.33333333	-12.33333333
1219	40.68	69.31	70.92	24.32	23	-14
1220	40.71	70	70.5	2.5	0	2.666666667
1221	40.74	70	70.58	0	0	0
1222	40.78	70	70.58	7.05	-7.666666667	-1.333333333
1223	40.81	69.77	70.54	6.92	0	-7.666666667
1224	40.84	69.77	70.31	9.11	-9	-4.666666667
1225	40.88	69.5	70.17	0	0	0
1226	40.91	69.5	70.17	8.51	-9	-3
1227	40.94	69.23	70.08	22.02	-24.33333333	-2.666666667
1228	40.98	68.5	70	8.39	-9	2.666666667
1229	41.01	68.23	70.08	14.02	-15.33333333	-2.666666667
1230	41.04	67.77	70	15.85	-16.66666667	-6
1231	41.08	67.27	69.82	15.18	17	-1.333333333
1232	41.11	67.78	69.78	193.16	174	-126
1233	41.14	73	66	0	0	0
1234	41.18	73	66	0	0	0
1235	41.21	73	66	0	0	0
1236	41.24	73	66	14.98	-16.66666667	0
1237	41.28	72.5	66	7.72	-7	-4.666666667
1238	41.31	72.29	65.86	11.74	-5.333333333	-12
1239	41.34	72.13	65.5	10.54	-11.66666667	-2
1240	41.38	71.78	65.44	100.48	-104.6666667	-39
1241	41.41	68.64	64.27	4.31	-4.666666667	-1.333333333
1242	41.44	68.5	64.23	8.38	-7	-6
1243	41.48	68.29	64.05	8.56	0	9.333333333
1244	41.51	68.29	64.33	8.81	-1.333333333	10
1245	41.54	68.25	64.63	13.3	14	5
1246	41.58	68.67	64.78	92.48	94.33333333	40.66666667
1247	41.61	71.5	66	86.12	-83.33333333	-47.33333333
1248	41.64	69	64.58	17.18	-15.33333333	11.33333333
1249	41.68	68.54	64.92	4.29	-2.666666667	4
1250	41.71	68.46	65.04	15.15	-13	11
1251	41.74	68.07	65.37	2.81	-1	3
1252	41.78	68.04	65.46	4.5	-4	-2.666666667
1253	41.81	67.92	65.38	2.79	-1.333333333	-3
1254	41.84	67.88	65.29	0	0	0
1255	41.88	67.88	65.29	3.75	0	-4
1256	41.91	67.88	65.17	9.09	-3	-9.666666667
1257	41.94	67.79	64.88	3.95	1.333333333	4
1258	41.98	67.83	65	16.16	-0.666666667	18
1259	42.01	67.81	65.54	3.46	0	3.666666667
1260	42.04	67.81	65.65	4.58	5	-0.333333333
1261	42.08	67.96	65.64	4.75	-5	2
1262	42.11	67.81	65.7	7.44	-5.666666667	6
1263	42.14	67.64	65.88	6.46	6.666666667	-2.666666667
1264	42.18	67.84	65.8	1.2	-1.333333333	0
1265	42.21	67.8	65.8	2.68	1.333333333	2.666666667
1266	42.24	67.84	65.88	9.01	-10	1.333333333
1267	42.28	67.54	65.92	3.53	3	2.666666667
1268	42.31	67.63	66	12.71	-12	7.666666667
1269	42.34	67.27	66.23	29.77	-5.333333333	32.66666667
1270	42.38	67.11	67.21	7.69	-3.666666667	7.666666667
1271	42.41	67	67.44	11.77	13	2
1272	42.44	67.39	67.5	10.1	-3.333333333	10.66666667
1273	42.48	67.29	67.82	1.76	0	-2
1274	42.51	67.29	67.76	7.32	-7.666666667	-2.333333333
1275	42.54	67.06	67.69	9.88	-11	-0.666666667
1276	42.58	66.73	67.67	19.64	-21.66666667	-3
1277	42.61	66.08	67.58	10.85	-6.333333333	10.33333333
1278	42.64	65.89	67.89	29.78	29.66666667	14.66666667
1279	42.68	66.78	68.33	0	0	0
1280	42.71	66.78	68.33	238.19	131	-230
1281	42.74	70.71	61.43	15.49	17	-3.333333333
1282	42.78	71.22	61.33	7.77	-7.333333333	-4.333333333
1283	42.81	71	61.2	16.14	-16.66666667	-6.666666667
1284	42.84	70.5	61	8.32	9.333333333	0
1285	42.88	70.78	61	16.65	-18.66666667	0
1286	42.91	70.22	61	7.3	-7.333333333	-3.333333333
1287	42.94	70	60.9	8.71	-9	3.333333333
1288	42.98	69.73	61	23.05	-24.33333333	-8.333333333
1289	43.01	69	60.75	15.19	-16.66666667	-2.666666667
1290	43.04	68.5	60.67	3.57	-2.333333333	-3.333333333
1291	43.08	68.43	60.57	14.63	16.33333333	0.333333333
1292	43.11	68.92	60.58	30.89	33.33333333	-8.333333333
1293	43.14	69.92	60.33	18.18	19.33333333	-5.333333333
1294	43.18	70.5	60.17	2.5	0	-3
1295	43.21	70.5	60.08	2.5	0	-2.666666667
1296	43.24	70.5	60	15.14	-16.66666667	-2.333333333
1297	43.28	70	59.93	2.14	0	-2.333333333
1298	43.31	70	59.86	15	-16.66666667	-1
1299	43.35	69.5	59.83	8.08	-9	0.666666667
1300	43.38	69.23	59.85	2.31	0	-2.666666667
1301	43.41	69.23	59.77	12.95	-14.33333333	-1.333333333
1302	43.45	68.8	59.73	17.1	-19	-1.333333333
1303	43.48	68.23	59.69	9	-7.666666667	-6.333333333
1304	43.51	68	59.5	4.28	0	-4.666666667
1305	43.55	68	59.36	24.49	23	-14.66666667
1306	43.58	68.69	58.92	31.36	33.33333333	-10
1307	43.61	69.69	58.62	3.26	2.666666667	2.333333333
1308	43.65	69.77	58.69	9.92	-9	-6.333333333
1309	43.68	69.5	58.5	4.28	0	-4.666666667
1310	43.71	69.5	58.36	5.95	-6.333333333	-1.666666667
1311	43.75	69.31	58.31	5.15	-2.666666667	-5.333333333
1312	43.78	69.23	58.15	8.31	-7.666666667	-5
1313	43.81	69	58	6.92	-7.666666667	0
1314	43.85	68.77	58	15.46	-15.33333333	-7.666666667
1315	43.88	68.31	57.77	9.37	-10.33333333	-2
1316	43.91	68	57.71	6.02	-6.666666667	0.666666667
1317	43.95	67.8	57.73	17.1	-19	-1.333333333
1318	43.98	67.23	57.69	2.31	0	-2.333333333
1319	44.01	67.23	57.62	33.01	33.33333333	-15.66666667
1320	44.05	68.23	57.15	26.55	25.66666667	-14.66666667
1321	44.08	69	56.71	0	0	0
1322	44.11	69	56.71	6.95	-7.666666667	-0.666666667
1323	44.15	68.77	56.69	8.27	-6.666666667	-6.333333333
1324	44.18	68.57	56.5	6.77	-2.333333333	-7
1325	44.21	68.5	56.29	3.03	-2.333333333	-2.666666667
1326	44.25	68.43	56.21	13.02	-14.33333333	-2.333333333
1327	44.28	68	56.14	6.92	-7.666666667	0.333333333
1328	44.31	67.77	56.15	9.29	-9	-5
1329	44.35	67.5	56	15.58	-16.66666667	-4.666666667
1330	44.38	67	55.86	0	0	0
1331	44.41	67	55.86	23.58	-25.66666667	-5.666666667
1332	44.45	66.23	55.69	10.83	11.33333333	-4
1333	44.48	66.57	55.57	35.85	37.33333333	-14
1334	44.51	67.69	55.15	9.55	10.33333333	-2.666666667
1335	44.55	68	55.07	8.58	6.666666667	-6.666666667
1336	44.58	68.2	54.87	9.99	0	-11.33333333
1337	44.61	68.2	54.53	6.08	-6.666666667	-1
1338	44.65	68	54.5	13.54	-14.33333333	-4.666666667
1339	44.68	67.57	54.36	4.28	-4.666666667	0
1340	44.71	67.43	54.36	6.11	-6.666666667	-1.666666667
1341	44.75	67.23	54.31	9.9	-7.666666667	-8
1342	44.78	67	54.07	6.92	-7.666666667	0.333333333
1343	44.81	66.77	54.08	23.48	-25.66666667	-5
1344	44.85	66	53.93	2.14	0	-2.333333333
1345	44.88	66	53.86	2.14	0	-2.333333333
1346	44.91	66	53.79	46.11	47.66666667	-19.33333333
1347	44.95	67.43	53.21	17.65	19	-4.666666667
1348	44.98	68	53.07	0	0	0
1349	45.01	68	53.07	11.4	-7.666666667	-10
1350	45.05	67.77	52.77	13.83	-15.33333333	0
1351	45.08	67.31	52.77	5.15	-2.666666667	-5
1352	45.11	67.23	52.62	7.52	-7.666666667	3
1353	45.15	67	52.71	10.26	-7.666666667	-8.333333333
1354	45.18	66.77	52.46	16.14	-18	0
1355	45.21	66.23	52.46	7.59	-7.666666667	-3.333333333
1356	45.25	66	52.36	9.22	-7.666666667	-7
1357	45.28	65.77	52.15	10.52	-9	-7.333333333
1358	45.31	65.5	51.93	0	0	0
1359	45.35	65.5	51.93	16.3	16.66666667	-7.333333333
1360	45.38	66	51.71	32.07	33.33333333	-12.66666667
1361	45.41	67	51.33	6.96	7.666666667	-0.666666667
1362	45.45	67.23	51.31	6.95	-7.666666667	-0.666666667
1363	45.48	67	51.29	8.56	0	-9.666666667
1364	45.51	67	51	8.31	-7.666666667	-5
1365	45.55	66.77	50.85	8.08	-9	-0.666666667
1366	45.58	66.5	50.83	10.38	-9	-7
1367	45.61	66.23	50.62	7.73	-7.666666667	-4
1368	45.65	66	50.5	14.98	-16.66666667	0
1369	45.68	65.5	50.5	8.15	-9	-1.333333333
1370	45.71	65.23	50.46	6.99	-7.666666667	-1
1371	45.75	65	50.43	12.61	-7.666666667	-11.66666667
1372	45.78	64.77	50.08	4.74	-2	-5
1373	45.81	64.71	49.93	33.71	35.33333333	-13
1374	45.85	65.77	49.54	16.78	18	-5.333333333
1375	45.88	66.31	49.38	2.31	0	-2.333333333
1376	45.91	66.31	49.31	3.26	-2.666666667	-2.666666667
1377	45.95	66.23	49.23	16.62	-15.33333333	-10.33333333
1378	45.98	65.77	48.92	6.92	0	-7.666666667
1379	46.01	65.77	48.69	8.11	-9	-0.666666667
1380	46.05	65.5	48.67	15	-16.66666667	-1
1381	46.08	65	48.64	6.96	-7.666666667	-0.666666667
1382	46.11	64.77	48.62	6.86	-6.666666667	-4
1383	46.15	64.57	48.5	10.27	-11.33333333	-1.333333333
1384	46.18	64.23	48.46	16.62	-15.33333333	-10.33333333
1385	46.21	63.77	48.15	5.15	-2.666666667	-5
1386	46.25	63.69	48	11.24	10.33333333	-7
1387	46.28	64	47.79	31.94	33.33333333	-12.33333333
1388	46.31	65	47.42	9.78	10.33333333	-3.666666667
1389	46.35	65.31	47.31	2.31	0	-2.666666667
1390	46.38	65.31	47.23	9.22	0	-10.33333333
1391	46.41	65.31	46.92	11.14	-10.33333333	-7
1392	46.45	65	46.71	0	0	0
1393	46.48	65	46.71	13.54	-14.33333333	-4.666666667
1394	46.51	64.57	46.57	6.05	-4.666666667	-4.666666667
1395	46.55	64.43	46.43	12.84	-14.33333333	0
1396	46.58	64	46.43	7.04	-7.666666667	-1.666666667
1397	46.62	63.77	46.38	9.02	-9	-4.333333333
1398	46.65	63.5	46.25	10.54	-10	-6
1399	46.68	63.2	46.07	16.17	16.33333333	-7.333333333
1400	46.72	63.69	45.85	25.57	27	-9.333333333
1401	46.75	64.5	45.57	15.58	16.66666667	-4.666666667
1402	46.78	65	45.43	7.04	-7.666666667	-1.666666667
1403	46.82	64.77	45.38	2.31	0	-2.333333333
1404	46.85	64.77	45.31	4.61	0	-5.333333333
1405	46.88	64.77	45.15	9.29	-9	-5
1406	46.92	64.5	45	15.14	-16.66666667	-2.333333333
1407	46.95	64	44.93	10.38	10.33333333	-5.333333333
1408	46.98	64.31	44.77	37.16	39.66666667	-11.33333333
1409	47.02	65.5	44.43	18.41	16.66666667	-12
1410	47.05	66	44.07	2.14	0	-2.333333333
1411	47.08	66	44	6.42	0	-7
1412	47.12	66	43.79	2.14	0	-2.666666667
1413	47.15	66	43.71	7.52	-7.666666667	-3
1414	47.18	65.77	43.62	6.86	-6.666666667	-4
1415	47.22	65.57	43.5	8.63	-8.666666667	4
1416	47.25	65.31	43.62	10.79	-10.33333333	-6.333333333
1417	47.28	65	43.43	9.11	-7.666666667	-6.666666667
1418	47.32	64.77	43.23	4.61	0	-5
1419	47.35	64.77	43.08	3.26	-2.666666667	-2.666666667
1420	47.38	64.69	43	18.59	18	-10.33333333
1421	47.42	65.23	42.69	37.28	40	-11
1422	47.45	66.43	42.36	0	0	0
1423	47.48	66.43	42.36	7.03	-6.666666667	-4.333333333
1424	47.52	66.23	42.23	8.4	-5.333333333	-7.666666667
1425	47.55	66.07	42	6.77	-2.333333333	-7
1426	47.58	66	41.79	2.14	0	-2.666666667
1427	47.62	66	41.71	15.02	-16.66666667	1.333333333
1428	47.65	65.5	41.75	8.25	-9	-2
1429	47.68	65.23	41.69	7.81	-7.666666667	-4
1430	47.72	65	41.57	8.9	-7.666666667	-6.333333333
1431	47.75	64.77	41.38	16.3	-18	2.666666667
1432	47.78	64.23	41.46	8.69	-7.666666667	-5.666666667
1433	47.82	64	41.29	25.49	25.66666667	-12.33333333
1434	47.85	64.77	40.92	26.25	26.66666667	-11.66666667
1435	47.88	65.57	40.57	13.02	14.33333333	2.333333333
1436	47.92	66	40.64	6.42	0	-7
1437	47.95	66	40.43	13.02	-14.33333333	2.333333333
1438	47.98	65.57	40.5	3.03	-2.333333333	-2.333333333
1439	48.02	65.5	40.43	11.53	-9	-9.333333333
1440	48.05	65.23	40.15	5.31	-3	-5
1441	48.08	65.14	40	4.28	-4.666666667	0
1442	48.12	65	40	6.42	0	-7
1443	48.15	65	39.79	30.05	-33.33333333	2.333333333
1444	48.18	64	39.86	2.14	0	-2.333333333
1445	48.22	64	39.79	20.94	-23	-3.333333333
1446	48.25	63.31	39.69	2.31	0	-2.333333333
1447	48.28	63.31	39.62	43.74	46	-15.66666667
1448	48.32	64.69	39.15	10.31	10.33333333	-5
1449	48.35	65	39	2.14	0	-2.333333333
1450	48.38	65	38.93	4.28	0	-4.666666667
1451	48.42	65	38.79	2.14	0	-2.666666667
1452	48.45	65	38.71	13.54	-14.33333333	-4.666666667
1453	48.48	64.57	38.57	7.97	-8.666666667	-1
1454	48.52	64.31	38.54	6.53	4	-6
1455	48.55	64.43	38.36	11.53	8.666666667	-9.333333333
1456	48.58	64.69	38.08	34.04	33.33333333	-18
1457	48.62	65.69	37.54	16.78	18	-5.333333333
1458	48.65	66.23	37.38	6.92	0	-7.666666667
1459	48.68	66.23	37.15	0	0	0
1460	48.72	66.23	37.15	8.31	-7.666666667	-5
1461	48.75	66	37	6.42	0	-7
1462	48.78	66	36.79	8.6	-7.666666667	-5.666666667
1463	48.82	65.77	36.62	16.3	-18	2.333333333
1464	48.85	65.23	36.69	2.31	0	-2.333333333
1465	48.88	65.23	36.62	13.14	-14.33333333	-3
1466	48.92	64.8	36.53	10.1	-7.666666667	-8
1467	48.95	64.57	36.29	22.42	24.66666667	-4.666666667
1468	48.98	65.31	36.15	34.04	33.33333333	-17.66666667
1469	49.02	66.31	35.62	8.01	8.666666667	-1.666666667
1470	49.05	66.57	35.57	8.01	-8.666666667	1.666666667
1471	49.08	66.31	35.62	9.65	6.333333333	-8.666666667
1472	49.12	66.5	35.36	8.39	-6.333333333	-7
1473	49.15	66.31	35.15	9.55	-10.33333333	-2.666666667
1474	49.18	66	35.07	2.14	0	-2.333333333
1475	49.22	66	35	7.29	-7.666666667	-2.666666667
1476	49.25	65.77	34.92	16.14	-18	0
1477	49.28	65.23	34.92	7.19	-7.666666667	-2
1478	49.32	65	34.86	7.05	-6.666666667	-4.333333333
1479	49.35	64.8	34.73	17.1	-19	-1.333333333
1480	49.38	64.23	34.69	9.92	9	-6.333333333
1481	49.42	64.5	34.5	36.63	39.66666667	-9
1482	49.45	65.69	34.23	16.3	18	-2.666666667
1483	49.48	66.23	34.15	6.92	-7.666666667	-0.333333333
1484	49.52	66	34.14	4.28	0	-4.666666667
1485	49.55	66	34	6.42	0	-7
1486	49.58	66	33.79	4.28	0	-5
1487	49.62	66	33.64	20.98	-23	-3.333333333
1488	49.65	65.31	33.54	2.31	-2.666666667	0
1489	49.68	65.23	33.54	7.01	-7.666666667	-1.333333333
1490	49.72	65	33.5	7.01	-7.666666667	-1.333333333
1491	49.75	64.77	33.46	16.14	-18	0
1492	49.79	64.23	33.46	10.14	-7.666666667	-8.333333333
1493	49.82	64	33.21	9.44	-7.666666667	-7
1494	49.85	63.77	33	22.46	24.33333333	-5.666666667
1495	49.89	64.5	32.83	32.33	33.33333333	-13.33333333
1496	49.92	65.5	32.43	2.14	0	2.333333333
1497	49.95	65.5	32.5	8.15	-6.333333333	-6.333333333
1498	49.99	65.31	32.31	3.26	-2.666666667	-2.666666667
1499	50.02	65.23	32.23	7.4	-7.666666667	-3
1500	50.05	65	32.14	9.55	-7.666666667	-7.333333333
1501	50.09	64.77	31.92	8.07	-9	0
1502	50.12	64.5	31.92	15.49	-16.66666667	-4.333333333
1503	50.15	64	31.79	0	0	0
1504	50.19	64	31.79	20.75	-23	-0.666666667
1505	50.22	63.31	31.77	5.15	-2.666666667	-5
1506	50.25	63.23	31.62	12.92	-14.33333333	-0.666666667
1507	50.29	62.8	31.6	6.52	-1	-7.333333333
1508	50.32	62.77	31.38	26.01	24.33333333	-15.33333333
1509	50.35	63.5	30.92	25.12	27	-7.666666667
1510	50.39	64.31	30.69	2.31	0	-2.333333333
1511	50.42	64.31	30.62	5.01	4	-4
1512	50.45	64.43	30.5	4.28	0	-4.666666667
1513	50.49	64.43	30.36	13.54	-14.33333333	-5
1514	50.52	64	30.21	7.15	-7.666666667	-2
1515	50.55	63.77	30.15	10.37	-11.33333333	2
1516	50.59	63.43	30.21	13.54	-14.33333333	-4.666666667
1517	50.62	63	30.07	4.28	0	-4.666666667
1518	50.65	63	29.93	23.54	-25.66666667	-5.333333333
1519	50.69	62.23	29.77	12.95	-14.33333333	-1.333333333
1520	50.72	61.8	29.73	0	0	0
1521	50.75	61.8	29.73	14.17	14.33333333	-6.333333333
1522	50.79	62.23	29.54	33.01	33.33333333	-15.33333333
1523	50.82	63.23	29.08	8.07	9	0
1524	50.85	63.5	29.08	13.08	-14.33333333	-2.666666667
1525	50.89	63.07	29	4.79	-2.333333333	-4.666666667
1526	50.92	63	28.86	8.5	-7.666666667	-5.666666667
1527	50.95	62.77	28.69	6.95	-6.666666667	-4
1528	50.99	62.57	28.57	10.26	-11.33333333	-1
1529	51.02	62.23	28.54	8.2	-1	-9
1530	51.05	62.2	28.27	20.09	-21	7.666666667
1531	51.09	61.57	28.5	7.79	-2.333333333	-8.333333333
1532	51.12	61.5	28.25	15.32	-16.66666667	-3.666666667
1533	51.15	61	28.14	8.13	-7.666666667	-4.666666667
1534	51.19	60.77	28	4.61	0	-5
1535	51.22	60.77	27.85	45.93	48.66666667	-15.66666667
1536	51.25	62.23	27.38	8.6	9	-3
1537	51.29	62.5	27.29	6.99	-6.333333333	-4.666666667
1538	51.32	62.31	27.15	2.31	-2.666666667	0
1539	51.35	62.23	27.15	9.66	-7.666666667	-7.333333333
1540	51.39	62	26.93	6.42	0	-7.333333333
1541	51.42	62	26.71	6.95	-7.666666667	-0.666666667
1542	51.45	61.77	26.69	11.29	-9	-8.666666667
1543	51.49	61.5	26.43	32.61	33.33333333	-14.33333333
1544	51.52	62.5	26	33.51	33.33333333	-16.66666667
1545	51.55	63.5	25.5	0	0	0
1546	51.59	63.5	25.5	2.14	0	-2.333333333
1547	51.62	63.5	25.43	10.05	-6.333333333	-9.333333333
1548	51.65	63.31	25.15	3.26	-2.666666667	2.666666667
1549	51.69	63.23	25.23	9.78	-7.666666667	-7.666666667
1550	51.72	63	25	4.28	0	-4.666666667
1551	51.75	63	24.86	20.91	-23	-3
1552	51.79	62.31	24.77	2.31	-2.666666667	0
1553	51.82	62.23	24.77	4.61	0	-5
1554	51.85	62.23	24.62	27.66	-30.66666667	0
1555	51.89	61.31	24.62	21.59	23	-6.666666667
1556	51.92	62	24.42	46.05	50	-11.33333333
1557	51.95	63.5	24.08	16.45	16.66666667	-7.333333333
1558	51.99	64	23.86	15.58	-16.66666667	4.666666667
1559	52.02	63.5	24	9	-6.333333333	-7.666666667
1560	52.05	63.31	23.77	4.61	0	-5
1561	52.09	63.31	23.62	3.26	-2.666666667	-2.666666667
1562	52.12	63.23	23.54	14.58	-15.33333333	-5.333333333
1563	52.15	62.77	23.38	7.29	-2.666666667	-7.666666667
1564	52.19	62.69	23.15	6.44	-6.333333333	3.333333333
1565	52.22	62.5	23.25	15.02	-16.66666667	-1.333333333
1566	52.25	62	23.21	6.93	-7.666666667	0.666666667
1567	52.29	61.77	23.23	11.27	-11.33333333	-5.333333333
1568	52.32	61.43	23.07	7.41	-6.666666667	-5
1569	52.35	61.23	22.92	33.57	36	-10
1570	52.39	62.31	22.62	20.79	23	-1.666666667
1571	52.42	63	22.57	6.99	-7.666666667	-1
1572	52.45	62.77	22.54	6.04	-6.666666667	-1.333333333
1573	52.49	62.57	22.5	4.79	-2.333333333	-4.666666667
1574	52.52	62.5	22.36	2.14	0	-2.333333333
1575	52.55	62.5	22.29	6.77	-5.666666667	-5.333333333
1576	52.59	62.33	22.13	10.16	-11	-2
1577	52.62	62	22.07	9.22	-10.33333333	0.333333333
1578	52.65	61.69	22.08	4.29	-4	-2.666666667
1579	52.69	61.57	22	11.2	-11.33333333	-5
1580	52.72	61.23	21.85	12.98	-14.33333333	-1.666666667
1581	52.75	60.8	21.8	9.35	-10	-3
1582	52.79	60.5	21.71	9.64	-9	-5.666666667
1583	52.82	60.23	21.54	25.92	25.66666667	-13.33333333
1584	52.85	61	21.14	30.27	33.33333333	-4.666666667
1585	52.89	62	21	2.14	0	-2.333333333
1586	52.92	62	20.93	0	0	0
1587	52.96	62	20.93	4.28	0	-4.666666667
1588	52.99	62	20.79	13.02	-14.33333333	-2.666666667
1589	53.02	61.57	20.71	8.44	-8.666666667	-3
1590	53.06	61.31	20.62	6.67	4	-6.333333333
1591	53.09	61.43	20.43	24.76	26.66666667	-6.666666667
1592	53.12	62.23	20.23	33.57	36	-10.33333333
1593	53.16	63.31	19.92	2.31	2.333333333	0
1594	53.19	63.38	19.92	4.61	0	-5
1595	53.22	63.38	19.77	5.15	-2.333333333	-5
1596	53.26	63.31	19.62	0	0	0
1597	53.29	63.31	19.62	3.26	-2.666666667	-2.666666667
1598	53.32	63.23	19.54	14.58	-15.33333333	-5.333333333
1599	53.36	62.77	19.38	2.31	-2.666666667	0
1600	53.39	62.69	19.38	9.45	-9.666666667	-3.666666667
1601	53.42	62.4	19.27	12	-13.33333333	0.666666667
1602	53.46	62	19.29	9.37	-10.33333333	-2
1603	53.49	61.69	19.23	0	0	0
1604	53.52	61.69	19.23	40.22	43.66666667	-10
1605	53.56	63	18.93	20.31	21.33333333	-7.333333333
1606	53.59	63.64	18.71	2.14	-2.333333333	0
1607	53.62	63.57	18.71	6.33	-6.333333333	-3
1608	53.66	63.38	18.62	2.31	-2.333333333	0
1609	53.69	63.31	18.62	2.31	0	-2.666666667
1610	53.72	63.31	18.54	2.31	-2.666666667	0
1611	53.76	63.23	18.54	13.44	-12.66666667	-7.666666667
1612	53.79	62.85	18.31	4.61	-5.333333333	0
1613	53.82	62.69	18.31	6.62	-6.333333333	3.666666667
1614	53.86	62.5	18.42	20.06	-19.33333333	-11.33333333
1615	53.89	61.92	18.08	5.15	-5	2.333333333
1616	53.92	61.77	18.15	27.76	30.66666667	-2.333333333
1617	53.96	62.69	18.08	24.94	23	-15.33333333
1618	53.99	63.38	17.62	25.46	28.33333333	2.333333333
1619	54.02	64.23	17.69	2.31	-2.666666667	0
1620	54.06	64.15	17.69	5.65	-5	-3.666666667
1621	54.09	64	17.58	12.73	-14	-2.666666667
1622	54.12	63.58	17.5	2.5	-2.666666667	0
1623	54.16	63.5	17.5	0	0	0
1624	54.19	63.5	17.5	8.15	-9	-1.333333333
1625	54.22	63.23	17.46	13.83	-15.33333333	0
1626	54.26	62.77	17.46	8.15	-9	1.333333333
1627	54.29	62.5	17.5	2.5	0	-2.666666667
1628	54.32	62.5	17.42	22.6	-24.33333333	-6.333333333
1629	54.36	61.77	17.23	0	0	0
1630	54.39	61.77	17.23	32.11	33.33333333	-12.66666667
1631	54.42	62.77	16.85	27.66	30.66666667	0
1632	54.46	63.69	16.85	2.31	0	2.333333333
1633	54.49	63.69	16.92	6.36	-6.333333333	-3
1634	54.52	63.5	16.83	7.52	7.666666667	-3.333333333
1635	54.56	63.73	16.73	14.92	-16.66666667	-1.333333333
1636	54.59	63.23	16.69	2.31	0	-2.333333333
1637	54.62	63.23	16.62	21.92	-24.33333333	-1.333333333
1638	54.66	62.5	16.58	2.5	0	3
1639	54.69	62.5	16.67	2.5	0	-3
1640	54.72	62.5	16.58	8.18	-9	-1.333333333
1641	54.76	62.23	16.54	21.93	-24.33333333	-1.333333333
1642	54.79	61.5	16.5	2.5	0	-2.666666667
1643	54.82	61.5	16.42	0	0	0
1644	54.86	61.5	16.42	30.38	33.33333333	-5.666666667
1645	54.89	62.5	16.25	29.97	33.33333333	0
1646	54.92	63.5	16.25	7.11	-7.666666667	-2.333333333
1647	54.96	63.27	16.18	8.69	-9	-3.333333333
1648	54.99	63	16.08	2.5	-2.666666667	0
1649	55.02	62.92	16.08	6.73	-7.666666667	0
1650	55.06	62.69	16.08	6.21	-6.333333333	-2.666666667
1651	55.09	62.5	16	7.34	-7.666666667	3
1652	55.12	62.27	16.09	24.45	27	-3
1653	55.16	63.08	16	37.34	41	-7.666666667
1654	55.19	64.31	15.77	12.64	14	-1.333333333
1655	55.22	64.73	15.73	2.72	0	-3
1656	55.26	64.73	15.64	6.99	-7.666666667	-2
1657	55.29	64.5	15.58	0	0	0
1658	55.32	64.5	15.58	0	0	0
1659	55.36	64.5	15.58	7.83	-7.666666667	-4.333333333
1660	55.39	64.27	15.45	16.35	-18	0
1661	55.42	63.73	15.45	7.72	-7.666666667	-4
1662	55.46	63.5	15.33	2.5	0	3
1663	55.49	63.5	15.42	14.99	-16.66666667	-0.666666667
1664	55.52	63	15.4	10.47	9	-7.333333333
1665	55.56	63.27	15.18	42.55	47.33333333	-1
1666	55.59	64.69	15.15	17.5	19.33333333	-2
1667	55.62	65.27	15.09	0	0	0
1668	55.66	65.27	15.09	0	0	0
1669	55.69	65.27	15.09	6.3	-6.333333333	-3
1670	55.72	65.08	15	11.01	-11.66666667	-3
1671	55.76	64.73	14.91	2.72	0	-3
1672	55.79	64.73	14.82	6.83	-7.666666667	0.333333333
1673	55.82	64.5	14.83	7.52	-7.666666667	-3.333333333
1674	55.86	64.27	14.73	8.46	-9	2.333333333
1675	55.89	64	14.8	8.46	-9	-2.333333333
1676	55.92	63.73	14.73	13.62	-15.33333333	0
1677	55.96	63.27	14.73	7.05	7.666666667	-2
1678	55.99	63.5	14.67	36.79	41	-1
1679	56.02	64.73	14.64	24.08	25.66666667	-7.333333333
1680	56.06	65.5	14.42	0	0	0
1681	56.09	65.5	14.42	2.5	0	2.666666667
1682	56.12	65.5	14.5	0	0	0
1683	56.16	65.5	14.5	7.94	-7.666666667	-4.666666667
1684	56.19	65.27	14.36	2.72	0	-3
1685	56.23	65.27	14.27	8.2	-9	-0.666666667
1686	56.26	65	14.25	8.85	-9	3.666666667
1687	56.29	64.73	14.36	7.07	-7.666666667	-2
1688	56.33	64.5	14.3	15.28	-16.66666667	3.333333333
1689	56.36	64	14.4	8.25	-9	-1.333333333
1690	56.39	63.73	14.36	5.45	0	-6
1691	56.43	63.73	14.18	23.16	25.66666667	0.666666667
1692	56.46	64.5	14.2	29.97	33.33333333	0
1693	56.49	65.5	14.2	0	0	0
1694	56.53	65.5	14.2	3	0	-3.333333333
1695	56.56	65.5	14.1	3	0	-3.333333333
1696	56.59	65.5	14	3	0	3.333333333
1697	56.63	65.5	14.1	0	0	0
1698	56.66	65.5	14.1	23.16	-25.66666667	-0.333333333
1699	56.69	64.73	14.09	8.62	9	-3
1700	56.73	65	14	14.98	-16.66666667	0
1701	56.76	64.5	14	0	0	0
1702	56.79	64.5	14	21.9	-24	-3.666666667
1703	56.83	63.78	13.89	8.33	-9.333333333	0.333333333
1704	56.86	63.5	13.9	0	0	0
1705	56.89	63.5	13.9	29.97	33.33333333	0
1706	56.93	64.5	13.9	36.9	41	3.333333333
1707	56.96	65.73	14	2.72	0	3
1708	56.99	65.73	14.09	0	0	0
1709	57.03	65.73	14.09	0	0	0
1710	57.06	65.73	14.09	7.34	-7.666666667	-3
1711	57.09	65.5	14	15.28	-16.66666667	-3.333333333
1712	57.13	65	13.9	0	0	0
1713	57.16	65	13.9	9.98	-9	6.333333333
1714	57.19	64.73	14.09	0	0	0
1715	57.23	64.73	14.09	21.97	-24.33333333	-3
1716	57.26	64	14	0	0	0
1717	57.29	64	14	14.98	-16.66666667	0
1718	57.33	63.5	14	21.64	24	0
1719	57.36	64.22	14	45.43	50.33333333	6
1720	57.39	65.73	14.18	0	0	0
1721	57.43	65.73	14.18	0	0	0
1722	57.46	65.73	14.18	0	0	0
1723	57.49	65.73	14.18	6.83	-7.666666667	0.666666667
1724	57.53	65.5	14.2	0	0	0
1725	57.56	65.5	14.2	16.14	-16.66666667	6.666666667
1726	57.59	65	14.4	3	0	-3.333333333
1727	57.63	65	14.3	15.28	-16.66666667	3.333333333
1728	57.66	64.5	14.4	5.99	0	-6.666666667
1729	57.69	64.5	14.2	8.35	-9.333333333	0.666666667
1730	57.73	64.22	14.22	14.91	-16.33333333	1.666666667
1731	57.76	63.73	14.27	14.91	16.33333333	-1.666666667
1732	57.79	64.22	14.22	23.43	26	2.666666667
1733	57.83	65	14.3	30.12	33.33333333	-3.333333333
1734	57.86	66	14.2	0	0	0
1735	57.89	66	14.2	5.48	-6	-0.666666667
1736	57.93	65.82	14.18	3.85	-3	3
1737	57.96	65.73	14.27	6.86	-7.666666667	1
1738	57.99	65.5	14.3	3	0	-3.333333333
1739	58.03	65.5	14.2	8.35	-9.333333333	0.666666667
1740	58.06	65.22	14.22	7.06	-7.333333333	2.666666667
1741	58.09	65	14.3	7.94	-7.333333333	4.666666667
1742	58.13	64.78	14.44	9.38	-9.333333333	-4.666666667
1743	58.16	64.5	14.3	8.24	-7.666666667	5
1744	58.19	64.27	14.45	0	0	0
1745	58.23	64.27	14.45	17.97	17	11
1746	58.26	64.78	14.78	44.82	49.66666667	1.333333333
1747	58.29	66.27	14.82	2.72	0	3
1748	58.33	66.27	14.91	0	0	0
1749	58.36	66.27	14.91	8.18	-9	-0.333333333
1750	58.39	66	14.9	0	0	0
1751	58.43	66	14.9	3	0	3.333333333
1752	58.46	66	15	0	0	0
1753	58.49	66	15	29.97	33.33333333	0
1754	58.53	67	15	29.97	33.33333333	0
1755	58.56	68	15	3	0	3.333333333
1756	58.59	68	15.1	7.6	7.333333333	4
1757	58.63	68.22	15.22	0	0	0
1758	58.66	68.22	15.22	6.69	-7.333333333	-0.666666667
1759	58.69	68	15.2	5.99	0	6.666666667
1760	58.73	68	15.4	17.47	-16.66666667	10
1761	58.76	67.5	15.7	3	0	3.333333333
1762	58.79	67.5	15.8	6.83	-7.666666667	0.666666667
1763	58.83	67.27	15.82	2.72	0	3
1764	58.86	67.27	15.91	8.62	-9	3
1765	58.89	67	16	3	0	-3.333333333
1766	58.93	67	15.9	11.75	-9	9.333333333
1767	58.96	66.73	16.18	8.72	-7.666666667	-6
1768	58.99	66.5	16	14.98	-16.66666667	0
1769	59.03	66	16	0	0	0
1770	59.06	66	16	8.62	-9	3
1771	59.09	65.73	16.09	0	0	0
1772	59.13	65.73	16.09	5.45	0	6
1773	59.16	65.73	16.27	0	0	0
1774	59.19	65.73	16.27	0	0	0
1775	59.23	65.73	16.27	2.57	-2	2
1776	59.26	65.67	16.33	63.96	44.33333333	55.66666667
1777	59.29	67	18	38.29	-19	-38
1778	59.33	66.43	16.86	19.38	2.333333333	21.33333333
1779	59.36	66.5	17.5	48.53	35.66666667	40.33333333
1780	59.4	67.57	18.71	19.15	9.666666667	19.33333333
1781	59.43	67.86	19.29	10.28	9	7
1782	59.46	68.13	19.5	15.89	-12.66666667	12.66666667
1783	59.5	67.75	19.88	8.65	3.666666667	8.666666667
1784	59.53	67.86	20.14	6.98	-7.666666667	-0.333333333
1785	59.56	67.63	20.13	11	-6.333333333	10.33333333
1786	59.6	67.44	20.44	6.66	0	7.666666667
1787	59.63	67.44	20.67	40.1	29.66666667	33.33333333
1788	59.66	68.33	21.67	16.7	7.333333333	17
1789	59.7	68.55	22.18	10.6	5	10.66666667
1790	59.73	68.7	22.5	5.41	4	4.666666667
1791	59.76	68.82	22.64	10.26	-7.333333333	8.666666667
1792	59.8	68.6	22.9	11.02	-8	9.333333333
1793	59.83	68.36	23.18	10.01	-9.333333333	-6
1794	59.86	68.08	23	14.13	-11	11
1795	59.9	67.75	23.33	9.95	-10	-5
1796	59.93	67.45	23.18	11.13	-9.333333333	8
1797	59.96	67.17	23.42	5.58	-3	5.333333333
1798	60	67.08	23.58	9.03	5	9
1799	60.03	67.23	23.85	45.76	38.33333333	33.33333333
1800	60.06	68.38	24.85	3.26	-2.333333333	2.333333333
1801	60.1	68.31	24.92	11.53	-10.33333333	7.666666667
1802	60.13	68	25.15	2.31	0	2.666666667
1803	60.16	68	25.23	9.78	-7.666666667	7.666666667
1804	60.2	67.77	25.46	9.62	-6.666666667	8.333333333
1805	60.23	67.57	25.71	2.14	-2.333333333	0
1806	60.26	67.5	25.71	8.23	-9	2
1807	60.3	67.23	25.77	19.77	-22	0.666666667
1808	60.33	66.57	25.79	8.11	-8.666666667	2
1809	60.36	66.31	25.85	9.78	-8	7.333333333
1810	60.4	66.07	26.07	11.63	-12.66666667	2.666666667
1811	60.43	65.69	26.15	7.09	-4	7
1812	60.46	65.57	26.36	11.15	-12.33333333	-1
1813	60.5	65.2	26.33	13	-14.33333333	1.666666667
1814	60.53	64.77	26.38	8.78	-9	4
1815	60.56	64.5	26.5	9.48	-10	-3.333333333
1816	60.6	64.2	26.4	21.19	-23.33333333	3.333333333
1817	60.63	63.5	26.5	3.03	-2.333333333	2.333333333
1818	60.66	63.43	26.57	24.96	23.66666667	14.33333333
1819	60.7	64.14	27	26.48	28.66666667	7
1820	60.73	65	27.21	0	0	0
1821	60.76	65	27.21	8.75	-9	4
1822	60.8	64.73	27.33	7.14	-7.666666667	-1.333333333
1823	60.83	64.5	27.29	8.6	-9	3
1824	60.86	64.23	27.38	2.31	0	2.666666667
1825	60.9	64.23	27.46	8.8	-7.666666667	6
1826	60.93	64	27.64	23.68	-25.66666667	-6
1827	60.96	63.23	27.46	8.8	-7.666666667	6
1828	61	63	27.64	2.14	0	2.333333333
1829	61.03	63	27.71	23.24	-25.66666667	-3
1830	61.06	62.23	27.62	10.02	-7.666666667	8
1831	61.1	62	27.86	6.92	-7.666666667	-0.333333333
1832	61.13	61.77	27.85	17.07	-19	0.666666667
1833	61.16	61.2	27.87	6.47	-6.666666667	-2.666666667
1834	61.2	61	27.79	9.44	7.666666667	7
1835	61.23	61.23	28	29.12	32.33333333	-2.333333333
1836	61.26	62.2	27.93	0	0	0
1837	61.3	62.2	27.93	0	0	0
1838	61.33	62.2	27.93	7.28	-6.666666667	4.666666667
1839	61.36	62	28.07	5.55	-4.333333333	4.333333333
1840	61.4	61.87	28.2	11.12	-12.33333333	-2
1841	61.43	61.5	28.14	14.98	-16.66666667	0
1842	61.46	61	28.14	6.97	-4.333333333	6.333333333
1843	61.5	60.87	28.33	11.08	-12.33333333	-1.333333333
1844	61.53	60.5	28.29	15.14	-16.66666667	-2.666666667
1845	61.56	60	28.21	6.98	-6.666666667	4
1846	61.6	59.8	28.33	11.22	-12.33333333	-1.333333333
1847	61.63	59.43	28.29	13.02	-14.33333333	-2.666666667
1848	61.66	59	28.21	17.26	-19	2.666666667
1849	61.7	58.43	28.29	18.85	-21	-0.666666667
1850	61.73	57.8	28.27	2	0	2
1851	61.76	57.8	28.33	21.56	23.33333333	5.666666667
1852	61.8	58.5	28.5	28.16	31	4.666666667
1853	61.83	59.43	28.64	5.56	-5.333333333	3
1854	61.86	59.27	28.73	2.83	-2.333333333	2.333333333
1855	61.9	59.2	28.8	6.23	-6.666666667	2
1856	61.93	59	28.86	9.23	-10.33333333	-0.333333333
1857	61.96	58.69	28.85	8.84	-8.666666667	-4.666666667
1858	62	58.43	28.71	14.36	-14.33333333	7.333333333
1859	62.03	58	28.93	15.58	-16.66666667	-4.666666667
1860	62.06	57.5	28.79	10.02	-10	4.666666667
1861	62.1	57.2	28.93	7.28	-6.666666667	4.666666667
1862	62.13	57	29.07	15.14	-16.66666667	-2.333333333
1863	62.16	56.5	29	9.21	-10	2.333333333
1864	62.2	56.2	29.07	6.41	-6.666666667	2.333333333
1865	62.23	56	29.14	24.04	26.66666667	2
1866	62.26	56.8	29.2	19.01	21	3
1867	62.3	57.43	29.29	6.63	-6.666666667	3
1868	62.33	57.23	29.38	0	0	0
1869	62.36	57.23	29.38	7.04	-7.666666667	1.666666667
1870	62.4	57	29.43	13.02	-14.33333333	2.333333333
1871	62.43	56.57	29.5	10.78	-11.33333333	-4
1872	62.46	56.23	29.38	8.9	-7.666666667	6.333333333
1873	62.5	56	29.57	2.14	0	-2.333333333
1874	62.53	56	29.5	17.65	-19	4.666666667
1875	62.57	55.43	29.64	13.02	-14.33333333	-2.333333333
1876	62.6	55	29.57	4.28	0	4.666666667
1877	62.63	55	29.71	24.11	-26.66666667	3
1878	62.67	54.2	29.8	17.08	19	-1
1879	62.7	54.77	29.77	24.18	26.66666667	3
1880	62.73	55.57	29.86	18.92	21	-2
1881	62.77	56.2	29.8	19.23	-21	4.333333333
1882	62.8	55.57	29.93	2.14	0	2.333333333
1883	62.83	55.57	30	2.14	-2.333333333	0
1884	62.87	55.5	30	3.03	-2.333333333	-2.333333333
1885	62.9	55.43	29.93	12.85	-14.33333333	0.333333333
1886	62.93	55	29.94	15.1	-16.66666667	2
1887	62.97	54.5	30	3.03	-2.333333333	2.333333333
1888	63	54.43	30.07	13.46	-14.33333333	-4.333333333
1889	63.03	54	29.94	15.51	-16.66666667	4.333333333
1890	63.07	53.5	30.07	9.18	-10	2
1891	63.1	53.2	30.13	7.1	7.666666667	-2
1892	63.13	53.43	30.07	32.11	35.66666667	0
1893	63.17	54.5	30.07	9.9	10	-4.666666667
1894	63.2	54.8	29.93	6.85	-7.666666667	0
1895	63.23	54.57	29.93	0	0	0
1896	63.27	54.57	29.93	3.03	-2.333333333	2.333333333
1897	63.3	54.5	30	3.03	-2.333333333	-2.333333333
1898	63.33	54.43	29.93	13.54	-14.33333333	-4.666666667
1899	63.37	54	29.79	13.54	-14.33333333	4.666666667
1900	63.4	53.57	29.93	3.03	-2.333333333	2.333333333
1901	63.43	53.5	30	9.84	-10	-4.333333333
1902	63.47	53.2	29.87	18.93	-21	2
1903	63.5	52.57	29.93	2.14	-2.333333333	0
1904	63.53	52.5	29.93	0	0	0
1905	63.57	52.5	29.93	9.18	10	-2
1906	63.6	52.8	29.87	30.04	33.33333333	2
1907	63.63	53.8	29.93	5.99	0	-6.666666667
1908	63.67	53.8	29.73	4	0	4.666666667
1909	63.7	53.8	29.87	0	0	0
1910	63.73	53.8	29.87	9	-10	-0.333333333
1911	63.77	53.5	29.86	10.84	-9	-8
1912	63.8	53.23	29.62	6.96	-7.666666667	0.666666667
1913	63.83	53	29.64	6.58	-6.666666667	3
1914	63.87	52.8	29.73	9.13	-10	2
1915	63.9	52.5	29.79	16.3	-16.66666667	-7.333333333
1916	63.93	52	29.57	7.71	-6.666666667	5.333333333
1917	63.97	51.8	29.73	16.11	-17.66666667	-2
1918	64	51.27	29.67	14.13	15.33333333	2
1919	64.03	51.73	29.73	32.22	35.66666667	-4.333333333
1920	64.07	52.8	29.6	6.05	6.666666667	-1
1921	64.1	53	29.57	2.14	0	-2.333333333
1922	64.13	53	29.5	0	0	0
1923	64.17	53	29.5	2.14	0	-2.333333333
1924	64.2	53	29.43	0	0	0
1925	64.23	53	29.43	15.51	-16.66666667	4.333333333
1926	64.27	52.5	29.56	14.99	-16.66666667	0.333333333
1927	64.3	52	29.57	2.14	0	-2.333333333
1928	64.33	52	29.5	0	0	0
1929	64.37	52	29.5	29.97	-33.33333333	0
1930	64.4	51	29.5	0	0	0
1931	64.43	51	29.5	8.05	9	1
1932	64.47	51.27	29.53	30.23	33.33333333	-4.333333333
1933	64.5	52.27	29.4	21.99	24.33333333	1
1934	64.53	53	29.43	0	0	0
1935	64.57	53	29.43	0	0	0
1936	64.6	53	29.43	15.58	-16.66666667	-4.666666667
1937	64.63	52.5	29.29	9.01	-10	-0.666666667
1938	64.67	52.2	29.27	7.71	-6.666666667	5.333333333
1939	64.7	52	29.43	8.04	9	-1
1940	64.73	52.27	29.4	52.06	57.66666667	-3.666666667
1941	64.77	54	29.29	13.02	14.33333333	-2.666666667
1942	64.8	54.43	29.21	0	0	0
1943	64.83	54.43	29.21	2.14	0	-2.333333333
1944	64.87	54.43	29.14	0	0	0
1945	64.9	54.43	29.14	7.06	-7.666666667	2
1946	64.93	54.2	29.2	0	0	0
1947	64.97	54.2	29.2	7.27	-6.666666667	-4.666666667
1948	65	54	29.06	15.1	-16.66666667	-2
1949	65.03	53.5	29	0	0	0
1950	65.07	53.5	29	9.84	-10	4.333333333
1951	65.1	53.2	29.13	0	0	0
1952	65.13	53.2	29.13	29.97	33.33333333	0
1953	65.17	54.2	29.13	24.31	26.66666667	-4.333333333
1954	65.2	55	29	0	0	0
1955	65.23	55	29	2.14	0	-2.333333333
1956	65.27	55	28.93	0	0	0
1957	65.3	55	28.93	2.14	0	-2.333333333
1958	65.33	55	28.86	6.23	-6.666666667	-2
1959	65.37	54.8	28.8	2.83	-2.333333333	-2.333333333
1960	65.4	54.73	28.73	21.98	-24.33333333	-0.666666667
1961	65.43	54	28.71	6.16	-6.666666667	-1.333333333
1962	65.47	53.8	28.67	2	0	2
1963	65.5	53.8	28.73	4.47	-2.333333333	-4.333333333
1964	65.53	53.73	28.6	7.04	-7.666666667	-1
1965	65.57	53.5	28.57	9.06	10	-1.333333333
1966	65.6	53.8	28.53	43.64	46.66666667	-13.33333333
1967	65.63	55.2	28.13	0	0	0
1968	65.67	55.2	28.13	6.27	-6.666666667	-2
1969	65.7	55	28.07	2.14	0	-2.333333333
1970	65.73	55	28	0	0	0
1971	65.77	55	28	0	0	0
1972	65.8	55	28	15.58	-16.66666667	-4.666666667
1973	65.84	54.5	27.86	14.98	-16.66666667	0
1974	65.87	54	27.86	4.28	0	-5
1975	65.9	54	27.71	6.02	-6.666666667	0.666666667
1976	65.94	53.8	27.73	17.42	-19	-3.666666667
1977	65.97	53.23	27.62	7.52	-7.666666667	3
1978	66	53	27.71	0	0	0
1979	66.04	53	27.71	46.75	50	-14
1980	66.07	54.5	27.29	21.47	23.33333333	-5.333333333
1981	66.1	55.2	27.13	0	0	0
1982	66.14	55.2	27.13	7.2	-6.666666667	-4.333333333
1983	66.17	55	27	2.14	0	-2.333333333
1984	66.2	55	26.93	7.13	-6.666666667	-4.333333333
1985	66.24	54.8	26.8	4.47	-2.333333333	-4.333333333
1986	66.27	54.73	26.67	15.14	-16.66666667	-1.666666667
1987	66.3	54.23	26.62	7.52	-7.666666667	3
1988	66.34	54	26.71	6.9	-6.666666667	-3.666666667
1989	66.37	53.8	26.6	2	-2.333333333	0
1990	66.4	53.73	26.6	15.07	-16.66666667	0.666666667
1991	66.44	53.23	26.62	8.9	-7.666666667	-6.333333333
1992	66.47	53	26.43	0	0	0
1993	66.5	53	26.43	37.04	40	-10
1994	66.54	54.2	26.13	24.05	26.66666667	-2
1995	66.57	55	26.07	2.14	0	-2.333333333
1996	66.6	55	26	2.14	0	-2.333333333
1997	66.64	55	25.93	4.28	0	-4.666666667
1998	66.67	55	25.79	17.26	-16.66666667	-9.666666667
1999	66.7	54.5	25.5	3.03	-2.333333333	-2.333333333
2000	66.74	54.43	25.43	2.14	0	-2.333333333
[truncated: 24,971 more rows]
