# Supplementary material for: Statistical Mechanics of Zooplankton
Source: PLoS One. 2015 Aug 13;10(8):e0135258. doi: 10.1371/journal.pone.0135258 (PMC4535848; doi:10.1371/journal.pone.0135258)
Supplement: S1 Data Files — Information on the file contents and the data format is contained. (ZIP) [file pone.0135258.s001.zip › raw data vibrio/exp9.txt]

1	0.03	251	19	31.29	-16.66666667	-30.66666667
2	0.07	250.5	18.08	7.5	6.333333333	-5.333333333
3	0.1	250.69	17.92	7.24	7.666666667	-3
4	0.13	250.92	17.83	12.49	-11.33333333	-8.333333333
5	0.17	250.58	17.58	2.5	-2.666666667	0
6	0.2	250.5	17.58	6.99	-7.666666667	2
7	0.23	250.27	17.64	24.08	-25.66666667	-7.333333333
8	0.27	249.5	17.42	0	0	0
9	0.3	249.5	17.42	8.13	-9	-1.333333333
10	0.33	249.23	17.38	21.96	-24.33333333	-1.666666667
11	0.37	248.5	17.33	8.63	-9	-3.333333333
12	0.4	248.23	17.23	14.65	-14.33333333	-7.666666667
13	0.43	247.8	17	14.93	-16.33333333	-2.666666667
14	0.47	247.31	16.92	2.31	-2.666666667	0
15	0.5	247.23	16.92	8.07	9	0.333333333
16	0.53	247.5	16.93	7.28	6.333333333	5
17	0.57	247.69	17.08	9.51	10.33333333	-2.666666667
18	0.6	248	17	20.75	-23	0
19	0.63	247.31	17	2.31	0	2.666666667
20	0.67	247.31	17.08	13.44	-13	-7.666666667
21	0.7	246.92	16.85	7.29	-7.666666667	2.333333333
22	0.73	246.69	16.92	12.42	-12.66666667	5.333333333
23	0.77	246.31	17.08	10.24	-10.33333333	-5
24	0.8	246	16.93	7.31	-6	5.333333333
25	0.83	245.82	17.09	18.4	16.33333333	12.33333333
26	0.87	246.31	17.46	0	0	0
27	0.9	246.31	17.46	9.29	-10.33333333	1.333333333
28	0.93	246	17.5	5.76	-5	4
29	0.97	245.85	17.62	16.78	-18	-5.333333333
30	1	245.31	17.46	0	0	0
31	1.03	245.31	17.46	12.42	-13	5.333333333
32	1.07	244.92	17.62	12.75	-14	-1.666666667
33	1.1	244.5	17.57	12.67	-14	-2.333333333
34	1.13	244.08	17.5	15.49	-17	2.333333333
35	1.17	243.57	17.57	2.14	-2.333333333	0
36	1.2	243.5	17.57	15.58	-16.66666667	4.666666667
37	1.23	243	17.71	15.58	-16.66666667	-4.666666667
38	1.27	242.5	17.57	19.15	19	9.666666667
39	1.3	243.07	17.86	15.25	8	15
40	1.33	243.31	18.31	2.31	0	-2.666666667
41	1.37	243.31	18.23	2.31	0	2.666666667
42	1.4	243.31	18.31	15.27	-17	-1.333333333
43	1.43	242.8	18.27	7.37	-7.666666667	3
44	1.47	242.57	18.36	7.95	-8.666666667	0.666666667
45	1.5	242.31	18.38	15.22	-17	0.666666667
46	1.53	241.8	18.4	7.48	-7.666666667	3.333333333
47	1.57	241.57	18.5	17.26	-19	-2.333333333
48	1.6	241	18.43	6.05	-6.666666667	-1
49	1.63	240.8	18.4	9.48	-10	3.333333333
50	1.67	240.5	18.5	21.19	-23.33333333	-3.333333333
51	1.7	239.8	18.4	6.05	6.666666667	1
52	1.74	240	18.43	30.65	33.33333333	7
53	1.77	241	18.64	12.01	13.33333333	1
54	1.8	241.4	18.67	4	-4.333333333	0
55	1.84	241.27	18.67	2	-2.333333333	0
56	1.87	241.2	18.67	0	0	0
57	1.9	241.2	18.67	17.51	-19	-3.666666667
58	1.94	240.63	18.56	10.8	-12	1.333333333
59	1.97	240.27	18.6	2	-2.333333333	0
60	2	240.2	18.6	17.27	-19	-1.333333333
61	2.04	239.63	18.56	5.36	5.666666667	1.333333333
62	2.07	239.8	18.6	36.33	40	-5.666666667
63	2.1	241	18.43	8.04	9	-1
64	2.14	241.27	18.4	2	-2.333333333	0
65	2.17	241.2	18.4	6.7	-6.666666667	3.333333333
66	2.2	241	18.5	7.8	-6.666666667	-5.666666667
67	2.24	240.8	18.33	2	0	-2
68	2.27	240.8	18.27	7.03	-7.666666667	-2
69	2.3	240.57	18.21	17.72	-19	-5
70	2.34	240	18.06	0	0	0
71	2.37	240	18.06	7.27	-6.666666667	4.666666667
72	2.4	239.8	18.2	22.9	-24.66666667	-6.666666667
73	2.44	239.06	18	1.87	-2	0
74	2.47	239	18	15.58	16.66666667	-4.666666667
75	2.5	239.5	17.86	25.03	27.66666667	-2
76	2.54	240.33	17.8	4	0	-4.333333333
77	2.57	240.33	17.67	11.17	-11	-5.666666667
78	2.6	240	17.5	6.7	-6.666666667	-3.333333333
79	2.64	239.8	17.4	2	0	-2.333333333
80	2.67	239.8	17.33	8.92	-7.666666667	-6.333333333
81	2.7	239.57	17.14	11.93	-12.33333333	-4.666666667
82	2.74	239.2	17	5.99	-6.666666667	0
83	2.77	239	17	14.36	-14.33333333	-7
84	2.8	238.57	16.79	9.81	-10	-4
85	2.84	238.27	16.67	13.99	-15.66666667	0
86	2.87	237.8	16.67	7.23	-8	-1.333333333
87	2.9	237.56	16.63	2.65	-2	-2.333333333
88	2.94	237.5	16.56	7.05	-7.666666667	-1
89	2.97	237.27	16.53	21.13	-23.66666667	-1
90	3	236.56	16.5	2.65	-2	2
91	3.04	236.5	16.56	1.87	0	-2
92	3.07	236.5	16.5	29.97	-33.33333333	0
93	3.1	235.5	16.5	0	0	0
94	3.14	235.5	16.5	0	0	0
95	3.17	235.5	16.5	6.71	-7	-3
96	3.2	235.29	16.41	15.96	-17.66666667	2
97	3.24	234.76	16.47	0	0	0
98	3.27	234.76	16.47	8	-8.666666667	-1
99	3.3	234.5	16.44	0	0	0
100	3.34	234.5	16.44	0	0	0
101	3.37	234.5	16.44	0	0	0
102	3.4	234.5	16.44	8	8.666666667	1
103	3.44	234.76	16.47	7.1	8	-1
104	3.47	235	16.44	0	0	0
105	3.5	235	16.44	14.99	-16.66666667	0
106	3.54	234.5	16.44	23.81	26.33333333	-1
107	3.57	235.29	16.41	0	0	0
108	3.6	235.29	16.41	0	0	0
109	3.64	235.29	16.41	0	0	0
110	3.67	235.29	16.41	0	0	0
111	3.7	235.29	16.41	0	0	0
112	3.74	235.29	16.41	1.76	0	-2
113	3.77	235.29	16.35	0	0	0
114	3.8	235.29	16.35	0	0	0
115	3.84	235.29	16.35	1.76	0	-2
116	3.87	235.29	16.29	13.54	14.66666667	3.666666667
117	3.9	235.73	16.4	23	25.66666667	1.333333333
118	3.94	236.5	16.44	1.87	2	0
119	3.97	236.56	16.44	10.92	-12	-1.333333333
120	4	236.2	16.4	13.4	-13.33333333	6.666666667
121	4.04	235.8	16.6	9.48	-10	-3.333333333
122	4.07	235.5	16.5	1.87	0	-2
123	4.1	235.5	16.44	6.76	-7	3
124	4.14	235.29	16.53	1.76	0	2
125	4.17	235.29	16.59	0	0	0
126	4.2	235.29	16.59	16.81	-18.66666667	0.333333333
127	4.24	234.73	16.6	0	0	0
128	4.27	234.73	16.6	0	0	0
129	4.3	234.73	16.6	8.07	9	-1.333333333
130	4.34	235	16.56	7.09	8	1
131	4.37	235.24	16.59	0	0	0
132	4.4	235.24	16.59	0	0	0
133	4.44	235.24	16.59	0	0	0
134	4.47	235.24	16.59	0	0	0
135	4.5	235.24	16.59	1.76	1.666666667	0
136	4.54	235.29	16.59	0	0	0
137	4.57	235.29	16.59	0	0	0
138	4.6	235.29	16.59	0	0	0
139	4.64	235.29	16.59	6.71	7	-3
140	4.67	235.5	16.5	1.87	0	-2
141	4.7	235.5	16.44	0	0	0
142	4.74	235.5	16.44	0	0	0
143	4.77	235.5	16.44	0	0	0
144	4.8	235.5	16.44	9.52	10	-3.666666667
145	4.84	235.8	16.33	11.65	6.666666667	-11
146	4.87	236	16	14.99	-16.66666667	0
147	4.9	235.5	16	1.87	0	2
148	4.94	235.5	16.06	3.75	0	4.333333333
149	4.97	235.5	16.19	1.87	0	2
150	5	235.5	16.25	6.9	-7	3.333333333
151	5.04	235.29	16.35	0	0	0
152	5.07	235.29	16.35	0	0	0
153	5.1	235.29	16.35	6.67	7	3
154	5.14	235.5	16.44	0	0	0
155	5.17	235.5	16.44	0	0	0
156	5.21	235.5	16.44	0	0	0
157	5.24	235.5	16.44	7.08	7.666666667	-1.333333333
158	5.27	235.73	16.4	0	0	0
159	5.31	235.73	16.4	0	0	0
160	5.34	235.73	16.4	0	0	0
161	5.37	235.73	16.4	2	0	-2.333333333
162	5.41	235.73	16.33	9.94	11	1.666666667
163	5.44	236.06	16.38	20.26	19	-12.66666667
164	5.47	236.63	16	11.99	10.33333333	-8.333333333
165	5.51	236.94	15.75	14.27	-14.66666667	6.333333333
166	5.54	236.5	15.94	9.89	-10	-4.666666667
167	5.57	236.2	15.8	8.22	8	4.666666667
168	5.61	236.44	15.94	14.63	-12.66666667	10.33333333
169	5.64	236.06	16.25	3.75	0	4.333333333
170	5.67	236.06	16.38	7.97	-8.666666667	-1.666666667
171	5.71	235.8	16.33	6.12	6.666666667	1.666666667
172	5.74	236	16.38	8.88	9.666666667	1
173	5.77	236.29	16.41	0	0	0
174	5.81	236.29	16.41	0	0	0
175	5.84	236.29	16.41	1.76	0	-2
176	5.87	236.29	16.35	1.76	0	2
177	5.91	236.29	16.41	0	0	0
178	5.94	236.29	16.41	0	0	0
179	5.97	236.29	16.41	0	0	0
180	6.01	236.29	16.41	0	0	0
181	6.04	236.29	16.41	6.27	7	-1
182	6.07	236.5	16.38	0	0	0
183	6.11	236.5	16.38	0	0	0
184	6.14	236.5	16.38	0	0	0
185	6.17	236.5	16.38	1.87	0	-2.333333333
186	6.21	236.5	16.31	9.37	10	3
187	6.24	236.8	16.4	12.81	8.666666667	-11.33333333
188	6.27	237.06	16.06	10.6	-2	-11.66666667
189	6.31	237	15.71	0	0	0
190	6.34	237	15.71	0	0	0
191	6.37	237	15.71	4.04	-4.333333333	0.666666667
192	6.41	236.87	15.73	4.83	4.333333333	-3
193	6.44	237	15.64	4.83	-4.333333333	3
194	6.47	236.87	15.73	5.99	0	6.666666667
195	6.51	236.87	15.93	41.9	40	23.66666667
196	6.54	238.07	16.64	8.03	8	4.333333333
197	6.57	238.31	16.77	15.52	-17	-3.333333333
198	6.61	237.8	16.67	15.07	-16.33333333	3.333333333
199	6.64	237.31	16.77	11.53	-10.33333333	7.666666667
200	6.67	237	17	6.42	0	7
201	6.71	237	17.21	22.67	-24.33333333	6.333333333
202	6.74	236.27	17.4	8.07	-9	1.333333333
203	6.77	236	17.44	1.87	0	2
204	6.81	236	17.5	8.54	-9	3.333333333
205	6.84	235.73	17.6	20.69	-22.33333333	-5.333333333
206	6.87	235.06	17.44	4.19	-2	4
207	6.91	235	17.56	1.87	-2	0
208	6.94	234.94	17.56	26.49	-29.33333333	-4
209	6.97	234.06	17.44	1.87	0	2
210	7.01	234.06	17.5	4.19	-4	2
211	7.04	233.94	17.56	6.98	-7.666666667	1
212	7.07	233.71	17.59	1.76	0	2
213	7.11	233.71	17.65	0	0	0
214	7.14	233.71	17.65	0	0	0
215	7.17	233.71	17.65	6.67	-7	-3
216	7.21	233.5	17.56	15.1	-16.66666667	-2
217	7.24	233	17.5	1.87	2	0
218	7.27	233.06	17.5	0	0	0
219	7.31	233.06	17.5	6.81	7	3.333333333
220	7.34	233.27	17.6	0	0	0
221	7.37	233.27	17.6	0	0	0
222	7.41	233.27	17.6	7.47	7.666666667	3
223	7.44	233.5	17.69	0	0	0
224	7.47	233.5	17.69	0	0	0
225	7.51	233.5	17.69	1.87	0	-2
226	7.54	233.5	17.63	1.87	0	2
227	7.57	233.5	17.69	1.87	0	-2
228	7.61	233.5	17.63	9.08	10	1.333333333
229	7.64	233.8	17.67	21.13	23.33333333	2.666666667
230	7.67	234.5	17.75	1.87	0	-2
231	7.71	234.5	17.69	0	0	0
232	7.74	234.5	17.69	1.87	0	2
233	7.77	234.5	17.75	0	0	0
234	7.81	234.5	17.75	7.15	-7.666666667	1.666666667
235	7.84	234.27	17.8	0	0	0
236	7.87	234.27	17.8	30.38	24.33333333	23.33333333
237	7.91	235	18.5	26.37	26.66666667	12.33333333
238	7.94	235.8	18.87	4	0	-4.666666667
239	7.97	235.8	18.73	28.26	-31	4.666666667
240	8.01	234.87	18.87	2	-2.333333333	0
241	8.04	234.8	18.87	10.74	-10	6.333333333
242	8.07	234.5	19.06	6.99	-7.666666667	0.333333333
243	8.11	234.27	19.07	14.55	-15.66666667	-4.666666667
244	8.14	233.8	18.93	9.79	-10	4.333333333
245	8.17	233.5	19.06	1.87	0	-2
246	8.21	233.5	19	1.87	0	2
247	8.24	233.5	19.06	1.87	0	-2
248	8.27	233.5	19	1.87	0	2
249	8.31	233.5	19.06	0	0	0
250	8.34	233.5	19.06	0	0	0
251	8.37	233.5	19.06	1.87	0	-2
252	8.41	233.5	19	1.87	0	2
253	8.44	233.5	19.06	3.75	0	-4
254	8.47	233.5	18.94	1.87	0	2
255	8.51	233.5	19	1.87	0	2
256	8.54	233.5	19.06	0	0	0
257	8.58	233.5	19.06	0	0	0
258	8.61	233.5	19.06	0	0	0
259	8.64	233.5	19.06	7.16	7	-4
260	8.68	233.71	18.94	27.12	26.33333333	14.66666667
261	8.71	234.5	19.38	8.45	-7.666666667	5
262	8.74	234.27	19.53	2	0	2.333333333
263	8.78	234.27	19.6	7.59	-7	5
264	8.81	234.06	19.75	1.87	0	2
265	8.84	234.06	19.81	2.65	-2	2.333333333
266	8.88	234	19.88	2.65	-2	2
267	8.91	233.94	19.94	16.96	18.66666667	-2
268	8.94	234.5	19.88	30.03	33.33333333	2
269	8.98	235.5	19.94	24.4	26.33333333	6
270	9.01	236.29	20.12	8.84	-7.666666667	-6
271	9.04	236.06	19.94	5.51	-6	-2
272	9.08	235.88	19.88	7.89	-8.333333333	2
273	9.11	235.63	19.94	5.3	-4.333333333	-4.333333333
274	9.14	235.5	19.81	9.3	-10	-2.666666667
275	9.18	235.2	19.73	6.57	-4.666666667	-5.666666667
276	9.21	235.06	19.56	15.99	-15	-9.333333333
277	9.24	234.61	19.28	9.93	8.666666667	-7
278	9.28	234.87	19.07	31.27	31	-15.66666667
279	9.31	235.8	18.6	10.5	6.666666667	-9.666666667
280	9.34	236	18.31	7.23	0	-8
281	9.38	236	18.07	13.02	-14.33333333	-2.333333333
282	9.41	235.57	18	4.79	-2.333333333	-4.666666667
283	9.44	235.5	17.86	10.92	-2.333333333	-12
284	9.48	235.43	17.5	18.87	-21	-1
285	9.51	234.8	17.47	5.99	0	-6.666666667
286	9.54	234.8	17.27	8.99	4.666666667	-9
287	9.58	234.94	17	28.62	21	-23.66666667
288	9.61	235.57	16.29	11.77	12	-5.333333333
289	9.64	235.93	16.13	2	-2	0
290	9.68	235.87	16.13	4	-4.666666667	0
291	9.71	235.73	16.13	8.05	-7.666666667	-4.333333333
292	9.74	235.5	16	6.4	-5.666666667	-4.333333333
293	9.78	235.33	15.87	4.47	-4.333333333	-2.333333333
294	9.81	235.2	15.8	23.04	-21	-14.66666667
295	9.84	234.57	15.36	11.61	-12.33333333	3.666666667
296	9.88	234.2	15.47	18.42	15.66666667	-13.33333333
297	9.91	234.67	15.07	29.97	20	-26.66666667
298	9.94	235.27	14.27	12.14	10	-9
299	9.98	235.57	14	0	0	0
300	10.01	235.57	14	3.03	-2.333333333	-2.333333333
301	10.04	235.5	13.93	19.48	-6.333333333	-20.66666667
302	10.08	235.31	13.31	4.61	0	-5.333333333
303	10.11	235.31	13.15	15.44	-17	-2.666666667
304	10.14	234.8	13.07	14.98	-16.33333333	2.666666667
305	10.18	234.31	13.15	8.88	6.333333333	-7.333333333
306	10.21	234.5	12.93	15.58	-16.66666667	-4.666666667
307	10.24	234	12.79	15.44	-14.33333333	-9.666666667
308	10.28	233.57	12.5	11.18	-12.33333333	-1
309	10.31	233.2	12.47	6.08	-6.666666667	1
310	10.34	233	12.5	17.26	-19	-2.333333333
311	10.38	232.43	12.43	8.4	-7.666666667	-5.333333333
312	10.41	232.2	12.27	12.15	-13.33333333	2
313	10.44	231.8	12.33	18.09	-20	-2
314	10.48	231.2	12.27	15.61	13.33333333	-11.33333333
315	10.51	231.6	11.93	37.96	34.66666667	-24
316	10.54	232.64	11.21	9.04	9.666666667	-2.666666667
317	10.58	232.93	11.13	14.15	-15.66666667	0.666666667
318	10.61	232.46	11.15	1.2	1.333333333	-0.333333333
319	10.64	232.5	11.14	13.02	-2.333333333	-14.33333333
320	10.68	232.43	10.71	8.74	-7.666666667	-6
321	10.71	232.2	10.53	8.77	-9	3.666666667
322	10.74	231.93	10.64	16.3	-16.66666667	-7
323	10.78	231.43	10.43	6.9	-7.666666667	-1
324	10.81	231.2	10.4	8.18	-6.666666667	-6.333333333
325	10.84	231	10.21	11.24	-10.33333333	-7
326	10.88	230.69	10	17.41	-18.66666667	-4
327	10.91	230.13	9.88	4.6	-4.333333333	-3
328	10.94	230	9.79	4.28	-4.666666667	0
329	10.98	229.86	9.79	26.1	27.66666667	-8.333333333
330	11.01	230.69	9.54	7.65	7.666666667	-4
331	11.04	230.92	9.42	2.5	0	-3
332	11.08	230.92	9.33	8.61	-7.666666667	-6
333	11.11	230.69	9.15	7.38	-6.333333333	-5
334	11.14	230.5	9	5	0	-5.666666667
335	11.18	230.5	8.83	21.99	-24.33333333	-2
336	11.21	229.77	8.77	3.26	-2.666666667	-2.666666667
337	11.24	229.69	8.69	11.53	-12.66666667	0
338	11.28	229.31	8.69	3.26	-2.666666667	-2.333333333
339	11.31	229.23	8.62	22.17	-24.33333333	-4
340	11.34	228.5	8.5	11.87	6.333333333	-11.66666667
341	11.38	228.69	8.15	20.75	-23	-0.333333333
342	11.41	228	8.14	9.43	-10.33333333	-2
343	11.44	227.69	8.08	2.31	0	2.333333333
344	11.48	227.69	8.15	33.01	33.33333333	-15.33333333
345	11.51	228.69	7.69	19.44	16	-14.66666667
346	11.54	229.17	7.25	19.26	-21	4.333333333
347	11.58	228.54	7.38	7.51	7	-4.333333333
348	11.61	228.75	7.25	11.41	-11.66666667	-5
349	11.64	228.4	7.1	12.36	-13.33333333	-3.333333333
350	11.68	228	7	7.71	6	-6
351	11.71	228.18	6.82	17.04	-18.66666667	-1.666666667
352	11.74	227.62	6.77	4.63	-4	-3.333333333
353	11.78	227.5	6.67	24.8	-27	6
354	11.81	226.69	6.85	7.88	-6.333333333	-6
355	11.84	226.5	6.67	5.58	-2.666666667	-5.666666667
356	11.88	226.42	6.5	8.6	-9	-4
357	11.91	226.15	6.38	24.73	22.66666667	-15.33333333
358	11.95	226.83	5.92	12.2	5.666666667	-12.33333333
359	11.98	227	5.55	0	0	0
360	12.01	227	5.55	12.18	6	-12.33333333
361	12.05	227.18	5.18	5.42	-3.333333333	5
362	12.08	227.08	5.33	4.71	-2.666666667	-4.333333333
363	12.11	227	5.2	16.67	-18.33333333	-3.666666667
364	12.15	226.45	5.09	5.95	-1.666666667	-6.333333333
365	12.18	226.4	4.9	11.79	-10.66666667	-7.666666667
366	12.21	226.08	4.67	10.71	-11.66666667	-1
367	12.25	225.73	4.64	17.23	-18.33333333	6
368	12.28	225.18	4.82	2.72	0	-3
369	12.31	225.18	4.73	20.52	-22.66666667	-2
370	12.35	224.5	4.67	0	0	0
371	12.38	224.5	4.67	17.71	-19.33333333	-4.333333333
372	12.41	223.92	4.54	7.29	-7.666666667	2.666666667
373	12.45	223.69	4.62	13.56	2	-15
374	12.48	223.75	4.17	24.86	-27.66666667	2
375	12.51	222.92	4.23	6.81	-5.666666667	-5
376	12.55	222.75	4.08	7.49	-8.333333333	0
377	12.58	222.5	4.08	17.29	-19.33333333	0
378	12.61	221.92	4.08	7.29	-7.666666667	-2.666666667
379	12.65	221.69	4	5.76	-6.333333333	0
380	12.68	221.5	4	24.32	-27	2.666666667
381	12.71	220.69	4.08	3.26	-2.333333333	-2.666666667
382	12.75	220.62	4	20.7	-23	-2.333333333
383	12.78	219.93	3.93	0	0	0
384	12.81	219.93	3.93	2.14	-2.333333333	0
385	12.85	219.86	3.93	22.04	21.33333333	-12
386	12.88	220.5	3.57	2.14	0	-2.333333333
387	12.91	220.5	3.5	2.5	0	-2.666666667
388	12.95	220.5	3.42	9.79	-7.666666667	-8
389	12.98	220.27	3.18	17.23	-18	6
390	13.01	219.73	3.36	6.87	-7.666666667	-1
391	13.05	219.5	3.33	0	0	0
392	13.08	219.5	3.33	15.19	-16.66666667	3
393	13.11	219	3.42	15.19	-16.66666667	2.666666667
394	13.15	218.5	3.5	0	0	0
395	13.18	218.5	3.5	23.2	-25.66666667	-1.666666667
396	13.21	217.73	3.45	6.95	-7.666666667	1.666666667
397	13.25	217.5	3.5	2.5	0	2.666666667
398	13.28	217.5	3.58	2.5	0	3
399	13.31	217.5	3.67	25.9	28.66666667	-1
400	13.35	218.36	3.64	0	0	0
401	13.38	218.36	3.64	8.62	-3	9
402	13.41	218.27	3.91	2.72	-3	0
403	13.45	218.18	3.91	13.62	-12	9
404	13.48	217.82	4.18	7.63	-8	-3.333333333
405	13.51	217.58	4.08	20.99	-22.33333333	6.333333333
406	13.55	216.91	4.27	2.72	-3	0
407	13.58	216.82	4.27	13.04	-14.66666667	1.333333333
408	13.61	216.38	4.31	14.29	-15.66666667	-1.333333333
409	13.65	215.91	4.27	16.07	-17.66666667	3.666666667
410	13.68	215.38	4.38	0	0	0
411	13.71	215.38	4.38	7.39	-7	4
412	13.75	215.17	4.5	19.83	14.33333333	16.66666667
413	13.78	215.6	5	12.35	10.33333333	9
414	13.81	215.91	5.27	6.63	-7	-2.333333333
415	13.85	215.7	5.2	7.96	7	5.333333333
416	13.88	215.91	5.36	8.17	-9	0
417	13.91	215.64	5.36	7.71	-6.333333333	6.333333333
418	13.95	215.45	5.55	9.82	-9	6
419	13.98	215.18	5.73	9.82	-6	9
420	14.01	215	6	19.07	-21.33333333	0
421	14.05	214.36	6	7.73	-6.333333333	5.666666667
422	14.08	214.17	6.17	2.5	-3	0
423	14.11	214.08	6.17	25.1	-27.66666667	-3
424	14.15	213.25	6.08	5.58	-2.666666667	5.666666667
425	14.18	213.17	6.25	2.5	0	2.666666667
426	14.21	213.17	6.33	25.47	27.66666667	5.666666667
427	14.25	214	6.5	20.6	5.666666667	22.33333333
428	14.28	214.17	7.17	2.5	-3	0
429	14.31	214.08	7.17	0	0	0
430	14.35	214.08	7.17	0	0	0
431	14.38	214.08	7.17	14.56	-13.66666667	8.333333333
432	14.41	213.67	7.42	2.5	-3	0
433	14.45	213.58	7.42	3.53	-2.666666667	2.666666667
434	14.48	213.5	7.5	0	0	0
435	14.51	213.5	7.5	27.92	-30.66666667	5.666666667
436	14.55	212.58	7.67	10.51	3.666666667	11
437	14.58	212.69	8	11.53	-10.33333333	7.666666667
438	14.61	212.38	8.23	7.26	-8	-0.666666667
439	14.65	212.14	8.21	6.93	-7.333333333	-1.333333333
440	14.68	211.92	8.17	16.06	-18	2
441	14.71	211.38	8.23	4.61	-5	0
442	14.75	211.23	8.23	15.14	-16.66666667	1.333333333
443	14.78	210.73	8.27	12.62	-14	1.333333333
444	14.81	210.31	8.31	3.26	-2.666666667	-2.666666667
445	14.85	210.23	8.23	14.58	-15.33333333	5
446	14.88	209.77	8.38	8.78	-9	4
447	14.91	209.5	8.5	6.72	-6.333333333	-4
448	14.95	209.31	8.38	34.07	36.33333333	10.66666667
449	14.98	210.4	8.7	3	0	3.333333333
450	15.01	210.4	8.8	5.37	-6	-0.666666667
451	15.05	210.22	8.78	0	0	0
452	15.08	210.22	8.78	35.1	22	32.33333333
453	15.11	210.88	9.75	53.75	47	37
454	15.15	212.29	10.86	21.83	23.66666667	4.666666667
455	15.18	213	11	27.08	9.666666667	28.66666667
456	15.21	213.29	11.86	40.39	23.66666667	38
457	15.25	214	13	0	0	0
458	15.28	214	13	43.22	-40	-26.66666667
459	15.31	212.8	12.2	23.58	-21	15.66666667
460	15.35	212.17	12.67	9.99	0	11
461	15.38	212.17	13	6.58	-5.666666667	4.666666667
462	15.42	212	13.14	52.09	40	42
463	15.45	213.2	14.4	24.89	12.33333333	24.66666667
464	15.48	213.57	15.14	22.59	6	24.66666667
465	15.52	213.75	15.88	8.1	-1.333333333	8.666666667
466	15.55	213.71	16.14	13.61	-9	-12
467	15.58	213.44	15.78	19.66	-21.33333333	4
468	15.62	212.8	15.9	29.19	14	29.33333333
469	15.65	213.22	16.78	20.26	-22	-3.666666667
470	15.68	212.56	16.67	13.73	-4	14.66666667
471	15.72	212.44	17.11	17.15	-17.66666667	-6.666666667
472	15.75	211.91	16.91	14.67	-15.33333333	6
473	15.78	211.45	17.09	10.6	-0.333333333	11.66666667
474	15.82	211.44	17.44	19.36	-21.33333333	-1.333333333
475	15.85	210.8	17.4	10.41	-11.66666667	-1.333333333
476	15.88	210.45	17.36	19.65	12.33333333	18.33333333
477	15.92	210.82	17.91	44.93	31	39
478	15.95	211.75	19.08	9.99	0	11.33333333
479	15.98	211.75	19.42	6.89	2.333333333	7.333333333
480	16.02	211.82	19.64	10.48	-9.333333333	7
481	16.05	211.54	19.85	8.9	-9.666666667	2.333333333
482	16.08	211.25	19.92	13.45	-14	5.333333333
483	16.12	210.83	20.08	20.14	-22	3
484	16.15	210.17	20.17	6.7	3.333333333	6.333333333
485	16.18	210.27	20.36	12.89	-14	-1.666666667
486	16.22	209.85	20.31	10.4	-11.66666667	0.666666667
487	16.25	209.5	20.33	18.01	-16.66666667	11.33333333
488	16.28	209	20.67	17.06	-2.666666667	18.66666667
489	16.32	208.92	21.23	13.43	-14	-5
490	16.35	208.5	21.08	15.09	-16.66666667	2
491	16.38	208	21.14	15.33	-16.66666667	3.666666667
492	16.42	207.5	21.25	15.02	-16.66666667	1.333333333
493	16.45	207	21.29	20.37	12.66666667	18.66666667
494	16.48	207.38	21.85	34.59	37.33333333	9.666666667
495	16.52	208.5	22.14	6.45	-3.333333333	6.333333333
496	16.55	208.4	22.33	19.49	-13.33333333	17.33333333
497	16.58	208	22.85	0	0	0
498	16.62	208	22.85	15.5	-16.66666667	-4.666666667
499	16.65	207.5	22.71	12.11	-9.666666667	9.666666667
500	16.68	207.21	23	4.79	-4.666666667	2.333333333
501	16.72	207.07	23.07	19.74	-16.66666667	14.33333333
502	16.75	206.57	23.5	7.21	-8	-1
503	16.78	206.33	23.47	9.1	-6.666666667	7.333333333
504	16.82	206.13	23.69	20.89	-23.33333333	0.666666667
505	16.85	205.43	23.71	10.29	-10	5.666666667
506	16.88	205.13	23.88	17.6	-18.66666667	6.333333333
507	16.92	204.57	24.07	18.16	14.33333333	14.33333333
508	16.95	205	24.5	22.45	13.33333333	21
509	16.98	205.4	25.13	0	0	0
510	17.02	205.4	25.13	5.99	0	6.666666667
511	17.05	205.4	25.33	19.43	-8.666666667	20
512	17.08	205.14	25.93	12.41	-13.66666667	-2
513	17.12	204.73	25.87	16.06	-17.33333333	4.333333333
514	17.15	204.21	26	4.29	2	4.333333333
515	17.18	204.27	26.13	25.97	-29	0
516	17.22	203.4	26.13	11.65	-6.666666667	11.33333333
517	17.25	203.2	26.47	14.41	-13.33333333	8.666666667
518	17.28	202.8	26.73	20.28	-22.33333333	-1.333333333
519	17.32	202.13	26.69	4.19	-4.333333333	2
520	17.35	202	26.75	14	-9	12.66666667
521	17.38	201.73	27.13	28.4	20	24.66666667
522	17.42	202.33	27.87	6.4	5.666666667	4.333333333
523	17.45	202.5	28	2.14	0	2.333333333
524	17.48	202.5	28.07	15.14	-12	12
525	17.52	202.14	28.43	16.38	-7	16.66666667
526	17.55	201.93	28.93	13.14	-14.33333333	2.333333333
527	17.58	201.5	29	13.25	-14.66666667	2
528	17.62	201.06	29.06	14.84	-16.33333333	-2
529	17.65	200.57	29	12.14	-10	9
530	17.68	200.27	29.27	10.77	-7	9.666666667
531	17.72	200.06	29.56	21.87	-24.33333333	-1
532	17.75	199.33	29.53	10.39	-9	7.333333333
533	17.78	199.06	29.75	16.86	-18.66666667	0
534	17.82	198.5	29.75	16.75	-16.66666667	8.333333333
535	17.85	198	30	15.22	6.666666667	15.66666667
536	17.88	198.2	30.47	37.34	29	29.66666667
537	17.92	199.07	31.36	2.42	-0.333333333	2.666666667
538	17.95	199.06	31.44	12.14	-8	10.66666667
539	17.98	198.82	31.76	13.32	-3	14.66666667
540	18.02	198.73	32.2	20.52	-22.33333333	-4.666666667
541	18.05	198.06	32.06	9.97	-8.666666667	7
542	18.08	197.8	32.27	8.77	-8	5.666666667
543	18.12	197.56	32.44	23.51	-23	12
544	18.15	196.87	32.8	9.24	-10.33333333	-1.666666667
545	18.18	196.56	32.75	19.29	-18.66666667	10.33333333
546	18.22	196	33.06	22.32	-24.33333333	-4.333333333
547	18.25	195.27	32.93	11.04	-9	8.666666667
548	18.28	195	33.19	16.84	-4.333333333	18
549	18.32	194.87	33.73	24.06	17.66666667	20
550	18.35	195.4	34.33	11.99	0	13.33333333
551	18.38	195.4	34.73	2.83	-2.333333333	2.333333333
552	18.42	195.33	34.8	18.42	-15.33333333	13.33333333
553	18.45	194.87	35.2	6.32	-2.333333333	6.666666667
554	18.48	194.8	35.4	16.11	-15.66666667	9
555	18.52	194.33	35.67	12.87	-9	11
556	18.55	194.06	36	16.86	-18.66666667	0
557	18.58	193.5	36	13.64	-14.66666667	4.333333333
558	18.62	193.06	36.13	10.12	-11	2.333333333
559	18.65	192.73	36.2	22.03	-24.33333333	1.666666667
560	18.68	192	36.25	17.67	-16.66666667	10.33333333
561	18.72	191.5	36.56	16	-16.66666667	6.333333333
562	18.75	191	36.75	14.97	-4	16.33333333
563	18.79	190.88	37.24	31.16	20.66666667	27.66666667
564	18.82	191.5	38.07	12.84	0	14.33333333
565	18.85	191.5	38.5	5.09	-5.666666667	1
566	18.89	191.33	38.53	14.52	-13	9.333333333
567	18.92	190.94	38.81	4.19	-2	4.333333333
568	18.95	190.88	38.94	21.15	-21.33333333	10
569	18.99	190.24	39.24	13.09	-14.66666667	-1.333333333
570	19.02	189.8	39.2	15.36	-12	12
571	19.05	189.44	39.56	17.27	-12.66666667	14.66666667
572	19.09	189.06	40	24.18	-26.33333333	-4.333333333
573	19.12	188.27	39.87	12.5	-9	10.66666667
574	19.15	188	40.19	26.49	-29	-4.333333333
575	19.19	187.13	40.06	11.39	-10.33333333	7.666666667
576	19.22	186.82	40.29	12.6	-10.66666667	9
577	19.25	186.5	40.56	28.14	16.66666667	26.66666667
578	19.29	187	41.36	29.78	13.33333333	30.33333333
579	19.32	187.4	42.27	16.48	-17.66666667	-4.666666667
580	19.35	186.87	42.13	8.94	-4.666666667	9
581	19.39	186.73	42.4	15.61	-13.33333333	11
582	19.42	186.33	42.73	5.65	-4.333333333	4.666666667
583	19.45	186.2	42.87	19.81	-21	6.666666667
584	19.49	185.57	43.07	15.34	-17	2
585	19.52	185.06	43.13	16.75	-16.66666667	8.333333333
586	19.55	184.56	43.38	16.86	-18.66666667	0
587	19.59	184	43.38	15.1	-14.66666667	8.333333333
588	19.62	183.56	43.63	17.27	-14.33333333	12.33333333
589	19.65	183.13	44	23.41	-26	-4
590	19.69	182.35	43.88	11.88	-11.66666667	6
591	19.72	182	44.06	15.1	-16.66666667	2.333333333
592	19.75	181.5	44.13	17.77	-18.66666667	6
593	19.79	180.94	44.31	8.4	-7.666666667	5.333333333
594	19.82	180.71	44.47	22.13	-23.66666667	7.333333333
595	19.85	180	44.69	20.94	9	21.33333333
596	19.89	180.27	45.33	22.78	20	15.66666667
597	19.92	180.87	45.8	10.69	-10	6.666666667
598	19.95	180.57	46	6.98	-6.333333333	4.333333333
599	19.99	180.38	46.13	17.38	-19.33333333	2.333333333
600	20.02	179.8	46.2	16.11	-17.66666667	2.333333333
601	20.05	179.27	46.27	22.81	-7	24.33333333
602	20.09	179.06	47	24.18	-26.33333333	-4.333333333
603	20.12	178.27	46.87	8.94	-9	4.333333333
604	20.15	178	47	13.51	-12.33333333	8.333333333
605	20.19	177.63	47.25	19.56	-21	-6.333333333
606	20.22	177	47.06	19.91	-16.66666667	14.66666667
607	20.25	176.5	47.5	14.99	-16.66666667	0
608	20.29	176	47.5	30.03	-33.33333333	2
609	20.32	175	47.56	9.17	-9.666666667	3
610	20.35	174.71	47.65	15.77	-15.66666667	7.666666667
611	20.39	174.24	47.88	13.05	-14.66666667	-0.333333333
612	20.42	173.8	47.87	26.46	11	27.33333333
613	20.45	174.13	48.69	20.26	18.66666667	12.33333333
614	20.49	174.69	49.06	10.82	-12	2.333333333
615	20.52	174.33	49.13	12.14	-13	3.666666667
616	20.55	173.94	49.24	14.98	-12.33333333	11
617	20.59	173.57	49.57	16.88	-17	8
618	20.62	173.06	49.81	12.57	-12.33333333	6.333333333
619	20.65	172.69	50	13.67	-15	-2
620	20.69	172.24	49.94	14.21	-14	8
621	20.72	171.82	50.18	13.53	-14.66666667	-1.666666667
622	20.75	171.38	50.13	23.43	-22.33333333	13.33333333
623	20.79	170.71	50.53	21.68	-23.66666667	5.333333333
624	20.82	170	50.69	8.9	-9.666666667	-1.333333333
625	20.85	169.71	50.65	21.38	-23.66666667	3.333333333
626	20.89	169	50.75	30.73	24.33333333	24
627	20.92	169.73	51.47	12.64	4.666666667	13.33333333
628	20.95	169.87	51.87	7.96	-6	6.333333333
629	20.99	169.69	52.06	8.87	-9.666666667	2.333333333
630	21.02	169.4	52.13	16.26	-13.33333333	12.33333333
631	21.05	169	52.5	14.85	-11	12.33333333
632	21.09	168.67	52.87	16.72	-18	4.333333333
633	21.12	168.13	53	10.53	-11	-4.333333333
634	21.15	167.8	52.87	17.87	-17.66666667	8.666666667
635	21.19	167.27	53.13	11.59	-13	1.666666667
636	21.22	166.88	53.18	19.04	-20.33333333	5
637	21.25	166.27	53.33	14.83	-9	14
638	21.29	166	53.75	26.29	-29	-2
639	21.32	165.13	53.69	4.19	-4.333333333	2
640	21.35	165	53.75	28.16	-31.33333333	2
641	21.39	164.06	53.81	9.1	-8	6.333333333
642	21.42	163.82	54	23.49	-25.33333333	-6.333333333
643	21.45	163.06	53.81	15.27	-11.66666667	12.33333333
644	21.49	162.71	54.18	17.67	9.666666667	17
645	21.52	163	54.69	16.68	11	14.66666667
646	21.55	163.33	55.13	4	0	4.666666667
647	21.59	163.33	55.27	10.71	-9	7.666666667
648	21.62	163.06	55.5	12.05	-8	10.66666667
649	21.65	162.82	55.82	15.06	-16.33333333	3.666666667
650	21.69	162.33	55.93	8.99	-9	4.333333333
651	21.72	162.06	56.06	11.61	-11	7
652	21.75	161.73	56.27	22.11	-24.33333333	-2.666666667
653	21.79	161	56.19	16.11	-14.66666667	10.33333333
654	21.82	160.56	56.5	22	-23	7.666666667
655	21.85	159.87	56.73	11.24	-12.33333333	2.666666667
656	21.89	159.5	56.81	21.04	-23.33333333	2
657	21.92	158.8	56.87	12.96	6.666666667	12.66666667
658	21.95	159	57.25	25.26	16.66666667	22.66666667
659	21.99	159.5	57.93	15.77	7.666666667	15.66666667
660	22.02	159.73	58.4	9.99	-8.666666667	6.666666667
661	22.05	159.47	58.6	7.2	-4.666666667	6.666666667
662	22.09	159.33	58.8	18.42	-15.33333333	13.33333333
663	22.12	158.87	59.2	2	-2.333333333	0
664	22.16	158.8	59.2	22.34	-24.33333333	5.333333333
665	22.19	158.07	59.36	8.17	-9	-1
666	22.22	157.8	59.33	25.71	-26.66666667	10.33333333
667	22.26	157	59.64	7.62	-6.666666667	5.333333333
668	22.29	156.8	59.8	16.11	-17.66666667	2.333333333
669	22.32	156.27	59.87	17.07	-18	6.666666667
670	22.36	155.73	60.07	15.22	-15.33333333	6.666666667
671	22.39	155.27	60.27	21.35	-23.66666667	3.666666667
672	22.42	154.56	60.38	9.28	-9.666666667	3
673	22.46	154.27	60.47	16.91	-18.66666667	2
674	22.49	153.71	60.53	20.38	-21.66666667	7.333333333
675	22.52	153.06	60.75	4.19	-2	4.333333333
676	22.56	153	60.88	33.84	24.33333333	28.33333333
677	22.59	153.73	61.73	14.13	2.333333333	15.66666667
678	22.62	153.8	62.2	0	0	0
679	22.66	153.8	62.2	8.84	-5.666666667	8
680	22.69	153.63	62.44	13.93	-12	9.666666667
681	22.72	153.27	62.73	12.15	-13.33333333	2.333333333
682	22.76	152.87	62.8	18.42	-20	4.333333333
683	22.79	152.27	62.93	11.04	-9	8.666666667
684	22.82	152	63.19	14.27	-14.66666667	6.333333333
685	22.86	151.56	63.38	10.89	-12	0.666666667
686	22.89	151.2	63.4	21.54	-23.33333333	5.333333333
687	22.92	150.5	63.56	9.06	-10	1.333333333
688	22.96	150.2	63.6	21.46	-23.33333333	5
689	22.99	149.5	63.75	8.87	-8.666666667	4.333333333
690	23.02	149.24	63.88	32.29	18.66666667	30.66666667
691	23.06	149.8	64.8	11.13	8.666666667	8.666666667
692	23.09	150.06	65.06	1.87	-2	0
693	23.12	150	65.06	17.12	-17.66666667	7
694	23.16	149.47	65.27	11.65	-6.666666667	11
695	23.19	149.27	65.6	8.83	-7	7
696	23.22	149.06	65.81	13.51	-12.33333333	8.333333333
697	23.26	148.69	66.06	15.43	-17	-2
698	23.29	148.18	66	13.77	-12	9.666666667
699	23.32	147.82	66.29	13.45	-14.66666667	0.666666667
700	23.36	147.38	66.31	19.41	-20.66666667	7.333333333
701	23.39	146.76	66.53	19.75	-21	5.333333333
702	23.42	146.13	66.69	5.62	-6.333333333	0
703	23.46	145.94	66.69	19.29	-10.33333333	18.66666667
704	23.49	145.63	67.25	34.29	36.66666667	9.333333333
705	23.52	146.73	67.53	10.3	9	7.333333333
706	23.56	147	67.75	6.61	-6	4.333333333
707	23.59	146.82	67.88	11.1	-10.66666667	6
708	23.62	146.5	68.06	8.99	-10	0.333333333
709	23.66	146.2	68.07	15.61	-13.33333333	11
710	23.69	145.8	68.4	13.4	-15	0.333333333
711	23.72	145.35	68.41	16.58	-18.33333333	-0.333333333
712	23.76	144.8	68.4	8.62	-8	5.333333333
713	23.79	144.56	68.56	12.01	-12	5.666666667
714	23.82	144.2	68.73	28.04	-31	2.333333333
715	23.86	143.27	68.8	8.3	-9	2.666666667
716	23.89	143	68.88	15.1	-16.66666667	-2.333333333
717	23.92	142.5	68.81	16.75	16.66666667	8.333333333
718	23.96	143	69.06	30.03	33.33333333	2.333333333
719	23.99	144	69.13	8.66	-6.666666667	6.666666667
720	24.02	143.8	69.33	18.09	-20	2.333333333
721	24.06	143.2	69.4	6.54	-6.666666667	-3
722	24.09	143	69.31	6.03	-6.666666667	0.666666667
723	24.12	142.8	69.33	9.52	-10	3.666666667
724	24.16	142.5	69.44	15.1	-16.66666667	2
725	24.19	142	69.5	15.1	-16.66666667	-2
726	24.22	141.5	69.44	15.1	-16.66666667	2
727	24.26	141	69.5	14.99	-16.66666667	0
728	24.29	140.5	69.5	15.1	-16.66666667	2
729	24.32	140	69.56	15.45	-16.66666667	-4
730	24.36	139.5	69.44	15.1	-16.66666667	2
731	24.39	139	69.5	28.65	31.33333333	-6.333333333
732	24.42	139.94	69.31	7.89	8.666666667	0.666666667
733	24.46	140.2	69.33	14.41	-13.33333333	9
734	24.49	139.8	69.6	2	0	-2.333333333
735	24.52	139.8	69.53	14.55	-15.66666667	-4.333333333
736	24.56	139.33	69.4	4	-4.333333333	0
737	24.59	139.2	69.4	25.97	-29	0
738	24.62	138.33	69.4	4	-4.333333333	0
739	24.66	138.2	69.4	19.14	-21.33333333	1.333333333
740	24.69	137.56	69.44	9.4	-9.666666667	-3.666666667
741	24.72	137.27	69.33	11.23	5.666666667	-11
742	24.76	137.44	69	18.73	20.66666667	0
743	24.79	138.06	69	4.19	-2	-4
744	24.82	138	68.88	6.4	-6.666666667	-2.666666667
745	24.86	137.8	68.8	5.65	-4.333333333	-4.333333333
746	24.89	137.67	68.67	26.05	-29	-2.333333333
747	24.92	136.8	68.6	2.83	-2.333333333	2.333333333
748	24.96	136.73	68.67	21.99	-24.33333333	0.666666667
749	24.99	136	68.69	8.41	-9	-3
750	25.02	135.73	68.6	7.08	-7.666666667	-1.333333333
751	25.06	135.5	68.56	23	-25.66666667	1.333333333
752	25.09	134.73	68.6	7.61	-7.666666667	-3.333333333
753	25.12	134.5	68.5	23.17	-25.66666667	3.333333333
754	25.16	133.73	68.6	8.52	-7.666666667	-5.333333333
755	25.19	133.5	68.44	13.64	14.66666667	-4.333333333
756	25.22	133.94	68.31	9.88	11	0.666666667
757	25.26	134.27	68.33	9.11	-9	-4.666666667
758	25.29	134	68.19	6.45	-6.666666667	2.666666667
759	25.32	133.8	68.27	9.13	-10	-2
760	25.36	133.5	68.21	15.22	-16.66666667	-2.666666667
761	25.39	133	68.13	8.3	-9	2.333333333
762	25.42	132.73	68.2	20.23	-22.33333333	-2.333333333
763	25.46	132.06	68.13	3.75	-4	0
764	25.49	131.94	68.13	26.49	-29.33333333	-4.333333333
765	25.52	131.06	68	4.19	-4	2
766	25.56	130.94	68.06	28.16	-31.33333333	-2
767	25.59	130	68	8.94	-9	4.333333333
768	25.63	129.73	68.13	7.31	7	-4.333333333
769	25.66	129.94	68	10.07	11	2.333333333
770	25.69	130.27	68.07	4	0	-4.666666667
771	25.73	130.27	67.93	9	-9	4.666666667
772	25.76	130	68.07	8.2	-9	2
773	25.79	129.73	68.13	16.11	-17.66666667	-2
774	25.83	129.2	68.07	13.4	-13.33333333	6.666666667
775	25.86	128.8	68.27	9.3	-10	-2.666666667
776	25.89	128.5	68.19	21.43	-23.33333333	4.666666667
777	25.93	127.8	68.33	2	-2.333333333	0
778	25.96	127.73	68.33	29.97	33.33333333	0
779	25.99	128.73	68.33	8.09	9	1.666666667
780	26.03	129	68.38	22.68	-22.33333333	11.66666667
781	26.06	128.33	68.73	4.47	-2	4.666666667
782	26.09	128.27	68.87	2	-2.333333333	0
783	26.13	128.2	68.87	19.11	-21.33333333	0.333333333
784	26.16	127.56	68.88	8.87	-9.666666667	-0.333333333
785	26.19	127.27	68.87	13.47	-15	2.333333333
786	26.23	126.82	68.94	10.36	-10.66666667	4
787	26.26	126.5	69.06	28.1	-31.33333333	0
788	26.29	125.56	69.06	1.87	-2	0
789	26.33	125.5	69.06	30.03	-33.33333333	2.333333333
790	26.36	124.5	69.13	3.75	0	4
791	26.39	124.5	69.25	20.94	21	10.33333333
792	26.43	125.13	69.56	26.29	29	2.333333333
793	26.46	126	69.63	11.85	-12.33333333	4
794	26.49	125.63	69.75	16.86	-19	0
795	26.53	125.06	69.75	5.4	4.666666667	4
796	26.56	125.2	69.87	18.21	-19	6.333333333
797	26.59	124.63	70.06	12.87	-14.33333333	-2
798	26.63	124.2	70	18.79	-19	8.333333333
799	26.66	123.63	70.25	3.75	-4.333333333	0
800	26.69	123.5	70.25	16.75	16.66666667	8.333333333
801	26.73	124	70.5	37.61	40	12.33333333
802	26.76	125.2	70.87	6.94	-6.666666667	-4
803	26.79	125	70.75	14.63	-12.33333333	10.33333333
804	26.83	124.63	71.06	15.45	-16.66666667	4.333333333
805	26.86	124.13	71.19	8.38	8.333333333	4
806	26.89	124.38	71.31	5.86	-6	3
807	26.93	124.2	71.4	14.96	-16.33333333	2.333333333
808	26.96	123.71	71.47	15.28	-17	2
809	26.99	123.2	71.53	36.84	41	1.333333333
810	27.03	124.43	71.57	25.62	8.666666667	27
811	27.06	124.69	72.38	60.51	51.33333333	43.66666667
812	27.09	126.23	73.69	35.67	19.66666667	34.66666667
813	27.13	126.82	74.73	10.51	1	11.66666667
814	27.16	126.85	75.08	9.38	-6	8.333333333
815	27.19	126.67	75.33	11.17	-5.666666667	11.33333333
816	27.23	126.5	75.67	18.01	-16.66666667	11
817	27.26	126	76	11.53	4.666666667	12
818	27.29	126.14	76.36	55.54	28.66666667	54.66666667
819	27.33	127	78	2.5	0	2.666666667
820	27.36	127	78.08	16.6	-5	18
821	27.39	126.85	78.62	8.25	-4.666666667	8
822	27.43	126.71	78.86	11.68	-8.333333333	9.666666667
823	27.46	126.46	79.15	45.22	22.66666667	45
824	27.49	127.14	80.5	40.37	21	39.66666667
825	27.53	127.77	81.69	14.02	2.666666667	15.33333333
826	27.56	127.85	82.15	8.62	-7	7
827	27.59	127.64	82.36	19.74	-14.33333333	16.66666667
828	27.63	127.21	82.86	9.32	3.333333333	9.666666667
829	27.66	127.31	83.15	15.28	-17	1.666666667
830	27.69	126.8	83.2	16.12	-17	5.333333333
831	27.73	126.29	83.36	6.05	-5	4.666666667
832	27.76	126.14	83.5	18.42	-16.66666667	12
833	27.79	125.64	83.86	35.72	22.33333333	33
834	27.83	126.31	84.85	40.79	33.33333333	30.66666667
835	27.86	127.31	85.77	10.74	6.333333333	10
836	27.89	127.5	86.07	12.11	-9.666666667	9.666666667
837	27.93	127.21	86.36	4.79	-4.666666667	2.333333333
838	27.96	127.07	86.43	11	-6.666666667	10
839	27.99	126.87	86.73	11.92	-10	9
840	28.03	126.57	87	19.12	-21.33333333	0
841	28.06	125.93	87	8.94	-4.333333333	9
842	28.09	125.8	87.27	17.07	-17.66666667	6.666666667
843	28.13	125.27	87.47	2	-2.333333333	0
844	28.16	125.2	87.47	14.41	-13.33333333	8.666666667
845	28.19	124.8	87.73	17.39	-19	4
846	28.23	124.23	87.85	31.92	28	21.66666667
847	28.26	125.07	88.5	30.47	26.66666667	21
848	28.29	125.87	89.13	10.99	-12.33333333	0.333333333
849	28.33	125.5	89.14	6.45	-3.333333333	6.333333333
850	28.36	125.4	89.33	9.87	-11	1
851	28.39	125.07	89.36	8.83	-2.333333333	9.333333333
852	28.43	125	89.64	16.72	-14.33333333	12
853	28.46	124.57	90	18.29	-19	-7
854	28.49	124	89.79	13.79	-6.666666667	13.66666667
855	28.53	123.8	90.2	9	-10	0.333333333
856	28.56	123.5	90.21	11.75	-10	8.666666667
857	28.59	123.2	90.47	28.26	-31	-4.666666667
858	28.63	122.27	90.33	14.55	-15.66666667	4.666666667
859	28.66	121.8	90.47	10.19	-2.333333333	11
860	28.69	121.73	90.8	14.77	9	13.66666667
861	28.73	122	91.21	25.82	24.33333333	15.33333333
862	28.76	122.73	91.67	6.02	-5.333333333	4
863	28.79	122.57	91.79	4.28	0	4.666666667
864	28.83	122.57	91.93	11.88	-12.33333333	4.666666667
865	28.86	122.2	92.07	13.4	-13.33333333	6.666666667
866	28.89	121.8	92.27	11.37	-8	9.666666667
867	28.93	121.56	92.56	16.86	-18.66666667	0.333333333
868	28.96	121	92.57	9.1	-6.666666667	7.666666667
869	29	120.8	92.8	24.43	-26.66666667	-5.333333333
870	29.03	120	92.64	10.57	-6.666666667	9.666666667
871	29.06	119.8	92.93	18.85	-17.66666667	11.33333333
872	29.1	119.27	93.27	8.44	-9	3
873	29.13	119	93.36	25.78	19	21.33333333
874	29.16	119.57	94	29.07	25.33333333	20
875	29.2	120.33	94.6	7.68	-6.333333333	-5.666666667
876	29.23	120.14	94.43	15.15	-12.33333333	11.33333333
877	29.26	119.77	94.77	13.24	3.333333333	14.33333333
878	29.3	119.87	95.2	4.47	-2.333333333	4.333333333
879	29.33	119.8	95.33	21.85	-24.33333333	1
880	29.36	119.07	95.36	6.77	-2.333333333	7
881	29.4	119	95.57	16.64	-16.66666667	8
882	29.43	118.5	95.81	19.05	-21	2
883	29.46	117.87	95.87	42.42	37.66666667	28
884	29.5	119	96.71	30.13	22.33333333	25.33333333
885	29.53	119.67	97.47	13.95	-15.33333333	-3.666666667
886	29.56	119.21	97.36	19.15	9.666666667	19
887	29.6	119.5	97.93	8.99	-10	0
888	29.63	119.2	97.93	9.69	-6.666666667	8.666666667
889	29.66	119	98.19	7.42	-6.666666667	4.666666667
890	29.7	118.8	98.33	18.42	-20	4.666666667
891	29.73	118.2	98.47	12.79	-11	8.666666667
892	29.76	117.87	98.73	4	-4.666666667	0
893	29.8	117.73	98.73	25.17	-24.33333333	13.66666667
894	29.83	117	99.14	8	-9	-0.333333333
895	29.86	116.73	99.13	22.45	-24.33333333	5.333333333
896	29.9	116	99.29	40.53	41	18.66666667
897	29.93	117.23	99.85	19.11	19	9.333333333
898	29.96	117.8	100.13	2	0	2.333333333
899	30	117.8	100.2	14.55	-15.66666667	4.333333333
900	30.03	117.33	100.33	11.17	-11	5.666666667
901	30.06	117	100.5	4.28	0	4.666666667
902	30.1	117	100.64	9	-6.666666667	7.666666667
903	30.13	116.8	100.87	13.58	-15	2.333333333
904	30.16	116.35	100.94	12.62	-5	13
905	30.2	116.2	101.33	14.99	-16.33333333	2.666666667
906	30.23	115.71	101.41	15.17	-17	-0.333333333
907	30.26	115.2	101.4	21.14	-23.33333333	-3
908	30.3	114.5	101.31	15.45	-16.66666667	4.333333333
909	30.33	114	101.44	27.7	24.33333333	18.66666667
910	30.36	114.73	102	25.23	19.33333333	20.66666667
911	30.4	115.31	102.62	9.03	-8	-6.333333333
912	30.43	115.07	102.43	13.68	4.333333333	14.66666667
913	30.46	115.2	102.87	14.13	-11	11
914	30.5	114.87	103.2	4.47	-2.333333333	4.333333333
915	30.53	114.8	103.33	15.98	-17.66666667	0
916	30.56	114.27	103.33	10.71	-9	8
917	30.6	114	103.57	13.11	-14.66666667	-0.333333333
918	30.63	113.56	103.56	23.42	-25.33333333	5.666666667
919	30.66	112.8	103.73	4.47	-2.333333333	4.666666667
920	30.7	112.73	103.87	13.35	-14.66666667	2.333333333
921	30.73	112.29	103.94	17.22	-18.66666667	4.333333333
922	30.76	111.73	104.07	15.61	-11	13.33333333
923	30.8	111.4	104.47	38.7	36.66666667	22.33333333
924	30.83	112.5	105.14	9.03	7.666666667	6.333333333
925	30.86	112.73	105.33	8.94	-8.666666667	4.666666667
926	30.9	112.47	105.47	13.98	-13.33333333	8
927	30.93	112.07	105.71	7.65	-6.666666667	5.333333333
928	30.96	111.87	105.87	12.12	-10	9
929	31	111.57	106.14	10.54	-11.33333333	3
930	31.03	111.23	106.23	10.63	-7.666666667	9
931	31.06	111	106.5	12.48	-12	7
932	31.1	110.64	106.71	23.4	-25.66666667	3
933	31.13	109.87	106.8	2	-2.333333333	0
934	31.16	109.8	106.8	26.09	-26.66666667	11.33333333
935	31.2	109	107.14	4.28	0	5
936	31.23	109	107.29	8.56	0	9.333333333
937	31.26	109	107.57	39.36	31	31
938	31.3	109.93	108.5	2.14	2.333333333	0
939	31.33	110	108.5	9	-7.666666667	6.333333333
940	31.36	109.77	108.69	9.24	-6.666666667	8
941	31.4	109.57	108.93	13.65	-11.33333333	10
942	31.43	109.23	109.23	13.27	-14.33333333	3.333333333
943	31.46	108.8	109.33	9.02	-10	1
944	31.5	108.5	109.36	16.3	-16.66666667	7
945	31.53	108	109.57	9.1	-6.666666667	7.666666667
946	31.56	107.8	109.8	17.55	-1	19.33333333
947	31.6	107.77	110.38	39.26	33.33333333	28.33333333
948	31.63	108.77	111.23	3.11	3.333333333	1.333333333
949	31.66	108.87	111.27	8.65	-3.333333333	9
950	31.7	108.77	111.54	10.27	-4.333333333	10.66666667
951	31.73	108.64	111.86	10.92	-11	4.666666667
952	31.76	108.31	112	14.51	-14.66666667	6.666666667
953	31.8	107.87	112.2	8.86	-10	0.333333333
954	31.83	107.57	112.21	13.22	-10	10.66666667
955	31.86	107.27	112.53	8.64	-9	3.666666667
956	31.9	107	112.64	10.57	-6.666666667	9.666666667
957	31.93	106.8	112.93	17.87	-17.66666667	9
958	31.96	106.27	113.2	9.28	-9	5.333333333
959	32	106	113.36	25.78	21.33333333	19
960	32.03	106.64	113.93	28.86	23	22.33333333
961	32.06	107.33	114.6	6.45	-6.333333333	-3.333333333
962	32.1	107.14	114.5	12.01	-9.666666667	9
963	32.13	106.85	114.77	10.92	-7	10
964	32.16	106.64	115.07	6.06	-4.666666667	4.666666667
965	32.2	106.5	115.21	16.72	-14.33333333	12
966	32.23	106.07	115.57	6.77	-6.666666667	3.333333333
967	32.26	105.87	115.67	25.98	-29	-1
968	32.3	105	115.64	2.14	0	2.333333333
969	32.33	105	115.71	17.26	-16.66666667	9.666666667
970	32.37	104.5	116	17.26	-16.66666667	9.666666667
971	32.4	104	116.29	8.01	-9	-0.666666667
972	32.43	103.73	116.27	11.6	-3	12.33333333
973	32.47	103.64	116.64	36.33	28.66666667	28.66666667
974	32.5	104.5	117.5	11.87	6.333333333	11.66666667
975	32.53	104.69	117.85	7.66	-4	7.333333333
976	32.57	104.57	118.07	12.48	-12	7.333333333
977	32.6	104.21	118.29	3.03	-2.333333333	2.333333333
978	32.63	104.14	118.36	9.08	-7	7
979	32.67	103.93	118.57	15.14	-12	12
980	32.7	103.57	118.93	17.26	-19	-2.333333333
981	32.73	103	118.86	12.48	-12	7
982	32.77	102.64	119.07	9.57	-4.666666667	9.666666667
983	32.8	102.5	119.36	21.92	-24.33333333	0.666666667
984	32.83	101.77	119.38	8.5	1	9.666666667
985	32.87	101.8	119.67	17.98	-20	0
986	32.9	101.2	119.67	21.05	-4.333333333	23
987	32.93	101.07	120.36	49.93	47.66666667	28.33333333
988	32.97	102.5	121.21	5.78	-6.333333333	0.666666667
989	33	102.31	121.23	7.72	-5.666666667	6.666666667
990	33.03	102.14	121.43	11.9	-9.666666667	8.666666667
991	33.07	101.85	121.69	9.34	-7	8
992	33.1	101.64	121.93	9.57	-4.666666667	9.333333333
993	33.13	101.5	122.21	19.31	-21	4
994	33.17	100.87	122.33	8.18	4.333333333	8
995	33.2	101	122.57	29.97	-33.33333333	0
996	33.23	100	122.57	8.56	0	9.666666667
997	33.27	100	122.86	26.42	16.66666667	24
998	33.3	100.5	123.58	32.52	27	24.33333333
999	33.33	101.31	124.31	12.42	-13	5
1000	33.37	100.92	124.46	16.74	5	18
1001	33.4	101.07	125	15.58	-16.66666667	4.666666667
1002	33.43	100.57	125.14	8.33	-8.666666667	3
1003	33.47	100.31	125.23	12.43	-8	11.33333333
1004	33.5	100.07	125.57	16.72	-14.33333333	12
1005	33.53	99.64	125.93	17.65	-19	-4.666666667
1006	33.57	99.07	125.79	15.58	-16.66666667	4.666666667
1007	33.6	98.57	125.93	10.92	-2.333333333	12
1008	33.63	98.5	126.29	15.14	-16.66666667	2.333333333
1009	33.67	98	126.36	11.53	-12	4.666666667
1010	33.7	97.64	126.5	11.18	-8.666666667	9
1011	33.73	97.38	126.77	39.12	31	30.66666667
1012	33.77	98.31	127.69	13.84	8.666666667	12.66666667
1013	33.8	98.57	128.07	8.28	-8.666666667	2.666666667
1014	33.83	98.31	128.15	8.7	-3.333333333	9.333333333
1015	33.87	98.21	128.43	4.79	-4.666666667	2.333333333
1016	33.9	98.07	128.5	12.13	-10	9
1017	33.93	97.77	128.77	10.82	-6.666666667	10
1018	33.97	97.57	129.07	25.69	-28.66666667	0
1019	34	96.71	129.07	11.81	2	13
1020	34.03	96.77	129.46	20.95	-23.33333333	1.333333333
1021	34.07	96.07	129.5	4.79	-2.333333333	4.666666667
1022	34.1	96	129.64	24.54	-25.66666667	9.333333333
1023	34.13	95.23	129.92	12.88	-7.666666667	12.33333333
1024	34.17	95	130.29	16.77	12.66666667	13.33333333
1025	34.2	95.38	130.69	30.18	23	24.66666667
1026	34.23	96.07	131.43	2.14	-2.333333333	0
1027	34.27	96	131.43	17.19	-15.33333333	11.33333333
1028	34.3	95.54	131.77	11.24	1	12.33333333
1029	34.33	95.57	132.14	8.33	-8.666666667	3
1030	34.37	95.31	132.23	10.74	-8	9
1031	34.4	95.07	132.5	16.72	-14.33333333	12
1032	34.43	94.64	132.86	17.26	-19	-2.333333333
1033	34.47	94.07	132.79	14.36	-14.33333333	7
1034	34.5	93.64	133	9.57	-4.666666667	9.666666667
1035	34.53	93.5	133.29	22.1	-24.33333333	3
1036	34.57	92.77	133.38	20.93	-23.33333333	-0.666666667
1037	34.6	92.07	133.36	10.56	-10	6
1038	34.63	91.77	133.54	24.94	15.33333333	23
1039	34.67	92.23	134.23	32.79	23	28.33333333
1040	34.7	92.92	135.08	6.73	0	7.666666667
1041	34.73	92.92	135.31	10.69	-11.33333333	3.666666667
1042	34.77	92.58	135.42	17.49	-0.333333333	19.33333333
1043	34.8	92.57	136	9.15	-8.666666667	5
1044	34.83	92.31	136.15	11.72	-12.66666667	4
1045	34.87	91.93	136.27	18.78	-20.66666667	-1.333333333
1046	34.9	91.31	136.23	14.24	-8	13.66666667
1047	34.93	91.07	136.64	15.44	-14.33333333	9.666666667
1048	34.97	90.64	136.93	12.53	-13.66666667	2.333333333
1049	35	90.23	137	20.22	-22	4.666666667
1050	35.03	89.57	137.14	11.95	-10	8.666666667
1051	35.07	89.27	137.4	11.13	1.333333333	12.33333333
1052	35.1	89.31	137.77	37.48	25.66666667	32.66666667
1053	35.13	90.08	138.75	13.85	7.666666667	13.33333333
1054	35.17	90.31	139.15	9.34	-8	7
1055	35.2	90.07	139.36	10.27	-7.333333333	8.666666667
1056	35.23	89.85	139.62	15.96	-9.333333333	15
1057	35.27	89.57	140.07	9.23	-8.666666667	5.333333333
1058	35.3	89.31	140.23	13.57	-14.66666667	3.333333333
1059	35.33	88.87	140.33	18.01	-16.33333333	12
1060	35.37	88.38	140.69	11.55	-12.66666667	0.666666667
1061	35.4	88	140.71	13.54	-14.33333333	5
1062	35.43	87.57	140.86	17.26	-19	2.333333333
1063	35.47	87	140.93	15.32	-7.666666667	15
1064	35.5	86.77	141.38	20.93	-23.33333333	-0.666666667
1065	35.53	86.07	141.36	19.85	5.333333333	21.33333333
1066	35.57	86.23	142	37.52	28.33333333	30.66666667
1067	35.6	87.08	142.92	11.57	7.666666667	10.33333333
1068	35.63	87.31	143.23	7.72	-5.666666667	6.666666667
1069	35.67	87.14	143.43	15.14	-16.66666667	-2.333333333
1070	35.7	86.64	143.36	19.74	-4.666666667	21.33333333
1071	35.73	86.5	144	15.14	-16.66666667	2.333333333
1072	35.77	86	144.07	9.88	-6.666666667	8.666666667
1073	35.8	85.8	144.33	20.95	-22	8
1074	35.84	85.14	144.57	4.28	-4.666666667	0
1075	35.87	85	144.57	9.1	-6.666666667	7.666666667
1076	35.9	84.8	144.8	30.24	-33.33333333	4.333333333
1077	35.94	83.8	144.93	13.87	-10	12
1078	35.97	83.5	145.29	15.14	-16.66666667	2.333333333
1079	36	83	145.36	38.47	25.66666667	34
1080	36.04	83.77	146.38	19.56	15.33333333	15.66666667
1081	36.07	84.23	146.85	4.9	-5	2.333333333
1082	36.1	84.08	146.92	11.41	-5	11.66666667
1083	36.14	83.93	147.27	8.55	-2.666666667	9
1084	36.17	83.85	147.54	16.78	-18	5
1085	36.2	83.31	147.69	16.78	-18	5.333333333
1086	36.24	82.77	147.85	8.98	-6.666666667	7.333333333
1087	36.27	82.57	148.07	20.68	-21.66666667	8
1088	36.3	81.92	148.31	5.16	-5	2.333333333
1089	36.34	81.77	148.38	23.72	-25.66666667	6.333333333
1090	36.37	81	148.57	9.1	-6.666666667	7.666666667
1091	36.4	80.8	148.8	18.08	-19	6.666666667
1092	36.44	80.23	149	9.22	0	10.33333333
1093	36.47	80.23	149.31	32.74	25.66666667	25.66666667
1094	36.5	81	150.08	21.2	13.33333333	19.66666667
1095	36.54	81.4	150.67	17.04	-18.33333333	-4.333333333
1096	36.57	80.85	150.54	15.11	-7	15.33333333
1097	36.6	80.64	151	12.2	-11	7.666666667
1098	36.64	80.31	151.23	12.42	-8	11.33333333
1099	36.67	80.07	151.57	4.79	-2.333333333	4.666666667
1100	36.7	80	151.71	31.97	-35.66666667	0.666666667
1101	36.74	78.93	151.73	10.49	-9.666666667	6.666666667
1102	36.77	78.64	151.93	7.72	-4.666666667	7
1103	36.8	78.5	152.14	16.3	-16.66666667	7.333333333
1104	36.84	78	152.36	18.71	-20.66666667	3.333333333
1105	36.87	77.38	152.46	14.58	-5	15.33333333
1106	36.9	77.23	152.92	19.56	15.33333333	15.33333333
1107	36.94	77.69	153.38	31.36	20.66666667	28.33333333
1108	36.97	78.31	154.23	0	0	0
1109	37	78.31	154.23	15.47	-15.33333333	7.666666667
1110	37.04	77.85	154.46	12.42	-5.333333333	13
1111	37.07	77.69	154.85	14.76	-12.66666667	10
1112	37.1	77.31	155.15	10.86	-8	9.333333333
1113	37.14	77.07	155.43	11.41	-12.66666667	1
1114	37.17	76.69	155.46	19.39	-20.66666667	6
1115	37.2	76.07	155.64	13.54	-14.33333333	5
1116	37.24	75.64	155.79	15.12	-13.66666667	9.666666667
1117	37.27	75.23	156.08	10.88	-7.666666667	9.333333333
1118	37.3	75	156.36	24.36	-27	0.666666667
1119	37.34	74.19	156.38	11.89	1.333333333	13
1120	37.37	74.23	156.77	26.29	18	23
1121	37.4	74.77	157.46	28.42	22	22.66666667
1122	37.44	75.43	158.14	13.02	-14.33333333	-2.333333333
1123	37.47	75	158.07	13.71	-12	9.666666667
1124	37.5	74.64	158.36	10.74	4.333333333	11
1125	37.54	74.77	158.69	14.58	-15.33333333	5.333333333
1126	37.57	74.31	158.85	24.13	-26	7.333333333
1127	37.6	73.53	159.07	4.54	-1	4.666666667
1128	37.64	73.5	159.21	23.12	-24.33333333	8.333333333
1129	37.67	72.77	159.46	14.58	-15.33333333	5.333333333
1130	37.7	72.31	159.62	9.32	-10.33333333	-1.666666667
1131	37.74	72	159.57	16.86	-9	16.66666667
1132	37.77	71.73	160.07	22.42	-24.33333333	4.666666667
1133	37.8	71	160.21	20.24	12.66666667	18.66666667
1134	37.84	71.38	160.77	30.3	20.66666667	26.66666667
1135	37.87	72	161.57	7.72	4.666666667	7.333333333
1136	37.9	72.14	161.79	16.3	-16.66666667	7
1137	37.94	71.64	162	9.01	-8.666666667	5
1138	37.97	71.38	162.15	9.69	-5.666666667	9.333333333
1139	38	71.21	162.43	12.37	-12	6.333333333
1140	38.04	70.85	162.62	18.59	-18	10
1141	38.07	70.31	162.92	20.42	-22.33333333	5
1142	38.1	69.64	163.07	10.34	-11	2.666666667
1143	38.14	69.31	163.15	15.55	-10.33333333	14
1144	38.17	69	163.57	2.14	0	2.333333333
1145	38.2	69	163.64	30.27	-33.33333333	5
1146	38.24	68	163.79	13.13	-9	11.33333333
1147	38.27	67.73	164.13	21.98	-24.33333333	0.333333333
1148	38.3	67	164.14	9.76	-6.666666667	8.666666667
1149	38.34	66.8	164.4	23.99	-26.66666667	1
1150	38.37	66	164.43	14.36	-14.33333333	7
1151	38.4	65.57	164.64	32.15	23.33333333	27
1152	38.44	66.27	165.45	20.46	16.66666667	15.66666667
1153	38.47	66.77	165.92	11.04	-10	7
1154	38.5	66.47	166.13	5.59	-5.333333333	3.333333333
1155	38.54	66.31	166.23	10.74	-8	9
1156	38.57	66.07	166.5	10.74	-10	6.333333333
1157	38.6	65.77	166.69	15.47	-15.33333333	7.666666667
1158	38.64	65.31	166.92	17.93	-20	2.666666667
1159	38.67	64.71	167	19.56	-21	5.666666667
1160	38.7	64.08	167.17	12.91	-10.33333333	9.666666667
1161	38.74	63.77	167.46	17.56	7.666666667	18
1162	38.77	64	168	44.19	33.33333333	36
1163	38.8	65	169.08	20.14	11	19.66666667
1164	38.84	65.33	169.67	15.84	-16	-7
1165	38.87	64.85	169.46	19.27	-7	20.33333333
1166	38.9	64.64	170.07	11.12	-11	5.333333333
1167	38.94	64.31	170.23	12.25	-10.33333333	9
1168	38.97	64	170.5	19.32	-20.66666667	6.333333333
1169	39	63.38	170.69	10.61	-10.33333333	5.666666667
1170	39.04	63.07	170.86	16.3	-16.66666667	7
1171	39.07	62.57	171.07	15.58	-16.66666667	4.666666667
1172	39.1	62.07	171.21	10.92	-2.333333333	12
1173	39.14	62	171.57	21.24	-20.66666667	11.66666667
1174	39.17	61.38	171.92	36.01	31	25.66666667
1175	39.21	62.31	172.69	17.53	8.666666667	17.33333333
1176	39.24	62.57	173.21	7.92	-8.666666667	0.666666667
1177	39.27	62.31	173.23	13.83	0	15.33333333
1178	39.31	62.31	173.69	19.14	-20	8
1179	39.34	61.71	173.93	7.72	-4.666666667	7
1180	39.37	61.57	174.14	19.74	-16.66666667	14.33333333
1181	39.41	61.07	174.57	7.82	-6.666666667	5.333333333
1182	39.44	60.87	174.73	17.09	-18.66666667	4
1183	39.47	60.31	174.85	2.31	-2.666666667	0
1184	39.51	60.23	174.85	24.52	-24.33333333	12
1185	39.54	59.5	175.21	15.14	-16.66666667	2.666666667
1186	39.57	59	175.29	14.36	-14.33333333	7
1187	39.61	58.57	175.5	6.77	-2.333333333	7
1188	39.64	58.5	175.71	36.27	27	30.33333333
1189	39.67	59.31	176.62	6.92	0	7.666666667
1190	39.71	59.31	176.85	2.31	0	-2.666666667
1191	39.74	59.31	176.77	16.3	-13	12.66666667
1192	39.77	58.92	177.15	10.82	-11.66666667	-2.666666667
1193	39.81	58.57	177.07	20.22	-8.666666667	20.66666667
1194	39.84	58.31	177.69	9.34	-10.33333333	-1.666666667
1195	39.87	58	177.64	15.44	-14.33333333	9.666666667
1196	39.91	57.57	177.93	17.65	-19	4.666666667
1197	39.94	57	178.07	9.9	-7.666666667	8
1198	39.97	56.77	178.31	23.06	-25.66666667	-0.666666667
1199	40.01	56	178.29	15.44	-14.33333333	9.333333333
1200	40.04	55.57	178.57	4.79	-2.333333333	4.666666667
1201	40.07	55.5	178.71	30.87	19	28.66666667
1202	40.11	56.07	179.57	10.86	8	9.333333333
1203	40.14	56.31	179.85	8.88	6.333333333	7.333333333
1204	40.17	56.5	180.07	10.7	-9.666666667	7.333333333
1205	40.21	56.21	180.29	16.51	-17.33333333	5.666666667
1206	40.24	55.69	180.46	16.3	-12.66666667	13
1207	40.27	55.31	180.85	10.03	-10.33333333	-4.666666667
1208	40.31	55	180.71	14.36	-14.33333333	7.333333333
1209	40.34	54.57	180.93	22.1	-10	22.33333333
1210	40.37	54.27	181.6	8.04	-9	-1
1211	40.41	54	181.57	17.65	-19	4.666666667
1212	40.44	53.43	181.71	14.36	-14.33333333	7.333333333
1213	40.47	53	181.93	29.97	-33.33333333	0
1214	40.51	52	181.93	15.32	7.666666667	15
1215	40.54	52.23	182.38	33.93	28	25.33333333
1216	40.57	53.07	183.14	8.83	2.333333333	9.666666667
1217	40.61	53.14	183.43	13.46	5.666666667	14
1218	40.64	53.31	183.85	16.3	-18	-2.666666667
1219	40.67	52.77	183.77	9.82	-4.333333333	10
1220	40.71	52.64	184.07	11.79	1.666666667	13
1221	40.74	52.69	184.46	21.01	-23	3.666666667
1222	40.77	52	184.57	13.29	-8.333333333	12.33333333
1223	40.81	51.75	184.94	15.8	-17.33333333	-3
1224	40.84	51.23	184.85	13.02	-7.666666667	12
1225	40.87	51	185.21	20.3	-22.33333333	4
1226	40.91	50.33	185.33	10.02	-11	1
1227	40.94	50	185.36	18.42	-16.66666667	11.66666667
1228	40.97	49.5	185.71	21.65	9	22.33333333
1229	41.01	49.77	186.38	20.62	20.33333333	10.33333333
1230	41.04	50.38	186.69	7.29	-2.333333333	7.666666667
1231	41.07	50.31	186.92	3.26	2.333333333	2.666666667
1232	41.11	50.38	187	16.65	-8	16.66666667
1233	41.14	50.14	187.5	6.05	-4.666666667	4.666666667
1234	41.17	50	187.64	7.89	-7.666666667	4.333333333
1235	41.21	49.77	187.77	18.59	-18	10.33333333
1236	41.24	49.23	188.08	16.62	-15.33333333	10
1237	41.27	48.77	188.38	13.29	-14.66666667	3
1238	41.31	48.33	188.47	17.08	-18.66666667	-3
1239	41.34	47.77	188.38	12.76	-9	11
1240	41.37	47.5	188.71	19.74	-16.66666667	14.33333333
1241	41.41	47	189.14	6.05	-2.333333333	6.333333333
1242	41.44	46.93	189.33	36.44	35.66666667	19.66666667
1243	41.47	48	189.92	15.93	4.666666667	17
1244	41.51	48.14	190.43	9.48	-9.666666667	3.666666667
1245	41.54	47.85	190.54	5.15	-2.666666667	5
1246	41.57	47.77	190.69	12.42	-13	5.333333333
1247	41.61	47.38	190.85	12.42	-12.66666667	5
1248	41.64	47	191	13.44	-7.666666667	12.66666667
1249	41.67	46.77	191.38	19.59	-21	6.333333333
1250	41.71	46.14	191.57	6.05	-4.666666667	4.666666667
1251	41.74	46	191.71	23.11	-25.66666667	2
1252	41.77	45.23	191.77	15.03	-7.666666667	14.66666667
1253	41.81	45	192.21	15.14	-16.66666667	2.666666667
1254	41.84	44.5	192.29	17.33	-19	3.666666667
1255	41.87	43.93	192.4	19.28	12.66666667	17.33333333
1256	41.91	44.31	192.92	27.55	25.66666667	16.66666667
1257	41.94	45.08	193.42	12.52	7.666666667	11.66666667
1258	41.97	45.31	193.77	9.48	-3.333333333	10
1259	42.01	45.21	194.07	17.13	-19	0
1260	42.04	44.64	194.07	8.94	-4.666666667	8.666666667
1261	42.07	44.5	194.33	20.54	-21.66666667	7
1262	42.11	43.85	194.54	9.59	-7	8.333333333
1263	42.14	43.64	194.79	10.21	-11	2
1264	42.17	43.31	194.85	17.4	-12.66666667	14.66666667
1265	42.21	42.93	195.29	20.28	12.66666667	18.66666667
1266	42.24	43.31	195.85	33.84	25.66666667	27.33333333
1267	42.27	44.08	196.67	14.13	-11	11
1268	42.31	43.75	197	11.88	-12.33333333	-5
1269	42.34	43.38	196.85	9.54	4	9.666666667
1270	42.37	43.5	197.14	20.06	-14	17.66666667
1271	42.41	43.08	197.67	13.28	-14.66666667	1.333333333
1272	42.44	42.64	197.71	10.79	-11	4.666666667
1273	42.47	42.31	197.85	9.78	-8	7.333333333
1274	42.51	42.07	198.07	12.33	-12.66666667	5.333333333
1275	42.54	41.69	198.23	21.09	-23	4.333333333
1276	42.58	41	198.36	16.72	-14.33333333	11.66666667
1277	42.61	40.57	198.71	9.7	-8	7.333333333
1278	42.64	40.33	198.93	18.42	8	19
1279	42.68	40.57	199.5	25.78	21.33333333	19
1280	42.71	41.21	200.07	0	0	0
1281	42.74	41.21	200.07	4.79	-2.333333333	4.666666667
1282	42.78	41.14	200.21	15.4	-15	8.333333333
1283	42.81	40.69	200.46	9.52	-6.333333333	8.333333333
1284	42.84	40.5	200.71	15.14	-12	12
1285	42.88	40.14	201.07	15.25	-15	8
1286	42.91	39.69	201.31	13.05	-14	3
1287	42.94	39.27	201.4	17.22	-19.33333333	-0.666666667
1288	42.98	38.69	201.38	23.51	12.66666667	23
1289	43.01	39.07	202.07	27.42	19	24
1290	43.04	39.64	202.79	13.87	9.333333333	12
1291	43.08	39.92	203.15	17.56	-18	-7.666666667
1292	43.11	39.38	202.92	16.17	-7	16.66666667
1293	43.14	39.17	203.42	7.06	-5.666666667	5.333333333
1294	43.18	39	203.58	14.2	-14.33333333	7
1295	43.21	38.57	203.79	13.71	-12	9.333333333
1296	43.24	38.21	204.07	14.17	-14.66666667	5.333333333
1297	43.28	37.77	204.23	5.15	-2.666666667	5
1298	43.31	37.69	204.38	12.99	-14	3
1299	43.34	37.27	204.47	22.12	-23.33333333	8
1300	43.38	36.57	204.71	9.24	-10	-1.333333333
1301	43.41	36.27	204.67	15.22	-15.66666667	6.666666667
1302	43.44	35.8	204.87	15.22	-15.66666667	6.666666667
1303	43.48	35.33	205.07	13.4	-13.33333333	6.666666667
1304	43.51	34.93	205.27	18.42	-20	4.333333333
1305	43.54	34.33	205.4	4.47	-4.333333333	2.333333333
1306	43.58	34.2	205.47	13.95	-2	15.33333333
1307	43.61	34.14	205.93	21.4	18.33333333	15
1308	43.64	34.69	206.38	4.61	0	5.333333333
1309	43.68	34.69	206.54	7.56	-1.666666667	8.333333333
1310	43.71	34.64	206.79	14.36	-14.33333333	7
1311	43.74	34.21	207	2.14	0	2.333333333
1312	43.78	34.21	207.07	14.17	-14.66666667	5.333333333
1313	43.81	33.77	207.23	15.66	-6.666666667	16
1314	43.84	33.57	207.71	11.65	-12.33333333	-3.666666667
1315	43.88	33.2	207.6	22.78	-24.33333333	6.666666667
1316	43.91	32.47	207.8	12.66	-11	9
1317	43.94	32.14	208.07	4.28	-4.666666667	0
1318	43.98	32	208.07	22.28	-22.33333333	11
1319	44.01	31.33	208.4	4.47	-4.333333333	2.333333333
1320	44.04	31.2	208.47	18.87	-21	1
1321	44.08	30.57	208.5	15.33	-14.66666667	8.333333333
1322	44.11	30.13	208.75	10.35	-11	4
1323	44.14	29.8	208.87	20.3	-22.33333333	-2
1324	44.18	29.13	208.81	5.11	-4.333333333	4
1325	44.21	29	208.93	8.56	0	9.333333333
1326	44.24	29	209.21	53.69	57.66666667	15.33333333
1327	44.28	30.73	209.67	45.08	49	11
1328	44.31	32.2	210	8.78	-6.666666667	7
1329	44.34	32	210.21	2.14	0	2.666666667
1330	44.38	32	210.29	0	0	0
1331	44.41	32	210.29	12.9	6.666666667	12.66666667
1332	44.44	32.2	210.67	6.64	-2.333333333	7
1333	44.48	32.13	210.88	46.34	50	12.33333333
1334	44.51	33.63	211.25	11.29	12.33333333	1.333333333
1335	44.54	34	211.29	0	0	0
1336	44.58	34	211.29	6.9	6.666666667	3.666666667
1337	44.61	34.2	211.4	2	0	2.333333333
1338	44.64	34.2	211.47	31.08	24.33333333	24.33333333
1339	44.68	34.93	212.2	47.81	52.33333333	10
1340	44.71	36.5	212.5	8.15	9	1.333333333
1341	44.74	36.77	212.54	7.59	-2	8.333333333
1342	44.78	36.71	212.79	6.51	1.333333333	7
1343	44.81	36.75	213	13.07	8.333333333	12
1344	44.84	37	213.36	11.53	-12	4.666666667
1345	44.88	36.64	213.5	11.67	-12.33333333	-3.333333333
1346	44.91	36.27	213.4	2.83	-2.333333333	2.333333333
1347	44.94	36.2	213.47	54.49	52.33333333	30.33333333
1348	44.98	37.77	214.38	14.92	16.66666667	0.666666667
1349	45.01	38.27	214.4	2	0	2.333333333
1350	45.04	38.27	214.47	10.2	7.666666667	8
1351	45.08	38.5	214.71	13.71	-12	9.666666667
1352	45.11	38.14	215	10.47	-11.33333333	-2.333333333
1353	45.14	37.8	214.93	7.35	-3.666666667	7.333333333
1354	45.18	37.69	215.15	7.47	-6.333333333	5.333333333
1355	45.21	37.5	215.31	6.01	2.333333333	6.333333333
1356	45.24	37.57	215.5	45.36	47.66666667	16.66666667
1357	45.28	39	216	13.44	12.66666667	7.666666667
1358	45.31	39.38	216.23	4.61	0	5
1359	45.34	39.38	216.38	3.26	-2.333333333	2.666666667
1360	45.38	39.31	216.46	6.53	4	6
1361	45.41	39.43	216.64	12.11	-9.666666667	9.666666667
1362	45.44	39.14	216.93	10.97	-11.33333333	-4.333333333
1363	45.48	38.8	216.8	12.64	-13.33333333	4.333333333
1364	45.51	38.4	216.93	19.86	20	9.333333333
1365	45.54	39	217.21	40.46	41	18.66666667
1366	45.58	40.23	217.77	4.61	5	0
1367	45.61	40.38	217.77	2.31	0	2.666666667
1368	45.64	40.38	217.85	5.15	-2.333333333	5
1369	45.68	40.31	218	9.45	6.333333333	8.333333333
1370	45.71	40.5	218.25	13.24	-14.33333333	3.666666667
1371	45.74	40.07	218.36	9.58	-10	3.333333333
1372	45.78	39.77	218.46	2.31	0	2.666666667
1373	45.81	39.77	218.54	19.56	15.33333333	15.33333333
1374	45.84	40.23	219	23.05	20.66666667	15.33333333
1375	45.88	40.85	219.46	20.54	21.66666667	7
1376	45.91	41.5	219.67	6.4	-4	6
1377	45.94	41.38	219.85	6.92	0	7.666666667
1378	45.98	41.38	220.08	7.29	2.666666667	7.666666667
1379	46.01	41.46	220.31	5.9	-6.333333333	1.666666667
1380	46.05	41.27	220.36	10.41	3.666666667	11
1381	46.08	41.38	220.69	18.44	-20.33333333	0
1382	46.11	40.77	220.69	11.76	-13	2.666666667
1383	46.15	40.38	220.77	10.03	4	10.33333333
1384	46.18	40.5	221.08	12.97	-14.33333333	2
1385	46.21	40.07	221.14	6.77	-2.333333333	7.333333333
1386	46.25	40	221.36	15	-16.66666667	-1
1387	46.28	39.5	221.33	7.72	-7.666666667	4
1388	46.31	39.27	221.45	40.25	41	18.33333333
1389	46.35	40.5	222	5.58	2.666666667	5.666666667
1390	46.38	40.58	222.17	4.12	-4	2
1391	46.41	40.46	222.23	7.05	-7	3.333333333
1392	46.45	40.25	222.33	1.14	0.666666667	1
1393	46.48	40.27	222.36	6.99	-6.333333333	4.666666667
1394	46.51	40.08	222.5	16.25	-11.66666667	13.66666667
1395	46.55	39.73	222.91	8.58	-7.666666667	5.666666667
1396	46.58	39.5	223.08	28.01	29.33333333	10
1397	46.61	40.38	223.38	31.92	26.66666667	23.66666667
1398	46.65	41.18	224.09	5.61	-3.333333333	5.333333333
1399	46.68	41.08	224.25	5.98	5	4.333333333
1400	46.71	41.23	224.38	9.87	-10.66666667	2.333333333
1401	46.75	40.91	224.45	9.44	0.333333333	10.66666667
1402	46.78	40.92	224.77	10.64	-11.33333333	-3.333333333
1403	46.81	40.58	224.67	10.3	-2.666666667	11
1404	46.85	40.5	225	14.56	-14	8.333333333
1405	46.88	40.08	225.25	26.08	28	8.333333333
1406	46.91	40.92	225.5	30.07	25	22.33333333
1407	46.95	41.67	226.17	2.5	-3	0
1408	46.98	41.58	226.17	8.84	-7.333333333	6.333333333
1409	47.01	41.36	226.36	5.97	-6.333333333	-1
1410	47.05	41.17	226.33	1.02	0.333333333	1
1411	47.08	41.18	226.36	8.55	-6	7.333333333
1412	47.11	41	226.58	8.9	6	8
1413	47.15	41.18	226.82	14.67	-15	6
1414	47.18	40.73	227	11.78	11.66666667	5.666666667
1415	47.21	41.08	227.17	35.13	38	9
1416	47.25	42.22	227.44	11.91	6	12
1417	47.28	42.4	227.8	3	0	-3.333333333
1418	47.31	42.4	227.7	7.44	-7.333333333	4
1419	47.35	42.18	227.82	5.98	-6	2.666666667
1420	47.38	42	227.9	7.6	-7.333333333	-4
1421	47.41	41.78	227.78	3.33	-3.666666667	0
1422	47.45	41.67	227.78	8.79	-9	4
1423	47.48	41.4	227.9	8.27	-6	7
1424	47.51	41.22	228.11	8.74	9.333333333	3
1425	47.55	41.5	228.2	23.39	-25.66666667	-3.666666667
1426	47.58	40.73	228.09	2.72	-3	0
1427	47.61	40.64	228.09	19.35	-21.33333333	3.666666667
1428	47.65	40	228.2	8.99	0	10
1429	47.68	40	228.5	36.97	40.66666667	5.666666667
1430	47.71	41.22	228.67	14.87	16	4.333333333
1431	47.75	41.7	228.8	6.4	-6.666666667	2.666666667
1432	47.78	41.5	228.88	0	0	0
1433	47.81	41.5	228.88	6.46	-2	-7
1434	47.85	41.44	228.67	10.37	-11.33333333	1
1435	47.88	41.1	228.7	7.67	-7	-4.666666667
1436	47.91	40.89	228.56	21.1	-23	4.666666667
1437	47.95	40.2	228.7	5.99	-6.666666667	0
1438	47.98	40	228.7	7.07	-4	-6.666666667
1439	48.01	39.88	228.5	10.6	-8.333333333	-8.333333333
1440	48.05	39.63	228.25	13.51	-8.333333333	-12.33333333
1441	48.08	39.38	227.88	40.31	43	-12.66666667
1442	48.11	40.67	227.5	9.84	4.333333333	-10
1443	48.15	40.8	227.2	10.81	-10	-6.666666667
1444	48.18	40.5	227	0	0	0
1445	48.21	40.5	227	6.7	-3.333333333	-6.666666667
1446	48.25	40.4	226.8	13.4	-13.33333333	6.666666667
1447	48.28	40	227	15.44	-14.33333333	-9.666666667
1448	48.31	39.57	226.71	16.25	-5.666666667	-17
1449	48.35	39.4	226.2	13.4	-13.33333333	-6.666666667
1450	48.38	39	226	21.19	-16.66666667	16.66666667
1451	48.41	38.5	226.5	18.01	-11	-16.66666667
1452	48.45	38.17	226	14.99	-16.66666667	0
1453	48.48	37.67	226	0	0	0
1454	48.51	37.67	226	31.59	11	33.33333333
1455	48.55	38	227	54.03	-50	-33.33333333
1456	48.58	36.5	226	14.99	16.66666667	0
1457	48.61	37	226	0	0	0
1458	48.65	37	226	29.97	0	33.33333333
1459	48.68	37	227	0	0	0
1460	48.71	37	227	61.79	-16.66666667	-66.66666667
1461	48.75	36.5	225	6.7	-3.333333333	-6.666666667
1462	48.78	36.4	224.8	18.96	20	6.666666667
1463	48.81	37	225	0	0	0
1464	48.85	37	225	0	0	0
1465	48.88	37	225	0	0	0
1466	48.91	37	225	72.79	-71.33333333	-38
1467	48.95	34.86	223.86	6.05	4.666666667	4.666666667
1468	48.98	35	224	0	0	0
1469	49.01	35	224	29.97	-33.33333333	0
1470	49.05	34	224	0	0	0
1471	49.08	34	224	0	0	0
1472	49.11	34	224	0	0	0
1473	49.15	34	224	0	0	0
1474	49.18	34	224	0	0	0
1475	49.21	34	224	29.97	-33.33333333	0
1476	49.25	33	224	0	0	0
1477	49.28	33	224	42.38	33.33333333	-33.33333333
1478	49.31	34	223	40.24	-18.66666667	-40.66666667
1479	49.35	33.44	221.78	11.31	8.666666667	-9.333333333
1480	49.38	33.7	221.5	10.07	6.333333333	-9.333333333
1481	49.42	33.89	221.22	16.88	7	-17.33333333
1482	49.45	34.1	220.7	49.32	39	-38.33333333
1483	49.48	35.27	219.55	10.08	10.33333333	-4.333333333
1484	49.52	35.58	219.42	13.45	5.666666667	-14
1485	49.55	35.75	219	12.74	-2.666666667	-14
1486	49.58	35.67	218.58	10.36	5	-10.33333333
1487	49.62	35.82	218.27	10.47	-10.66666667	5
1488	49.65	35.5	218.42	12.96	-4	-14
1489	49.68	35.38	218	8.2	-5.666666667	-7
1490	49.72	35.21	217.79	29.12	26.33333333	-19.33333333
1491	49.75	36	217.21	38.59	35.66666667	-23.66666667
1492	49.78	37.07	216.5	9.13	8	-6.333333333
1493	49.82	37.31	216.31	9.51	2.333333333	-10.33333333
1494	49.85	37.38	216	9.68	-8	-7
1495	49.88	37.14	215.79	34.52	33.33333333	-19.33333333
1496	49.92	38.14	215.21	39.35	37.66666667	-22
1497	49.95	39.27	214.55	13.47	14	-5.666666667
1498	49.98	39.69	214.38	15.33	8	-15
1499	50.02	39.93	213.93	7.92	-7.333333333	-4.666666667
1500	50.05	39.71	213.79	1.72	2	-0.666666667
1501	50.08	39.77	213.77	8.09	-9	-0.666666667
1502	50.12	39.5	213.75	13.07	-12	-8.333333333
1503	50.15	39.14	213.5	2.88	3	-1.333333333
1504	50.18	39.23	213.46	14.21	9	-13
1505	50.22	39.5	213.07	45.76	50	-9.333333333
1506	50.25	41	212.79	2.14	0	-2.666666667
1507	50.28	41	212.71	4.28	0	-4.666666667
1508	50.32	41	212.57	2.14	0	2.333333333
1509	50.35	41	212.64	7.59	7.666666667	-3.333333333
1510	50.38	41.23	212.54	10.26	-7.666666667	-8.333333333
1511	50.42	41	212.29	12.11	-9.666666667	-9.666666667
1512	50.45	40.71	212	3.03	-2.333333333	-2.333333333
1513	50.48	40.64	211.93	40.67	45.33333333	0
1514	50.52	42	211.93	23.19	25.66666667	-2.666666667
1515	50.55	42.77	211.85	0	0	0
1516	50.58	42.77	211.85	0	0	0
1517	50.62	42.77	211.85	0	0	0
1518	50.65	42.77	211.85	23.4	24.33333333	-9.333333333
1519	50.68	43.5	211.57	52.17	57.66666667	-6.333333333
1520	50.72	45.23	211.38	0	0	0
1521	50.75	45.23	211.38	8.6	9	-3
1522	50.78	45.5	211.29	0	0	0
1523	50.82	45.5	211.29	2.14	-2.333333333	0
1524	50.85	45.43	211.29	13.02	-14.33333333	-2.666666667
1525	50.88	45	211.21	9.4	-10.33333333	-2
1526	50.92	44.69	211.15	16.78	18	-5
1527	50.95	45.23	211	47.53	51.33333333	-12.66666667
1528	50.98	46.77	210.62	0	0	0
1529	51.02	46.77	210.62	0	0	0
1530	51.05	46.77	210.62	10.02	-2	-11
1531	51.08	46.71	210.29	6.42	0	-7.333333333
1532	51.12	46.71	210.07	45.96	45.33333333	-23.66666667
1533	51.15	48.07	209.36	37.99	41.33333333	-9.333333333
1534	51.18	49.31	209.08	13.04	-10.33333333	-10.33333333
1535	51.22	49	208.77	2.31	0	-2.666666667
1536	51.25	49	208.69	0	0	0
1537	51.28	49	208.69	10.31	-10.33333333	-5
1538	51.32	48.69	208.54	11.53	-7.666666667	-10.33333333
1539	51.35	48.46	208.23	11.74	-12.66666667	3.333333333
1540	51.38	48.08	208.33	7.39	7.666666667	-3.333333333
1541	51.42	48.31	208.23	38.03	32	-27.66666667
1542	51.45	49.27	207.4	18.96	20	-6.666666667
1543	51.48	49.87	207.2	0	0	0
1544	51.52	49.87	207.2	2.83	-2.333333333	-2.333333333
1545	51.55	49.8	207.13	9.84	-10	-4.333333333
1546	51.58	49.5	207	12.89	6.333333333	-12.66666667
1547	51.62	49.69	206.62	20.96	-23	3
1548	51.65	49	206.71	8.43	-4.333333333	-8
1549	51.68	48.87	206.47	7.09	-5.333333333	-6
1550	51.72	48.71	206.29	42.06	45.33333333	-12
1551	51.75	50.07	205.93	21.06	23.33333333	-2.666666667
1552	51.78	50.77	205.85	7.13	-6.666666667	-4.666666667
1553	51.82	50.57	205.71	8.56	0	-9.333333333
1554	51.85	50.57	205.43	4.28	-4.666666667	0
1555	51.88	50.43	205.43	0	0	0
1556	51.92	50.43	205.43	19.45	-21	-5.333333333
1557	51.95	49.8	205.27	11.46	-12.33333333	3
1558	51.98	49.43	205.36	0	0	0
1559	52.02	49.43	205.36	50.89	52.33333333	-21.66666667
1560	52.05	51	204.71	10.32	11	3
1561	52.08	51.33	204.8	8.15	-6.666666667	-5.666666667
1562	52.12	51.13	204.63	4.6	-4.333333333	2.666666667
1563	52.15	51	204.71	0	0	0
1564	52.18	51	204.71	5.26	-4.333333333	-3.666666667
1565	52.22	50.87	204.6	11.39	-12.33333333	-3.333333333
1566	52.25	50.5	204.5	8.78	-9	4
1567	52.28	50.23	204.62	12.92	-14.33333333	-0.666666667
1568	52.32	49.8	204.6	44.9	46.66666667	-17.66666667
1569	52.35	51.2	204.07	29.97	33.33333333	0
1570	52.38	52.2	204.07	0	0	0
1571	52.42	52.2	204.07	7.28	-6.666666667	-4.666666667
1572	52.45	52	203.93	6.92	-7.666666667	-0.333333333
1573	52.48	51.77	203.92	15.24	-16.66666667	2.666666667
1574	52.52	51.27	204	4.47	-2.333333333	-4.333333333
1575	52.55	51.2	203.87	6.47	-6.666666667	-2.666666667
1576	52.58	51	203.79	17.99	-20	0.333333333
1577	52.62	50.4	203.8	32.97	36.66666667	0.333333333
1578	52.65	51.5	203.81	30.11	33.33333333	-3.333333333
1579	52.68	52.5	203.71	3.03	-2.333333333	2.666666667
1580	52.72	52.43	203.79	7.27	-7.666666667	2.666666667
1581	52.75	52.2	203.87	0	0	0
1582	52.79	52.2	203.87	6.47	-6.666666667	-2.666666667
1583	52.82	52	203.79	14.99	-16.66666667	0
1584	52.85	51.5	203.79	9.31	-10	2.666666667
1585	52.89	51.2	203.87	11.65	-11	-6.666666667
1586	52.92	50.87	203.67	27.97	31	0
1587	52.95	51.8	203.67	31.97	35.66666667	0
1588	52.99	52.87	203.67	5.36	4.333333333	4
1589	53.02	53	203.79	6.98	-6.666666667	-4
1590	53.05	52.8	203.67	0	0	0
1591	53.09	52.8	203.67	17.13	-19	-1.666666667
1592	53.12	52.23	203.62	8.6	-7.666666667	5.666666667
1593	53.15	52	203.79	6.98	-6.666666667	-4
1594	53.19	51.8	203.67	17.08	-19	0.666666667
1595	53.22	51.23	203.69	23.06	25.66666667	0.666666667
1596	53.25	52	203.71	32.75	35.66666667	-7
1597	53.29	53.07	203.5	0	0	0
1598	53.32	53.07	203.5	0	0	0
1599	53.35	53.07	203.5	0	0	0
1600	53.39	53.07	203.5	2.14	-2.333333333	0
1601	53.42	53	203.5	21.04	-23	4
1602	53.45	52.31	203.62	7.88	-8	-4
1603	53.49	52.07	203.5	3.03	-2.333333333	-2.333333333
1604	53.52	52	203.43	23.29	-25.66666667	3.666666667
1605	53.55	51.23	203.54	7.66	-7.666666667	-3.666666667
1606	53.59	51	203.43	6.99	-7.666666667	1
1607	53.62	50.77	203.46	23.29	-25.66666667	3.666666667
1608	53.65	50	203.57	8.9	-7.666666667	-6.333333333
1609	53.69	49.77	203.38	15.9	16.66666667	-6
1610	53.72	50.27	203.2	34.83	38.66666667	0.333333333
1611	53.75	51.43	203.21	2.14	0	2.666666667
1612	53.79	51.43	203.29	16.23	-16.66666667	-7.333333333
1613	53.82	50.93	203.07	6.54	-5.333333333	-5
1614	53.85	50.77	202.92	2.31	-2.666666667	0
1615	53.89	50.69	202.92	17.01	-18.66666667	0.666666667
1616	53.92	50.13	202.94	10.67	-12	-0.666666667
1617	53.95	49.77	202.92	7.22	-6.666666667	-4.333333333
1618	53.99	49.57	202.79	36.26	40	-5.666666667
1619	54.02	50.77	202.62	12.92	14.33333333	-0.666666667
1620	54.05	51.2	202.6	6.13	-6.666666667	1.333333333
1621	54.09	51	202.64	0	0	0
1622	54.12	51	202.64	14.36	-14.33333333	-7
1623	54.15	50.57	202.43	2.14	0	-2.333333333
1624	54.19	50.57	202.36	4.79	-4.666666667	-2.333333333
1625	54.22	50.43	202.29	22.35	-24	-7.333333333
1626	54.25	49.71	202.07	8.83	-2.333333333	-9.333333333
1627	54.29	49.64	201.79	10.92	12	-2.666666667
1628	54.32	50	201.71	29.97	33.33333333	0
1629	54.35	51	201.71	18.29	19	-7
1630	54.39	51.57	201.5	11.18	-12.33333333	1
1631	54.42	51.2	201.53	7.54	7.666666667	-3.333333333
1632	54.45	51.43	201.43	13.54	-14.33333333	-4.666666667
1633	54.49	51	201.29	13.54	-14.33333333	4.666666667
1634	54.52	50.57	201.43	11.14	4	-11.66666667
1635	54.55	50.69	201.08	12.96	-14	-2.666666667
1636	54.59	50.27	201	9.07	-9	-4.666666667
1637	54.62	50	200.86	23.98	-26.66666667	0.333333333
1638	54.65	49.2	200.87	2.26	-2.333333333	0.333333333
1639	54.69	49.13	200.88	21.84	-24.33333333	-2.666666667
1640	54.72	48.4	200.8	6.32	-6.666666667	2.333333333
1641	54.75	48.2	200.87	6.47	-6.666666667	-2.666666667
1642	54.79	48	200.79	17.13	-19	0
1643	54.82	47.43	200.79	12.84	-14.33333333	0
1644	54.85	47	200.79	17.26	-19	-2.666666667
1645	54.89	46.43	200.71	13.18	-14.33333333	3.333333333
1646	54.92	46	200.81	7.23	0	-8
1647	54.95	46	200.57	23.99	-26.66666667	1
1648	54.99	45.2	200.6	6.13	-6.666666667	1.333333333
1649	55.02	45	200.64	11.3	-11	-5.666666667
1650	55.05	44.67	200.47	20.73	23	-1.333333333
1651	55.09	45.36	200.43	19.39	21.33333333	2.333333333
1652	55.12	46	200.5	11.53	-12	-4.666666667
1653	55.15	45.64	200.36	6.77	2.333333333	-7.333333333
1654	55.19	45.71	200.14	12.35	-13.33333333	-2
1655	55.22	45.31	200.08	9.67	-8	-7.333333333
1656	55.25	45.07	199.86	4.79	-2.333333333	-5
1657	55.29	45	199.71	6.95	-7.666666667	-0.666666667
1658	55.32	44.77	199.69	23.22	-25.66666667	3.333333333
1659	55.35	44	199.79	4.28	0	-5
1660	55.39	44	199.64	29.97	-33.33333333	0
1661	55.42	43	199.64	4.28	0	-4.666666667
1662	55.45	43	199.5	12.84	0	-14.33333333
1663	55.49	43	199.07	29.23	23	-23
1664	55.52	43.69	198.38	5.32	-1.666666667	-5.666666667
1665	55.55	43.64	198.21	7.95	-8.666666667	-2
1666	55.59	43.38	198.15	9.37	-3	-9.666666667
1667	55.62	43.29	197.86	13.18	-14.66666667	-0.333333333
1668	55.65	42.85	197.85	15.47	-15.66666667	-7.666666667
1669	55.69	42.38	197.62	16.3	-17.66666667	-2.666666667
1670	55.72	41.85	197.54	11.19	-9.333333333	-8.333333333
1671	55.75	41.57	197.29	10.34	-11.33333333	-2
1672	55.79	41.23	197.23	21.96	-24.33333333	2
1673	55.82	40.5	197.29	11.53	-12	-5
1674	55.85	40.14	197.14	19.74	-21.33333333	-4.666666667
1675	55.89	39.5	197	15.14	2.333333333	-16.66666667
1676	55.92	39.57	196.5	22.32	22	-11.66666667
1677	55.95	40.23	196.15	18.01	15.33333333	-12.66666667
1678	55.99	40.69	195.77	12.44	-1.666666667	-13.66666667
1679	56.02	40.64	195.36	8.62	-8.666666667	-4.333333333
1680	56.05	40.38	195.23	11.76	-12.66666667	-2.666666667
1681	56.09	40	195.15	8.68	-9	4
1682	56.12	39.73	195.27	10.62	-7.666666667	-9
1683	56.15	39.5	195	13.54	-14.33333333	-4.666666667
1684	56.19	39.07	194.86	19.74	-14.33333333	-16.66666667
1685	56.22	38.64	194.36	6.77	-7	-2.333333333
1686	56.26	38.43	194.29	25.78	-28.66666667	2.333333333
1687	56.29	37.57	194.36	4.79	-4.666666667	-2.333333333
1688	56.32	37.43	194.29	14.36	-14.33333333	-7.333333333
1689	56.36	37	194.07	26.23	-29	-0.333333333
1690	56.39	36.13	194.06	21.65	18.66666667	-14.66666667
1691	56.42	36.69	193.62	23.05	20.66666667	-15.66666667
1692	56.46	37.31	193.15	7.38	6.333333333	-5
1693	56.49	37.5	193	9.85	-4	-10.33333333
1694	56.52	37.38	192.69	14.02	-2.333333333	-15.33333333
1695	56.56	37.31	192.23	9.97	-10.33333333	4.333333333
1696	56.59	37	192.36	21.63	-23	-7
1697	56.62	36.31	192.15	5.39	-3.333333333	-5
1698	56.66	36.21	192	7.72	-7	-4.666666667
1699	56.69	36	191.86	20.92	-23	-3
1700	56.72	35.31	191.77	9.97	-10.33333333	-4.333333333
1701	56.76	35	191.64	21.45	-23	-6
1702	56.79	34.31	191.46	9.87	0.666666667	-11
1703	56.82	34.33	191.13	10.98	-11	5.333333333
1704	56.86	34	191.29	24.41	-26.66666667	-5.333333333
1705	56.89	33.2	191.13	4	0	-4.333333333
1706	56.92	33.2	191	23.51	-25.66666667	-4.666666667
1707	56.96	32.43	190.86	7.79	-7.666666667	-4.333333333
1708	56.99	32.2	190.73	27.47	26.66666667	-14.66666667
1709	57.02	33	190.29	15.14	16.66666667	-2.666666667
1710	57.06	33.5	190.21	11.53	-12	-4.666666667
1711	57.09	33.14	190.07	4.79	-4.666666667	-2.333333333
1712	57.12	33	190	8.56	0	-9.666666667
1713	57.16	33	189.71	19.15	-19	-9.333333333
1714	57.19	32.43	189.43	13.54	-14.33333333	4.666666667
1715	57.22	32	189.57	8.5	-2	-9.333333333
1716	57.26	31.94	189.29	22.23	-24.66666667	-0.666666667
1717	57.29	31.2	189.27	6.02	-6.666666667	0.666666667
1718	57.32	31	189.29	17.26	-16.66666667	-9.666666667
1719	57.36	30.5	189	9.21	-10	-2.333333333
1720	57.39	30.2	188.93	18.98	-21	-2.333333333
1721	57.42	29.57	188.86	11.34	-11.33333333	-5.666666667
1722	57.46	29.23	188.69	12.93	-14.33333333	-0.666666667
1723	57.49	28.8	188.67	15.98	-16.33333333	-7
1724	57.52	28.31	188.46	9.27	-10.33333333	-1
1725	57.56	28	188.43	37.04	40	-10
1726	57.59	29.2	188.13	24.41	26.66666667	5.333333333
1727	57.62	30	188.29	8.39	9	-3
1728	57.66	30.27	188.2	2.83	-2.333333333	-2.333333333
1729	57.69	30.2	188.13	2	0	-2
1730	57.72	30.2	188.07	35.74	35.66666667	-18
1731	57.76	31.27	187.53	52.04	57.66666667	-3.333333333
1732	57.79	33	187.43	2.14	0	-2.333333333
1733	57.82	33	187.36	0	0	0
1734	57.86	33	187.36	6.58	6.666666667	-3
1735	57.89	33.2	187.27	34.14	35.66666667	-13.33333333
1736	57.92	34.27	186.87	47.03	51	-11.33333333
1737	57.96	35.8	186.53	13.09	14.33333333	-2.333333333
1738	57.99	36.23	186.46	2.31	0	-2.666666667
1739	58.02	36.23	186.38	6.63	6.666666667	-3
1740	58.06	36.43	186.29	9.49	-7.666666667	-7.333333333
1741	58.09	36.2	186.07	2	0	-2.333333333
1742	58.12	36.2	186	2	0	-2.333333333
1743	58.16	36.2	185.93	6	-6.666666667	0
1744	58.19	36	185.93	54.52	60	-8.666666667
1745	58.22	37.8	185.67	21.03	23.33333333	1.333333333
1746	58.26	38.5	185.71	11.07	-9	-8.333333333
1747	58.29	38.23	185.46	0	0	0
1748	58.32	38.23	185.46	23.2	25.66666667	-2.666666667
1749	58.36	39	185.38	62.49	66.66666667	-19.66666667
1750	58.39	41	184.79	2.14	0	-2.666666667
1751	58.42	41	184.71	0	0	0
1752	58.46	41	184.71	2.14	0	-2.333333333
1753	58.49	41	184.64	5.65	-2.333333333	-5.666666667
1754	58.52	40.93	184.47	2	0	-2.333333333
1755	58.56	40.93	184.4	1.43	0.333333333	-1.666666667
1756	58.59	40.94	184.35	3.53	0	-3.666666667
1757	58.62	40.94	184.24	30.56	33	-8
1758	58.66	41.93	184	32.04	35.66666667	-2.333333333
1759	58.69	43	183.93	0	0	0
1760	58.72	43	183.93	4.28	0	-4.666666667
1761	58.76	43	183.79	4.28	0	-5
1762	58.79	43	183.64	28.43	26.66666667	-17
1763	58.82	43.8	183.13	48.66	51	-17.66666667
1764	58.86	45.33	182.6	10.19	8	-8
1765	58.89	45.57	182.36	2.14	2.333333333	0
1766	58.92	45.64	182.36	3.03	-2.333333333	-2.333333333
1767	58.96	45.57	182.29	4.28	-4.666666667	0
1768	58.99	45.43	182.29	10.29	-10	-5.333333333
1769	59.02	45.13	182.13	10	-11	2.333333333
1770	59.06	44.8	182.2	13.78	11	-10.66666667
1771	59.09	45.13	181.88	61.01	64.33333333	-21
1772	59.12	47.06	181.25	6.46	5.666666667	4.333333333
1773	59.16	47.23	181.38	8.13	3.333333333	-8.333333333
1774	59.19	47.33	181.13	6.25	-6.666666667	0
1775	59.22	47.13	181.13	0	0	0
1776	59.26	47.13	181.13	5.3	-4.333333333	-4.333333333
1777	59.29	47	181	24.31	-26.66666667	4.333333333
1778	59.32	46.2	181.13	2	0	-2
1779	59.36	46.2	181.07	11.86	8	-10.66666667
1780	59.39	46.44	180.75	49.17	52	-16.66666667
1781	59.42	48	180.25	4.19	4.333333333	-2
1782	59.46	48.13	180.19	0	0	0
1783	59.49	48.13	180.19	1.87	0	-2
1784	59.52	48.13	180.13	2.26	2.333333333	0
1785	59.56	48.2	180.13	2	0	2.333333333
1786	59.59	48.2	180.2	30.24	-33.33333333	-4.333333333
1787	59.63	47.2	180.07	2	0	-2.333333333
1788	59.66	47.2	180	9.07	8	-6.333333333
1789	59.69	47.44	179.81	41.07	45.33333333	-4.666666667
1790	59.73	48.8	179.67	6.98	6.666666667	4
1791	59.76	49	179.79	8.18	-6.666666667	-6.333333333
1792	59.79	48.8	179.6	0	0	0
1793	59.83	48.8	179.6	2.83	-2.333333333	-2.333333333
1794	59.86	48.73	179.53	7.06	-7.666666667	-1
1795	59.89	48.5	179.5	14.99	-16.66666667	0
1796	59.93	48	179.5	2.14	0	-2.333333333
1797	59.96	48	179.43	5.67	-2	-6
1798	59.99	47.94	179.25	37.87	42	-1.666666667
1799	60.03	49.2	179.2	13.39	14.33333333	-4.666666667
1800	60.06	49.63	179.06	8.74	-10	0.333333333
1801	60.09	49.33	179.07	6.56	-6.666666667	-2.333333333
1802	60.13	49.13	179	3.01	2.333333333	-2.333333333
1803	60.16	49.2	178.93	2	0	-2
1804	60.19	49.2	178.87	29.97	-33.33333333	0
1805	60.23	48.2	178.87	0	0	0
1806	60.26	48.2	178.87	8.92	8	-6
1807	60.29	48.44	178.69	45.65	49.66666667	-9.666666667
1808	60.33	49.93	178.4	2	0	2.333333333
1809	60.36	49.93	178.47	4.47	-4.333333333	-2.333333333
1810	60.39	49.8	178.4	6.97	-7.666666667	-1.333333333
1811	60.43	49.57	178.36	4.28	-4.666666667	0
1812	60.46	49.43	178.36	6.97	-7.666666667	1.333333333
1813	60.49	49.2	178.4	7.49	-6.666666667	-5
1814	60.53	49	178.25	15.33	-16.66666667	3.666666667
1815	60.56	48.5	178.36	19.74	16.66666667	-14.33333333
1816	60.59	49	177.93	38.54	40	-15.33333333
1817	60.63	50.2	177.47	18.09	20	-2.333333333
1818	60.66	50.8	177.4	9.08	-10	-1.333333333
1819	60.69	50.5	177.36	2.14	-2.333333333	0
1820	60.73	50.43	177.36	11.33	10	-7.666666667
1821	60.76	50.73	177.13	49.15	49	-24.33333333
1822	60.79	52.2	176.4	17.98	20	0
1823	60.83	52.8	176.4	9.62	-10	-3.666666667
1824	60.86	52.5	176.29	2.14	0	2.333333333
1825	60.89	52.5	176.36	2.14	0	-2.333333333
1826	60.93	52.5	176.29	10.08	-10	-5.333333333
1827	60.96	52.2	176.13	2	0	-2
1828	60.99	52.2	176.07	7.28	-6.666666667	-4.666666667
1829	61.03	52	175.93	19.74	16.66666667	-14.33333333
1830	61.06	52.5	175.5	39.99	43.33333333	-10
1831	61.09	53.8	175.2	12.15	13.33333333	-2.333333333
1832	61.13	54.2	175.13	7.2	-6.666666667	-4.333333333
1833	61.16	54	175	3.03	-2.333333333	-2.333333333
1834	61.19	53.93	174.93	13.54	-14.33333333	-4.666666667
1835	61.23	53.5	174.79	9.31	-10	2.666666667
1836	61.26	53.2	174.87	0	0	0
1837	61.29	53.2	174.87	6.47	-6.666666667	-2.666666667
1838	61.33	53	174.79	14.67	4.333333333	-16
1839	61.36	53.13	174.31	46.52	51.33333333	-6
1840	61.39	54.67	174.13	13.24	13	-6.333333333
1841	61.43	55.06	173.94	16.17	-16.33333333	-7.666666667
1842	61.46	54.57	173.71	7.58	-8	3
1843	61.49	54.33	173.8	4.47	-4.333333333	2.333333333
1844	61.53	54.2	173.87	0	0	0
1845	61.56	54.2	173.87	11.65	-11	-6.666666667
1846	61.59	53.87	173.67	20.38	-22.33333333	4.333333333
1847	61.63	53.2	173.8	27.37	28.66666667	-10
1848	61.66	54.06	173.5	28.65	31.33333333	-6.333333333
1849	61.69	55	173.31	21.99	24.33333333	0.666666667
1850	61.73	55.73	173.33	13.4	-13.33333333	-6.666666667
1851	61.76	55.33	173.13	6.25	-6.666666667	0
1852	61.79	55.13	173.13	2.26	2.333333333	0
1853	61.83	55.2	173.13	8.77	-4.666666667	-8.333333333
1854	61.86	55.06	172.88	19.93	-22	1.666666667
1855	61.89	54.4	172.93	4.47	-4.333333333	-2
1856	61.93	54.27	172.87	30.56	33.33333333	-6.666666667
1857	61.96	55.27	172.67	22.02	24.33333333	1.333333333
1858	61.99	56	172.71	0	0	0
1859	62.03	56	172.71	6.9	6.666666667	-3.666666667
1860	62.06	56.2	172.6	2	0	-2.333333333
1861	62.09	56.2	172.53	6.08	-6.666666667	-1
1862	62.13	56	172.5	3.75	0	-4
1863	62.16	56	172.38	8.09	-9	-1.666666667
1864	62.19	55.73	172.33	19.27	-20	-6.666666667
1865	62.23	55.13	172.13	24.42	27	-2.333333333
1866	62.26	55.94	172.06	47.76	52	-10.33333333
1867	62.29	57.5	171.75	5.22	-5.666666667	1.666666667
1868	62.33	57.33	171.8	6.26	-6.666666667	0.333333333
1869	62.36	57.13	171.81	2.28	2.333333333	-0.333333333
1870	62.39	57.2	171.8	0	0	0
1871	62.43	57.2	171.8	2	0	2.333333333
1872	62.46	57.2	171.87	17.4	-15	-12.33333333
1873	62.49	56.75	171.5	2.69	-2.666666667	1
1874	62.53	56.67	171.53	7.84	7	-5
1875	62.56	56.88	171.38	40.37	44	-8.333333333
1876	62.59	58.2	171.13	7.75	-0.333333333	-8.333333333
1877	62.63	58.19	170.88	1.87	-2	0
1878	62.66	58.13	170.88	3.18	2.333333333	-2.666666667
1879	62.69	58.2	170.8	2	0	2.333333333
1880	62.73	58.2	170.87	0	0	0
1881	62.76	58.2	170.87	13.4	-13.33333333	-6.666666667
1882	62.79	57.8	170.67	2	-2.333333333	0
1883	62.83	57.73	170.67	22.2	-24.33333333	-3.666666667
1884	62.86	57	170.56	10.09	4.333333333	-10.33333333
1885	62.89	57.13	170.25	8.38	-8.333333333	4.333333333
1886	62.93	56.88	170.38	18.27	-20.33333333	-1.666666667
1887	62.96	56.27	170.33	4.47	-2.333333333	-4.333333333
1888	63	56.2	170.2	20.98	-23.33333333	-0.333333333
1889	63.03	55.5	170.19	7.18	-7.666666667	-2
1890	63.06	55.27	170.13	2	-2.333333333	0
1891	63.1	55.2	170.13	28.04	-31	-2
1892	63.13	54.27	170.07	2	-2.333333333	0
1893	63.16	54.2	170.07	20.98	-23.33333333	-0.333333333
1894	63.2	53.5	170.06	9.18	-10	-2
1895	63.23	53.2	170	15.22	-15.66666667	-6.666666667
1896	63.26	52.73	169.8	2	0	-2.333333333
1897	63.3	52.73	169.73	8.14	9	2
1898	63.33	53	169.79	30.05	33.33333333	-2.666666667
1899	63.36	54	169.71	0	0	0
1900	63.4	54	169.71	8.56	0	-9.333333333
1901	63.43	54	169.43	15.14	-16.66666667	-2.333333333
1902	63.46	53.5	169.36	7.11	-7.666666667	1.333333333
1903	63.5	53.27	169.4	14.55	-15.66666667	-4.333333333
1904	63.53	52.8	169.27	9.73	-10	-4.333333333
1905	63.56	52.5	169.14	9.13	-9	-4.666666667
1906	63.6	52.23	169	6.92	0	-7.666666667
1907	63.63	52.23	168.77	45.63	42.33333333	-28
1908	63.66	53.5	167.93	2.14	2.333333333	0
1909	63.7	53.57	167.93	2.14	0	-2.333333333
1910	63.73	53.57	167.86	13.11	-6.333333333	-13.33333333
1911	63.76	53.38	167.46	9.13	-10	-1.333333333
1912	63.8	53.08	167.42	21.19	-23.33333333	-3.666666667
1913	63.83	52.38	167.31	4.61	0	-5.333333333
1914	63.86	52.38	167.15	10.72	-1.666666667	-11.66666667
1915	63.9	52.33	166.8	31.21	22.33333333	-26.66666667
1916	63.93	53	166	21.19	16.66666667	-16.66666667
1917	63.96	53.5	165.5	12.48	-7	-12
1918	64	53.29	165.14	3.03	-2.666666667	-2.333333333
1919	64.03	53.21	165.07	8.83	-9.333333333	-2.333333333
1920	64.06	52.93	165	12.84	-14.33333333	0
1921	64.1	52.5	165	11.53	-12	-4.666666667
1922	64.13	52.14	164.86	15.44	-14.33333333	-9.666666667
1923	64.16	51.71	164.57	7.72	-7	-4.666666667
1924	64.2	51.5	164.43	18.31	-19	-7.666666667
1925	64.23	50.93	164.2	13.24	-14.33333333	3
1926	64.26	50.5	164.29	5.62	-5.666666667	-3
1927	64.3	50.33	164.2	17.98	-20	0
1928	64.33	49.73	164.2	12.15	-13.33333333	-2.333333333
1929	64.36	49.33	164.13	16.11	-17.66666667	2.333333333
1930	64.4	48.8	164.2	18.96	-20	-6.666666667
1931	64.43	48.2	164	6.36	-6.666666667	-2.333333333
1932	64.46	48	163.93	11.58	-11	-6.666666667
1933	64.5	47.67	163.73	16.27	7	-16.33333333
1934	64.53	47.88	163.24	26	28.33333333	-5.666666667
1935	64.56	48.73	163.07	7.27	-7.666666667	-2.333333333
1936	64.6	48.5	163	6.7	-3.333333333	-6.666666667
1937	64.63	48.4	162.8	5.65	-4.333333333	-4.333333333
1938	64.66	48.27	162.67	20.11	-18.66666667	-12.66666667
1939	64.7	47.71	162.29	6.77	-7	2.333333333
1940	64.73	47.5	162.36	6.87	-5.666666667	-5.333333333
1941	64.76	47.33	162.2	15.98	-17.66666667	0
1942	64.8	46.8	162.2	20.35	-22.33333333	-2.333333333
1943	64.83	46.13	162.13	4.08	-4.333333333	-2
1944	64.86	46	162.07	15.58	-16.66666667	-4.666666667
1945	64.9	45.5	161.93	15.14	-16.66666667	2.333333333
1946	64.93	45	162	19.98	-13.33333333	-17.66666667
1947	64.96	44.6	161.47	10.49	9.333333333	-7.333333333
1948	65	44.88	161.25	24.88	26.33333333	-8.333333333
1949	65.03	45.67	161	10.87	11	-4.666666667
1950	65.06	46	160.86	15.14	-12	-12
1951	65.1	45.64	160.5	6.05	-4.666666667	-4.666666667
1952	65.13	45.5	160.36	0	0	0
1953	65.16	45.5	160.36	27.91	-31	-2.333333333
1954	65.2	44.57	160.29	5.74	-5.666666667	-3
1955	65.23	44.4	160.2	12.59	-13.33333333	-4.333333333
1956	65.26	44	160.07	3.03	-2.333333333	-2.333333333
1957	65.3	43.93	160	17.01	-18.33333333	-4
1958	65.33	43.38	159.88	17.67	-10.66666667	-16.66666667
1959	65.36	43.06	159.38	21.36	-22.66666667	6
1960	65.4	42.38	159.56	7.16	-6	-5.333333333
1961	65.43	42.2	159.4	39.41	37.66666667	-22.33333333
1962	65.46	43.33	158.73	20.56	22.33333333	-5.333333333
1963	65.5	44	158.57	12.48	-12	-7
1964	65.53	43.64	158.36	4.28	-4.666666667	0
1965	65.56	43.5	158.36	13.71	-12	-9.666666667
1966	65.6	43.14	158.07	9.13	-9	4.333333333
1967	65.63	42.87	158.2	11.29	-12.33333333	3
1968	65.66	42.5	158.29	10.08	-10	-5.333333333
1969	65.7	42.2	158.13	13.99	0	-15.33333333
1970	65.73	42.2	157.67	31.56	28.66666667	-20.33333333
1971	65.76	43.06	157.06	22.93	23.66666667	-9.666666667
1972	65.8	43.77	156.77	10.34	-2	-11.33333333
1973	65.83	43.71	156.43	4.79	-4.666666667	-2.333333333
1974	65.86	43.57	156.36	10.89	-11.33333333	-4.333333333
1975	65.9	43.23	156.23	10.95	-12	-1
1976	65.93	42.87	156.2	2	-2.333333333	0
1977	65.96	42.8	156.2	14.55	-15.66666667	-4.333333333
1978	66	42.33	156.07	10.19	-11	-2.333333333
1979	66.03	42	156	8.24	-9	-2.333333333
1980	66.06	41.73	155.93	16.48	-17.66666667	-4.333333333
1981	66.1	41.2	155.8	18.81	-17	-12
1982	66.13	40.69	155.44	8.13	-8.666666667	-2.666666667
1983	66.16	40.43	155.36	13	12.33333333	-7.666666667
1984	66.2	40.8	155.13	36.48	40	-6.666666667
1985	66.23	42	154.93	9.9	-7.666666667	-8
1986	66.26	41.77	154.69	4.61	0	-5
1987	66.3	41.77	154.54	8.04	-6.666666667	-6
1988	66.33	41.57	154.36	3.03	-2.333333333	-2.333333333
1989	66.36	41.5	154.29	25.78	-28.66666667	2.333333333
1990	66.4	40.64	154.36	2.14	-2.333333333	0
1991	66.43	40.57	154.36	21.01	-21.33333333	-9.666666667
1992	66.47	39.93	154.07	2	2.333333333	0
1993	66.5	40	154.07	11.77	6.666666667	-11.33333333
1994	66.53	40.2	153.73	27.47	26.66666667	-14.66666667
1995	66.57	41	153.29	24.41	26.66666667	-5.333333333
1996	66.6	41.8	153.13	14.77	-16.33333333	0.666666667
1997	66.63	41.31	153.15	5.52	-5.666666667	-2.666666667
1998	66.67	41.14	153.07	8.31	2	-9
1999	66.7	41.2	152.8	11.3	-9	-9
2000	66.73	40.93	152.53	28.16	-31	3.666666667
[truncated: 24,915 more rows]
