# Supplementary material for: Statistical Mechanics of Zooplankton
Source: PLoS One. 2015 Aug 13;10(8):e0135258. doi: 10.1371/journal.pone.0135258 (PMC4535848; doi:10.1371/journal.pone.0135258)
Supplement: S1 Data Files — Information on the file contents and the data format is contained. (ZIP) [file pone.0135258.s001.zip › raw data vibrio/Experimental condition.txt]

Vibrio
1.Light/ No Kairomone:exp19, exp20, exp23, exp24, exp29, exp30, exp31, exp32, exp35, exp36
2.No Light/ No Kairomone:exp1, exp2, exp9, exp10, exp13, exp14, exp15, exp16, exp27, exp28
3.Light/Kairomone:exp3, exp5, exp6, exp17, exp18, exp21, exp22, exp39, exp40
4.No Light/ Kairomone:exp7, exp8, exp11, exp12, exp25, exp26, exp33, exp34, exp37, exp38
