# Supplementary material for: Statistical Mechanics of Zooplankton
Source: PLoS One. 2015 Aug 13;10(8):e0135258. doi: 10.1371/journal.pone.0135258 (PMC4535848; doi:10.1371/journal.pone.0135258)
Supplement: S1 Data Files — Information on the file contents and the data format is contained. (ZIP) [file pone.0135258.s001.zip › raw data vibrio/file information.txt]

exp#.txt: pixel info
exp#mm.txt: in mm

Coloum #1: Frame
       #2: time (second)
       #3:x
       #4:y
       #5:speed
       #6:x velocity (x2-x1)/0.03
       #7:y velocity (y2-y1)/0.03
