# Supplementary material for: Statistical Mechanics of Zooplankton
Source: PLoS One. 2015 Aug 13;10(8):e0135258. doi: 10.1371/journal.pone.0135258 (PMC4535848; doi:10.1371/journal.pone.0135258)
Supplement: S2 Data Files — (ZIP) [file pone.0135258.s002.zip]

Archive with 58 entries (47 files):
- temperature/
- temperature/.DS_Store
- __MACOSX/
- __MACOSX/temperature/
- __MACOSX/temperature/._.DS_Store
- temperature/22C-Dark/
- temperature/22C-Dark/exp1.txt
- __MACOSX/temperature/22C-Dark/
- __MACOSX/temperature/22C-Dark/._exp1.txt
- temperature/22C-Dark/exp13.txt
- __MACOSX/temperature/22C-Dark/._exp13.txt
- temperature/22C-Dark/exp15.txt
- __MACOSX/temperature/22C-Dark/._exp15.txt
- temperature/22C-Dark/exp27.txt
- __MACOSX/temperature/22C-Dark/._exp27.txt
- temperature/22C-Dark/exp9.txt
- __MACOSX/temperature/22C-Dark/._exp9.txt
- __MACOSX/temperature/._22C-Dark
- temperature/22C-Light/
- temperature/22C-Light/exp19.txt
- __MACOSX/temperature/22C-Light/
- __MACOSX/temperature/22C-Light/._exp19.txt
- temperature/22C-Light/exp23.txt
- __MACOSX/temperature/22C-Light/._exp23.txt
- temperature/22C-Light/exp29.txt
- __MACOSX/temperature/22C-Light/._exp29.txt
- temperature/22C-Light/exp31.txt
- __MACOSX/temperature/22C-Light/._exp31.txt
- temperature/22C-Light/exp35.txt
- __MACOSX/temperature/22C-Light/._exp35.txt
- __MACOSX/temperature/._22C-Light
- temperature/3C-Dark/
- temperature/3C-Dark/exp15.txt
- __MACOSX/temperature/3C-Dark/
- __MACOSX/temperature/3C-Dark/._exp15.txt
- temperature/3C-Dark/exp19.txt
- __MACOSX/temperature/3C-Dark/._exp19.txt
- temperature/3C-Dark/exp35.txt
- __MACOSX/temperature/3C-Dark/._exp35.txt
- temperature/3C-Dark/exp7.txt
- __MACOSX/temperature/3C-Dark/._exp7.txt
- temperature/3C-Dark/exp9.txt
- __MACOSX/temperature/3C-Dark/._exp9.txt
- __MACOSX/temperature/._3C-Dark
- temperature/3C-Light/
- temperature/3C-Light/exp13.txt
- __MACOSX/temperature/3C-Light/
- __MACOSX/temperature/3C-Light/._exp13.txt
- temperature/3C-Light/exp23.txt
- __MACOSX/temperature/3C-Light/._exp23.txt
- temperature/3C-Light/exp27.txt
- __MACOSX/temperature/3C-Light/._exp27.txt
- temperature/3C-Light/exp29.txt
- __MACOSX/temperature/3C-Light/._exp29.txt
- temperature/3C-Light/exp5.txt
- __MACOSX/temperature/3C-Light/._exp5.txt
- __MACOSX/temperature/._3C-Light
- __MACOSX/._temperature
