# Supplementary material for: Statistical Mechanics of Zooplankton
Source: PLoS One. 2015 Aug 13;10(8):e0135258. doi: 10.1371/journal.pone.0135258 (PMC4535848; doi:10.1371/journal.pone.0135258)
Supplement: S2 Data Files — (ZIP) [file pone.0135258.s002.zip › temperature/3C-Dark/exp15.txt]

1	0.03	33	113	44.47	-39	-30.66666667
2	0.07	31.83	112.08	0	0	0
3	0.1	31.83	112.08	14.59	-12.33333333	-10.33333333
4	0.13	31.46	111.77	11.76	-12.66666667	2.666666667
5	0.17	31.08	111.85	20.72	9.333333333	-21.33333333
6	0.2	31.36	111.21	59.17	48	-44.66666667
7	0.23	32.8	109.87	9.4	6.666666667	-8
8	0.27	33	109.63	15.1	-16.66666667	2
9	0.3	32.5	109.69	0	0	0
10	0.33	32.5	109.69	6.19	-7	0.666666667
11	0.37	32.29	109.71	3.94	-1.666666667	-4
12	0.4	32.24	109.59	7.14	-8	1.333333333
13	0.43	32	109.63	0	0	0
14	0.47	32	109.63	1.87	0	-2.333333333
15	0.5	32	109.56	8.04	-9	-1
16	0.53	31.73	109.53	7.51	-7.666666667	3.333333333
17	0.57	31.5	109.63	1.87	0	-2.333333333
18	0.6	31.5	109.56	0	0	0
19	0.63	31.5	109.56	7.08	-7.666666667	1.333333333
20	0.67	31.27	109.6	15.98	-18	0
21	0.7	30.73	109.6	0	0	0
22	0.73	30.73	109.6	7.61	-7.666666667	-3.333333333
23	0.77	30.5	109.5	7.98	-8.666666667	1
24	0.8	30.24	109.53	22.06	-24.66666667	1
25	0.83	29.5	109.56	0	0	0
26	0.87	29.5	109.56	104.11	114.6666667	-16.66666667
27	0.9	32.94	109.06	23.28	25.66666667	4
28	0.93	33.71	109.18	8.13	-7	-6
29	0.97	33.5	109	14.99	-16.66666667	0
30	1	33	109	1.87	0	-2
31	1.03	33	108.94	0	0	0
32	1.07	33	108.94	2.65	-2	2
33	1.1	32.94	109	7.79	-7.666666667	-4
34	1.13	32.71	108.88	14.1	-15.66666667	0
35	1.17	32.24	108.88	14.1	-16	0
36	1.2	31.76	108.88	0	0	0
37	1.23	31.76	108.88	22.92	-25.33333333	0
38	1.27	31	108.88	0	0	0
39	1.3	31	108.88	3.75	0	4
40	1.33	31	109	1.87	-2	0
41	1.37	30.94	109	0	0	0
42	1.4	30.94	109	55.77	60.66666667	-11.66666667
43	1.43	32.76	108.65	15.06	16	-6
44	1.47	33.24	108.47	3.53	0	-4
45	1.5	33.24	108.35	7.13	-8	1.333333333
46	1.53	33	108.39	7.09	-8	0.666666667
47	1.57	32.76	108.41	7.09	8	-0.666666667
48	1.6	33	108.39	7.6	-8	-3.333333333
49	1.63	32.76	108.29	14.21	-15.66666667	2
50	1.67	32.29	108.35	1.76	0	2
51	1.7	32.29	108.41	6.25	7	1
52	1.74	32.5	108.44	22.21	-24.66666667	-3
53	1.77	31.76	108.35	6.84	-6.666666667	3
54	1.8	31.56	108.44	9.65	-10.66666667	-1
55	1.84	31.24	108.41	7.53	-8	3
56	1.87	31	108.5	7.11	-8	1
57	1.9	30.76	108.53	8.43	-8.666666667	3.333333333
58	1.94	30.5	108.63	8.43	-8.666666667	-3.333333333
59	1.97	30.24	108.53	15.54	-17	-4.333333333
60	2	29.73	108.4	7.61	-7.666666667	3.333333333
61	2.04	29.5	108.5	20.75	-22.66666667	5
62	2.07	28.82	108.65	12.05	-13	-2.666666667
63	2.1	28.43	108.57	12.85	-14.33333333	-0.333333333
64	2.14	28	108.56	8.04	-9	-1
65	2.17	27.73	108.53	1.9	1	2
66	2.2	27.76	108.59	62.47	69	-8.666666667
67	2.24	29.83	108.33	36.02	22.33333333	-33.33333333
68	2.27	30.5	107.33	12.39	13.66666667	-2
69	2.3	30.91	107.27	3.85	-3	3
70	2.34	30.82	107.36	19.27	3	-21
71	2.37	30.91	106.73	55.57	22.33333333	-57.66666667
72	2.4	31.58	105	17.16	17.66666667	-7.333333333
73	2.44	32.11	104.78	7.45	-3.666666667	7.333333333
74	2.47	32	105	11.17	-11	5.666666667
75	2.5	31.67	105.17	7.77	-1	-8.666666667
76	2.54	31.64	104.91	2.72	-3	0
77	2.57	31.55	104.91	20.28	-22.33333333	3
78	2.6	30.88	105	15.15	-2.666666667	-16.66666667
79	2.64	30.8	104.5	13.7	-14.66666667	4.666666667
80	2.67	30.36	104.64	12.18	-6	-12.33333333
81	2.7	30.18	104.27	6.65	-6	4.333333333
82	2.74	30	104.4	3	-3.333333333	0
83	2.77	29.9	104.4	8.79	-7.666666667	-6
84	2.8	29.67	104.22	29.97	0	-33.33333333
85	2.84	29.67	103.22	12.24	2	-13.33333333
86	2.87	29.73	102.82	10.9	-12.33333333	0
87	2.9	29.36	102.82	21.97	-24	-3
88	2.94	28.64	102.73	0	0	0
89	2.97	28.64	102.73	31.97	26	-24.33333333
90	3	29.42	102	15.13	7.333333333	-15
91	3.04	29.64	101.55	0	0	0
92	3.07	29.64	101.55	16.63	-18.66666667	-1.666666667
93	3.1	29.08	101.5	2.5	-2.666666667	0
94	3.14	29	101.5	10.98	-12	1.666666667
95	3.17	28.64	101.55	0	0	0
96	3.2	28.64	101.55	4.31	-4.666666667	-1.666666667
97	3.24	28.5	101.5	5.78	-4.666666667	-4.666666667
98	3.27	28.36	101.36	9.34	-9.333333333	4.666666667
99	3.3	28.08	101.5	16.75	-16.66666667	-8.333333333
100	3.34	27.58	101.25	5.5	5	3.666666667
101	3.37	27.73	101.36	10.9	-12.33333333	0
102	3.4	27.36	101.36	2.72	-3	0
103	3.44	27.27	101.36	0	0	0
104	3.47	27.27	101.36	20.75	-9	21.33333333
105	3.5	27	102	0	0	0
106	3.54	27	102	0	0	0
107	3.57	27	102	52.69	30.66666667	-50
108	3.6	27.92	100.5	22.4	-24.66666667	4.666666667
109	3.64	27.18	100.64	0	0	0
110	3.67	27.18	100.64	40.87	36.33333333	-27.33333333
111	3.7	28.27	99.82	44.21	41	-27.33333333
112	3.74	29.5	99	0	0	0
113	3.77	29.5	99	17.89	-19.33333333	5
114	3.8	28.92	99.15	0	0	0
115	3.84	28.92	99.15	5.85	2.666666667	6
116	3.87	29	99.33	15.99	-14	-11
117	3.9	28.58	99	2.5	-2.666666667	0
118	3.94	28.5	99	0	0	0
119	3.97	28.5	99	7.34	-7.666666667	3
120	4	28.27	99.09	9.96	7.666666667	8
121	4.04	28.5	99.33	33.32	-36	-8.333333333
122	4.07	27.42	99.08	0	0	0
123	4.1	27.42	99.08	0	0	0
124	4.14	27.42	99.08	11.1	-11.33333333	5
125	4.17	27.08	99.23	5.16	2.333333333	-5
126	4.2	27.15	99.08	36.79	28.33333333	-29.66666667
127	4.24	28	98.19	30.61	28.33333333	-19
128	4.27	28.85	97.62	0	0	0
129	4.3	28.85	97.62	6.23	-7	-1.666666667
130	4.34	28.64	97.57	7.72	-7	4.666666667
131	4.37	28.43	97.71	0	0	0
132	4.4	28.43	97.71	0	0	0
133	4.44	28.43	97.71	0	0	0
134	4.47	28.43	97.71	2.14	0	-2.333333333
135	4.5	28.43	97.64	0	0	0
136	4.54	28.43	97.64	0	0	0
137	4.57	28.43	97.64	0	0	0
138	4.6	28.43	97.64	15.06	-16.33333333	3.666666667
139	4.64	27.94	97.75	0	0	0
140	4.67	27.94	97.75	0	0	0
141	4.7	27.94	97.75	0	0	0
142	4.74	27.94	97.75	9	-7.666666667	6.333333333
143	4.77	27.71	97.94	6.17	-7	0
144	4.8	27.5	97.94	70.19	59	-51.33333333
145	4.84	29.27	96.4	68.08	64	-40.33333333
146	4.87	31.19	95.19	6.57	7	-2
147	4.9	31.4	95.13	2	-2.333333333	0
148	4.94	31.33	95.13	2	0	-2
149	4.97	31.33	95.07	103.15	98	-60
150	5	34.27	93.27	41.42	41	-21
151	5.04	35.5	92.64	16.72	12	-14.33333333
152	5.07	35.86	92.21	5.26	-5.666666667	-2
153	5.1	35.69	92.15	36.01	-37.66666667	13.66666667
154	5.14	34.56	92.56	0	0	0
155	5.17	34.56	92.56	0	0	0
156	5.21	34.56	92.56	9.96	11	-2
157	5.24	34.89	92.5	18.17	-19.33333333	-6.333333333
158	5.27	34.31	92.31	15.18	11	-12.66666667
159	5.31	34.64	91.93	4.28	-4.666666667	0
160	5.34	34.5	91.93	0	0	0
161	5.37	34.5	91.93	2.14	0	-2.333333333
162	5.41	34.5	91.86	34.74	23.33333333	-31
163	5.44	35.2	90.93	68.72	64.33333333	-41.33333333
164	5.47	37.13	89.69	25.87	17.33333333	-23
165	5.51	37.65	89	25.29	-28	-4
166	5.54	36.81	88.88	3.75	-4	0
167	5.57	36.69	88.88	15.08	-16.33333333	4
168	5.61	36.2	89	5.99	-6.666666667	0
169	5.64	36	89	7.99	-9	0
170	5.67	35.73	89	4	0	-4.333333333
171	5.71	35.73	88.87	7.82	-7.666666667	-4
172	5.74	35.5	88.75	15.02	-16.66666667	1.333333333
173	5.77	35	88.79	0	0	0
174	5.81	35	88.79	6.01	-6.666666667	0.333333333
175	5.84	34.8	88.8	9	-10	-0.333333333
176	5.87	34.5	88.79	0	0	0
177	5.91	34.5	88.79	22.98	-25.66666667	0.333333333
178	5.94	33.73	88.8	4	0	-4.333333333
179	5.97	33.73	88.67	0	0	0
180	6.01	33.73	88.67	47.35	44.33333333	-28.66666667
181	6.04	35.06	87.81	35.98	31.33333333	-25
182	6.07	36	87.06	5.92	-2	-6
183	6.11	35.94	86.88	13.11	-14.66666667	0
184	6.14	35.5	86.88	38.94	41	-13.66666667
185	6.17	36.73	86.47	77.13	82.33333333	-24.66666667
186	6.21	39.2	85.73	30.24	33.33333333	-4.333333333
187	6.24	40.2	85.6	21.19	-23.33333333	-3.333333333
188	6.27	39.5	85.5	0	0	0
189	6.31	39.5	85.5	15.1	-16.66666667	-2
190	6.34	39	85.44	0	0	0
191	6.37	39	85.44	6.1	-6.666666667	-1.333333333
192	6.41	38.8	85.4	9.48	-10	3.333333333
193	6.44	38.5	85.5	3.75	0	-4
194	6.47	38.5	85.38	6.21	-7	-1
195	6.51	38.29	85.35	24.2	-26.33333333	5
196	6.54	37.5	85.5	8.59	7.666666667	-5.666666667
197	6.57	37.73	85.33	14.94	-16.33333333	0.666666667
198	6.61	37.24	85.35	15.26	-17	-2.666666667
199	6.64	36.73	85.27	2	0	-2.333333333
200	6.67	36.73	85.2	14.96	-16.33333333	1.333333333
201	6.71	36.24	85.24	15.07	-17	1
202	6.74	35.73	85.27	5.99	0	-6.666666667
203	6.77	35.73	85.07	18.42	15.66666667	-13.33333333
204	6.81	36.2	84.67	6.32	2.333333333	-6.666666667
205	6.84	36.27	84.47	17.87	-18	-9
206	6.87	35.73	84.2	9.91	-10	-4.333333333
207	6.91	35.43	84.07	9.91	10	4.333333333
208	6.94	35.73	84.2	74.86	83.33333333	1
209	6.97	38.23	84.23	27.76	30.66666667	2.666666667
210	7.01	39.15	84.31	27.67	-30.66666667	0
211	7.04	38.23	84.31	19.83	-18	-13
212	7.07	37.69	83.92	4.61	0	5.333333333
213	7.11	37.69	84.08	16.04	-16.33333333	-7
214	7.14	37.2	83.87	7.2	-6.666666667	4.333333333
215	7.17	37	84	23.17	-25.66666667	-2.666666667
216	7.21	36.23	83.92	2.31	0	2.666666667
217	7.24	36.23	84	6.92	-7.666666667	0
218	7.27	36	84	6.42	0	7
219	7.31	36	84.21	30.27	-33.33333333	-4.666666667
220	7.34	35	84.07	2.14	0	2.333333333
221	7.37	35	84.14	2.14	0	2.333333333
222	7.41	35	84.21	2.14	-2.333333333	0
223	7.44	34.93	84.21	13.54	-14.33333333	5
224	7.47	34.5	84.36	15.58	-16.66666667	-5
225	7.51	34	84.21	15.22	-16.66666667	-2.666666667
226	7.54	33.5	84.13	2.65	-2	2
227	7.57	33.44	84.19	2.65	2	-2
228	7.61	33.5	84.13	90.61	100	12.33333333
229	7.64	36.5	84.5	30.03	33.33333333	2
230	7.67	37.5	84.56	16	16.66666667	6.333333333
231	7.71	38	84.75	4.19	-2	4.333333333
232	7.74	37.94	84.88	0	0	0
233	7.77	37.94	84.88	7.45	-7	-5
234	7.81	37.73	84.73	7.17	-7.666666667	2
235	7.84	37.5	84.79	9.49	-7.666666667	7
236	7.87	37.27	85	2	0	2.333333333
237	7.91	37.27	85.07	15.4	-17	3.666666667
238	7.94	36.76	85.18	1.76	0	2
239	7.97	36.76	85.24	10.29	-10.66666667	-4.333333333
240	8.01	36.44	85.11	13.52	-14.66666667	2.666666667
241	8.04	36	85.19	8.34	-9	2.666666667
242	8.07	35.73	85.27	13.99	-15.33333333	0
243	8.11	35.27	85.27	0	0	0
244	8.14	35.27	85.27	15.32	-16.66666667	3.666666667
245	8.17	34.77	85.38	30.44	-33.66666667	-4.666666667
246	8.21	33.76	85.24	1.76	0	1.666666667
247	8.24	33.76	85.29	21.18	-23.33333333	3
248	8.27	33.06	85.38	8.99	-10	1
249	8.31	32.76	85.41	1.76	0	-2
250	8.34	32.76	85.35	0	0	0
251	8.37	32.76	85.35	23.08	-25.33333333	3
252	8.41	32	85.44	7.57	-8	-3
253	8.44	31.76	85.35	8.33	-8.666666667	3
254	8.47	31.5	85.44	1.87	0	-2
255	8.51	31.5	85.38	17.43	14.66666667	-12.66666667
256	8.54	31.94	85	55.12	59	-17.66666667
257	8.58	33.71	84.47	2.49	1.666666667	2
258	8.61	33.76	84.53	7.98	-8.666666667	-1
259	8.64	33.5	84.5	6.23	-7	1
260	8.68	33.29	84.53	7.01	-7.666666667	1
261	8.71	33.06	84.56	6.87	6	-5
262	8.74	33.24	84.41	7.53	-8	3
263	8.78	33	84.5	8.54	-9	-3.333333333
264	8.81	32.73	84.4	7.61	-7.666666667	3.333333333
265	8.84	32.5	84.5	21.19	-23.33333333	-3.333333333
266	8.88	31.8	84.4	2.83	-2.333333333	-2.333333333
267	8.91	31.73	84.33	16.48	-17.66666667	4.666666667
268	8.94	31.2	84.47	6.83	-6.666666667	-3.666666667
269	8.98	31	84.36	9.28	9	-5.333333333
270	9.01	31.27	84.2	84.89	84.33333333	-42.33333333
271	9.04	33.8	82.93	15.65	16.33333333	-5.666666667
272	9.08	34.29	82.76	5.29	0	-5.666666667
273	9.11	34.29	82.59	3.53	0	4
274	9.14	34.29	82.71	15.08	-16.33333333	3
275	9.18	33.8	82.8	12.38	4.666666667	-13
276	9.21	33.94	82.41	4.17	2	-4
277	9.24	34	82.29	13.88	-14.66666667	5
278	9.28	33.56	82.44	10.24	-9.666666667	-5.666666667
279	9.31	33.27	82.27	2.83	-2.333333333	-2.333333333
280	9.34	33.2	82.2	6.52	-6.666666667	3
281	9.38	33	82.29	6.52	-6.666666667	-3
282	9.41	32.8	82.2	16.11	-15.66666667	-9
283	9.44	32.33	81.93	8.24	-2	9
284	9.48	32.27	82.2	13.51	-15	-2.666666667
285	9.51	31.82	82.12	9.92	-10.66666667	2.333333333
286	9.54	31.5	82.19	15.01	-16.66666667	0.666666667
287	9.58	31	82.21	19.22	16.66666667	-13.33333333
288	9.61	31.5	81.81	9.46	7.666666667	-7
289	9.64	31.73	81.6	14.13	-15.33333333	-2.333333333
290	9.68	31.27	81.53	8.49	-9	-3
291	9.71	31	81.44	15.1	-16.66666667	-2
292	9.74	30.5	81.38	7.1	-7.666666667	-1.666666667
293	9.78	30.27	81.33	9.11	-9	-4.666666667
294	9.81	30	81.19	15.01	-16.66666667	0.666666667
295	9.84	29.5	81.21	15.66	-16.66666667	-5
296	9.88	29	81.06	17.29	-19	2.666666667
297	9.91	28.43	81.14	2.14	0	-2.333333333
298	9.94	28.43	81.07	0	0	0
299	9.98	28.43	81.07	0	0	0
300	10.01	28.43	81.07	59.98	66.66666667	-2.333333333
301	10.04	30.43	81	42	46.33333333	-6
302	10.08	31.82	80.82	2.72	0	-3
303	10.11	31.82	80.73	0	0	0
304	10.14	31.82	80.73	0	0	0
305	10.18	31.82	80.73	0	0	0
306	10.21	31.82	80.73	2.72	-3	0
307	10.24	31.73	80.73	0	0	0
308	10.28	31.73	80.73	14.93	-16.66666667	1.333333333
309	10.31	31.23	80.77	6.92	0	-7.666666667
310	10.34	31.23	80.54	21.94	-24.33333333	1.333333333
311	10.38	30.5	80.58	3.83	1.333333333	-4
312	10.41	30.54	80.46	13.84	13	-8.333333333
313	10.44	30.93	80.21	42.05	43.33333333	-17.33333333
314	10.48	32.23	79.69	25.01	27.66666667	-2
315	10.51	33.06	79.63	1.87	0	-2.333333333
316	10.54	33.06	79.56	0	0	0
317	10.58	33.06	79.56	1.87	-2	0
318	10.61	33	79.56	0	0	0
319	10.64	33	79.56	2.65	-2	-2
320	10.68	32.94	79.5	6.81	-7	3.333333333
321	10.71	32.73	79.6	7.08	-7.666666667	-1.333333333
322	10.74	32.5	79.56	3.75	0	-4
323	10.78	32.5	79.44	8	-8.666666667	1
324	10.81	32.24	79.47	15.16	-17	2
325	10.84	31.73	79.53	0	0	0
326	10.88	31.73	79.53	7.06	-7.666666667	-1
327	10.91	31.5	79.5	6.23	-7	-1
328	10.94	31.29	79.47	0	0	0
329	10.98	31.29	79.47	59.86	65	-15.66666667
330	11.01	33.24	79	22.97	25.33333333	-1.666666667
331	11.04	34	78.95	0	0	0
332	11.08	34	78.95	1.5	0	-1.666666667
333	11.11	34	78.9	0.33	0	-0.333333333
334	11.14	34	78.89	0	0	0
335	11.18	34	78.89	0	0	0
336	11.21	34	78.89	1.67	-2	0
337	11.24	33.94	78.89	0	0	0
338	11.28	33.94	78.89	7.92	-8.666666667	-1.666666667
339	11.31	33.68	78.84	7.73	-7.666666667	3.666666667
340	11.34	33.45	78.95	15.9	-17	5.333333333
341	11.38	32.94	79.11	7.92	-8.666666667	1.666666667
342	11.41	32.68	79.16	22.97	-22.66666667	-11.66666667
343	11.44	32	78.81	1.04	0	-1
344	11.48	32	78.78	3.72	-3.666666667	-2
345	11.51	31.89	78.72	57.56	57	-29
346	11.54	33.6	77.85	34.24	38	-3.666666667
347	11.58	34.74	77.74	3.53	1.666666667	-3.666666667
348	11.61	34.79	77.63	22.11	-24.33333333	-2.333333333
349	11.64	34.06	77.56	26.84	29.66666667	1.333333333
350	11.68	34.95	77.6	82.6	92	-0.333333333
351	11.71	37.71	77.59	24.23	26.33333333	-5
352	11.74	38.5	77.44	0	0	0
353	11.78	38.5	77.44	15.1	-16.66666667	2
354	11.81	38	77.5	2.35	-2	2
355	11.84	37.94	77.56	6.9	-6	-5
356	11.88	37.76	77.41	7.97	-8.666666667	1
357	11.91	37.5	77.44	8.4	-8.666666667	3
358	11.95	37.24	77.53	1.76	0	-2
359	11.98	37.24	77.47	5.96	-6	3
360	12.01	37.06	77.56	16.73	-18.66666667	-2
361	12.05	36.5	77.5	1.87	0	2
362	12.08	36.5	77.56	14.99	-16.66666667	0
363	12.11	36	77.56	15.08	-16.66666667	-2
364	12.15	35.5	77.5	6.23	-7	-1
365	12.18	35.29	77.47	12.83	-13.66666667	4
366	12.21	34.88	77.59	3.53	-4	0
367	12.25	34.76	77.59	15.96	-17.33333333	-2
368	12.28	34.24	77.53	14.54	-16	4
369	12.31	33.76	77.65	0	0	0
370	12.35	33.76	77.65	14.2	16	0.666666667
371	12.38	34.24	77.67	22.68	-24.66666667	-5.666666667
372	12.41	33.5	77.5	28.63	-31.66666667	3.333333333
373	12.45	32.55	77.6	13.49	15	0
374	12.48	33	77.6	7.92	-8	3.666666667
375	12.51	32.76	77.71	8.26	-8.666666667	3
376	12.55	32.5	77.8	15.17	-16.66666667	-2.666666667
377	12.58	32	77.72	0.83	0	1
378	12.61	32	77.75	4.5	0	5
379	12.65	32	77.9	3.94	3.333333333	-3
380	12.68	32.1	77.81	15.96	-3.333333333	-17.33333333
381	12.71	32	77.29	56.6	62.33333333	-9.666666667
382	12.75	33.87	77	0	0	0
383	12.78	33.87	77	12.36	-13.66666667	2.666666667
384	12.81	33.46	77.08	0	0	0
385	12.85	33.46	77.08	6.75	-7	-2.666666667
386	12.88	33.25	77	11.66	9.333333333	-9
387	12.91	33.53	76.73	26.69	-29.66666667	-0.666666667
388	12.95	32.64	76.71	12.14	-13	3.333333333
389	12.98	32.25	76.81	18.53	-20.33333333	4
390	13.01	31.64	76.93	3.03	-2.333333333	-2.333333333
391	13.05	31.57	76.86	2.14	-2.333333333	0
392	13.08	31.5	76.86	17.38	-19	-4.333333333
393	13.11	30.93	76.73	7.88	-4	-7.666666667
394	13.15	30.81	76.5	16.63	-18	3.333333333
395	13.18	30.27	76.6	24.66	-27	5.666666667
396	13.21	29.46	76.77	8.86	4	-9
397	13.25	29.58	76.5	8.29	-6.666666667	-6.333333333
398	13.28	29.38	76.31	34.54	20.66666667	-32.66666667
399	13.31	30	75.33	18.05	19	-6.333333333
400	13.35	30.57	75.14	20.2	-19	-11.66666667
401	13.38	30	74.79	6.2	-6.666666667	-2
402	13.41	29.8	74.73	7.71	6.666666667	-5.333333333
403	13.45	30	74.57	82.04	89.66666667	-16.33333333
404	13.48	32.69	74.08	30.76	33.33333333	-7.666666667
405	13.51	33.69	73.85	15.7	-16.33333333	-6
406	13.55	33.2	73.67	0	0	0
407	13.58	33.2	73.67	28.26	-31	-4.666666667
408	13.61	32.27	73.53	2	-2.333333333	0
409	13.65	32.2	73.53	2	0	2.333333333
410	13.68	32.2	73.6	2	0	-2.333333333
411	13.71	32.2	73.53	6.77	-6.666666667	-3.333333333
412	13.75	32	73.43	6.64	-6.666666667	-3.333333333
413	13.78	31.8	73.33	2.83	-2.333333333	2.333333333
414	13.81	31.73	73.4	0	0	0
415	13.85	31.73	73.4	7.61	-7.666666667	3.333333333
416	13.88	31.5	73.5	16.3	-16.66666667	-7
417	13.91	31	73.29	6.9	-6.666666667	3.666666667
418	13.95	30.8	73.4	0	0	0
419	13.98	30.8	73.4	2	-2.333333333	0
420	14.01	30.73	73.4	0	0	0
421	14.05	30.73	73.4	37.97	42.33333333	1
422	14.08	32	73.43	42.73	44.33333333	16.66666667
423	14.11	33.33	73.93	2	0	-2
424	14.15	33.33	73.87	8.22	-8.666666667	-2.666666667
425	14.18	33.07	73.79	4.8	-5	2
426	14.21	32.92	73.85	0	0	0
427	14.25	32.92	73.85	2.31	-2.333333333	0
428	14.28	32.85	73.85	12.52	-14	0.333333333
429	14.31	32.43	73.86	3.23	-0.333333333	-3.666666667
430	14.35	32.42	73.75	12.82	-14	3.333333333
431	14.38	32	73.85	3.26	-2.666666667	2.333333333
432	14.41	31.92	73.92	4.61	-5	0
433	14.45	31.77	73.92	7.41	-6.666666667	5
434	14.48	31.57	74.07	4.79	-4.666666667	2.333333333
435	14.51	31.43	74.14	23.03	-24.66666667	-7.333333333
436	14.55	30.69	73.92	25.46	-28	-2.333333333
437	14.58	29.85	73.85	0	0	0
438	14.61	29.85	73.85	2.31	-2.666666667	0
439	14.65	29.77	73.85	11.08	-12.33333333	0.666666667
440	14.68	29.4	73.87	14.34	-15.66666667	-2.666666667
441	14.71	28.93	73.79	17.84	-20	0.333333333
442	14.75	28.33	73.8	0	0	0
443	14.78	28.33	73.8	4	-4.333333333	0
444	14.81	28.2	73.8	32.04	32.66666667	14.66666667
445	14.85	29.18	74.24	43.28	44	19
446	14.88	30.5	74.81	11.89	7.666666667	10.66666667
447	14.91	30.73	75.13	7	-7.666666667	0
448	14.95	30.5	75.13	21.31	23.33333333	-4.333333333
449	14.98	31.2	75	67.93	66.66666667	-35.66666667
450	15.01	33.2	73.93	19.78	15.66666667	-15.33333333
451	15.05	33.67	73.47	10.79	-5.666666667	10.66666667
452	15.08	33.5	73.79	12.57	-14	1.333333333
453	15.11	33.08	73.83	2.5	-2.666666667	0
454	15.15	33	73.83	6.26	-5	-4.666666667
455	15.18	32.85	73.69	2.31	0	2.666666667
456	15.21	32.85	73.77	7.29	-2.666666667	-7.666666667
457	15.25	32.77	73.54	7.29	-2.666666667	-7.666666667
458	15.28	32.69	73.31	13.44	-12.66666667	-7.666666667
459	15.31	32.31	73.08	10.1	-10.33333333	4.333333333
460	15.35	32	73.21	3.03	-2.333333333	-2.333333333
461	15.38	31.93	73.14	6.93	-6.666666667	4.333333333
462	15.42	31.73	73.27	7.17	-7.666666667	-2
463	15.45	31.5	73.21	9	-10	-0.333333333
464	15.48	31.2	73.2	18.92	-21	-2
465	15.52	30.57	73.14	2.14	0	-2.333333333
466	15.55	30.57	73.07	2.14	0	2.333333333
467	15.58	30.57	73.14	25.12	-28	-0.333333333
468	15.62	29.73	73.13	13.13	9	-11.33333333
469	15.65	30	72.79	41.82	42.33333333	-19.66666667
470	15.68	31.27	72.2	14.46	14.66666667	-6.666666667
471	15.72	31.71	72	20.69	-21.66666667	-8.333333333
472	15.75	31.06	71.75	9.02	-10	-1.333333333
473	15.78	30.76	71.71	1.76	2	0
474	15.82	30.82	71.71	58.42	64.66666667	5.666666667
475	15.85	32.76	71.88	26.44	29.66666667	0
476	15.88	33.65	71.88	11.5	-12.66666667	1.666666667
477	15.92	33.27	71.93	15.22	-15.66666667	6.666666667
478	15.95	32.8	72.13	9.84	-10	-4.333333333
479	15.98	32.5	72	0	0	0
480	16.02	32.5	72	9.84	-10	-4.333333333
481	16.05	32.2	71.87	2	0	-2.333333333
482	16.08	32.2	71.8	2	0	2.333333333
483	16.12	32.2	71.87	8.03	-8.666666667	-2
484	16.15	31.94	71.81	13.64	-14.66666667	-4
485	16.18	31.5	71.69	11.62	-10	8
486	16.22	31.2	71.93	0	0	0
487	16.25	31.2	71.93	8.66	-8.666666667	-4
488	16.28	30.94	71.81	13.25	-14.66666667	-2
489	16.32	30.5	71.75	1.87	0	2
490	16.35	30.5	71.81	8.2	8.666666667	2.333333333
491	16.38	30.76	71.88	61.05	67.66666667	7.666666667
492	16.42	32.79	72.11	23.67	23.66666667	11.33333333
493	16.45	33.5	72.45	15.1	-16.66666667	-2
494	16.48	33	72.39	0	0	0
495	16.52	33	72.39	0	0	0
496	16.55	33	72.39	1.67	0	1.666666667
497	16.58	33	72.44	15.08	-16.66666667	2
498	16.62	32.5	72.5	3.72	-2	-3.666666667
499	16.65	32.44	72.39	6.66	0	7.333333333
500	16.68	32.44	72.61	6.36	-6.666666667	1.333333333
501	16.72	32.24	72.65	14.1	-16	0
502	16.75	31.76	72.65	8.33	-8.666666667	-3
503	16.78	31.5	72.56	6.67	-7	3
504	16.82	31.29	72.65	2.49	-1.666666667	-2
505	16.85	31.24	72.59	22.05	-24.66666667	-1
506	16.88	30.5	72.56	1.87	0	2.333333333
507	16.92	30.5	72.63	24.17	-26.33333333	4.333333333
508	16.95	29.71	72.76	0	0	0
509	16.98	29.71	72.76	14.54	-15.66666667	-3.666666667
510	17.02	29.24	72.65	0	0	0
511	17.05	29.24	72.65	22.05	-24.66666667	-0.666666667
512	17.08	28.5	72.63	0	0	0
513	17.12	28.5	72.63	9.08	-10	1.333333333
514	17.15	28.2	72.67	52.8	58	-9.666666667
515	17.18	29.94	72.38	59.07	64	-15
516	17.22	31.86	71.93	2.14	0	2.333333333
517	17.25	31.86	72	6.76	-5.666666667	-5
518	17.28	31.69	71.85	27.25	27	-14
519	17.32	32.5	71.43	23.34	23	-12.33333333
520	17.35	33.19	71.06	12.51	10.33333333	-9
521	17.38	33.5	70.79	14.99	-16.66666667	-0.666666667
522	17.42	33	70.77	2.31	-2.666666667	0
523	17.45	32.92	70.77	6.28	-7	0.666666667
524	17.48	32.71	70.79	6.58	-7	1.333333333
525	17.52	32.5	70.83	5.46	-4	-4.666666667
526	17.55	32.38	70.69	3.26	-2.333333333	-2.333333333
527	17.58	32.31	70.62	10.79	-10.33333333	-6.333333333
528	17.62	32	70.43	10	-11	-0.333333333
529	17.65	31.67	70.42	12.99	8.666666667	-11.66666667
530	17.68	31.93	70.07	56.85	46	-43.33333333
531	17.72	33.31	68.77	3.26	-2.666666667	2.666666667
532	17.75	33.23	68.85	22	-24.33333333	2.333333333
533	17.78	32.5	68.92	15.69	-16.66666667	5
534	17.82	32	69.07	0	0	0
535	17.85	32	69.07	22.06	-24.33333333	2
536	17.88	31.27	69.13	0	0	0
537	17.92	31.27	69.13	2	0	-2
538	17.95	31.27	69.07	2.83	-2.333333333	-2.333333333
539	17.98	31.2	69	0	0	0
540	18.02	31.2	69	7.37	-6.666666667	4.666666667
541	18.05	31	69.14	16.3	-16.66666667	-7
542	18.08	30.5	68.93	10.89	-10	6.666666667
543	18.12	30.2	69.13	13.51	-14.33333333	-4.333333333
544	18.15	29.77	69	4.61	0	-5
545	18.18	29.77	68.85	0	0	0
546	18.22	29.77	68.85	15.07	-16.66666667	0.666666667
547	18.25	29.27	68.87	7.4	7.666666667	-2.666666667
548	18.28	29.5	68.79	45.45	50	-7.666666667
549	18.32	31	68.56	25.47	24.33333333	-14.33333333
550	18.35	31.73	68.13	8.05	-7.666666667	-4.333333333
551	18.38	31.5	68	3.75	0	4.333333333
552	18.42	31.5	68.13	7	-7.666666667	0
553	18.45	31.27	68.13	62.68	67.33333333	17.33333333
554	18.48	33.29	68.65	53.88	57	18.66666667
555	18.52	35	69.21	22.76	19	16.66666667
556	18.55	35.57	69.71	0	0	0
557	18.58	35.57	69.71	4.28	-4.666666667	0
558	18.62	35.43	69.71	7	-7.666666667	-1.333333333
559	18.65	35.2	69.67	13.4	-13.33333333	6.666666667
560	18.68	34.8	69.87	2	0	-2.333333333
561	18.72	34.8	69.8	4.47	-2.333333333	4.333333333
562	18.75	34.73	69.93	7.27	-7.666666667	2.333333333
563	18.79	34.5	70	22.11	-24.66666667	2
564	18.82	33.76	70.06	8.73	-8.666666667	-4
565	18.85	33.5	69.94	8.1	-8.666666667	-2
566	18.89	33.24	69.88	7.06	-8	0
567	18.92	33	69.88	7.99	-8	4
568	18.95	32.76	70	3.94	-3.666666667	-2
569	18.99	32.65	69.94	7.26	-7	4
570	19.02	32.44	70.06	28.65	-31.33333333	-6
571	19.05	31.5	69.88	1.87	0	-2.333333333
572	19.09	31.5	69.81	9	-10	-0.333333333
573	19.12	31.2	69.8	21.03	-23.33333333	-1.666666667
574	19.15	30.5	69.75	15.02	-16.66666667	1.333333333
575	19.19	30	69.79	15.02	-16.66666667	-1.333333333
576	19.22	29.5	69.75	0	0	0
577	19.25	29.5	69.75	45.03	48	14.66666667
578	19.29	30.94	70.19	46.98	52	4
579	19.32	32.5	70.31	7.02	-7.666666667	0.666666667
580	19.35	32.27	70.33	2	-2.333333333	0
581	19.39	32.2	70.33	3.57	3.666666667	1.666666667
582	19.42	32.31	70.38	85.75	89.66666667	-32
583	19.45	35	69.42	40.83	38.33333333	-24.33333333
584	19.49	36.15	68.69	24.65	-27.33333333	2
585	19.52	35.33	68.75	0	0	0
586	19.55	35.33	68.75	0	0	0
587	19.59	35.33	68.75	6.58	-5	5.333333333
588	19.62	35.18	68.91	12.18	-12	-6
589	19.65	34.82	68.73	9.56	-10.66666667	0.666666667
590	19.69	34.5	68.75	6.02	-6.333333333	-2
591	19.72	34.31	68.69	2.31	-2.666666667	0
592	19.75	34.23	68.69	2.31	0	-2.333333333
593	19.79	34.23	68.62	2.31	0	-2.666666667
594	19.82	34.23	68.54	47.02	-51.33333333	10.33333333
595	19.85	32.69	68.85	11.14	12.33333333	-1.333333333
596	19.89	33.06	68.81	22.91	-25	-4
597	19.92	32.31	68.69	3.26	-2.666666667	-2.333333333
598	19.95	32.23	68.62	2.31	-2.666666667	0
599	19.99	32.15	68.62	10.51	-9.666666667	-6.333333333
600	20.02	31.86	68.43	13.54	-14.33333333	4.666666667
601	20.05	31.43	68.57	6.07	-6.666666667	1.666666667
602	20.09	31.23	68.62	13.14	-14.33333333	-3
603	20.12	30.8	68.53	0	0	0
604	20.15	30.8	68.53	0	0	0
605	20.19	30.8	68.53	67.61	71.33333333	-24
606	20.22	32.94	67.81	32.76	35.33333333	-8.333333333
607	20.25	34	67.56	8.26	-8	-5
608	20.29	33.76	67.41	9.62	-10.66666667	-0.666666667
609	20.32	33.44	67.39	7.87	9	0.666666667
610	20.35	33.71	67.41	83.79	93	-3.333333333
611	20.39	36.5	67.31	67.15	74.33333333	-6
612	20.42	38.73	67.13	7.31	7	-4.333333333
613	20.45	38.94	67	30.03	-33.33333333	2
614	20.49	37.94	67.06	1.87	0	2.333333333
615	20.52	37.94	67.13	7.11	-7.666666667	1.666666667
616	20.55	37.71	67.18	21.43	-23.66666667	-4
617	20.59	37	67.06	7.99	9	0.333333333
618	20.62	37.27	67.07	0	0	0
619	20.65	37.27	67.07	16.81	-18.66666667	-0.333333333
620	20.69	36.71	67.06	1.76	0	-2
621	20.72	36.71	67	3.53	0	4
622	20.75	36.71	67.12	1.76	0	-2
623	20.79	36.71	67.06	14.85	-16.66666667	-0.333333333
624	20.82	36.21	67.05	13.36	-15	0.333333333
625	20.85	35.76	67.06	1.76	0	-2
626	20.89	35.76	67	15.45	-16.33333333	-4.333333333
627	20.92	35.27	66.87	23.32	-25.66666667	4.333333333
628	20.95	34.5	67	0	0	0
629	20.99	34.5	67	45.03	48	-14.66666667
630	21.02	35.94	66.56	53.9	59.66666667	-3
631	21.05	37.73	66.47	7.67	7	-5.333333333
632	21.09	37.94	66.31	20.11	-22.33333333	0.666666667
633	21.12	37.27	66.33	16.11	15.33333333	-8.666666667
634	21.15	37.73	66.07	71.42	77.66666667	-17
635	21.19	40.06	65.56	58.39	64.66666667	-6.666666667
636	21.22	42	65.36	0	0	0
637	21.25	42	65.36	8.02	-9	-1
638	21.29	41.73	65.33	7.66	-7.666666667	3.666666667
639	21.32	41.5	65.44	0	0	0
640	21.35	41.5	65.44	6.22	-7	-1
641	21.39	41.29	65.41	7.43	-7.666666667	3
642	21.42	41.06	65.5	16.96	-18.66666667	-2
643	21.45	40.5	65.44	6.22	-7	-1
644	21.49	40.29	65.41	8.88	-9.666666667	-1
645	21.52	40	65.38	8.03	-9	0.666666667
646	21.55	39.73	65.4	13.99	-15.33333333	0
647	21.59	39.27	65.4	36.02	33.33333333	-22.33333333
648	21.62	40.27	64.73	78.03	83	-24.33333333
649	21.65	42.76	64	3.53	0	-4
650	21.69	42.76	63.88	8.87	-8.666666667	-4.333333333
651	21.72	42.5	63.75	8.04	8.666666667	-1.333333333
652	21.75	42.76	63.71	65.53	70	-21.33333333
653	21.79	44.86	63.07	50.27	55.66666667	-4.333333333
654	21.82	46.53	62.94	1.76	0	-2
655	21.85	46.53	62.88	12.47	-9.666666667	-9.666666667
656	21.89	46.24	62.59	0	0	0
657	21.92	46.24	62.59	1.76	0	-2
658	21.95	46.24	62.53	0	0	0
659	21.99	46.24	62.53	22.05	-24.66666667	-1
660	22.02	45.5	62.5	1.87	0	-2
661	22.05	45.5	62.44	7.56	-7.666666667	3
662	22.09	45.27	62.53	5.87	5.666666667	-3
663	22.12	45.44	62.44	31.9	-35.33333333	2
664	22.16	44.38	62.5	6.04	-6	3.333333333
665	22.19	44.2	62.6	14.55	-15.66666667	-4.333333333
666	22.22	43.73	62.47	25.39	26.66666667	-9.666666667
667	22.26	44.53	62.18	67.8	73.33333333	-17
668	22.29	46.73	61.67	16.97	18.66666667	-2.666666667
669	22.32	47.29	61.59	6.71	7	-3
670	22.36	47.5	61.5	7.98	-8.666666667	1
671	22.39	47.24	61.53	8.4	8.666666667	-3
672	22.42	47.5	61.44	75.36	83.33333333	-9
673	22.46	50	61.17	38.08	42.33333333	-3.333333333
674	22.49	51.27	61.07	2	0	-2.333333333
675	22.52	51.27	61	7.99	-9	0
676	22.56	51	61	23.71	-26.33333333	1.666666667
677	22.59	50.21	61.05	7.81	-8.666666667	0
678	22.62	49.95	61.05	1.84	-0.333333333	2
679	22.66	49.94	61.11	13.42	-12.66666667	-7.333333333
680	22.69	49.56	60.89	1.67	0	-2
681	22.72	49.56	60.83	10.14	9.666666667	5.666666667
682	22.76	49.85	61	20.42	-20.33333333	-9.666666667
683	22.79	49.24	60.71	7.07	-8	0.333333333
684	22.82	49	60.72	16.73	-18.66666667	2
685	22.86	48.44	60.78	7.39	-6.666666667	-4.333333333
686	22.89	48.24	60.65	6.29	-2.666666667	6.333333333
687	22.92	48.16	60.84	6.55	-7.333333333	1.666666667
688	22.96	47.94	60.89	11.09	-12	2
689	22.99	47.58	60.95	15.05	-13.33333333	-10
690	23.02	47.18	60.65	1.76	0	2
691	23.06	47.18	60.71	25.96	27.33333333	-9
692	23.09	48	60.44	45.82	50	-10
693	23.12	49.5	60.14	8.64	-7	-6.666666667
694	23.16	49.29	59.94	14.37	-9.666666667	-12.66666667
695	23.19	49	59.56	0	0	0
696	23.22	49	59.56	76.92	83.33333333	19.33333333
697	23.26	51.5	60.14	45.02	50	-2.666666667
698	23.29	53	60.06	7.99	-9	0.333333333
699	23.32	52.73	60.07	14.13	-15.33333333	2
700	23.36	52.27	60.13	8.27	-9	-2.333333333
701	23.39	52	60.06	3.75	0	4.333333333
702	23.42	52	60.19	7.36	-8	-2.333333333
703	23.46	51.76	60.12	7.01	-6.666666667	3.333333333
704	23.49	51.56	60.22	16.67	-18.66666667	1
705	23.52	51	60.25	1.87	0	-2
706	23.56	51	60.19	6.45	-6.666666667	2.666666667
707	23.59	50.8	60.27	9.3	-10	-2.666666667
708	23.62	50.5	60.19	16.85	-16.66666667	8.333333333
709	23.66	50	60.44	5	0	-5.333333333
710	23.69	50	60.28	7.17	8	-1.333333333
711	23.72	50.24	60.24	60.04	66.66666667	-4
712	23.76	52.24	60.12	49.17	54.66666667	-2
713	23.79	53.88	60.06	8.18	-2.666666667	-8.666666667
714	23.82	53.8	59.8	2	0	-2.333333333
715	23.86	53.8	59.73	2	0	-2
716	23.89	53.8	59.67	4	0	-4.666666667
717	23.92	53.8	59.53	11.57	-12.33333333	-3.333333333
718	23.96	53.43	59.43	7.54	-7.666666667	3.333333333
719	23.99	53.2	59.53	6.65	-6.666666667	-3
720	24.02	53	59.44	14.99	-16.66666667	-0.333333333
721	24.06	52.5	59.43	0	0	0
722	24.09	52.5	59.43	21.6	-23.33333333	5.666666667
723	24.12	51.8	59.6	10.36	-10	-5.666666667
724	24.16	51.5	59.43	9.06	-10	1.333333333
725	24.19	51.2	59.47	42.07	43.33333333	-17.66666667
726	24.22	52.5	58.94	33.51	33.33333333	-16.66666667
727	24.26	53.5	58.44	11.24	0	-12.66666667
728	24.29	53.5	58.06	29.97	-33.33333333	0
729	24.32	52.5	58.06	1.87	2	0
730	24.36	52.56	58.06	53.28	58.33333333	-10.33333333
731	24.39	54.31	57.75	74.66	80	-23
732	24.42	56.71	57.06	6.42	-7	-2
733	24.46	56.5	57	7.93	-8.666666667	0
734	24.49	56.24	57	1.76	0	-2
735	24.52	56.24	56.94	26.82	-28.66666667	8.333333333
736	24.56	55.38	57.19	0	0	0
737	24.59	55.38	57.19	6.55	7	1.666666667
738	24.62	55.59	57.24	8.52	-5.333333333	-8
739	24.66	55.43	57	12.98	-14.33333333	2
740	24.69	55	57.06	11.99	-13.33333333	0.333333333
741	24.72	54.6	57.07	5.51	-5.666666667	-2.333333333
742	24.76	54.43	57	15.14	-16.66666667	2.333333333
743	24.79	53.93	57.07	14.99	-16.66666667	0
744	24.82	53.43	57.07	6.38	-5.333333333	-4.666666667
745	24.86	53.27	56.93	54.03	57.66666667	-16.33333333
746	24.89	55	56.44	30.26	31.33333333	-12.66666667
747	24.92	55.94	56.06	10.72	-5	-10.66666667
748	24.96	55.79	55.74	7.96	-7.666666667	-4.333333333
749	24.99	55.56	55.61	14.3	14.66666667	-5.666666667
750	25.02	56	55.44	77.71	83.33333333	23
751	25.06	58.5	56.13	26.97	28.33333333	9.333333333
752	25.09	59.35	56.41	6.85	-2.666666667	-7
753	25.12	59.27	56.2	16.82	-18.66666667	-0.666666667
754	25.16	58.71	56.18	0	0	0
755	25.19	58.71	56.18	0	0	0
756	25.22	58.71	56.18	19.41	-21.66666667	2.333333333
757	25.26	58.06	56.25	1.87	-2	0
758	25.29	58	56.25	8.83	-9.666666667	-0.333333333
759	25.32	57.71	56.24	19.56	-21.66666667	-3.666666667
760	25.36	57.06	56.13	0	0	0
761	25.39	57.06	56.13	10.8	-11.66666667	1.666666667
762	25.42	56.71	56.18	14.21	-14	7.666666667
763	25.46	56.29	56.41	11.09	-11.66666667	-3.333333333
764	25.49	55.94	56.31	0	0	0
765	25.52	55.94	56.31	28.16	-31.33333333	2.333333333
766	25.56	55	56.38	2.65	-2	-2.333333333
767	25.59	54.94	56.31	22.84	-25.33333333	1.333333333
768	25.63	54.18	56.35	7.26	-8	-1.333333333
769	25.66	53.94	56.31	0	0	0
770	25.69	53.94	56.31	28.1	-31.33333333	0
771	25.73	53	56.31	9.3	-9.666666667	3.333333333
772	25.76	52.71	56.41	21.36	-23.66666667	-3.333333333
773	25.79	52	56.31	9.3	-9.666666667	3.333333333
774	25.83	51.71	56.41	6.22	-7	1
775	25.86	51.5	56.44	37.91	42	-1
776	25.89	52.76	56.41	43.24	48	-4.666666667
777	25.93	54.2	56.27	12.03	10	-9
778	25.96	54.5	56	23.06	-25.66666667	-2.333333333
779	25.99	53.73	55.93	13.68	15	-3.666666667
780	26.03	54.18	55.82	61.8	68.66666667	4
781	26.06	56.24	55.94	43.11	47.66666667	-4.666666667
782	26.09	57.67	55.8	9.89	-8	-7.666666667
783	26.13	57.43	55.57	2.14	0	2.333333333
784	26.16	57.43	55.64	15.14	-16.66666667	2.333333333
785	26.19	56.93	55.71	0	0	0
786	26.23	56.93	55.71	0	0	0
787	26.26	56.93	55.71	14.99	-16.66666667	0
788	26.29	56.43	55.71	6.15	-6.666666667	2
789	26.33	56.23	55.77	14.94	-16.66666667	1
790	26.36	55.73	55.8	15.4	-16.66666667	-3.666666667
791	26.39	55.23	55.69	8.5	-7.666666667	5.666666667
792	26.43	55	55.86	2.14	0	-2.333333333
793	26.46	55	55.79	6.2	-6.666666667	-2
794	26.49	54.8	55.73	60.11	64.33333333	-17.66666667
795	26.53	56.73	55.2	53.11	59	-4.666666667
796	26.56	58.5	55.06	16.11	-14.66666667	-10.33333333
797	26.59	58.06	54.75	23.13	-25.66666667	2.333333333
798	26.63	57.29	54.82	21.27	23.66666667	-2.333333333
799	26.66	58	54.75	65.35	72.66666667	4.333333333
800	26.69	60.18	54.88	46.69	51.66666667	1.666666667
801	26.73	61.73	54.93	7.21	-7.666666667	-1.666666667
802	26.76	61.5	54.88	7	-7	-4
803	26.79	61.29	54.76	0	0	0
804	26.83	61.29	54.76	0	0	0
805	26.86	61.29	54.76	1.76	-1.666666667	0
806	26.89	61.24	54.76	17.29	-19	-3
807	26.93	60.67	54.67	12.94	-14.33333333	-0.666666667
808	26.96	60.24	54.65	1.76	0	2
809	26.99	60.24	54.71	3.94	-4	-2
810	27.03	60.12	54.65	12.83	-13.66666667	-4
811	27.06	59.71	54.53	17.98	-19.66666667	4
812	27.09	59.12	54.65	18.68	-20.66666667	-3
813	27.13	58.5	54.56	0	0	0
814	27.16	58.5	54.56	23.19	-25.66666667	3.666666667
815	27.19	57.73	54.67	7.1	-7.666666667	-1.333333333
816	27.23	57.5	54.63	1.87	0	-2.333333333
817	27.26	57.5	54.56	23	-25.66666667	1.333333333
818	27.29	56.73	54.6	13.24	-14.66666667	1.666666667
819	27.33	56.29	54.65	0	0	0
820	27.36	56.29	54.65	37.05	40.33333333	-9
821	27.39	57.5	54.38	36.22	40.33333333	-3
822	27.43	58.71	54.29	29.28	-32.66666667	-3
823	27.46	57.73	54.2	19.98	-17.66666667	-13.33333333
824	27.49	57.2	53.8	37.12	41.33333333	-1.666666667
825	27.53	58.44	53.75	60.14	66.33333333	8.333333333
826	27.56	60.43	54	12.84	14.33333333	0
827	27.59	60.86	54	20.1	-22	4.333333333
828	27.63	60.2	54.13	2	-2.333333333	0
829	27.66	60.13	54.13	11.69	-4.333333333	12.33333333
830	27.69	60	54.5	8.05	-9	1
831	27.73	59.73	54.53	17.07	-17.66666667	-6.666666667
832	27.76	59.2	54.33	2	0	2.333333333
833	27.79	59.2	54.4	6.7	-6.666666667	3.333333333
834	27.83	59	54.5	24.49	-26.66666667	-5.666666667
835	27.86	58.2	54.33	2	0	2.333333333
836	27.89	58.2	54.4	22.88	-25.33333333	1.333333333
837	27.93	57.44	54.44	0	0	0
838	27.96	57.44	54.44	55.06	61	-5.666666667
839	27.99	59.27	54.27	30.04	33.33333333	-2.333333333
840	28.03	60.27	54.2	3.95	3.666666667	-2.333333333
841	28.06	60.38	54.13	4.96	-3.666666667	-4.333333333
842	28.09	60.27	54	17.66	16.66666667	-10.33333333
843	28.13	60.77	53.69	61.2	65.33333333	-18.66666667
844	28.16	62.73	53.13	19.68	20	-8.666666667
845	28.19	63.33	52.87	6.25	-6.666666667	0.333333333
846	28.23	63.13	52.88	2.85	2.333333333	1.666666667
847	28.26	63.2	52.93	7.99	0	-8.666666667
848	28.29	63.2	52.67	6.16	-6.666666667	1.333333333
849	28.33	63	52.71	15.27	-16.66666667	3.333333333
850	28.36	62.5	52.81	12.28	-10	-9.333333333
851	28.39	62.2	52.53	0	0	0
852	28.43	62.2	52.53	14.9	-16.33333333	2
853	28.46	61.71	52.59	21.32	-23.66666667	-3
854	28.49	61	52.5	24.49	-26.66666667	5.666666667
855	28.53	60.2	52.67	7.8	-6.666666667	-5.666666667
856	28.56	60	52.5	15.1	-16.66666667	2
857	28.59	59.5	52.56	7.05	-7.666666667	-1
858	28.63	59.27	52.53	19.78	15.33333333	-15.33333333
859	28.66	59.73	52.07	19.78	15.66666667	-15.66666667
860	28.69	60.2	51.6	9.99	0	-11
861	28.73	60.2	51.27	27.97	-31	0
862	28.76	59.27	51.27	11.3	-9	-9
863	28.79	59	51	37.06	41.33333333	-2
864	28.83	60.24	50.94	81.32	90	8.333333333
865	28.86	62.94	51.19	8.03	8.666666667	-2
866	28.89	63.2	51.13	7.87	-8.666666667	0
867	28.93	62.94	51.13	8.42	-9	2.333333333
868	28.96	62.67	51.2	9.03	-9.666666667	-2.333333333
869	29	62.38	51.13	11.35	-12.66666667	-2
870	29.03	62	51.07	8.87	-9	4.333333333
871	29.06	61.73	51.2	21.98	-24.33333333	0.333333333
872	29.1	61	51.21	2.14	0	-2.333333333
873	29.13	61	51.14	12.55	-13.33333333	4.333333333
874	29.16	60.6	51.27	18.05	-20	-2
875	29.2	60	51.21	8	-9	-0.333333333
876	29.23	59.73	51.2	15.4	-16.66666667	3.666666667
877	29.26	59.23	51.31	7.46	-7.666666667	-3.333333333
878	29.3	59	51.21	21.98	24.33333333	-0.333333333
879	29.33	59.73	51.2	56.18	62	9
880	29.36	61.59	51.47	4.84	4.666666667	-2.333333333
881	29.4	61.73	51.4	7.61	-7.666666667	3.333333333
882	29.43	61.5	51.5	3.75	0	-4
883	29.46	61.5	51.38	30.49	-33.33333333	6
884	29.5	60.5	51.56	0	0	0
885	29.53	60.5	51.56	15.1	-16.66666667	-2
886	29.56	60	51.5	14.99	-16.66666667	0
887	29.6	59.5	51.5	0	0	0
888	29.63	59.5	51.5	14.99	-16.66666667	0
889	29.66	59	51.5	14.99	-16.66666667	0
890	29.7	58.5	51.5	1.87	0	2
891	29.73	58.5	51.56	22.06	-24.66666667	-1
892	29.76	57.76	51.53	8	-8.666666667	1
893	29.8	57.5	51.56	30.03	-33.33333333	-2
894	29.83	56.5	51.5	0	0	0
895	29.86	56.5	51.5	29.97	-33.33333333	0
896	29.9	55.5	51.5	7.06	-7.666666667	1
897	29.93	55.27	51.53	23	-25.66666667	-1
898	29.96	54.5	51.5	1.87	0	2
899	30	54.5	51.56	30.03	-33.33333333	-2
900	30.03	53.5	51.5	1.87	0	2
901	30.06	53.5	51.56	30.2	-33.33333333	-4
902	30.1	52.5	51.44	7.56	7.666666667	3
903	30.13	52.73	51.53	55.88	59	-19.66666667
904	30.16	54.5	50.94	21.38	23.33333333	-4.666666667
905	30.2	55.2	50.8	4	0	-4.333333333
906	30.23	55.2	50.67	12.93	-14.33333333	0.666666667
907	30.26	54.77	50.69	39.25	31.33333333	-30
908	30.3	55.71	49.79	73.66	66.66666667	-47.66666667
909	30.33	57.71	48.36	16.72	12	-14.33333333
910	30.36	58.07	47.93	12.32	-13.33333333	2.333333333
911	30.4	57.67	48	15.54	-17.33333333	2.666666667
912	30.43	57.15	48.08	9.62	-9.333333333	-5
913	30.46	56.87	47.93	7.09	-7.666666667	-2.333333333
914	30.5	56.64	47.86	8.17	-8	-4.333333333
915	30.53	56.4	47.73	14.97	-11	-12.33333333
916	30.56	56.07	47.36	9.09	-6.666666667	-7.666666667
917	30.6	55.87	47.13	4.47	-4.666666667	-2
918	30.63	55.73	47.07	17.98	-20	0
919	30.66	55.13	47.07	11.99	-13.33333333	0
920	30.7	54.73	47.07	15.98	-17.66666667	0
921	30.73	54.2	47.07	12.14	-6.666666667	-12
922	30.76	54	46.71	48.3	50	-19.33333333
923	30.8	55.5	46.13	34.39	33.33333333	-19
924	30.83	56.5	45.56	30.03	-33.33333333	2.333333333
925	30.86	55.5	45.63	3.75	0	4
926	30.9	55.5	45.75	11.87	7	-11.33333333
927	30.93	55.71	45.41	85.99	91	-28.33333333
928	30.96	58.44	44.56	37.58	41.33333333	-6.333333333
929	31	59.68	44.37	1.58	0	1.666666667
930	31.03	59.68	44.42	6.01	-6	2.666666667
931	31.06	59.5	44.5	14.32	-13	-9.333333333
932	31.1	59.11	44.22	5.83	-3.666666667	-5.333333333
933	31.13	59	44.06	3.75	0	-4
934	31.16	59	43.94	7.32	3.666666667	7.333333333
935	31.2	59.11	44.16	36.12	-39	-11
936	31.23	57.94	43.83	7.3	-7.666666667	1.666666667
937	31.26	57.71	43.88	21.69	-23.66666667	-5.333333333
938	31.3	57	43.72	0	0	0
939	31.33	57	43.72	16.73	-18.66666667	2
940	31.36	56.44	43.78	19.83	-21.66666667	-3.333333333
941	31.4	55.79	43.68	10.35	-11.66666667	-0.333333333
942	31.43	55.44	43.67	30.02	-33.33333333	1.666666667
943	31.46	54.44	43.72	10.4	10.66666667	-4.333333333
944	31.5	54.76	43.59	15.96	-17.33333333	2
945	31.53	54.24	43.65	14.21	-16	-2
946	31.56	53.76	43.59	8.36	-8.666666667	-3
947	31.6	53.5	43.5	8.36	-8.666666667	3
948	31.63	53.24	43.59	8.99	-10	1.333333333
949	31.66	52.94	43.63	14.27	-14.66666667	-6.333333333
950	31.7	52.5	43.44	23.16	-25.66666667	3
951	31.73	51.73	43.53	18.27	18.66666667	-8
952	31.76	52.29	43.29	27.18	30.33333333	1.333333333
953	31.8	53.2	43.33	5.99	0	-6.666666667
954	31.83	53.2	43.13	25.58	-25.33333333	-12.66666667
955	31.86	52.44	42.75	1.87	0	2
956	31.9	52.44	42.81	60.55	58.66666667	33
957	31.93	54.2	43.8	49.43	52.33333333	17
958	31.96	55.77	44.31	0	0	0
959	32	55.77	44.31	19.07	-21.33333333	0.666666667
960	32.03	55.13	44.33	2	0	-2
961	32.06	55.13	44.27	13.27	-14.66666667	1.333333333
962	32.1	54.69	44.31	7.59	5.666666667	6.333333333
963	32.13	54.86	44.5	12.35	-13.33333333	4
964	32.16	54.46	44.62	6.92	0	7.666666667
965	32.2	54.46	44.85	15.12	-15.33333333	-7
966	32.23	54	44.64	7.81	-4.333333333	7.666666667
967	32.26	53.87	44.87	7.81	-7.666666667	4.333333333
968	32.3	53.64	45	11.96	-12.33333333	-4.333333333
969	32.33	53.27	44.87	0.56	-0.666666667	0.333333333
970	32.37	53.25	44.88	14.43	-16	-1
971	32.4	52.77	44.85	5.97	-4.333333333	5
972	32.43	52.64	45	13.27	-14.66666667	0
973	32.47	52.2	45	5.99	-6.666666667	0
974	32.5	52	45	4.47	-4.333333333	2.333333333
975	32.53	51.87	45.07	18.42	-20	-4.666666667
976	32.57	51.27	44.93	12.64	-13.33333333	4.666666667
977	32.6	50.87	45.07	2	-2.333333333	0
978	32.63	50.8	45.07	8	-7.666666667	-4.666666667
979	32.67	50.57	44.93	26.05	24	16
980	32.7	51.29	45.41	31.38	32.66666667	13
981	32.73	52.27	45.8	10.19	2	11
982	32.77	52.33	46.13	8.46	-4.666666667	8.333333333
983	32.8	52.19	46.38	1.87	0	-2.333333333
984	32.83	52.19	46.31	57.2	60.33333333	-20
985	32.87	54	45.71	58.08	60.66666667	-21.66666667
986	32.9	55.82	45.06	13.4	15	-2
987	32.93	56.27	45	7.17	-7	-4
988	32.97	56.06	44.88	6.33	-6	-4
989	33	55.88	44.76	1.76	-2	0
990	33.03	55.82	44.76	9.8	-10.66666667	1.666666667
991	33.07	55.5	44.81	0	0	0
992	33.1	55.5	44.81	7.38	-7.666666667	-2.666666667
993	33.13	55.27	44.73	2	-2.333333333	0
994	33.17	55.2	44.73	21.02	-23.33333333	-1.333333333
995	33.2	54.5	44.69	0	0	0
996	33.23	54.5	44.69	16.96	-18.66666667	-2
997	33.27	53.94	44.63	6.25	-7	1.333333333
998	33.3	53.73	44.67	22.2	-24.33333333	-3.666666667
999	33.33	53	44.56	1.87	-2	0
1000	33.37	52.94	44.56	3.75	0	-4
1001	33.4	52.94	44.44	9.36	-7.666666667	7
1002	33.43	52.71	44.65	14.21	-15.66666667	2
1003	33.47	52.24	44.71	22.88	-24.66666667	-7
1004	33.5	51.5	44.5	6.23	-7	1
1005	33.53	51.29	44.53	2.49	-1.666666667	2
1006	33.57	51.24	44.59	15.96	-17.66666667	-2
1007	33.6	50.71	44.53	14.1	-15.66666667	0
1008	33.63	50.24	44.53	36.04	40	1
1009	33.67	51.44	44.56	38.49	42.33333333	6.666666667
1010	33.7	52.71	44.76	23.84	26.33333333	1.666666667
1011	33.73	53.5	44.81	28.79	-26.33333333	18
1012	33.77	52.71	45.35	11.15	9.666666667	-7.333333333
1013	33.8	53	45.13	40.1	40	-20
1014	33.83	54.2	44.53	51.21	53.33333333	-20
1015	33.87	55.8	43.93	24.39	15.66666667	-22
1016	33.9	56.27	43.27	9.96	-11	1.333333333
1017	33.93	55.94	43.31	0	0	0
1018	33.97	55.94	43.31	0	0	0
1019	34	55.94	43.31	20.39	-22.33333333	-3.666666667
1020	34.03	55.27	43.2	0	0	0
1021	34.07	55.27	43.2	8.99	-9	-4.666666667
1022	34.1	55	43.06	15.45	-16.66666667	4.333333333
1023	34.13	54.5	43.19	1.87	0	2
1024	34.17	54.5	43.25	23.9	-26.33333333	-2.333333333
1025	34.2	53.71	43.18	1.76	0	-2
1026	34.23	53.71	43.12	7.11	-7	-4
1027	34.27	53.5	43	15.1	-16.66666667	-2
1028	34.3	53	42.94	4.19	-2	4
1029	34.33	52.94	43.06	1.87	0	-2
1030	34.37	52.94	43	30.2	-33.33333333	-4
1031	34.4	51.94	42.88	7.22	-7.666666667	2
1032	34.43	51.71	42.94	6.37	-7	-1.666666667
1033	34.47	51.5	42.89	15.16	-16.66666667	-2.666666667
1034	34.5	51	42.81	0	0	0
1035	34.53	51	42.81	30.49	-33.33333333	6.333333333
1036	34.57	50	43	15.35	-16.66666667	-3.666666667
1037	34.6	49.5	42.89	6.17	-7	-0.333333333
1038	34.63	49.29	42.88	10.89	-11.66666667	-2.333333333
1039	34.67	48.94	42.81	7.64	-7.666666667	-3.333333333
1040	34.7	48.71	42.71	21.4	-23.66666667	3.333333333
1041	34.73	48	42.81	15.45	-16.66666667	-4
1042	34.77	47.5	42.69	0	0	0
1043	34.8	47.5	42.69	75.14	83.33333333	-6.333333333
1044	34.83	50	42.5	26.58	29.33333333	-3
1045	34.87	50.88	42.41	20.1	-21.33333333	6
1046	34.9	50.24	42.59	7.12	-8	-1
1047	34.93	50	42.56	1.67	0	-2
1048	34.97	50	42.5	82.17	90.33333333	-14.66666667
1049	35	52.71	42.06	47.47	51	-13.66666667
1050	35.03	54.24	41.65	1.76	0	-2
1051	35.07	54.24	41.59	0	0	0
1052	35.1	54.24	41.59	30.02	-33.33333333	2
1053	35.13	53.24	41.65	3.53	0	-4
1054	35.17	53.24	41.53	1.76	0	2
1055	35.2	53.24	41.59	7.53	-8	-3
1056	35.23	53	41.5	0	0	0
1057	35.27	53	41.5	23.07	-25.33333333	-3
1058	35.3	52.24	41.41	0	0	0
1059	35.33	52.24	41.41	22.5	-24.66666667	5
1060	35.37	51.5	41.56	1.87	0	-2
1061	35.4	51.5	41.5	26.22	-29	0
1062	35.43	50.63	41.5	6.04	5.666666667	3.333333333
1063	35.47	50.8	41.6	46.77	49	-17.66666667
1064	35.5	52.27	41.07	22.05	24.33333333	2
1065	35.53	53	41.13	14.99	-9.666666667	13.33333333
1066	35.57	52.71	41.53	1.76	0	2
1067	35.6	52.71	41.59	7.85	-7	5.333333333
1068	35.63	52.5	41.75	7.04	6.333333333	-4.333333333
1069	35.67	52.69	41.62	21.04	-23	-4
1070	35.7	52	41.5	9.85	-10.33333333	4
1071	35.73	51.69	41.62	9.69	-8.666666667	-6.333333333
1072	35.77	51.43	41.43	20.54	-22	6.333333333
1073	35.8	50.77	41.62	0	0	0
1074	35.84	50.77	41.62	18.39	-20	-4
1075	35.87	50.17	41.5	5	-5.666666667	0
1076	35.9	50	41.5	11.99	-13.33333333	0
1077	35.94	49.6	41.5	45.73	-50.66666667	5.666666667
1078	35.97	48.08	41.67	7.74	-7.666666667	3.333333333
1079	36	47.85	41.77	4.61	-5.333333333	0
1080	36.04	47.69	41.77	17.15	-18.33333333	5.333333333
1081	36.07	47.14	41.93	36.34	-38	13.33333333
1082	36.1	46	42.33	2.5	-2.666666667	0
1083	36.14	45.92	42.33	14.56	-14	-8.333333333
1084	36.17	45.5	42.08	8.34	-9	2.333333333
1085	36.2	45.23	42.15	6.64	-5.333333333	-5
1086	36.24	45.07	42	10.7	-12	0
1087	36.27	44.71	42	7.92	-8.333333333	2.666666667
1088	36.3	44.46	42.08	14.02	-15.33333333	-2.666666667
1089	36.34	44	42	10.92	-12	-2.333333333
1090	36.37	43.64	41.93	10.27	-11	2.333333333
1091	36.4	43.31	42	15.47	-15.33333333	-7.666666667
1092	36.44	42.85	41.77	12.39	-12.66666667	5.333333333
1093	36.47	42.47	41.93	42.38	33.33333333	-33.33333333
1094	36.5	43.47	40.93	37.63	30.33333333	-28.33333333
1095	36.54	44.38	40.08	2.31	-2.333333333	0
1096	36.57	44.31	40.08	12.97	-12.66666667	7
1097	36.6	43.93	40.29	7.87	-5.333333333	-7
1098	36.64	43.77	40.08	0	0	0
1099	36.67	43.77	40.08	12.15	-11.33333333	-7.333333333
1100	36.7	43.43	39.86	8.08	-7.666666667	4.666666667
1101	36.74	43.2	40	11.99	-13.33333333	0
1102	36.77	42.8	40	2	0	-2.333333333
1103	36.8	42.8	39.93	6.32	-2.333333333	-6.666666667
1104	36.84	42.73	39.73	0	0	0
1105	36.87	42.73	39.73	26.05	15.66666667	-24.33333333
1106	36.9	43.2	39	23.62	16.33333333	-20.66666667
1107	36.94	43.69	38.38	2.31	0	2.666666667
1108	36.97	43.69	38.46	23.17	-25.66666667	2.666666667
1109	37	42.92	38.54	2.31	-2.333333333	0
1110	37.04	42.85	38.54	28.89	28	-15.33333333
1111	37.07	43.69	38.08	45.09	43.66666667	-25
1112	37.1	45	37.33	14.13	11	-11
1113	37.14	45.33	37	8.96	-8.333333333	-5
1114	37.17	45.08	36.85	7.8	-8.666666667	-1
1115	37.2	44.82	36.82	6.09	-6	-3
1116	37.24	44.64	36.73	9.62	-10.33333333	3.333333333
1117	37.27	44.33	36.83	10.3	-11	3
1118	37.3	44	36.92	6.2	-6	-3.333333333
1119	37.34	43.82	36.82	12.04	-13.33333333	0.333333333
1120	37.37	43.42	36.83	8.63	-8	5.666666667
1121	37.4	43.18	37	19.65	-18	-12
1122	37.44	42.64	36.64	9.7	-10.33333333	3.666666667
1123	37.47	42.33	36.75	5.65	-6	-2
1124	37.5	42.15	36.69	0	0	0
1125	37.54	42.15	36.69	27.67	-30.66666667	0
1126	37.57	41.23	36.69	2.31	-2.666666667	0
1127	37.6	41.15	36.69	13.83	-15.33333333	0
1128	37.64	40.69	36.69	8.39	-8.666666667	3.333333333
1129	37.67	40.43	36.79	15.14	-16.66666667	-2.666666667
1130	37.7	39.93	36.71	15.14	-16.66666667	2.666666667
1131	37.74	39.43	36.79	0	0	0
1132	37.77	39.43	36.79	19.15	19	-9.666666667
1133	37.8	40	36.5	48.11	50	-19
1134	37.84	41.5	35.93	13.29	-14.66666667	2.333333333
1135	37.87	41.06	36	16.33	-11.66666667	-13.66666667
1136	37.9	40.71	35.59	0	0	0
1137	37.94	40.71	35.59	84.9	93	15.66666667
1138	37.97	43.5	36.06	60.03	66.66666667	3.666666667
1139	38	45.5	36.17	6.97	7	-3.666666667
1140	38.04	45.71	36.06	6.94	7.666666667	0
1141	38.07	45.94	36.06	9.82	-7.666666667	7.666666667
1142	38.1	45.71	36.29	1.76	0	2
1143	38.14	45.71	36.35	1.76	0	-2
1144	38.17	45.71	36.29	7.52	-7	5
1145	38.2	45.5	36.44	29.97	-33.33333333	0
1146	38.24	44.5	36.44	0	0	0
1147	38.27	44.5	36.44	7.97	-8.666666667	-1
1148	38.3	44.24	36.41	9.41	-10	-3.333333333
1149	38.34	43.94	36.31	7.05	-7.666666667	1.333333333
1150	38.37	43.71	36.35	6.75	-7	3
1151	38.4	43.5	36.44	2.08	0	-2
1152	38.44	43.5	36.38	6.21	-7	-1
1153	38.47	43.29	36.35	14.82	-16.33333333	-0.666666667
1154	38.5	42.8	36.33	9.52	-10	3.666666667
1155	38.54	42.5	36.44	13.25	-14.66666667	-2
1156	38.57	42.06	36.38	7.97	-8.666666667	-1.666666667
1157	38.6	41.8	36.33	24.03	-26.66666667	2
1158	38.64	41	36.39	7.09	-8	0.666666667
1159	38.67	40.76	36.41	7.97	-8.666666667	1
1160	38.7	40.5	36.44	7.08	-7.666666667	-1.333333333
1161	38.74	40.27	36.4	8.04	-9	1
1162	38.77	40	36.43	22	-24.33333333	-1
1163	38.8	39.27	36.4	30.56	33.33333333	-6.666666667
1164	38.84	40.27	36.2	66.85	72.33333333	-17
1165	38.87	42.44	35.69	0	0	0
1166	38.9	42.44	35.69	13.57	-14.66666667	-4
1167	38.94	42	35.57	0	0	0
1168	38.97	42	35.57	53.13	57.66666667	-12.33333333
1169	39	43.73	35.2	40.66	42.33333333	-16.33333333
1170	39.04	45	34.71	7.52	7.666666667	-3
1171	39.07	45.23	34.62	7.52	-7.666666667	3
1172	39.1	45	34.71	7.52	-7.666666667	-3
1173	39.14	44.77	34.62	8.18	-9	-1.666666667
1174	39.17	44.5	34.57	2.14	-2.333333333	0
1175	39.21	44.43	34.57	15.12	-16.33333333	4
1176	39.24	43.94	34.69	1.87	0	-2
1177	39.27	43.94	34.63	1.87	0	-2.333333333
1178	39.31	43.94	34.56	15.26	-17	0.333333333
1179	39.34	43.43	34.57	5.63	-5.333333333	3.333333333
1180	39.37	43.27	34.67	8.58	-9	-3.666666667
1181	39.41	43	34.56	0	0	0
1182	39.44	43	34.56	1.87	0	-2
1183	39.47	43	34.5	8.32	8	-5
1184	39.51	43.24	34.35	56.5	56	-28.33333333
1185	39.54	44.92	33.5	32.75	36	-4.666666667
1186	39.57	46	33.36	0	0	0
1187	39.61	46	33.36	0	0	0
1188	39.64	46	33.36	0	0	0
1189	39.67	46	33.36	0	0	0
1190	39.71	46	33.36	0	0	0
1191	39.74	46	33.36	6.04	-6.666666667	-1
1192	39.77	45.8	33.33	17.47	6.666666667	-18
1193	39.81	46	32.79	9.14	-9	4.666666667
1194	39.84	45.73	32.93	14.13	-15.33333333	-2
1195	39.87	45.27	32.87	12.91	-13.66666667	4.333333333
1196	39.91	44.86	33	6.76	-5.666666667	-5
1197	39.94	44.69	32.85	23.09	-25	5
1198	39.97	43.94	33	7.31	-7	-4.333333333
1199	40.01	43.73	32.87	5.99	0	-6.666666667
1200	40.04	43.73	32.67	42.1	40	-24.66666667
1201	40.07	44.93	31.93	17.36	19	-3.333333333
1202	40.11	45.5	31.83	10.38	-9	-7
1203	40.14	45.23	31.62	7.73	-7.666666667	-4
1204	40.17	45	31.5	0	0	0
1205	40.21	45	31.5	82.94	91	-14.33333333
1206	40.24	47.73	31.07	22.07	24.66666667	-2.333333333
1207	40.27	48.47	31	2	-2.333333333	0
1208	40.31	48.4	31	2	0	-2.333333333
1209	40.34	48.4	30.93	2	0	2.333333333
1210	40.37	48.4	31	8.48	-6.666666667	-6.666666667
1211	40.41	48.2	30.8	0	0	0
1212	40.44	48.2	30.8	4	0	-4.333333333
1213	40.47	48.2	30.67	13	-14.33333333	-1.666666667
1214	40.51	47.77	30.62	8.11	-9	0.666666667
1215	40.54	47.5	30.64	2.14	0	2.333333333
1216	40.57	47.5	30.71	10.08	-10	5.333333333
1217	40.61	47.2	30.87	13.93	-14.33333333	-6
1218	40.64	46.77	30.69	2.31	0	2.666666667
1219	40.67	46.77	30.77	8.08	-9	0.666666667
1220	40.71	46.5	30.79	23.03	25.66666667	-2
1221	40.74	47.27	30.73	67.3	74.33333333	-7.666666667
1222	40.77	49.5	30.5	15.8	16.66666667	5.666666667
1223	40.81	50	30.67	1.67	0	-2
1224	40.84	50	30.61	0	0	0
1225	40.87	50	30.61	1.67	0	-1.666666667
1226	40.91	50	30.56	0	0	0
1227	40.94	50	30.56	0	0	0
1228	40.97	50	30.56	7.1	-8	-1
1229	41.01	49.76	30.53	7.98	-8.666666667	-1
1230	41.04	49.5	30.5	0	0	0
1231	41.07	49.5	30.5	8.99	-8	6
1232	41.11	49.26	30.68	16.74	-18.33333333	-1
1233	41.14	48.71	30.65	7.17	-5	6
1234	41.17	48.56	30.83	3	-2	-2.666666667
1235	41.21	48.5	30.75	14.99	-16.66666667	0
1236	41.24	48	30.75	14.99	-16.66666667	0
1237	41.27	47.5	30.75	8.04	-8.666666667	-1.333333333
1238	41.31	47.24	30.71	7.05	-8	0
1239	41.34	47	30.71	14.21	-15.66666667	-2
1240	41.37	46.53	30.65	19.47	-21.66666667	2
1241	41.41	45.88	30.71	5.48	-2.333333333	5.666666667
1242	41.44	45.81	30.88	20.48	-22.66666667	-2.666666667
1243	41.47	45.13	30.8	17.07	-17.66666667	-6.666666667
1244	41.51	44.6	30.6	2	0	2.333333333
1245	41.54	44.6	30.67	12	13.33333333	0.666666667
1246	41.57	45	30.69	50.88	56	-7.333333333
1247	41.61	46.68	30.47	17.77	8.666666667	-17.66666667
1248	41.64	46.94	29.94	7.74	-7.666666667	-4
1249	41.67	46.71	29.82	6.95	7.666666667	-0.333333333
1250	41.71	46.94	29.81	40	44.33333333	4
1251	41.74	48.27	29.93	68.84	76.33333333	2.333333333
1252	41.77	50.56	30	13.11	14.66666667	0
1253	41.81	51	30	28.16	-31.33333333	-2
1254	41.84	50.06	29.94	9.64	-10	4
1255	41.87	49.76	30.06	1.76	0	2
1256	41.91	49.76	30.12	0	0	0
1257	41.94	49.76	30.12	1.76	0	2
1258	41.97	49.76	30.18	14.21	-15.66666667	-2
1259	42.01	49.29	30.12	15.01	-16.33333333	2.666666667
1260	42.04	48.8	30.2	7.27	-8	1.666666667
1261	42.07	48.56	30.25	1.87	-2	0
1262	42.11	48.5	30.25	9.12	-10	-1.666666667
1263	42.14	48.2	30.2	2	0	2.333333333
1264	42.17	48.2	30.27	0	0	0
1265	42.21	48.2	30.27	47.9	52	-11
1266	42.24	49.76	29.94	52.32	58	-6.333333333
1267	42.27	51.5	29.75	7.01	7.666666667	-0.666666667
1268	42.31	51.73	29.73	7.02	-7.666666667	-0.666666667
1269	42.34	51.5	29.71	2.14	0	-2.333333333
1270	42.37	51.5	29.64	0	0	0
1271	42.41	51.5	29.64	2.14	-2.333333333	0
1272	42.44	51.43	29.64	4.68	4.333333333	-2.666666667
1273	42.47	51.56	29.56	3.75	-4	0
1274	42.51	51.44	29.56	13.33	-14.66666667	2.666666667
1275	42.54	51	29.64	3.05	2	-2.666666667
1276	42.58	51.06	29.56	25.16	-27.33333333	5
1277	42.61	50.24	29.71	2.64	0.666666667	2.666666667
1278	42.64	50.26	29.79	30.4	-33	-6.333333333
1279	42.68	49.27	29.6	9.36	-9	-5.333333333
1280	42.71	49	29.44	0	0	0
1281	42.74	49	29.44	12.98	-14.33333333	2
1282	42.78	48.57	29.5	36.46	31	-26.33333333
1283	42.81	49.5	28.71	38.12	33.33333333	-26
1284	42.84	50.5	27.93	7.48	6.333333333	-5.333333333
1285	42.88	50.69	27.77	36.09	-39.66666667	5.666666667
1286	42.91	49.5	27.94	7.49	0	-8.333333333
1287	42.94	49.5	27.69	32.3	33.33333333	-13.33333333
1288	42.98	50.5	27.29	70.15	72.33333333	-29.66666667
1289	43.01	52.67	26.4	7.17	-5.666666667	5.666666667
1290	43.04	52.5	26.57	5.91	6.333333333	1.666666667
1291	43.08	52.69	26.62	0	0	0
1292	43.11	52.69	26.62	14.5	1.333333333	-16.33333333
1293	43.14	52.73	26.13	4.83	-3	-4.333333333
1294	43.18	52.64	26	0	0	0
1295	43.21	52.64	26	8.58	9.333333333	-2.666666667
1296	43.24	52.92	25.92	2.5	0	-3
1297	43.28	52.92	25.83	4.73	-2.333333333	-4.666666667
1298	43.31	52.85	25.69	12.99	-14.33333333	2
1299	43.34	52.42	25.75	7.49	0	-8.333333333
1300	43.38	52.42	25.5	9.99	-11.33333333	0
1301	43.41	52.08	25.5	0	0	0
1302	43.44	52.08	25.5	14.01	-14.66666667	4.666666667
1303	43.48	51.64	25.64	11.56	-9.333333333	-9.333333333
1304	43.51	51.36	25.36	20.75	-21	9.333333333
1305	43.54	50.73	25.64	7.94	-7.666666667	-4.666666667
1306	43.58	50.5	25.5	9.63	-10.66666667	1.666666667
1307	43.61	50.18	25.55	20.48	-22.66666667	-1.666666667
1308	43.64	49.5	25.5	33.51	-33.33333333	16.66666667
1309	43.68	48.5	26	20.13	-21.66666667	5
1310	43.71	47.85	26.15	10.38	-11.66666667	0.666666667
1311	43.74	47.5	26.17	5.58	-2.666666667	-5.666666667
1312	43.78	47.42	26	12.49	-11.33333333	8.333333333
1313	43.81	47.08	26.25	35.36	-39	3.666666667
1314	43.84	45.91	26.36	5.45	0	-6
1315	43.88	45.91	26.18	15.05	-16.33333333	-3.333333333
1316	43.91	45.42	26.08	2.5	-3	0
1317	43.94	45.33	26.08	7.69	-8.333333333	0
1318	43.98	45.08	26.08	17.44	-19.33333333	-2.666666667
1319	44.01	44.5	26	8.39	-9	2.666666667
1320	44.04	44.23	26.08	13.83	-15.33333333	0
1321	44.08	43.77	26.08	17.45	-19	4
1322	44.11	43.2	26.2	4	0	-4.333333333
1323	44.14	43.2	26.07	6	-6.666666667	0
1324	44.18	43	26.07	9.88	-6.666666667	8.666666667
1325	44.21	42.8	26.33	25.97	-26.66666667	-11
1326	44.24	42	26	9.51	-10.33333333	2.666666667
1327	44.28	41.69	26.08	20.75	-23	-0.333333333
1328	44.31	41	26.07	0	0	0
1329	44.34	41	26.07	33.35	33.33333333	-16.33333333
1330	44.38	42	25.58	5.58	2.666666667	-5.333333333
1331	44.41	42.08	25.42	22.92	-25	-5
1332	44.44	41.33	25.27	16.95	-18.66666667	1.333333333
1333	44.48	40.77	25.31	0	0	0
1334	44.51	40.77	25.31	21.26	18	-15.33333333
1335	44.54	41.31	24.85	80.92	89.66666667	-7
1336	44.58	44	24.64	0	0	0
1337	44.61	44	24.64	0	0	0
1338	44.64	44	24.64	2.14	0	-2.333333333
1339	44.68	44	24.57	8.07	-9	-1.333333333
1340	44.71	43.73	24.53	0	0	0
1341	44.74	43.73	24.53	0	0	0
1342	44.78	43.73	24.53	7.06	-7.666666667	-1
1343	44.81	43.5	24.5	7.58	7	-5
1344	44.84	43.71	24.35	0	0	0
1345	44.88	43.71	24.35	21.61	-23.66666667	5
1346	44.91	43	24.5	7.01	-7.666666667	-1.333333333
1347	44.94	42.77	24.46	0	0	0
1348	44.98	42.77	24.46	0	0	0
1349	45.01	42.77	24.46	23.27	-25.66666667	-3.333333333
1350	45.04	42	24.36	0	0	0
1351	45.08	42	24.36	0	0	0
1352	45.11	42	24.36	6.97	-7.666666667	0.666666667
1353	45.14	41.77	24.38	29.97	-33.33333333	0
1354	45.18	40.77	24.38	0	0	0
1355	45.21	40.77	24.38	0	0	0
1356	45.24	40.77	24.38	14.89	-16.66666667	-0.666666667
1357	45.28	40.27	24.36	38.16	-42.33333333	-1
1358	45.31	39	24.33	0	0	0
1359	45.34	39	24.33	0	0	0
1360	45.38	39	24.33	7.91	-7.666666667	4.333333333
1361	45.41	38.77	24.46	34.59	32	-21.33333333
1362	45.44	39.73	23.82	2.72	3	0
1363	45.48	39.82	23.82	0	0	0
1364	45.51	39.82	23.82	12.17	-1.333333333	13.33333333
1365	45.54	39.78	24.22	26.25	7.333333333	-28
1366	45.58	40	23.38	60.74	55.66666667	-38.66666667
1367	45.61	41.67	22.22	5.78	-5.666666667	-3
1368	45.64	41.5	22.13	8.66	-5.666666667	-8
1369	45.68	41.33	21.89	10.53	-11	3.666666667
1370	45.71	41	22	3.75	0	-4
1371	45.74	41	21.88	20.93	-22.33333333	-7
1372	45.78	40.33	21.67	6.66	-7.333333333	0
1373	45.81	40.11	21.67	0	0	0
1374	45.84	40.11	21.67	16.65	-14.66666667	11
1375	45.88	39.67	22	0	0	0
1376	45.91	39.67	22	12.12	-13.33333333	-3
1377	45.94	39.27	21.91	6.12	-5.666666667	-3.666666667
1378	45.98	39.1	21.8	29.97	-33.33333333	0
1379	46.01	38.1	21.8	0	0	0
1380	46.05	38.1	21.8	11.64	-12.33333333	3.666666667
1381	46.08	37.73	21.91	5.45	0	-6
1382	46.11	37.73	21.73	2.72	-3	0
1383	46.15	37.64	21.73	20.75	-21.33333333	9
1384	46.18	37	22	3	0	-3.333333333
1385	46.21	37	21.9	15.12	-16.66666667	-2.333333333
1386	46.25	36.5	21.83	25.98	-28.66666667	2.666666667
1387	46.28	35.64	21.91	6.09	3	-6
1388	46.31	35.73	21.73	0	0	0
1389	46.35	35.73	21.73	13.62	-15.33333333	0
1390	46.38	35.27	21.73	13.62	-15	0
1391	46.41	34.82	21.73	0	0	0
1392	46.45	34.82	21.73	0	0	0
1393	46.48	34.82	21.73	23.44	15	-21.33333333
1394	46.51	35.27	21.09	10.3	7.666666667	-8.666666667
1395	46.55	35.5	20.83	5	0	5.666666667
1396	46.58	35.5	21	5.99	0	-6.666666667
1397	46.61	35.5	20.8	8.35	9.333333333	-0.666666667
1398	46.65	35.78	20.78	37.23	40.66666667	7.333333333
1399	46.68	37	21	67.02	66.66666667	33.33333333
1400	46.71	39	22	14.99	16.66666667	0
1401	46.75	39.5	22	0	0	0
1402	46.78	39.5	22	0	0	0
1403	46.81	39.5	22	12.49	-14	0
1404	46.85	39.08	22	8.4	-8.666666667	3
1405	46.88	38.82	22.09	2.72	-3	0
1406	46.91	38.73	22.09	0	0	0
1407	46.95	38.73	22.09	0	0	0
1408	46.98	38.73	22.09	21.28	-15.33333333	18.33333333
1409	47.01	38.27	22.64	0	0	0
1410	47.05	38.27	22.64	0	0	0
1411	47.08	38.27	22.64	15.37	-16.66666667	-3.333333333
1412	47.11	37.77	22.54	0	0	0
1413	47.15	37.77	22.54	59.94	66.66666667	0
1414	47.18	39.77	22.54	7.91	7.666666667	4.333333333
1415	47.21	40	22.67	0	0	0
1416	47.25	40	22.67	0	0	0
1417	47.28	40	22.67	0	0	0
1418	47.31	40	22.67	0	0	0
1419	47.35	40	22.67	7.91	-7.666666667	-4.333333333
1420	47.38	39.77	22.54	2.31	0	-2.666666667
1421	47.41	39.77	22.46	8.18	-9	-1.333333333
1422	47.45	39.5	22.42	15.19	-16.66666667	2.666666667
1423	47.48	39	22.5	7.73	-7.666666667	-4
1424	47.51	38.77	22.38	2.31	0	-2.333333333
1425	47.55	38.77	22.31	16.14	-18	0
1426	47.58	38.23	22.31	7.46	-7.666666667	-3.333333333
1427	47.61	38	22.21	30.05	-33.33333333	-2.333333333
1428	47.65	37	22.14	0	0	0
1429	47.68	37	22.14	2.14	0	2.333333333
1430	47.71	37	22.21	6.93	-7.666666667	0.666666667
1431	47.75	36.77	22.23	8.63	-9	3.333333333
1432	47.78	36.5	22.33	12.92	-14.33333333	-1.333333333
1433	47.81	36.07	22.29	18.29	-19	7
1434	47.85	35.5	22.5	15.58	-16.66666667	-4.666666667
1435	47.88	35	22.36	2.14	0	2.333333333
1436	47.91	35	22.43	10.39	-11	-3.333333333
1437	47.95	34.67	22.33	1.09	0.666666667	-0.666666667
1438	47.98	34.69	22.31	12.82	-14	-1.333333333
1439	48.01	34.27	22.27	5.56	5.333333333	3
1440	48.05	34.43	22.36	44.85	44.66666667	-22.33333333
1441	48.08	35.77	21.69	5.54	5.333333333	3.333333333
1442	48.11	35.93	21.79	5.54	-5.333333333	-3.333333333
1443	48.15	35.77	21.69	0	0	0
1444	48.18	35.77	21.69	2.31	0	-2.333333333
1445	48.21	35.77	21.62	73.71	71.66666667	-40
1446	48.25	37.92	20.42	9.04	8.666666667	-5
1447	48.28	38.18	20.27	3.85	-3	-3
1448	48.31	38.09	20.18	13.62	-12	9
1449	48.35	37.73	20.45	9.82	-6	-9
1450	48.38	37.55	20.18	13.62	-12.33333333	9
1451	48.41	37.18	20.45	8.17	0	-9
1452	48.45	37.18	20.18	2.72	0	-3
1453	48.48	37.18	20.09	6.09	-6	-3
1454	48.51	37	20	14.99	-16.66666667	0
1455	48.55	36.5	20	7.34	-7.666666667	3
1456	48.58	36.27	20.09	2.72	0	3
1457	48.61	36.27	20.18	16.57	-18	3
1458	48.65	35.73	20.27	5.36	-5	-3.333333333
1459	48.68	35.58	20.17	9.32	-10.33333333	0.333333333
1460	48.71	35.27	20.18	2.72	-3	0
1461	48.75	35.18	20.18	17.45	-12	-15
1462	48.78	34.82	19.73	12.05	-13.33333333	0.666666667
1463	48.81	34.42	19.75	13.45	-14	5.666666667
1464	48.85	34	19.92	0	0	0
1465	48.88	34	19.92	6.2	-6	-3.333333333
1466	48.91	33.82	19.82	0	0	0
1467	48.95	33.82	19.82	0	0	0
1468	48.98	33.82	19.82	63.37	63.66666667	-30.33333333
1469	49.01	35.73	18.91	11.01	11.66666667	3
1470	49.05	36.08	19	15.77	17.33333333	-3.333333333
1471	49.08	36.6	18.9	0	0	0
1472	49.11	36.6	18.9	8.99	0	-10
1473	49.15	36.6	18.6	73.38	74	34.66666667
1474	49.18	38.82	19.64	8	8.666666667	1
1475	49.21	39.08	19.67	7.39	7.666666667	3.333333333
1476	49.25	39.31	19.77	9	6.333333333	7.666666667
1477	49.28	39.5	20	7.38	-6.333333333	5
1478	49.31	39.31	20.15	0	0	0
1479	49.35	39.31	20.15	31.22	-34.66666667	4
1480	49.38	38.27	20.27	0	0	0
1481	49.42	38.27	20.27	0	0	0
1482	49.45	38.27	20.27	15.13	-16.66666667	1.333333333
1483	49.48	37.77	20.31	8.25	-9	-2
1484	49.52	37.5	20.25	0	0	0
1485	49.55	37.5	20.25	35.96	-39.66666667	4.333333333
1486	49.58	36.31	20.38	0	0	0
1487	49.62	36.31	20.38	2.31	-2.666666667	0
1488	49.65	36.23	20.38	15.1	-16.66666667	-0.666666667
1489	49.68	35.73	20.36	0	0	0
1490	49.72	35.73	20.36	5.45	0	6.333333333
1491	49.75	35.73	20.55	25.06	-27	6.666666667
1492	49.78	34.92	20.75	6.75	-7.666666667	0.666666667
1493	49.82	34.69	20.77	0	0	0
1494	49.85	34.69	20.77	20.84	-23	2
1495	49.88	34	20.83	0	0	0
1496	49.92	34	20.83	22	-24.33333333	-1
1497	49.95	33.27	20.8	23	-25.66666667	1
1498	49.98	32.5	20.83	2.5	0	-2.666666667
1499	50.02	32.5	20.75	30.07	-33.33333333	-2.666666667
1500	50.05	31.5	20.67	2.5	0	-3
1501	50.08	31.5	20.58	2.5	0	-2.666666667
1502	50.12	31.5	20.5	15.14	-16.66666667	2.333333333
1503	50.15	31	20.57	36.03	-40	-2.333333333
1504	50.18	29.8	20.5	6.7	3.333333333	6.666666667
1505	50.22	29.9	20.7	57.34	62.66666667	-12.33333333
1506	50.25	31.78	20.33	7.77	7.333333333	-4.333333333
1507	50.28	32	20.2	0	0	0
1508	50.32	32	20.2	5.87	6	2.333333333
1509	50.35	32.18	20.27	23.77	22.66666667	-13.66666667
1510	50.38	32.86	19.86	91.91	75	-69.33333333
1511	50.42	35.11	17.78	7.45	-3.666666667	7.333333333
1512	50.45	35	18	14.99	0	-16.66666667
1513	50.48	35	17.5	7.72	-4.666666667	7
1514	50.52	34.86	17.71	19.41	-17.66666667	-12.66666667
1515	50.55	34.33	17.33	0	0	0
1516	50.58	34.33	17.33	8.94	-4.333333333	9
1517	50.62	34.2	17.6	37.91	-40	13.33333333
1518	50.65	33	18	0	0	0
1519	50.68	33	18	0	0	0
1520	50.72	33	18	0	0	0
1521	50.75	33	18	0	0	0
1522	50.78	33	18	29.97	33.33333333	0
1523	50.82	34	18	0	0	0
1524	50.85	34	18	42.38	33.33333333	-33.33333333
1525	50.88	35	17	0	0	0
1526	50.92	35	17	0	0	0
1527	50.95	35	17	0	0	0
1528	50.98	35	17	0	0	0
1529	51.02	35	17	105.96	83.33333333	-83.33333333
1530	51.05	37.5	14.5	14.99	16.66666667	0
1531	51.08	38	14.5	0	0	0
1532	51.12	38	14.5	0	0	0
1533	51.15	38	14.5	25.06	-9.666666667	-26.33333333
1534	51.18	37.71	13.71	8.56	0	-9.333333333
1535	51.22	37.71	13.43	0	0	0
1536	51.25	37.71	13.43	0	0	0
1537	51.28	37.71	13.43	13.87	-1.333333333	15.33333333
1538	51.32	37.67	13.89	0	0	0
1539	51.35	37.67	13.89	0	0	0
1540	51.38	37.67	13.89	6.5	-5.666666667	-4.666666667
1541	51.42	37.5	13.75	25.44	-26.33333333	-10.66666667
1542	51.45	36.71	13.43	10.29	5.666666667	-10
1543	51.48	36.88	13.13	0	0	0
1544	51.52	36.88	13.13	0	0	0
1545	51.55	36.88	13.13	33.72	37.33333333	0
1546	51.58	38	13.13	30.2	33.33333333	-4.333333333
1547	51.62	39	13	0	0	0
1548	51.65	39	13	0	0	0
1549	51.68	39	13	18.96	6.666666667	-20
1550	51.72	39.2	12.4	29.97	26.66666667	20
1551	51.75	40	13	0	0	0
1552	51.78	40	13	0	0	0
1553	51.82	40	13	0	0	0
1554	51.85	40	13	0	0	0
1555	51.88	40	13	0	0	0
1556	51.92	40	13	0	0	0
1557	51.95	40	13	0	0	0
1558	51.98	40	13	0	0	0
1559	52.02	40	13	0	0	0
1560	52.05	40	13	59.94	-66.66666667	0
1561	52.08	38	13	40.21	40	-20
1562	52.12	39.2	12.4	59.94	-40	53.33333333
1563	52.15	38	14	0	0	0
1564	52.18	38	14	0	0	0
1565	52.22	38	14	42.38	-6.666666667	-46.66666667
1566	52.25	37.8	12.6	0	0	0
1567	52.28	37.8	12.6	11.39	-10	7.666666667
1568	52.32	37.5	12.83	11.28	-12	-4
1569	52.35	37.14	12.71	11.28	12	4
1570	52.38	37.5	12.83	88.96	96.66666667	-21
1571	52.42	40.4	12.2	0	0	0
1572	52.45	40.4	12.2	0	0	0
1573	52.48	40.4	12.2	0	0	0
1574	52.52	40.4	12.2	0	0	0
1575	52.55	40.4	12.2	0	0	0
1576	52.58	40.4	12.2	0	0	0
1577	52.62	40.4	12.2	0	0	0
1578	52.65	40.4	12.2	0	0	0
1579	52.68	40.4	12.2	48.33	-46.66666667	26.66666667
1580	52.72	39	13	0	0	0
1581	52.75	39	13	0	0	0
1582	52.79	39	13	0	0	0
1583	52.82	39	13	0	0	0
1584	52.85	39	13	61.79	-66.66666667	-16.66666667
1585	52.89	37	12.5	93.32	100	-27.66666667
1586	52.92	40	11.67	32.36	23.66666667	-27
1587	52.95	40.71	10.86	0	0	0
1588	52.99	40.71	10.86	27.08	9.666666667	-28.66666667
1589	53.02	41	10	0	0	0
1590	53.05	41	10	0	0	0
1591	53.09	41	10	89.91	100	0
1592	53.12	44	10	0	0	0
1593	53.15	44	10	60.85	43	-52.33333333
1594	53.19	45.29	8.43	26.04	-28.66666667	4.666666667
1595	53.22	44.43	8.57	0	0	0
1596	53.25	44.43	8.57	19.53	-21	-5.666666667
1597	53.29	43.8	8.4	0	0	0
1598	53.32	43.8	8.4	10.19	6.666666667	-9
1599	53.35	44	8.13	25.35	-26.66666667	9
1600	53.39	43.2	8.4	0	0	0
1601	53.42	43.2	8.4	0	0	0
1602	53.45	43.2	8.4	26.81	26.66666667	-13.33333333
1603	53.49	44	8	0	0	0
1604	53.52	44	8	0	0	0
1605	53.55	44	8	0	0	0
1606	53.59	44	8	72.18	80	-6.666666667
1607	53.62	46.4	7.8	0	0	0
1608	53.65	46.4	7.8	0	0	0
1609	53.69	46.4	7.8	6.7	3.333333333	6.666666667
1610	53.72	46.5	8	6.7	-3.333333333	-6.666666667
1611	53.75	46.4	7.8	0	0	0
1612	53.79	46.4	7.8	0	0	0
1613	53.82	46.4	7.8	0	0	0
1614	53.85	46.4	7.8	0	0	0
1615	53.89	46.4	7.8	0	0	0
1616	53.92	46.4	7.8	0	0	0
1617	53.95	46.4	7.8	0	0	0
1618	53.99	46.4	7.8	0	0	0
1619	54.02	46.4	7.8	6.7	3.333333333	6.666666667
1620	54.05	46.5	8	0	0	0
1621	54.09	46.5	8	0	0	0
1622	54.12	46.5	8	0	0	0
1623	54.15	46.5	8	0	0	0
1624	54.19	46.5	8	0	0	0
1625	54.22	46.5	8	0	0	0
1626	54.25	46.5	8	0	0	0
1627	54.29	46.5	8	0	0	0
1628	54.32	46.5	8	0	0	0
1629	54.35	46.5	8	54.03	-50	33.33333333
1630	54.39	45	9	0	0	0
1631	54.42	45	9	0	0	0
1632	54.45	45	9	0	0	0
1633	54.49	45	9	0	0	0
1634	54.52	45	9	0	0	0
1635	54.55	45	9	29.97	0	-33.33333333
1636	54.59	45	8	0	0	0
1637	54.62	45	8	0	0	0
1638	54.65	45	8	0	0	0
1639	54.69	45	8	29.97	33.33333333	0
1640	54.72	46	8	0	0	0
1641	54.75	46	8	0	0	0
1642	54.79	46	8	0	0	0
1643	54.82	46	8	0	0	0
1644	54.85	46	8	0	0	0
1645	54.89	46	8	0	0	0
1646	54.92	46	8	0	0	0
1647	54.95	46	8	0	0	0
1648	54.99	46	8	27.08	9.666666667	28.66666667
1649	55.02	46.29	8.86	0	0	0
1650	55.05	46.29	8.86	0	0	0
1651	55.09	46.29	8.86	0	0	0
1652	55.12	46.29	8.86	53.17	57	-15.33333333
1653	55.15	48	8.4	0	0	0
1654	55.19	48	8.4	0	0	0
1655	55.22	48	8.4	0	0	0
1656	55.25	48	8.4	0	0	0
1657	55.29	48	8.4	0	0	0
1658	55.32	48	8.4	0	0	0
1659	55.35	48	8.4	0	0	0
1660	55.39	48	8.4	0	0	0
1661	55.42	48	8.4	0	0	0
1662	55.45	48	8.4	53.17	-57	15.33333333
1663	55.49	46.29	8.86	0	0	0
1664	55.52	46.29	8.86	0	0	0
1665	55.55	46.29	8.86	0	0	0
1666	55.59	46.29	8.86	4.28	-5	0
1667	55.62	46.14	8.86	13.33	-12	8.333333333
1668	55.65	45.78	9.11	16.98	18.33333333	-3.666666667
1669	55.69	46.33	9	5	5.666666667	0
1670	55.72	46.5	9	0	0	0
1671	55.75	46.5	9	0	0	0
1672	55.79	46.5	9	0	0	0
1673	55.82	46.5	9	0	0	0
1674	55.85	46.5	9	0	0	0
1675	55.89	46.5	9	0	0	0
1676	55.92	46.5	9	0	0	0
1677	55.95	46.5	9	0	0	0
1678	55.99	46.5	9	0	0	0
1679	56.02	46.5	9	11.53	-12	-4.666666667
1680	56.05	46.14	8.86	0	0	0
1681	56.09	46.14	8.86	11.18	3.666666667	-12
1682	56.12	46.25	8.5	0	0	0
1683	56.15	46.25	8.5	7.68	-8.333333333	2
1684	56.19	46	8.56	9.47	-6.666666667	8
1685	56.22	45.8	8.8	11.99	0	-13.33333333
1686	56.26	45.8	8.4	3	-3.333333333	0
1687	56.29	45.7	8.4	8.29	-8.333333333	-4.333333333
1688	56.32	45.45	8.27	6.95	-5	-5.666666667
1689	56.36	45.3	8.1	28.43	-10	30
1690	56.39	45	9	0	0	0
1691	56.42	45	9	29.97	-33.33333333	0
1692	56.46	44	9	0	0	0
1693	56.49	44	9	53.7	7.333333333	-59.33333333
1694	56.52	44.22	7.22	0	0	0
1695	56.56	44.22	7.22	0	0	0
1696	56.59	44.22	7.22	0	0	0
1697	56.62	44.22	7.22	98.84	59.33333333	92.66666667
1698	56.66	46	10	0	0	0
1699	56.69	46	10	0	0	0
1700	56.72	46	10	0	0	0
1701	56.76	46	10	0	0	0
1702	56.79	46	10	0	0	0
1703	56.82	46	10	41.19	11	-44.33333333
1704	56.86	46.33	8.67	0	0	0
1705	56.89	46.33	8.67	14.62	-15	-5.666666667
1706	56.92	45.88	8.5	14.62	15	5.666666667
1707	56.96	46.33	8.67	0	0	0
1708	56.99	46.33	8.67	44.68	22.33333333	44.33333333
1709	57.02	47	10	0	0	0
1710	57.06	47	10	0	0	0
1711	57.09	47	10	23.31	26	0
1712	57.12	47.78	10	7.64	7.333333333	4.333333333
1713	57.16	48	10.13	0	0	0
1714	57.19	48	10.13	0	0	0
1715	57.22	48	10.13	0	0	0
1716	57.26	48	10.13	0	0	0
1717	57.29	48	10.13	0	0	0
1718	57.32	48	10.13	3.75	0	4
1719	57.36	48	10.25	0	0	0
1720	57.39	48	10.25	15.65	-16.66666667	-5
1721	57.42	47.5	10.1	5.35	-1.666666667	5.666666667
1722	57.46	47.45	10.27	6.39	-6.666666667	2
1723	57.49	47.25	10.33	26.34	-29	-2.666666667
1724	57.52	46.38	10.25	0	0	0
1725	57.56	46.38	10.25	8.29	-9	2.666666667
1726	57.59	46.11	10.33	6	-3.666666667	5.666666667
1727	57.62	46	10.5	16.75	-16.66666667	-8.333333333
1728	57.66	45.5	10.25	0	0	0
1729	57.69	45.5	10.25	0	0	0
1730	57.72	45.5	10.25	29.97	-33.33333333	0
1731	57.76	44.5	10.25	3.75	0	4.333333333
1732	57.79	44.5	10.38	39.56	40.33333333	-17.33333333
1733	57.82	45.71	9.86	19.04	20.66666667	4.666666667
1734	57.86	46.33	10	0	0	0
1735	57.89	46.33	10	0	0	0
1736	57.92	46.33	10	19.98	22.33333333	0
1737	57.96	47	10	94.78	100	33.33333333
1738	57.99	50	11	0	0	0
1739	58.02	50	11	0	0	0
1740	58.06	50	11	0	0	0
1741	58.09	50	11	0	0	0
1742	58.12	50	11	29.97	0	-33.33333333
1743	58.16	50	10	0	0	0
1744	58.19	50	10	0	0	0
1745	58.22	50	10	0	0	0
1746	58.26	50	10	37.91	-40	-13.33333333
1747	58.29	48.8	9.6	0	0	0
1748	58.32	48.8	9.6	33.96	-34	-16.33333333
1749	58.36	47.78	9.11	33.47	-37	-3.666666667
1750	58.39	46.67	9	0	0	0
1751	58.42	46.67	9	5	-5.666666667	0
1752	58.46	46.5	9	11.85	-4	12.66666667
1753	58.49	46.38	9.38	3.75	-4.333333333	0
1754	58.52	46.25	9.38	13.51	-12.33333333	-8.333333333
1755	58.56	45.88	9.13	0	0	0
1756	58.59	45.88	9.13	0	0	0
1757	58.62	45.88	9.13	8.05	8.666666667	0.333333333
1758	58.66	46.14	9.14	45.64	48.66666667	-14.66666667
1759	58.69	47.6	8.7	0	0	0
1760	58.72	47.6	8.7	0	0	0
1761	58.76	47.6	8.7	0	0	0
1762	58.79	47.6	8.7	102.3	113.3333333	10
1763	58.82	51	9	0	0	0
1764	58.86	51	9	54.03	50	-33.33333333
1765	58.89	52.5	8	5	0	-5.666666667
1766	58.92	52.5	7.83	15.8	-16.66666667	-5.333333333
1767	58.96	52	7.67	9.03	-9.666666667	-3.333333333
1768	58.99	51.71	7.57	0	0	0
1769	59.02	51.71	7.57	0	0	0
1770	59.06	51.71	7.57	0	0	0
1771	59.09	51.71	7.57	15.23	-16.33333333	-4.333333333
1772	59.12	51.22	7.44	0	0	0
1773	59.16	51.22	7.44	0	0	0
1774	59.19	51.22	7.44	6.98	-7.333333333	-2
1775	59.22	51	7.38	0	0	0
1776	59.26	51	7.38	0	0	0
1777	59.29	51	7.38	0	0	0
1778	59.32	51	7.38	36.65	-40.66666667	-1.666666667
1779	59.36	49.78	7.33	30.7	-26	22.33333333
1780	59.39	49	8	0	0	0
1781	59.42	49	8	0	0	0
1782	59.46	49	8	42.38	-33.33333333	-33.33333333
1783	59.49	48	7	3	0	-3.333333333
1784	59.52	48	6.9	0	0	0
1785	59.56	48	6.9	86.91	66.66666667	70
1786	59.59	50	9	29.97	0	-33.33333333
1787	59.63	50	8	0	0	0
1788	59.66	50	8	0	0	0
1789	59.69	50	8	0	0	0
1790	59.73	50	8	0	0	0
1791	59.76	50	8	29.97	0	33.33333333
1792	59.79	50	9	0	0	0
1793	59.83	50	9	0	0	0
1794	59.86	50	9	29.97	33.33333333	0
1795	59.89	51	9	0	0	0
1796	59.93	51	9	0	0	0
1797	59.96	51	9	0	0	0
1798	59.99	51	9	0	0	0
1799	60.03	51	9	0	0	0
1800	60.06	51	9	0	0	0
1801	60.09	51	9	23.06	9.666666667	23.66666667
1802	60.13	51.29	9.71	4.28	0	-4.666666667
1803	60.16	51.29	9.57	27.42	23.66666667	-19
1804	60.19	52	9	0	0	0
1805	60.23	52	9	0	0	0
1806	60.26	52	9	0	0	0
1807	60.29	52	9	0	0	0
1808	60.33	52	9	42.38	33.33333333	33.33333333
1809	60.36	53	10	150.6	166.6666667	-16.66666667
1810	60.39	58	9.5	8.99	0	-10
1811	60.43	58	9.2	7.77	-7.333333333	4.333333333
1812	60.46	57.78	9.33	0	0	0
1813	60.49	57.78	9.33	0	0	0
1814	60.53	57.78	9.33	15.16	-17	1
1815	60.56	57.27	9.36	29.65	-32.66666667	2.333333333
1816	60.59	56.29	9.43	0	0	0
1817	60.63	56.29	9.43	4.28	0	-4.666666667
1818	60.66	56.29	9.29	48.82	-52.66666667	14
1819	60.69	54.71	9.71	0	0	0
1820	60.73	54.71	9.71	0	0	0
1821	60.76	54.71	9.71	0	0	0
1822	60.79	54.71	9.71	0	0	0
1823	60.83	54.71	9.71	51.78	-57	-7
1824	60.86	53	9.5	0	0	0
1825	60.89	53	9.5	91.15	100	-16.66666667
1826	60.93	56	9	0	0	0
1827	60.96	56	9	0	0	0
1828	60.99	56	9	0	0	0
1829	61.03	56	9	0	0	0
1830	61.06	56	9	0	0	0
1831	61.09	56	9	29.97	33.33333333	0
1832	61.13	57	9	0	0	0
1833	61.16	57	9	0	0	0
1834	61.19	57	9	0	0	0
1835	61.23	57	9	29.97	33.33333333	0
1836	61.26	58	9	0	0	0
1837	61.29	58	9	0	0	0
1838	61.33	58	9	0	0	0
1839	61.36	58	9	0	0	0
1840	61.39	58	9	0	0	0
1841	61.43	58	9	0	0	0
1842	61.46	58	9	40.21	-40	-20
1843	61.49	56.8	8.4	9.48	-10	3.333333333
1844	61.53	56.5	8.5	51.04	-56.66666667	-3.333333333
1845	61.56	54.8	8.4	0	0	0
1846	61.59	54.8	8.4	0	0	0
1847	61.63	54.8	8.4	0	0	0
1848	61.66	54.8	8.4	29.97	-26.66666667	20
1849	61.69	54	9	0	0	0
1850	61.73	54	9	0	0	0
1851	61.76	54	9	0	0	0
1852	61.79	54	9	0	0	0
1853	61.83	54	9	29.97	-33.33333333	0
1854	61.86	53	9	29.97	-33.33333333	0
1855	61.89	52	9	0	0	0
1856	61.93	52	9	59.94	66.66666667	0
1857	61.96	54	9	0	0	0
1858	61.99	54	9	0	0	0
1859	62.03	54	9	0	0	0
1860	62.06	54	9	0	0	0
1861	62.09	54	9	29.97	33.33333333	0
1862	62.13	55	9	0	0	0
1863	62.16	55	9	0	0	0
1864	62.19	55	9	29.97	33.33333333	0
1865	62.23	56	9	0	0	0
1866	62.26	56	9	29.97	0	-33.33333333
1867	62.29	56	8	0	0	0
1868	62.33	56	8	59.94	-66.66666667	0
1869	62.36	54	8	21.06	-7.333333333	-22.33333333
1870	62.39	53.78	7.33	15.02	-16.33333333	3.333333333
1871	62.43	53.29	7.43	8.71	-9.666666667	-1.666666667
1872	62.46	53	7.38	0	0	0
1873	62.49	53	7.38	0	0	0
1874	62.53	53	7.38	89.99	100	-4.333333333
1875	62.56	56	7.25	0	0	0
1876	62.59	56	7.25	0	0	0
1877	62.63	56	7.25	22.48	0	25
1878	62.66	56	8	0	0	0
1879	62.69	56	8	0	0	0
1880	62.73	56	8	0	0	0
1881	62.76	56	8	0	0	0
1882	62.79	56	8	0	0	0
1883	62.83	56	8	0	0	0
1884	62.86	56	8	64.02	-66.66666667	-25
1885	62.89	54	7.25	0	0	0
1886	62.93	54	7.25	0	0	0
1887	62.96	54	7.25	8.63	-9.666666667	1.333333333
1888	63	53.71	7.29	85.63	76.33333333	57
1889	63.03	56	9	29.97	-33.33333333	0
1890	63.06	55	9	0	0	0
1891	63.1	55	9	29.97	-33.33333333	0
1892	63.13	54	9	0	0	0
1893	63.16	54	9	85.63	-76.33333333	-57
1894	63.2	51.71	7.29	44.08	43	23.66666667
1895	63.23	53	8	0	0	0
1896	63.26	53	8	0	0	0
1897	63.3	53	8	43.66	9.666666667	-47.66666667
1898	63.33	53.29	6.57	0	0	0
1899	63.36	53.29	6.57	0	0	0
1900	63.4	53.29	6.57	21.51	23.66666667	-2.333333333
1901	63.43	54	6.5	59.94	66.66666667	0
1902	63.46	56	6.5	0	0	0
1903	63.5	56	6.5	0	0	0
1904	63.53	56	6.5	0	0	0
1905	63.56	56	6.5	0	0	0
1906	63.6	56	6.5	0	0	0
1907	63.63	56	6.5	0	0	0
1908	63.66	56	6.5	14.99	0	16.66666667
1909	63.7	56	7	0	0	0
1910	63.73	56	7	0	0	0
1911	63.76	56	7	0	0	0
1912	63.8	56	7	42.38	-33.33333333	33.33333333
1913	63.83	55	8	0	0	0
1914	63.86	55	8	0	0	0
1915	63.9	55	8	0	0	0
1916	63.93	55	8	29.97	-33.33333333	0
1917	63.96	54	8	0	0	0
1918	64	54	8	0	0	0
1919	64.03	54	8	67.02	66.66666667	33.33333333
1920	64.06	56	9	0	0	0
1921	64.1	56	9	42.38	33.33333333	-33.33333333
1922	64.13	57	8	56.87	-60	-20
1923	64.16	55.2	7.4	23.99	26.66666667	-0.666666667
1924	64.2	56	7.38	0	0	0
1925	64.23	56	7.38	0	0	0
1926	64.26	56	7.38	0	0	0
1927	64.3	56	7.38	6.78	-7.333333333	-1.666666667
1928	64.33	55.78	7.33	0	0	0
1929	64.36	55.78	7.33	0	0	0
1930	64.4	55.78	7.33	23.84	-26	5.666666667
1931	64.43	55	7.5	38.59	-43	2.333333333
1932	64.46	53.71	7.57	0	0	0
1933	64.5	53.71	7.57	0	0	0
1934	64.53	53.71	7.57	0	0	0
1935	64.56	53.71	7.57	0	0	0
1936	64.6	53.71	7.57	4.28	0	4.666666667
1937	64.63	53.71	7.71	8.97	9.666666667	-2.666666667
1938	64.66	54	7.63	65.83	71.33333333	-16.33333333
1939	64.7	56.14	7.14	4.28	0	5
1940	64.73	56.14	7.29	0	0	0
1941	64.76	56.14	7.29	27.08	28.66666667	-9.666666667
1942	64.8	57	7	51.77	57.66666667	0
1943	64.83	58.73	7	79.53	86.66666667	-16.66666667
1944	64.86	61.33	6.5	0	0	0
1945	64.9	61.33	6.5	7.77	-8.333333333	1.333333333
1946	64.93	61.08	6.54	7.8	-5.333333333	-7
1947	64.96	60.92	6.33	0	0	0
1948	65	60.92	6.33	0	0	0
1949	65.03	60.92	6.33	2.5	-3	0
1950	65.06	60.83	6.33	5.08	5.666666667	1
1951	65.1	61	6.36	6.05	5.666666667	-3.666666667
1952	65.13	61.17	6.25	14.25	1.666666667	-15.66666667
1953	65.16	61.22	5.78	7.27	-7.333333333	3.333333333
1954	65.2	61	5.88	15.04	-16.66666667	-1.666666667
1955	65.23	60.5	5.83	7.99	0	9
1956	65.26	60.5	6.1	45.06	-50	-3.333333333
1957	65.3	59	6	0	0	0
1958	65.33	59	6	0	0	0
1959	65.36	59	6	0	0	0
1960	65.4	59	6	0	0	0
1961	65.43	59	6	0	0	0
1962	65.46	59	6	0	0	0
1963	65.5	59	6	0	0	0
1964	65.53	59	6	0	0	0
1965	65.56	59	6	0	0	0
1966	65.6	59	6	0	0	0
1967	65.63	59	6	29.97	0	33.33333333
1968	65.66	59	7	0	0	0
1969	65.7	59	7	0	0	0
1970	65.73	59	7	0	0	0
1971	65.76	59	7	29.97	-33.33333333	0
1972	65.8	58	7	29.97	-33.33333333	0
1973	65.83	57	7	0	0	0
1974	65.86	57	7	0	0	0
1975	65.9	57	7	59.94	-66.66666667	0
1976	65.93	55	7	0	0	0
1977	65.96	55	7	29.97	-33.33333333	0
1978	66	54	7	0	0	0
1979	66.03	54	7	29.97	0	33.33333333
1980	66.06	54	8	29.97	-33.33333333	0
1981	66.1	53	8	0	0	0
1982	66.13	53	8	29.97	-33.33333333	0
1983	66.16	52	8	0	0	0
1984	66.2	52	8	0	0	0
1985	66.23	52	8	29.97	-33.33333333	0
1986	66.26	51	8	0	0	0
1987	66.3	51	8	29.97	0	-33.33333333
1988	66.33	51	7	59.94	66.66666667	0
1989	66.36	53	7	29.97	33.33333333	0
1990	66.4	54	7	0	0	0
1991	66.43	54	7	0	0	0
1992	66.47	54	7	29.97	33.33333333	0
1993	66.5	55	7	0	0	0
1994	66.53	55	7	29.97	33.33333333	0
1995	66.57	56	7	0	0	0
1996	66.6	56	7	29.97	33.33333333	0
1997	66.63	57	7	0	0	0
1998	66.67	57	7	29.97	0	33.33333333
1999	66.7	57	8	29.97	0	33.33333333
2000	66.73	57	9	0	0	0
[truncated: 24,972 more rows]
