# Supplementary material for: Statistical Mechanics of Zooplankton
Source: PLoS One. 2015 Aug 13;10(8):e0135258. doi: 10.1371/journal.pone.0135258 (PMC4535848; doi:10.1371/journal.pone.0135258)
Supplement: S2 Data Files — (ZIP) [file pone.0135258.s002.zip › temperature/3C-Dark/exp19.txt]

1	0.03	304	107	26.22	0	-29
2	0.07	304	106.13	6	6.666666667	0
3	0.1	304.2	106.13	17.08	16.33333333	-9.333333333
4	0.13	304.69	105.85	40.26	-41	17.66666667
5	0.17	303.46	106.38	1.92	1.333333333	-1.666666667
6	0.2	303.5	106.33	17.42	18.66666667	-4.666666667
7	0.23	304.06	106.19	8.46	9	2.666666667
8	0.27	304.33	106.27	52.56	58	7.666666667
9	0.3	306.07	106.5	9.13	8	6.333333333
10	0.33	306.31	106.69	9.13	-8	-6.333333333
11	0.37	306.07	106.5	7.28	-5	-6.333333333
12	0.4	305.92	106.31	0	0	0
13	0.43	305.92	106.31	0	0	0
14	0.47	305.92	106.31	10.21	-8.333333333	-7.666666667
15	0.5	305.67	106.08	4.99	-5.666666667	0
16	0.53	305.5	106.08	0	0	0
17	0.57	305.5	106.08	2.5	-2.666666667	0
18	0.6	305.42	106.08	13.45	-5.666666667	14
19	0.63	305.25	106.5	17.68	-18.66666667	-6.333333333
20	0.67	304.69	106.31	8.86	-6.333333333	-7.666666667
21	0.7	304.5	106.08	6.67	-7	2
22	0.73	304.29	106.14	4.28	-5	0
23	0.77	304.14	106.14	4.28	-4.666666667	0
24	0.8	304	106.14	19.82	-20.66666667	8
25	0.83	303.38	106.38	30.06	18	28.33333333
26	0.87	303.92	107.23	28.56	21.33333333	23.66666667
27	0.9	304.56	107.94	12.17	8	11
28	0.93	304.8	108.27	21.64	14.33333333	19.33333333
29	0.97	305.23	108.85	22.71	-10.33333333	23
30	1	304.92	109.54	12.73	-14	-1.333333333
31	1.03	304.5	109.5	3.03	-2.333333333	2.333333333
32	1.07	304.43	109.57	9	-4	9.333333333
33	1.1	304.31	109.85	5.52	-5.666666667	2.666666667
34	1.13	304.14	109.93	10.92	-11.66666667	2.333333333
35	1.17	303.79	110	12.23	-13	4.333333333
36	1.2	303.4	110.13	2	-2.333333333	0
37	1.23	303.33	110.13	10.98	-11	5.333333333
38	1.27	303	110.29	12.84	-14.33333333	0
39	1.3	302.57	110.29	8.07	-8.666666667	-2
40	1.33	302.31	110.23	9.72	-10.33333333	3.333333333
41	1.37	302	110.33	9.99	11	0
42	1.4	302.33	110.33	2	0	-2
43	1.43	302.33	110.27	45.56	49	13.33333333
44	1.47	303.8	110.67	20.57	20	11
45	1.5	304.4	111	2	-2.333333333	0
46	1.53	304.33	111	2.83	-2	2.333333333
47	1.57	304.27	111.07	8.02	-7	5.666666667
48	1.6	304.06	111.24	0	0	0
49	1.63	304.06	111.24	61.2	66.66666667	13.66666667
50	1.67	306.06	111.65	22.22	24.66666667	0.666666667
51	1.7	306.8	111.67	5.81	-5.666666667	2.666666667
52	1.74	306.63	111.75	2.79	1.333333333	-2.666666667
53	1.77	306.67	111.67	9.77	-9.666666667	4.666666667
54	1.8	306.38	111.81	9.37	-10.66666667	0
55	1.84	306.06	111.81	18.73	-16.66666667	-12.33333333
56	1.87	305.56	111.44	7.07	5.666666667	5.333333333
57	1.9	305.73	111.6	2.83	-2	2.333333333
58	1.94	305.67	111.67	13.99	-15.66666667	0
59	1.97	305.2	111.67	19.75	-21.33333333	-5.666666667
60	2	304.56	111.5	6.81	-7	3
61	2.04	304.35	111.59	2.59	1.333333333	2.666666667
62	2.07	304.39	111.67	6.39	-7	-0.666666667
63	2.1	304.18	111.65	11.3	-12.66666667	0.666666667
64	2.14	303.8	111.67	18.7	-20.66666667	-0.666666667
65	2.17	303.18	111.65	18.61	17	11.66666667
66	2.2	303.69	112	14.36	16	0
67	2.24	304.17	112	4.21	4	-2
68	2.27	304.29	111.94	26.78	-18	23.66666667
69	2.3	303.75	112.65	9.58	-10.33333333	-3
70	2.34	303.44	112.56	15.8	-16.66666667	5.333333333
71	2.37	302.94	112.72	9.71	5.666666667	-9.333333333
72	2.4	303.11	112.44	6.05	6	3
73	2.44	303.29	112.53	44.11	49	2
74	2.47	304.76	112.59	45.16	50.33333333	-4
75	2.5	306.27	112.47	15.61	-13.33333333	-11.33333333
76	2.54	305.87	112.13	0	0	0
77	2.57	305.87	112.13	13.82	-15.33333333	-2.333333333
78	2.6	305.41	112.06	1.76	0	-2
79	2.64	305.41	112	7.5	-7	-4.333333333
80	2.67	305.2	111.87	5.74	-4.666666667	4.333333333
81	2.7	305.06	112	8.12	-8.666666667	2.333333333
82	2.74	304.8	112.07	2	0	-2.333333333
83	2.77	304.8	112	13.85	-15	-4
84	2.8	304.35	111.88	14.54	-15.66666667	-4
85	2.84	303.88	111.76	4.5	2	-4.333333333
86	2.87	303.94	111.63	14.63	12.33333333	10.33333333
87	2.9	304.31	111.94	2.32	-2.333333333	0
88	2.94	304.24	111.94	59.39	65.33333333	8.666666667
89	2.97	306.2	112.2	9	-0.333333333	10
90	3	306.19	112.5	9.37	-10.33333333	0
91	3.04	305.88	112.5	5	-0.333333333	5.666666667
92	3.07	305.87	112.67	7.33	-6	-5.666666667
93	3.1	305.69	112.5	8.79	8.333333333	5
94	3.14	305.94	112.65	97.75	108	13.66666667
95	3.17	309.18	113.06	18.41	5.666666667	19.66666667
96	3.2	309.35	113.65	6.63	-5.333333333	-5
97	3.24	309.19	113.5	9.37	0	10.33333333
98	3.27	309.19	113.81	13.61	-14.33333333	-5.333333333
99	3.3	308.76	113.65	1.58	1.666666667	-0.666666667
100	3.34	308.81	113.63	5.73	6.333333333	-1.333333333
101	3.37	309	113.59	6	-6.666666667	0.333333333
102	3.4	308.8	113.6	7.16	-8	1
103	3.44	308.56	113.63	3.27	-2	2.666666667
104	3.47	308.5	113.71	15.12	-16.66666667	-2
105	3.5	308	113.65	3.53	4	0
106	3.54	308.12	113.65	5.02	3.333333333	4.333333333
107	3.57	308.22	113.78	12.62	8.333333333	11.33333333
108	3.6	308.47	114.12	59.24	65.66666667	6.333333333
109	3.64	310.44	114.31	59.1	61.66666667	23
110	3.67	312.29	115	21.76	-24.33333333	-2
111	3.7	311.56	114.94	0.38	0.333333333	-0.333333333
112	3.74	311.57	114.93	7.54	8	2.333333333
113	3.77	311.81	115	0.37	-0.333333333	0
114	3.8	311.8	115	72.73	77.66666667	22.33333333
115	3.84	314.13	115.67	36.12	34	21.33333333
116	3.87	315.15	116.31	5.77	-0.333333333	6.333333333
117	3.9	315.14	116.5	5	-0.333333333	-5.666666667
118	3.94	315.13	116.33	13.17	-1.666666667	14.66666667
119	3.97	315.08	116.77	11.53	-7.666666667	10.33333333
120	4	314.85	117.08	8.21	-9	-2.666666667
121	4.04	314.58	117	2.5	-2.666666667	0
122	4.07	314.5	117	7.38	-6.333333333	-5
123	4.1	314.31	116.85	9.15	6.333333333	7.666666667
124	4.14	314.5	117.08	16.75	-16.66666667	8.333333333
125	4.17	314	117.33	2.5	2.666666667	0
126	4.2	314.08	117.33	15.99	-13.66666667	-11
127	4.24	313.67	117	5.74	2	6
128	4.27	313.73	117.18	1.51	1.333333333	-1
129	4.3	313.77	117.15	196.58	-188	-111.3333333
130	4.34	308.13	113.81	279.52	279	137
131	4.37	316.5	117.92	2.5	0	2.666666667
132	4.4	316.5	118	21.15	-22.66666667	6
133	4.44	315.82	118.18	5.42	-5	-3.333333333
134	4.47	315.67	118.08	6.96	6	5
135	4.5	315.85	118.23	38.87	43	-0.666666667
136	4.54	317.14	118.21	15.81	16.33333333	-7
137	4.57	317.63	118	33.75	36	9.666666667
138	4.6	318.71	118.29	9.42	9.666666667	4.333333333
139	4.64	319	118.42	9.13	-7.666666667	6.666666667
140	4.67	318.77	118.62	0	0	0
141	4.7	318.77	118.62	3.66	1.666666667	3.666666667
142	4.74	318.82	118.73	13.62	-15.33333333	0
143	4.77	318.36	118.73	3.85	-3	-3
144	4.8	318.27	118.64	10.5	-9	-7.333333333
145	4.84	318	118.42	2.5	0	-3
146	4.87	318	118.33	7.49	0	-8.333333333
147	4.9	318	118.08	17.48	-19.33333333	0
148	4.94	317.42	118.08	7.49	0	8.333333333
149	4.97	317.42	118.33	8.46	-9	-3.333333333
150	5	317.15	118.23	5.15	5.333333333	-2.666666667
151	5.04	317.31	118.15	12.79	13.33333333	-5
152	5.07	317.71	118	23.17	24.33333333	8.333333333
153	5.1	318.44	118.25	16.89	18.66666667	1.333333333
154	5.14	319	118.29	19.15	-19	-9.666666667
155	5.17	318.43	118	5.86	-4	5
156	5.21	318.31	118.15	5.86	4	-5
157	5.24	318.43	118	5.67	3.666666667	5
158	5.27	318.54	118.15	14.67	13.33333333	9.666666667
159	5.31	318.94	118.44	22.39	24.33333333	5.333333333
160	5.34	319.67	118.6	9.75	-10.33333333	-3.333333333
161	5.37	319.36	118.5	2.14	0	-2.333333333
162	5.41	319.36	118.43	0	0	0
163	5.44	319.36	118.43	2.14	-2.333333333	0
164	5.47	319.29	118.43	19.27	-21.66666667	0
165	5.51	318.64	118.43	7.72	-7	-4.666666667
166	5.54	318.43	118.29	2.14	-2.333333333	0
167	5.57	318.36	118.29	0	0	0
168	5.61	318.36	118.29	8.12	-7.666666667	-5.333333333
169	5.64	318.13	118.13	19.52	-21	5.333333333
170	5.67	317.5	118.29	8.35	7.666666667	-5.333333333
171	5.71	317.73	118.13	10.47	11	4
172	5.74	318.06	118.25	21.42	23.33333333	-4.333333333
173	5.77	318.76	118.12	22.8	24.66666667	6.333333333
174	5.81	319.5	118.31	31.84	-31.33333333	16.66666667
175	5.84	318.56	118.81	10.52	-11.66666667	1.666666667
176	5.87	318.21	118.86	2.14	0	2.333333333
177	5.91	318.21	118.93	6.77	-7	2.333333333
178	5.94	318	119	55.6	52	-33.33333333
179	5.97	319.56	118	66.65	69.33333333	-26.33333333
180	6.01	321.64	117.21	10.7	-9.333333333	-7
181	6.04	321.36	117	0	0	0
182	6.07	321.36	117	15.33	-3.666666667	16.66666667
183	6.11	321.25	117.5	4.99	-5.666666667	0
184	6.14	321.08	117.5	9.15	-7.666666667	-6.333333333
185	6.17	320.85	117.31	10.31	5	-10.33333333
186	6.21	321	117	5.15	-5	-2.666666667
187	6.24	320.85	116.92	5.71	-4.666666667	-4.333333333
188	6.27	320.71	116.79	5.94	-6	2.666666667
189	6.31	320.53	116.87	11.95	-13	-2.666666667
190	6.34	320.14	116.79	3.03	-2.333333333	2.333333333
191	6.37	320.07	116.86	5.17	-5	-3
192	6.41	319.92	116.77	10.21	-7	-9
193	6.44	319.71	116.5	11.13	7.333333333	-10
194	6.47	319.93	116.2	93.11	71	-75.33333333
195	6.51	322.06	113.94	1.87	-2	0
196	6.54	322	113.94	13.45	-14.66666667	2
197	6.57	321.56	114	20.51	22.66666667	-1.666666667
198	6.61	322.24	113.95	22.2	-24.66666667	-2
199	6.64	321.5	113.89	22.4	16.66666667	-18.66666667
200	6.67	322	113.33	68.23	73.66666667	-18
201	6.71	324.21	112.79	11.26	9.666666667	-8
202	6.74	324.5	112.55	27.1	26.33333333	-14.33333333
203	6.77	325.29	112.12	0	0	0
204	6.81	325.29	112.12	9.49	-9.666666667	-4
205	6.84	325	112	1.67	0	-2
206	6.87	325	111.94	1.67	0	-1.666666667
207	6.91	325	111.89	0	0	0
208	6.94	325	111.89	6.46	-7	-1.666666667
209	6.97	324.79	111.84	14.54	-15.66666667	-3.333333333
210	7.01	324.32	111.74	3.15	-3.666666667	0
211	7.04	324.21	111.74	0	0	0
212	7.07	324.21	111.74	0	0	0
213	7.11	324.21	111.74	12.72	-14	-2
214	7.14	323.79	111.68	8	-7.666666667	-4
215	7.17	323.56	111.56	21.5	21.66666667	-10
216	7.21	324.21	111.26	37.63	41.66666667	-4.333333333
217	7.24	325.46	111.13	28.23	31.33333333	-1
218	7.27	326.4	111.1	27.22	29.66666667	-5.333333333
219	7.31	327.29	110.94	10.49	-6.333333333	-9.666666667
220	7.34	327.1	110.65	3.22	-3.333333333	-1.333333333
221	7.37	327	110.61	27.1	30	3
222	7.41	327.9	110.7	1.5	1.666666667	0
223	7.44	327.95	110.7	61.44	68.33333333	0.666666667
224	7.47	330	110.72	59.94	66.66666667	0
225	7.51	332	110.72	0.67	0	-0.666666667
226	7.54	332	110.7	3	-3.333333333	0
227	7.57	331.9	110.7	7	-7.333333333	3
228	7.61	331.68	110.79	0	0	0
229	7.64	331.68	110.79	6.27	-6	3.333333333
230	7.67	331.5	110.89	1.67	0	1.666666667
231	7.71	331.5	110.94	1.66	-2	0
232	7.74	331.44	110.94	6.39	6.333333333	-3.333333333
233	7.77	331.63	110.84	5.78	-6.333333333	1.666666667
234	7.81	331.44	110.89	26.64	-29.33333333	0
235	7.84	330.56	110.89	14.89	14.66666667	7.333333333
236	7.87	331	111.11	35.88	39.66666667	4.333333333
237	7.91	332.19	111.24	6.29	7	0.333333333
238	7.94	332.4	111.25	60.6	67.33333333	2.333333333
239	7.97	334.42	111.32	35.92	39.33333333	-7.333333333
240	8.01	335.6	111.1	4.85	-5.333333333	-1.333333333
241	8.04	335.44	111.06	0	0	0
242	8.07	335.44	111.06	5.78	-5	4
243	8.11	335.29	111.18	14.21	14	-8
244	8.14	335.71	110.94	48.21	50	18.66666667
245	8.17	337.21	111.5	23.55	-26	0
246	8.21	336.43	111.5	15.34	-16.33333333	5.666666667
247	8.24	335.94	111.67	6.78	-6	-4.666666667
248	8.27	335.76	111.53	9.81	-8.666666667	6.333333333
249	8.31	335.5	111.72	25.03	-27.66666667	2
250	8.34	334.67	111.78	11.17	-12.66666667	-0.666666667
251	8.37	334.29	111.76	0	0	0
252	8.41	334.29	111.76	6.5	7	2.333333333
253	8.44	334.5	111.83	7.94	-8.666666667	-0.333333333
254	8.47	334.24	111.82	16.55	-18.66666667	-1
255	8.51	333.68	111.79	11.74	-13	1
256	8.54	333.29	111.82	0	0	0
257	8.58	333.29	111.82	0	0	0
258	8.61	333.29	111.82	14.88	16.66666667	-1
259	8.64	333.79	111.79	85.51	93.33333333	-18.33333333
260	8.68	336.59	111.24	6.61	-3	6.666666667
261	8.71	336.5	111.44	13.45	-14.66666667	2
262	8.74	336.06	111.5	8.06	-6	7
263	8.78	335.88	111.71	3.94	-4	1.666666667
264	8.81	335.76	111.76	25.43	16	-23.33333333
265	8.84	336.24	111.06	23.72	17.33333333	-19.66666667
266	8.88	336.76	110.47	10.16	1.333333333	-11.33333333
267	8.91	336.8	110.13	2.97	2	2.666666667
268	8.94	336.86	110.21	18.98	-21	3.333333333
269	8.98	336.23	110.31	25.6	-24.33333333	14.66666667
270	9.01	335.5	110.75	14.56	-14	-8.333333333
271	9.04	335.08	110.5	2.5	-2.666666667	0
272	9.08	335	110.5	2.5	0	-2.666666667
273	9.11	335	110.42	0	0	0
274	9.14	335	110.42	22.19	-23	-9
275	9.18	334.31	110.15	9.22	0	-10
276	9.21	334.31	109.85	9.55	-10.33333333	2.666666667
277	9.24	334	109.93	7.34	-7.666666667	-2.666666667
278	9.28	333.77	109.85	14.02	2.666666667	-15.66666667
279	9.31	333.85	109.38	13.33	-14.33333333	4
280	9.34	333.42	109.5	17.44	-19	-4
281	9.38	332.85	109.38	0	0	0
282	9.41	332.85	109.38	2.3	2.333333333	0
283	9.44	332.92	109.38	43.94	40.66666667	-27
284	9.48	334.14	108.57	73.68	71	-41.33333333
285	9.51	336.27	107.33	15.22	15.33333333	-6.666666667
286	9.54	336.73	107.13	11.47	-12.66666667	1.666666667
287	9.58	336.35	107.18	0	0	0
288	9.61	336.35	107.18	17.36	-17.66666667	-8
289	9.64	335.82	106.94	2.96	-2.333333333	-2
290	9.68	335.75	106.88	15.89	12.66666667	-12.66666667
291	9.71	336.13	106.5	0	0	0
292	9.74	336.13	106.5	31.37	34	6.333333333
293	9.78	337.15	106.69	11.76	13	2.666666667
294	9.81	337.54	106.77	9.51	-10.33333333	-2.666666667
295	9.84	337.23	106.69	9	-7.666666667	-6.333333333
296	9.88	337	106.5	5	-4.333333333	3.333333333
297	9.91	336.87	106.6	2	-2.333333333	0
298	9.94	336.8	106.6	10.31	-7.666666667	8.666666667
299	9.98	336.57	106.86	8.04	-8	-4.333333333
300	10.01	336.33	106.73	6.09	-4.666666667	5
301	10.04	336.19	106.88	10.51	-10.66666667	-5
302	10.08	335.87	106.73	4	0	4.666666667
303	10.11	335.87	106.87	9.04	-10	2
304	10.14	335.57	106.93	21.2	-23.33333333	-2
305	10.18	334.87	106.87	2	-2.333333333	0
306	10.21	334.8	106.87	2.21	-1.666666667	-2
307	10.24	334.75	106.81	9.55	-2	10.66666667
308	10.28	334.69	107.13	13.63	-13.33333333	7.333333333
309	10.31	334.29	107.35	98.83	68	86.33333333
310	10.34	336.33	109.94	10.74	2.666666667	11.66666667
311	10.38	336.41	110.29	0	0	0
312	10.41	336.41	110.29	14.96	11.66666667	12
313	10.44	336.76	110.65	6.49	-4.333333333	5.333333333
314	10.48	336.63	110.81	9.02	-9.333333333	4.333333333
315	10.51	336.35	110.94	7.41	-5.333333333	6.333333333
316	10.54	336.19	111.13	0.4	-0.333333333	-0.333333333
317	10.58	336.18	111.12	6.77	-4	6.333333333
318	10.61	336.06	111.31	28.61	-31.66666667	2.666666667
319	10.64	335.11	111.39	29.14	-31.33333333	-8.666666667
320	10.68	334.17	111.13	11.13	-7.333333333	10
321	10.71	333.95	111.43	6.38	-5	-5
322	10.74	333.8	111.28	8.23	1.666666667	9
323	10.78	333.85	111.55	6.36	-5	5
324	10.81	333.7	111.7	41.56	29.66666667	35.33333333
325	10.84	334.59	112.76	52.78	51.33333333	29
326	10.88	336.13	113.63	13.54	10.33333333	10.33333333
327	10.91	336.44	113.94	41.36	29.66666667	35.33333333
328	10.94	337.33	115	9.99	4.333333333	-10.33333333
329	10.98	337.46	114.69	29.99	-33	3.666666667
330	11.01	336.47	114.8	10.2	-7.333333333	8.666666667
331	11.04	336.25	115.06	11.99	8.333333333	-10.33333333
332	11.08	336.5	114.75	2.65	-2	2
333	11.11	336.44	114.81	40.75	25.66666667	37.33333333
334	11.14	337.21	115.93	34.52	-19	33.33333333
335	11.18	336.64	116.93	16.7	-14.66666667	11.33333333
336	11.21	336.2	117.27	14.84	-16.33333333	-1
337	11.24	335.71	117.24	8.65	-7	6.666666667
338	11.28	335.5	117.44	24.12	-24.66666667	10.66666667
339	11.31	334.76	117.76	16.25	-17.33333333	4
340	11.34	334.24	117.88	7.88	-8	4
341	11.38	334	118	1.87	-2	0
342	11.41	333.94	118	5.83	-5.333333333	3.666666667
343	11.44	333.78	118.11	5.96	-6.666666667	0
344	11.48	333.58	118.11	17.4	-19.33333333	-1.666666667
345	11.51	333	118.06	8.97	-9.666666667	2
346	11.54	332.71	118.12	0	0	0
347	11.58	332.71	118.12	2.16	2.333333333	-0.333333333
348	11.61	332.78	118.11	15.36	-16.33333333	-5.666666667
349	11.64	332.29	117.94	18.41	-19.33333333	6
350	11.68	331.71	118.12	21.21	-23.66666667	1.666666667
351	11.71	331	118.17	33.48	27.33333333	-25.33333333
352	11.74	331.82	117.41	3.94	4	-2
353	11.78	331.94	117.35	49.2	48.66666667	-25
354	11.81	333.4	116.6	60.71	63	-24
355	11.84	335.29	115.88	3.94	-1.666666667	4
356	11.88	335.24	116	6.36	0.666666667	-7
357	11.91	335.26	115.79	14.97	-16.66666667	1
358	11.95	334.76	115.82	9.49	-9.666666667	-3.666666667
359	11.98	334.47	115.71	8.24	3	-9
360	12.01	334.56	115.44	9.06	-9.666666667	3
361	12.05	334.27	115.53	6.37	-4.666666667	-5
362	12.08	334.13	115.38	1.87	-2.333333333	0
363	12.11	334.06	115.38	10.71	-11.66666667	-1
364	12.15	333.71	115.35	9.52	-7	-8
365	12.18	333.5	115.11	7.01	-7	-3.666666667
366	12.21	333.29	115	7.19	-7.666666667	2
367	12.25	333.06	115.06	7.48	6	-6
368	12.28	333.24	114.88	8.82	-10	0
369	12.31	332.94	114.88	57.68	31.66666667	-55.66666667
370	12.35	333.89	113.21	80.33	89.33333333	-4.666666667
371	12.38	336.57	113.07	4.28	0	4.666666667
372	12.41	336.57	113.21	8.25	9.333333333	0.666666667
373	12.45	336.85	113.23	5.41	-6	0.666666667
374	12.48	336.67	113.25	21.34	-22.33333333	8.333333333
375	12.51	336	113.5	28.26	22.33333333	-22.33333333
376	12.55	336.67	112.83	26.9	11	-27.66666667
377	12.58	337	112	13.44	7.666666667	-12.66666667
378	12.61	337.23	111.62	20.13	9	-20.66666667
379	12.65	337.5	111	13.88	-11.66666667	-10.33333333
380	12.68	337.15	110.69	7.38	-5	-6.333333333
381	12.71	337	110.5	0	0	0
382	12.75	337	110.5	0	0	0
383	12.78	337	110.5	0	0	0
384	12.81	337	110.5	24.99	-27	-6.333333333
385	12.85	336.19	110.31	7.93	-9	0
386	12.88	335.92	110.31	2.3	-2.333333333	0
387	12.91	335.85	110.31	0	0	0
388	12.95	335.85	110.31	10.99	-11.66666667	4
389	12.98	335.5	110.43	18.28	-19.33333333	-6.666666667
390	13.01	334.92	110.23	4.61	-5	0
391	13.05	334.77	110.23	10.63	-9	-7.666666667
392	13.08	334.5	110	2.14	0	2.333333333
393	13.11	334.5	110.07	12.48	-12	7.333333333
394	13.15	334.14	110.29	11.32	-12.33333333	-2
395	13.18	333.77	110.23	13.1	-14.66666667	-1
396	13.21	333.33	110.2	11.96	5.666666667	12
397	13.25	333.5	110.56	1.87	0	2.333333333
398	13.28	333.5	110.63	17.67	16.66666667	10.33333333
399	13.31	334	110.94	39.42	35.33333333	26
400	13.35	335.06	111.72	22.86	-25.66666667	1.333333333
401	13.38	334.29	111.76	1.76	0	2
402	13.41	334.29	111.82	1.76	0	2
403	13.45	334.29	111.88	14.82	-16.33333333	-0.333333333
404	13.48	333.8	111.87	101.9	113.3333333	0
405	13.51	337.2	111.87	23.35	24.33333333	9
406	13.55	337.93	112.14	4.79	-4.666666667	-2.333333333
407	13.58	337.79	112.07	6.43	-7	-2.333333333
408	13.61	337.58	112	12.85	-0.333333333	-14.33333333
409	13.65	337.57	111.57	27.51	-29.33333333	-8.666666667
410	13.68	336.69	111.31	13.15	-13.33333333	-5.666666667
411	13.71	336.29	111.14	2.72	0.666666667	3
412	13.75	336.31	111.23	4.61	-5.333333333	0
413	13.78	336.15	111.23	15.99	-14.66666667	-10
414	13.81	335.71	110.93	10.15	-8.333333333	7.333333333
415	13.85	335.46	111.15	2.06	-1	2
416	13.88	335.43	111.21	8.43	-9.333333333	-2
417	13.91	335.15	111.15	5.78	-2.333333333	6
418	13.95	335.08	111.33	2.5	-2.666666667	0
419	13.98	335	111.33	17.87	-18	-8.333333333
420	14.01	334.46	111.08	32.31	33.66666667	13
421	14.05	335.47	111.47	22.37	24.66666667	2
422	14.08	336.21	111.53	12.47	14	1
423	14.11	336.63	111.56	29.71	31.33333333	10
424	14.15	337.57	111.86	26.11	-13	26
425	14.18	337.18	112.64	28.54	-31	6.333333333
426	14.21	336.25	112.83	2.5	0	3
427	14.25	336.25	112.92	0	0	0
428	14.28	336.25	112.92	2.73	2	-2.333333333
429	14.31	336.31	112.85	9.6	-5.666666667	-9.333333333
430	14.35	336.14	112.57	6.66	-7.333333333	-1
431	14.38	335.92	112.54	0	0	0
432	14.41	335.92	112.54	0	0	0
433	14.45	335.92	112.54	9.22	10.33333333	0
434	14.48	336.23	112.54	27.76	-30.66666667	-2.666666667
435	14.51	335.31	112.46	13.32	14	-4.333333333
436	14.55	335.73	112.33	11.3	-8.666666667	9
437	14.58	335.47	112.6	12.61	10	-9.666666667
438	14.61	335.77	112.31	25.73	24.33333333	-15
439	14.65	336.5	111.86	38.3	38	-19.66666667
440	14.68	337.64	111.27	2.72	0	-3
441	14.71	337.64	111.18	8.55	-7.333333333	-6
442	14.75	337.42	111	8.21	-9	2.666666667
443	14.78	337.15	111.08	6.41	-5	-5
444	14.81	337	110.93	28.26	25	19
445	14.85	337.75	111.5	11.6	5.666666667	11.66666667
446	14.88	337.92	111.85	16.78	5.333333333	-18
447	14.91	338.08	111.31	6.21	-2.666666667	6.333333333
448	14.95	338	111.5	0	0	0
449	14.98	338	111.5	8.56	-9.666666667	0
450	15.01	337.71	111.5	9.1	-1.333333333	10
451	15.05	337.67	111.8	6.04	-1	6.666666667
452	15.08	337.64	112	0	0	0
453	15.11	337.64	112	4.28	-4.666666667	0
454	15.15	337.5	112	7.73	-4	7.666666667
455	15.18	337.38	112.23	6.36	-5.666666667	4.333333333
456	15.21	337.21	112.36	3.03	-2.333333333	2.333333333
457	15.25	337.14	112.43	0	0	0
458	15.28	337.14	112.43	6.42	-7	0
459	15.31	336.93	112.43	10.7	-12	0
460	15.35	336.57	112.43	8.15	-6.333333333	-6.666666667
461	15.38	336.38	112.23	6.26	-6	-3.333333333
462	15.42	336.2	112.13	0	0	0
463	15.45	336.2	112.13	8.24	-9	2.333333333
464	15.48	335.93	112.2	11.08	-9.666666667	7.666666667
465	15.52	335.64	112.43	8.83	9.666666667	2.333333333
466	15.55	335.93	112.5	14	13.33333333	7.666666667
467	15.58	336.33	112.73	3.48	1.666666667	-3.333333333
468	15.62	336.38	112.63	43.41	25.66666667	40.66666667
469	15.65	337.15	113.85	48.55	11.66666667	52.66666667
470	15.68	337.5	115.43	10.22	-11	2.333333333
471	15.72	337.17	115.5	0	0	0
472	15.75	337.17	115.5	2.5	-3	0
473	15.78	337.08	115.5	17.48	-19.33333333	0
474	15.82	336.5	115.5	10.94	-11.66666667	4
475	15.85	336.15	115.62	11.53	-10	-8
476	15.88	335.85	115.38	6.4	-6	4
477	15.92	335.67	115.5	0	0	0
478	15.95	335.67	115.5	3.57	-3.333333333	2.333333333
479	15.98	335.57	115.57	19.39	-21.33333333	-2.333333333
480	16.02	334.93	115.5	23.54	-13.33333333	-22.66666667
481	16.05	334.53	114.82	0	0	0
482	16.08	334.53	114.82	5.87	-3	6
483	16.12	334.44	115	0	0	0
484	16.15	334.44	115	21.32	15	18.66666667
485	16.18	334.89	115.56	67.98	60	46
486	16.22	336.69	116.94	15.25	7	15.33333333
487	16.25	336.9	117.4	28.76	30	11
488	16.28	337.8	117.73	12.39	2	13.66666667
489	16.32	337.86	118.14	54.21	-58	-16.33333333
490	16.35	336.12	117.65	19.03	-20.66666667	-5
491	16.38	335.5	117.5	6	-5.666666667	-3.666666667
492	16.42	335.33	117.39	17.56	-19	4.666666667
493	16.45	334.76	117.53	15.96	-17.33333333	2
494	16.48	334.24	117.59	9.06	-8	6.333333333
495	16.52	334	117.78	1.67	0	-2
496	16.55	334	117.72	3.33	0	3.666666667
497	16.58	334	117.83	1.66	0	2
498	16.62	334	117.89	12.12	-13	3.666666667
499	16.65	333.61	118	4.93	5	-2
500	16.68	333.76	117.94	66.88	69	28
501	16.72	335.83	118.78	3.87	1	4
502	16.75	335.86	118.9	41.68	44.66666667	12.33333333
503	16.78	337.2	119.27	6.76	5.333333333	5.333333333
504	16.82	337.36	119.43	50.67	-56.33333333	0.333333333
505	16.85	335.67	119.44	1.53	1.333333333	-1
506	16.88	335.71	119.41	9.85	-9	6.666666667
507	16.92	335.44	119.61	3.33	0	3.666666667
508	16.95	335.44	119.72	6.4	-6.666666667	1.333333333
509	16.98	335.24	119.76	7.62	-6	6
510	17.02	335.06	119.94	1.66	-2	0
511	17.05	335	119.94	0	0	0
512	17.08	335	119.94	7.29	-8	-2
513	17.12	334.76	119.88	8.68	-8.666666667	4
514	17.15	334.5	120	8.13	-8.666666667	2
515	17.18	334.24	120.06	7.22	-8	1.666666667
516	17.22	334	120.11	16.4	16.66666667	7.333333333
517	17.25	334.5	120.33	2.35	2	2
518	17.28	334.56	120.39	40.51	44.33333333	7.333333333
519	17.32	335.89	120.61	35.37	32.33333333	22.66666667
520	17.35	336.86	121.29	14.49	-16	-1.333333333
521	17.38	336.38	121.25	7.67	-6.666666667	5.333333333
522	17.42	336.18	121.41	3.94	-2	4
523	17.45	336.12	121.53	6.9	-7.666666667	1
524	17.48	335.89	121.56	6.54	-7	2.333333333
525	17.52	335.68	121.63	1.45	1	-1.333333333
526	17.55	335.71	121.59	6.25	-7	-1
527	17.58	335.5	121.56	0	0	0
528	17.62	335.5	121.56	6.25	7	1
529	17.65	335.71	121.59	0	0	0
530	17.68	335.71	121.59	6.71	-7	-3
531	17.72	335.5	121.5	0	0	0
532	17.75	335.5	121.5	1.67	0	-2
533	17.78	335.5	121.44	0	0	0
534	17.82	335.5	121.44	36.35	36.66666667	-17
535	17.85	336.6	120.93	41.79	41.66666667	-20.66666667
536	17.88	337.85	120.31	7.32	-3.333333333	-7.666666667
537	17.92	337.75	120.08	5	0	-5.333333333
538	17.95	337.75	119.92	11.52	-3.666666667	12.33333333
539	17.98	337.64	120.29	17.51	-17	-9.666666667
540	18.02	337.13	120	9.99	-8.666666667	6.666666667
541	18.05	336.87	120.2	0	0	0
542	18.08	336.87	120.2	7.2	4.333333333	-6.666666667
543	18.12	337	120	9.99	-11	0
544	18.15	336.67	120	13.78	-5.666666667	-14.33333333
545	18.18	336.5	119.57	7.67	7.666666667	-3.333333333
546	18.22	336.73	119.47	7.06	-7.666666667	1
547	18.25	336.5	119.5	7.06	-5.666666667	5.666666667
548	18.28	336.33	119.67	8.71	5.666666667	-8
549	18.32	336.5	119.43	9.37	-10.33333333	0.333333333
550	18.35	336.19	119.44	16.11	10.33333333	-14.66666667
551	18.38	336.5	119	9.37	0	-10.33333333
552	18.42	336.5	118.69	28.04	30.66666667	-6.333333333
553	18.45	337.42	118.5	25.98	28.33333333	-4.666666667
554	18.48	338.27	118.36	13.79	-14.66666667	4.666666667
555	18.52	337.83	118.5	28.26	-22.66666667	-21.66666667
556	18.55	337.15	117.85	0	0	0
557	18.58	337.15	117.85	13.44	-12.66666667	7.666666667
558	18.62	336.77	118.08	2.3	-2.666666667	0
559	18.65	336.69	118.08	9.61	-6.333333333	8.333333333
560	18.68	336.5	118.33	9.7	-9	-6
561	18.72	336.23	118.15	0	0	0
562	18.75	336.23	118.15	0	0	0
563	18.79	336.23	118.15	2.31	0	-2.333333333
564	18.82	336.23	118.08	22.72	-24.33333333	-6.666666667
565	18.85	335.5	117.88	7.21	-7.666666667	1.666666667
566	18.89	335.27	117.93	0	0	0
567	18.92	335.27	117.93	0	0	0
568	18.95	335.27	117.93	14.14	10.66666667	-11.33333333
569	18.99	335.59	117.59	61	67.66666667	6
570	19.02	337.62	117.77	21.87	7.666666667	23
571	19.05	337.85	118.46	19.22	-21.33333333	3.666666667
572	19.09	337.21	118.57	11.88	-9.666666667	8.666666667
573	19.12	336.92	118.83	20.11	-21.66666667	5.666666667
574	19.15	336.27	119	22.78	-24.66666667	-6.666666667
575	19.19	335.53	118.8	7.25	-8	-1.333333333
576	19.22	335.29	118.76	14.21	-13.66666667	8
577	19.25	334.88	119	6.86	7.666666667	0
578	19.29	335.11	119	1.67	-1.666666667	0
579	19.32	335.06	119	29.26	-32	-6.666666667
580	19.35	334.1	118.8	10.59	-10.33333333	-5.666666667
581	19.39	333.79	118.63	20.53	22.66666667	2.666666667
582	19.42	334.47	118.71	3.94	-2	3.666666667
583	19.45	334.41	118.82	2.49	-2	-2
584	19.49	334.35	118.76	15.42	13.33333333	-10.66666667
585	19.52	334.75	118.44	58.29	64.66666667	3.333333333
586	19.55	336.69	118.54	5.94	5.666666667	-3.666666667
587	19.59	336.86	118.43	23.82	26	-5.333333333
588	19.62	337.64	118.27	5.37	5.333333333	-2.333333333
589	19.65	337.8	118.2	58.95	-65.66666667	0.666666667
590	19.69	335.83	118.22	10.5	-9	-7.333333333
591	19.72	335.56	118	1.87	0	2
592	19.75	335.56	118.06	1.87	0	2.333333333
593	19.79	335.56	118.13	12.22	-2	-13.66666667
594	19.82	335.5	117.72	6.3	-7	1.333333333
595	19.85	335.29	117.76	1.76	0	2
596	19.89	335.29	117.82	1.76	0	-2
597	19.92	335.29	117.76	2.49	-1.666666667	-1.666666667
598	19.95	335.24	117.71	3.53	0	3.666666667
599	19.99	335.24	117.82	20.56	-12	-19.33333333
600	20.02	334.88	117.24	48.76	54	-6
601	20.05	336.5	117.06	1.87	0	-2
602	20.09	336.5	117	50.95	56.66666667	0
603	20.12	338.2	117	24.74	-3.666666667	27.33333333
604	20.15	338.09	117.82	54.68	-60.66666667	-0.666666667
605	20.19	336.27	117.8	6.42	-1	-7
606	20.22	336.24	117.59	6.75	6.666666667	3.333333333
607	20.25	336.44	117.69	16.14	7.666666667	-16.33333333
608	20.29	336.67	117.2	46.83	50.33333333	-12.66666667
609	20.32	338.18	116.82	30.63	-27.33333333	-20.33333333
610	20.35	337.36	116.21	37.48	-41	-7
611	20.39	336.13	116	17.15	-19	-2
612	20.42	335.56	115.94	10.78	-7	-9.666666667
613	20.45	335.35	115.65	16.07	-15.33333333	-9.333333333
614	20.49	334.89	115.37	7.36	-7.333333333	-3
615	20.52	334.67	115.28	2.98	3	0.333333333
616	20.55	334.76	115.29	1.76	-1.666666667	0
617	20.59	334.71	115.29	0	0	0
618	20.62	334.71	115.29	6.31	-7	-1.333333333
619	20.65	334.5	115.25	16.75	-16.66666667	-8.333333333
620	20.69	334	115	7.27	-8	2
621	20.72	333.76	115.06	0	0	0
622	20.75	333.76	115.06	0	0	0
623	20.79	333.76	115.06	3.94	-1.666666667	4
624	20.82	333.71	115.18	1.76	0	2
625	20.85	333.71	115.24	46.63	50	13
626	20.89	335.21	115.63	11.1	12	2.666666667
627	20.92	335.57	115.71	40.62	43	14.33333333
628	20.95	336.86	116.14	21.84	24	-2
629	20.99	337.58	116.08	22.88	1.333333333	25.66666667
630	21.02	337.62	116.85	0	0	0
631	21.05	337.62	116.85	2.31	0	-2.666666667
632	21.09	337.62	116.77	0	0	0
633	21.12	337.62	116.77	9.02	4.333333333	-9
634	21.15	337.75	116.5	7.62	-3.666666667	-7.666666667
635	21.19	337.64	116.27	6.62	3.666666667	-6.333333333
636	21.22	337.75	116.08	5.28	3.333333333	5
637	21.25	337.85	116.23	7.49	-3.333333333	-7.666666667
638	21.29	337.75	116	8.65	5.666666667	7.666666667
639	21.32	337.92	116.23	7.42	-3	-7.666666667
640	21.35	337.83	116	0	0	0
641	21.39	337.83	116	6.25	-4.666666667	-5
642	21.42	337.69	115.85	8.06	2	-9
643	21.45	337.75	115.58	2.5	0	3
644	21.49	337.75	115.67	3.53	-2	3.333333333
645	21.52	337.69	115.77	0	0	0
646	21.55	337.69	115.77	0	0	0
647	21.59	337.69	115.77	2.31	0	-2.666666667
648	21.62	337.69	115.69	6.02	2	-6.333333333
649	21.65	337.75	115.5	38.99	14.33333333	41
650	21.69	338.18	116.73	17.68	-3.333333333	19.33333333
651	21.72	338.08	117.31	16.63	-10.33333333	-15.33333333
652	21.75	337.77	116.85	0	0	0
653	21.79	337.77	116.85	30.52	-32.33333333	-10.66666667
654	21.82	336.8	116.53	27.18	-17.66666667	-24.33333333
655	21.85	336.27	115.8	11.99	-13.33333333	0
656	21.89	335.87	115.8	2	-2.333333333	0
657	21.92	335.8	115.8	5.71	-5.666666667	2.666666667
658	21.95	335.63	115.88	12.14	-13	-4
659	21.99	335.24	115.76	4.67	-3.666666667	4
660	22.02	335.13	115.88	2.65	-2.333333333	2
661	22.05	335.06	115.94	1.87	-2	0
662	22.09	335	115.94	0	0	0
663	22.12	335	115.94	2.57	2	2
664	22.16	335.06	116	13.26	2.333333333	14.66666667
665	22.19	335.13	116.44	38.43	40	14.33333333
666	22.22	336.33	116.87	22.94	11.33333333	23
667	22.26	336.67	117.56	39.2	30	31.33333333
668	22.29	337.57	118.5	19.74	14.33333333	16.66666667
669	22.32	338	119	3	-3.333333333	0
670	22.36	337.9	119	18.03	-18	-9
671	22.39	337.36	118.73	8.17	9.333333333	0
672	22.42	337.64	118.73	9.53	5.333333333	9
673	22.46	337.8	119	8.99	-10	0
674	22.49	337.5	119	8.39	-9	-2.666666667
675	22.52	337.23	118.92	9.22	0	10.33333333
676	22.56	337.23	119.23	7.11	-5	6.333333333
677	22.59	337.08	119.42	2.5	0	2.666666667
678	22.62	337.08	119.5	2.5	0	2.666666667
679	22.66	337.08	119.58	12.98	-13	6.333333333
680	22.69	336.69	119.77	11.53	0	12.66666667
681	22.72	336.69	120.15	7.38	-6.333333333	-5
682	22.76	336.5	120	0	0	0
683	22.79	336.5	120	55.25	24.33333333	56.33333333
684	22.82	337.23	121.69	37.09	22.66666667	34.66666667
685	22.86	337.91	122.73	6.77	5.666666667	-5
686	22.89	338.08	122.58	6.59	0.333333333	-7.333333333
687	22.92	338.09	122.36	7.59	-3	8
688	22.96	338	122.6	6.54	0	7.333333333
689	22.99	338	122.82	9.26	-8.333333333	6
690	23.02	337.75	123	9.99	0	11
691	23.06	337.75	123.33	0	0	0
692	23.09	337.75	123.33	5.07	-4.333333333	-3.333333333
693	23.12	337.62	123.23	0	0	0
694	23.16	337.62	123.23	10.58	-11	4.333333333
695	23.19	337.29	123.36	7.26	-4.666666667	-7
696	23.22	337.15	123.15	2.31	0	2.666666667
697	23.26	337.15	123.23	0	0	0
698	23.29	337.15	123.23	12.65	-14	1.333333333
699	23.32	336.73	123.27	10.34	-10	5.333333333
700	23.36	336.43	123.43	12.48	-12	-7.333333333
701	23.39	336.07	123.21	5.47	-4.666666667	4
702	23.42	335.93	123.33	4	-4.333333333	0
703	23.46	335.8	123.33	10.29	-10	5.666666667
704	23.49	335.5	123.5	11.39	-10	7.666666667
705	23.52	335.2	123.73	9.21	-6.666666667	-7.666666667
706	23.56	335	123.5	0	0	0
707	23.59	335	123.5	10.92	12	2.333333333
708	23.62	335.36	123.57	3.03	2.333333333	-2.333333333
709	23.66	335.43	123.5	19.27	-21.33333333	0
710	23.69	334.79	123.5	12.99	-4	14
711	23.72	334.67	123.92	7.39	3.333333333	-7.666666667
712	23.76	334.77	123.69	7.29	-7.666666667	2.666666667
713	23.79	334.54	123.77	9.52	-9	5.333333333
714	23.82	334.27	123.93	20.13	-21.66666667	-5.333333333
715	23.86	333.62	123.77	6.98	-1.333333333	7.666666667
716	23.89	333.58	124	7.49	-8.333333333	0
717	23.92	333.33	124	7.09	-6	-5
718	23.96	333.15	123.85	20.2	-14.66666667	17
719	23.99	332.71	124.36	6.13	-0.666666667	-7
720	24.02	332.69	124.15	24.33	27	-2.666666667
721	24.06	333.5	124.07	16.86	18.66666667	-0.333333333
722	24.09	334.06	124.06	12.13	10.66666667	8.333333333
723	24.12	334.38	124.31	17.77	18.33333333	-8
724	24.16	334.93	124.07	13.04	-10.33333333	-10
725	24.19	334.62	123.77	9.51	-10.33333333	2.666666667
726	24.22	334.31	123.85	17.47	-0.666666667	19.33333333
727	24.26	334.29	124.43	10.92	2.333333333	-12
728	24.29	334.36	124.07	7.72	7	-4.666666667
729	24.32	334.57	123.93	21.85	1	-24.33333333
730	24.36	334.6	123.2	15.61	-11	-13.33333333
731	24.39	334.27	122.8	9.99	-9	6.666666667
732	24.42	334	123	4.28	-4.666666667	0
733	24.46	333.86	123	0.54	0.666666667	0
734	24.49	333.88	123	15.52	-17.33333333	0
735	24.52	333.36	123	17.74	-18.66666667	6.666666667
736	24.56	332.8	123.2	2	-2.333333333	0
737	24.59	332.73	123.2	13.4	-6.666666667	-13.33333333
738	24.62	332.53	122.8	7.99	-8.666666667	0
739	24.66	332.27	122.8	23.75	-25.66666667	6.666666667
740	24.69	331.5	123	10.81	-10	-6.666666667
741	24.72	331.2	122.8	11.44	-10.66666667	6.666666667
742	24.76	330.88	123	12.86	-0.666666667	-14.33333333
743	24.79	330.86	122.57	15.32	-15.33333333	7.666666667
744	24.82	330.4	122.8	17.98	-20	0
745	24.86	329.8	122.8	17.94	-6	-19
746	24.89	329.62	122.23	14.05	6	-14.33333333
747	24.92	329.8	121.8	9.78	4.333333333	-10
748	24.96	329.93	121.5	24.67	-5.333333333	-27
749	24.99	329.77	120.69	33.79	-37.66666667	-1.666666667
750	25.02	328.64	120.64	13.02	-14.33333333	-2.333333333
751	25.06	328.21	120.57	1.94	2	-1.333333333
752	25.09	328.27	120.53	5.94	3	-5.666666667
753	25.12	328.36	120.36	7.08	-5.333333333	5.666666667
754	25.16	328.2	120.53	23.14	-25.66666667	-1
755	25.19	327.43	120.5	11.53	-9.333333333	-9
756	25.22	327.15	120.23	0	0	0
757	25.26	327.15	120.23	2.3	-2.333333333	0
758	25.29	327.08	120.23	29.36	-31.66666667	-7.666666667
759	25.32	326.13	120	12.24	13.33333333	0
760	25.36	326.53	120	8.24	9	2.333333333
761	25.39	326.8	120.07	31.15	33.33333333	9.333333333
762	25.42	327.8	120.35	29.26	31.66666667	-7.333333333
763	25.46	328.75	120.13	31.69	35	-4.333333333
764	25.49	329.8	120	27.97	0	-31
765	25.52	329.8	119.07	7.39	-8	-2.333333333
766	25.56	329.56	119	5.62	0	6.333333333
767	25.59	329.56	119.19	0	0	0
768	25.63	329.56	119.19	63.7	61.66666667	35
769	25.66	331.41	120.24	105.22	100	60.66666667
770	25.69	334.41	122.06	17.45	-13.66666667	-13.66666667
771	25.73	334	121.65	9.61	-2.333333333	-10.66666667
772	25.76	333.93	121.33	0	0	0
773	25.79	333.93	121.33	4	-4.333333333	0
774	25.83	333.8	121.33	14.41	-13.33333333	9
775	25.86	333.4	121.6	4.47	-2.333333333	4.333333333
776	25.89	333.33	121.73	0	0	0
777	25.93	333.33	121.73	2	0	2.333333333
778	25.96	333.33	121.8	12.79	-11	9
779	25.99	333	122.07	14.99	-16.66666667	-0.333333333
780	26.03	332.5	122.06	5	-5.666666667	0.333333333
781	26.06	332.33	122.07	4.4	-2.666666667	4
782	26.09	332.25	122.19	6.15	2.666666667	-6.333333333
783	26.13	332.33	122	8.97	-9	3.666666667
784	26.16	332.06	122.11	28.35	20.33333333	24
785	26.19	332.67	122.83	61.13	59	33.33333333
786	26.23	334.44	123.83	8.4	5.333333333	-7.666666667
787	26.26	334.6	123.6	16.95	13.33333333	13.33333333
788	26.29	335	124	1.67	0	-2
789	26.33	335	123.94	15.35	-16.66666667	4
790	26.36	334.5	124.06	24.4	26.33333333	6
791	26.39	335.29	124.24	14.44	11.33333333	11.33333333
792	26.43	335.63	124.58	9.67	10.33333333	-2.666666667
793	26.46	335.94	124.5	32.89	35.33333333	10
794	26.49	337	124.8	15.61	-13.33333333	-11
795	26.53	336.6	124.47	13.14	-14	-4
796	26.56	336.18	124.35	3.53	0	-3.666666667
797	26.59	336.18	124.24	1.76	0	1.666666667
798	26.63	336.18	124.29	15.77	-15.66666667	8
799	26.66	335.71	124.53	1.76	0	2
800	26.69	335.71	124.59	8.39	-7	6.333333333
801	26.73	335.5	124.78	1.67	0	1.666666667
802	26.76	335.5	124.83	1.67	0	-1.666666667
803	26.79	335.5	124.78	3.83	0	-4.333333333
804	26.83	335.5	124.65	21.7	-23.66666667	4.666666667
805	26.86	334.79	124.79	7.62	-7.666666667	3.333333333
806	26.89	334.56	124.89	1.66	-2	0
807	26.93	334.5	124.89	0	0	0
808	26.96	334.5	124.89	0	0	0
809	26.99	334.5	124.89	9.97	-9.666666667	5.333333333
810	27.03	334.21	125.05	19.69	-21.66666667	-1.666666667
811	27.06	333.56	125	7.19	7.666666667	1.666666667
812	27.09	333.79	125.05	7.72	-7.666666667	-3.666666667
813	27.13	333.56	124.94	2.35	-2	2
814	27.16	333.5	125	79.42	87.33333333	13.66666667
815	27.19	336.12	125.41	26.58	29.33333333	3
816	27.23	337	125.5	5.62	-6.333333333	0
817	27.26	336.81	125.5	11.24	-2.666666667	-12.33333333
818	27.29	336.73	125.13	18.1	-18	-8.333333333
819	27.33	336.19	124.88	14.99	0	16.66666667
820	27.36	336.19	125.38	33.73	29.33333333	23
821	27.39	337.07	126.07	13.24	11.33333333	9.333333333
822	27.43	337.41	126.35	34.27	19.66666667	32.66666667
823	27.46	338	127.33	7.57	-7.666666667	-3.333333333
824	27.49	337.77	127.23	43.95	-48	-10
825	27.53	336.33	126.93	20.03	-22	-1.333333333
826	27.56	335.67	126.89	9.18	-8.666666667	5.666666667
827	27.59	335.41	127.06	2.65	3	0
828	27.63	335.5	127.06	3.75	0	4.333333333
829	27.66	335.5	127.19	19.16	-20.66666667	5.333333333
830	27.69	334.88	127.35	2.49	-2	-2
831	27.73	334.82	127.29	6.75	-6.333333333	-3.333333333
832	27.76	334.63	127.19	8.09	-7.333333333	5.333333333
833	27.79	334.41	127.35	9.66	-9.333333333	5
834	27.83	334.13	127.5	13.31	-14	-5
835	27.86	333.71	127.35	11.15	3.666666667	12
836	27.89	333.82	127.71	6.97	-7	-3.333333333
837	27.93	333.61	127.61	12.7	-14	0.666666667
838	27.96	333.19	127.63	0.74	-0.333333333	0.666666667
839	27.99	333.18	127.65	21.97	-24.66666667	-1.333333333
840	28.03	332.44	127.61	3.33	0	3.666666667
841	28.06	332.44	127.72	24.41	26.66666667	6
842	28.09	333.24	127.9	13.43	14.66666667	1.666666667
843	28.13	333.68	127.95	59.71	65	14
844	28.16	335.63	128.37	17.29	19	3.333333333
845	28.19	336.2	128.47	0	0	0
846	28.23	336.2	128.47	2	0	2
847	28.26	336.2	128.53	6.06	-6.666666667	1
848	28.29	336	128.56	1.87	0	2.333333333
849	28.33	336	128.63	1.87	-2	0
850	28.36	335.94	128.63	1.87	0	2
851	28.39	335.94	128.69	0	0	0
852	28.43	335.94	128.69	7.05	-7.666666667	-1.333333333
853	28.46	335.71	128.65	6.57	-7	2.333333333
854	28.49	335.5	128.72	2.35	-2	2
855	28.53	335.44	128.78	5.07	2	5.333333333
856	28.56	335.5	128.94	6.39	-7	-2
857	28.59	335.29	128.88	1.76	-1.666666667	0
858	28.63	335.24	128.88	7.05	-8	0.333333333
859	28.66	335	128.89	39.09	41.33333333	-14
860	28.69	336.24	128.47	14.54	15.66666667	-4
861	28.73	336.71	128.35	2.49	-2	-2
862	28.76	336.65	128.29	0	0	0
863	28.79	336.65	128.29	4.6	-5	-1.333333333
864	28.83	336.5	128.25	16	-16.66666667	6.333333333
865	28.86	336	128.44	7.49	-8	-3
866	28.89	335.76	128.35	2.49	2	-2
867	28.93	335.82	128.29	1.76	-2	0
868	28.96	335.76	128.29	1.76	0	-1.666666667
869	29	335.76	128.24	17.36	-19	-1.666666667
870	29.03	335.19	128.19	5.62	-6.333333333	0
871	29.06	335	128.19	2.65	2	-2
872	29.1	335.06	128.13	0	0	0
873	29.13	335.06	128.13	2.65	-2	-2.333333333
874	29.16	335	128.06	18.11	-20	2.333333333
875	29.2	334.4	128.13	11.99	13.33333333	0
876	29.23	334.8	128.13	22.62	21.66666667	-12.66666667
877	29.26	335.45	127.75	16.5	18.33333333	-1
878	29.3	336	127.72	50.61	54	-16.33333333
879	29.33	337.62	127.23	5.49	-6	-1.333333333
880	29.36	337.44	127.19	39.5	-40	-18
881	29.4	336.24	126.65	31.18	-34.66666667	3.333333333
882	29.43	335.2	126.75	5.46	2	-5.666666667
883	29.46	335.26	126.58	7.16	8	1
884	29.5	335.5	126.61	1.66	0	2
885	29.53	335.5	126.67	10.5	-11.66666667	-0.666666667
886	29.56	335.15	126.65	7.04	7.333333333	3
887	29.6	335.37	126.74	1.58	0	-2
888	29.63	335.37	126.68	18.13	-20.33333333	-1
889	29.66	334.76	126.65	4.35	-2.666666667	-4
890	29.7	334.68	126.53	6.08	-6	2.666666667
891	29.73	334.5	126.61	19.3	20	8.333333333
892	29.76	335.1	126.86	13.2	14.33333333	3
893	29.8	335.53	126.95	50.19	55.66666667	1.666666667
894	29.83	337.2	127	13.4	-6.666666667	13.33333333
895	29.86	337	127.4	27.46	-29.33333333	8.333333333
896	29.9	336.12	127.65	6.88	-7.666666667	0.666666667
897	29.93	335.89	127.67	0	0	0
898	29.96	335.89	127.67	0	0	0
899	30	335.89	127.67	38.61	41.33333333	11
900	30.03	337.13	128	5.65	-4.333333333	4.333333333
901	30.06	337	128.13	16.39	-15.66666667	9.333333333
902	30.1	336.53	128.41	1.76	0	-2
903	30.13	336.53	128.35	24.93	-27.33333333	4
904	30.16	335.71	128.47	9.79	-9	6.666666667
905	30.2	335.44	128.67	1.67	0	1.666666667
906	30.23	335.44	128.72	6.4	-6.666666667	1.333333333
907	30.26	335.24	128.76	0	0	0
908	30.3	335.24	128.76	13.38	-15	1
909	30.33	334.79	128.79	7.3	7	-4
910	30.36	335	128.67	13.42	-14.66666667	1.666666667
911	30.4	334.56	128.72	5.45	6	0.666666667
912	30.43	334.74	128.74	7.11	-8	-0.666666667
913	30.46	334.5	128.72	7.38	-8	2.333333333
914	30.5	334.26	128.79	9.72	-8.666666667	-6.333333333
915	30.53	334	128.6	6.34	-7	-0.666666667
916	30.56	333.79	128.58	0	0	0
917	30.6	333.79	128.58	1.58	-1.666666667	0
918	30.63	333.74	128.58	0	0	0
919	30.66	333.74	128.58	54.6	56.66666667	-21.33333333
920	30.7	335.44	127.94	45.41	50	-8.333333333
921	30.73	336.94	127.69	1.97	2	-0.666666667
922	30.76	337	127.67	14.36	15.33333333	-4.333333333
923	30.8	337.46	127.54	9.09	-8.333333333	5.666666667
924	30.83	337.21	127.71	7.28	-7	-3.666666667
925	30.86	337	127.6	5.99	0	-6.666666667
926	30.9	337	127.4	13.24	-6.333333333	-13.33333333
927	30.93	336.81	127	27.93	29.33333333	-10.33333333
928	30.96	337.69	126.69	24.24	20	-18.33333333
929	31	338.29	126.14	28.97	-3.666666667	-32
930	31.03	338.18	125.18	10.98	-6	10.66666667
931	31.06	338	125.5	3.53	-2.666666667	-2.666666667
932	31.1	337.92	125.42	7.42	-5	6.666666667
933	31.13	337.77	125.62	8.67	2	-9.666666667
934	31.16	337.83	125.33	2.5	-2.666666667	0
935	31.2	337.75	125.33	11.17	-5.666666667	-11
936	31.23	337.58	125	2.5	-2.666666667	0
937	31.26	337.5	125	0	0	0
938	31.3	337.5	125	16.75	8.333333333	-16.66666667
939	31.33	337.75	124.5	5.31	-4.333333333	4
940	31.36	337.62	124.62	4.89	-4	-4
941	31.4	337.5	124.5	0	0	0
942	31.43	337.5	124.5	2.14	0	-2.333333333
943	31.46	337.5	124.43	10.35	0	-11.66666667
944	31.5	337.5	124.08	16.75	-8.333333333	-16.66666667
945	31.53	337.25	123.58	22.46	4.333333333	-24.33333333
946	31.56	337.38	122.85	21.81	6.333333333	-23.66666667
947	31.6	337.57	122.14	6.72	1.666666667	-7.333333333
948	31.63	337.62	121.92	13.02	3	-14
949	31.66	337.71	121.5	4.28	-4.666666667	0
950	31.7	337.57	121.5	0	0	0
951	31.73	337.57	121.5	9.78	-8.666666667	-6.333333333
952	31.76	337.31	121.31	16.3	-2.666666667	-18
953	31.8	337.23	120.77	6.92	-7.666666667	0
954	31.83	337	120.77	20.89	-21.33333333	-9
955	31.86	336.36	120.5	8.39	-7	-6.333333333
956	31.9	336.15	120.31	9.15	-7.666666667	6.333333333
957	31.93	335.92	120.5	7.26	-5	-6.333333333
958	31.96	335.77	120.31	4.61	-5	0
959	32	335.62	120.31	21.1	-18.33333333	-14.66666667
960	32.03	335.07	119.87	12.74	-10.66666667	-9.666666667
961	32.06	334.75	119.58	9.19	-4.333333333	-9
962	32.1	334.62	119.31	5.11	-1.666666667	-5.666666667
963	32.13	334.57	119.14	65.95	-42.66666667	-59.33333333
964	32.16	333.29	117.36	44.73	-34	-36.33333333
965	32.2	332.27	116.27	4	-4.666666667	0
966	32.23	332.13	116.27	10.19	-11	-2.333333333
967	32.26	331.8	116.2	4.14	0.333333333	-4.666666667
968	32.3	331.81	116.06	23.2	-20	-16.33333333
969	32.33	331.21	115.57	22.68	-22.33333333	-11.33333333
970	32.37	330.54	115.23	14.19	-13.66666667	-7.666666667
971	32.4	330.13	115	7.49	-8.333333333	0
972	32.43	329.88	115	7.41	-7	-4.333333333
973	32.47	329.67	114.87	0	0	0
974	32.5	329.67	114.87	35.68	-35	-18.66666667
975	32.53	328.62	114.31	13.83	-15.66666667	0
976	32.57	328.15	114.31	8.37	-7.333333333	-5.666666667
977	32.6	327.93	114.14	4.28	-4.666666667	0
978	32.63	327.79	114.14	41.57	-26.33333333	-38
979	32.67	327	113	140.77	-89	-129
980	32.7	324.33	109.13	21.45	-11	-21
981	32.73	324	108.5	12.03	-12.66666667	4
982	32.77	323.62	108.62	6.58	-4	-6.333333333
983	32.8	323.5	108.43	13.54	-4.666666667	-14.33333333
984	32.83	323.36	108	33.51	-33.33333333	-16.66666667
985	32.87	322.36	107.5	20.74	-22.33333333	-6.333333333
986	32.9	321.69	107.31	2.31	-2.333333333	0
987	32.93	321.62	107.31	0	0	0
988	32.97	321.62	107.31	0	0	0
989	33	321.62	107.31	41.24	-41.33333333	-20.66666667
990	33.03	320.38	106.69	17.5	-18.33333333	-6.333333333
991	33.07	319.83	106.5	7.85	-8.666666667	0
992	33.1	319.57	106.5	0	0	0
993	33.13	319.57	106.5	9.63	-10.66666667	0
994	33.17	319.25	106.5	93.98	-63	-83.33333333
995	33.2	317.36	104	81.74	-64.33333333	-64.33333333
996	33.23	315.43	102.07	12.23	-7.666666667	-11.33333333
997	33.27	315.2	101.73	34.71	-17	-34.66666667
998	33.3	314.69	100.69	8.86	-6.333333333	7.666666667
999	33.33	314.5	100.92	40.5	-37.33333333	-25.66666667
1000	33.37	313.38	100.15	48.39	-41.66666667	-34
1001	33.4	312.13	99.13	44.97	-32.66666667	-37.66666667
1002	33.43	311.15	98	38.54	-31.66666667	-29
1003	33.47	310.2	97.13	64.19	-52.66666667	-48
1004	33.5	308.62	95.69	35.46	-26.66666667	-29
1005	33.53	307.82	94.82	17.67	-19.66666667	-1.666666667
1006	33.57	307.23	94.77	2.31	0	-2.666666667
1007	33.6	307.23	94.69	2.31	-2.666666667	0
1008	33.63	307.15	94.69	30.05	-24	-23
1009	33.67	306.43	94	33.91	-37.33333333	-5
1010	33.7	305.31	93.85	8.15	-7.666666667	5
1011	33.73	305.08	94	11.68	-10.33333333	-7.666666667
1012	33.77	304.77	93.77	7.29	-7.666666667	-2.666666667
1013	33.8	304.54	93.69	11.53	-13	0
1014	33.83	304.15	93.69	27.19	-28.66666667	-8.666666667
1015	33.87	303.29	93.43	10.92	-12	2.333333333
1016	33.9	302.93	93.5	14.99	-16.66666667	0
1017	33.93	302.43	93.5	6.81	-4	-6.333333333
1018	33.97	302.31	93.31	21.25	-18	-15.33333333
1019	34	301.77	92.85	23.17	-25.66666667	-2.666666667
1020	34.03	301	92.77	11.53	-12.66666667	0
1021	34.07	300.62	92.77	23.84	-12.33333333	-23.66666667
1022	34.1	300.25	92.06	9.64	-10.66666667	0.333333333
1023	34.13	299.93	92.07	75.05	-56.66666667	-61.33333333
1024	34.17	298.23	90.23	76.51	-54.33333333	-65.33333333
1025	34.2	296.6	88.27	9.99	0	11
1026	34.23	296.6	88.6	5.72	-5.333333333	-3.333333333
1027	34.27	296.44	88.5	1.87	0	-2
1028	34.3	296.44	88.44	25.13	-25	-12.66666667
1029	34.33	295.69	88.06	27.74	-29.66666667	-8.666666667
1030	34.37	294.8	87.8	15.59	-14	-10
1031	34.4	294.38	87.5	2.86	1	3
1032	34.43	294.41	87.59	20.47	-22.66666667	2.666666667
1033	34.47	293.73	87.67	10.18	-9.666666667	-5.666666667
1034	34.5	293.44	87.5	35.78	-39	-7.666666667
1035	34.53	292.27	87.27	16.48	-16	-9
1036	34.57	291.79	87	9.65	-8.666666667	-6.666666667
1037	34.6	291.53	86.8	10.76	-11	-4.333333333
1038	34.63	291.2	86.67	35.35	-29	-26.66666667
1039	34.67	290.33	85.87	30.13	-30	-14.66666667
1040	34.7	289.43	85.43	21.93	-23.33333333	-7.666666667
1041	34.73	288.73	85.2	2.83	-2	-2.333333333
1042	34.77	288.67	85.13	9.79	-8	7.666666667
1043	34.8	288.43	85.36	81.04	19	88
1044	34.83	289	88	49.65	-6	-55
1045	34.87	288.82	86.35	1.76	0	-2
1046	34.9	288.82	86.29	3.53	0	-3.666666667
1047	34.93	288.82	86.18	12.47	-13.66666667	2
1048	34.97	288.41	86.24	17.72	-19.66666667	1.666666667
1049	35	287.82	86.29	8.19	-8.666666667	3
1050	35.03	287.56	86.38	15.1	-14.33333333	8.333333333
1051	35.07	287.13	86.63	1.87	-2.333333333	0
1052	35.1	287.06	86.63	1.87	-2	0
1053	35.13	287	86.63	11.39	-12.33333333	2
1054	35.17	286.63	86.69	14.99	-16.66666667	0
1055	35.2	286.13	86.69	16.11	-14.66666667	10.33333333
1056	35.23	285.69	87	5.23	3.666666667	-4.333333333
1057	35.27	285.8	86.87	11.64	-13	0.333333333
1058	35.3	285.41	86.88	10.68	-11.66666667	-2.333333333
1059	35.33	285.06	86.81	14.22	-15.66666667	0.333333333
1060	35.37	284.59	86.82	8.47	-5	8
1061	35.4	284.44	87.06	6.34	-6.666666667	-2
1062	35.43	284.24	87	11.05	-12.33333333	0
1063	35.47	283.87	87	4.47	-2.333333333	-4.333333333
1064	35.5	283.8	86.87	7.55	0.666666667	8.333333333
1065	35.53	283.82	87.12	37.34	41.33333333	4.333333333
1066	35.57	285.06	87.25	22.07	24.33333333	4
1067	35.6	285.79	87.37	28.56	30	10.66666667
1068	35.63	286.69	87.69	19.9	21.33333333	-5.333333333
1069	35.67	287.33	87.53	33.97	-33.33333333	-17.66666667
1070	35.7	286.33	87	11.55	-0.666666667	12.66666667
1071	35.73	286.31	87.38	31.68	32.66666667	12.66666667
1072	35.77	287.29	87.76	12.01	9	10
1073	35.8	287.56	88.06	57.34	58.33333333	26.33333333
1074	35.84	289.31	88.85	20.75	23	0
1075	35.87	290	88.85	8.31	-5	7.666666667
1076	35.9	289.85	89.08	5.95	-4.666666667	-5
1077	35.94	289.71	88.93	11.38	-0.666666667	12.66666667
1078	35.97	289.69	89.31	4.62	-3.666666667	3.666666667
1079	36	289.58	89.42	17.79	-19.33333333	-3.666666667
1080	36.04	289	89.31	9.45	-8.333333333	6.333333333
1081	36.07	288.75	89.5	0	0	0
1082	36.1	288.75	89.5	2.5	-2.666666667	0
1083	36.14	288.67	89.5	10.23	-9.666666667	-6.333333333
1084	36.17	288.38	89.31	19.87	-21	6.333333333
1085	36.2	287.75	89.5	18.7	-17.33333333	11.66666667
1086	36.24	287.23	89.85	2.31	0	2.333333333
1087	36.27	287.23	89.92	6.92	-7.666666667	0
1088	36.3	287	89.92	6.2	-6	-3.333333333
1089	36.34	286.82	89.82	31.77	34.33333333	8.666666667
1090	36.37	287.85	90.08	23.1	17	-19.33333333
1091	36.4	288.36	89.5	0	0	0
1092	36.44	288.36	89.5	2.14	-2.333333333	0
1093	36.47	288.29	89.5	12.3	-12.33333333	-6.333333333
1094	36.5	287.92	89.31	6.92	-7.666666667	0
1095	36.54	287.69	89.31	20.74	22.33333333	6.333333333
1096	36.57	288.36	89.5	7.27	5.666666667	-5.666666667
1097	36.6	288.53	89.33	21.58	23.33333333	-6
1098	36.64	289.23	89.15	4.64	-0.666666667	-5
1099	36.67	289.21	89	11.53	-11.66666667	4.666666667
1100	36.7	288.86	89.14	4.28	-5	0
1101	36.74	288.71	89.14	11.05	-11	5.666666667
1102	36.77	288.38	89.31	2.31	0	-2.666666667
1103	36.8	288.38	89.23	6.92	-7.666666667	0
1104	36.84	288.15	89.23	14.01	-14.66666667	-5.333333333
1105	36.87	287.71	89.07	16.72	-14	12
1106	36.9	287.29	89.43	6.15	-2	-6.666666667
1107	36.94	287.23	89.23	10.32	-5.333333333	10
1108	36.97	287.07	89.53	5.2	-4.666666667	-3.333333333
1109	37	286.93	89.43	18.16	-14.33333333	-14.33333333
1110	37.04	286.5	89	7.8	5.666666667	-6.666666667
1111	37.07	286.67	88.8	24.16	20.66666667	-17
1112	37.1	287.29	88.29	23.26	13.33333333	-22
1113	37.14	287.69	87.63	25.48	16.66666667	-23
1114	37.17	288.19	86.94	16.43	-11	-14.66666667
1115	37.2	287.86	86.5	12.58	-14	0
1116	37.24	287.44	86.5	6.98	5.333333333	-5.666666667
1117	37.27	287.6	86.33	7.9	-1	-8.666666667
1118	37.3	287.57	86.07	42.24	38	-27.66666667
1119	37.34	288.71	85.24	55.19	45.33333333	-41.33333333
1120	37.37	290.07	84	7.28	-4.666666667	6.666666667
1121	37.4	289.93	84.2	8.24	-8.666666667	2.333333333
1122	37.44	289.67	84.27	9.57	-3.333333333	10
1123	37.47	289.57	84.57	25.78	-2.333333333	28.66666667
1124	37.5	289.5	85.43	18.29	-7	19
1125	37.54	289.29	86	0	0	0
1126	37.57	289.29	86	0	0	0
1127	37.6	289.29	86	0	0	0
1128	37.64	289.29	86	3.03	-2.666666667	-2.333333333
1129	37.67	289.21	85.93	17.66	-19.33333333	0.333333333
1130	37.7	288.63	85.94	25	19	-20.33333333
1131	37.74	289.2	85.33	14.13	2.333333333	-15.33333333
1132	37.77	289.27	84.87	14.29	10	-12.33333333
1133	37.8	289.57	84.5	17.61	-2.333333333	-19.33333333
1134	37.84	289.5	83.92	14.99	-14.33333333	-8.333333333
1135	37.87	289.07	83.67	9.99	-11.33333333	0
1136	37.9	288.73	83.67	5.96	-3.333333333	-5.666666667
1137	37.94	288.63	83.5	0	0	0
1138	37.97	288.63	83.5	10.07	-10	-5.666666667
1139	38	288.33	83.33	12.32	-13.66666667	-0.666666667
1140	38.04	287.92	83.31	9.23	0.333333333	-10.33333333
1141	38.07	287.93	83	0	0	0
1142	38.1	287.93	83	7.84	-7.333333333	4.666666667
1143	38.14	287.71	83.14	16.59	-17.33333333	5.666666667
1144	38.17	287.19	83.31	7.19	5.666666667	-5.666666667
1145	38.2	287.36	83.14	36.64	40.33333333	-4.666666667
1146	38.24	288.57	83	31.91	35	-6.333333333
1147	38.27	289.62	82.81	32.47	35	-9.333333333
1148	38.3	290.67	82.53	24.06	20	-17.66666667
1149	38.34	291.27	82	14.11	-6.666666667	-14.33333333
1150	38.37	291.07	81.57	6.89	-6.666666667	-3.333333333
1151	38.4	290.87	81.47	12.87	13	5.333333333
1152	38.44	291.26	81.63	20.18	20.33333333	-10
1153	38.47	291.87	81.33	88	97.66666667	4.666666667
1154	38.5	294.8	81.47	44.86	49.66666667	-6
1155	38.54	296.29	81.29	15.26	-16.33333333	-5.333333333
1156	38.57	295.8	81.13	0	0	0
1157	38.6	295.8	81.13	0	0	0
1158	38.64	295.8	81.13	4	0	4.666666667
1159	38.67	295.8	81.27	2	0	-2.333333333
1160	38.7	295.8	81.2	24.11	-26.66666667	3
1161	38.74	295	81.29	0	0	0
1162	38.77	295	81.29	9.24	10.33333333	0.666666667
1163	38.8	295.31	81.31	5.12	4	4
1164	38.84	295.43	81.43	19.79	-22	1
1165	38.87	294.77	81.46	20.03	22	3.666666667
1166	38.9	295.43	81.57	28.74	30	10.66666667
1167	38.94	296.33	81.89	14.54	16	-2.666666667
1168	38.97	296.81	81.81	42.68	46.33333333	10.66666667
1169	39	298.2	82.13	18.44	12.33333333	-16.33333333
1170	39.04	298.57	81.64	0	0	0
1171	39.07	298.57	81.64	11.2	11.66666667	4.333333333
1172	39.1	298.92	81.77	5.84	5	-4.333333333
1173	39.14	299.07	81.64	37.13	36.66666667	19.33333333
1174	39.17	300.17	82.22	108.47	114.6666667	37
1175	39.21	303.61	83.33	16.68	-16	-9
1176	39.24	303.13	83.06	14.45	-16.33333333	0.333333333
1177	39.27	302.64	83.07	6.27	5.333333333	-4.666666667
1178	39.31	302.8	82.93	7.99	0	9
1179	39.34	302.8	83.2	6.88	-3.666666667	-6.666666667
1180	39.37	302.69	83	3.92	3.666666667	2.333333333
1181	39.41	302.8	83.07	7.6	-5.666666667	6
1182	39.44	302.63	83.25	10.09	-10.66666667	-4
1183	39.47	302.31	83.13	4.99	3	4.666666667
1184	39.51	302.4	83.27	6.32	-2.333333333	6.666666667
1185	39.54	302.33	83.47	7.19	0.666666667	8
1186	39.57	302.35	83.71	45.66	47	19.33333333
1187	39.61	303.76	84.29	9.29	9.666666667	3.666666667
1188	39.64	304.05	84.4	57.96	57	29.66666667
1189	39.67	305.76	85.29	31.81	35	-5.333333333
1190	39.71	306.81	85.13	8.66	-9.333333333	2.333333333
1191	39.74	306.53	85.2	9.99	11.33333333	0
1192	39.77	306.87	85.2	2	0	-2.333333333
1193	39.81	306.87	85.13	48.75	43.33333333	32.66666667
1194	39.84	308.17	86.11	111.37	105.3333333	65
1195	39.87	311.33	88.06	14.77	-5	-15.66666667
1196	39.91	311.18	87.59	3.53	-4	0
1197	39.94	311.06	87.59	12.93	-8.666666667	11.33333333
1198	39.97	310.8	87.93	8.3	6.666666667	6.666666667
1199	40.01	311	88.13	13.51	-8.333333333	12.33333333
1200	40.04	310.75	88.5	1.87	-2	0
1201	40.07	310.69	88.5	0	0	0
1202	40.11	310.69	88.5	1.87	0	2
1203	40.14	310.69	88.56	1.87	-2	0
1204	40.17	310.63	88.56	20.65	-23	3
1205	40.21	309.94	88.65	3.94	-2	3.666666667
1206	40.24	309.88	88.76	3.53	0	4
1207	40.27	309.88	88.88	10.62	6	10.33333333
1208	40.31	310.06	89.19	33.24	35.33333333	11.33333333
1209	40.34	311.12	89.53	103.18	98	59.33333333
1210	40.37	314.06	91.31	6.03	-6.333333333	-1.333333333
1211	40.41	313.87	91.27	0	0	0
1212	40.44	313.87	91.27	0	0	0
1213	40.47	313.87	91.27	19.64	16	14.66666667
1214	40.51	314.35	91.71	121.85	115.6666667	70.33333333
1215	40.54	317.82	93.82	19.95	15.66666667	15.66666667
1216	40.57	318.29	94.29	1.76	0	-1.666666667
1217	40.61	318.29	94.24	0	0	0
1218	40.64	318.29	94.24	12.85	-14	-1.333333333
1219	40.67	317.87	94.2	8.92	-6	8
1220	40.71	317.69	94.44	6.75	-4.333333333	-6.333333333
1221	40.74	317.56	94.25	9.37	0	10.33333333
1222	40.77	317.56	94.56	0	0	0
1223	40.81	317.56	94.56	1.87	0	2.333333333
1224	40.84	317.56	94.63	15.1	-16.66666667	-2.333333333
1225	40.87	317.06	94.56	5.63	-4	5
1226	40.91	316.94	94.71	3.53	-4	0
1227	40.94	316.82	94.71	2.49	-2	1.666666667
1228	40.97	316.76	94.76	8.97	-8.666666667	-4.333333333
1229	41.01	316.5	94.63	59.37	53.66666667	38.33333333
1230	41.04	318.11	95.78	46.92	46.33333333	24
1231	41.07	319.5	96.5	1.87	0	2
1232	41.11	319.5	96.56	17.67	16.66666667	10.66666667
1233	41.14	320	96.88	11.85	-12.33333333	4
1234	41.17	319.63	97	9.23	6.333333333	8
1235	41.21	319.82	97.24	47.47	51	13.66666667
1236	41.24	321.35	97.65	25.11	28	0.666666667
1237	41.27	322.19	97.67	24.29	27	-1.333333333
1238	41.31	323	97.63	27.85	29.33333333	10.33333333
1239	41.34	323.88	97.94	13.51	-15	2
1240	41.37	323.43	98	4.28	0	-4.666666667
1241	41.41	323.43	97.86	0	0	0
1242	41.44	323.43	97.86	4.28	0	4.666666667
1243	41.47	323.43	98	10.53	-7.666666667	-9
1244	41.51	323.2	97.73	4.76	-4.666666667	2.666666667
1245	41.54	323.06	97.81	8.22	-8.666666667	-2.666666667
1246	41.57	322.8	97.73	2	0	2.333333333
1247	41.61	322.8	97.8	4.47	-4.333333333	-2.333333333
1248	41.64	322.67	97.73	4.47	-2.333333333	4.666666667
1249	41.67	322.6	97.87	22.78	-24.33333333	-6.666666667
1250	41.71	321.87	97.67	2.83	2	2
1251	41.74	321.93	97.73	39.63	42	13.66666667
1252	41.77	323.19	98.14	20.51	20	11
1253	41.81	323.79	98.47	48.39	50	19.66666667
1254	41.84	325.29	99.06	29.46	26	20.33333333
1255	41.87	326.07	99.67	7.75	-2.333333333	8.333333333
1256	41.91	326	99.92	8.21	0	-9.333333333
1257	41.94	326	99.64	18.16	14.33333333	14.33333333
1258	41.97	326.43	100.07	48.19	52.33333333	11.33333333
1259	42.01	328	100.41	81.72	83.33333333	36.33333333
1260	42.04	330.5	101.5	13.02	-14.33333333	-2.333333333
1261	42.07	330.07	101.43	4.79	2.333333333	4.666666667
1262	42.11	330.14	101.57	2.14	2.333333333	0
1263	42.14	330.21	101.57	5.37	2	-5.666666667
1264	42.17	330.27	101.4	3.93	-4.333333333	-1.333333333
1265	42.21	330.14	101.36	6.42	-7	0
1266	42.24	329.93	101.36	3.03	2.333333333	2.333333333
1267	42.27	330	101.43	0	0	0
1268	42.31	330	101.43	6.77	-7	2.333333333
1269	42.34	329.79	101.5	0	0	0
1270	42.37	329.79	101.5	25.39	27	7.666666667
1271	42.41	330.6	101.73	28.13	30	9
1272	42.44	331.5	102	31.82	33.33333333	12
1273	42.47	332.5	102.36	26.21	27	11
1274	42.51	333.31	102.69	22.36	4	24.66666667
1275	42.54	333.43	103.43	3.03	2.333333333	2.333333333
1276	42.58	333.5	103.5	17.27	18.66666667	-4
1277	42.61	334.06	103.38	20.12	22.33333333	0.666666667
1278	42.64	334.73	103.4	38.12	42.33333333	-3.666666667
1279	42.68	336	103.29	22.09	23	8.333333333
1280	42.71	336.69	103.54	4.61	0	5
1281	42.74	336.69	103.69	13.83	-15.33333333	0
1282	42.78	336.23	103.69	4.61	0	5.333333333
1283	42.81	336.23	103.85	16.78	-18	-5.333333333
1284	42.84	335.69	103.69	21.33	-23	5.666666667
1285	42.88	335	103.86	6.97	-4.333333333	-6.333333333
1286	42.91	334.87	103.67	0	0	0
1287	42.94	334.87	103.67	0	0	0
1288	42.98	334.87	103.67	11.08	-12.33333333	1.333333333
1289	43.01	334.5	103.71	8.6	-9	-3
1290	43.04	334.23	103.62	7.73	-7.666666667	-4
1291	43.08	334	103.5	2.14	-2.333333333	0
1292	43.11	333.93	103.5	7.59	7.333333333	4
1293	43.14	334.15	103.62	25.46	-28	2.333333333
1294	43.18	333.31	103.69	12.29	-8	-11
1295	43.21	333.07	103.36	60.93	64.33333333	-21.66666667
1296	43.24	335	102.71	15.66	16.66666667	-5
1297	43.28	335.5	102.56	35.63	39	-7.666666667
1298	43.31	336.67	102.33	6.2	0.666666667	7
1299	43.34	336.69	102.54	35.88	-38.66666667	9.333333333
1300	43.38	335.53	102.82	8.77	9.333333333	-2.333333333
1301	43.41	335.81	102.75	24.48	26.33333333	-7.333333333
1302	43.44	336.6	102.53	12.28	8.666666667	-10.66666667
1303	43.48	336.86	102.21	21.21	20	-12
1304	43.51	337.46	101.85	42.48	-42	-21.66666667
1305	43.54	336.2	101.2	32.12	-34	-10.66666667
1306	43.58	335.18	100.88	11.29	-10	8
1307	43.61	334.88	101.12	15.9	-12.66666667	-12.33333333
1308	43.64	334.5	100.75	7.85	-7	-5.333333333
1309	43.68	334.29	100.59	14.21	-15.66666667	2
1310	43.71	333.82	100.65	9.49	-3.666666667	-10
1311	43.74	333.71	100.35	19.32	-21.66666667	-1.333333333
1312	43.78	333.06	100.31	3.75	0	4.333333333
1313	43.81	333.06	100.44	7.6	-8	-3
1314	43.84	332.82	100.35	16.25	-17.66666667	-3.666666667
1315	43.88	332.29	100.24	9.11	-9.666666667	2.333333333
1316	43.91	332	100.31	7.88	-6	-6.333333333
1317	43.94	331.82	100.12	1.76	0	2
1318	43.98	331.82	100.18	4.99	-3.666666667	3.666666667
1319	44.01	331.71	100.29	34.73	35	15.66666667
1320	44.04	332.76	100.76	45.34	47	19
1321	44.08	334.17	101.33	3.91	1.333333333	-4
1322	44.11	334.21	101.21	26.42	28.33333333	7.666666667
1323	44.14	335.06	101.44	3.75	0	4
1324	44.18	335.06	101.56	2.65	-2	2.333333333
1325	44.21	335	101.63	6.12	-6.666666667	1.333333333
1326	44.24	334.8	101.67	0	0	0
1327	44.28	334.8	101.67	16.48	-17.66666667	-4.666666667
1328	44.31	334.27	101.53	7.09	7.666666667	1.333333333
1329	44.34	334.5	101.57	16.64	-16.66666667	8
1330	44.38	334	101.81	6.21	-6.666666667	2
1331	44.41	333.8	101.87	5.66	-5.666666667	2.333333333
1332	44.44	333.63	101.94	2.65	-2.333333333	2
1333	44.48	333.56	102	9.81	-10.66666667	0
1334	44.51	333.24	102	26.44	17.33333333	23.66666667
1335	44.54	333.76	102.71	55.36	49.33333333	37
1336	44.58	335.24	103.82	12.55	10.33333333	9.333333333
1337	44.61	335.55	104.1	12.52	11	8.333333333
1338	44.64	335.88	104.35	10.43	11.33333333	-2.333333333
1339	44.68	336.22	104.28	7.08	-3	-7.333333333
1340	44.71	336.13	104.06	31.81	12.33333333	33.33333333
1341	44.74	336.5	105.06	34.2	4	37.66666667
1342	44.78	336.62	106.19	14.71	12.66666667	10.33333333
1343	44.81	337	106.5	45.76	9.666666667	50
1344	44.84	337.29	108	4.9	-2	5
1345	44.88	337.23	108.15	7.48	-1.666666667	-8
1346	44.91	337.18	107.91	6.09	-6	3
1347	44.94	337	108	10.3	2.666666667	11
1348	44.98	337.08	108.33	5.58	-2.666666667	5.666666667
1349	45.01	337	108.5	18.01	-11	16.66666667
1350	45.04	336.67	109	7.09	5	6
1351	45.08	336.82	109.18	7.09	6	5
1352	45.11	337	109.33	12.72	-12.66666667	-6
1353	45.14	336.62	109.15	23.51	-25.66666667	5.333333333
1354	45.18	335.85	109.31	9.22	0	10.33333333
1355	45.21	335.85	109.62	10.31	-10.33333333	-5.333333333
1356	45.24	335.54	109.46	2.31	0	2.666666667
1357	45.28	335.54	109.54	19.93	-18	13
1358	45.31	335	109.93	42.39	44.33333333	15.66666667
1359	45.34	336.33	110.4	52.98	30	50.66666667
1360	45.38	337.23	111.92	11.15	-12	2.666666667
1361	45.41	336.87	112	8.15	-8	4.333333333
1362	45.44	336.63	112.13	0	0	0
1363	45.48	336.63	112.13	7.71	-7.666666667	-4.333333333
1364	45.51	336.4	112	19.64	18	12.66666667
1365	45.54	336.94	112.38	33.77	-2	37.33333333
1366	45.58	336.88	113.5	21.83	-23.33333333	7
1367	45.61	336.18	113.71	8.13	-6	-7
1368	45.64	336	113.5	25.62	-25.33333333	12.66666667
1369	45.68	335.24	113.88	23.21	-24.66666667	8.333333333
1370	45.71	334.5	114.13	0	0	0
1371	45.74	334.5	114.13	22.61	-24.66666667	5.333333333
1372	45.78	333.76	114.29	0	0	0
1373	45.81	333.76	114.29	1.76	0	2
1374	45.84	333.76	114.35	9.66	-10.66666667	1.333333333
1375	45.88	333.44	114.39	6.36	-6.666666667	-1.333333333
1376	45.91	333.24	114.35	7.08	-8	1
1377	45.94	333	114.38	13.84	-14.66666667	4
1378	45.98	332.56	114.5	1.67	0	-2
1379	46.01	332.56	114.44	9.93	-10.66666667	3
1380	46.05	332.24	114.53	16.73	-17.66666667	6
1381	46.08	331.71	114.71	3.53	0	-4
1382	46.11	331.71	114.59	6.25	-7	-1
1383	46.15	331.5	114.56	1.67	0	-2
1384	46.18	331.5	114.5	6.71	-7	-3
1385	46.21	331.29	114.41	46.93	50	-15.33333333
1386	46.25	332.79	113.95	31.45	33	-11.33333333
1387	46.28	333.78	113.61	33.92	35.33333333	-13.33333333
1388	46.31	334.84	113.21	25.68	28	-5.333333333
1389	46.35	335.68	113.05	11.69	-13	0.333333333
1390	46.38	335.29	113.06	5.13	-4	-4
1391	46.41	335.17	112.94	6.78	6.666666667	-3.333333333
1392	46.45	335.37	112.84	3.15	0	-3.333333333
1393	46.48	335.37	112.74	7.81	-8.666666667	1.333333333
1394	46.51	335.11	112.78	14.02	-1.666666667	-15.66666667
1395	46.55	335.06	112.31	13.57	-15	-1
1396	46.58	334.61	112.28	0	0	0
1397	46.61	334.61	112.28	1.67	-1.666666667	0
1398	46.65	334.56	112.28	14.13	-11.33333333	-11.33333333
1399	46.68	334.22	111.94	10.93	-11	5.666666667
1400	46.71	333.89	112.11	16.3	-18	-1.666666667
1401	46.75	333.35	112.06	5.58	5	-4
1402	46.78	333.5	111.94	1.67	0	-1.666666667
1403	46.81	333.5	111.89	27.1	20.33333333	-22.33333333
1404	46.85	334.11	111.22	106.25	104	-56
1405	46.88	337.23	109.54	5.85	-1.666666667	6.333333333
1406	46.91	337.18	109.73	7.52	-6	5.666666667
1407	46.95	337	109.9	10.05	-6	9.333333333
1408	46.98	336.82	110.18	7.15	-4.333333333	6.666666667
1409	47.01	336.69	110.38	62.03	21.33333333	-65.33333333
1410	47.05	337.33	108.42	29.97	0	-33.33333333
1411	47.08	337.33	107.42	14.8	-15.66666667	-4.333333333
1412	47.11	336.86	107.29	10.92	-12	-2.666666667
1413	47.15	336.5	107.21	10.02	-10	-4.666666667
1414	47.18	336.2	107.07	34.57	-38	-6.333333333
1415	47.21	335.06	106.88	13.51	-12.33333333	-8.333333333
1416	47.25	334.69	106.63	2.65	-2	-2.333333333
1417	47.28	334.63	106.56	7.16	5.666666667	-5.333333333
1418	47.31	334.8	106.4	18.09	-20	-2.333333333
1419	47.35	334.2	106.33	13.4	-13.33333333	-6.666666667
1420	47.38	333.8	106.13	0	0	0
1421	47.41	333.8	106.13	9.23	-8	-6.333333333
1422	47.45	333.56	105.94	3.75	-4	0
1423	47.48	333.44	105.94	7.79	-5.666666667	6.333333333
1424	47.51	333.27	106.13	23.72	-25.66666667	-6.333333333
1425	47.55	332.5	105.94	5.43	5.666666667	-2.333333333
1426	47.58	332.67	105.87	11.96	13	-3
1427	47.61	333.06	105.78	14.15	14.66666667	5.333333333
1428	47.65	333.5	105.94	45.21	50	-5.333333333
1429	47.68	335	105.78	30.7	33.33333333	7.333333333
1430	47.71	336	106	0	0	0
1431	47.75	336	106	6.36	-6	-4
1432	47.78	335.82	105.88	0	0	0
1433	47.81	335.82	105.88	1.76	0	2
1434	47.85	335.82	105.94	17.63	-19.33333333	0
1435	47.88	335.24	105.94	0.97	1	-0.333333333
1436	47.91	335.27	105.93	8.77	-9	-4
1437	47.95	335	105.81	5.69	-6	2.333333333
1438	47.98	334.82	105.88	5.69	6	-2.333333333
1439	48.01	335	105.81	22.27	-24.33333333	4
1440	48.05	334.27	105.93	7.11	-7	-4
1441	48.08	334.06	105.81	1.87	-2	0
1442	48.11	334	105.81	6.21	-6.666666667	2
1443	48.15	333.8	105.87	9.82	8.666666667	6.333333333
1444	48.18	334.06	106.06	81.41	83.33333333	35.66666667
1445	48.21	336.56	107.13	5.41	5.666666667	-2
1446	48.25	336.73	107.07	3.81	-3.333333333	-2.333333333
1447	48.28	336.63	107	1.87	2	0
1448	48.31	336.69	107	9.37	0	10.33333333
1449	48.35	336.69	107.31	47.17	20	48.33333333
1450	48.38	337.29	108.76	48.92	21.33333333	50.33333333
1451	48.41	337.93	110.27	6.99	0.333333333	7.666666667
1452	48.45	337.94	110.5	16.2	6.666666667	16.66666667
1453	48.48	338.14	111	14.27	-15	-5
1454	48.51	337.69	110.85	11.53	-10.33333333	-7.666666667
1455	48.55	337.38	110.62	9.67	4	10
1456	48.58	337.5	110.92	4.99	-5.666666667	0
1457	48.61	337.33	110.92	5.42	-5	-3.333333333
1458	48.65	337.18	110.82	7.71	-6	6
1459	48.68	337	111	12.74	-2.666666667	14
1460	48.71	336.92	111.42	13.04	-2.333333333	14.33333333
1461	48.75	336.85	111.85	0	0	0
1462	48.78	336.85	111.85	2.31	-2.666666667	0
1463	48.81	336.77	111.85	7.44	-1.333333333	8
1464	48.85	336.73	112.09	17.69	-19.33333333	4.666666667
1465	48.88	336.15	112.23	6.2	6	3.333333333
1466	48.91	336.33	112.33	16.99	5.666666667	18.33333333
1467	48.95	336.5	112.88	28.81	26.33333333	18.33333333
1468	48.98	337.29	113.43	22.46	11.66666667	22
1469	49.01	337.64	114.09	27.47	-30.33333333	-5.333333333
1470	49.05	336.73	113.93	20.56	-22.33333333	4.333333333
1471	49.08	336.06	114.06	7.28	7	-4.333333333
1472	49.11	336.27	113.93	8.77	-9	-4
1473	49.15	336	113.81	46.93	42.33333333	30.66666667
1474	49.18	337.27	114.73	34.41	-13	36
1475	49.21	336.88	115.81	16.71	-18.33333333	4.333333333
1476	49.25	336.33	115.94	19.51	-21.66666667	-1.666666667
1477	49.28	335.68	115.89	7.54	-4	7.333333333
1478	49.31	335.56	116.11	20.12	-20.66666667	9.333333333
1479	49.35	334.94	116.39	16.05	-14.66666667	10
1480	49.38	334.5	116.69	8.26	-8.666666667	2.333333333
1481	49.42	334.24	116.76	6.92	6.666666667	-3
1482	49.45	334.44	116.67	14.89	-14.66666667	7.333333333
1483	49.48	334	116.89	1.66	0	-2
1484	49.52	334	116.83	8.94	-9.666666667	1.666666667
1485	49.55	333.71	116.88	1.76	0	-2
1486	49.58	333.71	116.82	7.95	-9	-1.333333333
1487	49.62	333.44	116.78	1.67	0	1.666666667
1488	49.65	333.44	116.83	20.63	-22.66666667	3.666666667
1489	49.68	332.76	116.94	2.49	-1.666666667	-2
1490	49.72	332.71	116.88	7.11	-7	4
1491	49.75	332.5	117	0	0	0
1492	49.78	332.5	117	23.87	-26.33333333	-2
1493	49.82	331.71	116.94	3.94	1.666666667	-4
1494	49.85	331.76	116.82	87.63	95.33333333	-21
1495	49.88	334.62	116.19	38.27	42.33333333	-4.333333333
1496	49.92	335.89	116.06	7.06	7.666666667	-2
1497	49.95	336.12	116	8.57	8.666666667	-4
1498	49.98	336.38	115.88	1.87	0	-2.333333333
1499	50.02	336.38	115.81	20.43	-18.66666667	-13.33333333
1500	50.05	335.82	115.41	5.4	6	-1
1501	50.08	336	115.38	9.35	6	-8.666666667
1502	50.12	336.18	115.12	19.47	21	4.333333333
1503	50.15	336.81	115.25	1.87	-2	0
1504	50.18	336.75	115.25	35.81	-39.66666667	-1
1505	50.22	335.56	115.22	17.93	-18.66666667	7.333333333
1506	50.25	335	115.44	5.25	-5.333333333	-2.333333333
1507	50.28	334.84	115.37	3.15	-3.333333333	0
1508	50.32	334.74	115.37	2.23	1.666666667	-1.666666667
1509	50.35	334.79	115.32	27	-30	-3.666666667
1510	50.38	333.89	115.21	5.84	-6.333333333	-0.333333333
1511	50.42	333.7	115.2	0	0	0
1512	50.45	333.7	115.2	0	0	0
1513	50.48	333.7	115.2	7.72	-8.666666667	-1
1514	50.52	333.44	115.17	12.12	-12.66666667	-3.666666667
1515	50.55	333.06	115.06	4.71	-4	-4
1516	50.58	332.94	114.94	4.93	-5	2
1517	50.62	332.79	115	3.53	-3.666666667	-1.666666667
1518	50.65	332.68	114.95	2.05	1	-2.333333333
1519	50.68	332.71	114.88	30.02	-33.33333333	2
1520	50.72	331.71	114.94	7.35	6	-5.333333333
1521	50.75	331.89	114.78	1.67	0	-2
1522	50.78	331.89	114.72	0	0	0
1523	50.82	331.89	114.72	17.97	-20	-2.333333333
1524	50.85	331.29	114.65	84.13	90.33333333	-25
1525	50.88	334	113.9	56.73	63	-4
1526	50.92	335.89	113.78	0	0	0
1527	50.95	335.89	113.78	8.63	9.666666667	-0.666666667
1528	50.98	336.18	113.76	8.63	-9.666666667	0.666666667
1529	51.02	335.89	113.78	22.28	-22.66666667	-10.33333333
1530	51.05	335.21	113.47	15.79	16.66666667	-6
1531	51.08	335.71	113.29	7.05	0	-7.666666667
1532	51.12	335.71	113.06	24.75	27.33333333	2
1533	51.15	336.53	113.12	7.45	-5	6.333333333
1534	51.18	336.38	113.31	41.21	-46	0.666666667
1535	51.22	335	113.33	29.97	-33.33333333	0
1536	51.25	334	113.33	7.9	8.666666667	-0.333333333
1537	51.28	334.26	113.32	7.97	-8.666666667	-1.333333333
1538	51.32	334	113.28	8.53	-8	-5.333333333
1539	51.35	333.76	113.12	18.76	-20.33333333	-4
1540	51.38	333.15	113	12.27	13.66666667	2
1541	51.42	333.56	113.06	13.65	-15.33333333	-0.333333333
1542	51.45	333.1	113.05	3.7	3.666666667	2
1543	51.48	333.21	113.11	3.15	0	-3.666666667
1544	51.52	333.21	113	19.91	-21.66666667	-3.666666667
1545	51.55	332.56	112.89	3.33	0	-3.666666667
1546	51.58	332.56	112.78	12.12	12.66666667	-3.666666667
1547	51.62	332.94	112.67	6.27	-5	-4.666666667
1548	51.65	332.79	112.53	1.02	1	0
1549	51.68	332.82	112.53	71.81	77.33333333	-20
1550	51.72	335.14	111.93	9.23	-9.666666667	-2.666666667
1551	51.75	334.85	111.85	7.82	-4.666666667	7.333333333
1552	51.78	334.71	112.07	7.82	4.666666667	-7.333333333
1553	51.82	334.85	111.85	2.31	0	2.333333333
1554	51.85	334.85	111.92	37.68	-1.666666667	-41.66666667
1555	51.88	334.8	110.67	51.74	15	-55.66666667
1556	51.92	335.25	109	11.99	-11	-7.666666667
1557	51.95	334.92	108.77	14.02	2.666666667	-15.33333333
1558	51.98	335	108.31	3.26	2.666666667	-2.666666667
1559	52.02	335.08	108.23	23.05	-20.66666667	-15.33333333
1560	52.05	334.46	107.77	11.24	-4.333333333	-11.66666667
1561	52.08	334.33	107.42	2.88	-1.333333333	2.666666667
1562	52.12	334.29	107.5	10.32	-9.666666667	-6.333333333
1563	52.15	334	107.31	15	-16.66666667	-0.666666667
1564	52.18	333.5	107.29	13.45	-11.66666667	-9.666666667
1565	52.22	333.15	107	20.62	-20.33333333	-10.33333333
1566	52.25	332.54	106.69	8.08	-8.333333333	3.333333333
1567	52.28	332.29	106.79	5.9	3	-5.666666667
1568	52.32	332.38	106.62	23.05	-25.33333333	0
1569	52.35	331.62	106.62	18.59	-18	-10.33333333
1570	52.38	331.08	106.31	13.25	-14.66666667	-1.333333333
1571	52.42	330.64	106.27	1.22	-0.666666667	1.333333333
1572	52.45	330.62	106.31	2.34	-2.333333333	-1.333333333
1573	52.48	330.55	106.27	20.54	-21	-9
1574	52.52	329.92	106	23.32	-25.66666667	5
1575	52.55	329.15	106.15	29.97	-33.33333333	0
1576	52.58	328.15	106.15	19.81	-21.66666667	3.333333333
1577	52.62	327.5	106.25	5.21	5.666666667	-1.666666667
1578	52.65	327.67	106.2	33.37	-36.66666667	-6.666666667
1579	52.68	326.57	106	11.83	-12.33333333	4.333333333
1580	52.72	326.2	106.13	7.2	-6.666666667	-4.333333333
1581	52.75	326	106	10.31	-10.33333333	5
1582	52.79	325.69	106.15	0	0	0
1583	52.82	325.69	106.15	4.38	-4	-2.666666667
1584	52.85	325.57	106.07	25.06	-26.66666667	8
1585	52.89	324.77	106.31	19.64	-21	6.333333333
1586	52.92	324.14	106.5	3.45	2	-3.333333333
1587	52.95	324.2	106.4	15.61	-13.33333333	11
1588	52.99	323.8	106.73	14.13	-15.66666667	-2
1589	53.02	323.33	106.67	30.24	-33.33333333	4.333333333
1590	53.05	322.33	106.8	5.73	-6.333333333	-0.333333333
1591	53.09	322.14	106.79	16.3	-16.66666667	7
1592	53.12	321.64	107	5.97	4.333333333	-5
1593	53.15	321.77	106.85	13.83	-15.33333333	0
1594	53.19	321.31	106.85	49.95	-18.66666667	52.33333333
1595	53.22	320.75	108.42	12.73	-14	2.666666667
1596	53.25	320.33	108.5	6.87	1	7.666666667
1597	53.29	320.36	108.73	10.95	-12	-1.333333333
1598	53.32	320	108.69	18.78	-12	-17
1599	53.35	319.64	108.18	18.01	-18.66666667	8
1600	53.39	319.08	108.42	37.04	10	40
1601	53.42	319.38	109.62	28.15	16.66666667	26.33333333
1602	53.45	319.88	110.41	29.72	14.33333333	30
1603	53.49	320.31	111.31	15.44	6.333333333	16
1604	53.52	320.5	111.79	36.26	-40.33333333	3
1605	53.55	319.29	111.88	15.17	-13.66666667	10
1606	53.59	318.88	112.18	1.76	-2	0
1607	53.62	318.82	112.18	12.71	-14	0.666666667
1608	53.65	318.4	112.2	2.83	-2.333333333	2.333333333
1609	53.69	318.33	112.27	2.84	-1.333333333	2.666666667
1610	53.72	318.29	112.35	16.73	-17.66666667	6
1611	53.75	317.76	112.53	1.76	0	2
1612	53.79	317.76	112.59	8.56	8	5.333333333
1613	53.82	318	112.75	8.91	-9.666666667	-1.333333333
1614	53.85	317.71	112.71	9.29	-7	7.666666667
1615	53.89	317.5	112.94	32.06	35.33333333	5.666666667
1616	53.92	318.56	113.11	36.18	39.33333333	8
1617	53.95	319.74	113.35	24.02	25.33333333	8.333333333
1618	53.99	320.5	113.6	16.77	18.66666667	2.333333333
1619	54.02	321.06	113.67	15.87	-11.66666667	13.33333333
1620	54.05	320.71	114.07	0	0	0
1621	54.09	320.71	114.07	20.52	18.66666667	-13.33333333
1622	54.12	321.27	113.67	19.37	20.33333333	-6.666666667
1623	54.15	321.88	113.47	41.88	22.66666667	-40.66666667
1624	54.19	322.56	112.25	101.31	71.66666667	-87
1625	54.22	324.71	109.64	5.47	-5.666666667	1.666666667
1626	54.25	324.54	109.69	11.53	-10.33333333	7.666666667
1627	54.29	324.23	109.92	2.31	-2.666666667	0
1628	54.32	324.15	109.92	16.78	5.333333333	-18
1629	54.35	324.31	109.38	3.26	-2.666666667	-2.333333333
1630	54.39	324.23	109.31	16.25	-17.33333333	-5.666666667
1631	54.42	323.71	109.14	7.22	-5.666666667	5.666666667
1632	54.45	323.54	109.31	0	0	0
1633	54.49	323.54	109.31	8.76	-9	-3.666666667
1634	54.52	323.27	109.2	16.64	-18.66666667	-2
1635	54.55	322.71	109.14	2.14	0	-2.333333333
1636	54.59	322.71	109.07	8.19	-6	-6.666666667
1637	54.62	322.53	108.87	7.2	-4.333333333	-6.666666667
1638	54.65	322.4	108.67	6.06	-3.666666667	-5.666666667
1639	54.69	322.29	108.5	108.04	63.33333333	-102
1640	54.72	324.19	105.44	25.4	21.33333333	-18.33333333
1641	54.75	324.83	104.89	6.8	-4.666666667	5.666666667
1642	54.79	324.69	105.06	11.39	-12.66666667	2.333333333
1643	54.82	324.31	105.13	12.62	1.333333333	-14
1644	54.85	324.35	104.71	51.09	42	-38.33333333
1645	54.89	325.61	103.56	72.73	68	-44
1646	54.92	327.65	102.24	6.04	-3	-6
1647	54.95	327.56	102.06	7.47	-2	-8.333333333
1648	54.99	327.5	101.81	10.49	7	-9.333333333
1649	55.02	327.71	101.53	17.63	-15.66666667	-11.66666667
1650	55.05	327.24	101.18	1.76	0	-2
1651	55.09	327.24	101.12	0	0	0
1652	55.12	327.24	101.12	1.76	0	-2
1653	55.15	327.24	101.06	7.84	-8	-4
1654	55.19	327	100.94	8.86	-7	-6.666666667
1655	55.22	326.79	100.74	6.43	7	1.333333333
1656	55.25	327	100.78	8.37	-8.666666667	-3.333333333
1657	55.29	326.74	100.68	7.12	-8	-0.333333333
1658	55.32	326.5	100.67	8.69	-9.666666667	0.333333333
1659	55.35	326.21	100.68	6.31	0	-7
1660	55.39	326.21	100.47	62.8	68.33333333	-14
1661	55.42	328.26	100.05	29.12	32	-6
1662	55.45	329.22	99.87	29.78	33	-1
1663	55.49	330.21	99.84	23.7	26.33333333	1.666666667
1664	55.52	331	99.89	11.44	-8	-10
1665	55.55	330.76	99.59	16.73	17.66666667	-6
1666	55.59	331.29	99.41	30.45	33.33333333	-7.333333333
1667	55.62	332.29	99.19	14.14	15	-4.666666667
1668	55.65	332.74	99.05	65.15	71.66666667	-8.666666667
1669	55.69	334.89	98.79	36.06	39	-9.666666667
1670	55.72	336.06	98.5	9.32	-8.666666667	5.666666667
1671	55.75	335.8	98.67	10.95	-10	7
1672	55.79	335.5	98.88	9.66	-8.666666667	6
1673	55.82	335.24	99.06	8.09	-3.666666667	-8.333333333
1674	55.85	335.13	98.81	13.14	-14	4.333333333
1675	55.89	334.71	98.94	6.17	-7	0
1676	55.92	334.5	98.94	1.87	0	-2
1677	55.95	334.5	98.88	11.39	-12.33333333	-2.333333333
1678	55.99	334.13	98.81	4.15	1.666666667	4.333333333
1679	56.02	334.18	98.94	9.17	-8	-6.333333333
1680	56.05	333.94	98.75	15.91	-17.66666667	2.333333333
1681	56.09	333.41	98.82	11.38	9.333333333	-8.666666667
1682	56.12	333.69	98.56	4.59	3.666666667	3.666666667
1683	56.15	333.8	98.67	63.74	56.66666667	-42.66666667
1684	56.19	335.5	97.39	41.52	35.33333333	-29.66666667
1685	56.22	336.56	96.5	7.15	5.666666667	-5.666666667
1686	56.26	336.73	96.33	0	0	0
1687	56.29	336.73	96.33	6.96	-5.333333333	5.666666667
1688	56.32	336.57	96.5	15.14	2.333333333	-16.66666667
1689	56.36	336.64	96	130.48	-34	-141
1690	56.39	335.62	91.77	38.97	-9.666666667	-42.33333333
1691	56.42	335.33	90.5	0	0	0
1692	56.46	335.33	90.5	9.99	-11	0
1693	56.49	335	90.5	7.49	-8.333333333	0
1694	56.52	334.75	90.5	20.45	-15.33333333	-16.66666667
1695	56.56	334.29	90	21.2	-23.66666667	-2.666666667
1696	56.59	333.58	89.92	13.32	-5	-14
1697	56.62	333.43	89.5	4.28	-4.666666667	0
1698	56.66	333.29	89.5	20.9	-22.33333333	-6.333333333
1699	56.69	332.62	89.31	20.62	-20.66666667	-10.33333333
1700	56.72	332	89	21.26	-23	-5
1701	56.76	331.31	88.85	4.22	1.666666667	-4.666666667
1702	56.79	331.36	88.71	4.13	-4.333333333	2
1703	56.82	331.23	88.77	11.76	-12.66666667	-2.666666667
1704	56.86	330.85	88.69	33.28	-34.33333333	-14
1705	56.89	329.82	88.27	36.47	-24.66666667	-32
1706	56.92	329.08	87.31	40.63	-30	-34
1707	56.96	328.18	86.29	16.66	-14.33333333	-11.66666667
1708	56.99	327.75	85.94	34.35	-27.33333333	-27
1709	57.02	326.93	85.13	18.42	-13.33333333	-15.33333333
1710	57.06	326.53	84.67	20.77	-19.66666667	-12
1711	57.09	325.94	84.31	21.83	-18.33333333	-16
1712	57.12	325.39	83.83	18.36	-17	-11
1713	57.16	324.88	83.5	61.43	-56.66666667	-38.33333333
1714	57.19	323.18	82.35	44.8	-42	-27
1715	57.22	321.92	81.54	13.79	-14	-6
1716	57.26	321.5	81.36	10.04	-5.666666667	-9.666666667
1717	57.29	321.33	81.07	12.3	-13.33333333	-2.333333333
1718	57.32	320.93	81	17.95	-20	-2.333333333
1719	57.36	320.33	80.93	26.45	-27.66666667	-9.666666667
1720	57.39	319.5	80.64	17.3	-19	-3.666666667
1721	57.42	318.93	80.53	9.3	-9.666666667	3.666666667
1722	57.46	318.64	80.64	4.28	0	-4.666666667
1723	57.49	318.64	80.5	11.67	-12.33333333	-3.333333333
1724	57.52	318.27	80.4	22.99	-25.66666667	1
1725	57.56	317.5	80.43	8.51	-7.666666667	-5.333333333
1726	57.59	317.27	80.27	6.06	5.666666667	3.666666667
1727	57.62	317.44	80.38	2.65	2	-2.333333333
1728	57.66	317.5	80.31	17.11	18.66666667	4.333333333
1729	57.69	318.06	80.44	10.13	-2	-11
1730	57.72	318	80.11	13.42	-13	-7.333333333
1731	57.76	317.61	79.89	3.33	0	3.666666667
1732	57.79	317.61	80	12.7	-14	0
1733	57.82	317.19	80	40.53	32	31.66666667
1734	57.86	318.15	80.95	103.05	99.66666667	56.33333333
1735	57.89	321.14	82.64	7.45	-4.666666667	7
1736	57.92	321	82.85	11.65	-12	5
1737	57.96	320.64	83	2.14	-2.333333333	0
1738	57.99	320.57	83	2.14	0	2.333333333
1739	58.02	320.57	83.07	11.78	-12.33333333	4.333333333
1740	58.06	320.2	83.2	9.99	-9	6.666666667
1741	58.09	319.93	83.4	2	0	2.333333333
1742	58.12	319.93	83.47	14	-7.333333333	-13.66666667
1743	58.16	319.71	83.06	13.36	-2.333333333	14.66666667
1744	58.19	319.64	83.5	23.28	-25.66666667	1
1745	58.22	318.87	83.53	2.83	-2.333333333	-2
1746	58.26	318.8	83.47	12.64	4.333333333	13.33333333
1747	58.29	318.93	83.87	6.9	-4	6.333333333
1748	58.32	318.81	84.06	45.27	46	21
1749	58.36	320.19	84.69	73.58	76	30.33333333
1750	58.39	322.47	85.6	23.13	-25.33333333	-5.666666667
1751	58.42	321.71	85.43	8.87	-8	-5.333333333
1752	58.46	321.47	85.27	2.83	2	2
1753	58.49	321.53	85.33	15.92	17.66666667	2.666666667
1754	58.52	322.06	85.41	113.29	95.66666667	82
1755	58.56	324.93	87.87	21.17	21	10.66666667
1756	58.59	325.56	88.19	6.07	-5.333333333	-4
1757	58.62	325.4	88.07	7.71	-8.666666667	0
1758	58.66	325.14	88.07	0	0	0
1759	58.69	325.14	88.07	11.68	-7	11
1760	58.72	324.93	88.4	13.84	-12.33333333	-9
1761	58.76	324.56	88.13	6.98	3.666666667	6.666666667
1762	58.79	324.67	88.33	4	-4.666666667	0
1763	58.82	324.53	88.33	7.21	-1	8
1764	58.86	324.5	88.57	25.78	-28.66666667	2.333333333
1765	58.89	323.64	88.64	7.48	-5.666666667	6
1766	58.92	323.47	88.82	1.76	0	2
1767	58.96	323.47	88.88	5.02	-5.333333333	2
1768	58.99	323.31	88.94	7.67	-8	-2.333333333
1769	59.02	323.07	88.87	82.44	64.33333333	65
1770	59.06	325	90.82	41.31	35.33333333	29.66666667
1771	59.09	326.06	91.71	6.17	0	-7
1772	59.12	326.06	91.5	4.41	0	5
1773	59.16	326.06	91.65	13.76	-15.33333333	0.666666667
1774	59.19	325.6	91.67	42.04	37	28.66666667
1775	59.22	326.71	92.53	80.13	68.33333333	57
1776	59.26	328.76	94.24	14.01	4.333333333	14.66666667
1777	59.29	328.89	94.68	24.18	24	12.66666667
1778	59.32	329.61	95.06	9.84	2.666666667	10.66666667
1779	59.36	329.69	95.38	1.56	1.333333333	0.666666667
1780	59.39	329.73	95.4	7.48	-3.333333333	7.666666667
1781	59.42	329.63	95.63	4.91	-5.333333333	1.333333333
1782	59.46	329.47	95.67	2.83	-2.333333333	2
1783	59.49	329.4	95.73	0	0	0
1784	59.52	329.4	95.73	14.34	-9	13.33333333
1785	59.56	329.13	96.13	2.65	-2.333333333	2
1786	59.59	329.06	96.19	8.22	-8.666666667	2.666666667
1787	59.63	328.8	96.27	2	0	2
1788	59.66	328.8	96.33	2	-2.333333333	0
1789	59.69	328.73	96.33	79.88	67.66666667	57.66666667
1790	59.73	330.76	98.06	50.51	49.33333333	27.33333333
1791	59.76	332.24	98.88	0	0	0
1792	59.79	332.24	98.88	9.47	6.666666667	8.333333333
1793	59.83	332.44	99.13	11.85	4	12.33333333
1794	59.86	332.56	99.5	23.53	16.66666667	20.33333333
1795	59.89	333.06	100.11	54.06	52.33333333	29.66666667
1796	59.93	334.63	101	26.83	15.66666667	25.33333333
1797	59.96	335.1	101.76	40.85	40.33333333	20.66666667
1798	59.99	336.31	102.38	10.76	0.666666667	11.66666667
1799	60.03	336.33	102.73	21.84	-23.33333333	-5.666666667
1800	60.06	335.63	102.56	14.98	8	14.66666667
1801	60.09	335.87	103	2	-2.333333333	0
1802	60.13	335.8	103	10.03	-11	-2
1803	60.16	335.47	102.94	7.08	-4.666666667	6.333333333
1804	60.19	335.33	103.13	26.05	-28.66666667	2.333333333
1805	60.23	334.47	103.2	2.83	-2.333333333	2.333333333
1806	60.26	334.4	103.27	4.47	-2.333333333	4.333333333
1807	60.29	334.33	103.4	2	-2	0
1808	60.33	334.27	103.4	8.54	-9	3.333333333
1809	60.36	334	103.5	11.85	-12.33333333	4.333333333
1810	60.39	333.63	103.63	37.18	27	31
1811	60.43	334.44	104.56	13.47	11.66666667	9.333333333
1812	60.46	334.79	104.84	31.67	25.66666667	24
1813	60.49	335.56	105.56	21.19	16.66666667	16.66666667
1814	60.53	336.06	106.06	13.11	0.333333333	14.66666667
1815	60.56	336.07	106.5	2.14	2.333333333	0
1816	60.59	336.14	106.5	32.42	14	33.33333333
1817	60.63	336.56	107.5	13.28	2.333333333	14.66666667
1818	60.66	336.63	107.94	57.15	21.33333333	59.66666667
1819	60.69	337.27	109.73	48.46	7.666666667	53.33333333
1820	60.73	337.5	111.33	12.49	0	-13.66666667
1821	60.76	337.5	110.92	11.04	-6.333333333	10.33333333
1822	60.79	337.31	111.23	8.71	3.666666667	9
1823	60.83	337.42	111.5	6.62	-3.666666667	6.333333333
1824	60.86	337.31	111.69	15.73	-16	7.666666667
1825	60.89	336.83	111.92	15.99	-11	13.66666667
1826	60.93	336.5	112.33	5	0	5.666666667
1827	60.96	336.5	112.5	8.15	-6.333333333	-6.333333333
1828	60.99	336.31	112.31	10.87	-10.33333333	6.333333333
1829	61.03	336	112.5	15.99	-11	14
1830	61.06	335.67	112.92	28.5	-10.33333333	30
1831	61.09	335.36	113.82	43.85	-12	47.33333333
1832	61.13	335	115.24	42.95	2.333333333	47.66666667
1833	61.16	335.07	116.67	33.58	-15	34
1834	61.19	334.62	117.69	16.9	-16	10.33333333
1835	61.23	334.14	118	11.9	-11.33333333	6.666666667
1836	61.26	333.8	118.2	31.6	6.666666667	34.66666667
1837	61.29	334	119.24	9.72	-6.333333333	8.666666667
1838	61.33	333.81	119.5	67.17	6.333333333	74.33333333
1839	61.36	334	121.73	77.19	2.666666667	86
1840	61.39	334.08	124.31	11.94	-12.33333333	-5.666666667
1841	61.43	333.71	124.14	6.66	-3.666666667	6.333333333
1842	61.46	333.6	124.33	0	0	0
1843	61.49	333.6	124.33	16.07	3.666666667	17.66666667
1844	61.53	333.71	124.86	21.51	-23.66666667	2.333333333
1845	61.56	333	124.93	10.16	-5	10
1846	61.59	332.85	125.23	6.12	-6	-3.333333333
1847	61.63	332.67	125.13	18.76	-9.666666667	18.66666667
1848	61.66	332.38	125.69	10.9	6	-10.33333333
1849	61.69	332.56	125.38	26.34	-27.66666667	9.666666667
1850	61.73	331.73	125.67	18.42	4.666666667	20
1851	61.76	331.87	126.27	29.84	12.33333333	30.66666667
1852	61.79	332.24	127.19	43.63	18.66666667	44.66666667
1853	61.83	332.8	128.53	29.59	6.666666667	32.33333333
1854	61.86	333	129.5	33.72	-37.33333333	0
1855	61.89	331.88	129.5	6.72	-5.666666667	5
1856	61.93	331.71	129.65	19.02	19.33333333	8.333333333
1857	61.96	332.29	129.9	18.29	15	14
1858	61.99	332.74	130.32	74.05	79	22.66666667
1859	62.03	335.11	131	46.65	48.33333333	18.66666667
1860	62.06	336.56	131.56	14.27	-14.33333333	6.333333333
1861	62.09	336.13	131.75	23.64	-26	-5.333333333
1862	62.13	335.35	131.59	0	0	0
1863	62.16	335.35	131.59	15.17	-13.66666667	-10
1864	62.19	334.94	131.29	8.99	-9.666666667	2
1865	62.23	334.65	131.35	11.29	-10	8
1866	62.26	334.35	131.59	1.76	-2	0
1867	62.29	334.29	131.59	2.49	2	-2
1868	62.33	334.35	131.53	3.94	-3.666666667	2
1869	62.36	334.24	131.59	7.43	-8	2.666666667
1870	62.39	334	131.67	39.15	40.33333333	16.33333333
1871	62.43	335.21	132.16	4.63	5	-0.666666667
1872	62.46	335.36	132.14	46.19	50.66666667	10
1873	62.49	336.88	132.44	32.86	27.66666667	23.33333333
1874	62.53	337.71	133.14	25.41	-28	-0.333333333
1875	62.56	336.87	133.13	5.99	-6.666666667	0
1876	62.59	336.67	133.13	2	0	2.333333333
1877	62.63	336.67	133.2	2	2	0
1878	62.66	336.73	133.2	34.66	32	21.66666667
1879	62.69	337.69	133.85	23.66	-23	-12.66666667
1880	62.73	337	133.47	10.76	-11	4.333333333
1881	62.76	336.67	133.6	9.24	-9.666666667	-3.333333333
1882	62.79	336.38	133.5	1.87	0	-2
1883	62.83	336.38	133.44	6.47	-6.666666667	-3
1884	62.86	336.18	133.35	8.21	-6	7
1885	62.89	336	133.56	4.19	-2	4.333333333
1886	62.93	335.94	133.69	0	0	0
1887	62.96	335.94	133.69	0	0	0
1888	63	335.94	133.69	13.11	-14.66666667	0
1889	63.03	335.5	133.69	9.37	0	10.33333333
1890	63.06	335.5	134	1.67	0	2
1891	63.1	335.5	134.06	1.67	0	1.666666667
1892	63.13	335.5	134.11	0	0	0
1893	63.16	335.5	134.11	7.21	-7	4.333333333
1894	63.2	335.29	134.24	27.54	23.66666667	19.33333333
1895	63.23	336	134.82	39.9	40	19.33333333
1896	63.26	337.2	135.4	0	0	0
1897	63.3	337.2	135.4	31.27	15.66666667	31
1898	63.33	337.67	136.33	12.67	13.66666667	-3.333333333
1899	63.36	338.08	136.23	20.83	-7.333333333	-22
1900	63.4	337.86	135.57	20.96	2.333333333	23.33333333
1901	63.43	337.93	136.27	21.98	0	24.33333333
1902	63.46	337.93	137	11.43	7.333333333	10.33333333
1903	63.5	338.15	137.31	40.99	-5	45.33333333
1904	63.53	338	138.67	30.38	-33.33333333	-5.666666667
1905	63.56	337	138.5	14.99	-16.66666667	0
1906	63.6	336.5	138.5	0	0	0
1907	63.63	336.5	138.5	10.7	-12	0
1908	63.66	336.14	138.5	11.49	5.666666667	11.66666667
1909	63.7	336.31	138.85	9.78	-7.666666667	7.666666667
1910	63.73	336.08	139.08	8.05	7.666666667	5
1911	63.76	336.31	139.23	0	0	0
1912	63.8	336.31	139.23	13.26	-14.66666667	1.333333333
1913	63.83	335.87	139.27	18.88	-19.33333333	8.666666667
1914	63.86	335.29	139.53	20.24	-22	-3
1915	63.9	334.63	139.44	0	0	0
1916	63.93	334.63	139.44	8.94	8.333333333	5
1917	63.96	334.88	139.59	6.93	7.666666667	-1
1918	64	335.11	139.56	11.66	0	12.66666667
1919	64.03	335.11	139.94	59.06	61	24.33333333
1920	64.06	336.94	140.67	15.65	17.66666667	0
1921	64.1	337.47	140.67	6.59	-3.666666667	6.333333333
1922	64.13	337.36	140.86	6	-5.333333333	-4.333333333
1923	64.16	337.2	140.73	9.99	-11	0
1924	64.2	336.87	140.73	30	9.333333333	32
1925	64.23	337.15	141.69	11.52	-2.666666667	12.66666667
1926	64.26	337.07	142.07	9.39	-8.666666667	6
1927	64.3	336.81	142.25	0	0	0
1928	64.33	336.81	142.25	9.55	-4.666666667	9.333333333
1929	64.36	336.67	142.53	21.05	-22.33333333	-7.333333333
1930	64.4	336	142.31	1.87	0	2.333333333
1931	64.43	336	142.38	3.75	0	-4.333333333
1932	64.46	336	142.25	2.65	-2	-2
1933	64.5	335.94	142.19	17.81	-19.66666667	3.333333333
1934	64.53	335.35	142.29	8.81	-5.666666667	-7.666666667
1935	64.56	335.18	142.06	12.34	-14	0
1936	64.6	334.76	142.06	0	0	0
1937	64.63	334.76	142.06	19.56	-21	4.333333333
1938	64.66	334.13	142.19	1.87	-2.333333333	0
1939	64.7	334.06	142.19	12.08	-11.66666667	-6.333333333
1940	64.73	333.71	142	11.83	-12	-6
1941	64.76	333.35	141.82	6.66	-6	4
1942	64.8	333.17	141.94	2.35	-2	-1.666666667
1943	64.83	333.11	141.89	13.42	2	-15
1944	64.86	333.17	141.44	91.17	78.66666667	-63.66666667
1945	64.9	335.53	139.53	8.98	-8	-6
1946	64.93	335.29	139.35	10.24	11.33333333	3
1947	64.96	335.63	139.44	7.33	-7.666666667	3
1948	65	335.4	139.53	12.9	-13.33333333	5.333333333
1949	65.03	335	139.69	84.99	50	-80
1950	65.06	336.5	137.29	45.01	2.333333333	-50
1951	65.1	336.57	135.79	2.14	-2.333333333	0
1952	65.13	336.5	135.79	0	0	0
1953	65.16	336.5	135.79	9.67	-10	-4
1954	65.2	336.2	135.67	41.04	-44	-12.66666667
1955	65.23	334.88	135.29	8.86	8.333333333	-5.333333333
1956	65.26	335.13	135.13	13.51	-12.66666667	-8.333333333
1957	65.3	334.75	134.88	0	0	0
1958	65.33	334.75	134.88	3.75	-4	0
1959	65.36	334.63	134.88	16.75	-16.66666667	-8.333333333
1960	65.4	334.13	134.63	15.45	-16.66666667	-4.333333333
1961	65.43	333.63	134.5	0	0	0
1962	65.46	333.63	134.5	7.24	5.666666667	-5.666666667
1963	65.5	333.8	134.33	16.61	18.33333333	-1.333333333
1964	65.53	334.35	134.29	76.91	82	-24.33333333
1965	65.56	336.81	133.56	19.08	-21	1
1966	65.6	336.18	133.59	16.16	-16.66666667	-7.333333333
1967	65.63	335.68	133.37	7.05	-6	-5
1968	65.66	335.5	133.22	14.89	-14.66666667	-7.333333333
1969	65.7	335.06	133	65.49	55.66666667	46.66666667
1970	65.73	336.73	134.4	12.48	11.33333333	8
1971	65.76	337.07	134.64	20.32	-18	-13.33333333
1972	65.8	336.53	134.24	0	0	0
1973	65.83	336.53	134.24	26.21	-21.66666667	-19.66666667
1974	65.86	335.88	133.65	46.54	-47	-21.66666667
1975	65.9	334.47	133	12.79	-13.66666667	-4
1976	65.93	334.06	132.88	5.22	-4	4
1977	65.96	333.94	133	2.49	-2	2
1978	66	333.88	133.06	7.05	0	7.666666667
1979	66.03	333.88	133.29	15.17	-13.66666667	10
1980	66.06	333.47	133.59	5.57	-2	5.666666667
1981	66.1	333.41	133.76	5.06	-5.333333333	1.666666667
1982	66.13	333.25	133.81	3.4	3.333333333	-1.666666667
1983	66.16	333.35	133.76	15.23	-15.66666667	6
1984	66.2	332.88	133.94	16.96	-19	2
1985	66.23	332.31	134	8.93	7.333333333	6.666666667
1986	66.26	332.53	134.2	34.8	19.33333333	33.66666667
1987	66.3	333.11	135.21	16.86	13	13.33333333
1988	66.33	333.5	135.61	76.75	47.66666667	70.66666667
1989	66.36	334.93	137.73	41.3	33	32
1990	66.4	335.92	138.69	6.43	-7	-1.666666667
1991	66.43	335.71	138.64	6.77	2.666666667	7.333333333
1992	66.47	335.79	138.86	9.07	2	9.666666667
1993	66.5	335.85	139.15	41.51	21.66666667	41
1994	66.53	336.5	140.38	91.84	21	100
1995	66.57	337.13	143.38	12.57	-6.333333333	-12.66666667
1996	66.6	336.94	143	5.56	4.333333333	4.333333333
1997	66.63	337.07	143.13	9.07	-2.333333333	10
1998	66.67	337	143.43	9.37	-10.33333333	0.333333333
1999	66.7	336.69	143.44	16.43	-18.33333333	2
2000	66.73	336.14	143.5	13.65	-15	0
[truncated: 24,357 more rows]
