# Supplementary material for: Statistical Mechanics of Zooplankton
Source: PLoS One. 2015 Aug 13;10(8):e0135258. doi: 10.1371/journal.pone.0135258 (PMC4535848; doi:10.1371/journal.pone.0135258)
Supplement: S2 Data Files — (ZIP) [file pone.0135258.s002.zip › temperature/3C-Dark/exp7.txt]

1	0.03	27	22	0	0	0
2	0.07	27	22	42.38	33.33333333	-33.33333333
3	0.1	28	21	0	0	0
4	0.13	28	21	0	0	0
5	0.17	28	21	0	0	0
6	0.2	28	21	0	0	0
7	0.23	28	21	0	0	0
8	0.27	28	21	0	0	0
9	0.3	28	21	29.97	-33.33333333	0
10	0.33	27	21	0	0	0
11	0.37	27	21	0	0	0
12	0.4	27	21	0	0	0
13	0.43	27	21	0	0	0
14	0.47	27	21	0	0	0
15	0.5	27	21	0	0	0
16	0.53	27	21	0	0	0
17	0.57	27	21	0	0	0
18	0.6	27	21	0	0	0
19	0.63	27	21	0	0	0
20	0.67	27	21	0	0	0
21	0.7	27	21	0	0	0
22	0.73	27	21	0	0	0
23	0.77	27	21	0	0	0
24	0.8	27	21	0	0	0
25	0.83	27	21	0	0	0
26	0.87	27	21	0	0	0
27	0.9	27	21	0	0	0
28	0.93	27	21	0	0	0
29	0.97	27	21	0	0	0
30	1	27	21	0	0	0
31	1.03	27	21	0	0	0
32	1.07	27	21	0	0	0
33	1.1	27	21	0	0	0
34	1.13	27	21	0	0	0
35	1.17	27	21	0	0	0
36	1.2	27	21	0	0	0
37	1.23	27	21	0	0	0
38	1.27	27	21	0	0	0
39	1.3	27	21	0	0	0
40	1.33	27	21	0	0	0
41	1.37	27	21	0	0	0
42	1.4	27	21	0	0	0
43	1.43	27	21	0	0	0
44	1.47	27	21	29.97	0	33.33333333
45	1.5	27	22	0	0	0
46	1.53	27	22	0	0	0
47	1.57	27	22	0	0	0
48	1.6	27	22	0	0	0
49	1.63	27	22	0	0	0
50	1.67	27	22	0	0	0
51	1.7	27	22	0	0	0
52	1.74	27	22	29.97	0	-33.33333333
53	1.77	27	21	0	0	0
54	1.8	27	21	0	0	0
55	1.84	27	21	0	0	0
56	1.87	27	21	42.38	33.33333333	33.33333333
57	1.9	28	22	0	0	0
58	1.94	28	22	42.38	-33.33333333	-33.33333333
59	1.97	27	21	29.97	33.33333333	0
60	2	28	21	67.02	-33.33333333	66.66666667
61	2.04	27	23	0	0	0
62	2.07	27	23	0	0	0
63	2.1	27	23	29.97	0	-33.33333333
64	2.14	27	22	0	0	0
65	2.17	27	22	29.97	-33.33333333	0
66	2.2	26	22	67.02	66.66666667	-33.33333333
67	2.24	28	21	0	0	0
68	2.27	28	21	0	0	0
69	2.3	28	21	0	0	0
70	2.34	28	21	29.97	-33.33333333	0
71	2.37	27	21	0	0	0
72	2.4	27	21	0	0	0
73	2.44	27	21	0	0	0
74	2.47	27	21	0	0	0
75	2.5	27	21	0	0	0
76	2.54	27	21	0	0	0
77	2.57	27	21	29.97	0	33.33333333
78	2.6	27	22	0	0	0
79	2.64	27	22	0	0	0
80	2.67	27	22	29.97	33.33333333	0
81	2.7	28	22	0	0	0
82	2.74	28	22	0	0	0
83	2.77	28	22	0	0	0
84	2.8	28	22	0	0	0
85	2.84	28	22	0	0	0
86	2.87	28	22	29.97	0	-33.33333333
87	2.9	28	21	0	0	0
88	2.94	28	21	0	0	0
89	2.97	28	21	0	0	0
90	3	28	21	29.97	-33.33333333	0
91	3.04	27	21	0	0	0
92	3.07	27	21	0	0	0
93	3.1	27	21	0	0	0
94	3.14	27	21	0	0	0
95	3.17	27	21	0	0	0
96	3.2	27	21	0	0	0
97	3.24	27	21	0	0	0
98	3.27	27	21	0	0	0
99	3.3	27	21	0	0	0
100	3.34	27	21	0	0	0
101	3.37	27	21	0	0	0
102	3.4	27	21	0	0	0
103	3.44	27	21	0	0	0
104	3.47	27	21	0	0	0
105	3.5	27	21	0	0	0
106	3.54	27	21	0	0	0
107	3.57	27	21	42.38	33.33333333	33.33333333
108	3.6	28	22	0	0	0
109	3.64	28	22	0	0	0
110	3.67	28	22	0	0	0
111	3.7	28	22	0	0	0
112	3.74	28	22	0	0	0
113	3.77	28	22	29.97	-33.33333333	0
114	3.8	27	22	0	0	0
115	3.84	27	22	0	0	0
116	3.87	27	22	0	0	0
117	3.9	27	22	0	0	0
118	3.94	27	22	29.97	0	-33.33333333
119	3.97	27	21	0	0	0
120	4	27	21	0	0	0
121	4.04	27	21	0	0	0
122	4.07	27	21	0	0	0
123	4.1	27	21	0	0	0
124	4.14	27	21	0	0	0
125	4.17	27	21	0	0	0
126	4.2	27	21	0	0	0
127	4.24	27	21	0	0	0
128	4.27	27	21	0	0	0
129	4.3	27	21	0	0	0
130	4.34	27	21	0	0	0
131	4.37	27	21	0	0	0
132	4.4	27	21	0	0	0
133	4.44	27	21	0	0	0
134	4.47	27	21	0	0	0
135	4.5	27	21	0	0	0
136	4.54	27	21	0	0	0
137	4.57	27	21	0	0	0
138	4.6	27	21	0	0	0
139	4.64	27	21	0	0	0
140	4.67	27	21	0	0	0
141	4.7	27	21	0	0	0
142	4.74	27	21	0	0	0
143	4.77	27	21	0	0	0
144	4.8	27	21	0	0	0
145	4.84	27	21	29.97	0	33.33333333
146	4.87	27	22	0	0	0
147	4.9	27	22	0	0	0
148	4.94	27	22	0	0	0
149	4.97	27	22	0	0	0
150	5	27	22	0	0	0
151	5.04	27	22	0	0	0
152	5.07	27	22	0	0	0
153	5.1	27	22	0	0	0
154	5.14	27	22	0	0	0
155	5.17	27	22	0	0	0
156	5.21	27	22	0	0	0
157	5.24	27	22	0	0	0
158	5.27	27	22	0	0	0
159	5.31	27	22	0	0	0
160	5.34	27	22	0	0	0
161	5.37	27	22	0	0	0
162	5.41	27	22	0	0	0
163	5.44	27	22	0	0	0
164	5.47	27	22	0	0	0
165	5.51	27	22	0	0	0
166	5.54	27	22	0	0	0
167	5.57	27	22	0	0	0
168	5.61	27	22	0	0	0
169	5.64	27	22	0	0	0
170	5.67	27	22	0	0	0
171	5.71	27	22	0	0	0
172	5.74	27	22	0	0	0
173	5.77	27	22	42.38	-33.33333333	-33.33333333
174	5.81	26	21	0	0	0
175	5.84	26	21	29.97	33.33333333	0
176	5.87	27	21	0	0	0
177	5.91	27	21	0	0	0
178	5.94	27	21	29.97	0	33.33333333
179	5.97	27	22	29.97	33.33333333	0
180	6.01	28	22	0	0	0
181	6.04	28	22	0	0	0
182	6.07	28	22	0	0	0
183	6.11	28	22	0	0	0
184	6.14	28	22	29.97	0	-33.33333333
185	6.17	28	21	0	0	0
186	6.21	28	21	0	0	0
187	6.24	28	21	0	0	0
188	6.27	28	21	0	0	0
189	6.31	28	21	0	0	0
190	6.34	28	21	0	0	0
191	6.37	28	21	0	0	0
192	6.41	28	21	0	0	0
193	6.44	28	21	0	0	0
194	6.47	28	21	0	0	0
195	6.51	28	21	0	0	0
196	6.54	28	21	0	0	0
197	6.57	28	21	0	0	0
198	6.61	28	21	0	0	0
199	6.64	28	21	29.97	-33.33333333	0
200	6.67	27	21	0	0	0
201	6.71	27	21	0	0	0
202	6.74	27	21	0	0	0
203	6.77	27	21	0	0	0
204	6.81	27	21	0	0	0
205	6.84	27	21	0	0	0
206	6.87	27	21	0	0	0
207	6.91	27	21	0	0	0
208	6.94	27	21	0	0	0
209	6.97	27	21	0	0	0
210	7.01	27	21	0	0	0
211	7.04	27	21	0	0	0
212	7.07	27	21	0	0	0
213	7.11	27	21	0	0	0
214	7.14	27	21	0	0	0
215	7.17	27	21	0	0	0
216	7.21	27	21	0	0	0
217	7.24	27	21	0	0	0
218	7.27	27	21	0	0	0
219	7.31	27	21	0	0	0
220	7.34	27	21	0	0	0
221	7.37	27	21	0	0	0
222	7.41	27	21	29.97	0	33.33333333
223	7.44	27	22	0	0	0
224	7.47	27	22	0	0	0
225	7.51	27	22	0	0	0
226	7.54	27	22	29.97	0	-33.33333333
227	7.57	27	21	0	0	0
228	7.61	27	21	0	0	0
229	7.64	27	21	0	0	0
230	7.67	27	21	0	0	0
231	7.71	27	21	0	0	0
232	7.74	27	21	0	0	0
233	7.77	27	21	0	0	0
234	7.81	27	21	0	0	0
235	7.84	27	21	29.97	33.33333333	0
236	7.87	28	21	0	0	0
237	7.91	28	21	0	0	0
238	7.94	28	21	0	0	0
239	7.97	28	21	29.97	0	33.33333333
240	8.01	28	22	29.97	-33.33333333	0
241	8.04	27	22	0	0	0
242	8.07	27	22	0	0	0
243	8.11	27	22	0	0	0
244	8.14	27	22	0	0	0
245	8.17	27	22	0	0	0
246	8.21	27	22	0	0	0
247	8.24	27	22	0	0	0
248	8.27	27	22	0	0	0
249	8.31	27	22	0	0	0
250	8.34	27	22	0	0	0
251	8.37	27	22	0	0	0
252	8.41	27	22	0	0	0
253	8.44	27	22	0	0	0
254	8.47	27	22	0	0	0
255	8.51	27	22	0	0	0
256	8.54	27	22	0	0	0
257	8.58	27	22	29.97	0	-33.33333333
258	8.61	27	21	0	0	0
259	8.64	27	21	0	0	0
260	8.68	27	21	0	0	0
261	8.71	27	21	0	0	0
262	8.74	27	21	0	0	0
263	8.78	27	21	0	0	0
264	8.81	27	21	0	0	0
265	8.84	27	21	0	0	0
266	8.88	27	21	0	0	0
267	8.91	27	21	0	0	0
268	8.94	27	21	0	0	0
269	8.98	27	21	0	0	0
270	9.01	27	21	84.99	62	71.33333333
271	9.04	28.86	23.14	14.1	13.66666667	7.333333333
272	9.08	29.27	23.36	0	0	0
273	9.11	29.27	23.36	7.94	7.666666667	4.666666667
274	9.14	29.5	23.5	2.5	-2.666666667	0
275	9.18	29.42	23.5	17.44	-19	4
276	9.21	28.85	23.62	10.94	-11.66666667	-4
277	9.24	28.5	23.5	0	0	0
278	9.28	28.5	23.5	0	0	0
279	9.31	28.5	23.5	13.93	6.333333333	14
280	9.34	28.69	23.92	7.75	-6.333333333	-5.666666667
281	9.38	28.5	23.75	7.75	6.333333333	5.666666667
282	9.41	28.69	23.92	0	0	0
283	9.44	28.69	23.92	7.5	-6.333333333	5.333333333
284	9.48	28.5	24.08	0	0	0
285	9.51	28.5	24.08	0	0	0
286	9.54	28.5	24.08	0	0	0
287	9.58	28.5	24.08	4.57	-1.333333333	5
288	9.61	28.46	24.23	0	0	0
289	9.64	28.46	24.23	51.27	45.33333333	34.66666667
290	9.68	29.82	25.27	101.97	95	62
291	9.71	32.67	27.13	17.87	17.66666667	9
292	9.74	33.2	27.4	0	0	0
293	9.78	33.2	27.4	0	0	0
294	9.81	33.2	27.4	6.7	-6.666666667	3.333333333
295	9.84	33	27.5	15.14	-16.66666667	2.333333333
296	9.88	32.5	27.57	16.3	-16.66666667	7.333333333
297	9.91	32	27.79	2.14	0	2.333333333
298	9.94	32	27.86	2.14	0	-2.333333333
299	9.98	32	27.79	8.56	0	9.333333333
300	10.01	32	28.07	30.27	-33.33333333	4.666666667
301	10.04	31	28.21	2.14	0	2.666666667
302	10.08	31	28.29	2.14	0	2.333333333
303	10.11	31	28.36	6.13	-6.666666667	1.333333333
304	10.14	30.8	28.4	9.02	-10	-0.666666667
305	10.18	30.5	28.38	15.22	-16.66666667	-3
306	10.21	30	28.29	8.08	-6.666666667	6
307	10.24	29.8	28.47	11.99	13.33333333	0
308	10.28	30.2	28.47	10.76	-11	4.333333333
309	10.31	29.87	28.6	59.55	60.66666667	26
310	10.34	31.69	29.38	38.29	41	12.33333333
311	10.38	32.92	29.75	5.58	5.333333333	2.666666667
312	10.41	33.08	29.83	0	0	0
313	10.44	33.08	29.83	9.58	6.333333333	8.666666667
314	10.48	33.27	30.09	2.72	-3	0
315	10.51	33.18	30.09	5.9	-6	2.666666667
316	10.54	33	30.17	5.9	-6	-2.666666667
317	10.58	32.82	30.09	18.28	-18.33333333	9
318	10.61	32.27	30.36	2.72	3	0
319	10.64	32.36	30.36	5.45	-6	0
320	10.68	32.18	30.36	24.52	-27.33333333	0
321	10.71	31.36	30.36	9.34	-9.333333333	4.666666667
322	10.74	31.08	30.5	2.5	-2.666666667	0
323	10.78	31	30.5	0	0	0
324	10.81	31	30.5	24.98	-27.66666667	0
325	10.84	30.17	30.5	5	-5.666666667	0
326	10.88	30	30.5	16.75	-16.66666667	8.333333333
327	10.91	29.5	30.75	9.02	-9	-4.333333333
328	10.94	29.23	30.62	0	0	0
329	10.98	29.23	30.62	7.73	-7.666666667	-4
330	11.01	29	30.5	16.75	-16.66666667	8.333333333
331	11.04	28.5	30.75	7.04	-6.333333333	-4.333333333
332	11.08	28.31	30.62	0	0	0
333	11.11	28.31	30.62	2.31	-2.666666667	0
334	11.14	28.23	30.62	2.31	0	2.333333333
335	11.18	28.23	30.69	32.36	36	-2.333333333
336	11.21	29.31	30.62	21.04	23	-4
337	11.24	30	30.5	0	0	0
338	11.28	30	30.5	3.53	2.666666667	-2.666666667
339	11.31	30.08	30.42	8.73	7.666666667	-6.333333333
340	11.34	30.31	30.23	19.79	-19.33333333	10.66666667
341	11.38	29.73	30.55	16.86	-18.66666667	-1.666666667
342	11.41	29.17	30.5	11.22	-11.66666667	4.666666667
343	11.44	28.82	30.64	0	0	0
344	11.48	28.82	30.64	2.72	-3	0
345	11.51	28.73	30.64	12.49	-13.33333333	-4.666666667
346	11.54	28.33	30.5	2.5	0	-2.666666667
347	11.58	28.33	30.42	7.27	-2	-8
348	11.61	28.27	30.18	0	0	0
349	11.64	28.27	30.18	15.76	13.33333333	-11.66666667
350	11.68	28.67	29.83	56.07	29.33333333	-55
351	11.71	29.55	28.18	14.67	-6.333333333	15.33333333
352	11.74	29.36	28.64	10.9	0	-12.33333333
353	11.78	29.36	28.27	2.72	0	3
354	11.81	29.36	28.36	18.32	-18.66666667	8
355	11.84	28.8	28.6	18.44	-11.66666667	-17
356	11.88	28.45	28.09	8.17	0	-9
357	11.91	28.45	27.82	0	0	0
358	11.95	28.45	27.82	0	0	0
359	11.98	28.45	27.82	9.63	1.666666667	-10.66666667
360	12.01	28.5	27.5	0	0	0
361	12.05	28.5	27.5	7.94	-4.666666667	7.666666667
362	12.08	28.36	27.73	0	0	0
363	12.11	28.36	27.73	0	0	0
364	12.15	28.36	27.73	6.9	1.333333333	-7.666666667
365	12.18	28.4	27.5	30.12	3.333333333	-33.33333333
366	12.21	28.5	26.5	27.14	-3.333333333	-30
367	12.25	28.4	25.6	15.49	0.666666667	-17.33333333
368	12.28	28.42	25.08	14.49	-0.666666667	-16
369	12.31	28.4	24.6	18.23	3.333333333	-20
370	12.35	28.5	24	16.95	-13.33333333	-13.33333333
371	12.38	28.1	23.6	9.86	-10.66666667	2.333333333
372	12.41	27.78	23.67	8.56	-9.333333333	-2.333333333
373	12.45	27.5	23.6	0	0	0
374	12.48	27.5	23.6	3	0	-3.333333333
375	12.51	27.5	23.5	0	0	0
376	12.55	27.5	23.5	0	0	0
377	12.58	27.5	23.5	0	0	0
378	12.61	27.5	23.5	0	0	0
379	12.65	27.5	23.5	5.27	-5.666666667	-2
380	12.68	27.33	23.44	30.97	34.33333333	-2.666666667
381	12.71	28.36	23.36	40.09	43.66666667	10.33333333
382	12.75	29.67	23.67	17.06	17	8
383	12.78	30.18	23.91	11.12	10.66666667	6.333333333
384	12.81	30.5	24.1	3	3.333333333	0
385	12.85	30.6	24.1	3	0	3.333333333
386	12.88	30.6	24.2	8.94	-9	4.333333333
387	12.91	30.33	24.33	0	0	0
388	12.95	30.33	24.33	0	0	0
389	12.98	30.33	24.33	3.33	0	3.666666667
390	13.01	30.33	24.44	19.42	-11	18.66666667
391	13.05	30	25	7.45	-7.333333333	-3.666666667
392	13.08	29.78	24.89	3.33	0	3.666666667
393	13.11	29.78	25	0	0	0
394	13.15	29.78	25	21.06	7.333333333	22.33333333
395	13.18	30	25.67	39.09	39	19.33333333
396	13.21	31.17	26.25	13.45	13.66666667	5.666666667
397	13.25	31.58	26.42	6.79	-6.666666667	-3.666666667
398	13.28	31.38	26.31	0	0	0
399	13.31	31.38	26.31	5.16	-5	2.333333333
400	13.35	31.23	26.38	19.71	-21.66666667	4
401	13.38	30.58	26.5	5.58	-2.666666667	5.666666667
402	13.41	30.5	26.67	2.5	0	2.666666667
403	13.45	30.5	26.75	5	0	5.666666667
404	13.48	30.5	26.92	7.42	-7.666666667	-3.333333333
405	13.51	30.27	26.82	9.77	-6.333333333	8.666666667
406	13.55	30.08	27.08	3.53	-2.666666667	3
407	13.58	30	27.17	2.5	2.666666667	0
408	13.61	30.08	27.17	0	0	0
409	13.65	30.08	27.17	3.53	-2.666666667	2.666666667
410	13.68	30	27.25	12.21	12.66666667	4.333333333
411	13.71	30.38	27.38	14.76	13	10.33333333
412	13.75	30.77	27.69	21.91	24.33333333	0.666666667
413	13.78	31.5	27.71	8.51	6.333333333	7
414	13.81	31.69	27.92	4.91	4.333333333	-3.333333333
415	13.85	31.82	27.82	12.93	13.66666667	-4.333333333
416	13.88	32.23	27.69	15.55	-16.66666667	4.333333333
417	13.91	31.73	27.82	7.42	-7.666666667	3.333333333
418	13.95	31.5	27.92	0	0	0
419	13.98	31.5	27.92	12.49	-14	0
420	14.01	31.08	27.92	11.07	-11.66666667	-3.333333333
421	14.05	30.73	27.82	17.45	-15.33333333	12
422	14.08	30.27	28.18	6.31	-3.333333333	-6
423	14.11	30.17	28	0	0	0
424	14.15	30.17	28	7.06	-5.666666667	-5.666666667
425	14.18	30	27.83	17.02	-3	-18.66666667
426	14.21	29.91	27.27	39.29	24.33333333	-36.33333333
427	14.25	30.64	26.18	14.17	-14.66666667	-6
428	14.28	30.2	26	11.7	11.66666667	-6
429	14.31	30.55	25.82	21.97	-12.33333333	-21.33333333
430	14.35	30.18	25.18	16.35	18.33333333	0
431	14.38	30.73	25.18	0	0	0
432	14.41	30.73	25.18	2.72	0	3
433	14.45	30.73	25.27	0	0	0
434	14.48	30.73	25.27	2.72	3	0
435	14.51	30.82	25.27	7.42	3.333333333	7.666666667
436	14.55	30.92	25.5	11.1	-6.333333333	10.66666667
437	14.58	30.73	25.82	2.72	3	0
438	14.61	30.82	25.82	0	0	0
439	14.65	30.82	25.82	8.62	9	-3
440	14.68	31.09	25.73	17.23	6	-18.33333333
441	14.71	31.27	25.18	5.87	-2.333333333	-6
442	14.75	31.2	25	10.28	-9.666666667	6
443	14.78	30.91	25.18	2.72	-3	0
444	14.81	30.82	25.18	17.45	-15.33333333	-12
445	14.85	30.36	24.82	32.98	-28.66666667	22.66666667
446	14.88	29.5	25.5	20.1	-10	20
447	14.91	29.2	26.1	0	0	0
448	14.95	29.2	26.1	4.24	-3.333333333	3.333333333
449	14.98	29.1	26.2	10.45	-10.66666667	4.333333333
450	15.01	28.78	26.33	11.54	-9.333333333	9
451	15.05	28.5	26.6	13.18	4.666666667	-14
452	15.08	28.64	26.18	12.18	-6.333333333	-12
453	15.11	28.45	25.82	0	0	0
454	15.15	28.45	25.82	24.82	4.333333333	-27.33333333
455	15.18	28.58	25	95.86	11	-106
456	15.21	28.91	21.82	2.72	-3	0
457	15.25	28.82	21.82	2.72	-3	0
458	15.28	28.73	21.82	5.45	-6	0
459	15.31	28.55	21.82	0	0	0
460	15.35	28.55	21.82	18.96	-7.333333333	-20
461	15.38	28.33	21.22	5.42	-4.333333333	-4
462	15.42	28.2	21.1	0	0	0
463	15.45	28.2	21.1	6.48	-6.666666667	2.666666667
464	15.48	28	21.18	0	0	0
465	15.52	28	21.18	2.72	-3	0
466	15.55	27.91	21.18	2.72	0	3
467	15.58	27.91	21.27	6.09	-6	-3
468	15.62	27.73	21.18	0	0	0
469	15.65	27.73	21.18	2.72	3	0
470	15.68	27.82	21.18	20.65	22.66666667	-3.333333333
471	15.72	28.5	21.08	26.89	27	-13
472	15.75	29.31	20.69	6.02	6.333333333	2
473	15.78	29.5	20.75	0	0	0
474	15.82	29.5	20.75	0	0	0
475	15.85	29.5	20.75	6.44	-6.333333333	3.333333333
476	15.88	29.31	20.85	2.31	-2.666666667	0
477	15.92	29.23	20.85	4.61	0	5
478	15.95	29.23	21	7.35	-7.666666667	2.666666667
479	15.98	29	21.08	2.5	0	3
480	16.02	29	21.17	16.75	16.66666667	8.333333333
481	16.05	29.5	21.42	46.46	41	31.33333333
482	16.08	30.73	22.36	9.14	9	4.666666667
483	16.12	31	22.5	5	0	5.666666667
484	16.15	31	22.67	18.27	7.666666667	18.66666667
485	16.18	31.23	23.23	18.1	-4.666666667	19.66666667
486	16.22	31.09	23.82	9.92	-3	-10.66666667
487	16.25	31	23.5	0	0	0
488	16.28	31	23.5	3	0	-3.333333333
489	16.32	31	23.4	18.23	-20	3.333333333
490	16.35	30.4	23.5	11.99	-13.33333333	0
491	16.38	30	23.5	16.14	-6.666666667	16.66666667
492	16.42	29.8	24	8.99	-10	0
493	16.45	29.5	24	0	0	0
494	16.48	29.5	24	13.42	-13.66666667	6
495	16.52	29.09	24.18	16.09	-17.66666667	1.333333333
496	16.55	28.56	24.22	23.77	-5.333333333	26
497	16.58	28.4	25	10.82	8	9
498	16.62	28.64	25.27	6.9	-1.333333333	7.666666667
499	16.65	28.6	25.5	14.99	0	16.66666667
500	16.68	28.6	26	12.79	-9	11
501	16.72	28.33	26.33	6.4	-4.333333333	5.666666667
502	16.75	28.2	26.5	0	0	0
503	16.78	28.2	26.5	7.8	-6.666666667	5.666666667
504	16.82	28	26.67	3.33	-3.666666667	0
505	16.85	27.89	26.67	3.33	0	3.666666667
506	16.88	27.89	26.78	11.19	-6.333333333	10.66666667
507	16.92	27.7	27.1	6.27	4	5.666666667
508	16.95	27.82	27.27	8.02	-8.666666667	-1.666666667
509	16.98	27.56	27.22	48.43	28	46
510	17.02	28.4	28.6	160.83	26	177
511	17.05	29.18	33.91	11.18	5	11.33333333
512	17.08	29.33	34.25	0	0	0
513	17.12	29.33	34.25	7.55	-8	-2.333333333
514	17.15	29.09	34.18	0	0	0
515	17.18	29.09	34.18	5.45	-0.333333333	-6
516	17.22	29.08	34	12	0.666666667	13.33333333
517	17.25	29.1	34.4	5.29	5.666666667	-1.333333333
518	17.28	29.27	34.36	7.13	1	8
519	17.32	29.3	34.6	19.49	-6.333333333	20.66666667
520	17.35	29.11	35.22	19.17	-12	17.66666667
521	17.38	28.75	35.75	37.01	-38.33333333	-15
522	17.42	27.6	35.3	17.7	-1.333333333	19.66666667
523	17.45	27.56	35.89	3.33	-4	0
524	17.48	27.44	35.89	7.13	-4.666666667	-6.333333333
525	17.52	27.3	35.7	28.36	6.666666667	31
526	17.55	27.5	36.63	11.03	-12	2.666666667
527	17.58	27.14	36.71	7.74	-8.333333333	-1.333333333
528	17.62	26.89	36.67	0	0	0
529	17.65	26.89	36.67	0	0	0
530	17.68	26.89	36.67	3.33	0	3.666666667
531	17.72	26.89	36.78	0	0	0
532	17.75	26.89	36.78	0	0	0
533	17.78	26.89	36.78	0	0	0
534	17.82	26.89	36.78	3.33	0	3.666666667
535	17.85	26.89	36.89	0	0	0
536	17.88	26.89	36.89	0	0	0
537	17.92	26.89	36.89	12.01	-7.333333333	11
538	17.95	26.67	37.22	0	0	0
539	17.98	26.67	37.22	8.69	2.666666667	9.333333333
540	18.02	26.75	37.5	30.2	-4	-33.33333333
541	18.05	26.63	36.5	3.75	-4.333333333	0
542	18.08	26.5	36.5	8.49	2	9.333333333
543	18.12	26.56	36.78	0	0	0
544	18.15	26.56	36.78	0	0	0
545	18.18	26.56	36.78	7.94	4.666666667	7.333333333
546	18.22	26.7	37	0	0	0
547	18.25	26.7	37	0	0	0
548	18.28	26.7	37	7.06	2.666666667	-7.333333333
549	18.32	26.78	36.78	0	0	0
550	18.35	26.78	36.78	3.33	3.666666667	0
551	18.38	26.89	36.78	6.17	6.666666667	1.333333333
552	18.42	27.09	36.82	22.65	25.33333333	1
553	18.45	27.85	36.85	0	0	0
554	18.48	27.85	36.85	71.62	79.33333333	-5.333333333
555	18.52	30.23	36.69	60.12	66.66666667	5.333333333
556	18.55	32.23	36.85	18.86	21	-2
557	18.58	32.86	36.79	2.08	2	-1.333333333
558	18.62	32.92	36.75	11.15	-2.333333333	-12.33333333
559	18.65	32.85	36.38	15.51	-11.66666667	-12.66666667
560	18.68	32.5	36	8.33	-5.666666667	-7.333333333
561	18.72	32.33	35.78	5.42	-4.333333333	4
562	18.75	32.2	35.9	0	0	0
563	18.79	32.2	35.9	0	0	0
564	18.82	32.2	35.9	3	0	3.333333333
565	18.85	32.2	36	48.09	-48.33333333	-23
566	18.89	30.75	35.31	9.44	-10.33333333	2.666666667
567	18.92	30.44	35.39	1.33	1	-1.333333333
568	18.95	30.47	35.35	7.08	-7.333333333	3
569	18.99	30.25	35.44	5.14	0.666666667	-5.666666667
570	19.02	30.27	35.27	54.64	28.66666667	53.66666667
571	19.05	31.13	36.88	15.09	6.666666667	15
572	19.09	31.33	37.33	4.71	3.666666667	-3.666666667
573	19.12	31.44	37.22	0	0	0
574	19.15	31.44	37.22	10.53	-11	3.666666667
575	19.19	31.11	37.33	37.85	-26.66666667	32.66666667
576	19.22	30.31	38.31	0	0	0
577	19.25	30.31	38.31	2.31	-2.666666667	0
578	19.29	30.23	38.31	9	-7.666666667	6.333333333
579	19.32	30	38.5	10.6	-8.333333333	-8.333333333
580	19.35	29.75	38.25	5.86	-3.666666667	-5.333333333
581	19.39	29.64	38.09	7.8	-8	3.666666667
582	19.42	29.4	38.2	8.87	-7.333333333	-6.666666667
583	19.45	29.18	38	0	0	0
584	19.49	29.18	38	44.92	23	44.33333333
585	19.52	29.87	39.33	129.32	65	128.3333333
586	19.55	31.82	43.18	25.12	6	27.33333333
587	19.59	32	44	0	0	0
588	19.62	32	44	19.19	13.33333333	16.66666667
589	19.65	32.4	44.5	9.48	-10	-3.333333333
590	19.69	32.1	44.4	4.24	-3.333333333	3.333333333
591	19.72	32	44.5	3	-3.333333333	0
592	19.75	31.9	44.5	3	-3.333333333	0
593	19.79	31.8	44.5	7.15	-2.333333333	7.666666667
594	19.82	31.73	44.73	9.02	-4.333333333	9
595	19.85	31.6	45	13.14	-12.66666667	7.333333333
596	19.89	31.22	45.22	11.73	-10.66666667	-7.333333333
597	19.92	30.9	45	0	0	0
598	19.95	30.9	45	5.98	-2.666666667	6
599	19.99	30.82	45.18	2.72	-3	0
600	20.02	30.73	45.18	27.25	-24.33333333	18.33333333
601	20.05	30	45.73	56.09	20	59
602	20.09	30.6	47.5	61.02	5.333333333	67.66666667
603	20.12	30.76	49.53	57.47	-3	63.66666667
604	20.15	30.67	51.44	7.39	1	-8
605	20.19	30.7	51.2	5.7	6.333333333	0.666666667
606	20.22	30.89	51.22	14.89	7.333333333	15
607	20.25	31.11	51.67	3.33	-3.666666667	0
608	20.29	31	51.67	7.2	-6.666666667	4.333333333
609	20.32	30.8	51.8	14	-15.66666667	-0.666666667
610	20.35	30.33	51.78	14.43	-11	11.66666667
611	20.39	30	52.13	9.74	-10	-4.333333333
612	20.42	29.7	52	0	0	0
613	20.45	29.7	52	3	-3.333333333	0
614	20.49	29.6	52	5.99	-6.666666667	0
615	20.52	29.4	52	19.86	11.66666667	18.66666667
616	20.55	29.75	52.56	59.61	15	64.66666667
617	20.59	30.2	54.5	10.29	10	5.666666667
618	20.62	30.5	54.67	12.49	8.333333333	11
619	20.65	30.75	55	0	0	0
620	20.69	30.75	55	12.49	-8.333333333	11
621	20.72	30.5	55.33	2.5	-2.666666667	0
622	20.75	30.42	55.33	2.5	-3	0
623	20.79	30.33	55.33	8.28	-8.333333333	-3.333333333
624	20.82	30.08	55.23	7.55	-8.333333333	-2
625	20.85	29.83	55.17	20.46	-2	22.66666667
626	20.89	29.77	55.85	6.92	-7.666666667	0
627	20.92	29.54	55.85	2.31	-2.666666667	0
628	20.95	29.46	55.85	5.57	-3.333333333	5
629	20.99	29.36	56	10.7	-12	0
630	21.02	29	56	0	0	0
631	21.05	29	56	46.68	43.66666667	28.33333333
632	21.09	30.31	56.85	11.71	12	5
633	21.12	30.67	57	14.78	16	2.666666667
634	21.15	31.15	57.08	35.08	34.33333333	18.66666667
635	21.19	32.18	57.64	8.03	-6	6.333333333
636	21.22	32	57.83	21.8	-24.33333333	-0.333333333
637	21.25	31.27	57.82	6.4	-6.333333333	3.333333333
638	21.29	31.08	57.92	9.01	-5.333333333	8.333333333
639	21.32	30.92	58.17	6.99	-7.666666667	2
640	21.35	30.69	58.23	6.53	-6.333333333	3.333333333
641	21.39	30.5	58.33	15.19	-16.66666667	-2.666666667
642	21.42	30	58.25	0	0	0
643	21.45	30	58.25	9.38	-10.33333333	2
644	21.49	29.69	58.31	0	0	0
645	21.52	29.69	58.31	23.31	-25.66666667	-2
646	21.55	28.92	58.25	23.42	25.66666667	-3.333333333
647	21.59	29.69	58.15	52.71	58.33333333	-5
648	21.62	31.44	58	17.85	18.66666667	-7
649	21.65	32	57.79	53.06	59	2
650	21.69	33.77	57.85	27.1	26.66666667	-14
651	21.72	34.57	57.43	8.01	-8.666666667	-1.666666667
652	21.75	34.31	57.38	0	0	0
653	21.79	34.31	57.38	2.31	-2.666666667	0
654	21.82	34.23	57.38	11.76	-12.66666667	-2.333333333
655	21.85	33.85	57.31	15.47	-15.66666667	7.666666667
656	21.89	33.38	57.54	2.31	0	-2.666666667
657	21.92	33.38	57.46	0	0	0
658	21.95	33.38	57.46	2.31	0	-2.666666667
659	21.99	33.38	57.38	9.08	-10	1.333333333
660	22.02	33.08	57.42	18.18	-19.33333333	-5.666666667
661	22.05	32.5	57.25	9.16	-7.666666667	6.666666667
662	22.09	32.27	57.45	31.83	34.66666667	8
663	22.12	33.31	57.69	10.79	12	-0.666666667
664	22.16	33.67	57.67	45.09	44.33333333	23
665	22.19	35	58.36	36.2	40	4.666666667
666	22.22	36.2	58.5	9.78	2.333333333	-10.66666667
667	22.26	36.27	58.18	2.72	-3	0
668	22.29	36.18	58.18	2.72	-3	0
669	22.32	36.09	58.18	7.08	-3	7.333333333
670	22.36	36	58.4	8.66	-3.666666667	9
671	22.39	35.89	58.67	16.98	-18.66666667	3.666666667
672	22.42	35.33	58.78	3.33	-3.666666667	0
673	22.46	35.22	58.78	0	0	0
674	22.49	35.22	58.78	14.3	-14	7.333333333
675	22.52	34.8	59	15.49	-15.66666667	7.333333333
676	22.56	34.33	59.22	30.16	-3.666666667	33.33333333
677	22.59	34.22	60.22	40.47	-14.33333333	42.66666667
678	22.62	33.79	61.5	38.46	-4	42.66666667
679	22.66	33.67	62.78	41.73	-22.33333333	40.66666667
680	22.69	33	64	14.67	-15	6
681	22.72	32.55	64.18	5.45	0	6
682	22.76	32.55	64.36	3.85	-3.333333333	-3
683	22.79	32.45	64.27	5.64	-4	5
684	22.82	32.33	64.42	25.81	-21	19.33333333
685	22.86	31.7	65	18.86	-19.66666667	7.333333333
686	22.89	31.11	65.22	3.33	-3.666666667	0
687	22.92	31	65.22	8.02	-6.666666667	6
688	22.96	30.8	65.4	10.84	-8	9
689	22.99	30.56	65.67	3.33	-4	0
690	23.02	30.44	65.67	10.53	-11	3.666666667
691	23.06	30.11	65.78	3.33	0	-3.666666667
692	23.09	30.11	65.67	6	-3.666666667	-5.666666667
693	23.12	30	65.5	0	0	0
694	23.16	30	65.5	7.72	-4.666666667	7
695	23.19	29.86	65.71	0	0	0
696	23.22	29.86	65.71	15.81	-16	-7
697	23.26	29.38	65.5	8.71	6.333333333	7
698	23.29	29.57	65.71	0	0	0
699	23.32	29.57	65.71	6.62	2	-7
700	23.36	29.63	65.5	72.44	1.333333333	80.66666667
701	23.39	29.67	67.92	54.3	2	60.33333333
702	23.42	29.73	69.73	15.13	-1.333333333	16.66666667
703	23.46	29.69	70.23	39.14	10.33333333	42.33333333
704	23.49	30	71.5	21.9	-3.666666667	24
705	23.52	29.89	72.22	26.85	-26	15
706	23.56	29.11	72.67	0	0	0
707	23.59	29.11	72.67	6	-3.666666667	-5.666666667
708	23.62	29	72.5	0	0	0
709	23.66	29	72.5	11.24	-12.33333333	0
710	23.69	28.63	72.5	11.24	-12.66666667	0
711	23.72	28.25	72.5	22.58	-13	21.33333333
712	23.76	27.86	73.14	0	0	0
713	23.79	27.86	73.14	0	0	0
714	23.82	27.86	73.14	29.39	15.66666667	28.66666667
715	23.86	28.33	74	82.68	39	83.33333333
716	23.89	29.5	76.5	77.13	72.33333333	46.33333333
717	23.92	31.67	77.89	3.33	0	-3.666666667
718	23.96	31.67	77.78	16.65	14.66666667	11
719	23.99	32.11	78.11	11.38	5.333333333	11.33333333
720	24.02	32.27	78.45	24.02	-25.66666667	7.333333333
721	24.06	31.5	78.67	12.49	-11	8.333333333
722	24.09	31.17	78.92	0	0	0
723	24.12	31.17	78.92	2.5	0	2.666666667
724	24.16	31.17	79	5	0	5.666666667
725	24.19	31.17	79.17	10.49	-10.66666667	4.666666667
726	24.22	30.85	79.31	13.07	-4	14
727	24.26	30.73	79.73	7.05	-7.666666667	-2
728	24.29	30.5	79.67	0	0	0
729	24.32	30.5	79.67	12.74	14	-3
730	24.36	30.92	79.58	128.33	122.6666667	-72.66666667
731	24.39	34.6	77.4	21.61	20	-13.33333333
732	24.42	35.2	77	10.76	4.333333333	11
733	24.46	35.33	77.33	0	0	0
734	24.49	35.33	77.33	0	0	0
735	24.52	35.33	77.33	4.71	-3.666666667	-3.666666667
736	24.56	35.22	77.22	7.6	-4	-7.333333333
737	24.59	35.1	77	5.99	-6.666666667	0
738	24.62	34.9	77	6.67	-0.333333333	-7.333333333
739	24.66	34.89	76.78	10.92	-9.666666667	7.333333333
740	24.69	34.6	77	19.18	-20	-7.333333333
741	24.72	34	76.78	13.71	-13.33333333	7.333333333
742	24.76	33.6	77	0	0	0
743	24.79	33.6	77	6.98	-5	-6
744	24.82	33.45	76.82	8.01	-5	-7.333333333
745	24.86	33.3	76.6	23.51	2	-26
746	24.89	33.36	75.82	67.75	14.66666667	-74
747	24.92	33.8	73.6	10.34	3.666666667	-11
748	24.96	33.91	73.27	23.16	0.333333333	-25.66666667
749	24.99	33.92	72.5	37.15	5.666666667	-41
750	25.02	34.09	71.27	13.62	0	-15
751	25.06	34.09	70.82	7.08	-3	-7.333333333
752	25.09	34	70.6	8.53	-7.333333333	6
753	25.12	33.78	70.78	3.33	-3.666666667	0
754	25.16	33.67	70.78	9.71	-5.666666667	-9.333333333
755	25.19	33.5	70.5	18.23	-20	-3.333333333
756	25.22	32.9	70.4	16.95	-13.33333333	-13.33333333
757	25.26	32.5	70	0	0	0
758	25.29	32.5	70	6.87	-2	-7.333333333
759	25.32	32.44	69.78	9.99	-11	0
760	25.36	32.11	69.78	19.98	-22.33333333	0
761	25.39	31.44	69.78	13.32	-14.66666667	0
762	25.42	31	69.78	0	0	0
763	25.46	31	69.78	13.32	-14.66666667	0
764	25.49	30.56	69.78	3.33	-4	0
765	25.52	30.44	69.78	20.04	-21.33333333	-6
766	25.56	29.8	69.6	29.97	0	-33.33333333
767	25.59	29.8	68.6	13.4	-1	-15
768	25.63	29.77	68.15	20.24	-5.666666667	-21.66666667
769	25.66	29.6	67.5	20.46	1.333333333	-22.66666667
770	25.69	29.64	66.82	24.86	-4.666666667	-27.33333333
771	25.73	29.5	66	6.81	4.666666667	-6
772	25.76	29.64	65.82	0	0	0
773	25.79	29.64	65.82	0	0	0
774	25.83	29.64	65.82	0	0	0
775	25.86	29.64	65.82	12.83	4.666666667	13.33333333
776	25.89	29.78	66.22	21.33	13.33333333	-19.33333333
777	25.93	30.18	65.64	0	0	0
778	25.96	30.18	65.64	3.85	3	3
779	25.99	30.27	65.73	13.63	7.666666667	-13.33333333
780	26.03	30.5	65.33	28.27	-31	5.666666667
781	26.06	29.57	65.5	7.99	-8.666666667	-1.333333333
782	26.09	29.31	65.46	0	0	0
783	26.13	29.31	65.46	0	0	0
784	26.16	29.31	65.46	2.31	-2.666666667	0
785	26.19	29.23	65.46	2.31	0	-2.666666667
786	26.23	29.23	65.38	4.61	0	5.333333333
787	26.26	29.23	65.54	0	0	0
788	26.29	29.23	65.54	0	0	0
789	26.33	29.23	65.54	2.31	2.666666667	0
790	26.36	29.31	65.54	81.48	89.66666667	12.66666667
791	26.39	32	65.92	15.8	16.66666667	5.333333333
792	26.43	32.5	66.08	0	0	0
793	26.46	32.5	66.08	6.63	4.666666667	-5.666666667
794	26.49	32.64	65.91	10.13	-4.666666667	-10.33333333
795	26.53	32.5	65.6	8.07	-8.333333333	-3.333333333
796	26.56	32.25	65.5	6.5	-4.666666667	5.666666667
797	26.59	32.11	65.67	0	0	0
798	26.63	32.11	65.67	0	0	0
799	26.66	32.11	65.67	7.08	-3.666666667	7
800	26.69	32	65.88	15.45	-16.66666667	4
801	26.73	31.5	66	13.42	-13	7.333333333
802	26.76	31.11	66.22	0	0	0
803	26.79	31.11	66.22	0	0	0
804	26.83	31.11	66.22	6.28	-3.666666667	6
805	26.86	31	66.4	20.68	-22.33333333	-6
806	26.89	30.33	66.22	6.66	-7.333333333	0
807	26.93	30.11	66.22	0	0	0
808	26.96	30.11	66.22	6.28	-3.666666667	6
809	26.99	30	66.4	8.66	-3.666666667	9
810	27.03	29.89	66.67	22.34	-22.33333333	-11.33333333
811	27.06	29.22	66.33	14.13	-11	11.33333333
812	27.09	28.89	66.67	0	0	0
813	27.13	28.89	66.67	0	0	0
814	27.16	28.89	66.67	6.66	-7.333333333	0
815	27.19	28.67	66.67	2.57	2	2
816	27.23	28.73	66.73	23.44	15	21
817	27.26	29.18	67.36	19.54	17	13.66666667
818	27.29	29.69	67.77	26.92	19.33333333	22.66666667
819	27.33	30.27	68.45	17.45	12.33333333	15.33333333
820	27.36	30.64	68.91	11.23	-12.33333333	-3
821	27.39	30.27	68.82	11.23	-12	-3
822	27.43	29.91	68.73	5.5	-4.666666667	4
823	27.46	29.77	68.85	6.27	-6.333333333	-3.333333333
824	27.49	29.58	68.75	2.5	-2.666666667	0
825	27.53	29.5	68.75	0	0	0
826	27.56	29.5	68.75	6.23	4	5.666666667
827	27.59	29.62	68.92	0	0	0
828	27.63	29.62	68.92	0	0	0
829	27.66	29.62	68.92	4.16	-4	2.666666667
830	27.69	29.5	69	10.98	-10.66666667	-6
831	27.73	29.18	68.82	13.37	14.66666667	3.333333333
832	27.76	29.62	68.92	5.92	-4	5.333333333
833	27.79	29.5	69.08	8.86	6.333333333	7.666666667
834	27.83	29.69	69.31	53.04	43.66666667	39.66666667
835	27.86	31	70.5	127.02	88	110.6666667
836	27.89	33.64	73.82	2.72	3	0
837	27.93	33.73	73.82	21.21	6.333333333	22.66666667
838	27.96	33.92	74.5	0	0	0
839	27.99	33.92	74.5	2.5	-3	0
840	28.03	33.83	74.5	9.01	-6.333333333	-7.666666667
841	28.06	33.64	74.27	15.89	-9.333333333	15.33333333
842	28.09	33.36	74.73	10.9	-12	0
843	28.13	33	74.73	7.25	-2.666666667	-7.666666667
844	28.16	32.92	74.5	7.42	-3.333333333	7.666666667
845	28.19	32.82	74.73	13.89	-3	15
846	28.23	32.73	75.18	10.9	-12.33333333	0
847	28.26	32.36	75.18	9.6	-8.666666667	-6
848	28.29	32.1	75	0	0	0
849	28.33	32.1	75	0	0	0
850	28.36	32.1	75	22.73	-24.66666667	6
851	28.39	31.36	75.18	5.77	-2	-6
852	28.43	31.3	75	5.99	-6.666666667	0
853	28.46	31.1	75	11.73	-10.66666667	-7.333333333
854	28.49	30.78	74.78	66.93	7.333333333	74
855	28.53	31	77	48.33	-53.33333333	6.666666667
856	28.56	29.4	77.2	36.21	36.66666667	16.66666667
857	28.59	30.5	77.7	16.43	5.666666667	17.33333333
858	28.63	30.67	78.22	9.42	-7.666666667	7.333333333
859	28.66	30.44	78.44	29.35	10.33333333	31.33333333
860	28.69	30.75	79.38	14.49	-1.333333333	16
861	28.73	30.71	79.86	15.44	-14	9.333333333
862	28.76	30.29	80.14	0	0	0
863	28.79	30.29	80.14	9.57	-9.666666667	-4.666666667
864	28.83	30	80	0	0	0
865	28.86	30	80	15.89	-12.33333333	12.66666667
866	28.89	29.63	80.38	11.79	-10	-9
867	28.93	29.33	80.11	0	0	0
868	28.96	29.33	80.11	10.53	-11	-3.666666667
869	29	29	80	7.45	-3.666666667	-7.333333333
870	29.03	28.89	79.78	0	0	0
871	29.06	28.89	79.78	0	0	0
872	29.1	28.89	79.78	0	0	0
873	29.13	28.89	79.78	0	0	0
874	29.16	28.89	79.78	18.84	-3	20.66666667
875	29.2	28.8	80.4	29.37	17.66666667	27.33333333
876	29.23	29.33	81.22	20.12	22.33333333	2.666666667
877	29.26	30	81.3	5.99	0	6.666666667
878	29.3	30	81.5	0	0	0
879	29.33	30	81.5	8.33	-7.333333333	-5.666666667
880	29.36	29.78	81.33	6.73	7.333333333	-1
881	29.4	30	81.3	7.06	-7.333333333	-2.666666667
882	29.43	29.78	81.22	0	0	0
883	29.46	29.78	81.22	0	0	0
884	29.5	29.78	81.22	0	0	0
885	29.53	29.78	81.22	0	0	0
886	29.56	29.78	81.22	3.33	0	-3.666666667
887	29.6	29.78	81.11	13.54	13.33333333	-6.666666667
888	29.63	30.18	80.91	17.23	18.33333333	6
889	29.66	30.73	81.09	53.69	59	-8.666666667
890	29.7	32.5	80.83	46.05	50	-11
891	29.73	34	80.5	11.85	4.333333333	12.66666667
892	29.76	34.13	80.88	6.89	3	-7
893	29.8	34.22	80.67	3.33	-3.666666667	0
894	29.83	34.11	80.67	0	0	0
895	29.86	34.11	80.67	0	0	0
896	29.9	34.11	80.67	12.01	-7.333333333	-11.33333333
897	29.93	33.89	80.33	0	0	0
898	29.96	33.89	80.33	0	0	0
899	30	33.89	80.33	9.99	-11	0
900	30.03	33.56	80.33	19.98	-22.33333333	0
901	30.06	32.89	80.33	3.33	-3.666666667	0
902	30.1	32.78	80.33	3.33	0	-3.666666667
903	30.13	32.78	80.22	10.66	-9.333333333	-7.333333333
904	30.16	32.5	80	13.42	-13	7.333333333
905	30.2	32.11	80.22	36.63	-0.333333333	-40.66666667
906	30.23	32.1	79	50.24	16.66666667	-53.33333333
907	30.26	32.6	77.4	35.15	3	-39
908	30.3	32.69	76.23	30.8	6.666666667	-33.66666667
909	30.33	32.89	75.22	14.89	-7.333333333	-14.66666667
910	30.36	32.67	74.78	6.66	-7.666666667	0
911	30.4	32.44	74.78	19.42	-11	-18.66666667
912	30.43	32.11	74.22	0	0	0
913	30.46	32.11	74.22	7.45	-3.666666667	-7.333333333
914	30.5	32	74	7.45	-3.666666667	-7.333333333
915	30.53	31.89	73.78	26.85	-26	-15
916	30.56	31.11	73.33	7.08	-3.666666667	-6.666666667
917	30.6	31	73.13	4.31	-4.666666667	0.333333333
918	30.63	30.86	73.14	21.41	-19	-14.33333333
919	30.66	30.29	72.71	5.42	-6	-1.333333333
920	30.7	30.11	72.67	15.4	-16	-5.666666667
921	30.73	29.63	72.5	17.87	-11	16.66666667
922	30.76	29.3	73	35.97	-7	-39.33333333
923	30.8	29.09	71.82	7.08	-3	-7.333333333
924	30.83	29	71.6	64.7	-16.66666667	-70
925	30.86	28.5	69.5	105.96	-16.66666667	-116.6666667
926	30.9	28	66	6.09	3	-6
927	30.93	28.09	65.82	0	0	0
928	30.96	28.09	65.82	0	0	0
929	31	28.09	65.82	5.45	6	0
930	31.03	28.27	65.82	10.9	12.33333333	0
931	31.06	28.64	65.82	10.72	5.333333333	-10.66666667
932	31.1	28.8	65.5	5.23	3.666666667	-4.666666667
933	31.13	28.91	65.36	0	0	0
934	31.16	28.91	65.36	8.4	0.333333333	-9.333333333
935	31.2	28.92	65.08	32.85	5.333333333	-36
936	31.23	29.08	64	9.65	7.666666667	-7.666666667
937	31.26	29.31	63.77	16.14	-18	0
938	31.3	28.77	63.77	5.16	-2.666666667	-5
939	31.33	28.69	63.62	2.31	0	-2.666666667
940	31.36	28.69	63.54	18.29	-20.33333333	-1.333333333
941	31.4	28.08	63.5	2.5	0	-2.666666667
942	31.43	28.08	63.42	2.5	-2.666666667	0
943	31.46	28	63.42	0	0	0
944	31.5	28	63.42	0	0	0
945	31.53	28	63.42	0	0	0
946	31.56	28	63.42	43.13	42.33333333	-23
947	31.6	29.27	62.73	25.87	24.33333333	-15
948	31.63	30	62.28	36.92	40	-9.333333333
949	31.66	31.2	62	32.83	31.66666667	-18
950	31.7	32.15	61.46	23.88	-21.66666667	15.33333333
951	31.73	31.5	61.92	0	0	0
952	31.76	31.5	61.92	7.26	-6.333333333	-5
953	31.8	31.31	61.77	0	0	0
954	31.83	31.31	61.77	2.31	0	-2.666666667
955	31.86	31.31	61.69	12.38	-10.33333333	-9
956	31.9	31	61.42	9.42	-9.666666667	-4.333333333
957	31.93	30.71	61.29	2.33	2	-2
958	31.96	30.77	61.23	0	0	0
959	32	30.77	61.23	10.89	-11.33333333	4.333333333
960	32.03	30.43	61.36	6.76	-5.333333333	-5.333333333
961	32.06	30.27	61.2	52.1	48.66666667	-31
962	32.1	31.73	60.27	30.64	28.66666667	-18.66666667
963	32.13	32.59	59.71	48.47	47	-26.33333333
964	32.16	34	58.92	31.24	21.33333333	-27.66666667
965	32.2	34.64	58.09	9.82	-6.333333333	-9
966	32.23	34.45	57.82	7.86	5	-7.333333333
967	32.26	34.6	57.6	4.49	-5	1.333333333
968	32.3	34.45	57.64	4.76	-5	-1.333333333
969	32.33	34.3	57.6	8.05	1	-9
970	32.37	34.33	57.33	12.75	-14	1
971	32.4	33.91	57.36	10.13	-10.33333333	4.666666667
972	32.43	33.6	57.5	4.24	-3.333333333	-3.333333333
973	32.47	33.5	57.4	3	-3.333333333	0
974	32.5	33.4	57.4	12.36	-13.33333333	3.333333333
975	32.53	33	57.5	11.99	0	-13.33333333
976	32.57	33	57.1	3	0	3.333333333
977	32.6	33	57.2	15.02	16.66666667	-1
978	32.63	33.5	57.17	2.5	0	2.666666667
979	32.67	33.5	57.25	26.11	27	-11
980	32.7	34.31	56.92	19.94	-3.666666667	-21.66666667
981	32.73	34.2	56.27	7.71	-6.666666667	5.333333333
982	32.77	34	56.43	0	0	0
983	32.8	34	56.43	0	0	0
984	32.83	34	56.43	15.58	-16.66666667	-4.666666667
985	32.87	33.5	56.29	9.1	-10	1.333333333
986	32.9	33.2	56.33	6.98	-6.666666667	-4
987	32.93	33	56.21	8.35	-9	-2.666666667
988	32.97	32.73	56.13	8.35	9	2.666666667
989	33	33	56.21	15.22	-16.66666667	-2.666666667
990	33.03	32.5	56.13	112.7	116.6666667	45.66666667
991	33.07	36	57.5	52.87	50	31
992	33.1	37.5	58.43	2.14	0	-2.333333333
993	33.13	37.5	58.36	18	19.33333333	4.666666667
994	33.17	38.08	58.5	0	0	0
995	33.2	38.08	58.5	4.27	-2.666666667	4
996	33.23	38	58.62	9.37	2.666666667	10
997	33.27	38.08	58.92	0	0	0
998	33.3	38.08	58.92	10.4	-10.33333333	-5
999	33.33	37.77	58.77	7.29	-2.666666667	7.666666667
1000	33.37	37.69	59	15.95	-17.33333333	-2.666666667
1001	33.4	37.17	58.92	14.37	-16	-2.333333333
1002	33.43	36.69	58.85	4.61	0	5
1003	33.47	36.69	59	5.76	-6.333333333	0
1004	33.5	36.5	59	12.49	-14	0
1005	33.53	36.08	59	17.48	-19.33333333	0
1006	33.57	35.5	59	12.49	0	14
1007	33.6	35.5	59.42	13.3	9	11.66666667
1008	33.63	35.77	59.77	10.4	5	10.33333333
1009	33.67	35.92	60.08	39.19	8.666666667	42.66666667
1010	33.7	36.18	61.36	22.55	13.33333333	21.33333333
1011	33.73	36.58	62	3.53	-2.666666667	2.666666667
1012	33.77	36.5	62.08	18.01	-16.66666667	11.33333333
1013	33.8	36	62.42	2.5	0	-3
1014	33.83	36	62.33	7.09	-7.666666667	1.666666667
1015	33.87	35.77	62.38	23.81	-25.66666667	6.666666667
1016	33.9	35	62.58	0	0	0
1017	33.93	35	62.58	12.49	-14	0
1018	33.97	34.58	62.58	3.53	-2.666666667	3
1019	34	34.5	62.67	13.77	-14	6
1020	34.03	34.08	62.85	20.51	-22	-6
1021	34.07	33.42	62.67	18.01	-16.66666667	11
1022	34.1	32.92	63	12.49	-8.333333333	-11
1023	34.13	32.67	62.67	4.63	-1	5
1024	34.17	32.64	62.82	19.84	-21.33333333	6
1025	34.2	32	63	25.12	-27.33333333	-6
1026	34.23	31.18	62.82	19.65	-12	18
1027	34.27	30.82	63.36	19.84	6	21.33333333
1028	34.3	31	64	9.82	-6	9
1029	34.33	30.82	64.27	42.53	8.666666667	46.66666667
1030	34.37	31.08	65.67	34.98	6.333333333	38.33333333
1031	34.4	31.27	66.82	15.41	-12	12
1032	34.43	30.91	67.18	2.72	0	3
1033	34.47	30.91	67.27	16.57	-18.33333333	-3
1034	34.5	30.36	67.18	13.62	0	15.33333333
1035	34.53	30.36	67.64	22.47	-24	6
1036	34.57	29.64	67.82	5.45	-6.333333333	0
1037	34.6	29.45	67.82	3.85	-3	3
1038	34.63	29.36	67.91	11.56	-9	9
1039	34.67	29.09	68.18	3.85	-3	3
1040	34.7	29	68.27	65.49	16.66666667	71
1041	34.73	29.5	70.4	68.47	30	70
1042	34.77	30.4	72.5	29.32	20	25.66666667
1043	34.8	31	73.27	16.54	7.333333333	17
1044	34.83	31.22	73.78	0	0	0
1045	34.87	31.22	73.78	21.84	-3	24
1046	34.9	31.13	74.5	0	0	0
1047	34.93	31.13	74.5	44.21	-29.33333333	39.66666667
1048	34.97	30.25	75.69	7.06	-4.333333333	6.333333333
1049	35	30.12	75.88	11.07	-12.33333333	1.333333333
1050	35.03	29.75	75.92	5	-5.666666667	0
1051	35.07	29.58	75.92	5	0	5.333333333
1052	35.1	29.58	76.08	2.5	0	-2.666666667
1053	35.13	29.58	76	2.5	-2.666666667	0
1054	35.17	29.5	76	20.6	14.33333333	17.66666667
1055	35.2	29.93	76.53	8.58	-5.666666667	7.666666667
1056	35.23	29.76	76.76	10.94	-11.66666667	-2.666666667
1057	35.27	29.41	76.68	40.95	12	44
1058	35.3	29.77	78	2.31	0	-2.666666667
1059	35.33	29.77	77.92	58.78	64	13
1060	35.37	31.69	78.31	54.59	60.33333333	-7.666666667
1061	35.4	33.5	78.08	15.8	-16.66666667	5.666666667
1062	35.43	33	78.25	5	0	5.666666667
1063	35.47	33	78.42	0	0	0
1064	35.5	33	78.42	0	0	0
1065	35.53	33	78.42	9.32	-10.33333333	1.333333333
1066	35.57	32.69	78.46	14.58	-15.33333333	-5
1067	35.6	32.23	78.31	0	0	0
1068	35.63	32.23	78.31	0	0	0
1069	35.67	32.23	78.31	14.02	-15.33333333	2.333333333
1070	35.7	31.77	78.38	16.14	-18	0
1071	35.73	31.23	78.38	6.97	-7.666666667	-0.666666667
1072	35.77	31	78.36	0	0	0
1073	35.8	31	78.36	6.97	-7.666666667	0.666666667
1074	35.84	30.77	78.38	14.02	-2.666666667	-15.33333333
1075	35.87	30.69	77.92	102.22	85.33333333	-75
1076	35.9	33.25	75.67	23.56	14	-22.33333333
1077	35.94	33.67	75	2.5	-3	0
1078	35.97	33.58	75	5.68	2	6
1079	36	33.64	75.18	11.23	3	-12
1080	36.04	33.73	74.82	126.42	-1	-140.6666667
1081	36.07	33.7	70.6	33.1	3.333333333	-36.66666667
1082	36.1	33.8	69.5	0	0	0
1083	36.14	33.8	69.5	0	0	0
1084	36.17	33.8	69.5	9.23	-4.333333333	-9.333333333
1085	36.2	33.67	69.22	21.32	-18.66666667	-14.66666667
1086	36.24	33.11	68.78	3.33	0	-3.666666667
1087	36.27	33.11	68.67	16.65	-14.66666667	-11.33333333
1088	36.3	32.67	68.33	7.06	-5.666666667	5.666666667
1089	36.34	32.5	68.5	9.71	-9.333333333	5.666666667
1090	36.37	32.22	68.67	18.84	-14.66666667	-15
1091	36.4	31.78	68.22	14.89	-7.333333333	-14.66666667
1092	36.44	31.56	67.78	6.87	4.666666667	-6
1093	36.47	31.7	67.6	9.84	-8.333333333	7.333333333
1094	36.5	31.45	67.82	33.41	18.33333333	-32.33333333
1095	36.54	32	66.85	25.85	-5.666666667	-28.33333333
1096	36.57	31.83	66	7.49	-8.333333333	0
1097	36.6	31.58	66	5	-5.333333333	0
1098	36.64	31.42	66	13.31	-14	-5
1099	36.67	31	65.85	4.61	0	-5.333333333
1100	36.7	31	65.69	22.11	-14	-20.33333333
1101	36.74	30.58	65.08	11.45	-11.66666667	5
1102	36.77	30.23	65.23	10.31	-5	-10.33333333
1103	36.8	30.08	64.92	2.31	-2.666666667	0
1104	36.84	30	64.92	12.7	-14	2.666666667
1105	36.87	29.58	65	27.33	11.33333333	-28.33333333
1106	36.9	29.92	64.15	34.27	28.33333333	-25.66666667
1107	36.94	30.77	63.38	5.16	2.666666667	-5
1108	36.97	30.85	63.23	21.26	15.33333333	-18
1109	37	31.31	62.69	8.15	6.333333333	-6.333333333
1110	37.04	31.5	62.5	12.74	-14	-2.666666667
1111	37.07	31.08	62.42	30.47	20.33333333	27
1112	37.1	31.69	63.23	11.38	4.666666667	11.66666667
1113	37.14	31.83	63.58	20.76	11.66666667	20
1114	37.17	32.18	64.18	20.75	-9	21.33333333
1115	37.2	31.91	64.82	5.3	3	-5
1116	37.24	32	64.67	11.81	-12	5
1117	37.27	31.64	64.82	5.68	-2	6
1118	37.3	31.58	65	2.5	-2.666666667	0
1119	37.34	31.5	65	2.5	-2.666666667	0
1120	37.37	31.42	65	27.47	-30.66666667	0
1121	37.4	30.5	65	8.72	-7.666666667	6
1122	37.44	30.27	65.18	9.82	-9	-6
1123	37.47	30	65	5.16	-2.666666667	5
1124	37.5	29.92	65.15	14.07	-15.66666667	1
1125	37.54	29.45	65.18	69.75	-6.666666667	77.33333333
1126	37.57	29.25	67.5	39.79	-5.333333333	44
1127	37.6	29.09	68.82	7.08	-3	-7.333333333
1128	37.64	29	68.6	0	0	0
1129	37.67	29	68.6	0	0	0
1130	37.7	29	68.6	129.16	-61	130
1131	37.74	27.17	72.5	63.18	-22.33333333	66.66666667
1132	37.77	26.5	74.5	8.49	-2	9.333333333
1133	37.8	26.44	74.78	21.71	2	24
1134	37.84	26.5	75.5	8.49	2	-9.333333333
1135	37.87	26.56	75.22	14.89	14.66666667	-7.333333333
1136	37.9	27	75	6.66	0	-7.333333333
1137	37.94	27	74.78	0	0	0
1138	37.97	27	74.78	0	0	0
1139	38	27	74.78	0	0	0
1140	38.04	27	74.78	26.21	13.33333333	-26
1141	38.07	27.4	74	10.49	11.66666667	0
1142	38.1	27.75	74	14.13	11	11
1143	38.14	28.08	74.33	7.74	-7.666666667	-3.333333333
1144	38.17	27.85	74.23	21.26	17.66666667	15.33333333
1145	38.2	28.38	74.69	10.06	-10.33333333	3.666666667
1146	38.24	28.07	74.8	27.15	-26.66666667	-14.66666667
1147	38.27	27.27	74.36	0	0	0
1148	38.3	27.27	74.36	0	0	0
1149	38.34	27.27	74.36	6.6	-5.666666667	4.666666667
1150	38.37	27.1	74.5	0	0	0
1151	38.4	27.1	74.5	0	0	0
1152	38.44	27.1	74.5	6.6	5.666666667	4.666666667
1153	38.47	27.27	74.64	0	0	0
1154	38.5	27.27	74.64	0	0	0
1155	38.54	27.27	74.64	68.31	62.66666667	42.66666667
1156	38.57	29.15	75.92	29.57	30.66666667	12.33333333
1157	38.6	30.07	76.29	7.68	8	3
1158	38.64	30.31	76.38	8.63	8.666666667	4
1159	38.67	30.57	76.5	2.14	-2.333333333	0
1160	38.7	30.5	76.5	10.92	-12	-2.333333333
1161	38.74	30.14	76.43	14.99	-16.66666667	0
1162	38.77	29.64	76.43	3.91	1.666666667	-4
1163	38.8	29.69	76.31	0	0	0
1164	38.84	29.69	76.31	0	0	0
1165	38.87	29.69	76.31	22.71	-23	-10.33333333
1166	38.9	29	76	0	0	0
1167	38.94	29	76	10.76	-11	-4.333333333
1168	38.97	28.67	75.87	2	0	-2.333333333
1169	39	28.67	75.8	5.48	-5.666666667	2.666666667
1170	39.04	28.5	75.88	40.99	42.33333333	16.66666667
1171	39.07	29.77	76.38	22.17	24.33333333	4
1172	39.1	30.5	76.5	5.88	-6.333333333	1.333333333
1173	39.14	30.31	76.54	11.53	-13	0
1174	39.17	29.92	76.54	2.31	-2.333333333	0
1175	39.21	29.85	76.54	121.34	105	-84.66666667
1176	39.24	33	74	62.04	44.33333333	-52.66666667
1177	39.27	34.33	72.42	7.92	4	-8
1178	39.31	34.45	72.18	22.27	10	-22.66666667
1179	39.34	34.75	71.5	0	0	0
1180	39.37	34.75	71.5	7.18	3.666666667	-7
1181	39.41	34.86	71.29	24.55	-7.666666667	-26.33333333
1182	39.44	34.63	70.5	0	0	0
1183	39.47	34.63	70.5	0	0	0
1184	39.51	34.63	70.5	13.06	-13.66666667	5.666666667
1185	39.54	34.22	70.67	23.92	-7.333333333	-25.66666667
1186	39.57	34	69.9	11.99	0	-13.33333333
1187	39.61	34	69.5	11.99	-13.33333333	0
1188	39.64	33.6	69.5	3	0	-3.333333333
1189	39.67	33.6	69.4	41.58	24.33333333	-39.33333333
1190	39.71	34.33	68.22	86.02	39	-87.33333333
1191	39.74	35.5	65.6	11.99	0	13.33333333
1192	39.77	35.5	66	5.62	1.666666667	-6
1193	39.81	35.55	65.82	6.98	-5	6
1194	39.84	35.4	66	13.4	-6.666666667	-13.33333333
1195	39.87	35.2	65.6	27.63	-23.33333333	-20
1196	39.91	34.5	65	10.64	-7.666666667	9
1197	39.94	34.27	65.27	8.77	-3.333333333	-9
1198	39.97	34.17	65	2.5	-3	0
1199	40.01	34.08	65	14.46	-14.66666667	-6
1200	40.04	33.64	64.82	18.01	-18.66666667	-8
1201	40.07	33.08	64.58	26.56	-14.66666667	-25.33333333
1202	40.11	32.64	63.82	17.68	1.666666667	-19.66666667
1203	40.14	32.69	63.23	32.94	-11	-35
1204	40.17	32.36	62.18	24.52	0	-27.33333333
1205	40.21	32.36	61.36	17.58	-1	-19.33333333
1206	40.24	32.33	60.78	11.2	-8.333333333	-9.333333333
1207	40.27	32.08	60.5	11.43	-11.66666667	4.666666667
1208	40.31	31.73	60.64	7.94	-7.666666667	-4.666666667
1209	40.34	31.5	60.5	5.78	-4.666666667	-4.666666667
1210	40.37	31.36	60.36	23.63	-26	-3.666666667
1211	40.41	30.58	60.25	9.91	-10.33333333	3.666666667
1212	40.44	30.27	60.36	7.13	-5.666666667	-5.333333333
1213	40.47	30.1	60.2	9.77	-9.333333333	5.333333333
1214	40.51	29.82	60.36	13.62	-15.33333333	0
1215	40.54	29.36	60.36	16.57	3	18.33333333
1216	40.57	29.45	60.91	5.37	-5	3
1217	40.61	29.3	61	0	0	0
1218	40.64	29.3	61	3	-3.333333333	0
1219	40.67	29.2	61	5.99	-6.666666667	0
1220	40.71	29	61	142.85	91	130.3333333
1221	40.74	31.73	64.91	54.49	36.33333333	48.33333333
1222	40.77	32.82	66.36	3.28	-1.666666667	3.333333333
1223	40.81	32.77	66.46	3.26	2.666666667	2.666666667
1224	40.84	32.85	66.54	18.59	-18	10.33333333
1225	40.87	32.31	66.85	12.09	-5.666666667	12
1226	40.91	32.14	67.21	11.58	-9.666666667	8.333333333
1227	40.94	31.85	67.46	2.31	-2.666666667	0
1228	40.97	31.77	67.46	8.04	-6.666666667	6
1229	41.01	31.57	67.64	6.76	-6.333333333	4.333333333
1230	41.04	31.38	67.77	11.66	-10.33333333	7.666666667
1231	41.07	31.07	68	8.83	-2.333333333	9.666666667
1232	41.11	31	68.29	15.14	-16.66666667	-2.666666667
1233	41.14	30.5	68.21	2.14	0	-2.333333333
1234	41.17	30.5	68.14	7.92	7.666666667	4.333333333
1235	41.21	30.73	68.27	31.07	34.66666667	-1.333333333
1236	41.24	31.77	68.23	22.82	-18	18
1237	41.27	31.23	68.77	0	0	0
1238	41.31	31.23	68.77	0	0	0
1239	41.34	31.23	68.77	0	0	0
1240	41.37	31.23	68.77	22.97	-24.33333333	7.666666667
1241	41.41	30.5	69	6.21	-6.333333333	-2.666666667
1242	41.44	30.31	68.92	0	0	0
1243	41.47	30.31	68.92	17.56	-18	7.666666667
1244	41.51	29.77	69.15	2.31	-2.666666667	0
1245	41.54	29.69	69.15	21.26	18	-15.33333333
1246	41.57	30.23	68.69	68.12	69.33333333	-30.66666667
1247	41.61	32.31	67.77	0	0	0
1248	41.64	32.31	67.77	21.09	20.33333333	-11.66666667
1249	41.67	32.92	67.42	13.87	10.33333333	-11.33333333
1250	41.71	33.23	67.08	7.89	-1.666666667	-8.666666667
1251	41.74	33.18	66.82	9.98	-3.333333333	-10.66666667
1252	41.77	33.08	66.5	5.58	-2.666666667	-5.666666667
1253	41.81	33	66.33	9.08	6	-8
1254	41.84	33.18	66.09	17.45	-12	-15
1255	41.87	32.82	65.64	0	0	0
1256	41.91	32.82	65.64	0	0	0
1257	41.94	32.82	65.64	6.11	-5	-4.666666667
1258	41.97	32.67	65.5	0	0	0
1259	42.01	32.67	65.5	9.99	-11.33333333	0
1260	42.04	32.33	65.5	22.48	-25	0
1261	42.07	31.58	65.5	12.71	-13.33333333	-4.666666667
1262	42.11	31.18	65.36	0	0	0
1263	42.14	31.18	65.36	2.72	0	-3
1264	42.17	31.18	65.27	21.97	-24.33333333	3
1265	42.21	30.45	65.36	13.65	-15	-1
1266	42.24	30	65.33	19.61	-21.33333333	-5
1267	42.27	29.36	65.18	2.72	-3	0
1268	42.31	29.27	65.18	0	0	0
1269	42.34	29.27	65.18	15.41	-12	-12
1270	42.37	28.91	64.82	34.14	18	-33.33333333
1271	42.41	29.45	63.82	10.49	5	-10.66666667
1272	42.44	29.6	63.5	5.99	-6.666666667	0
1273	42.47	29.4	63.5	5.38	-2.333333333	-5.666666667
1274	42.51	29.33	63.33	5.65	-4.333333333	-4.333333333
1275	42.54	29.2	63.2	110.66	41.66666667	-115.6666667
1276	42.58	30.45	59.73	73.74	35	-74.33333333
1277	42.61	31.5	57.5	0	0	0
1278	42.64	31.5	57.5	6.7	3.333333333	-6.666666667
1279	42.68	31.6	57.3	13.4	-13.33333333	-6.666666667
1280	42.71	31.2	57.1	23.41	-16.66666667	-20
1281	42.74	30.7	56.5	3	-3.333333333	0
1282	42.78	30.6	56.5	4.24	-3.333333333	-3.333333333
1283	42.81	30.5	56.4	14.99	-10	-13.33333333
1284	42.84	30.2	56	7.33	5.333333333	-6
1285	42.88	30.36	55.82	24.79	-25.33333333	-10.66666667
1286	42.91	29.6	55.5	3	-3.333333333	0
1287	42.94	29.5	55.5	0	0	0
1288	42.98	29.5	55.5	7.94	-4.666666667	-7.666666667
1289	43.01	29.36	55.27	13.62	-15	0
1290	43.04	28.91	55.27	35.52	21.33333333	-33.33333333
1291	43.08	29.55	54.27	88.32	40	-89.66666667
1292	43.11	30.75	51.58	13.59	3.666666667	-14.66666667
1293	43.14	30.86	51.14	18.22	2	-20
1294	43.18	30.92	50.54	11.53	-7.666666667	-10.33333333
1295	43.21	30.69	50.23	10.31	-5	-10.33333333
1296	43.24	30.54	49.92	36.72	20	-35.33333333
1297	43.28	31.14	48.86	37.92	-18	38
1298	43.31	30.6	50	4	4.333333333	0
1299	43.34	30.73	50	4.47	-4.333333333	2.333333333
1300	43.38	30.6	50.07	29.35	-24.66666667	-21.33333333
1301	43.41	29.86	49.43	13.21	-9.333333333	-11.66666667
1302	43.44	29.58	49.08	2.84	-1.333333333	-2.666666667
1303	43.48	29.54	49	5.13	-1.333333333	-5.666666667
1304	43.51	29.5	48.83	19.32	-21.33333333	-1.333333333
1305	43.54	28.86	48.79	15.74	-14.66666667	-9.666666667
1306	43.58	28.42	48.5	9.99	-11.33333333	0
1307	43.61	28.08	48.5	0	0	0
1308	43.64	28.08	48.5	5	-5.333333333	0
1309	43.68	27.92	48.5	22.09	-9.333333333	-22.66666667
1310	43.71	27.64	47.82	4.11	-4.666666667	0.333333333
1311	43.74	27.5	47.83	7.18	4.666666667	-6.333333333
1312	43.78	27.64	47.64	13.12	4.666666667	-14
1313	43.81	27.78	47.22	0	0	0
1314	43.84	27.78	47.22	3.33	-3.666666667	0
1315	43.88	27.67	47.22	6.19	-5.666666667	-4
1316	43.91	27.5	47.1	16.54	-16.66666667	7.666666667
1317	43.94	27	47.33	21.18	12	-20
1318	43.98	27.36	46.73	5.37	-5.333333333	2.333333333
1319	44.01	27.2	46.8	11.53	12.66666667	1
1320	44.04	27.58	46.83	17.31	19	3
1321	44.08	28.15	46.92	4.61	-5	0
1322	44.11	28	46.92	7.87	-6	-6.333333333
1323	44.14	27.82	46.73	5.19	-4.333333333	4
1324	44.18	27.69	46.85	8.27	-9	-0.666666667
1325	44.21	27.42	46.83	7.31	-5	-6.333333333
1326	44.24	27.27	46.64	0	0	0
1327	44.28	27.27	46.64	0	0	0
1328	44.31	27.27	46.64	0	0	0
1329	44.34	27.27	46.64	0	0	0
1330	44.38	27.27	46.64	0	0	0
1331	44.41	27.27	46.64	0	0	0
1332	44.44	27.27	46.64	7.62	7.666666667	3.666666667
1333	44.48	27.5	46.75	7.62	-1.666666667	8.333333333
1334	44.51	27.45	47	50.33	18.33333333	53
1335	44.54	28	48.59	18.01	14.66666667	13.66666667
1336	44.58	28.44	49	15.63	-17	-4.333333333
1337	44.61	27.93	48.87	0	0	0
1338	44.64	27.93	48.87	4.8	-4.666666667	2
1339	44.68	27.79	48.93	4.79	-5	2.333333333
1340	44.71	27.64	49	8.8	-6	-7.666666667
1341	44.74	27.46	48.77	7.01	1.333333333	7.666666667
1342	44.78	27.5	49	0	0	0
1343	44.81	27.5	49	0	0	0
1344	44.84	27.5	49	0	0	0
1345	44.88	27.5	49	0	0	0
1346	44.91	27.5	49	7.01	-1.333333333	-7.666666667
1347	44.94	27.46	48.77	0	0	0
1348	44.98	27.46	48.77	5.8	3.666666667	5.333333333
1349	45.01	27.57	48.93	2.14	2.333333333	0
1350	45.04	27.64	48.93	22.76	16.66666667	19
1351	45.08	28.14	49.5	30.26	22	25.66666667
1352	45.11	28.8	50.27	0	0	0
1353	45.14	28.8	50.27	16.95	13.33333333	13.33333333
1354	45.18	29.2	50.67	24.52	-21	-17.66666667
1355	45.21	28.57	50.14	3.03	-2.333333333	-2.333333333
1356	45.24	28.5	50.07	0	0	0
1357	45.28	28.5	50.07	0	0	0
1358	45.31	28.5	50.07	7.59	-4	-7.333333333
1359	45.34	28.38	49.85	7.53	6.666666667	5
1360	45.38	28.58	50	2.5	-2.666666667	0
1361	45.41	28.5	50	7.9	-2.666666667	8.333333333
1362	45.44	28.42	50.25	0	0	0
1363	45.48	28.42	50.25	11.65	9.666666667	8.333333333
1364	45.51	28.71	50.5	27.42	19.33333333	23.66666667
1365	45.54	29.29	51.21	113.47	62.66666667	109.6666667
1366	45.58	31.17	54.5	27.43	-5.666666667	30
1367	45.61	31	55.4	0	0	0
1368	45.64	31	55.4	7.08	3	-7.333333333
1369	45.68	31.09	55.18	7.08	-3	7.333333333
1370	45.71	31	55.4	15.28	-16.66666667	3.333333333
1371	45.74	30.5	55.5	17.48	-10	16.66666667
1372	45.78	30.2	56	0	0	0
1373	45.81	30.2	56	6.35	-3.666666667	-6
1374	45.84	30.09	55.82	2.72	0	-3
1375	45.88	30.09	55.73	16.83	-16.33333333	9
1376	45.91	29.6	56	13.67	-14	-6
1377	45.94	29.18	55.82	17.45	15.33333333	12
1378	45.98	29.64	56.18	9.58	1	10.66666667
1379	46.01	29.67	56.5	47.98	41.66666667	33.33333333
1380	46.05	30.92	57.5	43.47	30	38
1381	46.08	31.82	58.64	21.28	-15.33333333	18
1382	46.11	31.36	59.18	0	0	0
1383	46.15	31.36	59.18	9.55	-9.333333333	5
1384	46.18	31.08	59.33	5	0	5.666666667
1385	46.21	31.08	59.5	0	0	0
1386	46.25	31.08	59.5	2.5	3	0
1387	46.28	31.17	59.5	20.83	20	-11.66666667
1388	46.31	31.77	59.15	11.8	10.33333333	-7.666666667
1389	46.35	32.08	58.92	5.58	-2.666666667	-5.666666667
1390	46.38	32	58.75	26.04	-25.66666667	13.33333333
1391	46.41	31.23	59.15	22.04	-24.33333333	-2.666666667
1392	46.45	30.5	59.07	6.27	-6.333333333	2.666666667
1393	46.48	30.31	59.15	4.61	-5.333333333	0
1394	46.51	30.15	59.15	12.95	-13.33333333	-5
1395	46.55	29.75	59	20.69	-22.33333333	5
1396	46.58	29.08	59.15	15.5	-16.66666667	-5
1397	46.61	28.58	59	0	0	0
1398	46.65	28.58	59	2.5	-2.666666667	0
1399	46.68	28.5	59	22.38	-24.33333333	5
1400	46.71	27.77	59.15	16.23	-17.33333333	-5
1401	46.75	27.25	59	5.82	-2.333333333	6
1402	46.78	27.18	59.18	7.71	-6	-6
1403	46.81	27	59	5.99	-6.666666667	0
1404	46.85	26.8	59	3	-3.333333333	0
1405	46.88	26.7	59	5.99	-6.666666667	0
1406	46.91	26.5	59	6.87	-2	-7.333333333
1407	46.95	26.44	58.78	0	0	0
1408	46.98	26.44	58.78	0	0	0
1409	47.01	26.44	58.78	0	0	0
1410	47.05	26.44	58.78	0	0	0
1411	47.08	26.44	58.78	30.55	18.66666667	-28.66666667
1412	47.11	27	57.92	40.96	35.33333333	-28.66666667
1413	47.15	28.06	57.06	33.76	21.66666667	-30.66666667
1414	47.18	28.71	56.14	51.59	38	-43
1415	47.21	29.85	54.85	18.94	0.333333333	-21.33333333
1416	47.25	29.86	54.21	3.99	-1	-4.333333333
1417	47.28	29.83	54.08	8.11	-7	-5.333333333
1418	47.31	29.62	53.92	11.76	12.66666667	-2.333333333
1419	47.35	30	53.85	15.26	-16.66666667	-3.333333333
1420	47.38	29.5	53.75	2.5	0	-2.666666667
1421	47.41	29.5	53.67	1.92	1.333333333	-1.666666667
1422	47.45	29.54	53.62	2.31	0	-2.666666667
1423	47.48	29.54	53.54	2.31	-2.666666667	0
1424	47.51	29.46	53.54	11.53	-12.66666667	0
1425	47.55	29.08	53.54	22.71	23	-10.33333333
1426	47.58	29.77	53.23	71.47	79	-7.666666667
1427	47.61	32.14	53	14.93	16.33333333	-4
1428	47.65	32.63	52.88	42.03	45.66666667	-9.333333333
1429	47.68	34	52.6	21.61	20	-13.33333333
1430	47.71	34.6	52.2	8.87	-1.666666667	-9.666666667
1431	47.75	34.55	51.91	2.72	-3.333333333	0
1432	47.78	34.45	51.91	0	0	0
1433	47.81	34.45	51.91	2.72	-3	0
1434	47.85	34.36	51.91	0	0	0
1435	47.88	34.36	51.91	7.54	-5.333333333	6.333333333
1436	47.91	34.2	52.1	14.99	10	13.33333333
1437	47.95	34.5	52.5	36.39	19	35.66666667
1438	47.98	35.07	53.57	18.16	14.33333333	14.33333333
1439	48.01	35.5	54	54.54	13	59.33333333
1440	48.05	35.89	55.78	11.46	10.33333333	7.333333333
1441	48.08	36.2	56	12.36	-3.333333333	13.33333333
1442	48.11	36.1	56.4	0	0	0
1443	48.15	36.1	56.4	3	0	3.333333333
1444	48.18	36.1	56.5	19.19	-13.33333333	16.66666667
1445	48.21	35.7	57	15.79	-16	7.333333333
1446	48.25	35.22	57.22	13.73	-3.666666667	15
1447	48.28	35.11	57.67	0	0	0
1448	48.31	35.11	57.67	6.66	-7.333333333	0
1449	48.35	34.89	57.67	27.56	-13	27.66666667
1450	48.38	34.5	58.5	82.93	-22.66666667	89.33333333
1451	48.41	33.82	61.18	20.75	-9	21.33333333
1452	48.45	33.55	61.82	14.54	-15.66666667	-4.333333333
1453	48.48	33.08	61.69	6.73	0	7.666666667
1454	48.51	33.08	61.92	16.92	-18	-5
1455	48.55	32.54	61.77	104.09	98.66666667	60.33333333
1456	48.58	35.5	63.58	45.03	47.33333333	16.66666667
1457	48.61	36.92	64.08	9.51	-7.666666667	7.666666667
1458	48.65	36.69	64.31	20.45	10.33333333	20.33333333
1459	48.68	37	64.92	0	0	0
1460	48.71	37	64.92	2.5	0	2.666666667
1461	48.75	37	65	7.29	-7.666666667	2.666666667
1462	48.78	36.77	65.08	0	0	0
1463	48.81	36.77	65.08	9.49	-6.333333333	8.333333333
1464	48.85	36.58	65.33	9.11	-9	4.333333333
1465	48.88	36.31	65.46	7.74	-7.666666667	-4.333333333
1466	48.91	36.08	65.33	5.58	-5.333333333	3
1467	48.95	35.92	65.42	2.5	0	2.666666667
1468	48.98	35.92	65.5	6.82	-7.666666667	1.333333333
1469	49.01	35.69	65.54	30.06	33.33333333	2.666666667
1470	49.05	36.69	65.62	74.1	82	-8
1471	49.08	39.15	65.38	11.15	-2.333333333	12.33333333
1472	49.11	39.08	65.75	2.5	0	2.666666667
1473	49.15	39.08	65.83	10.57	5	10.66666667
1474	49.18	39.23	66.15	2.31	2.666666667	0
1475	49.21	39.31	66.15	12.59	-13	-5
1476	49.25	38.92	66	14.13	-11.33333333	11
1477	49.28	38.58	66.33	0	0	0
1478	49.31	38.58	66.33	8	-7.333333333	-5
1479	49.35	38.36	66.18	10.01	-9.333333333	-6
1480	49.38	38.08	66	12.74	-13.66666667	2.666666667
1481	49.42	37.67	66.08	15.19	-16.66666667	-2.666666667
1482	49.45	37.17	66	5	-5.666666667	0
1483	49.48	37	66	8.31	-7.666666667	5
1484	49.52	36.77	66.15	5.54	-3.333333333	-5
1485	49.55	36.67	66	19.98	-22.33333333	0
1486	49.58	36	66	14.58	-15.33333333	-5
1487	49.62	35.54	65.85	2.31	-2.666666667	0
1488	49.65	35.46	65.85	3.26	-2.666666667	2.333333333
1489	49.68	35.38	65.92	17.27	-18.66666667	-3.333333333
1490	49.72	34.82	65.82	35.33	28.33333333	-27.33333333
1491	49.75	35.67	65	67.37	65.66666667	-35.66666667
1492	49.78	37.64	63.93	20.42	22.33333333	5
1493	49.82	38.31	64.08	18.01	12.66666667	-15.33333333
1494	49.85	38.69	63.62	2.31	0	2.333333333
1495	49.88	38.69	63.69	13.65	-3.666666667	-14.66666667
1496	49.92	38.58	63.25	37.96	42.33333333	-3.333333333
1497	49.95	39.85	63.15	7.67	7.666666667	3.333333333
1498	49.98	40.08	63.25	14.35	9.333333333	-13
1499	50.02	40.36	62.86	11.53	-12	4.666666667
1500	50.05	40	63	42.38	-33.33333333	-33.33333333
1501	50.08	39	62	20.14	-11	-19.33333333
1502	50.12	38.67	61.42	2.5	0	-3
1503	50.15	38.67	61.33	2.5	-3	0
1504	50.18	38.58	61.33	12.86	-13.33333333	-5
1505	50.22	38.18	61.18	34.02	35	14.66666667
1506	50.25	39.23	61.62	12.42	13	-5.333333333
1507	50.28	39.62	61.46	5.03	-4	4
1508	50.32	39.5	61.58	9.76	6.333333333	9
1509	50.35	39.69	61.85	7.88	-6.333333333	-6
1510	50.38	39.5	61.67	27.83	-29.33333333	-9.666666667
1511	50.42	38.62	61.38	0	0	0
1512	50.45	38.62	61.38	4.89	-4	4
1513	50.48	38.5	61.5	5.88	-6.333333333	1.333333333
1514	50.52	38.31	61.54	9.79	-10.33333333	-3.666666667
1515	50.55	38	61.43	11.6	-12.66666667	-1.666666667
1516	50.58	37.62	61.38	24.07	-25.66666667	-7.666666667
1517	50.62	36.85	61.15	7.67	7.666666667	3.333333333
1518	50.65	37.08	61.25	5.58	-2.666666667	5.666666667
1519	50.68	37	61.42	23.81	25.66666667	6.666666667
1520	50.72	37.77	61.62	106.28	118	-8
1521	50.75	41.31	61.38	17.56	18	8
1522	50.78	41.85	61.62	0	0	0
1523	50.82	41.85	61.62	12.49	-9.333333333	10.33333333
1524	50.85	41.57	61.93	2.14	-2.333333333	0
1525	50.88	41.5	61.93	6.27	-6.333333333	-2.666666667
1526	50.92	41.31	61.85	7.05	-7.666666667	2.333333333
1527	50.95	41.08	61.92	0	0	0
1528	50.98	41.08	61.92	9.78	-7.666666667	-7.666666667
1529	51.02	40.85	61.69	9.76	-9	-6.333333333
1530	51.05	40.58	61.5	8.96	-9	4
1531	51.08	40.31	61.62	20.99	-21.33333333	-9.666666667
1532	51.12	39.67	61.33	18.72	20	-5
1533	51.15	40.27	61.18	3.85	3	-3
1534	51.18	40.36	61.09	89.7	74	-67
1535	51.22	42.58	59.08	49.2	50	-22
1536	51.25	44.08	58.42	13.31	6.333333333	13.33333333
1537	51.28	44.27	58.82	0	0	0
1538	51.32	44.27	58.82	6.31	-3.333333333	6
1539	51.35	44.17	59	5.47	0.333333333	-6
1540	51.38	44.18	58.82	12.39	-13.66666667	1
1541	51.42	43.77	58.85	20.3	-4.333333333	-22.33333333
1542	51.45	43.64	58.18	14.96	-3.333333333	-16.33333333
1543	51.48	43.54	57.69	26.32	-3	-29
1544	51.52	43.45	56.82	35.57	-9.333333333	-38.33333333
1545	51.55	43.17	55.67	21.52	-22.33333333	-9
1546	51.58	42.5	55.4	7.3	-5.666666667	-6
1547	51.62	42.33	55.22	13.73	3.666666667	-14.66666667
1548	51.65	42.44	54.78	9.99	-11	0
1549	51.68	42.11	54.78	8.97	-3.666666667	-9.333333333
1550	51.72	42	54.5	16.63	-15	10.66666667
1551	51.75	41.55	54.82	5.45	-6.333333333	0
1552	51.78	41.36	54.82	2.72	-3	0
1553	51.82	41.27	54.82	2.72	0	-3
1554	51.85	41.27	54.73	10.9	-12	0
1555	51.88	40.91	54.73	79.55	36.33333333	-80.66666667
1556	51.92	42	52.31	73.42	45.33333333	-68
1557	51.95	43.36	50.27	13.12	3.333333333	-14
1558	51.98	43.46	49.85	13.5	9.666666667	-11.66666667
1559	52.02	43.75	49.5	24.19	14.33333333	-22.66666667
1560	52.05	44.18	48.82	15.89	-9	-15.33333333
1561	52.08	43.91	48.36	2.72	0	-3
1562	52.12	43.91	48.27	2.72	-3	0
1563	52.15	43.82	48.27	6.09	-6	-3
1564	52.18	43.64	48.18	5.56	-1.333333333	-6
1565	52.22	43.6	48	17.98	-20	0
1566	52.25	43	48	7.45	-3.666666667	-7.333333333
1567	52.28	42.89	47.78	5.96	-3	-6
1568	52.32	42.8	47.6	5.99	-6.666666667	0
1569	52.35	42.6	47.6	9.64	-8	7.333333333
1570	52.38	42.36	47.82	25.45	-23	-16.33333333
1571	52.42	41.67	47.33	9.01	-5.666666667	-8.333333333
1572	52.45	41.5	47.08	9.15	6.333333333	-7.666666667
1573	52.48	41.69	46.85	12.33	4.333333333	-13.33333333
1574	52.52	41.82	46.45	20.75	-21.33333333	9.333333333
1575	52.55	41.18	46.73	11.3	-11.66666667	-5
1576	52.58	40.83	46.58	16.18	-17.66666667	-2.666666667
1577	52.62	40.3	46.5	7.48	-7	4.666666667
1578	52.65	40.09	46.64	8.73	-8.666666667	-4.666666667
1579	52.68	39.83	46.5	9.99	-11	0
1580	52.72	39.5	46.5	23.52	-25.66666667	4.666666667
1581	52.75	38.73	46.64	7.94	-7.666666667	-4.666666667
1582	52.79	38.5	46.5	12.92	-13.66666667	4.666666667
1583	52.82	38.09	46.64	11.77	-9.666666667	8.666666667
1584	52.85	37.8	46.9	63.27	-51.66666667	47.66666667
1585	52.89	36.25	48.33	100.88	-87	70.66666667
1586	52.92	33.64	50.45	12.59	6.333333333	-12.33333333
1587	52.95	33.83	50.08	10.33	-9.333333333	6.333333333
1588	52.99	33.55	50.27	5.35	-1.666666667	-5.666666667
1589	53.02	33.5	50.1	29.68	-22.66666667	24
1590	53.05	32.82	50.82	26.83	-27.33333333	12
1591	53.09	32	51.18	20.49	-22.33333333	5
1592	53.12	31.33	51.33	0	0	0
1593	53.15	31.33	51.33	5	-5.333333333	0
1594	53.19	31.17	51.33	6.75	-5.666666667	-5
1595	53.22	31	51.18	76.34	-48.33333333	69.66666667
1596	53.25	29.55	53.27	92.51	-48.33333333	91
1597	53.29	28.1	56	23.66	-6	25.66666667
1598	53.32	27.92	56.77	18.86	-12.33333333	16.66666667
1599	53.35	27.55	57.27	10.23	8.333333333	7.666666667
1600	53.39	27.8	57.5	16.14	6.666666667	16.66666667
1601	53.42	28	58	7.45	3.666666667	7.333333333
1602	53.45	28.11	58.22	8.97	-3.666666667	9.333333333
1603	53.49	28	58.5	0	0	0
1604	53.52	28	58.5	3.75	4.333333333	0
1605	53.55	28.13	58.5	20.51	1.666666667	22.66666667
1606	53.59	28.18	59.18	43.59	0	48.66666667
1607	53.62	28.18	60.64	3.85	3	3
1608	53.65	28.27	60.73	15.6	-5.333333333	16.33333333
1609	53.69	28.11	61.22	8.33	-0.333333333	9.333333333
1610	53.72	28.1	61.5	17.48	10	16.66666667
1611	53.75	28.4	62	10.75	-10.33333333	6
1612	53.79	28.09	62.18	0	0	0
1613	53.82	28.09	62.18	0	0	0
1614	53.85	28.09	62.18	2.72	3	0
1615	53.89	28.18	62.18	5.45	0	6
1616	53.92	28.18	62.36	7.92	4	8
1617	53.95	28.3	62.6	0	0	0
1618	53.99	28.3	62.6	0	0	0
1619	54.02	28.3	62.6	31.05	23.33333333	25.33333333
1620	54.05	29	63.36	108.95	100	68.66666667
1621	54.09	32	65.42	23.09	20	16
1622	54.12	32.6	65.9	20.1	-20	10
1623	54.15	32	66.2	3	0	3.333333333
1624	54.19	32	66.3	19.19	-16.66666667	13.33333333
1625	54.22	31.5	66.7	13.55	-7.666666667	13
1626	54.25	31.27	67.09	2.72	0	3
1627	54.29	31.27	67.18	0	0	0
1628	54.32	31.27	67.18	2.72	0	-3
1629	54.35	31.27	67.09	5.68	-6.333333333	-0.333333333
1630	54.39	31.08	67.08	11.07	-11.66666667	3.333333333
1631	54.42	30.73	67.18	43.48	45	-17
1632	54.45	32.08	66.67	31.64	30.66666667	-17.66666667
1633	54.49	33	66.14	4.67	2	-4.666666667
1634	54.52	33.06	66	85.78	81.33333333	-50
1635	54.55	35.5	64.5	9.48	10	3.333333333
1636	54.59	35.8	64.6	5.99	-6.666666667	0
1637	54.62	35.6	64.6	3	0	-3.333333333
1638	54.65	35.6	64.5	3	3.333333333	0
1639	54.69	35.7	64.5	5.51	2.666666667	-5.666666667
1640	54.72	35.78	64.33	17.77	-19.33333333	-4.333333333
1641	54.75	35.2	64.2	4.24	-3.333333333	-3.333333333
1642	54.79	35.1	64.1	9.43	-7	7.666666667
1643	54.82	34.89	64.33	5.75	-6.333333333	-1
1644	54.85	34.7	64.3	19.12	-12.33333333	-17.33333333
1645	54.89	34.33	63.78	65.13	41.66666667	-59.33333333
1646	54.92	35.58	62	15.35	-16.66666667	2.666666667
1647	54.95	35.08	62.08	5.33	-5.333333333	-2.666666667
1648	54.99	34.92	62	2.5	-3	0
1649	55.02	34.83	62	9.58	5.666666667	-9
1650	55.05	35	61.73	125.6	106	-91
1651	55.09	38.18	59	38.53	30.33333333	-30.33333333
1652	55.12	39.09	58.09	6.83	-3	7
1653	55.15	39	58.3	12.36	-13.33333333	3.333333333
1654	55.19	38.6	58.4	18.23	3.333333333	-20
1655	55.22	38.7	57.8	11.21	-11.33333333	-5.333333333
1656	55.25	38.36	57.64	13.62	-15	0
1657	55.29	37.91	57.64	0	0	0
1658	55.32	37.91	57.64	2.72	0	-3
1659	55.35	37.91	57.55	9.14	-2.666666667	-10
1660	55.39	37.83	57.25	14.56	-8.333333333	-14
1661	55.42	37.58	56.83	42.97	39	-27.66666667
1662	55.45	38.75	56	36.24	35	-20
1663	55.49	39.8	55.4	42.42	37.33333333	-28.66666667
1664	55.52	40.92	54.54	56.59	52.66666667	-34.66666667
1665	55.55	42.5	53.5	25.34	-16.66666667	22.66666667
1666	55.59	42	54.18	0	0	0
1667	55.62	42	54.18	13.62	9	-12
1668	55.65	42.27	53.82	6.4	-6.333333333	3.333333333
1669	55.69	42.08	53.92	17.38	-5.666666667	-18.66666667
1670	55.72	41.91	53.36	12.92	-13.66666667	4.666666667
1671	55.75	41.5	53.5	12.72	-10	-10
1672	55.79	41.2	53.2	0	0	0
1673	55.82	41.2	53.2	3	-3.333333333	0
1674	55.85	41.1	53.2	11.38	-12.33333333	2.333333333
1675	55.89	40.73	53.27	19.5	-21	-5.666666667
1676	55.92	40.1	53.1	20.03	5.666666667	-21.66666667
1677	55.95	40.27	52.45	40.32	29	-34
1678	55.99	41.14	51.43	20.24	14.66666667	-17
1679	56.02	41.58	50.92	63.15	52	-47.33333333
1680	56.05	43.14	49.5	39.47	28.66666667	-33.33333333
1681	56.09	44	48.5	2.5	-2.666666667	0
1682	56.12	43.92	48.5	6.82	-7.666666667	1.333333333
1683	56.15	43.69	48.54	9.24	-3.666666667	-9.666666667
1684	56.19	43.58	48.25	8.44	-9	2
1685	56.22	43.31	48.31	22.94	-12.66666667	-22.33333333
1686	56.26	42.93	47.64	13.24	-14.33333333	3.666666667
1687	56.29	42.5	47.75	6.02	-6.333333333	-2
1688	56.32	42.31	47.69	0	0	0
1689	56.36	42.31	47.69	8.86	-7.666666667	-6.333333333
1690	56.39	42.08	47.5	74.51	64	-52.66666667
1691	56.42	44	45.92	5	0	-5.666666667
1692	56.46	44	45.75	6.43	6	-3.666666667
1693	56.49	44.18	45.64	2.72	3	0
1694	56.52	44.27	45.64	0	0	0
1695	56.56	44.27	45.64	15.89	-15	-9.333333333
1696	56.59	43.82	45.36	2.72	0	-3
1697	56.62	43.82	45.27	3.85	-3	-3
1698	56.66	43.73	45.18	10.11	-11	-2.666666667
1699	56.69	43.4	45.1	12.15	-13.33333333	2.333333333
1700	56.72	43	45.17	23.12	-24.33333333	-8.666666667
1701	56.76	42.27	44.91	8.48	-9	-2.666666667
1702	56.79	42	44.83	2.5	0	3
1703	56.82	42	44.92	5.45	-6	-0.333333333
1704	56.86	41.82	44.91	18.28	-18.33333333	-9
1705	56.89	41.27	44.64	6.37	1.333333333	7
1706	56.92	41.31	44.85	8.88	6.333333333	7.333333333
1707	56.96	41.5	45.07	2.14	-2.333333333	0
1708	56.99	41.43	45.07	4.38	-4	2.666666667
1709	57.02	41.31	45.15	6.33	-5.666666667	4.666666667
1710	57.06	41.14	45.29	90.95	45.33333333	90.33333333
1711	57.09	42.5	48	60.39	27	61.66666667
1712	57.12	43.31	49.85	6.25	-4.666666667	5
1713	57.16	43.17	50	10.2	9.333333333	6
1714	57.19	43.45	50.18	22.84	-8.333333333	24
1715	57.22	43.2	50.9	11.45	-12.66666667	0.333333333
1716	57.26	42.82	50.91	18.88	-7.333333333	19.66666667
1717	57.29	42.6	51.5	0	0	0
1718	57.32	42.6	51.5	0	0	0
1719	57.36	42.6	51.5	19.19	-13.33333333	16.66666667
1720	57.39	42.2	52	24.87	-27.33333333	-5
1721	57.42	41.38	51.85	12.42	-12.66666667	5
1722	57.46	41	52	35.57	24.33333333	31
1723	57.49	41.73	52.93	24.97	11.66666667	25.33333333
1724	57.52	42.08	53.69	103.1	51.33333333	102.6666667
1725	57.56	43.62	56.77	60.29	24.66666667	62.33333333
1726	57.59	44.36	58.64	6.38	-5.333333333	-4.666666667
1727	57.62	44.2	58.5	7.56	-3.666666667	7.666666667
1728	57.66	44.09	58.73	11.99	-13.33333333	-1.333333333
1729	57.69	43.69	58.69	6.94	2	7.666666667
1730	57.72	43.75	58.92	18.79	-19	8.666666667
1731	57.76	43.18	59.18	12.74	-9.333333333	10.66666667
1732	57.79	42.9	59.5	8.56	-5.666666667	-7.666666667
1733	57.82	42.73	59.27	22.84	-7.666666667	24.33333333
1734	57.86	42.5	60	17.07	-16.66666667	-9
1735	57.89	42	59.73	21.03	-6.666666667	22.33333333
1736	57.92	41.8	60.4	20.45	-22.33333333	3.333333333
1737	57.96	41.13	60.5	0	0	0
1738	57.99	41.13	60.5	10.19	-11	-3.333333333
1739	58.02	40.8	60.4	17.98	0	20
1740	58.06	40.8	61	143.22	3	159.3333333
1741	58.09	40.89	65.78	43.42	-3.666666667	48
1742	58.12	40.78	67.22	11.9	-12.66666667	-4
1743	58.16	40.4	67.1	4.17	-2.333333333	4
1744	58.19	40.33	67.22	6.66	-7.333333333	0
1745	58.22	40.11	67.22	23.55	-18.33333333	18.66666667
1746	58.26	39.56	67.78	41.17	-21	40.66666667
1747	58.29	38.93	69	10.05	-11	2.333333333
1748	58.32	38.6	69.07	0	0	0
1749	58.36	38.6	69.07	23.95	-22.33333333	14.33333333
1750	58.39	37.93	69.5	17.29	-18.33333333	6.333333333
1751	58.42	37.38	69.69	10.71	-10	-6.333333333
1752	58.46	37.08	69.5	0	0	0
1753	58.49	37.08	69.5	10.87	-5.666666667	-10.66666667
1754	58.52	36.91	69.18	15.93	-4.333333333	-17
1755	58.56	36.78	68.67	68.02	-70.33333333	27.66666667
1756	58.59	34.67	69.5	11.51	2.666666667	12.66666667
1757	58.62	34.75	69.88	0	0	0
1758	58.66	34.75	69.88	6.72	-2.666666667	-7
1759	58.69	34.67	69.67	11.17	-5.666666667	11
1760	58.72	34.5	70	129.19	35	139.3333333
1761	58.76	35.55	74.18	34.26	15	35
1762	58.79	36	75.23	8.7	-8.333333333	-5
1763	58.82	35.75	75.08	7.9	-2.666666667	8.333333333
1764	58.86	35.67	75.33	11.95	-9.666666667	9.666666667
1765	58.89	35.38	75.62	100.43	70.66666667	86.33333333
1766	58.92	37.5	78.21	56.52	50	38.33333333
1767	58.96	39	79.36	13.33	-14.66666667	2.666666667
1768	58.99	38.56	79.44	0	0	0
1769	59.02	38.56	79.44	10.12	-9.666666667	5.333333333
1770	59.06	38.27	79.6	15.98	0	17.66666667
1771	59.09	38.27	80.13	2.83	-2.333333333	2.333333333
1772	59.12	38.2	80.2	0	0	0
1773	59.16	38.2	80.2	6.52	-6.666666667	3
1774	59.19	38	80.29	6.9	-6.666666667	3.666666667
1775	59.22	37.8	80.4	16.48	-17.66666667	4.333333333
1776	59.26	37.27	80.53	14.29	-9	13.33333333
1777	59.29	37	80.93	0	0	0
1778	59.32	37	80.93	0	0	0
1779	59.36	37	80.93	14.99	-16.66666667	0.333333333
1780	59.39	36.5	80.94	66.01	72.33333333	13
1781	59.42	38.67	81.33	46.88	52	-0.666666667
1782	59.46	40.23	81.31	9.88	6.666666667	8.666666667
1783	59.49	40.43	81.57	17.26	19	-2.333333333
1784	59.52	41	81.5	0	0	0
1785	59.56	41	81.5	14.13	11	-11
1786	59.59	41.33	81.17	30.88	10.33333333	-33
1787	59.63	41.64	80.18	6.81	-4.666666667	-6
1788	59.66	41.5	80	19.51	4.666666667	-21.33333333
1789	59.69	41.64	79.36	2.72	0	3
1790	59.73	41.64	79.45	5.98	-4.666666667	5
1791	59.76	41.5	79.6	7.71	-4.666666667	7.333333333
1792	59.79	41.36	79.82	9.6	1.333333333	-10.66666667
1793	59.83	41.4	79.5	6.99	-7.666666667	0
1794	59.86	41.17	79.5	12.47	-11.66666667	-7.666666667
1795	59.89	40.82	79.27	21.28	-18.33333333	-15
1796	59.93	40.27	78.82	15.41	-12	12
1797	59.96	39.91	79.18	2.72	-3	0
1798	59.99	39.82	79.18	8.51	-7.333333333	-6
1799	60.03	39.6	79	11.22	-11	-6
1800	60.06	39.27	78.82	18.72	-20	-5
1801	60.09	38.67	78.67	5	-5.666666667	0
1802	60.13	38.5	78.67	20.86	6.666666667	-22.33333333
1803	60.16	38.7	78	8.91	4	-9
1804	60.19	38.82	77.73	25.12	18	-21.33333333
1805	60.23	39.36	77.09	21.53	-23	-5.666666667
1806	60.26	38.67	76.92	12.53	1	-14
1807	60.29	38.7	76.5	45.76	41	-30
1808	60.33	39.93	75.6	14.15	10.66666667	-11.66666667
1809	60.36	40.25	75.25	81.05	75	-50
1810	60.39	42.5	73.75	30.07	22.33333333	-25
1811	60.43	43.17	73	11.91	-13.33333333	0
1812	60.46	42.77	73	9.74	10.33333333	-2.666666667
1813	60.49	43.08	72.92	7.49	0	-8.333333333
1814	60.53	43.08	72.67	9.4	-7.666666667	-7
1815	60.56	42.85	72.46	8.31	-6	-7
1816	60.59	42.67	72.25	2.5	0	-2.666666667
1817	60.63	42.67	72.17	8.46	-9.666666667	-0.666666667
1818	60.66	42.38	72.15	10.42	-4.333333333	-10.66666667
1819	60.69	42.25	71.83	2.5	0	-2.666666667
1820	60.73	42.25	71.75	20.96	12.33333333	-20
1821	60.76	42.62	71.15	151.3	149	-77.66666667
1822	60.79	47.09	68.82	55.76	-58.66666667	20.33333333
1823	60.83	45.33	69.43	36.5	33.33333333	-23.33333333
1824	60.86	46.33	68.73	10.03	-11	1
1825	60.89	46	68.76	3.94	4	2
1826	60.93	46.12	68.82	9.7	0.333333333	-10.66666667
1827	60.96	46.13	68.5	5.48	2.333333333	-5.666666667
1828	60.99	46.2	68.33	0	0	0
1829	61.03	46.2	68.33	7.4	5.333333333	-6.333333333
1830	61.06	46.36	68.14	14.38	15.66666667	-2
1831	61.09	46.83	68.08	13.45	5.666666667	-13.66666667
1832	61.13	47	67.67	10.43	-3.333333333	11
1833	61.16	46.9	68	9.19	7	-7.333333333
1834	61.19	47.11	67.78	125.29	-133.6666667	-39.33333333
1835	61.23	43.1	66.6	39.08	-23.33333333	-36.66666667
1836	61.26	42.4	65.5	7.71	-7.333333333	-4.666666667
1837	61.29	42.18	65.36	5.45	0	-6
1838	61.33	42.18	65.18	0	0	0
1839	61.36	42.18	65.18	7.71	-6	-6
1840	61.39	42	65	15.14	-16.66666667	-2.333333333
1841	61.43	41.5	64.93	7.72	-7	-4.666666667
1842	61.46	41.29	64.79	15.49	-17.33333333	-0.666666667
1843	61.49	40.77	64.77	2.31	0	-2.666666667
1844	61.53	40.77	64.69	14.58	-15.33333333	-5
1845	61.56	40.31	64.54	16.3	-18	-2.666666667
1846	61.59	39.77	64.46	8.18	-9	-1.333333333
1847	61.63	39.5	64.42	5.84	-6.333333333	-1.333333333
1848	61.66	39.31	64.38	5.78	-6	3
1849	61.69	39.13	64.47	19.4	-21	-4.666666667
1850	61.73	38.5	64.33	55.32	-57.66666667	-21.33333333
1851	61.76	36.77	63.69	90.36	-92.33333333	-39.66666667
1852	61.79	34	62.5	23.34	-25.33333333	-5
1853	61.83	33.24	62.35	31.22	-33.66666667	-9
1854	61.86	32.23	62.08	18.01	-15.33333333	-13
1855	61.89	31.77	61.69	23.34	-25.66666667	-4
1856	61.93	31	61.57	13.02	-14.33333333	-2.333333333
1857	61.96	30.57	61.5	10.27	-11.33333333	-1.333333333
1858	61.99	30.23	61.46	6.99	-7.666666667	-1
1859	62.03	30	61.43	13.54	-14.33333333	-4.666666667
1860	62.06	29.57	61.29	18.17	-19	-7
1861	62.09	29	61.08	8.69	-9	3.333333333
1862	62.13	28.73	61.18	10.47	-7.666666667	-8.666666667
1863	62.16	28.5	60.92	6.28	-6.333333333	2.666666667
1864	62.19	28.31	61	6.92	0	-7.666666667
1865	62.23	28.31	60.77	12.66	14	1.666666667
1866	62.26	28.73	60.82	7.42	-7.666666667	3.333333333
1867	62.29	28.5	60.92	12.74	-14	2.666666667
1868	62.33	28.08	61	18.25	20.33333333	0
1869	62.36	28.69	61	18.42	-20.33333333	-2.666666667
1870	62.39	28.08	60.92	14.9	-16	-4
1871	62.43	27.6	60.8	7.41	-8	-2.333333333
1872	62.46	27.36	60.73	0	0	0
1873	62.49	27.36	60.73	0	0	0
1874	62.53	27.36	60.73	0	0	0
1875	62.56	27.36	60.73	11.05	-12	-2
1876	62.59	27	60.67	0	0	0
1877	62.63	27	60.67	0	0	0
1878	62.66	27	60.67	0	0	0
1879	62.69	27	60.67	0	0	0
1880	62.73	27	60.67	54.27	38	46.66666667
1881	62.76	28.14	62.07	17.93	18.33333333	8
1882	62.79	28.69	62.31	0	0	0
1883	62.83	28.69	62.31	0	0	0
1884	62.86	28.69	62.31	13.44	-12.66666667	7.666666667
1885	62.89	28.31	62.54	2.31	-2.666666667	0
1886	62.93	28.23	62.54	12.71	-13.66666667	3.333333333
1887	62.96	27.82	62.64	0	0	0
1888	63	27.82	62.64	9.55	-5	9.333333333
1889	63.03	27.67	62.92	5.42	5	-3.333333333
1890	63.06	27.82	62.82	5.42	-5	3.333333333
1891	63.1	27.67	62.92	2.5	0	2.666666667
1892	63.13	27.67	63	10.94	8	9
1893	63.16	27.91	63.27	7.34	3	7.666666667
1894	63.2	28	63.5	75.64	70	46.66666667
1895	63.23	30.1	64.9	56.52	44.66666667	44
1896	63.26	31.44	66.22	7.94	-4.666666667	-7.333333333
1897	63.3	31.3	66	0	0	0
1898	63.33	31.3	66	3	-3.333333333	0
1899	63.36	31.2	66	3	-3.333333333	0
1900	63.4	31.1	66	14.99	-10	13.33333333
1901	63.43	30.8	66.4	8.42	3	9
1902	63.46	30.89	66.67	0	0	0
1903	63.5	30.89	66.67	3.33	-3.666666667	0
1904	63.53	30.78	66.67	13.32	-15	0
1905	63.56	30.33	66.67	10.97	-11	5
1906	63.6	30	66.82	29.52	16.66666667	28.33333333
1907	63.63	30.5	67.67	16.18	12	13.33333333
1908	63.66	30.86	68.07	13.54	4.666666667	14.33333333
1909	63.7	31	68.5	17.13	0	19
1910	63.73	31	69.07	18.42	-16.66666667	12
1911	63.76	30.5	69.43	14.99	-16.66666667	0
1912	63.8	30	69.43	0	0	0
1913	63.83	30	69.43	2.14	0	2.333333333
1914	63.86	30	69.5	2.14	0	2.333333333
1915	63.9	30	69.57	16.3	-16.66666667	7.333333333
1916	63.93	29.5	69.79	15.22	-16.66666667	3
1917	63.96	29	69.88	7.35	-6.666666667	-5
1918	64	28.8	69.73	2	0	2.333333333
1919	64.03	28.8	69.8	13.79	6.666666667	13.66666667
1920	64.06	29	70.21	103.11	114.3333333	9.666666667
1921	64.1	32.43	70.5	12.28	8	11
1922	64.13	32.67	70.83	3.66	-4	-0.333333333
1923	64.16	32.55	70.82	13.68	-7.333333333	13.33333333
1924	64.2	32.33	71.22	12.64	4	-13.33333333
1925	64.23	32.45	70.82	152.31	76	-151.6666667
1926	64.26	34.73	66.27	55.22	25.66666667	-55.66666667
1927	64.3	35.5	64.6	7.71	-4.666666667	7.333333333
1928	64.33	35.36	64.82	17.88	-1	-20
1929	64.36	35.33	64.22	0	0	0
1930	64.4	35.33	64.22	28.82	-24.33333333	-20.66666667
1931	64.43	34.6	63.6	4.24	-3.333333333	-3.333333333
1932	64.46	34.5	63.5	0	0	0
1933	64.5	34.5	63.5	7.06	-5.666666667	-5.666666667
1934	64.53	34.33	63.33	14.13	-11	-11
1935	64.56	34	63	21.06	-22.33333333	-7.333333333
1936	64.6	33.33	62.78	4.71	-3.666666667	-3.666666667
1937	64.63	33.22	62.67	14.13	-11	-11.33333333
1938	64.66	32.89	62.33	0	0	0
1939	64.7	32.89	62.33	0	0	0
1940	64.73	32.89	62.33	75.38	0.666666667	-83.66666667
1941	64.76	32.91	59.82	84.91	9.666666667	-94
1942	64.8	33.2	57	17.48	10	-16.66666667
1943	64.83	33.5	56.5	20.84	4.666666667	-22.66666667
1944	64.86	33.64	55.82	6.63	-1.333333333	-7.333333333
1945	64.9	33.6	55.6	88.17	-15	-97
1946	64.93	33.15	52.69	86.72	-11	-95.66666667
1947	64.96	32.82	49.82	22.49	-5	-24.66666667
1948	65	32.67	49.08	21.08	-5.666666667	-22.66666667
1949	65.03	32.5	48.4	7.71	-4.666666667	-7.333333333
1950	65.06	32.36	48.18	32.98	-28.66666667	-22.66666667
1951	65.1	31.5	47.5	11.72	-7.666666667	-10.66666667
1952	65.13	31.27	47.18	5.87	-2.333333333	-6
1953	65.16	31.2	47	3	-3.333333333	0
1954	65.2	31.1	47	14.93	-15.33333333	-6
1955	65.23	30.64	46.82	25.19	-14.66666667	-24
1956	65.26	30.2	46.1	12.36	-13.33333333	-3.333333333
1957	65.3	29.8	46	7.33	-5.333333333	-6
1958	65.33	29.64	45.82	7.71	-4.666666667	-7.333333333
1959	65.36	29.5	45.6	8.18	-4.666666667	-8
1960	65.4	29.36	45.36	106.41	38	-112
1961	65.43	30.5	42	12.49	0	-14
1962	65.46	30.5	41.58	3.53	2.666666667	-2.666666667
1963	65.5	30.58	41.5	0	0	0
1964	65.53	30.58	41.5	18.13	-4.333333333	-19.66666667
1965	65.56	30.45	40.91	39.51	-31.66666667	-30.33333333
1966	65.6	29.5	40	15.8	-16.66666667	-5.666666667
1967	65.63	29	39.83	2.5	0	-2.666666667
1968	65.66	29	39.75	0	0	0
1969	65.7	29	39.75	6.13	-5	-4.333333333
1970	65.73	28.85	39.62	16.14	-18	0
1971	65.76	28.31	39.62	1.7	1.666666667	0.666666667
1972	65.8	28.36	39.64	0	0	0
1973	65.83	28.36	39.64	8.16	-7	-6
1974	65.86	28.15	39.46	13.98	-14	-6.333333333
1975	65.9	27.73	39.27	19.35	-17.66666667	-12.33333333
1976	65.93	27.2	38.9	4.24	-3.333333333	-3.333333333
1977	65.96	27.1	38.8	7.48	-7	-4.333333333
1978	66	26.89	38.67	3.33	0	3.666666667
1979	66.03	26.89	38.78	0	0	0
1980	66.06	26.89	38.78	9.14	-8.666666667	-5
1981	66.1	26.63	38.63	0	0	0
1982	66.13	26.63	38.63	0	0	0
1983	66.16	26.63	38.63	0	0	0
1984	66.2	26.63	38.63	29.39	31.66666667	6.666666667
1985	66.23	27.58	38.83	30.46	33	8
1986	66.26	28.57	39.07	2.14	0	2.333333333
1987	66.3	28.57	39.14	13.71	-12	-9.333333333
1988	66.33	28.21	38.86	0	0	0
1989	66.36	28.21	38.86	4.79	-4.666666667	-2.333333333
1990	66.4	28.07	38.79	12.89	-10.66666667	-9.666666667
1991	66.43	27.75	38.5	6.85	-0.666666667	-7.666666667
1992	66.47	27.73	38.27	0	0	0
1993	66.5	27.73	38.27	0	0	0
1994	66.53	27.73	38.27	17.79	9	17.66666667
1995	66.57	28	38.8	9.99	9	6.666666667
1996	66.6	28.27	39	2.65	-2	-2.333333333
1997	66.63	28.21	38.93	2.18	-0.333333333	2.333333333
1998	66.67	28.2	39	2.69	-1.666666667	2.666666667
1999	66.7	28.15	39.08	4.61	0	-5.333333333
2000	66.73	28.15	38.92	3.13	-2.333333333	2.666666667
[truncated: 24,973 more rows]
