# Supplementary material for: Statistical Mechanics of Zooplankton
Source: PLoS One. 2015 Aug 13;10(8):e0135258. doi: 10.1371/journal.pone.0135258 (PMC4535848; doi:10.1371/journal.pone.0135258)
Supplement: S2 Data Files — (ZIP) [file pone.0135258.s002.zip › temperature/3C-Light/exp13.txt]

1	0.03	239	144	43.5	41	-25.66666667
2	0.07	240.23	143.23	8.88	-7.666666667	6.333333333
3	0.1	240	143.42	2.5	0	2.666666667
4	0.13	240	143.5	0	0	0
5	0.17	240	143.5	91.46	83.33333333	-58.33333333
6	0.2	242.5	141.75	31.59	33.33333333	-11
7	0.23	243.5	141.42	6.62	-6.333333333	-3.666666667
8	0.27	243.31	141.31	6.58	-1.333333333	-7.333333333
9	0.3	243.27	141.09	10.3	7.666666667	-8.666666667
10	0.33	243.5	140.83	76.31	73	-43
11	0.37	245.69	139.54	52.19	49.66666667	-30
12	0.4	247.18	138.64	0	0	0
13	0.43	247.18	138.64	14.77	-16.33333333	1.666666667
14	0.47	246.69	138.69	2.31	0	-2.333333333
15	0.5	246.69	138.62	2.31	0	-2.666666667
16	0.53	246.69	138.54	0	0	0
17	0.57	246.69	138.54	21.07	-23	-4
18	0.6	246	138.42	0	0	0
19	0.63	246	138.42	0	0	0
20	0.67	246	138.42	57.14	56.33333333	-29.33333333
21	0.7	247.69	137.54	60.15	60.33333333	-29
22	0.73	249.5	136.67	0	0	0
23	0.77	249.5	136.67	8.94	-9	-4.333333333
24	0.8	249.23	136.54	45.94	48.66666667	-15.33333333
25	0.83	250.69	136.08	59.99	66.66666667	-2.666666667
26	0.87	252.69	136	37.03	41	-5.666666667
27	0.9	253.92	135.83	20.73	-23	3
28	0.93	253.23	135.92	4.61	0	-5
29	0.97	253.23	135.77	7.11	-7.666666667	-2
30	1	253	135.71	0	0	0
31	1.03	253	135.71	4.28	0	-4.666666667
32	1.07	253	135.57	0	0	0
33	1.1	253	135.57	2.14	0	-2.333333333
34	1.13	253	135.5	14.99	16.66666667	0
35	1.17	253.5	135.5	74.96	83.33333333	2.333333333
36	1.2	256	135.57	29.97	33.33333333	0
37	1.23	257	135.57	0	0	0
38	1.27	257	135.57	0	0	0
39	1.3	257	135.57	89.94	100	2.333333333
40	1.33	260	135.64	20.77	23	-0.666666667
41	1.37	260.69	135.62	20.77	-23	0.666666667
42	1.4	260	135.64	0	0	0
43	1.43	260	135.64	60.28	66.66666667	7.333333333
44	1.47	262	135.86	67.18	74.33333333	7.333333333
45	1.5	264.23	136.08	14.58	15.33333333	-5.333333333
46	1.53	264.69	135.92	14.58	-15.33333333	5.333333333
47	1.57	264.23	136.08	0	0	0
48	1.6	264.23	136.08	60.65	66.66666667	10
49	1.63	266.23	136.38	46.68	48.66666667	18
50	1.67	267.69	136.92	9.61	10.33333333	-3
51	1.7	268	136.83	9.23	-10.33333333	0.666666667
52	1.74	267.69	136.85	0	0	0
53	1.77	267.69	136.85	12.6	-14	-1
54	1.8	267.27	136.82	2.72	0	3
55	1.84	267.27	136.91	8.48	-9	-2.666666667
56	1.87	267	136.83	2.5	-2.666666667	0
57	1.9	266.92	136.83	0	0	0
58	1.94	266.92	136.83	0	0	0
59	1.97	266.92	136.83	27.59	-30.66666667	-2.666666667
60	2	266	136.75	0	0	0
61	2.04	266	136.75	7.13	7.666666667	-2
62	2.07	266.23	136.69	16.78	-18	5.333333333
63	2.1	265.69	136.85	0	0	0
64	2.14	265.69	136.85	6.44	-6.333333333	-3.333333333
65	2.17	265.5	136.75	29.97	33.33333333	0
66	2.2	266.5	136.75	52.13	57.66666667	5.666666667
67	2.24	268.23	136.92	8.39	9	2.666666667
68	2.27	268.5	137	30.07	-33.33333333	2.666666667
69	2.3	267.5	137.08	6.82	7.666666667	0.333333333
70	2.34	267.73	137.09	86.98	89.66666667	-36.33333333
71	2.37	270.42	136	41.57	38.66666667	-25
72	2.4	271.58	135.25	0	0	0
73	2.44	271.58	135.25	9.53	-10.33333333	-2.333333333
74	2.47	271.27	135.18	0	0	0
75	2.5	271.27	135.18	45.81	47.33333333	-18.66666667
76	2.54	272.69	134.62	59.03	60.33333333	-26.33333333
77	2.57	274.5	133.83	30.38	33.33333333	-5.333333333
78	2.6	275.5	133.67	15.8	-16.66666667	-5.666666667
79	2.64	275	133.5	3.53	-2.666666667	-2.666666667
80	2.67	274.92	133.42	2.5	2.666666667	0
81	2.7	275	133.42	5.58	-2.666666667	-5.666666667
82	2.74	274.92	133.25	7.32	-7.666666667	-3.333333333
83	2.77	274.69	133.15	0	0	0
84	2.8	274.69	133.15	6.14	-6.333333333	-2.333333333
85	2.84	274.5	133.08	0	0	0
86	2.87	274.5	133.08	54.99	60.33333333	-10.33333333
87	2.9	276.31	132.77	51.36	56.33333333	-9
88	2.94	278	132.5	15.19	16.66666667	-2.666666667
89	2.97	278.5	132.42	23.28	-24.33333333	-9
90	3	277.77	132.15	51.87	57.66666667	0.666666667
91	3.04	279.5	132.17	59.94	66.66666667	0
92	3.07	281.5	132.17	8.29	9	2
93	3.1	281.77	132.23	8.29	-9	-2
94	3.14	281.5	132.17	0	0	0
95	3.17	281.5	132.17	89.95	100	2.666666667
96	3.2	284.5	132.25	30.89	33.33333333	8.333333333
97	3.24	285.5	132.5	2.5	0	2.666666667
98	3.27	285.5	132.58	2.5	0	-2.666666667
99	3.3	285.5	132.5	0	0	0
100	3.34	285.5	132.5	2.5	0	2.666666667
101	3.37	285.5	132.58	0	0	0
102	3.4	285.5	132.58	0	0	0
103	3.44	285.5	132.58	0	0	0
104	3.47	285.5	132.58	0	0	0
105	3.5	285.5	132.58	24.24	-27	-1.333333333
106	3.54	284.69	132.54	6.82	-6.333333333	-4
107	3.57	284.5	132.42	24.08	25.66666667	7.333333333
108	3.6	285.27	132.64	73.02	80.66666667	9.333333333
109	3.64	287.69	132.92	11.94	13	2.666666667
110	3.67	288.08	133	2.5	-2.666666667	0
111	3.7	288	133	14.99	16.66666667	0
112	3.74	288.5	133	90.22	100	8.333333333
113	3.77	291.5	133.25	30.07	33.33333333	2.666666667
114	3.8	292.5	133.33	8.63	-9	-3.333333333
115	3.84	292.23	133.23	6.94	-7.666666667	0.666666667
116	3.87	292	133.25	22.06	24.33333333	3.666666667
117	3.9	292.73	133.36	90.43	98.66666667	18.66666667
118	3.94	295.69	133.92	24.32	27	2.666666667
119	3.97	296.5	134	22.02	-24.33333333	-2.666666667
120	4	295.77	133.92	0	0	0
121	4.04	295.77	133.92	0	0	0
122	4.07	295.77	133.92	0	0	0
123	4.1	295.77	133.92	14.58	15.33333333	5.333333333
124	4.14	296.23	134.08	78.86	84.66666667	23
125	4.17	298.77	134.77	30.06	33.33333333	2.666666667
126	4.2	299.77	134.85	2.3	-2.666666667	0
127	4.24	299.69	134.85	2.3	2.666666667	0
128	4.27	299.77	134.85	70.88	77	16
129	4.3	302.08	135.33	19.64	21.66666667	4
130	4.34	302.73	135.45	0	0	0
131	4.37	302.73	135.45	6.95	-7.666666667	1.666666667
132	4.4	302.5	135.5	25.05	25.66666667	10.66666667
133	4.44	303.27	135.82	8.72	7.666666667	6
134	4.47	303.5	136	0	0	0
135	4.5	303.5	136	7.34	-7.666666667	-3
136	4.54	303.27	135.91	12.35	-9	-10.33333333
137	4.57	303	135.6	6.95	-7.333333333	2.333333333
138	4.6	302.78	135.67	9.71	-9.333333333	-5.666666667
139	4.64	302.5	135.5	8.49	-9.333333333	-2
140	4.67	302.22	135.44	6.87	-7.333333333	2
141	4.7	302	135.5	6.87	-7.333333333	2
142	4.74	301.78	135.56	11.44	-12.66666667	-2
143	4.77	301.4	135.5	0	0	0
144	4.8	301.4	135.5	7.71	-7.333333333	-4.666666667
145	4.84	301.18	135.36	7.33	-6	-5.333333333
146	4.87	301	135.2	21.91	-24.33333333	2.333333333
147	4.9	300.27	135.27	0	0	0
148	4.94	300.27	135.27	10.64	7.666666667	-9
149	4.97	300.5	135	15.19	16.66666667	2.666666667
150	5	301	135.08	6.2	6	3.333333333
151	5.04	301.18	135.18	18.5	-20	5
152	5.07	300.58	135.33	6.83	-7.333333333	-2
153	5.1	300.36	135.27	34.45	38	-5.666666667
154	5.14	301.5	135.1	78.37	83.33333333	-25.66666667
155	5.17	304	134.33	15.8	16.66666667	-5.333333333
156	5.21	304.5	134.17	0	0	0
157	5.24	304.5	134.17	7.18	-7.666666667	-2.666666667
158	5.27	304.27	134.09	0	0	0
159	5.31	304.27	134.09	35.16	34.66666667	-18.33333333
160	5.34	305.31	133.54	82.81	89.66666667	-20.66666667
161	5.37	308	132.92	6.92	7.666666667	0
162	5.41	308.23	132.92	6.92	-7.666666667	0
163	5.44	308	132.92	5	0	-5.666666667
164	5.47	308	132.75	20.76	-23	0.666666667
165	5.51	307.31	132.77	4.61	0	-5
166	5.54	307.31	132.62	0	0	0
167	5.57	307.31	132.62	2.3	-2.666666667	0
168	5.61	307.23	132.62	2.31	0	-2.666666667
169	5.64	307.23	132.54	75.06	82	-15.33333333
170	5.67	309.69	132.08	37.12	41.33333333	-2.666666667
171	5.71	310.93	132	2.14	2.333333333	0
172	5.74	311	132	20.88	-23	-2.666666667
173	5.77	310.31	131.92	57.68	64	-2.333333333
174	5.81	312.23	131.85	60.12	66.66666667	-5.333333333
175	5.84	314.23	131.69	8.7	9	-3.666666667
176	5.87	314.5	131.58	0	0	0
177	5.91	314.5	131.58	2.5	0	-2.666666667
178	5.94	314.5	131.5	51.99	57.66666667	-4
179	5.97	316.23	131.38	53.14	59	4
180	6.01	318	131.5	0	0	0
181	6.04	318	131.5	30.12	-33.33333333	-3.333333333
182	6.07	317	131.4	5.99	0	-6.666666667
183	6.11	317	131.2	30.12	33.33333333	3.333333333
184	6.14	318	131.3	30.12	33.33333333	3.333333333
185	6.17	319	131.4	3	0	3.333333333
186	6.21	319	131.5	0	0	0
187	6.24	319	131.5	0	0	0
188	6.27	319	131.5	8.72	-6	-7.666666667
189	6.31	318.82	131.27	2.72	-3	0
190	6.34	318.73	131.27	8.06	-7.666666667	5
191	6.37	318.5	131.42	8.02	-6.333333333	-6.333333333
192	6.41	318.31	131.23	7.39	-7.666666667	3.333333333
193	6.44	318.08	131.33	17.93	-19.33333333	-4.333333333
194	6.47	317.5	131.2	3	-3.333333333	0
195	6.51	317.4	131.2	11.99	-13.33333333	0
196	6.54	317	131.2	6.35	-6	-3.666666667
197	6.57	316.82	131.09	0	0	0
198	6.61	316.82	131.09	0	0	0
199	6.64	316.82	131.09	35.42	39.33333333	-0.333333333
200	6.67	318	131.08	35.54	39.33333333	3.333333333
201	6.71	319.18	131.18	5.45	0	6
202	6.74	319.18	131.36	13.89	-15	3
203	6.77	318.73	131.45	0	0	0
204	6.81	318.73	131.45	28.22	25.66666667	-17.66666667
205	6.84	319.5	130.92	19.02	19.33333333	-8.333333333
206	6.87	320.08	130.67	15.99	14	-11.33333333
207	6.91	320.5	130.33	12.73	-14	-2.666666667
208	6.94	320.08	130.25	11.69	-11.66666667	-5.333333333
209	6.97	319.73	130.09	1.13	-1.333333333	-0.333333333
210	7.01	319.69	130.08	6.36	-6.333333333	3
211	7.04	319.5	130.17	6.36	-6.333333333	-3
212	7.07	319.31	130.08	2.3	-2.666666667	0
213	7.11	319.23	130.08	7.29	-7.666666667	-2.666666667
214	7.14	319	130	2.5	0	-2.666666667
215	7.17	319	129.92	2.5	0	2.666666667
216	7.21	319	130	14.99	-16.66666667	0
217	7.24	318.5	130	6.21	-6.333333333	-2.666666667
218	7.27	318.31	129.92	0	0	0
219	7.31	318.31	129.92	68.13	75.33333333	-7
220	7.34	320.57	129.71	52.12	58	-3
221	7.37	322.31	129.62	6.72	6.333333333	-4
222	7.41	322.5	129.5	21.54	-22.66666667	7.666666667
223	7.44	321.82	129.73	17.92	-19.66666667	-3.666666667
224	7.47	321.23	129.62	7.04	-7.666666667	-1.666666667
225	7.51	321	129.57	2.14	0	-2.333333333
226	7.54	321	129.5	2.14	0	2.333333333
227	7.57	321	129.57	2.14	0	-2.333333333
228	7.61	321	129.5	14.99	-16.66666667	0
229	7.64	320.5	129.5	0	0	0
230	7.67	320.5	129.5	7.94	-7.666666667	-4.666666667
231	7.71	320.27	129.36	6.99	-6.333333333	4.666666667
232	7.74	320.08	129.5	3.53	-2.666666667	-2.666666667
233	7.77	320	129.42	5.68	-6	-2
234	7.81	319.82	129.36	6.63	-7.333333333	1.333333333
235	7.84	319.6	129.4	8.05	-8	-4.333333333
236	7.87	319.36	129.27	5.37	-5.333333333	-2.333333333
237	7.91	319.2	129.2	30.71	-31	14.66666667
238	7.94	318.27	129.64	6.99	-6.333333333	-4.666666667
239	7.97	318.08	129.5	14.49	-16	0
240	8.01	317.6	129.5	5.38	2.333333333	-5.666666667
241	8.04	317.67	129.33	6.4	-5.666666667	-4.333333333
242	8.07	317.5	129.2	6.4	-5.666666667	4.333333333
243	8.11	317.33	129.33	25.94	-27.66666667	-7.666666667
244	8.14	316.5	129.1	8.59	-5.666666667	7.666666667
245	8.17	316.33	129.33	12.19	-11	-7.666666667
246	8.21	316	129.1	11.83	-11	-7
247	8.24	315.67	128.89	8.06	-5.666666667	7
248	8.27	315.5	129.1	11.26	-12.33333333	1
249	8.31	315.13	129.13	15.09	-15.33333333	6.666666667
250	8.34	314.67	129.33	6.4	-5.666666667	-4.333333333
251	8.37	314.5	129.2	6.4	-5.666666667	4.333333333
252	8.41	314.33	129.33	6.66	0	-7.333333333
253	8.44	314.33	129.11	6	5.666666667	-3.666666667
254	8.47	314.5	129	52.43	50	-30
255	8.51	316	128.1	3	0	-3.333333333
256	8.54	316	128	14.99	-16.66666667	0
257	8.58	315.5	128	7.34	-7.666666667	-3
258	8.61	315.27	127.91	0	0	0
259	8.64	315.27	127.91	8.48	-9	-2.666666667
260	8.68	315	127.83	8.48	-9	2.666666667
261	8.71	314.73	127.91	0	0	0
262	8.74	314.73	127.91	0	0	0
263	8.78	314.73	127.91	68.32	75.66666667	5.666666667
264	8.81	317	128.08	15.19	16.66666667	-2.666666667
265	8.84	317.5	128	3	0	3.333333333
266	8.88	317.5	128.1	0	0	0
267	8.91	317.5	128.1	0	0	0
268	8.94	317.5	128.1	12.84	-14	-3.333333333
269	8.98	317.08	128	2.5	0	2.666666667
270	9.01	317.08	128.08	2.5	-2.666666667	0
271	9.04	317	128.08	0	0	0
272	9.08	317	128.08	32.56	36	3
273	9.11	318.08	128.17	61.79	66.66666667	16.66666667
274	9.14	320.08	128.67	0	0	0
275	9.18	320.08	128.67	0	0	0
276	9.21	320.08	128.67	7.27	-7.666666667	-1.666666667
277	9.24	319.85	128.62	41.75	46	5
278	9.28	321.23	128.77	62.42	69.33333333	5
279	9.31	323.31	128.92	6.21	6.333333333	2.666666667
280	9.34	323.5	129	6.21	-6.333333333	-2.666666667
281	9.38	323.31	128.92	0	0	0
282	9.41	323.31	128.92	2.3	-2.666666667	0
283	9.44	323.23	128.92	15.1	-16.66666667	-0.333333333
284	9.48	322.73	128.91	0	0	0
285	9.51	322.73	128.91	7.34	-7.666666667	3
286	9.54	322.5	129	6.21	-6.333333333	-2.666666667
287	9.58	322.31	128.92	0	0	0
288	9.61	322.31	128.92	7.11	-7.666666667	2.666666667
289	9.64	322.08	129	29.97	33.33333333	0
290	9.68	323.08	129	49.34	55	-3
291	9.71	324.73	128.91	0	0	0
292	9.74	324.73	128.91	7.34	-7.666666667	3
293	9.78	324.5	129	24.32	27	-2.666666667
294	9.81	325.31	128.92	53.77	59	-8.333333333
295	9.84	327.08	128.67	23.56	14	-22.33333333
296	9.88	327.5	128	0	0	0
297	9.91	327.5	128	0	0	0
298	9.94	327.5	128	15.8	16.66666667	-5.666666667
299	9.98	328	127.83	72.78	77	-25
300	10.01	330.31	127.08	13.83	15.33333333	0
301	10.04	330.77	127.08	0	0	0
302	10.08	330.77	127.08	8.39	-9	-2.666666667
303	10.11	330.5	127	0	0	0
304	10.14	330.5	127	0	0	0
305	10.18	330.5	127	6.21	-6.333333333	-2.666666667
306	10.21	330.31	126.92	0	0	0
307	10.24	330.31	126.92	0	0	0
308	10.28	330.31	126.92	0	0	0
309	10.31	330.31	126.92	7.11	-7.666666667	2.666666667
310	10.34	330.08	127	0	0	0
311	10.38	330.08	127	2.5	0	-2.666666667
312	10.41	330.08	126.92	11.72	-13	0
313	10.44	329.69	126.92	2.31	0	-2.333333333
314	10.48	329.69	126.85	0	0	0
315	10.51	329.69	126.85	5.78	-6.333333333	-0.666666667
316	10.54	329.5	126.83	9.99	0	-11
317	10.58	329.5	126.5	38.06	42.33333333	-1.333333333
318	10.61	330.77	126.46	58.37	64	-10.33333333
319	10.64	332.69	126.15	2.31	0	2.666666667
320	10.68	332.69	126.23	6.53	-6.333333333	3.333333333
321	10.71	332.5	126.33	6.53	6.333333333	-3.333333333
322	10.74	332.69	126.23	14.74	16.33333333	-1.666666667
323	10.78	333.18	126.18	0	0	0
324	10.81	333.18	126.18	8.21	-8.666666667	2.333333333
325	10.84	332.92	126.25	19.6	-21.66666667	3.666666667
326	10.88	332.27	126.36	8.33	-9	2
327	10.91	332	126.42	8.25	-9	1
328	10.94	331.73	126.45	0	0	0
329	10.98	331.73	126.45	0	0	0
330	11.01	331.73	126.45	0	0	0
331	11.04	331.73	126.45	0	0	0
332	11.08	331.73	126.45	6.74	6.333333333	-4
333	11.11	331.92	126.33	6.74	-6.333333333	4
334	11.14	331.73	126.45	7.72	-7.666666667	-4
335	11.18	331.5	126.33	0	0	0
336	11.21	331.5	126.33	0	0	0
337	11.24	331.5	126.33	5	0	-5.333333333
338	11.28	331.5	126.17	32.73	31.66666667	-17.66666667
339	11.31	332.45	125.64	32.12	35	-8
340	11.34	333.5	125.4	3	0	-3.333333333
341	11.38	333.5	125.3	16.14	-16.66666667	6.666666667
342	11.41	333	125.5	0	0	0
343	11.44	333	125.5	9.14	-9	4.666666667
344	11.48	332.73	125.64	10.9	-12.33333333	0
345	11.51	332.36	125.64	3.85	-3	-3
346	11.54	332.27	125.55	0	0	0
347	11.58	332.27	125.55	0	0	0
348	11.61	332.27	125.55	0	0	0
349	11.64	332.27	125.55	0	0	0
350	11.68	332.27	125.55	0	0	0
351	11.71	332.27	125.55	0	0	0
352	11.74	332.27	125.55	2.72	-3	0
353	11.78	332.18	125.55	2.72	0	-3.333333333
354	11.81	332.18	125.45	0	0	0
355	11.84	332.18	125.45	0	0	0
356	11.88	332.18	125.45	9.82	-9	-6
357	11.91	331.91	125.27	0	0	0
358	11.95	331.91	125.27	3.85	-3	-3
359	11.98	331.82	125.18	2.72	0	3
360	12.01	331.82	125.27	2.72	0	-3
361	12.05	331.82	125.18	7.44	-7.333333333	4
362	12.08	331.6	125.3	0	0	0
363	12.11	331.6	125.3	23.45	-26	-1
364	12.15	330.82	125.27	0	0	0
365	12.18	330.82	125.27	0	0	0
366	12.21	330.82	125.27	0	0	0
367	12.25	330.82	125.27	8.25	-8	5
368	12.28	330.58	125.42	0	0	0
369	12.31	330.58	125.42	12.74	-13.66666667	-3
370	12.35	330.17	125.33	7.77	-8.666666667	1
371	12.38	329.91	125.36	2.72	-3	0
372	12.41	329.82	125.36	3.85	-3	-3
373	12.45	329.73	125.27	2.72	0	3
374	12.48	329.73	125.36	1.14	0.666666667	-1
375	12.51	329.75	125.33	17.91	-18.33333333	-7.666666667
376	12.55	329.2	125.1	0	0	0
377	12.58	329.2	125.1	9.68	0.666666667	-10.66666667
378	12.61	329.22	124.78	23.55	-26	-3.666666667
379	12.65	328.44	124.67	6.14	5.333333333	4.333333333
380	12.68	328.6	124.8	8.94	-9	-4.333333333
381	12.71	328.33	124.67	16.65	-18.33333333	0
382	12.75	327.78	124.67	8.79	-6	7.666666667
383	12.78	327.6	124.9	8.79	-9	-4
384	12.81	327.33	124.78	28.82	-24.33333333	20.66666667
385	12.85	326.6	125.4	7.86	-5	-7.333333333
386	12.88	326.45	125.18	19.65	-18	-12
387	12.91	325.91	124.82	2.72	-3	0
388	12.95	325.82	124.82	4.98	-5	-2.333333333
389	12.98	325.67	124.75	6.68	-7.333333333	2.333333333
390	13.01	325.45	124.82	19.27	-21	-3
391	13.05	324.82	124.73	9.78	-10.66666667	2.333333333
392	13.08	324.5	124.8	22.01	-24	-4.333333333
393	13.11	323.78	124.67	11.32	-6	11
394	13.15	323.6	125	4.24	-3.333333333	-3.333333333
395	13.18	323.5	124.9	7.03	-4.666666667	6.333333333
396	13.21	323.36	125.09	17.11	-18.66666667	-3
397	13.25	322.8	125	8.99	-10	0
398	13.28	322.5	125	3	0	-3.333333333
399	13.31	322.5	124.9	15.18	-16.66666667	-2.666666667
400	13.35	322	124.82	11.23	-12	-3
401	13.38	321.64	124.73	3.97	-1.333333333	-4.333333333
402	13.41	321.6	124.6	11.5	-12.66666667	2.333333333
403	13.45	321.22	124.67	0	0	0
404	13.48	321.22	124.67	26.44	19.33333333	-22.33333333
405	13.51	321.8	124	49.16	43.33333333	-33.33333333
406	13.55	323.1	123	3	0	-3.333333333
407	13.58	323.1	122.9	6.7	-3.333333333	-6.666666667
408	13.61	323	122.7	16.14	-16.66666667	-6.666666667
409	13.65	322.5	122.5	7.94	-7.666666667	4.666666667
410	13.68	322.27	122.64	2.72	-3	0
411	13.71	322.18	122.64	6.81	-6	-4.666666667
412	13.75	322	122.5	5.62	-6	-1.666666667
413	13.78	321.82	122.45	3.85	-3	-3
414	13.81	321.73	122.36	12.59	-14	0.666666667
415	13.85	321.31	122.38	2.3	-2.666666667	0
416	13.88	321.23	122.38	47.58	53	-0.666666667
417	13.91	322.82	122.36	73.36	78.66666667	-21
418	13.95	325.18	121.73	0	0	0
419	13.98	325.18	121.73	27.38	-30.33333333	3
420	14.01	324.27	121.82	9.82	-9	6
421	14.05	324	122	0	0	0
422	14.08	324	122	0	0	0
423	14.11	324	122	0	0	0
424	14.15	324	122	6.09	-6	-3
425	14.18	323.82	121.91	9.54	-10.66666667	0.333333333
426	14.21	323.5	121.92	0	0	0
427	14.25	323.5	121.92	2.5	0	-3
428	14.28	323.5	121.83	2.5	0	-2.666666667
429	14.31	323.5	121.75	45.23	50	-5.666666667
430	14.35	325	121.58	19.14	21.33333333	2
431	14.38	325.64	121.64	14.56	1.666666667	-16.33333333
432	14.41	325.69	121.15	28.05	-30.66666667	5.333333333
433	14.45	324.77	121.31	15.13	16.66666667	-1.333333333
434	14.48	325.27	121.27	72.53	80.66666667	-1.333333333
435	14.51	327.69	121.23	46.17	51.33333333	-2.666666667
436	14.55	329.23	121.15	8.08	9	0.666666667
437	14.58	329.5	121.17	22.31	-24.33333333	4.666666667
438	14.61	328.77	121.31	2.31	0	-2.666666667
439	14.65	328.77	121.23	0	0	0
440	14.68	328.77	121.23	2.3	-2.666666667	0
441	14.71	328.69	121.23	0	0	0
442	14.75	328.69	121.23	2.31	0	2.666666667
443	14.78	328.69	121.31	2.31	0	-2.666666667
444	14.81	328.69	121.23	0	0	0
445	14.85	328.69	121.23	30.06	-33.33333333	-2.666666667
446	14.88	327.69	121.15	0	0	0
447	14.91	327.69	121.15	0	0	0
448	14.95	327.69	121.15	2.31	0	2.666666667
449	14.98	327.69	121.23	47.38	52.66666667	1.333333333
450	15.01	329.27	121.27	59.94	66.66666667	0
451	15.05	331.27	121.27	9.05	-9	-4.333333333
452	15.08	331	121.14	15.58	-16.66666667	-4.666666667
453	15.11	330.5	121	0	0	0
454	15.15	330.5	121	38.32	42.33333333	5
455	15.18	331.77	121.15	42.34	47	1
456	15.21	333.18	121.18	0	0	0
457	15.25	333.18	121.18	15.15	-16.33333333	4.333333333
458	15.28	332.69	121.31	13.83	-15.33333333	0
459	15.31	332.23	121.31	14.02	15.33333333	-2.666666667
460	15.35	332.69	121.23	18.01	-15.33333333	13
461	15.38	332.23	121.62	2.31	0	-2.666666667
462	15.42	332.23	121.54	2.31	0	-2.666666667
463	15.45	332.23	121.46	14.02	-15.33333333	2.666666667
464	15.48	331.77	121.54	0	0	0
465	15.52	331.77	121.54	8.15	-9	-1.333333333
466	15.55	331.5	121.5	0	0	0
467	15.58	331.5	121.5	0	0	0
468	15.62	331.5	121.5	2.5	0	-2.666666667
469	15.65	331.5	121.42	0	0	0
470	15.68	331.5	121.42	0	0	0
471	15.72	331.5	121.42	0	0	0
472	15.75	331.5	121.42	0	0	0
473	15.78	331.5	121.42	8.86	-9	4
474	15.82	331.23	121.54	0	0	0
475	15.85	331.23	121.54	7.01	-7.666666667	-1.333333333
476	15.88	331	121.5	2.14	0	2.333333333
477	15.92	331	121.57	0	0	0
478	15.95	331	121.57	0	0	0
479	15.98	331	121.57	2.14	0	-2.333333333
480	16.02	331	121.5	4.28	0	-4.666666667
481	16.05	331	121.36	15	-16.66666667	-1
482	16.08	330.5	121.33	15	-16.66666667	1
483	16.12	330	121.36	0	0	0
484	16.15	330	121.36	7.59	-7.666666667	3.333333333
485	16.18	329.77	121.46	8.94	-9	-4.333333333
486	16.22	329.5	121.33	0	0	0
487	16.25	329.5	121.33	2.5	0	3
488	16.28	329.5	121.42	8.86	-9	4
489	16.32	329.23	121.54	0	0	0
490	16.35	329.23	121.54	0	0	0
491	16.38	329.23	121.54	6.92	0	-7.666666667
492	16.42	329.23	121.31	4.61	0	5
493	16.45	329.23	121.46	22.8	-24.33333333	-7
494	16.48	328.5	121.25	5	0	5.666666667
495	16.52	328.5	121.42	0	0	0
496	16.55	328.5	121.42	0	0	0
497	16.58	328.5	121.42	5	0	-5.666666667
498	16.62	328.5	121.25	30.07	-33.33333333	-2.666666667
499	16.65	327.5	121.17	2.5	0	2.666666667
500	16.68	327.5	121.25	2.5	0	-2.666666667
501	16.72	327.5	121.17	6.36	-6.333333333	-3
502	16.75	327.31	121.08	2.3	-2.666666667	0
503	16.78	327.23	121.08	0	0	0
504	16.82	327.23	121.08	0	0	0
505	16.85	327.23	121.08	7.19	-7.666666667	2
506	16.88	327	121.14	0	0	0
507	16.92	327	121.14	6.92	-7.666666667	0.333333333
508	16.95	326.77	121.15	8.08	-9	0.666666667
509	16.98	326.5	121.17	0	0	0
510	17.02	326.5	121.17	15.05	-16.66666667	1.333333333
511	17.05	326	121.21	2.14	0	2.666666667
512	17.08	326	121.29	0	0	0
513	17.12	326	121.29	23.11	-25.66666667	-2
514	17.15	325.23	121.23	0	0	0
515	17.18	325.23	121.23	8.29	9	-2
516	17.22	325.5	121.17	21.91	24.33333333	-0.666666667
517	17.25	326.23	121.15	38.32	42.33333333	-5
518	17.28	327.5	121	15.19	16.66666667	-2.666666667
519	17.32	328	120.92	8.55	-9	2.666666667
520	17.35	327.73	121	7.25	-7.666666667	2.666666667
521	17.38	327.5	121.08	7.25	7.666666667	-2.666666667
522	17.42	327.73	121	86.93	81.66666667	-51.66666667
523	17.45	330.18	119.45	29.62	27.33333333	-18.33333333
524	17.48	331	118.9	8.53	9	-2.666666667
525	17.52	331.27	118.82	8.91	-9	-4
526	17.55	331	118.7	0	0	0
527	17.58	331	118.7	6.73	-7.333333333	-1
528	17.62	330.78	118.67	5.69	-6	-2.333333333
529	17.65	330.6	118.6	7.17	-8	1.333333333
530	17.68	330.36	118.64	10.88	4.666666667	-11.33333333
531	17.72	330.5	118.3	17.73	-19.66666667	-1
532	17.75	329.91	118.27	0	0	0
533	17.78	329.91	118.27	2.72	-3	0
534	17.82	329.82	118.27	0	0	0
535	17.85	329.82	118.27	0	0	0
536	17.88	329.82	118.27	17.95	-20	2
537	17.92	329.22	118.33	8.38	9.333333333	-1
538	17.95	329.5	118.3	0	0	0
539	17.98	329.5	118.3	20.45	-22.66666667	-1
540	18.02	328.82	118.27	0	0	0
541	18.05	328.82	118.27	23.44	15	-21
542	18.08	329.27	117.64	58.88	57.66666667	-31.33333333
543	18.12	331	116.7	39.85	39.33333333	-20.33333333
544	18.15	332.18	116.09	0	0	0
545	18.18	332.18	116.09	13.62	-15	0
546	18.22	331.73	116.09	0	0	0
547	18.25	331.73	116.09	21.8	-24.33333333	0.333333333
548	18.28	331	116.1	0	0	0
549	18.32	331	116.1	3	0	-3.333333333
550	18.35	331	116	0	0	0
551	18.38	331	116	3	0	-3.333333333
552	18.42	331	115.9	8.18	-9	0.333333333
553	18.45	330.73	115.91	0	0	0
554	18.48	330.73	115.91	13.89	-15.33333333	-3
555	18.52	330.27	115.82	2.72	-3	0
556	18.55	330.18	115.82	2.72	0	-3
557	18.58	330.18	115.73	13.89	-15	3
558	18.62	329.73	115.82	0	0	0
559	18.65	329.73	115.82	4.77	-5	-2.333333333
560	18.68	329.58	115.75	0	0	0
561	18.72	329.58	115.75	0	0	0
562	18.75	329.58	115.75	2.5	-2.666666667	0
563	18.79	329.5	115.75	16.75	-16.66666667	-8.333333333
564	18.82	329	115.5	0	0	0
565	18.85	329	115.5	0	0	0
566	18.89	329	115.5	0	0	0
567	18.92	329	115.5	0	0	0
568	18.95	329	115.5	27.47	-30.66666667	0
569	18.99	328.08	115.5	0	0	0
570	19.02	328.08	115.5	31.29	30.66666667	-16.66666667
571	19.05	329	115	50.24	53.33333333	-16.66666667
572	19.09	330.6	114.5	21.61	13.33333333	-20
573	19.12	331	113.9	0	0	0
574	19.15	331	113.9	15.28	-16.66666667	3.333333333
575	19.19	330.5	114	14.99	-16.66666667	0
576	19.22	330	114	6.09	-6	-3
577	19.25	329.82	113.91	0	0	0
578	19.29	329.82	113.91	9.54	-10.66666667	0.333333333
579	19.32	329.5	113.92	20.44	-22.66666667	-0.333333333
580	19.35	328.82	113.91	2.72	0	-3
581	19.39	328.82	113.82	0	0	0
582	19.42	328.82	113.82	3.85	-3	-3
583	19.45	328.73	113.73	19.77	-21.66666667	-5
584	19.49	328.08	113.58	2.5	0	-2.666666667
585	19.52	328.08	113.5	0	0	0
586	19.55	328.08	113.5	2.5	-2.666666667	0
587	19.59	328	113.5	15.19	-16.66666667	-2.666666667
588	19.62	327.5	113.42	2.5	0	2.666666667
589	19.65	327.5	113.5	12.49	0	-14
590	19.69	327.5	113.08	0	0	0
591	19.72	327.5	113.08	7.42	-7.666666667	3.333333333
592	19.75	327.27	113.18	8.69	-9	-3.333333333
593	19.79	327	113.08	9.22	-10.33333333	0
594	19.82	326.69	113.08	0	0	0
595	19.85	326.69	113.08	0	0	0
596	19.89	326.69	113.08	6.21	-6.333333333	-2.666666667
597	19.92	326.5	113	22.38	-24.33333333	5
598	19.95	325.77	113.15	0	0	0
599	19.99	325.77	113.15	9.29	-9	-5
600	20.02	325.5	113	8.39	9	-2.666666667
601	20.05	325.77	112.92	41.38	43.66666667	-14
602	20.09	327.08	112.5	18.01	16.66666667	-11
603	20.12	327.58	112.17	0	0	0
604	20.15	327.58	112.17	3.53	-2.666666667	2.666666667
605	20.19	327.5	112.25	12.28	-7.666666667	-11.33333333
606	20.22	327.27	111.91	11.24	-9	8.666666667
607	20.25	327	112.17	2.5	0	-3
608	20.29	327	112.08	0	0	0
609	20.32	327	112.08	0	0	0
610	20.35	327	112.08	10.85	-12	2
611	20.39	326.64	112.14	10.05	-11	0.333333333
612	20.42	326.31	112.15	0	0	0
613	20.45	326.31	112.15	0	0	0
614	20.49	326.31	112.15	13.32	-10.33333333	-10.66666667
615	20.52	326	111.83	6.25	-5	-4.666666667
616	20.55	325.85	111.69	39.51	35	-26.33333333
617	20.59	326.9	110.9	36.64	27.66666667	-30
618	20.62	327.73	110	27.58	25.66666667	-16.66666667
619	20.65	328.5	109.5	12.73	-14	2.666666667
620	20.69	328.08	109.58	19.02	-19.33333333	8.333333333
621	20.72	327.5	109.83	7.15	-6.333333333	-4.666666667
622	20.75	327.31	109.69	9.78	-10.33333333	-3.666666667
623	20.79	327	109.58	9.78	-10.33333333	3.666666667
624	20.82	326.69	109.69	4.61	0	-5
625	20.85	326.69	109.54	6.64	-6.333333333	-3.666666667
626	20.89	326.5	109.43	6.64	-6.333333333	3.666666667
627	20.92	326.31	109.54	14.67	-16.33333333	0.333333333
628	20.95	325.82	109.55	0	0	0
629	20.99	325.82	109.55	2.72	-3	0
630	21.02	325.73	109.55	12.58	-14	-0.333333333
631	21.05	325.31	109.54	8.81	-4.333333333	-9
632	21.09	325.18	109.27	8.15	-8.666666667	2
633	21.12	324.92	109.33	5.96	-6.333333333	-2
634	21.15	324.73	109.27	12.62	-14	1.333333333
635	21.19	324.31	109.31	7.15	6.333333333	-4.666666667
636	21.22	324.5	109.17	18.18	-19.33333333	5.333333333
637	21.25	323.92	109.33	5	0	-5.333333333
638	21.29	323.92	109.17	6.11	-6.333333333	-2.666666667
639	21.32	323.73	109.09	0	0	0
640	21.35	323.73	109.09	16.35	-18.33333333	0
641	21.39	323.18	109.09	0	0	0
642	21.42	323.18	109.09	13.62	-15	0
643	21.45	322.73	109.09	13.62	-15.33333333	0
644	21.49	322.27	109.09	0	0	0
645	21.52	322.27	109.09	0	0	0
646	21.55	322.27	109.09	8.62	-9	-3
647	21.59	322	109	6.09	-6	-3
648	21.62	321.82	108.91	25.5	22.66666667	-17
649	21.65	322.5	108.4	56.54	56	-28.33333333
650	21.69	324.18	107.55	24.82	27.33333333	-4.333333333
651	21.72	325	107.42	15.19	-16.66666667	2.666666667
652	21.75	324.5	107.5	15.19	-16.66666667	-2.666666667
653	21.79	324	107.42	0	0	0
654	21.82	324	107.42	0	0	0
655	21.85	324	107.42	15.19	-16.66666667	2.666666667
656	21.89	323.5	107.5	7.94	-4.666666667	-7.666666667
657	21.92	323.36	107.27	2.72	-3	0
658	21.95	323.27	107.27	5.45	0	-6
659	21.99	323.27	107.09	16.57	-18	3
660	22.02	322.73	107.18	8.72	-7.666666667	-6
661	22.05	322.5	107	2.5	0	-2.666666667
662	22.09	322.5	106.92	15.96	-16.66666667	6
663	22.12	322	107.1	7.9	-6	-6.333333333
664	22.16	321.82	106.91	2.72	0	-3
665	22.19	321.82	106.82	2.72	0	3
666	22.22	321.82	106.91	9.54	-10.66666667	0.333333333
667	22.26	321.5	106.92	30.07	-33.33333333	2.666666667
668	22.29	320.5	107	7.38	-6.333333333	-5
669	22.32	320.31	106.85	19.83	-18	12.66666667
670	22.36	319.77	107.23	8.29	-9	-2
671	22.39	319.5	107.17	0	0	0
672	22.42	319.5	107.17	2.5	-2.666666667	0
673	22.46	319.42	107.17	12.53	-14	1
674	22.49	319	107.2	8.19	-9	-0.666666667
675	22.52	318.73	107.18	19.65	-18.33333333	-12
676	22.56	318.18	106.82	12.67	-12.66666667	6
677	22.59	317.8	107	18.73	-20.66666667	3
678	22.62	317.18	107.09	6.09	-6	-3
679	22.66	317	107	13.4	-13.33333333	6.666666667
680	22.69	316.6	107.2	3	-3.333333333	0
681	22.72	316.5	107.2	3	0	-3.333333333
682	22.76	316.5	107.1	21.22	-22.66666667	-6.333333333
683	22.79	315.82	106.91	12.83	-14	3
684	22.82	315.4	107	3	0	3.333333333
685	22.86	315.4	107.1	27.14	-30	-3.333333333
686	22.89	314.5	107	3	-3.333333333	0
687	22.92	314.4	107	23.98	-26.66666667	0
688	22.96	313.6	107	5.99	-6.666666667	0
689	22.99	313.4	107	0	0	0
690	23.02	313.4	107	23.98	-26.66666667	0
691	23.06	312.6	107	3	-3.333333333	0
692	23.09	312.5	107	3	-3.333333333	0
693	23.12	312.4	107	18.94	-20.66666667	-3.666666667
694	23.16	311.78	106.89	8.97	-9.333333333	3.666666667
695	23.19	311.5	107	8.97	-9.333333333	-3.666666667
696	23.22	311.22	106.89	7.17	-7.333333333	-3
697	23.26	311	106.8	16.14	-16.66666667	6.666666667
698	23.29	310.5	107	0	0	0
699	23.32	310.5	107	22.65	-24	-7.333333333
700	23.36	309.78	106.78	6.47	-6	4
701	23.39	309.6	106.9	3	-3.333333333	0
702	23.42	309.5	106.9	24.98	-27.66666667	-0.333333333
703	23.46	308.67	106.89	6	-5.666666667	3.666666667
704	23.49	308.5	107	0	0	0
705	23.52	308.5	107	14.99	-16.66666667	0
706	23.56	308	107	21.97	-24.33333333	-3
707	23.59	307.27	106.91	2.72	-3	0
708	23.62	307.18	106.91	6.09	-6	3
709	23.66	307	107	7.45	-7.333333333	-3.666666667
710	23.69	306.78	106.89	16.02	16.33333333	6.666666667
711	23.72	307.27	107.09	28.45	30.33333333	9
712	23.76	308.18	107.36	20.84	-22.66666667	4.666666667
713	23.79	307.5	107.5	14.99	-16.66666667	0
714	23.82	307	107.5	3.53	-2.666666667	-2.666666667
715	23.86	306.92	107.42	14.56	-14	8.333333333
716	23.89	306.5	107.67	6.87	-7.666666667	-1
717	23.92	306.27	107.64	0	0	0
718	23.96	306.27	107.64	13.62	-15	0
719	23.99	305.82	107.64	2.72	0	-3
720	24.02	305.82	107.55	16.57	-18.33333333	3
721	24.06	305.27	107.64	53.74	51.66666667	-30.33333333
722	24.09	306.82	106.73	46.38	49.66666667	-14
723	24.12	308.31	106.31	7.15	6.333333333	-4.666666667
724	24.16	308.5	106.17	5	0	-5.666666667
725	24.19	308.5	106	29.97	-33.33333333	0
726	24.22	307.5	106	0	0	0
727	24.26	307.5	106	0	0	0
728	24.29	307.5	106	0	0	0
729	24.32	307.5	106	20.62	-22.66666667	-3
730	24.36	306.82	105.91	9.92	-10.66666667	3
731	24.39	306.5	106	0	0	0
732	24.42	306.5	106	7.38	-6.333333333	-5
733	24.46	306.31	105.85	0	0	0
734	24.49	306.31	105.85	17.42	-19.33333333	-1
735	24.52	305.73	105.82	14.9	-16.66666667	1
736	24.56	305.23	105.85	7.97	-7.666666667	-4.666666667
737	24.59	305	105.71	21.12	-23	4.666666667
738	24.62	304.31	105.85	2.31	0	-2.666666667
739	24.66	304.31	105.77	3.26	-2.666666667	-2.666666667
740	24.69	304.23	105.69	7.07	-7.666666667	-1.666666667
741	24.72	304	105.64	6.97	-7.666666667	-0.666666667
742	24.76	303.77	105.62	9.22	0	-10.33333333
743	24.79	303.77	105.31	63.14	68.33333333	-16.33333333
744	24.82	305.82	104.82	10.98	-10.66666667	6
745	24.86	305.5	105	2.5	0	2.666666667
746	24.89	305.5	105.08	15.19	-16.66666667	-2.666666667
747	24.92	305	105	12.73	-14	2.666666667
748	24.96	304.58	105.08	2.5	0	-2.666666667
749	24.99	304.58	105	19.92	-22	2.666666667
750	25.02	303.92	105.08	0	0	0
751	25.06	303.92	105.08	7.69	-8.333333333	0
752	25.09	303.67	105.08	7.06	-5.666666667	-5.333333333
753	25.12	303.5	104.92	15.43	7.666666667	-15.66666667
754	25.16	303.73	104.45	28.71	19.33333333	-25.33333333
755	25.19	304.31	103.69	0	0	0
756	25.22	304.31	103.69	2.31	0	-2.333333333
757	25.26	304.31	103.62	6.9	-7.666666667	1.666666667
758	25.29	304.08	103.67	16.75	-16.66666667	-8.333333333
759	25.32	303.58	103.42	19.02	-19.33333333	-8.333333333
760	25.36	303	103.17	0	0	0
761	25.39	303	103.17	2.5	0	-3
762	25.42	303	103.08	12.85	-14.33333333	-0.333333333
763	25.46	302.57	103.07	15.35	-16.33333333	-5
764	25.49	302.08	102.92	2.5	-2.666666667	0
765	25.52	302	102.92	24.52	-27.33333333	-0.333333333
766	25.56	301.18	102.91	9.92	10.66666667	3
767	25.59	301.5	103	74.97	83.33333333	-2.666666667
768	25.63	304	102.92	9.22	10.33333333	0
769	25.66	304.31	102.92	0	0	0
770	25.69	304.31	102.92	7.11	-7.666666667	2.666666667
771	25.73	304.08	103	0	0	0
772	25.76	304.08	103	74.51	80.66666667	-19.33333333
773	25.79	306.5	102.42	51.89	57.66666667	1.333333333
774	25.83	308.23	102.46	12.71	-13.66666667	-3.333333333
775	25.86	307.82	102.36	0	0	0
776	25.89	307.82	102.36	22.8	-24.66666667	-6.333333333
777	25.93	307.08	102.17	6.73	7.666666667	-0.666666667
778	25.96	307.31	102.15	7.05	-7.666666667	-2.333333333
779	25.99	307.08	102.08	2.5	0	-2.666666667
780	26.03	307.08	102	11.94	-13	-2.666666667
781	26.06	306.69	101.92	2.31	0	-2.333333333
782	26.09	306.69	101.85	12.6	-14	-1
783	26.13	306.27	101.82	2.72	0	3
784	26.16	306.27	101.91	2.72	0	-3
785	26.19	306.27	101.82	8.19	-9	0.333333333
786	26.23	306	101.83	0	0	0
787	26.26	306	101.83	8.11	-7.666666667	-4.666666667
788	26.29	305.77	101.69	8.7	-9	-3.666666667
789	26.33	305.5	101.58	22.14	-24.33333333	3.666666667
790	26.36	304.77	101.69	0	0	0
791	26.39	304.77	101.69	11.55	-9	-9
792	26.43	304.5	101.42	28.93	31.66666667	-5
793	26.46	305.45	101.27	16.91	18.33333333	5
794	26.49	306	101.42	2.5	0	-3
795	26.53	306	101.33	22.7	-24.33333333	7.333333333
796	26.56	305.27	101.55	5	-3.333333333	-4.333333333
797	26.59	305.17	101.42	55.91	53.33333333	-32
798	26.63	306.77	100.46	52.29	46.66666667	-34.66666667
799	26.66	308.17	99.42	16.17	17.33333333	4
800	26.69	308.69	99.54	12.58	-14	0.333333333
801	26.73	308.27	99.55	6.86	-6.333333333	-4.333333333
802	26.76	308.08	99.42	2.5	-2.666666667	0
803	26.79	308	99.42	7.23	-5	-6.333333333
804	26.83	307.85	99.23	9.03	-9	-5
805	26.86	307.58	99.08	7.22	-7.333333333	3.333333333
806	26.89	307.36	99.18	21.1	-23	-3.333333333
807	26.93	306.67	99.08	11.6	5	-11.66666667
808	26.96	306.82	98.73	9.56	-10.66666667	0.666666667
809	26.99	306.5	98.75	16.83	11.66666667	-14.66666667
810	27.03	306.85	98.31	75.52	71.66666667	-43.66666667
811	27.06	309	97	23.44	15	-21.33333333
812	27.09	309.45	96.36	0	0	0
813	27.13	309.45	96.36	0	0	0
814	27.16	309.45	96.36	5.45	-6	0
815	27.19	309.27	96.36	2.72	0	-3
816	27.23	309.27	96.27	8.77	-9	-3.333333333
817	27.26	309	96.17	5.9	-6	-2.666666667
818	27.29	308.82	96.09	0	0	0
819	27.33	308.82	96.09	3.85	-3	-3
820	27.36	308.73	96	9.64	-10.33333333	2.666666667
821	27.39	308.42	96.08	7.04	-8	0.333333333
822	27.43	308.18	96.09	13.05	-3.333333333	-14
823	27.46	308.08	95.67	78.71	76	-43.66666667
824	27.49	310.36	94.36	14.54	14	-8.333333333
825	27.53	310.78	94.11	0	0	0
826	27.56	310.78	94.11	0	0	0
827	27.59	310.78	94.11	18.84	14.66666667	-14.66666667
828	27.63	311.22	93.67	87.03	79.33333333	-55.66666667
829	27.66	313.6	92	22.23	24.33333333	-3.666666667
830	27.69	314.33	91.89	3.33	0	-3.666666667
831	27.73	314.33	91.78	3.33	-3.666666667	0
832	27.76	314.22	91.78	3.33	3.666666667	0
833	27.79	314.33	91.78	3.33	-3.666666667	0
834	27.83	314.22	91.78	16.65	0	-18.66666667
835	27.86	314.22	91.22	12.36	-11.33333333	-7.333333333
836	27.89	313.88	91	7.08	-7	-3.666666667
837	27.93	313.67	90.89	9.99	-11.33333333	0
838	27.96	313.33	90.89	0	0	0
839	27.99	313.33	90.89	6.5	5.666666667	-4.666666667
840	28.03	313.5	90.75	0	0	0
841	28.06	313.5	90.75	0	0	0
842	28.09	313.5	90.75	14.99	0	-16.66666667
843	28.13	313.5	90.25	76.13	83.33333333	-15
844	28.16	316	89.8	3	0	-3.333333333
845	28.19	316	89.7	0	0	0
846	28.23	316	89.7	0	0	0
847	28.26	316	89.7	58.78	62.66666667	-19
848	28.29	317.88	89.13	50.96	54	-16.66666667
849	28.33	319.5	88.63	0	0	0
850	28.36	319.5	88.63	3.75	0	4
851	28.39	319.5	88.75	0	0	0
852	28.43	319.5	88.75	0	0	0
853	28.46	319.5	88.75	0	0	0
854	28.49	319.5	88.75	3.75	0	-4
855	28.53	319.5	88.63	0	0	0
856	28.56	319.5	88.63	0	0	0
857	28.59	319.5	88.63	3.75	0	-4.333333333
858	28.63	319.5	88.5	8.49	-9.333333333	-2
859	28.66	319.22	88.44	8.49	9.333333333	2
860	28.69	319.5	88.5	38.04	39	-16.66666667
861	28.73	320.67	88	56.08	61	-12.33333333
862	28.76	322.5	87.63	0	0	0
863	28.79	322.5	87.63	0	0	0
864	28.83	322.5	87.63	39.16	40.33333333	-16.33333333
865	28.86	323.71	87.14	59.84	59.66666667	-29.66666667
866	28.89	325.5	86.25	22.04	24	-4.666666667
867	28.93	326.22	86.11	0	0	0
868	28.96	326.22	86.11	0	0	0
869	29	326.22	86.11	0	0	0
870	29.03	326.22	86.11	0	0	0
871	29.06	326.22	86.11	0	0	0
872	29.1	326.22	86.11	0	0	0
873	29.13	326.22	86.11	0	0	0
874	29.16	326.22	86.11	0	0	0
875	29.2	326.22	86.11	23.55	18.66666667	-18.33333333
876	29.23	326.78	85.56	68.65	74	-18.66666667
877	29.26	329	85	14.99	16.66666667	0
878	29.3	329.5	85	0	0	0
879	29.33	329.5	85	0	0	0
880	29.36	329.5	85	91.94	96.66666667	-33.33333333
881	29.4	332.4	84	34.83	36.66666667	-12.33333333
882	29.43	333.5	83.63	0	0	0
883	29.46	333.5	83.63	21.68	-24	1.333333333
884	29.5	332.78	83.67	28.82	-32	2
885	29.53	331.82	83.73	8.19	-5	-7.666666667
886	29.56	331.67	83.5	2.5	0	2.666666667
887	29.6	331.67	83.58	12.26	13.33333333	2
888	29.63	332.07	83.64	17.22	-19	-2
889	29.66	331.5	83.58	2.5	0	-2.666666667
890	29.7	331.5	83.5	6.95	-7.666666667	1.666666667
891	29.73	331.27	83.55	0	0	0
892	29.76	331.27	83.55	15.89	-15	-9.333333333
893	29.8	330.82	83.27	11.4	8.666666667	-9
894	29.83	331.08	83	46.92	47.33333333	-22.33333333
895	29.86	332.5	82.33	13.45	14	-5.333333333
896	29.9	332.92	82.17	18.26	-20.33333333	-0.666666667
897	29.93	332.31	82.15	16.14	-18	0
898	29.96	331.77	82.15	35.71	38.33333333	-10.66666667
899	30	332.92	81.83	15.99	13.66666667	-11
900	30.03	333.33	81.5	25.1	-27.66666667	-2.666666667
901	30.06	332.5	81.42	29.97	-33.33333333	0
902	30.1	331.5	81.42	2.5	0	2.666666667
903	30.13	331.5	81.5	8.15	-9	-1.333333333
904	30.16	331.23	81.46	7.01	-7.666666667	1.333333333
905	30.2	331	81.5	0	0	0
906	30.23	331	81.5	7.01	-7.666666667	-1.333333333
907	30.26	330.77	81.46	8.18	-9	-1.333333333
908	30.3	330.5	81.42	2.5	0	-3
909	30.33	330.5	81.33	2.5	0	-2.666666667
910	30.36	330.5	81.25	0	0	0
911	30.4	330.5	81.25	2.5	0	2.666666667
912	30.43	330.5	81.33	2.5	0	-2.666666667
913	30.46	330.5	81.25	66.78	74.33333333	-2.333333333
914	30.5	332.73	81.18	8.19	9	0.666666667
915	30.53	333	81.2	0	0	0
916	30.56	333	81.2	6.49	-2.666666667	-6.666666667
917	30.6	332.92	81	2.5	0	2.666666667
918	30.63	332.92	81.08	20.14	19.33333333	-11
919	30.66	333.5	80.75	0	0	0
920	30.7	333.5	80.75	0	0	0
921	30.73	333.5	80.75	15.06	-16.66666667	1.666666667
922	30.76	333	80.8	0	0	0
923	30.8	333	80.8	7.33	6	-5.333333333
924	30.83	333.18	80.64	0	0	0
925	30.86	333.18	80.64	0	0	0
926	30.9	333.18	80.64	2.72	0	-3
927	30.93	333.18	80.55	0	0	0
928	30.96	333.18	80.55	0	0	0
929	31	333.18	80.55	0	0	0
930	31.03	333.18	80.55	0	0	0
931	31.06	333.18	80.55	5.45	0	-6.333333333
932	31.1	333.18	80.36	8.1	-8.666666667	2
933	31.13	332.92	80.42	9.04	8.666666667	-5
934	31.16	333.18	80.27	8.15	-8.666666667	2
935	31.2	332.92	80.33	2.5	0	-2.666666667
936	31.23	332.92	80.25	0	0	0
937	31.26	332.92	80.25	6.03	-6.333333333	-2.333333333
938	31.3	332.73	80.18	5.69	6.333333333	-0.333333333
939	31.33	332.92	80.17	17.66	13.66666667	-14
940	31.36	333.33	79.75	5.21	5.666666667	1.666666667
941	31.4	333.5	79.8	3	3.333333333	0
942	31.43	333.6	79.8	6.14	-5.333333333	-4.333333333
943	31.46	333.44	79.67	11.07	-11.33333333	4.333333333
944	31.5	333.1	79.8	0	0	0
945	31.53	333.1	79.8	5.99	-6.666666667	0
946	31.56	332.9	79.8	4.24	3.333333333	-3.333333333
947	31.6	333	79.7	6.73	-7.333333333	-1
948	31.63	332.78	79.67	0	0	0
949	31.66	332.78	79.67	5.69	-6	-2.333333333
950	31.7	332.6	79.6	3	0	-3.333333333
951	31.73	332.6	79.5	3	-3.333333333	0
952	31.76	332.5	79.5	4.24	3.333333333	-3.333333333
953	31.8	332.6	79.4	4.15	4.333333333	1.666666667
954	31.83	332.73	79.45	24.67	-27.33333333	-3
955	31.86	331.91	79.36	0	0	0
956	31.9	331.91	79.36	0.94	0.333333333	-1
957	31.93	331.92	79.33	0	0	0
958	31.96	331.92	79.33	13.45	-14	5.666666667
959	32	331.5	79.5	23.03	19.33333333	-16.66666667
960	32.03	332.08	79	24.6	-25	11
961	32.06	331.33	79.33	10.03	-11	1
962	32.1	331	79.36	2.72	-3	0
963	32.13	330.91	79.36	2.72	0	-3
964	32.16	330.91	79.27	5.45	-6	0
965	32.2	330.73	79.27	4.39	-4.333333333	-2.333333333
966	32.23	330.6	79.2	17.48	-16.66666667	10
967	32.26	330.1	79.5	7.03	-6.333333333	-4.666666667
968	32.3	329.91	79.36	8.44	8.666666667	-3.666666667
969	32.33	330.17	79.25	2.5	-3	0
970	32.37	330.08	79.25	10.69	-11.66666667	0.666666667
971	32.4	329.73	79.27	11.94	-13.33333333	2
972	32.43	329.33	79.33	0	0	0
973	32.47	329.33	79.33	5.65	-4.333333333	-4.333333333
974	32.5	329.2	79.2	0	0	0
975	32.53	329.2	79.2	0	0	0
976	32.57	329.2	79.2	15.38	-15.66666667	-6.666666667
977	32.6	328.73	79	7.1	-4.333333333	-6.666666667
978	32.63	328.6	78.8	7.8	-8	3.666666667
979	32.67	328.36	78.91	0	0	0
980	32.7	328.36	78.91	10.9	-12	-0.333333333
981	32.73	328	78.9	12.65	-14	-2.333333333
982	32.77	327.58	78.83	0	0	0
983	32.8	327.58	78.83	2.5	-2.666666667	0
984	32.83	327.5	78.83	2.5	0	-2.666666667
985	32.87	327.5	78.75	7.62	-7.666666667	-3.666666667
986	32.9	327.27	78.64	31.02	24.33333333	-24.66666667
987	32.93	328	77.9	26.22	22.33333333	-19
988	32.97	328.67	77.33	8.05	7.666666667	-4.333333333
989	33	328.9	77.2	8.05	-7.666666667	4.333333333
990	33.03	328.67	77.33	0	0	0
991	33.07	328.67	77.33	7.06	-5.666666667	5.666666667
992	33.1	328.5	77.5	0	0	0
993	33.13	328.5	77.5	14.99	-16.66666667	0
994	33.17	328	77.5	3	0	-3.333333333
995	33.2	328	77.4	11.99	-13.33333333	0
996	33.23	327.6	77.4	10.73	-11	5
997	33.27	327.27	77.55	2.72	-3	0
998	33.3	327.18	77.55	9.82	-9	-6.333333333
999	33.33	326.91	77.36	12.18	-10.33333333	-8.666666667
1000	33.37	326.6	77.1	8.77	-8	5.666666667
1001	33.4	326.36	77.27	13.62	-15	0
1002	33.43	325.91	77.27	40.5	30.33333333	-33.33333333
1003	33.47	326.82	76.27	32.95	26	-25.66666667
1004	33.5	327.6	75.5	35	22.33333333	-31.66666667
1005	33.53	328.27	74.55	0	0	0
1006	33.57	328.27	74.55	20.21	-22.33333333	-1.666666667
1007	33.6	327.6	74.5	3	-3.333333333	0
1008	33.63	327.5	74.5	0	0	0
1009	33.67	327.5	74.5	7.94	-7.666666667	4.666666667
1010	33.7	327.27	74.64	2.72	0	-3
1011	33.73	327.27	74.55	14.67	-15	-6.333333333
1012	33.77	326.82	74.36	2.72	0	-3
1013	33.8	326.82	74.27	20.75	-21.33333333	9.333333333
1014	33.83	326.18	74.55	5.62	-6	-1.666666667
1015	33.87	326	74.5	6.81	-6	-4.666666667
1016	33.9	325.82	74.36	5.45	0	-6
1017	33.93	325.82	74.18	26.31	-27.33333333	10.66666667
1018	33.97	325	74.5	0	0	0
1019	34	325	74.5	4.91	-3	-4.666666667
1020	34.03	324.91	74.36	6.09	-3	-6
1021	34.07	324.82	74.18	23.54	-24	10.66666667
1022	34.1	324.1	74.5	3	-3.333333333	0
1023	34.13	324	74.5	8.72	-6	-7.666666667
1024	34.17	323.82	74.27	0	0	0
1025	34.2	323.82	74.27	25.45	-27.33333333	7.666666667
1026	34.23	323	74.5	0	0	0
1027	34.27	323	74.5	14.44	7.666666667	-14
1028	34.3	323.23	74.08	32.32	28.33333333	-22
1029	34.33	324.08	73.42	40.66	30.66666667	-33.33333333
1030	34.37	325	72.42	23.03	19.33333333	-16.66666667
1031	34.4	325.58	71.92	14.68	-13.33333333	-9.333333333
1032	34.43	325.18	71.64	2.72	0	3
1033	34.47	325.18	71.73	8.15	-8.666666667	-2
1034	34.5	324.92	71.67	9.16	-10	-1.666666667
1035	34.53	324.62	71.62	4.89	-4	-4
1036	34.57	324.5	71.5	5.88	-6.333333333	-1.333333333
1037	34.6	324.31	71.46	6.82	-7.666666667	1.333333333
1038	34.63	324.08	71.5	18.18	-19.33333333	5.666666667
1039	34.67	323.5	71.67	13.45	9	-12
1040	34.7	323.77	71.31	6.46	-6.333333333	3.666666667
1041	34.73	323.58	71.42	4.97	2	5
1042	34.77	323.64	71.57	19.39	-21.33333333	-2.333333333
1043	34.8	323	71.5	3.53	-2.666666667	-2.666666667
1044	34.83	322.92	71.42	2.5	0	-3
1045	34.87	322.92	71.33	18.32	-20.33333333	1.666666667
1046	34.9	322.31	71.38	0	0	0
1047	34.93	322.31	71.38	6.79	-7.666666667	1.333333333
1048	34.97	322.08	71.42	5.23	3.333333333	-5
1049	35	322.18	71.27	6.31	-6	-3.333333333
1050	35.03	322	71.17	7.18	-7.666666667	2
1051	35.07	321.77	71.23	30.32	-33.33333333	5
1052	35.1	320.77	71.38	2.31	0	-2.333333333
1053	35.13	320.77	71.31	2.31	0	-2.666666667
1054	35.17	320.77	71.23	2.3	-2.666666667	0
1055	35.2	320.69	71.23	7.49	-6.333333333	-5.333333333
1056	35.23	320.5	71.07	0	0	0
1057	35.27	320.5	71.07	6.27	-6.333333333	2.666666667
1058	35.3	320.31	71.15	9.23	-10.33333333	-0.333333333
1059	35.33	320	71.14	0	0	0
1060	35.37	320	71.14	21.77	-23	-7.333333333
1061	35.4	319.31	70.92	2.31	0	-2.333333333
1062	35.43	319.31	70.85	3.26	-2.666666667	2.333333333
1063	35.47	319.23	70.92	2.31	0	2.666666667
1064	35.5	319.23	71	6.92	-7.666666667	0
1065	35.53	319	71	9.22	-10.33333333	0
1066	35.57	318.69	71	20.75	-23	0
1067	35.6	318	71	0	0	0
1068	35.63	318	71	0	0	0
1069	35.67	318	71	0	0	0
1070	35.7	318	71	24.67	-27.33333333	3
1071	35.73	317.18	71.09	8.4	-8.666666667	-3
1072	35.77	316.92	71	6.3	-6.333333333	-3
1073	35.8	316.73	70.91	0	0	0
1074	35.84	316.73	70.91	14.89	-16.66666667	0.333333333
1075	35.87	316.23	70.92	0	0	0
1076	35.9	316.23	70.92	0	0	0
1077	35.94	316.23	70.92	9.69	-10.33333333	2.666666667
1078	35.97	315.92	71	13.45	-14	-5.666666667
1079	36	315.5	70.83	0	0	0
1080	36.04	315.5	70.83	8.51	-9	3
1081	36.07	315.23	70.92	0	0	0
1082	36.1	315.23	70.92	2.31	-2.666666667	0
1083	36.14	315.15	70.92	19.78	-21.66666667	-3
1084	36.17	314.5	70.83	0	0	0
1085	36.2	314.5	70.83	0	0	0
1086	36.24	314.5	70.83	8.51	-9	3
1087	36.27	314.23	70.92	0	0	0
1088	36.3	314.23	70.92	22.07	-24.33333333	-3
1089	36.34	313.5	70.83	0	0	0
1090	36.37	313.5	70.83	0	0	0
1091	36.4	313.5	70.83	8.51	-9	3
1092	36.44	313.23	70.92	4.61	0	-5
1093	36.47	313.23	70.77	0	0	0
1094	36.5	313.23	70.77	30.06	-33.33333333	-2.666666667
1095	36.54	312.23	70.69	0	0	0
1096	36.57	312.23	70.69	0	0	0
1097	36.6	312.23	70.69	0	0	0
1098	36.64	312.23	70.69	0	0	0
1099	36.67	312.23	70.69	0	0	0
1100	36.7	312.23	70.69	0	0	0
1101	36.74	312.23	70.69	30.06	-33.33333333	-2.333333333
1102	36.77	311.23	70.62	0	0	0
1103	36.8	311.23	70.62	2.31	0	2.333333333
1104	36.84	311.23	70.69	9	-7.666666667	-6.333333333
1105	36.87	311	70.5	0	0	0
1106	36.9	311	70.5	0	0	0
1107	36.94	311	70.5	23.31	-25.66666667	4
1108	36.97	310.23	70.62	0	0	0
1109	37	310.23	70.62	0	0	0
1110	37.04	310.23	70.62	8.13	9	-1.333333333
1111	37.07	310.5	70.58	15.19	-16.66666667	-2.666666667
1112	37.1	310	70.5	0	0	0
1113	37.14	310	70.5	2.14	0	-2.333333333
1114	37.17	310	70.43	0	0	0
1115	37.2	310	70.43	15.14	-16.66666667	2.333333333
1116	37.24	309.5	70.5	0	0	0
1117	37.27	309.5	70.5	14.99	-16.66666667	0
1118	37.3	309	70.5	0	0	0
1119	37.34	309	70.5	0	0	0
1120	37.37	309	70.5	2.14	0	-2.333333333
1121	37.4	309	70.43	16.92	-16.66666667	-8.666666667
1122	37.44	308.5	70.17	0	0	0
1123	37.47	308.5	70.17	0	0	0
1124	37.5	308.5	70.17	15.05	-16.66666667	1.333333333
1125	37.54	308	70.21	0	0	0
1126	37.57	308	70.21	0	0	0
1127	37.6	308	70.21	0	0	0
1128	37.64	308	70.21	15.05	-16.66666667	-1.333333333
1129	37.67	307.5	70.17	8.29	-9	2
1130	37.7	307.23	70.23	6.93	-7.666666667	-0.666666667
1131	37.74	307	70.21	7.15	-7.666666667	-2
1132	37.77	306.77	70.15	0	0	0
1133	37.8	306.77	70.15	8.08	-9	0.666666667
1134	37.84	306.5	70.17	0	0	0
1135	37.87	306.5	70.17	0	0	0
1136	37.9	306.5	70.17	6.36	-6.333333333	-3
1137	37.94	306.31	70.08	0	0	0
1138	37.97	306.31	70.08	0	0	0
1139	38	306.31	70.08	21.87	-24.33333333	3
1140	38.04	305.58	70.17	8.69	-9	-3
1141	38.07	305.31	70.08	7.35	-8	2
1142	38.1	305.07	70.14	2.14	-2.333333333	0
1143	38.14	305	70.14	0	0	0
1144	38.17	305	70.14	0	0	0
1145	38.2	305	70.14	6.92	-7.666666667	0.333333333
1146	38.24	304.77	70.15	6.42	-6.666666667	-2.666666667
1147	38.27	304.57	70.07	10.21	-11.33333333	0.333333333
1148	38.3	304.23	70.08	0	0	0
1149	38.34	304.23	70.08	2.31	0	2.333333333
1150	38.37	304.23	70.15	7.15	-7.666666667	2
1151	38.4	304	70.21	21.15	-23	-4.333333333
1152	38.44	303.31	70.08	0	0	0
1153	38.47	303.31	70.08	0	0	0
1154	38.5	303.31	70.08	0	0	0
1155	38.54	303.31	70.08	10.1	-10.33333333	4.333333333
1156	38.57	303	70.21	2.14	0	-2.333333333
1157	38.6	303	70.14	6.92	-7.666666667	0.333333333
1158	38.64	302.77	70.15	8.08	-9	0.666666667
1159	38.67	302.5	70.17	7.18	-7.666666667	-2.666666667
1160	38.7	302.27	70.09	15.1	-16.66666667	-0.333333333
1161	38.74	301.77	70.08	0	0	0
1162	38.77	301.77	70.08	0	0	0
1163	38.8	301.77	70.08	27.67	30.66666667	0
1164	38.84	302.69	70.08	39.26	43.66666667	-2.666666667
1165	38.87	304	70	0	0	0
1166	38.9	304	70	9.51	-10.33333333	2.666666667
1167	38.94	303.69	70.08	6.36	-6.333333333	3
1168	38.97	303.5	70.17	8.08	-9	-0.666666667
1169	39	303.23	70.15	8.31	-7.666666667	-5
1170	39.04	303	70	7.29	-7.666666667	2.666666667
1171	39.07	302.77	70.08	0	0	0
1172	39.1	302.77	70.08	2.3	-2.666666667	0
1173	39.14	302.69	70.08	0	0	0
1174	39.17	302.69	70.08	18.4	-20.33333333	-2.666666667
1175	39.21	302.08	70	9.69	-10.33333333	2.666666667
1176	39.24	301.77	70.08	0	0	0
1177	39.27	301.77	70.08	2.31	0	2.333333333
1178	39.31	301.77	70.15	23.51	-25.66666667	-5
1179	39.34	301	70	2.5	-2.666666667	0
1180	39.37	300.92	70	0	0	0
1181	39.41	300.92	70	7.11	-7.666666667	2.666666667
1182	39.44	300.69	70.08	0	0	0
1183	39.47	300.69	70.08	18.4	-20.33333333	-2.666666667
1184	39.51	300.08	70	2.5	-2.666666667	0
1185	39.54	300	70	0	0	0
1186	39.57	300	70	7.29	-7.666666667	2.666666667
1187	39.61	299.77	70.08	9.21	-9	-5
1188	39.64	299.5	69.93	15.14	-16.66666667	2.333333333
1189	39.67	299	70	0	0	0
1190	39.71	299	70	0	0	0
1191	39.74	299	70	9.51	-10.33333333	2.666666667
1192	39.77	298.69	70.08	11.53	-12.66666667	0
1193	39.81	298.31	70.08	7.11	-7.666666667	-2.666666667
1194	39.84	298.08	70	0	0	0
1195	39.87	298.08	70	51.49	57.33333333	-2.333333333
1196	39.91	299.8	69.93	52.58	56.66666667	-14.33333333
1197	39.94	301.5	69.5	0	0	0
1198	39.97	301.5	69.5	5.88	-6.333333333	1.333333333
1199	40.01	301.31	69.54	2.31	0	2.666666667
1200	40.04	301.31	69.62	5.15	-2.666666667	-5.333333333
1201	40.07	301.23	69.46	33.14	34.66666667	-12.33333333
1202	40.11	302.27	69.09	57.08	60.33333333	-19.66666667
1203	40.14	304.08	68.5	28.21	30.66666667	-7
1204	40.17	305	68.29	10.03	-10.33333333	-4.666666667
1205	40.21	304.69	68.15	12.6	-14	1
1206	40.24	304.27	68.18	2.72	0	-3
1207	40.27	304.27	68.09	7.34	7.666666667	-3
1208	40.31	304.5	68	12.49	-14	0
1209	40.34	304.08	68	11.01	-11.66666667	-3
1210	40.37	303.73	67.91	8.18	9	0.333333333
1211	40.41	304	67.92	8.18	-9	-0.333333333
1212	40.44	303.73	67.91	7.34	-7.666666667	3
1213	40.47	303.5	68	6.21	-6.333333333	-2.666666667
1214	40.51	303.31	67.92	9.22	0	-10
1215	40.54	303.31	67.62	78.23	80.66666667	-32.66666667
1216	40.57	305.73	66.64	44.35	48.33333333	-9.333333333
1217	40.61	307.18	66.36	8.1	-8.666666667	2
1218	40.64	306.92	66.42	7.47	-7.666666667	-3.666666667
1219	40.67	306.69	66.31	4.61	0	-5.333333333
1220	40.71	306.69	66.15	11.76	-12.66666667	-2.333333333
1221	40.74	306.31	66.08	9.51	-10.33333333	-2.666666667
1222	40.77	306	66	9.51	-10.33333333	2.666666667
1223	40.81	305.69	66.08	12.42	-12.66666667	-5.333333333
1224	40.84	305.31	65.92	0	0	0
1225	40.87	305.31	65.92	9.51	-10.33333333	2.666666667
1226	40.91	305	66	7.2	-6.666666667	-4.333333333
1227	40.94	304.8	65.87	7.1	-7.666666667	2
1228	40.97	304.57	65.93	7.91	-8.666666667	-0.333333333
1229	41.01	304.31	65.92	0	0	0
1230	41.04	304.31	65.92	0	0	0
1231	41.07	304.31	65.92	29.97	-33.33333333	0
1232	41.11	303.31	65.92	0	0	0
1233	41.14	303.31	65.92	2.31	0	-2.333333333
1234	41.17	303.31	65.85	2.31	0	-2.666666667
1235	41.21	303.31	65.77	3.26	-2.666666667	-2.666666667
1236	41.24	303.23	65.69	7.07	-7.666666667	-1.666666667
1237	41.27	303	65.64	15	-16.66666667	1
1238	41.31	302.5	65.67	5.82	-6.333333333	0.666666667
1239	41.34	302.31	65.69	67.57	73	-17.33333333
1240	41.37	304.5	65.17	33.51	33.33333333	-16.66666667
1241	41.41	305.5	64.67	0	0	0
1242	41.44	305.5	64.67	6.53	-6.333333333	3.333333333
1243	41.47	305.31	64.77	16.3	-18	-2.666666667
1244	41.51	304.77	64.69	8.11	-9	-0.666666667
1245	41.54	304.5	64.67	2.5	0	-3
1246	41.57	304.5	64.58	0	0	0
1247	41.61	304.5	64.58	10.03	-9	-6.666666667
1248	41.64	304.23	64.38	9.51	-7.666666667	-7
1249	41.67	304	64.17	15.8	-16.66666667	5.333333333
1250	41.71	303.5	64.33	6.53	6.333333333	-3.333333333
1251	41.74	303.69	64.23	0	0	0
1252	41.77	303.69	64.23	14.58	-15.33333333	-5
1253	41.81	303.23	64.08	6.92	-7.666666667	0
1254	41.84	303	64.08	9.55	-10.33333333	-2.666666667
1255	41.87	302.69	64	0	0	0
1256	41.91	302.69	64	6.28	-6.333333333	-2.666666667
1257	41.94	302.5	63.92	12.68	-14	0
1258	41.97	302.08	63.92	14.45	-14.66666667	-6.333333333
1259	42.01	301.64	63.73	7.31	-7.333333333	3.333333333
1260	42.04	301.42	63.83	3.53	-3	-2.666666667
1261	42.07	301.33	63.75	30.45	32.66666667	-9.666666667
1262	42.11	302.31	63.46	36.29	39.66666667	-7
1263	42.14	303.5	63.25	0	0	0
1264	42.17	303.5	63.25	5	0	-5.666666667
1265	42.21	303.5	63.08	0	0	0
1266	42.24	303.5	63.08	7.53	-7	4.333333333
1267	42.27	303.29	63.21	8.58	-9.666666667	0.666666667
1268	42.31	303	63.23	5.03	-4.666666667	-3
1269	42.34	302.86	63.14	7.25	-8	0.333333333
1270	42.37	302.62	63.15	9.22	-10.33333333	0
1271	42.41	302.31	63.15	15.1	-16.33333333	4
1272	42.44	301.82	63.27	7.27	-5	-6.333333333
1273	42.47	301.67	63.08	5.58	-3	-5.333333333
1274	42.51	301.58	62.92	12.39	-13.33333333	-3.333333333
1275	42.54	301.18	62.82	5.45	0	-6
1276	42.58	301.18	62.64	8.65	-8.666666667	3.666666667
1277	42.61	300.92	62.75	13.45	-14	5.666666667
1278	42.64	300.5	62.92	2.5	0	-3
1279	42.68	300.5	62.83	7.52	-7.666666667	-3.333333333
1280	42.71	300.27	62.73	8.2	-9	0.666666667
1281	42.74	300	62.75	26.07	24.33333333	-16
1282	42.78	300.73	62.27	52.9	48.33333333	-33.33333333
1283	42.81	302.18	61.27	18.54	17	-11.66666667
1284	42.84	302.69	60.92	0	0	0
1285	42.88	302.69	60.92	6.36	-6.333333333	-3
1286	42.91	302.5	60.83	8.29	-9	-2
1287	42.94	302.23	60.77	16.3	-18	-2.666666667
1288	42.98	301.69	60.69	0	0	0
1289	43.01	301.69	60.69	20.76	-23	-0.666666667
1290	43.04	301	60.67	2.5	0	-3
1291	43.08	301	60.58	3.53	-2.666666667	-2.666666667
1292	43.11	300.92	60.5	2.5	0	-2.666666667
1293	43.14	300.92	60.42	12.73	-14	2.666666667
1294	43.18	300.5	60.5	5.88	-6.333333333	1.333333333
1295	43.21	300.31	60.54	3.26	-2.666666667	-2.666666667
1296	43.24	300.23	60.46	7.05	-7.666666667	-1.333333333
1297	43.28	300	60.42	14.99	-16.66666667	0
1298	43.31	299.5	60.42	8.13	-9	-1.333333333
1299	43.34	299.23	60.38	7.09	-7.666666667	-1.666666667
1300	43.38	299	60.33	9.25	-10.33333333	-0.666666667
1301	43.41	298.69	60.31	14.02	-15.33333333	2.333333333
1302	43.44	298.23	60.38	0	0	0
1303	43.48	298.23	60.38	14.02	-15.33333333	-2.333333333
1304	43.51	297.77	60.31	9.92	-9	6.333333333
1305	43.54	297.5	60.5	6.95	-7.666666667	-1.666666667
1306	43.58	297.27	60.45	11.18	-9	-8.333333333
1307	43.61	297	60.2	14.99	-13.33333333	10
1308	43.64	296.6	60.5	3	0	-3.333333333
1309	43.68	296.6	60.4	20.74	-23	-1.333333333
1310	43.71	295.91	60.36	7.48	-7	4.666666667
1311	43.74	295.7	60.5	12.88	-14.33333333	1.666666667
1312	43.78	295.27	60.55	11.56	-9	-9.333333333
1313	43.81	295	60.27	7.11	-6.666666667	4.333333333
1314	43.84	294.8	60.4	13.62	-14.66666667	-4.333333333
1315	43.88	294.36	60.27	2.72	0	-3
1316	43.91	294.36	60.18	17.6	-19.33333333	1.333333333
1317	43.94	293.78	60.22	17.7	-19.33333333	-4
1318	43.98	293.2	60.1	7.03	-6.666666667	4
1319	44.01	293	60.22	15	-16.66666667	-0.666666667
1320	44.04	292.5	60.2	4.24	-3.333333333	-3.333333333
1321	44.08	292.4	60.1	19.69	-20.66666667	-7
1322	44.11	291.78	59.89	11.33	-12.66666667	0.333333333
1323	44.14	291.4	59.9	19	-20.66666667	-4
1324	44.18	290.78	59.78	6.47	-6	4
1325	44.21	290.6	59.9	8.54	-9	3.333333333
1326	44.24	290.33	60	11.65	-11	-6.666666667
1327	44.28	290	59.8	3	0	3.333333333
1328	44.31	290	59.9	9.98	-9	6.333333333
1329	44.34	289.73	60.09	18.05	-17.66666667	-9.666666667
1330	44.38	289.2	59.8	5.99	-6.666666667	0
1331	44.41	289	59.8	19.2	-21.33333333	-2.333333333
1332	44.44	288.36	59.73	11.11	-12	2.333333333
1333	44.48	288	59.8	10.76	-11	-4.333333333
1334	44.51	287.67	59.67	9.13	-10.33333333	-1
1335	44.54	287.36	59.64	6.38	-5.333333333	-4.666666667
1336	44.58	287.2	59.5	11.99	-13.33333333	0
1337	44.61	286.8	59.5	14.85	-15.66666667	5.666666667
1338	44.64	286.33	59.67	11.17	-11	-5.666666667
1339	44.68	286	59.5	5.99	-6.666666667	0
1340	44.71	285.8	59.5	12.72	-10	10
1341	44.74	285.5	59.8	12.72	-10	-10
1342	44.78	285.2	59.5	6.38	5.333333333	-4.666666667
1343	44.81	285.36	59.36	35.76	38	-12
1344	44.84	286.5	59	9.92	-10.66666667	-3
1345	44.88	286.18	58.91	25.87	-28.33333333	-5.333333333
1346	44.91	285.33	58.75	15.45	-17	-0.666666667
1347	44.94	284.82	58.73	7.72	-8	3.333333333
1348	44.98	284.58	58.83	5.59	-5.333333333	-2.666666667
1349	45.01	284.42	58.75	17.95	-20	-0.666666667
1350	45.04	283.82	58.73	0	0	0
1351	45.08	283.82	58.73	2.72	0	-3
1352	45.11	283.82	58.64	3.85	-3	3
1353	45.14	283.73	58.73	2.72	0	-3
1354	45.18	283.73	58.64	29.97	33.33333333	0
1355	45.21	284.73	58.64	53.54	59	-7.333333333
1356	45.24	286.5	58.42	6.63	6.333333333	-3.666666667
1357	45.28	286.69	58.31	9.13	-6.333333333	-8
1358	45.31	286.5	58.07	3.03	-2.333333333	2.333333333
1359	45.34	286.43	58.14	8.86	-6.666666667	-7.333333333
1360	45.38	286.23	57.92	7.29	-7.666666667	2.666666667
1361	45.41	286	58	7.29	-7.666666667	-2.666666667
1362	45.44	285.77	57.92	17.61	-19.66666667	-0.333333333
1363	45.48	285.18	57.91	6.09	-6	3
1364	45.51	285	58	2.5	-2.666666667	0
1365	45.54	284.92	58	7.11	-7.666666667	-2.666666667
1366	45.58	284.69	57.92	29.97	33.33333333	0
1367	45.61	285.69	57.92	54.23	60.33333333	2.666666667
1368	45.64	287.5	58	6.21	6.333333333	2.666666667
1369	45.68	287.69	58.08	2.31	0	2.333333333
1370	45.71	287.69	58.15	5.78	-6.333333333	0.666666667
1371	45.74	287.5	58.17	2.5	0	-3
1372	45.78	287.5	58.08	14.99	-16.66666667	0
1373	45.81	287	58.08	9.46	-10.33333333	2.333333333
1374	45.84	286.69	58.15	5.78	-6.333333333	0.666666667
1375	45.88	286.5	58.17	7.52	-7.666666667	3.333333333
1376	45.91	286.27	58.27	8.77	-9	-3.333333333
1377	45.94	286	58.17	7.18	-7.666666667	2
1378	45.98	285.77	58.23	17.67	-19.66666667	-1.666666667
1379	46.01	285.18	58.18	7.96	-8.666666667	-0.333333333
1380	46.05	284.92	58.17	6.73	-7.666666667	-0.666666667
1381	46.08	284.69	58.15	30.06	33.33333333	-2.333333333
1382	46.11	285.69	58.08	48.51	52.66666667	-11.66666667
1383	46.15	287.27	57.73	7.05	7.666666667	-2
1384	46.18	287.5	57.67	5	0	-5.666666667
1385	46.21	287.5	57.5	15.19	-16.66666667	-2.666666667
1386	46.25	287	57.42	0	0	0
1387	46.28	287	57.42	60.04	64	19.33333333
1388	46.31	288.92	58	34.97	38.66666667	0
1389	46.35	290.08	58	0	0	0
1390	46.38	290.08	58	0	0	0
1391	46.41	290.08	58	9.69	-10.33333333	-2.666666667
1392	46.45	289.77	57.92	0	0	0
1393	46.48	289.77	57.92	16.14	-18	0
1394	46.51	289.23	57.92	0	0	0
1395	46.55	289.23	57.92	7.29	-7.666666667	2.666666667
1396	46.58	289	58	7.29	-7.666666667	-2.666666667
1397	46.61	288.77	57.92	7.41	-6.666666667	5
1398	46.65	288.57	58.07	0	0	0
1399	46.68	288.57	58.07	14.78	-16.33333333	-2.333333333
1400	46.71	288.08	58	9.69	-10.33333333	-2.666666667
1401	46.75	287.77	57.92	8.07	-9	0
1402	46.78	287.5	57.92	2.5	0	2.666666667
1403	46.81	287.5	58	10.64	7.666666667	9
1404	46.85	287.73	58.27	77.5	84.66666667	15.33333333
1405	46.88	290.27	58.73	24.95	27	6.333333333
1406	46.91	291.08	58.92	11.72	-13	0
1407	46.95	290.69	58.92	0	0	0
1408	46.98	290.69	58.92	75.52	82	18
1409	47.01	293.15	59.46	46.76	45	26.33333333
1410	47.05	294.5	60.25	0	0	0
1411	47.08	294.5	60.25	0	0	0
1412	47.11	294.5	60.25	2.5	0	2.666666667
1413	47.15	294.5	60.33	15.19	-16.66666667	3
1414	47.18	294	60.42	5	0	5.333333333
1415	47.21	294	60.58	0	0	0
1416	47.25	294	60.58	0	0	0
1417	47.28	294	60.58	2.5	-2.666666667	0
1418	47.31	293.92	60.58	14.56	-14	8.333333333
1419	47.35	293.5	60.83	0	0	0
1420	47.38	293.5	60.83	41.64	44	14.66666667
1421	47.41	294.82	61.27	64.76	66.66666667	27.33333333
1422	47.45	296.82	62.09	10.77	8.666666667	8
1423	47.48	297.08	62.33	8.15	-8.666666667	-2
1424	47.51	296.82	62.27	0	0	0
1425	47.55	296.82	62.27	55.95	56	27
1426	47.58	298.5	63.08	80.7	83.33333333	33.33333333
1427	47.61	301	64.08	5.45	6	0.333333333
1428	47.65	301.18	64.09	6.35	-6	3.666666667
1429	47.68	301	64.2	7.33	-6	5.333333333
1430	47.71	300.82	64.36	2.72	-3	0
1431	47.75	300.73	64.36	9.14	9	4.666666667
1432	47.78	301	64.5	17.48	-16.66666667	10
1433	47.81	300.5	64.8	5.23	-4.666666667	3.666666667
1434	47.85	300.36	64.91	11.13	-12	-2.666666667
1435	47.88	300	64.83	2.5	-2.666666667	0
1436	47.91	299.92	64.83	0	0	0
1437	47.95	299.92	64.83	0	0	0
1438	47.98	299.92	64.83	11.78	11.66666667	5.666666667
1439	48.01	300.27	65	74.83	80.66666667	20.66666667
1440	48.05	302.69	65.62	9.51	2.666666667	10
1441	48.08	302.77	65.92	0	0	0
1442	48.11	302.77	65.92	0	0	0
1443	48.15	302.77	65.92	60.52	64	20.66666667
1444	48.18	304.69	66.54	67.41	71	24.33333333
1445	48.21	306.82	67.27	34.98	36.66666667	13.33333333
1446	48.25	307.92	67.67	19.64	-21.66666667	-4
1447	48.28	307.27	67.55	8.29	-9	-1.666666667
1448	48.31	307	67.5	2.5	0	2.666666667
1449	48.35	307	67.58	9.78	-10.33333333	3.666666667
1450	48.38	306.69	67.69	4.61	0	5.333333333
1451	48.41	306.69	67.85	0	0	0
1452	48.45	306.69	67.85	5.78	-6.333333333	-0.666666667
1453	48.48	306.5	67.83	7.18	-7.666666667	2.666666667
1454	48.51	306.27	67.91	10.9	0	12
1455	48.55	306.27	68.27	49.12	54.66666667	3
1456	48.58	307.91	68.36	32.95	36.33333333	4.666666667
1457	48.61	309	68.5	0	0	0
1458	48.65	309	68.5	10.64	-9	7.666666667
1459	48.68	308.73	68.73	0	0	0
1460	48.71	308.73	68.73	71.04	75.66666667	22.33333333
1461	48.75	311	69.4	55.37	60.66666667	11
1462	48.78	312.82	69.73	5.51	6	-1
1463	48.81	313	69.7	0	0	0
1464	48.85	313	69.7	8.3	-6	7
1465	48.88	312.82	69.91	0	0	0
1466	48.91	312.82	69.91	0	0	0
1467	48.95	312.82	69.91	0	0	0
1468	48.98	312.82	69.91	6.09	6	3
1469	49.01	313	70	7.45	-7.333333333	3.666666667
1470	49.05	312.78	70.11	31.14	-26	23
1471	49.08	312	70.8	7.77	7.333333333	-4.333333333
1472	49.11	312.22	70.67	76.88	85.33333333	7.333333333
1473	49.15	314.78	70.89	43.29	48	0
1474	49.18	316.22	70.89	0	0	0
1475	49.21	316.22	70.89	0	0	0
1476	49.25	316.22	70.89	17.93	18.66666667	7.333333333
1477	49.28	316.78	71.11	46.73	49	17.33333333
1478	49.31	318.25	71.63	48.05	51	16
1479	49.35	319.78	72.11	0	0	0
1480	49.38	319.78	72.11	0	0	0
1481	49.42	319.78	72.11	0	0	0
1482	49.45	319.78	72.11	0	0	0
1483	49.48	319.78	72.11	8.97	-9.333333333	-3.666666667
1484	49.52	319.5	72	3	-3.333333333	0
1485	49.55	319.4	72	0	0	0
1486	49.58	319.4	72	13.4	-13.33333333	6.666666667
1487	49.62	319	72.2	5.99	0	6.666666667
1488	49.65	319	72.4	0	0	0
1489	49.68	319	72.4	21.68	-23.66666667	-3.666666667
1490	49.72	318.29	72.29	9.8	-9.666666667	5
1491	49.75	318	72.44	10.53	-11	-3.666666667
1492	49.78	317.67	72.33	0	0	0
1493	49.82	317.67	72.33	0	0	0
1494	49.85	317.67	72.33	8.05	-9	-1
1495	49.88	317.4	72.3	14.99	13.33333333	10
1496	49.92	317.8	72.6	74.19	80.66666667	17
1497	49.95	320.22	73.11	16.98	18.66666667	-3.666666667
1498	49.98	320.78	73	3.33	-3.666666667	0
1499	50.02	320.67	73	3.27	2	3
1500	50.05	320.73	73.09	65.94	68.33333333	26.66666667
1501	50.08	322.78	73.89	56.13	57.33333333	24.66666667
1502	50.12	324.5	74.63	8.58	9.333333333	-2.333333333
1503	50.15	324.78	74.56	9.99	0	-11.33333333
1504	50.18	324.78	74.22	9.99	0	11.33333333
1505	50.22	324.78	74.56	7.94	7.333333333	4.666666667
1506	50.25	325	74.7	75.88	83.33333333	13.33333333
1507	50.28	327.5	75.1	42.7	47.33333333	5
1508	50.32	328.92	75.25	5	0	-5.666666667
1509	50.35	328.92	75.08	5.68	-6.333333333	0.333333333
1510	50.38	328.73	75.09	0	0	0
1511	50.42	328.73	75.09	0	0	0
1512	50.45	328.73	75.09	5.02	-4.333333333	3.666666667
1513	50.48	328.6	75.2	0	0	0
1514	50.52	328.6	75.2	0	0	0
1515	50.55	328.6	75.2	12.72	-14	2.333333333
1516	50.58	328.18	75.27	0	0	0
1517	50.62	328.18	75.27	2.72	0	3
1518	50.65	328.18	75.36	3.85	3	-3
1519	50.68	328.27	75.27	75.36	82	18.33333333
1520	50.72	330.73	75.82	23.6	25.66666667	-5
1521	50.75	331.5	75.67	8.11	9	0.666666667
1522	50.78	331.77	75.69	15.55	16.66666667	4.333333333
1523	50.82	332.27	75.82	12.96	14	3.333333333
1524	50.85	332.69	75.92	7.5	-6.333333333	5.333333333
1525	50.88	332.5	76.08	30.07	-33.33333333	-2.666666667
1526	50.92	331.5	76	14.99	-16.66666667	0
1527	50.95	331	76	9.51	-10.33333333	-2.666666667
1528	50.98	330.69	75.92	12.42	-12.66666667	5.333333333
1529	51.02	330.31	76.08	0	0	0
1530	51.05	330.31	76.08	0	0	0
1531	51.08	330.31	76.08	7.11	-7.666666667	-2.666666667
1532	51.12	330.08	76	2.5	0	2.666666667
1533	51.15	330.08	76.08	0	0	0
1534	51.18	330.08	76.08	2.5	0	-2.666666667
1535	51.22	330.08	76	0	0	0
1536	51.25	330.08	76	9.64	-8.666666667	6
1537	51.28	329.82	76.18	8.51	-7.333333333	-6
1538	51.32	329.6	76	15.48	-17.33333333	0
1539	51.35	329.08	76	19.49	21.66666667	3
1540	51.38	329.73	76.09	70.27	75.66666667	19.33333333
1541	51.42	332	76.67	15.8	16.66666667	5.333333333
1542	51.45	332.5	76.83	10.55	-11.66666667	-2
1543	51.48	332.15	76.77	11.76	-12.66666667	-2.666666667
1544	51.52	331.77	76.69	15.47	15.33333333	7.666666667
1545	51.55	332.23	76.92	14.02	2.666666667	15.33333333
1546	51.58	332.31	77.38	0	0	0
1547	51.62	332.31	77.38	47.37	-52.66666667	-0.666666667
1548	51.65	330.73	77.36	6.99	-7.666666667	2
1549	51.68	330.5	77.42	6.62	-6.333333333	-3.666666667
1550	51.72	330.31	77.31	2.31	0	2.333333333
1551	51.75	330.31	77.38	0	0	0
1552	51.78	330.31	77.38	6.9	-7.666666667	-1.666666667
1553	51.82	330.08	77.33	20.14	-19.33333333	11.33333333
1554	51.85	329.5	77.67	0	0	0
1555	51.88	329.5	77.67	0	0	0
1556	51.92	329.5	77.67	0	0	0
1557	51.95	329.5	77.67	45.23	50	5.333333333
1558	51.98	331	77.83	32.85	36	5.666666667
1559	52.02	332.08	78	11.94	-13	-2.666666667
1560	52.05	331.69	77.92	20.75	-23	0
1561	52.08	331	77.92	15.19	16.66666667	2.666666667
1562	52.12	331.5	78	19.74	16.66666667	14.33333333
1563	52.15	332	78.43	15.14	-16.66666667	2.333333333
1564	52.18	331.5	78.5	30.07	-33.33333333	-2.666666667
1565	52.22	330.5	78.42	14.99	-16.66666667	0
1566	52.25	330	78.42	9.24	-9	-5
1567	52.28	329.73	78.27	0	0	0
1568	52.32	329.73	78.27	0	0	0
1569	52.35	329.73	78.27	7.05	-7.666666667	2
1570	52.38	329.5	78.33	7.49	0	8.333333333
1571	52.42	329.5	78.58	23.56	-25.66666667	5
1572	52.45	328.73	78.73	5.45	0	-6
1573	52.48	328.73	78.55	6.95	-7.666666667	-1.666666667
1574	52.52	328.5	78.5	0	0	0
1575	52.55	328.5	78.5	8.15	-9	1.333333333
1576	52.58	328.23	78.54	0	0	0
1577	52.62	328.23	78.54	0	0	0
1578	52.65	328.23	78.54	68.11	75.66666667	-4
1579	52.68	330.5	78.42	74.44	77.33333333	29
1580	52.72	332.82	79.29	0	0	0
1581	52.75	332.82	79.29	26.27	-29	1
1582	52.79	331.95	79.32	4.06	-4	2.333333333
1583	52.82	331.83	79.39	27.51	30.66666667	1.666666667
1584	52.85	332.75	79.44	9.81	-10.66666667	2
1585	52.89	332.43	79.5	19.08	-21	3.333333333
1586	52.92	331.8	79.6	3.15	-3	1.666666667
1587	52.95	331.71	79.65	43.72	-46.66666667	-14
1588	52.99	330.31	79.23	6.99	-7.666666667	-2
1589	53.02	330.08	79.17	11.14	-11.66666667	3.333333333
1590	53.05	329.73	79.27	7.52	-7.666666667	-3.333333333
1591	53.09	329.5	79.17	0	0	0
1592	53.12	329.5	79.17	2.5	0	2.666666667
1593	53.15	329.5	79.25	0	0	0
1594	53.19	329.5	79.25	8.09	-9	-0.666666667
1595	53.22	329.23	79.23	7.18	-7.666666667	-2
1596	53.25	329	79.17	16.25	-18	2
1597	53.29	328.46	79.23	1.29	1.333333333	0.666666667
1598	53.32	328.5	79.25	47.74	50	18
1599	53.35	330	79.79	47.53	52.33333333	7
1600	53.39	331.57	80	0	0	0
1601	53.42	331.57	80	32.11	-35.66666667	0
1602	53.45	330.5	80	2.14	2.333333333	0
1603	53.49	330.57	80	45.31	50.33333333	0
1604	53.52	332.08	80	6.3	6.333333333	-3
1605	53.55	332.27	79.91	7.18	7.666666667	-2.666666667
1606	53.59	332.5	79.83	2.5	0	3
1607	53.62	332.5	79.92	8.45	-9	2.666666667
1608	53.65	332.23	80	2.31	0	-2.666666667
1609	53.69	332.23	79.92	5.17	-5	-3
1610	53.72	332.08	79.83	0	0	0
1611	53.75	332.08	79.83	2.5	-2.666666667	0
1612	53.79	332	79.83	24.63	-27.33333333	2.666666667
1613	53.82	331.18	79.91	10.9	-12	0
1614	53.85	330.82	79.91	0	0	0
1615	53.89	330.82	79.91	2.72	0	-3
1616	53.92	330.82	79.82	5.45	-6	0
1617	53.95	330.64	79.82	13.62	-15.33333333	0
1618	53.99	330.18	79.82	11.23	-12	3
1619	54.02	329.82	79.91	0	0	0
1620	54.05	329.82	79.91	0	0	0
1621	54.09	329.82	79.91	17.61	-19.66666667	0.333333333
1622	54.12	329.23	79.92	7.29	-7.666666667	2.666666667
1623	54.15	329	80	6.09	-6	-3
1624	54.19	328.82	79.91	2.72	0	-3
1625	54.22	328.82	79.82	12.39	-13.33333333	3.333333333
1626	54.25	328.42	79.92	5.57	-6.333333333	0
1627	54.29	328.23	79.92	9.33	-7.666666667	-7
1628	54.32	328	79.71	1.07	0	1.333333333
1629	54.35	328	79.75	15.19	-16.66666667	-2.666666667
1630	54.39	327.5	79.67	6.53	-6.333333333	3.333333333
1631	54.42	327.31	79.77	0	0	0
1632	54.45	327.31	79.77	0	0	0
1633	54.49	327.31	79.77	30.42	32	-10.66666667
1634	54.52	328.27	79.45	21.83	24.33333333	-1
1635	54.55	329	79.42	8.25	-9	1
1636	54.59	328.73	79.45	6.91	-7.666666667	-1
1637	54.62	328.5	79.42	0	0	0
1638	54.65	328.5	79.42	7.83	-7.666666667	4.333333333
1639	54.69	328.27	79.55	9.26	-9	-5
1640	54.72	328	79.4	10.19	-11	-2.333333333
1641	54.75	327.67	79.33	4.99	-5.666666667	0
1642	54.79	327.5	79.33	8.19	-7.666666667	-5
1643	54.82	327.27	79.18	6.4	-6.333333333	-3.333333333
1644	54.85	327.08	79.08	7.42	-7.666666667	2.333333333
1645	54.89	326.85	79.15	10.38	-11.66666667	0.666666667
1646	54.92	326.5	79.17	0	0	0
1647	54.95	326.5	79.17	5.78	-6.333333333	-0.666666667
1648	54.99	326.31	79.15	0	0	0
1649	55.02	326.31	79.15	8.15	-7.666666667	-5
1650	55.05	326.08	79	81.5	88.33333333	-21.33333333
1651	55.09	328.73	78.36	0	0	0
1652	55.12	328.73	78.36	0	0	0
1653	55.15	328.73	78.36	0	0	0
1654	55.19	328.73	78.36	17.23	18	-6
1655	55.22	329.27	78.18	84.89	91	-25.33333333
1656	55.25	332	77.42	21	23	-3.666666667
1657	55.29	332.69	77.31	2.31	0	-2.666666667
1658	55.32	332.69	77.23	42.07	-46	7.666666667
1659	55.35	331.31	77.46	0	0	0
1660	55.39	331.31	77.46	0	0	0
1661	55.42	331.31	77.46	7.65	-7.666666667	4
1662	55.45	331.08	77.58	10.73	-11.66666667	-1
1663	55.49	330.73	77.55	2.72	0	-3.333333333
1664	55.52	330.73	77.45	12.58	-14	0.333333333
1665	55.55	330.31	77.46	2.31	0	-2.666666667
1666	55.59	330.31	77.38	6.9	-7.666666667	-1.666666667
1667	55.62	330.08	77.33	2.5	-2.666666667	0
1668	55.65	330	77.33	5.54	-5	-3.333333333
1669	55.69	329.85	77.23	17.56	-18	7.666666667
1670	55.72	329.31	77.46	0	0	0
1671	55.75	329.31	77.46	7.74	-7.666666667	-4.333333333
1672	55.79	329.08	77.33	2.5	-2.666666667	0
1673	55.82	329	77.33	12.92	-14.33333333	-1.333333333
1674	55.85	328.57	77.29	7.12	6.666666667	-4.666666667
1675	55.89	328.77	77.15	12.87	1.666666667	-14
1676	55.92	328.82	76.73	60.19	66.66666667	-6
1677	55.95	330.82	76.55	32.22	34.33333333	-10.66666667
1678	55.99	331.85	76.23	3.26	-2.666666667	-2.666666667
1679	56.02	331.77	76.15	7.97	7.666666667	4.666666667
1680	56.05	332	76.29	9.33	-7.666666667	-7
1681	56.09	331.77	76.08	74.83	78.66666667	-27.66666667
1682	56.12	334.13	75.25	12.25	4.666666667	-12.66666667
1683	56.15	334.27	74.87	0	0	0
1684	56.19	334.27	74.87	6.66	5.333333333	-5.333333333
1685	56.22	334.43	74.71	7.32	-7.666666667	3
1686	56.26	334.2	74.8	2	0	-2.333333333
1687	56.29	334.2	74.73	2	0	-2
1688	56.32	334.2	74.67	0	0	0
1689	56.36	334.2	74.67	4	0	-4.666666667
1690	56.39	334.2	74.53	6.08	-6.666666667	-1
1691	56.42	334	74.5	0	0	0
1692	56.46	334	74.5	1.87	0	2
1693	56.49	334	74.56	16	-16.66666667	6.333333333
1694	56.52	333.5	74.75	1.87	0	2
1695	56.56	333.5	74.81	8.25	-7.666666667	-4.666666667
1696	56.59	333.27	74.67	6.15	-7	0.666666667
1697	56.62	333.06	74.69	8.4	7.666666667	-5.333333333
1698	56.66	333.29	74.53	54.54	-59.66666667	10
1699	56.69	331.5	74.83	0	0	0
1700	56.72	331.5	74.83	6.08	-6.333333333	-2
1701	56.76	331.31	74.77	2.31	0	-2.666666667
1702	56.79	331.31	74.69	14.71	-16.33333333	1.333333333
1703	56.82	330.82	74.73	2.72	0	-3
1704	56.86	330.82	74.64	2.72	-3	0
1705	56.89	330.73	74.64	7.62	-7.666666667	3.666666667
1706	56.92	330.5	74.75	7.04	-6.333333333	-4.333333333
1707	56.96	330.31	74.62	6.79	-7.666666667	-1.333333333
1708	56.99	330.08	74.58	11.51	-11.66666667	5
1709	57.02	329.73	74.73	2.72	0	-3
1710	57.06	329.73	74.64	2.72	0	-3
1711	57.09	329.73	74.55	10.48	-11.66666667	2.333333333
1712	57.12	329.38	74.62	16.99	-18.66666667	0.666666667
1713	57.16	328.82	74.64	0	0	0
1714	57.19	328.82	74.64	15.31	-17	-0.666666667
1715	57.22	328.31	74.62	2.31	0	-2.666666667
1716	57.26	328.31	74.54	0	0	0
1717	57.29	328.31	74.54	14.81	6.333333333	-15.33333333
1718	57.32	328.5	74.08	40.92	44	-11.66666667
1719	57.36	329.82	73.73	21.21	22.66666667	6.333333333
1720	57.39	330.5	73.92	2.5	0	2.666666667
1721	57.42	330.5	74	7.49	0	-8.333333333
1722	57.46	330.5	73.75	6.02	-6.333333333	-2
1723	57.49	330.31	73.69	13.04	-10.33333333	10.33333333
1724	57.52	330	74	17.66	2.666666667	-19.33333333
1725	57.56	330.08	73.42	77.46	80.66666667	-30.66666667
1726	57.59	332.5	72.5	30.49	27.66666667	-19.33333333
1727	57.62	333.33	71.92	0	0	0
1728	57.66	333.33	71.92	20.48	-21.33333333	7.666666667
1729	57.69	332.69	72.15	7.38	-6.333333333	-5
1730	57.72	332.5	72	0	0	0
1731	57.76	332.5	72	0	0	0
1732	57.79	332.5	72	0	0	0
1733	57.82	332.5	72	3.03	-2.333333333	-2.333333333
1734	57.86	332.43	71.93	18.1	-19.33333333	-5.333333333
1735	57.89	331.85	71.77	0	0	0
1736	57.92	331.85	71.77	8.11	-9	2
1737	57.96	331.58	71.83	9.42	3.666666667	-9.666666667
1738	57.99	331.69	71.54	0	0	0
1739	58.02	331.69	71.54	20.78	-23	-1.333333333
1740	58.06	331	71.5	7.01	-7.666666667	1.333333333
1741	58.09	330.77	71.54	8.94	-9	4.333333333
1742	58.12	330.5	71.67	0	0	0
1743	58.16	330.5	71.67	7.05	-7.666666667	2
1744	58.19	330.27	71.73	5.36	-3.333333333	-5
1745	58.22	330.17	71.58	0	0	0
1746	58.26	330.17	71.58	0	0	0
1747	58.29	330.17	71.58	15.19	-16.66666667	-2.666666667
1748	58.32	329.67	71.5	23.07	-25.33333333	4.666666667
1749	58.36	328.91	71.64	7.44	-8	-2
1750	58.39	328.67	71.58	0	0	0
1751	58.42	328.67	71.58	13.45	-5.666666667	-13.66666667
1752	58.46	328.5	71.17	7.18	-7.666666667	-2.666666667
1753	58.49	328.27	71.09	0	0	0
1754	58.52	328.27	71.09	0	0	0
1755	58.56	328.27	71.09	75.44	83.33333333	-10.66666667
1756	58.59	330.77	70.77	25.5	24.33333333	-14.66666667
1757	58.62	331.5	70.33	0	0	0
1758	58.66	331.5	70.33	2.5	0	3
1759	58.69	331.5	70.42	27.94	31	2.666666667
1760	58.72	332.43	70.5	66.4	69	-26.33333333
1761	58.76	334.5	69.71	33.04	33.33333333	-15.33333333
1762	58.79	335.5	69.25	2.5	0	-2.666666667
1763	58.82	335.5	69.17	9.05	-10	-1.333333333
1764	58.86	335.2	69.13	0	0	0
1765	58.89	335.2	69.13	2.83	-2.333333333	-2
1766	58.92	335.13	69.07	11.99	-13.33333333	0
1767	58.96	334.73	69.07	8.13	-7.666666667	-4.666666667
1768	58.99	334.5	68.93	0	0	0
1769	59.02	334.5	68.93	0	0	0
1770	59.06	334.5	68.93	7.31	-7.666666667	2.333333333
1771	59.09	334.27	69	5.3	5.333333333	-2.333333333
1772	59.12	334.43	68.93	3.03	2.333333333	-2.333333333
1773	59.16	334.5	68.86	17.77	16.66666667	-10.66666667
1774	59.19	335	68.54	0	0	0
1775	59.22	335	68.54	7.22	-7	-3.666666667
1776	59.26	334.79	68.43	21.74	-24	-3.333333333
1777	59.29	334.07	68.33	3.05	2	-2.666666667
1778	59.32	334.13	68.25	1.87	0	-2
1779	59.36	334.13	68.19	4.08	-4.333333333	-2
1780	59.39	334	68.13	2	0	-2
1781	59.42	334	68.07	8.11	3.666666667	8.333333333
1782	59.46	334.11	68.32	14.25	-12	-10.66666667
1783	59.49	333.75	68	12.49	8.333333333	11
1784	59.52	334	68.33	7.08	8	0.666666667
1785	59.56	334.24	68.35	64.87	49	-53
1786	59.59	335.71	66.76	0.71	-0.666666667	-0.333333333
1787	59.63	335.69	66.75	0	0	0
1788	59.66	335.69	66.75	1.87	-2	0
1789	59.69	335.63	66.75	8.17	-8.666666667	3
1790	59.73	335.37	66.84	0	0	0
1791	59.76	335.37	66.84	4.39	-5	-0.333333333
1792	59.79	335.22	66.83	1.67	0	-1.666666667
1793	59.83	335.22	66.78	6.9	6.333333333	-4.333333333
1794	59.86	335.41	66.65	6.11	-6.333333333	2.333333333
1795	59.89	335.22	66.72	5.16	5	-3
1796	59.93	335.37	66.63	6.17	-6.333333333	2.666666667
1797	59.96	335.18	66.71	14.77	-16.66666667	-1
1798	59.99	334.68	66.68	3.15	0	-3.333333333
1799	60.03	334.68	66.58	1.58	-1.666666667	0
1800	60.06	334.63	66.58	10.62	7.333333333	-9.333333333
1801	60.09	334.85	66.3	4.36	-0.666666667	4.666666667
1802	60.13	334.83	66.44	5.44	0.333333333	-6
1803	60.16	334.84	66.26	20.63	-20	11
1804	60.19	334.24	66.59	19.6	15.66666667	-15
1805	60.23	334.71	66.14	21.54	20.66666667	-12
1806	60.26	335.33	65.78	14.13	12.66666667	-9.333333333
1807	60.29	335.71	65.5	2.14	2.666666667	0
1808	60.33	335.79	65.5	0	0	0
1809	60.36	335.79	65.5	8.14	-8.666666667	3.333333333
1810	60.39	335.53	65.6	5.61	-5	-3.333333333
1811	60.43	335.38	65.5	1.87	-2.333333333	0
1812	60.46	335.31	65.5	1.7	-1.333333333	-1
1813	60.49	335.27	65.47	2	0	-2.333333333
1814	60.53	335.27	65.4	6.32	-2.333333333	-6.666666667
1815	60.56	335.2	65.2	2	0	-2.333333333
1816	60.59	335.2	65.13	0	0	0
1817	60.63	335.2	65.13	0	0	0
1818	60.66	335.2	65.13	13.7	-6.666666667	-13.66666667
1819	60.69	335	64.72	0	0	0
1820	60.73	335	64.72	1.83	-2	-0.333333333
1821	60.76	334.94	64.71	7.15	-7.333333333	-3.333333333
1822	60.79	334.72	64.61	5.9	-6.333333333	0.666666667
1823	60.83	334.53	64.63	4.45	-1	5
1824	60.86	334.5	64.78	0	0	0
1825	60.89	334.5	64.78	6.45	0	-7.333333333
1826	60.93	334.5	64.56	15	-16.66666667	0.666666667
1827	60.96	334	64.58	0	0	0
1828	60.99	334	64.58	4.71	-5	1.333333333
1829	61.03	333.85	64.62	8.93	-9.333333333	-4
1830	61.06	333.57	64.5	3.21	-1.333333333	3.333333333
1831	61.09	333.53	64.6	27.8	-29.66666667	-8
1832	61.13	332.64	64.36	7.75	-7.333333333	4.666666667
1833	61.16	332.42	64.5	26.08	27.66666667	8.333333333
1834	61.19	333.25	64.75	38.21	-41.66666667	-8.333333333
1835	61.23	332	64.5	20.6	-22.33333333	-5.666666667
1836	61.26	331.33	64.33	3.33	-3.666666667	0
1837	61.29	331.22	64.33	0	0	0
1838	61.33	331.22	64.33	3.33	-3.666666667	0
1839	61.36	331.11	64.33	0	0	0
1840	61.39	331.11	64.33	14.26	-15.66666667	1
1841	61.43	330.64	64.36	6.38	-4.666666667	-5.333333333
1842	61.46	330.5	64.2	3	0	-3.333333333
1843	61.49	330.5	64.1	19.19	16.66666667	13.33333333
1844	61.53	331	64.5	43.96	44.33333333	20.33333333
1845	61.56	332.33	65.11	28.57	31.33333333	5.333333333
1846	61.59	333.27	65.27	0	0	0
1847	61.63	333.27	65.27	15.13	-16.66666667	1.333333333
1848	61.66	332.77	65.31	16.41	-18.33333333	0.666666667
1849	61.69	332.22	65.33	7.77	-7.333333333	-4.333333333
1850	61.73	332	65.2	0	0	0
1851	61.76	332	65.2	0	0	0
1852	61.79	332	65.2	0	0	0
1853	61.83	332	65.2	19.99	-22.33333333	0.666666667
1854	61.86	331.33	65.22	0	0	0
1855	61.89	331.33	65.22	7.89	-7.666666667	-4
1856	61.93	331.1	65.1	0	0	0
1857	61.96	331.1	65.1	15.28	-16.66666667	3.333333333
1858	61.99	330.6	65.2	8.42	-9	-3
1859	62.03	330.33	65.11	0	0	0
1860	62.06	330.33	65.11	0	0	0
1861	62.09	330.33	65.11	0	0	0
1862	62.13	330.33	65.11	15.45	-17	-0.666666667
1863	62.16	329.82	65.09	6.54	-7.333333333	0.333333333
1864	62.19	329.6	65.1	8	-9	0.333333333
1865	62.23	329.33	65.11	10.53	-11	-3.666666667
1866	62.26	329	65	0	0	0
1867	62.29	329	65	7.45	-7.333333333	-3.666666667
1868	62.33	328.78	64.89	3.33	-3.666666667	0
1869	62.36	328.67	64.89	11.46	-12.66666667	-1
1870	62.39	328.29	64.86	6.44	-5.333333333	4.666666667
1871	62.43	328.13	65	0	0	0
1872	62.46	328.13	65	10.93	-11.66666667	-3.666666667
1873	62.49	327.78	64.89	6.28	-6	3.666666667
1874	62.53	327.6	65	0	0	0
1875	62.56	327.6	65	22.92	20.66666667	-14.66666667
1876	62.59	328.22	64.56	38.33	42.66666667	-2
1877	62.63	329.5	64.5	8.49	9.333333333	-2
1878	62.66	329.78	64.44	8.49	-9.333333333	2
1879	62.69	329.5	64.5	0	0	0
1880	62.73	329.5	64.5	0	0	0
1881	62.76	329.5	64.5	8.49	-9.333333333	-2
1882	62.79	329.22	64.44	0	0	0
1883	62.83	329.22	64.44	6.98	-7.333333333	-2
1884	62.86	329	64.38	6.98	-7.333333333	2
1885	62.89	328.78	64.44	0	0	0
1886	62.93	328.78	64.44	15.14	-17	0.333333333
1887	62.96	328.27	64.45	8.29	-9	1.666666667
1888	63	328	64.5	3	0	3.333333333
1889	63.03	328	64.6	3	0	3.333333333
1890	63.06	328	64.7	15.28	-16.66666667	-3.333333333
1891	63.1	327.5	64.6	3	0	-3.333333333
1892	63.13	327.5	64.5	8.49	-9.333333333	2
1893	63.16	327.22	64.56	15.14	-16.33333333	-3.666666667
1894	63.2	326.73	64.45	0	0	0
1895	63.23	326.73	64.45	15.89	9	-15
1896	63.26	327	64	58.5	57.66666667	-30.33333333
1897	63.3	328.73	63.09	0	0	0
1898	63.33	328.73	63.09	0	0	0
1899	63.36	328.73	63.09	7.34	-7.666666667	-3
1900	63.4	328.5	63	33.97	36	-11
1901	63.43	329.58	62.67	87.52	91	-35
1902	63.46	332.31	61.62	16.83	18.33333333	-4
1903	63.5	332.86	61.5	6.03	-5.666666667	-4
1904	63.53	332.69	61.38	11.04	-12	3
1905	63.56	332.33	61.47	0	0	0
1906	63.6	332.33	61.47	2	0	-2.333333333
1907	63.63	332.33	61.4	2	0	-2.333333333
1908	63.66	332.33	61.33	2.83	-2	2.333333333
1909	63.7	332.27	61.4	2	-2.333333333	0
1910	63.73	332.2	61.4	24.49	21.33333333	-17
1911	63.76	332.84	60.89	26.09	-23.66666667	17
1912	63.8	332.13	61.4	6.27	-6.666666667	-1.333333333
1913	63.83	331.93	61.36	8.3	-8.666666667	-3
1914	63.86	331.67	61.27	12.64	-13.33333333	4.333333333
1915	63.9	331.27	61.4	8.83	-7	-7
1916	63.93	331.06	61.19	27.76	26.33333333	-16.33333333
1917	63.96	331.85	60.7	48.18	-51.33333333	15
1918	64	330.31	61.15	0	0	0
1919	64.03	330.31	61.15	14.79	-16.33333333	-2
1920	64.06	329.82	61.09	0	0	0
1921	64.1	329.82	61.09	76.25	81.66666667	-23
1922	64.13	332.27	60.4	29.79	27	-19
1923	64.16	333.08	59.83	2.5	0	-2.666666667
1924	64.2	333.08	59.75	5	0	5.666666667
1925	64.23	333.08	59.92	2.5	0	2.666666667
1926	64.26	333.08	60	0	0	0
1927	64.3	333.08	60	2.5	-2.666666667	0
1928	64.33	333	60	13.54	-14.33333333	-4.666666667
1929	64.36	332.57	59.86	2.14	0	-2.333333333
1930	64.4	332.57	59.79	2.14	0	2.333333333
1931	64.43	332.57	59.86	0	0	0
1932	64.46	332.57	59.86	2.14	0	-2.333333333
1933	64.5	332.57	59.79	8.68	8	-5.333333333
1934	64.53	332.81	59.63	12.43	-13.66666667	1.333333333
1935	64.56	332.4	59.67	22.54	-24.33333333	-5.666666667
1936	64.6	331.67	59.5	11.88	-13.33333333	1.666666667
1937	64.63	331.27	59.55	0	0	0
1938	64.66	331.27	59.55	9.26	-9	-5
1939	64.7	331	59.4	0	0	0
1940	64.73	331	59.4	40.32	33.33333333	-30
1941	64.76	332	58.5	57.64	59.66666667	-23.66666667
1942	64.8	333.79	57.79	32.04	-5	-35.33333333
1943	64.83	333.64	56.73	7.13	5.333333333	5.666666667
1944	64.86	333.8	56.9	5.48	-5.333333333	-2.666666667
1945	64.9	333.64	56.82	2.72	0	3
1946	64.93	333.64	56.91	3.85	-3	-3
1947	64.96	333.55	56.82	11.23	-12.33333333	-3
1948	65	333.18	56.73	0	0	0
1949	65.03	333.18	56.73	0	0	0
1950	65.06	333.18	56.73	14.67	-15	-6
1951	65.1	332.73	56.55	0	0	0
1952	65.13	332.73	56.55	0	0	0
1953	65.16	332.73	56.55	2.72	0	-3.333333333
1954	65.2	332.73	56.45	9.41	-10.33333333	1.666666667
1955	65.23	332.42	56.5	4.52	-5	-1.666666667
1956	65.26	332.27	56.45	9.69	-4	-10
1957	65.3	332.15	56.15	0	0	0
1958	65.33	332.15	56.15	13.27	-14	4
1959	65.36	331.73	56.27	4.39	-4.333333333	-2.333333333
1960	65.4	331.6	56.2	3	0	3.333333333
1961	65.43	331.6	56.3	21.84	-24	2.666666667
1962	65.46	330.88	56.38	14.86	-3.333333333	-16.33333333
1963	65.5	330.78	55.89	0	0	0
1964	65.53	330.78	55.89	21.06	-22.33333333	7.333333333
1965	65.56	330.11	56.11	6.34	-7	-0.333333333
1966	65.6	329.9	56.1	0	0	0
1967	65.63	329.9	56.1	12.36	-13.33333333	-3.333333333
1968	65.66	329.5	56	0	0	0
1969	65.7	329.5	56	0	0	0
1970	65.73	329.5	56	12.12	-13	-3.666666667
1971	65.76	329.11	55.89	7.15	-7	3.666666667
1972	65.8	328.9	56	7.02	-6.333333333	-4.666666667
1973	65.83	328.71	55.86	6.44	-7	0.666666667
1974	65.86	328.5	55.88	14.99	-16.66666667	0
1975	65.9	328	55.88	25.25	-23.66666667	-15
1976	65.93	327.29	55.43	0	0	0
1977	65.96	327.29	55.43	17.65	-19.33333333	4.666666667
1978	66	326.71	55.57	0	0	0
1979	66.03	326.71	55.57	8.71	9.666666667	2
1980	66.06	327	55.63	22.2	-23.66666667	-6.666666667
1981	66.1	326.29	55.43	8.83	-9.666666667	2.333333333
1982	66.13	326	55.5	8.83	-9.666666667	2.333333333
1983	66.16	325.71	55.57	0	0	0
1984	66.2	325.71	55.57	6.77	-7	-2.333333333
1985	66.23	325.5	55.5	24.41	-26.33333333	7
1986	66.26	324.71	55.71	6.96	-7	-2.666666667
1987	66.3	324.5	55.63	9.93	9.333333333	-6.333333333
1988	66.33	324.78	55.44	25.42	24	-14.66666667
1989	66.36	325.5	55	21.9	24	-3.666666667
1990	66.4	326.22	54.89	0	0	0
1991	66.43	326.22	54.89	14.89	-14.66666667	7.333333333
1992	66.47	325.78	55.11	0	0	0
1993	66.5	325.78	55.11	26.37	-26	-13.66666667
1994	66.53	325	54.7	0	0	0
1995	66.57	325	54.7	6.5	-6	4
1996	66.6	324.82	54.82	0	0	0
1997	66.63	324.82	54.82	6.98	-7.333333333	2.666666667
1998	66.67	324.6	54.9	11.9	-12.66666667	-4
1999	66.7	324.22	54.78	7.13	1.666666667	-7.666666667
2000	66.73	324.27	54.55	2.72	0	-3.333333333
[truncated: 24,912 more rows]
