# Supplementary material for: Statistical Mechanics of Zooplankton
Source: PLoS One. 2015 Aug 13;10(8):e0135258. doi: 10.1371/journal.pone.0135258 (PMC4535848; doi:10.1371/journal.pone.0135258)
Supplement: S2 Data Files — (ZIP) [file pone.0135258.s002.zip › temperature/3C-Light/exp23.txt]

1	0.03	338	89	10.3	11	2.666666667
2	0.07	338.33	89.08	5.58	5.666666667	-2.666666667
3	0.1	338.5	89	47.39	16.66666667	50
4	0.13	339	90.5	18.04	-18	9
5	0.17	338.46	90.77	4.61	-5	0
6	0.2	338.31	90.77	2.31	0	-2.666666667
7	0.23	338.31	90.69	7.15	-4.666666667	-6.333333333
8	0.27	338.17	90.5	9.28	-10.33333333	0
9	0.3	337.86	90.5	24.29	2	27
10	0.33	337.92	91.31	17.56	7.666666667	18
11	0.37	338.15	91.85	0	0	0
12	0.4	338.15	91.85	2.31	0	2.333333333
13	0.43	338.15	91.92	11.53	-10	7.666666667
14	0.47	337.85	92.15	40.61	-45	-5
15	0.5	336.5	92	2.14	0	2.333333333
16	0.53	336.5	92.07	15.19	-16.66666667	2.666666667
17	0.57	336	92.15	2.31	-2.666666667	0
18	0.6	335.92	92.15	4.61	-5	0
19	0.63	335.77	92.15	17.09	-18.66666667	4.666666667
20	0.67	335.21	92.29	12.5	3.333333333	13.33333333
21	0.7	335.31	92.69	30.97	32.66666667	10.33333333
22	0.73	336.29	93	9.71	7	8.333333333
23	0.77	336.5	93.25	27.96	23.33333333	20.66666667
24	0.8	337.2	93.87	29.31	-30.33333333	12.33333333
25	0.83	336.29	94.24	12.47	14	1.666666667
26	0.87	336.71	94.29	12.01	13.33333333	-1
27	0.9	337.11	94.26	21.6	23.33333333	-4.333333333
28	0.93	337.81	94.13	46.98	48	-21
29	0.97	339.25	93.5	41.66	-28.33333333	36.66666667
30	1	338.4	94.6	14.25	-13.33333333	8.666666667
31	1.03	338	94.86	5.45	4.333333333	-4.333333333
32	1.07	338.13	94.73	7.09	-4.333333333	6.666666667
33	1.1	338	94.93	2.14	-2.333333333	0
34	1.13	337.93	94.93	70.71	22.33333333	-75.33333333
35	1.17	338.6	92.67	55.13	19	-58.33333333
36	1.2	339.17	90.92	7.24	-3	-7.666666667
37	1.23	339.08	90.69	30.06	2.333333333	-33.33333333
38	1.27	339.15	89.69	12.67	-10.66666667	-9
39	1.3	338.83	89.42	72.08	-77.66666667	19.33333333
40	1.33	336.5	90	30.03	-33.33333333	2
41	1.37	335.5	90.06	5.62	0	-6
42	1.4	335.5	89.88	0	0	0
43	1.43	335.5	89.88	2.65	-2	-2.333333333
44	1.47	335.44	89.81	19.25	-21.33333333	-2.666666667
45	1.5	334.8	89.73	7.82	-8	-3.333333333
46	1.53	334.56	89.63	6.91	-7.666666667	-1
47	1.57	334.33	89.6	0	0	0
48	1.6	334.33	89.6	8.65	-9	-3.333333333
49	1.63	334.06	89.5	10.31	-11	-3.333333333
50	1.67	333.73	89.4	2	0	-2.333333333
51	1.7	333.73	89.33	38	35.33333333	-23.33333333
52	1.74	334.79	88.63	10.79	9	-8
53	1.77	335.06	88.39	70.78	71.33333333	-33
54	1.8	337.2	87.4	11.99	0	-13.33333333
55	1.84	337.2	87	14.91	-16.33333333	-2
56	1.87	336.71	86.94	3.53	0	-4
57	1.9	336.71	86.82	7.05	0	-7.666666667
58	1.94	336.71	86.59	0	0	0
59	1.97	336.71	86.59	7.53	-7	-5
60	2	336.5	86.44	6.67	-7	3
61	2.04	336.29	86.53	13.43	14	-6
62	2.07	336.71	86.35	0	0	0
63	2.1	336.71	86.35	35.39	32	-22.66666667
64	2.14	337.67	85.67	24.6	0.666666667	-27.33333333
65	2.17	337.69	84.85	22.81	-25	-3.333333333
66	2.2	336.94	84.75	1.87	0	-2
67	2.24	336.94	84.69	6.96	-7.666666667	0.666666667
68	2.27	336.71	84.71	23.36	24.33333333	-9
69	2.3	337.44	84.44	21.53	23.66666667	-2
70	2.34	338.15	84.38	9.54	-9.666666667	4
71	2.37	337.86	84.5	14.45	-16	0
72	2.4	337.38	84.5	11.24	-12.66666667	0
73	2.44	337	84.5	15.1	-16.66666667	-2
74	2.47	336.5	84.44	8.12	0	-9
75	2.5	336.5	84.17	5	0	-5.666666667
76	2.54	336.5	84	0	0	0
77	2.57	336.5	84	3.33	0	-3.666666667
78	2.6	336.5	83.89	1.66	0	-2
79	2.64	336.5	83.83	6.24	0	-6.666666667
80	2.67	336.5	83.63	47.26	52.66666667	-0.333333333
81	2.7	338.08	83.62	0	0	0
82	2.74	338.08	83.62	9.72	8.333333333	-6.666666667
83	2.77	338.33	83.42	8.03	-6	6.666666667
84	2.8	338.15	83.62	28.59	-31.66666667	-0.666666667
85	2.84	337.2	83.6	0	0	0
86	2.87	337.2	83.6	0	0	0
87	2.9	337.2	83.6	2	0	-2.333333333
88	2.94	337.2	83.53	10.19	2.333333333	-11
89	2.97	337.27	83.2	11.99	0	-13.33333333
90	3	337.27	82.8	34.78	32	-21.66666667
91	3.04	338.23	82.15	9.67	4.333333333	-9.666666667
92	3.07	338.36	81.86	29.89	24.33333333	-22.66666667
93	3.1	339.09	81.18	15.41	-12	-12
94	3.14	338.73	80.82	20.4	-22	6
95	3.17	338.07	81	4.28	-4.666666667	0
96	3.2	337.93	81	0	0	0
97	3.24	337.93	81	5.23	-2.666666667	-5
98	3.27	337.85	80.85	11.1	-11.66666667	-4.666666667
99	3.3	337.5	80.71	34.44	21.66666667	-31.33333333
100	3.34	338.15	79.77	9.7	6	-9
101	3.37	338.33	79.5	9.99	-11	0
102	3.4	338	79.5	0	0	0
103	3.44	338	79.5	21.04	-23	-4
104	3.47	337.31	79.38	44.74	48	-12.66666667
105	3.5	338.75	79	19.48	8.333333333	-20
106	3.54	339	78.4	23.3	-22.33333333	-13.33333333
107	3.57	338.33	78	8.76	-6	-7.666666667
108	3.6	338.15	77.77	25.78	-28	-5
109	3.64	337.31	77.62	33.59	-34.66666667	-14
110	3.67	336.27	77.2	0	0	0
111	3.7	336.27	77.2	2	-2.333333333	0
112	3.74	336.2	77.2	6.23	-6.666666667	-2
113	3.77	336	77.14	36.22	40	-4.666666667
114	3.8	337.2	77	32.61	36.33333333	-2.333333333
115	3.84	338.29	76.93	19.15	-9.666666667	19
116	3.87	338	77.5	4.28	-4.666666667	0
117	3.9	337.86	77.5	6.45	-6.333333333	3.333333333
118	3.94	337.67	77.6	10.43	11	-3.333333333
119	3.97	338	77.5	17.26	-2.333333333	-19
120	4	337.93	76.93	35.23	-37.66666667	-11
121	4.04	336.8	76.6	15.31	-17	-2.333333333
122	4.07	336.29	76.53	7	-7.666666667	-1
123	4.1	336.06	76.5	4.19	-4	2
124	4.14	335.94	76.56	19.8	-21.66666667	-5
125	4.17	335.29	76.41	3.94	-3.666666667	2
126	4.2	335.18	76.47	7.67	-8	3
127	4.24	334.94	76.56	9.53	8	-7
128	4.27	335.18	76.35	26.5	-29.66666667	2
129	4.3	334.29	76.41	16.97	-18.66666667	-2.666666667
130	4.34	333.73	76.33	16.97	18.66666667	2.666666667
131	4.37	334.29	76.41	34.8	38.66666667	1.333333333
132	4.4	335.45	76.45	31.34	35	-0.333333333
133	4.44	336.5	76.44	49.59	55	-2
134	4.47	338.15	76.38	36.62	-40.33333333	4
135	4.5	336.94	76.5	13.25	-14.66666667	2
136	4.54	336.5	76.56	11.79	-12.66666667	-3
137	4.57	336.12	76.47	6.91	-7.666666667	1
138	4.6	335.89	76.5	11.8	-13	-2
139	4.64	335.5	76.44	84.45	88.33333333	31.33333333
140	4.67	338.15	77.38	0	0	0
141	4.7	338.15	77.38	0	0	0
142	4.74	338.15	77.38	8.17	-7.666666667	-4.333333333
143	4.77	337.92	77.25	7.32	-7.666666667	-3.333333333
144	4.8	337.69	77.15	6.04	-6.333333333	2
145	4.84	337.5	77.21	9.55	-9	5.666666667
146	4.87	337.23	77.38	7.52	-7.666666667	-3
147	4.9	337	77.29	0	0	0
148	4.94	337	77.29	15.14	-16.66666667	-2.666666667
149	4.97	336.5	77.21	9	-10	-0.333333333
150	5	336.2	77.2	12.64	-13.33333333	4.333333333
151	5.04	335.8	77.33	0	0	0
152	5.07	335.8	77.33	2.83	-2.333333333	2.333333333
153	5.1	335.73	77.4	17.07	-17.66666667	-6.666666667
154	5.14	335.2	77.2	6.88	-6.666666667	3.666666667
155	5.17	335	77.31	10.33	-11	3
156	5.21	334.67	77.4	13.4	-13.33333333	-6.666666667
157	5.24	334.27	77.2	8.13	-9	1.666666667
158	5.27	334	77.25	2.65	-2	2
159	5.31	333.94	77.31	53.94	59	11.33333333
160	5.34	335.71	77.65	49.28	49.66666667	22.66666667
161	5.37	337.2	78.33	6.49	-6.666666667	-2.666666667
162	5.41	337	78.25	0	0	0
163	5.44	337	78.25	21.16	-23.66666667	-0.333333333
164	5.47	336.29	78.24	17.52	-18.66666667	5.333333333
165	5.51	335.73	78.4	8.52	-7.666666667	5.333333333
166	5.54	335.5	78.56	1.87	0	-2
167	5.57	335.5	78.5	6.71	-7	-3
168	5.61	335.29	78.41	1.84	-0.666666667	2
169	5.64	335.27	78.47	29.53	32.33333333	6
170	5.67	336.24	78.65	49.75	54	11.66666667
171	5.71	337.86	79	0	0	0
172	5.74	337.86	79	4.79	2.333333333	4.666666667
173	5.77	337.93	79.14	31.57	-33	12
174	5.81	336.94	79.5	28.1	-31.33333333	0
175	5.84	336	79.5	56.48	62.66666667	-6.333333333
176	5.87	337.88	79.31	1.87	0	2.333333333
177	5.91	337.88	79.38	12.32	13.66666667	-0.666666667
178	5.94	338.29	79.36	31.4	-34	8
179	5.97	337.27	79.6	53.44	-57	17.66666667
180	6.01	335.56	80.13	22.85	-25.33333333	0
181	6.04	334.8	80.13	5.99	0	6.666666667
182	6.07	334.8	80.33	0	0	0
183	6.11	334.8	80.33	7.14	-8	-0.666666667
184	6.14	334.56	80.31	50.47	56	-6.333333333
185	6.17	336.24	80.12	48.74	54	-4
186	6.21	337.86	80	0	0	0
187	6.24	337.86	80	2.14	0	-2.333333333
188	6.27	337.86	79.93	39.01	-43.33333333	4.333333333
189	6.31	336.56	80.06	12.35	-12	-6.333333333
190	6.34	336.2	79.87	44.14	49	-4.666666667
191	6.37	337.67	79.73	5.68	-5.666666667	-3
192	6.41	337.5	79.64	19.96	21.66666667	4.333333333
193	6.44	338.15	79.77	37.79	-40.33333333	-11
194	6.47	336.94	79.44	52.09	-58	-1.333333333
195	6.51	335.2	79.4	21.19	-23.33333333	3.333333333
196	6.54	334.5	79.5	1.87	0	-2
197	6.57	334.5	79.44	0	0	0
198	6.61	334.5	79.44	9.06	-10	-1.333333333
199	6.64	334.2	79.4	31.97	35.66666667	0
200	6.67	335.27	79.4	52.2	57.66666667	5.666666667
201	6.71	337	79.57	6.64	-6.666666667	3.333333333
202	6.74	336.8	79.67	18.89	21	1.333333333
203	6.77	337.43	79.71	4.82	-1.666666667	-5
204	6.81	337.38	79.56	30.03	-33.33333333	-2
205	6.84	336.38	79.5	6.04	-6	-3.333333333
206	6.87	336.2	79.4	23.08	23	-11.33333333
207	6.91	336.89	79.06	18.82	18.33333333	-10.33333333
208	6.94	337.44	78.75	19.43	8.333333333	-20
209	6.97	337.69	78.15	15.36	-8.666666667	-14.66666667
210	7.01	337.43	77.71	14.36	-14.33333333	-7
211	7.04	337	77.5	0	0	0
212	7.07	337	77.5	4.28	-4.666666667	0
213	7.11	336.86	77.5	6.45	-6.333333333	-3.333333333
214	7.14	336.67	77.4	20	-22.33333333	1
215	7.17	336	77.43	8.49	-9	-3.333333333
216	7.21	335.73	77.33	2	-2	0
217	7.24	335.67	77.33	0	0	0
218	7.27	335.67	77.33	7.98	-8	-4
219	7.31	335.43	77.21	18.9	-21	2
220	7.34	334.8	77.27	16.57	-12.33333333	-13.66666667
221	7.37	334.43	76.86	0	0	0
222	7.41	334.43	76.86	6.86	-7.666666667	0.333333333
223	7.44	334.2	76.87	52.23	58	4.333333333
224	7.47	335.94	77	30.03	33.33333333	-2
225	7.51	336.94	76.94	20.02	-21.66666667	6
226	7.54	336.29	77.12	7.25	-7.666666667	2.333333333
227	7.57	336.06	77.19	10.69	-11.66666667	-0.333333333
228	7.61	335.71	77.18	31.54	31.33333333	-15.66666667
229	7.64	336.65	76.71	33.53	18.33333333	-32.66666667
230	7.67	337.2	75.73	22.45	-23.33333333	9
231	7.71	336.5	76	7.93	-8.666666667	0
232	7.74	336.24	76	19.13	-20.33333333	6.333333333
233	7.77	335.63	76.19	5.3	-4.333333333	-4.333333333
234	7.81	335.5	76.06	26.22	-29	0
235	7.84	334.63	76.06	9.6	-7.333333333	-8
236	7.87	334.41	75.82	18.09	19.66666667	-4.333333333
237	7.91	335	75.69	0	0	0
238	7.94	335	75.69	61.06	60	-32
239	7.97	336.8	74.73	11.95	-5.666666667	-11.66666667
240	8.01	336.63	74.38	29.97	-33.33333333	0
241	8.04	335.63	74.38	1.87	2	0
242	8.07	335.69	74.38	11.84	-12	-6
243	8.11	335.33	74.2	55.98	62.33333333	-2.333333333
244	8.14	337.2	74.13	23.58	-4.333333333	-25.66666667
245	8.17	337.07	73.36	32.18	-35.66666667	-2.333333333
246	8.21	336	73.29	13.14	-14.66666667	0.666666667
247	8.24	335.56	73.31	23.48	-25.33333333	-6
248	8.27	334.8	73.13	2	0	-2
249	8.31	334.8	73.07	13.99	-15.66666667	0
250	8.34	334.33	73.07	49.01	53.66666667	-10.66666667
251	8.37	335.94	72.75	12.24	10	-9.333333333
252	8.41	336.24	72.47	33.51	35.66666667	-10.66666667
253	8.44	337.31	72.15	10.31	-10.33333333	-5
254	8.47	337	72	31.9	-35.33333333	-2
255	8.51	335.94	71.94	34.44	35.33333333	-14.66666667
256	8.54	337	71.5	8.32	-8	-5
257	8.58	336.76	71.35	22.53	22.33333333	-11.66666667
258	8.61	337.43	71	11.13	-12.33333333	-2
259	8.64	337.06	70.94	81.15	-85.33333333	-29.33333333
260	8.68	334.5	70.06	1.87	0	-2
261	8.71	334.5	70	23.32	-25.66666667	-4.333333333
262	8.74	333.73	69.87	4	0	-4.666666667
263	8.78	333.73	69.73	7.13	-7.666666667	-1.333333333
264	8.81	333.5	69.69	15.45	-16.66666667	-4.333333333
265	8.84	333	69.56	29.62	31.33333333	10.66666667
266	8.88	333.94	69.88	45.93	50.33333333	7
267	8.91	335.45	70.09	38.72	42	10.66666667
268	8.94	336.71	70.41	14.9	16.33333333	2
269	8.98	337.2	70.47	44.91	-49.66666667	-4
270	9.01	335.71	70.35	23.83	26.33333333	-1.333333333
271	9.04	336.5	70.31	5.62	0	6.333333333
272	9.08	336.5	70.5	28.16	31	4.666666667
273	9.11	337.43	70.64	4.28	0	5
274	9.14	337.43	70.79	67.78	-74.33333333	-13
275	9.18	335.2	70.4	11.99	-13.33333333	0
276	9.21	334.8	70.4	21.8	21.33333333	11.66666667
277	9.24	335.44	70.75	10.43	9.666666667	6
278	9.28	335.73	70.93	91.05	80.66666667	61.33333333
279	9.31	338.15	72.77	22.92	-7.333333333	24.33333333
280	9.34	337.93	73.5	9.13	-8	-6.333333333
281	9.38	337.69	73.31	6.81	-6.333333333	4
282	9.41	337.5	73.43	4.79	-4.666666667	2.333333333
283	9.44	337.36	73.5	8.39	-7	6.333333333
284	9.48	337.15	73.69	22.54	-5	24.66666667
285	9.51	337	74.43	33.51	16.66666667	33.33333333
286	9.54	337.5	75.43	11.5	-7.666666667	10
287	9.58	337.27	75.73	12.66	1.333333333	14
288	9.61	337.31	76.15	16.14	-17	6
289	9.64	336.8	76.33	46.34	-51	6.666666667
290	9.68	335.27	76.53	15.22	-15.66666667	6.666666667
291	9.71	334.8	76.73	0	0	0
292	9.74	334.8	76.73	2	0	2.333333333
293	9.78	334.8	76.8	8.22	-8	4.666666667
294	9.81	334.56	76.94	16.96	-18.66666667	2
295	9.84	334	77	13.64	-14.66666667	4.333333333
296	9.88	333.56	77.13	1.87	-2	0
297	9.91	333.5	77.13	0	0	0
298	9.94	333.5	77.13	7.35	-7.666666667	2.333333333
299	9.98	333.27	77.2	113.26	124.3333333	19.66666667
300	10.01	337	77.79	11.88	11	7
301	10.04	337.33	78	21.23	-23.33333333	0
302	10.08	336.63	78	2.65	-2.333333333	-2
303	10.11	336.56	77.94	16.96	-18.66666667	2
304	10.14	336	78	65.94	66.66666667	30.66666667
305	10.18	338	78.92	29.22	-31	9.666666667
306	10.21	337.07	79.21	17.16	-19	1.333333333
307	10.24	336.5	79.25	21.03	-23.33333333	-1.666666667
308	10.28	335.8	79.2	14.55	-15.66666667	4.333333333
309	10.31	335.33	79.33	28.61	-31	6.666666667
310	10.34	334.4	79.53	2.83	-2.333333333	2.333333333
311	10.38	334.33	79.6	14.55	15.66666667	4.333333333
312	10.41	334.8	79.73	2.83	-2.333333333	2.333333333
313	10.44	334.73	79.8	67.95	75.66666667	2
314	10.48	337	79.86	17.13	0	19
315	10.51	337	80.43	30.65	-33.33333333	-7.333333333
316	10.54	336	80.21	6.47	-6.666666667	-2.666666667
317	10.58	335.8	80.13	2	0	2.333333333
318	10.61	335.8	80.2	30.56	33.33333333	6.666666667
319	10.64	336.8	80.4	41.74	21	41.33333333
320	10.68	337.43	81.64	52.27	-54.33333333	21
321	10.71	335.8	82.27	15.38	-17	2.666666667
322	10.74	335.29	82.35	14.88	-16.33333333	1.666666667
323	10.78	334.8	82.4	17.87	-17.66666667	9
324	10.81	334.27	82.67	8.09	-9	-1.333333333
325	10.84	334	82.63	22.93	25.33333333	0.666666667
326	10.88	334.76	82.65	28.55	31.66666667	-2.666666667
327	10.91	335.71	82.57	37.13	41	-6.333333333
328	10.94	336.94	82.38	16.93	18.66666667	1.666666667
329	10.98	337.5	82.43	54.17	-59.66666667	7.333333333
330	11.01	335.71	82.65	9.86	9.666666667	-5
331	11.04	336	82.5	15.8	16.66666667	5.666666667
332	11.08	336.5	82.67	36.14	39.66666667	6
333	11.11	337.69	82.85	7.38	-6.333333333	5
334	11.14	337.5	83	61.79	-66.66666667	16.66666667
335	11.18	335.5	83.5	23.95	-26.33333333	3
336	11.21	334.71	83.59	6.22	-7	-1
337	11.24	334.5	83.56	13.11	-14.66666667	0
338	11.28	334.06	83.56	2.65	-2	2.333333333
339	11.31	334	83.63	51.52	57	-7.333333333
340	11.34	335.71	83.41	49.52	55	-1.666666667
341	11.38	337.36	83.36	12.65	-14	-1.666666667
342	11.41	336.94	83.31	0	0	0
343	11.44	336.94	83.31	28.65	-31.33333333	6.333333333
344	11.48	336	83.5	21.03	19.66666667	-12.66666667
345	11.51	336.59	83.12	55.1	52	-32.33333333
346	11.54	338.15	82.15	0	0	0
347	11.58	338.15	82.15	9.13	9	-5
348	11.61	338.42	82	30.28	-26.66666667	20.66666667
349	11.64	337.62	82.62	60.98	-65	19.33333333
350	11.68	335.67	83.2	13.14	-14.66666667	-1.666666667
351	11.71	335.23	83.15	0	0	0
352	11.74	335.23	83.15	12.98	-14.33333333	1.666666667
353	11.78	334.8	83.2	17.19	15.66666667	-11
354	11.81	335.27	82.87	94.92	91	-53.33333333
355	11.84	338	81.27	18.9	-19	-9
356	11.88	337.43	81	28.27	-31	5.666666667
357	11.91	336.5	81.17	15.31	-16.66666667	-3.666666667
358	11.95	336	81.06	30.03	-33.33333333	2.333333333
359	11.98	335	81.13	55.32	60.66666667	9.333333333
360	12.01	336.82	81.41	24.49	26	8.666666667
361	12.05	337.6	81.67	26.96	-29.66666667	3
362	12.08	336.71	81.76	0	0	0
363	12.11	336.71	81.76	37.23	-40.33333333	10
364	12.15	335.5	82.06	38.32	-41	11.33333333
365	12.18	334.27	82.4	6.81	-7	3.333333333
366	12.21	334.06	82.5	36.06	40	-2.666666667
367	12.25	335.26	82.42	9.08	10	2.666666667
368	12.28	335.56	82.5	56.14	62.33333333	0
369	12.31	337.43	82.5	20.09	-21	7.666666667
370	12.35	336.8	82.73	38.99	-43.33333333	-1.333333333
371	12.38	335.5	82.69	0	0	0
372	12.41	335.5	82.69	16	-16.66666667	6.333333333
373	12.45	335	82.88	1.87	0	2
374	12.48	335	82.94	76.8	83.33333333	18.66666667
375	12.51	337.5	83.5	10.29	-10	5.666666667
376	12.55	337.2	83.67	28.9	-31.33333333	7.333333333
377	12.58	336.26	83.89	24.5	-25.33333333	10
378	12.61	335.5	84.19	16.96	-18.66666667	2
379	12.65	334.94	84.25	22.24	-24.66666667	2.666666667
380	12.68	334.2	84.33	14.86	-16.33333333	-1.333333333
381	12.71	333.71	84.29	3.53	0	4
382	12.75	333.71	84.41	8.08	-9	1
383	12.78	333.44	84.44	7.77	-8	-3.666666667
384	12.81	333.2	84.33	21.57	-23.33333333	5.666666667
385	12.85	332.5	84.5	30.49	33.33333333	-6.333333333
386	12.88	333.5	84.31	38.96	42	-10.33333333
387	12.91	334.76	84	32.25	35.33333333	-6
388	12.95	335.82	83.82	29.64	32.66666667	-5
389	12.98	336.8	83.67	27.51	-30.33333333	-3.666666667
390	13.01	335.89	83.56	11.77	-13	-2
391	13.05	335.5	83.5	8.73	7	7
392	13.08	335.71	83.71	14.86	16.33333333	-1.333333333
393	13.11	336.2	83.67	49.24	45.66666667	30
394	13.15	337.57	84.57	10.29	-11.33333333	1.666666667
395	13.18	337.23	84.62	0	0	0
396	13.21	337.23	84.62	7.73	-7.666666667	-4
397	13.25	337	84.5	7.38	-5	6.333333333
398	13.28	336.85	84.69	10.4	-11.66666667	0.666666667
399	13.31	336.5	84.71	14.99	0	16.66666667
400	13.35	336.5	85.21	17.26	16.66666667	9.666666667
401	13.38	337	85.5	18.73	12.66666667	16.66666667
402	13.41	337.38	86	22.82	10.33333333	23
403	13.45	337.69	86.69	25.12	7.666666667	27
404	13.48	337.92	87.5	18.55	-7.666666667	19.33333333
405	13.51	337.69	88.08	7.75	-6.333333333	5.666666667
406	13.55	337.5	88.25	6.02	-6.333333333	2
407	13.58	337.31	88.31	2.31	0	2.333333333
408	13.61	337.31	88.38	0	0	0
409	13.65	337.31	88.38	19.83	18	13
410	13.68	337.85	88.77	23.05	15.33333333	-20.66666667
411	13.71	338.31	88.15	23.08	13.33333333	-21.66666667
412	13.75	338.71	87.5	6.48	-3	-6.333333333
413	13.78	338.62	87.31	14.79	10	-13
414	13.81	338.92	86.92	39.62	-4	-44
415	13.85	338.8	85.6	6.56	-5.333333333	-5
416	13.88	338.64	85.45	5.45	0	-6
417	13.91	338.64	85.27	2.72	0	-3
418	13.95	338.64	85.18	6.81	-4.666666667	-6
419	13.98	338.5	85	3	-3.333333333	0
420	14.01	338.4	85	6.65	-4.333333333	-6
421	14.05	338.27	84.82	6.65	4.333333333	6
422	14.08	338.4	85	8.51	-7.333333333	-6
423	14.11	338.18	84.82	13.62	-15	0
424	14.15	337.73	84.82	45.26	-50	-6.666666667
425	14.18	336.23	84.62	19.98	-22	3
426	14.21	335.57	84.71	11.42	-12.33333333	3
427	14.25	335.2	84.8	16.19	-17	-6
428	14.28	334.69	84.62	0	0	0
429	14.31	334.69	84.62	54.99	51.33333333	-33.33333333
430	14.35	336.23	83.62	32.88	25.66666667	-26.33333333
431	14.38	337	82.83	2.5	0	-2.666666667
432	14.41	337	82.75	8.86	-9	-3.666666667
433	14.45	336.73	82.64	7.94	-7.666666667	-4.666666667
434	14.48	336.5	82.5	19.51	-16.66666667	-14
435	14.51	336	82.08	2.5	2.666666667	0
436	14.55	336.08	82.08	20.56	23	0
437	14.58	336.77	82.08	2.31	0	-2.666666667
438	14.61	336.77	82	37.64	41	-8.333333333
439	14.65	338	81.75	4.92	5	-2
440	14.68	338.15	81.69	0	0	0
441	14.71	338.15	81.69	16.62	-15.33333333	10.33333333
442	14.75	337.69	82	2.31	0	2.666666667
443	14.78	337.69	82.08	45.51	-47.33333333	17.33333333
444	14.81	336.27	82.6	38.74	-42.33333333	8.666666667
445	14.85	335	82.86	8.28	-6.666666667	-6.333333333
446	14.88	334.8	82.67	6.89	-7.666666667	-1
447	14.91	334.57	82.64	0	0	0
448	14.95	334.57	82.64	0	0	0
449	14.98	334.57	82.64	91.09	63.33333333	-79
450	15.01	336.47	80.27	59.35	46	-47.33333333
451	15.05	337.85	78.85	3.26	-2.666666667	-2.666666667
452	15.08	337.77	78.77	17.67	1.666666667	-19.66666667
453	15.11	337.82	78.18	13.08	-14.66666667	1.666666667
454	15.15	337.38	78.23	6.92	-7.666666667	0
455	15.18	337.15	78.23	17.53	-19.33333333	2
456	15.21	336.57	78.29	2.14	-2.333333333	0
457	15.25	336.5	78.29	5.99	-6.333333333	-2
458	15.28	336.31	78.23	3.26	-2.666666667	-2.666666667
459	15.31	336.23	78.15	21.9	-24.33333333	-0.333333333
460	15.35	335.5	78.14	6.09	6.333333333	-2
461	15.38	335.69	78.08	14.31	-0.666666667	-16
462	15.42	335.67	77.6	7.82	-3.333333333	-8
463	15.45	335.57	77.36	42.28	24.66666667	-40.33333333
464	15.48	336.31	76.15	42.63	-16.33333333	-44.33333333
465	15.52	335.82	74.82	10.98	-10.66666667	6
466	15.55	335.5	75	2.5	-2.666666667	0
467	15.58	335.42	75	5.65	-3.666666667	-5
468	15.62	335.31	74.85	8.61	-7.666666667	-6
469	15.65	335.08	74.67	19.51	-16.66666667	-14
470	15.68	334.58	74.25	14.44	9	-13.33333333
471	15.72	334.85	73.85	13.39	0.666666667	-15
472	15.75	334.87	73.4	10.63	4.333333333	-11
473	15.78	335	73.07	15.14	-2.333333333	-16.66666667
474	15.82	334.93	72.57	23.93	-26.33333333	4.666666667
475	15.85	334.14	72.71	8.02	3	-8.333333333
476	15.88	334.23	72.46	43.48	40.33333333	-26.33333333
477	15.92	335.44	71.67	19.35	16.66666667	-14
478	15.95	335.94	71.25	72.18	73.66666667	-31.33333333
479	15.98	338.15	70.31	25.59	-24	-15
480	16.02	337.43	69.86	55.47	-56.66666667	24.66666667
481	16.05	335.73	70.6	14.99	-16.33333333	1.666666667
482	16.08	335.24	70.65	3.94	-4	2
483	16.12	335.12	70.71	18.51	-20.66666667	0
484	16.15	334.5	70.71	25.39	-27.66666667	5.333333333
485	16.18	333.67	70.87	12.79	-11.33333333	-9
486	16.22	333.33	70.6	0	0	0
487	16.25	333.33	70.6	9.28	-9	5
488	16.28	333.06	70.75	6.75	-6	4.333333333
489	16.32	332.88	70.88	55.54	61	-9.666666667
490	16.35	334.71	70.59	74.77	83	-2
491	16.38	337.2	70.53	2	0	-2
492	16.42	337.2	70.47	14.13	15.66666667	2
493	16.45	337.67	70.53	35.59	-39	-7.333333333
494	16.48	336.5	70.31	30.03	-33.33333333	2.333333333
495	16.52	335.5	70.38	2.65	-2	2
496	16.55	335.44	70.44	5.1	-5	3
497	16.58	335.29	70.53	0	0	0
498	16.62	335.29	70.53	2.49	-1.666666667	-2
499	16.65	335.24	70.47	22.22	-24.66666667	-3
500	16.68	334.5	70.38	7.51	7.666666667	3
501	16.72	334.73	70.47	16.66	17	8
502	16.75	335.24	70.71	14.54	15.66666667	3.666666667
503	16.78	335.71	70.82	47.32	49.66666667	17
504	16.82	337.2	71.33	15.93	-16.33333333	6.666666667
505	16.85	336.71	71.53	19.31	-21.66666667	1
506	16.88	336.06	71.56	4.19	-2	-4
507	16.92	336	71.44	9.24	-9.666666667	3
508	16.95	335.71	71.53	6.8	-7	3.333333333
509	16.98	335.5	71.63	14.27	-14.66666667	-6.333333333
510	17.02	335.06	71.44	7.01	7.666666667	1
511	17.05	335.29	71.47	27.2	23.66666667	-19
512	17.08	336	70.9	23.13	23.66666667	-10.33333333
513	17.12	336.71	70.59	38.29	22.33333333	-36.33333333
514	17.15	337.38	69.5	15.88	-6	-16.66666667
515	17.18	337.2	69	10.45	-6.666666667	9.666666667
516	17.22	337	69.29	11.62	12.66666667	-3.333333333
517	17.25	337.38	69.19	9.77	9.666666667	4.666666667
518	17.28	337.67	69.33	11.7	-8	10.33333333
519	17.32	337.43	69.64	37.88	-41.66666667	-5.666666667
520	17.35	336.18	69.47	20.48	-22.66666667	-3
521	17.38	335.5	69.38	0	0	0
522	17.42	335.5	69.38	5.26	-5	3
523	17.45	335.35	69.47	1.76	-2	0
524	17.48	335.29	69.47	80.61	85.66666667	27.33333333
525	17.52	337.86	70.29	5.88	-6.333333333	1.333333333
526	17.55	337.67	70.33	7.69	-8	3.333333333
527	17.58	337.43	70.43	0	0	0
528	17.62	337.43	70.43	27.91	-31	2.333333333
529	17.65	336.5	70.5	0	0	0
530	17.68	336.5	70.5	34.54	29.33333333	-25
531	17.72	337.38	69.75	12.77	5	-13.33333333
532	17.75	337.53	69.35	28.96	20.66666667	-24.33333333
533	17.78	338.15	68.62	13.83	0	-15.66666667
534	17.82	338.15	68.15	5.23	-5	-2.666666667
535	17.85	338	68.07	11.43	-10.33333333	-7.333333333
536	17.88	337.69	67.85	5.36	-4	-4.666666667
537	17.92	337.57	67.71	2.14	0	-2.333333333
538	17.95	337.57	67.64	4.79	-2.333333333	-4.666666667
539	17.98	337.5	67.5	57.61	21.66666667	-60.33333333
540	18.02	338.15	65.69	10.6	-9.666666667	-6.333333333
541	18.05	337.86	65.5	14.45	-16	0
542	18.08	337.38	65.5	6.04	-6	3.333333333
543	18.12	337.2	65.6	21.19	-23.33333333	-3.333333333
544	18.15	336.5	65.5	1.87	-2	0
545	18.18	336.44	65.5	16	-16.66666667	-6.333333333
546	18.22	335.94	65.31	13.64	-14.66666667	4.333333333
547	18.25	335.5	65.44	1.87	0	-2
548	18.28	335.5	65.38	6.63	-7	-3
549	18.32	335.29	65.29	42.89	47.33333333	-7.666666667
550	18.35	336.71	65.06	34.51	38.33333333	0.333333333
551	18.38	337.86	65.07	2.14	0	2.333333333
552	18.42	337.86	65.14	0	0	0
553	18.45	337.86	65.14	35.03	-38.33333333	-6.666666667
554	18.48	336.71	64.94	7.88	-7	-5.333333333
555	18.52	336.5	64.78	41.52	45.33333333	-9.333333333
556	18.55	337.86	64.5	0	0	0
557	18.58	337.86	64.5	2.14	0	-2.333333333
558	18.62	337.86	64.43	19.94	-22	3.333333333
559	18.65	337.2	64.53	43.06	-48	-2
560	18.68	335.76	64.47	8	-8.666666667	-1
561	18.72	335.5	64.44	1.87	0	-2
562	18.75	335.5	64.38	6.63	-7	-3
563	18.79	335.29	64.29	2.49	-1.666666667	2
564	18.82	335.24	64.35	15.26	-17	-2.666666667
565	18.85	334.73	64.27	8.65	7	-7
566	18.89	334.94	64.06	30.4	33.66666667	-2
567	18.92	335.95	64	29.83	33	-4
568	18.95	336.94	63.88	34.16	38	-1
569	18.99	338.08	63.85	27.1	-29.33333333	7.333333333
570	19.02	337.2	64.07	9.29	7.666666667	-7
571	19.05	337.43	63.86	9.26	5.666666667	-8.666666667
572	19.09	337.6	63.6	36.09	40	-3.333333333
573	19.12	338.8	63.5	7.8	6.666666667	-5.666666667
574	19.15	339	63.33	7.2	-6.666666667	-4.333333333
575	19.19	338.8	63.2	0	0	0
576	19.22	338.8	63.2	0	0	0
577	19.25	338.8	63.2	0	0	0
578	19.29	338.8	63.2	6.94	-5.333333333	5.333333333
579	19.32	338.64	63.36	19.69	5.333333333	21.33333333
580	19.35	338.8	64	5.99	6.666666667	0
581	19.39	339	64	0	0	0
582	19.42	339	64	12.01	7.333333333	11
583	19.45	339.22	64.33	26.64	0	29.66666667
584	19.49	339.22	65.22	31.42	-29.66666667	-18.33333333
585	19.52	338.33	64.67	2.5	0	2.666666667
586	19.55	338.33	64.75	0	0	0
587	19.59	338.33	64.75	0	0	0
588	19.62	338.33	64.75	15.19	3	16.66666667
589	19.65	338.42	65.25	66.4	7.333333333	73.33333333
590	19.69	338.64	67.45	16.7	3.666666667	18.33333333
591	19.72	338.75	68	20.11	-20	10.33333333
592	19.75	338.15	68.31	7.88	6	6.333333333
593	19.79	338.33	68.5	12.13	-13.33333333	0
594	19.82	337.93	68.5	10.22	2.333333333	11
595	19.85	338	68.83	12.49	11	-8.333333333
596	19.89	338.33	68.58	0	0	0
597	19.92	338.33	68.58	2.5	0	-2.666666667
598	19.95	338.33	68.5	2.5	0	-2.666666667
599	19.99	338.33	68.42	9.48	7.333333333	-8
600	20.02	338.55	68.18	5.62	-1.666666667	-6
601	20.05	338.5	68	0	0	0
602	20.09	338.5	68	10.98	10.66666667	6
603	20.12	338.82	68.18	33.89	3.333333333	37.66666667
604	20.15	338.92	69.31	13.93	-14	6.333333333
605	20.19	338.5	69.5	33.51	-16.66666667	-33.33333333
606	20.22	338	68.5	19.91	-16.66666667	-14.66666667
607	20.25	337.5	68.06	21.19	-14.33333333	-18.66666667
608	20.29	337.07	67.5	24.18	-23	-14
609	20.32	336.38	67.08	39.11	-39	-19.33333333
610	20.35	335.21	66.5	4.28	-4.666666667	0
611	20.39	335.07	66.5	14.84	16.33333333	2
612	20.42	335.56	66.56	8.77	5.666666667	8
613	20.45	335.73	66.8	34.95	33.33333333	20
614	20.49	336.73	67.4	9.71	-7.666666667	7.666666667
615	20.52	336.5	67.63	8.3	-8.666666667	2.666666667
616	20.55	336.24	67.71	0	0	0
617	20.59	336.24	67.71	7.46	-8	-2.666666667
618	20.62	336	67.63	8.84	-9.666666667	0.666666667
619	20.65	335.71	67.65	1.76	0	-2
620	20.69	335.71	67.59	30.02	33.33333333	2
621	20.72	336.71	67.65	7.83	6	6
622	20.75	336.89	67.83	47.14	52.33333333	0.666666667
623	20.79	338.46	67.85	6	-4.333333333	5
624	20.82	338.33	68	19.51	-13.66666667	-16.66666667
625	20.85	337.92	67.5	2.5	2.666666667	0
626	20.89	338	67.5	21.08	9.666666667	21.33333333
627	20.92	338.29	68.14	10.48	8.333333333	8
628	20.95	338.54	68.38	54.87	28.66666667	54
629	20.99	339.4	70	30.12	3.333333333	33.33333333
630	21.02	339.5	71	16.75	-8.333333333	-16.66666667
631	21.05	339.25	70.5	7.11	-2.333333333	7.666666667
632	21.09	339.18	70.73	12.6	-1	-14
633	21.12	339.15	70.31	2.3	-2.333333333	0
634	21.15	339.08	70.31	19.83	-13	18
635	21.19	338.69	70.85	15.6	-1.666666667	17
636	21.22	338.64	71.36	2.72	0	3
637	21.25	338.64	71.45	9.88	-3.333333333	10.66666667
638	21.29	338.54	71.77	11.76	-13	2.666666667
639	21.32	338.15	71.85	20.13	-21.66666667	5
640	21.35	337.5	72	6.21	-6.333333333	-2.666666667
641	21.39	337.31	71.92	2.3	-2.666666667	0
642	21.42	337.23	71.92	6.52	-5.333333333	5
643	21.45	337.07	72.07	7.01	4.333333333	6.666666667
644	21.49	337.2	72.27	6.58	-6.666666667	3
645	21.52	337	72.36	7.99	-6.666666667	5.666666667
646	21.55	336.8	72.53	19.16	19.33333333	9.333333333
647	21.59	337.38	72.81	17.52	16	11
648	21.62	337.86	73.14	47.75	44.66666667	28.66666667
649	21.65	339.2	74	36.38	-35	20.66666667
650	21.69	338.15	74.62	25.78	-28	5
651	21.72	337.31	74.77	12.79	14	1
652	21.75	337.73	74.8	13.13	14	4
653	21.79	338.15	74.92	29.14	31.33333333	8.666666667
654	21.82	339.09	75.18	50.28	-53	17.66666667
655	21.85	337.5	75.71	23.85	-26.33333333	1.666666667
656	21.89	336.71	75.76	13.51	-14.66666667	3.666666667
657	21.92	336.27	75.87	8.72	-9	-4
658	21.95	336	75.75	9.09	-9.666666667	2.333333333
659	21.99	335.71	75.82	6.18	-7	-0.333333333
660	22.02	335.5	75.81	15.38	-16.66666667	4
661	22.05	335	75.93	15.14	-16.66666667	2.333333333
662	22.09	334.5	76	0	0	0
663	22.12	334.5	76	13.25	14.66666667	-2
664	22.16	334.94	75.94	108.67	116	-34
665	22.19	338.42	74.92	6.49	4.333333333	5.666666667
666	22.22	338.55	75.09	14.05	-15.66666667	-0.333333333
667	22.26	338.08	75.08	7.77	-7.333333333	4.333333333
668	22.29	337.86	75.21	14.99	0	-16.66666667
669	22.32	337.86	74.71	49.15	49	-23.66666667
670	22.36	339.33	74	16.26	-17.66666667	-3.333333333
671	22.39	338.8	73.9	30.7	-31.33333333	-13.33333333
672	22.42	337.86	73.5	0	0	0
673	22.46	337.86	73.5	33.81	-37.66666667	-3.333333333
674	22.49	336.73	73.4	29.09	-31	-9
675	22.52	335.8	73.13	6.36	6.666666667	-2.333333333
676	22.56	336	73.06	14.99	16.66666667	0
677	22.59	336.5	73.06	3.54	0	-4
678	22.62	336.5	72.94	49.99	55	7
679	22.66	338.15	73.15	31.36	-10	33.33333333
680	22.69	337.85	74.15	4.61	0	5.333333333
681	22.72	337.85	74.31	6.76	5	-5.666666667
682	22.76	338	74.14	0	0	0
683	22.79	338	74.14	7.37	-6.666666667	-4.666666667
684	22.82	337.8	74	43.86	30.33333333	-38
685	22.86	338.71	72.86	45.68	1.333333333	-51
686	22.89	338.75	71.33	0	0	0
687	22.92	338.75	71.33	16.61	-6.666666667	-17
688	22.96	338.55	70.82	15.46	-13.33333333	11
689	22.99	338.15	71.15	20.13	-21.66666667	-5
690	23.02	337.5	71	8.05	-7.666666667	-4.333333333
691	23.06	337.27	70.87	2	-2.333333333	0
692	23.09	337.2	70.87	7.54	-6.666666667	-5.333333333
693	23.12	337	70.71	0	0	0
694	23.16	337	70.71	10.91	-9	-8
695	23.19	336.73	70.47	22.2	-24.33333333	3.333333333
696	23.22	336	70.57	6.1	-6.666666667	-1.333333333
697	23.26	335.8	70.53	0	0	0
698	23.29	335.8	70.53	4	0	-4.333333333
699	23.32	335.8	70.4	71.16	68.66666667	-39.66666667
700	23.36	337.86	69.21	16.03	9.666666667	-14.66666667
701	23.39	338.15	68.77	16.62	-15.33333333	-10.33333333
702	23.42	337.69	68.46	2.31	0	-2.666666667
703	23.46	337.69	68.38	8.01	-8.666666667	1.666666667
704	23.49	337.43	68.43	47.16	45.66666667	25.66666667
705	23.52	338.8	69.2	24.71	6.666666667	26.66666667
706	23.56	339	70	0	0	0
707	23.59	339	70	8.62	3	9
708	23.62	339.09	70.27	0	0	0
709	23.66	339.09	70.27	16.35	0	18.33333333
710	23.69	339.09	70.82	30.09	3	33.33333333
711	23.72	339.18	71.82	29.54	3	32.66666667
712	23.76	339.27	72.8	36.64	7.666666667	40
713	23.79	339.5	74	53.31	2	59.33333333
714	23.82	339.56	75.78	28.46	-0.333333333	31.66666667
715	23.86	339.55	76.73	21.23	-10	-21.66666667
716	23.89	339.25	76.08	10.75	-5.666666667	-10.33333333
717	23.92	339.08	75.77	8.39	-2.666666667	-9
718	23.96	339	75.5	17.66	-14	-14
719	23.99	338.58	75.08	10.9	-10.33333333	6.333333333
720	24.02	338.27	75.27	12.85	-14	-1.333333333
721	24.06	337.85	75.23	0	0	0
722	24.09	337.85	75.23	2.31	-2.666666667	0
723	24.12	337.77	75.23	9.81	-6.333333333	9
724	24.16	337.58	75.5	70.75	4.333333333	78.66666667
725	24.19	337.71	77.86	27.42	-23.66666667	19
726	24.22	337	78.43	19.15	-19	-9.666666667
727	24.26	336.43	78.14	6.13	-4	5.666666667
728	24.29	336.31	78.31	25.22	-27	-8
729	24.32	335.5	78.07	44.13	19	45.33333333
730	24.36	336.07	79.43	62	45	52.33333333
731	24.39	337.42	81	9.92	4	10.33333333
732	24.42	337.54	81.31	11.53	0	12.66666667
733	24.46	337.54	81.69	5.88	-1.333333333	-6.333333333
734	24.49	337.5	81.5	17.66	-14	-14
735	24.52	337.08	81.08	11.8	-10.33333333	-7.666666667
736	24.56	336.77	80.85	8.37	5	7.666666667
737	24.59	336.92	81.08	8.37	-5	-7.666666667
738	24.62	336.77	80.85	18.83	3.333333333	20.66666667
739	24.66	336.87	81.47	12.52	-6	12.66666667
740	24.69	336.69	81.85	7.38	-6.333333333	5
741	24.72	336.5	82	2.14	0	2.333333333
742	24.76	336.5	82.07	2.14	-2.333333333	0
743	24.79	336.43	82.07	4.38	-4	2.666666667
744	24.82	336.31	82.15	9.34	-8	7
745	24.86	336.07	82.36	9.82	-10	-4.333333333
746	24.89	335.77	82.23	3.26	-2.666666667	2.666666667
747	24.92	335.69	82.31	2.31	0	2.333333333
748	24.96	335.69	82.38	21.52	12.33333333	20.66666667
749	24.99	336.06	83	44.96	0	50
750	25.02	336.06	84.5	20.26	-18.66666667	12.66666667
751	25.06	335.5	84.88	1.87	0	2
752	25.09	335.5	84.94	10.85	7	10
753	25.12	335.71	85.24	10.7	9.666666667	6.666666667
754	25.16	336	85.44	74.78	82	13.66666667
755	25.19	338.46	85.85	11.53	-12.66666667	0
756	25.22	338.08	85.85	21.06	-23.33333333	1
757	25.26	337.38	85.88	8.15	-6	-7
758	25.29	337.2	85.67	14.86	-16.33333333	1.333333333
759	25.32	336.71	85.71	8.72	-9	4
760	25.36	336.44	85.83	6.44	-6.666666667	1.666666667
761	25.39	336.24	85.88	6.44	6.666666667	-1.666666667
762	25.42	336.44	85.83	7.84	9	-0.333333333
763	25.46	336.71	85.82	43.43	48	-1.666666667
764	25.49	338.15	85.77	5.41	6	-0.666666667
765	25.52	338.33	85.75	10.3	-11	2.666666667
766	25.56	338	85.83	3.53	-2.666666667	3
767	25.59	337.92	85.92	7.49	0	8.333333333
768	25.63	337.92	86.17	2.5	0	2.666666667
769	25.66	337.92	86.25	7.7	-2	8.333333333
770	25.69	337.86	86.5	0	0	0
771	25.73	337.86	86.5	0	0	0
772	25.76	337.86	86.5	0	0	0
773	25.79	337.86	86.5	2.14	0	2.333333333
774	25.83	337.86	86.57	4.28	0	-4.666666667
775	25.86	337.86	86.43	26.24	-28.66666667	-6
776	25.89	337	86.25	6.49	-6.666666667	2.666666667
777	25.93	336.8	86.33	2	-2.333333333	0
778	25.96	336.73	86.33	0	0	0
779	25.99	336.73	86.33	0	0	0
780	26.03	336.73	86.33	0	0	0
781	26.06	336.73	86.33	0	0	0
782	26.09	336.73	86.33	0	0	0
783	26.13	336.73	86.33	0	0	0
784	26.16	336.73	86.33	2.49	-0.666666667	2.666666667
785	26.19	336.71	86.41	20.56	22.33333333	5
786	26.23	337.38	86.56	1.87	0	2.333333333
787	26.26	337.38	86.63	23.43	25.66666667	2
788	26.29	338.15	86.69	10.68	6	10.33333333
789	26.33	338.33	87	19.76	-21.33333333	5
790	26.36	337.69	87.15	8.11	-8.666666667	2
791	26.39	337.43	87.21	0	0	0
792	26.43	337.43	87.21	6.86	-7.666666667	-0.333333333
793	26.46	337.2	87.2	6.52	-6.666666667	3
794	26.49	337	87.29	6.16	-6.666666667	1.333333333
795	26.53	336.8	87.33	4.47	-4.333333333	2.333333333
796	26.56	336.67	87.4	0	0	0
797	26.59	336.67	87.4	0	0	0
798	26.63	336.67	87.4	20.27	-22.33333333	-3.666666667
799	26.66	336	87.29	21.41	0	-24
800	26.69	336	86.57	4.8	-5	1.666666667
801	26.73	335.85	86.62	0	0	0
802	26.76	335.85	86.62	7.29	-7.666666667	2.333333333
803	26.79	335.62	86.69	4.61	-5.333333333	0
804	26.83	335.46	86.69	14.3	-15.33333333	-4
805	26.86	335	86.57	4.28	-4.666666667	0
806	26.89	334.86	86.57	3.03	-2.333333333	-2.333333333
807	26.93	334.79	86.5	9.39	-8.333333333	6.333333333
808	26.96	334.54	86.69	14.76	-13	-10.33333333
809	26.99	334.15	86.38	11.11	-12	1.666666667
810	27.03	333.79	86.43	17.26	-16.66666667	-9.666666667
811	27.06	333.29	86.14	8.25	-4.666666667	8
812	27.09	333.15	86.38	2.31	0	-2.333333333
813	27.13	333.15	86.31	9.01	-9.666666667	1.666666667
814	27.16	332.86	86.36	20.2	-19	-12
815	27.19	332.29	86	13.71	-12	9.666666667
816	27.23	331.93	86.29	6.88	-1.666666667	-7.666666667
817	27.26	331.88	86.06	13.51	-15	-2
818	27.29	331.43	86	0	0	0
819	27.33	331.43	86	70.9	76.66666667	-17.66666667
820	27.36	333.73	85.47	53.49	59	-8.666666667
821	27.39	335.5	85.21	8.94	-3.333333333	-9.333333333
822	27.43	335.4	84.93	8.7	7.666666667	-6
823	27.46	335.63	84.75	10.75	-12	-0.666666667
824	27.49	335.27	84.73	14.02	-7	-14
825	27.53	335.06	84.31	7.99	-8.666666667	-1.333333333
826	27.56	334.8	84.27	0	0	0
827	27.59	334.8	84.27	2	0	2
828	27.63	334.8	84.33	2.83	-2.333333333	-2
829	27.66	334.73	84.27	22.15	-24.33333333	3
830	27.69	334	84.36	6.83	-6.666666667	3.666666667
831	27.73	333.8	84.47	2	0	-2.333333333
832	27.76	333.8	84.4	2	0	2.333333333
833	27.79	333.8	84.47	2	-2.333333333	0
834	27.83	333.73	84.47	20.13	-22.33333333	1
835	27.86	333.06	84.5	22.13	24.66666667	-1
836	27.89	333.8	84.47	37.52	41.66666667	-2.333333333
837	27.93	335.05	84.4	36.52	40.66666667	2.333333333
838	27.96	336.27	84.47	37.7	41	8
839	27.99	337.5	84.71	21.98	-23.33333333	7.333333333
840	28.03	336.8	84.93	2	0	2.333333333
841	28.06	336.8	85	8.22	6.666666667	6.333333333
842	28.09	337	85.19	15.04	16.66666667	-1.666666667
843	28.13	337.5	85.14	25.6	21.66666667	18.33333333
844	28.16	338.15	85.69	40.91	-45	6
845	28.19	336.8	85.87	24.31	-26.66666667	4.333333333
846	28.23	336	86	13.25	-14.66666667	2
847	28.26	335.56	86.06	4.19	-2	4.333333333
848	28.29	335.5	86.19	8.25	-7.666666667	4.666666667
849	28.33	335.27	86.33	13.29	-15	0.666666667
850	28.36	334.82	86.35	3.53	-3.666666667	0
851	28.39	334.71	86.35	6.67	-7	3
852	28.43	334.5	86.44	7.08	-7.666666667	-1.333333333
853	28.46	334.27	86.4	8.07	-9	1.333333333
854	28.49	334	86.44	0	0	0
855	28.53	334	86.44	74.95	83.33333333	-2
856	28.56	336.5	86.38	8.3	8.666666667	-3
857	28.59	336.76	86.29	35.51	39	-7.333333333
858	28.63	337.93	86.07	17.26	-16.66666667	9.666666667
859	28.66	337.43	86.36	44.75	-49.66666667	2.666666667
860	28.69	335.94	86.44	23.04	25.66666667	-1
861	28.73	336.71	86.41	3.53	0	-4
862	28.76	336.71	86.29	41.31	45.66666667	-4.666666667
863	28.79	338.08	86.15	11.76	-13	2.666666667
864	28.83	337.69	86.23	32.45	-32	16.66666667
865	28.86	336.73	86.73	28.04	-31	2.333333333
866	28.89	335.8	86.8	0	0	0
867	28.93	335.8	86.8	0	0	0
868	28.96	335.8	86.8	5.99	-6.666666667	0
869	29	335.6	86.8	18.45	-20	4.666666667
870	29.03	335	86.94	6.36	-6.666666667	-2.333333333
871	29.06	334.8	86.87	2	0	-2.333333333
872	29.1	334.8	86.8	2	-2.333333333	0
873	29.13	334.73	86.8	22.36	-24.33333333	4.666666667
874	29.16	334	86.94	8.99	-9	-4.666666667
875	29.2	333.73	86.8	16.72	-18.33333333	-1.333333333
876	29.23	333.18	86.76	0	0	0
877	29.26	333.18	86.76	11.32	-12.66666667	-1
878	29.3	332.8	86.73	0	0	0
879	29.33	332.8	86.73	17.07	-17.66666667	-6.666666667
880	29.36	332.27	86.53	43.74	45.33333333	-17.66666667
881	29.4	333.63	86	7.91	8.333333333	-2
882	29.43	333.88	85.94	37.78	42	-0.333333333
883	29.46	335.14	85.93	14.49	-4.666666667	-15.33333333
884	29.5	335	85.47	15.31	-16.66666667	3.333333333
885	29.53	334.5	85.57	2.14	-2.333333333	0
886	29.56	334.43	85.57	7.07	-5.333333333	-5.666666667
887	29.6	334.27	85.4	6.69	-4.333333333	-6.333333333
888	29.63	334.14	85.21	3.03	-2.333333333	-2.333333333
889	29.66	334.07	85.14	7.85	8.666666667	-0.333333333
890	29.7	334.33	85.13	26.05	27.33333333	-9.333333333
891	29.73	335.15	84.85	0	0	0
892	29.76	335.15	84.85	5.16	2.666666667	-5.333333333
893	29.8	335.23	84.69	12.79	-7.666666667	-12
894	29.83	335	84.33	7.49	8.333333333	0
895	29.86	335.25	84.33	42.46	41.66666667	22.33333333
896	29.9	336.5	85	10.92	2.333333333	12
897	29.93	336.57	85.36	3.72	4	0.666666667
898	29.96	336.69	85.38	23.17	-18.33333333	18.33333333
899	30	336.14	85.93	15.67	-17	2.333333333
900	30.03	335.63	86	7.84	-7.666666667	-4.333333333
901	30.06	335.4	85.87	4.47	-4.333333333	2
902	30.1	335.27	85.93	7.99	-9	0
903	30.13	335	85.93	2.14	0	-2.333333333
904	30.16	335	85.86	7.37	-6.666666667	4.666666667
905	30.2	334.8	86	38.02	42	-4
906	30.23	336.06	85.88	23.61	26.33333333	-1
907	30.26	336.85	85.85	34.55	38.33333333	2.666666667
908	30.3	338	85.93	16.72	12	-14.33333333
909	30.33	338.36	85.5	61.99	-69	-5
910	30.36	336.29	85.35	19.32	21.66666667	-1.333333333
911	30.4	336.94	85.31	5.87	6	-2.333333333
912	30.43	337.12	85.24	42.96	47.66666667	4
913	30.46	338.55	85.36	25.3	18.33333333	21.33333333
914	30.5	339.1	86	14.93	-15.33333333	-6
915	30.53	338.64	85.82	5.68	3.666666667	-5
916	30.56	338.75	85.67	0	0	0
917	30.6	338.75	85.67	5.68	-3.666666667	5
918	30.63	338.64	85.82	10.9	12	0
919	30.66	339	85.82	2.72	3	0
920	30.7	339.09	85.82	14.54	0.666666667	-16.33333333
921	30.73	339.11	85.33	0	0	0
922	30.76	339.11	85.33	0	0	0
923	30.8	339.11	85.33	6.64	-7	2.333333333
924	30.83	338.9	85.4	10.26	-8.666666667	-7.333333333
925	30.86	338.64	85.18	0	0	0
926	30.9	338.64	85.18	0	0	0
927	30.93	338.64	85.18	6.81	-4.666666667	-6
928	30.96	338.5	85	8.72	-7.666666667	-6
929	31	338.27	84.82	8.19	-9	0.333333333
930	31.03	338	84.83	0	0	0
931	31.06	338	84.83	0	0	0
932	31.1	338	84.83	4.99	-5	-2
933	31.13	337.85	84.77	6.52	-5.333333333	5
934	31.16	337.69	84.92	33.57	10.33333333	36
935	31.2	338	86	19.15	-19	-9.666666667
936	31.23	337.43	85.71	21.91	-24	3.666666667
937	31.26	336.71	85.82	20.81	-21.66666667	-8.666666667
938	31.3	336.06	85.56	24.89	-26.33333333	8
939	31.33	335.27	85.8	82.14	91	6.666666667
940	31.36	338	86	2.14	-2.333333333	0
941	31.4	337.93	86	21.15	-18.33333333	14.66666667
942	31.43	337.38	86.44	8.64	-6	7.666666667
943	31.46	337.2	86.67	18.85	-17.66666667	11
944	31.5	336.67	87	20.99	-22.33333333	7
945	31.53	336	87.21	13.87	-7.666666667	13.66666667
946	31.56	335.77	87.62	6.76	-4.333333333	-6.333333333
947	31.6	335.64	87.43	2.14	0	2.333333333
948	31.63	335.64	87.5	3.03	-2.333333333	2.333333333
949	31.66	335.57	87.57	28.3	21	-23.33333333
950	31.7	336.2	86.87	17.19	11	-15.66666667
951	31.73	336.53	86.4	15.61	-13.33333333	-11
952	31.76	336.13	86.07	2	-2	0
953	31.8	336.07	86.07	15.61	-13.33333333	11
954	31.83	335.67	86.4	41	31	-33.33333333
955	31.86	336.6	85.4	76.01	58.66666667	-61
956	31.9	338.36	83.57	7.03	-4.333333333	6.666666667
957	31.93	338.23	83.77	13.01	11.33333333	-9
958	31.96	338.57	83.5	3.03	-2.333333333	2.333333333
959	32	338.5	83.57	11.18	-1	-12.33333333
960	32.03	338.47	83.2	38.82	8	-42.33333333
961	32.06	338.71	81.93	13.18	3.333333333	-14.33333333
962	32.1	338.81	81.5	40.38	9.333333333	-44
963	32.13	339.09	80.18	27.25	0	-30.33333333
964	32.16	339.09	79.27	44.68	-49.66666667	0
965	32.2	337.6	79.27	13.79	-15.33333333	-2
966	32.23	337.14	79.21	15.89	17.66666667	-2.666666667
967	32.26	337.67	79.13	10.16	11	-2
968	32.3	338	79.07	10.22	11	-2.333333333
969	32.33	338.33	79	28.44	-30	-9.666666667
970	32.37	337.43	78.71	24.94	-26	9.666666667
971	32.4	336.65	79	12.08	-12.66666667	-4.333333333
972	32.43	336.27	78.87	14.13	-15.66666667	2
973	32.47	335.8	78.93	2	0	-2
974	32.5	335.8	78.87	10.74	-10	6.333333333
975	32.53	335.5	79.06	7.31	-7.666666667	2.333333333
976	32.57	335.27	79.13	2	-2.333333333	0
977	32.6	335.2	79.13	6.36	-6.666666667	-2.333333333
978	32.63	335	79.06	11.39	-12.33333333	2.333333333
979	32.67	334.63	79.13	11.55	-12	4.666666667
980	32.7	334.27	79.27	2.83	-2.333333333	-2.333333333
981	32.73	334.2	79.2	2	0	2.333333333
982	32.77	334.2	79.27	11.58	-12.66666667	2.666666667
983	32.8	333.82	79.35	5.87	6	3
984	32.83	334	79.44	120.38	133.3333333	-12.33333333
985	32.87	338	79.07	0	0	0
986	32.9	338	79.07	10.22	-11	-2.333333333
987	32.93	337.67	79	10.19	-11.33333333	-2.333333333
988	32.97	337.33	78.93	15.99	-17.66666667	0
989	33	336.8	78.93	17.87	-17.66666667	9
990	33.03	336.27	79.2	2	0	2.333333333
991	33.07	336.27	79.27	19.69	20.66666667	-7
992	33.1	336.89	79.06	16.44	18.33333333	0
993	33.13	337.44	79.06	31.1	34	5.666666667
994	33.17	338.46	79.23	32.6	-34.33333333	11.33333333
995	33.2	337.43	79.57	27.91	-31	2.333333333
996	33.23	336.5	79.64	13.18	-14.66666667	1.666666667
997	33.27	336.06	79.69	2.65	-2	2
998	33.3	336	79.75	5.62	0	-6.333333333
999	33.33	336	79.56	23.1	-24.33333333	8
1000	33.37	335.27	79.8	0	0	0
1001	33.4	335.27	79.8	5.13	5.666666667	0.333333333
1002	33.43	335.44	79.81	13.64	-14.66666667	-4
1003	33.47	335	79.69	30.2	33.33333333	-4.333333333
1004	33.5	336	79.56	68.78	76.33333333	-6.666666667
1005	33.53	338.29	79.36	21.65	-20	13.66666667
1006	33.57	337.69	79.77	14.78	-16.33333333	1
1007	33.6	337.2	79.8	8.48	-6.666666667	6.666666667
1008	33.63	337	80	9.99	6.666666667	-9
1009	33.67	337.2	79.73	73.78	66	-48.66666667
1010	33.7	339.18	78.27	14.63	-14.33333333	7.666666667
1011	33.73	338.75	78.5	10.39	-9.666666667	6.333333333
1012	33.77	338.46	78.69	7.22	-5.666666667	5.666666667
1013	33.8	338.29	78.86	10.87	-7	9.666666667
1014	33.83	338.08	79.15	19.97	-21.66666667	-5
1015	33.87	337.43	79	20.2	12	-19
1016	33.9	337.79	78.43	23.15	9	-24
1017	33.93	338.06	77.71	35.82	21	-34
1018	33.97	338.69	76.69	33.75	19.33333333	-32
1019	34	339.27	75.73	35.89	-37.33333333	14
1020	34.03	338.15	76.15	13.77	-12	9.333333333
1021	34.07	337.79	76.43	13.71	-9.666666667	-12
1022	34.1	337.5	76.07	3.03	-2.333333333	2.333333333
1023	34.13	337.43	76.14	9.59	-10	4.333333333
1024	34.17	337.13	76.27	19.34	-21	-4.333333333
1025	34.2	336.5	76.14	11.6	-12.33333333	4.333333333
1026	34.23	336.13	76.27	5.89	-6.333333333	-0.666666667
1027	34.27	335.94	76.25	2.65	-2	-2
1028	34.3	335.88	76.19	9.2	-10.33333333	-1.666666667
1029	34.33	335.57	76.14	3.03	-2.333333333	-2.333333333
1030	34.37	335.5	76.07	21.78	-23.33333333	6.666666667
1031	34.4	334.8	76.27	8.94	8.666666667	-4.666666667
1032	34.43	335.06	76.13	8.94	-8.666666667	4.666666667
1033	34.47	334.8	76.27	54.46	56.66666667	-21.33333333
1034	34.5	336.5	75.63	58.05	61	-21
1035	34.53	338.33	75	24.98	-27.66666667	0
1036	34.57	337.5	75	21.07	-23.33333333	-2.333333333
1037	34.6	336.8	74.93	2	0	2.333333333
1038	34.63	336.8	75	7.07	6.666666667	4.333333333
1039	34.67	337	75.13	47.8	44.33333333	29
1040	34.7	338.33	76	10.22	-11	2.333333333
1041	34.73	338	76.07	25.57	-27.33333333	7.333333333
1042	34.77	337.18	76.29	11.72	-12.66666667	3.666666667
1043	34.8	336.8	76.4	15.65	-17	4.333333333
1044	34.83	336.29	76.53	16.88	-16.33333333	9
1045	34.87	335.8	76.8	9.89	-10	4.666666667
1046	34.9	335.5	76.94	0	0	0
1047	34.93	335.5	76.94	1.87	0	2
1048	34.97	335.5	77	26.82	-29	6.333333333
1049	35	334.63	77.19	4.19	-4.333333333	2
1050	35.03	334.5	77.25	0	0	0
1051	35.07	334.5	77.25	0	0	0
1052	35.1	334.5	77.25	15.45	-16.66666667	4.333333333
1053	35.13	334	77.38	24.8	27.33333333	-3
1054	35.17	334.82	77.29	103.76	115.6666667	0
1055	35.2	338.29	77.29	23.65	-26.33333333	2.333333333
1056	35.23	337.5	77.36	17.03	-18.66666667	2.666666667
1057	35.27	336.94	77.44	7.39	-7.666666667	-3
1058	35.3	336.71	77.35	9.17	9.666666667	3
1059	35.33	337	77.44	27	28.66666667	9
1060	35.37	337.86	77.71	19.75	-22	-1.333333333
1061	35.4	337.2	77.67	15.1	-16.33333333	3
1062	35.43	336.71	77.76	12.44	-7	12.33333333
1063	35.47	336.5	78.13	24.03	-26.33333333	3.666666667
1064	35.5	335.71	78.24	1.76	0	1.666666667
1065	35.53	335.71	78.29	22.83	-25.66666667	-0.333333333
1066	35.57	334.94	78.28	7.5	-7.666666667	2.333333333
1067	35.6	334.71	78.35	0	0	0
1068	35.63	334.71	78.35	0	0	0
1069	35.67	334.71	78.35	81.62	89	-18
1070	35.7	337.38	77.81	14.75	16	-3.333333333
1071	35.73	337.86	77.71	14.49	-16	1.333333333
1072	35.77	337.38	77.75	10.84	-6	10.66666667
1073	35.8	337.2	78.07	21.05	-23.33333333	2
1074	35.84	336.5	78.13	44.78	45.33333333	-21
1075	35.87	337.86	77.5	10.41	-8.666666667	-7.666666667
1076	35.9	337.6	77.27	21.35	-23.66666667	-1.666666667
1077	35.94	336.89	77.22	11.68	-13	1
1078	35.97	336.5	77.25	22.77	-24.66666667	-6.333333333
1079	36	335.76	77.06	8.13	-8.666666667	-2
1080	36.04	335.5	77	9.53	-8.666666667	-6
1081	36.07	335.24	76.82	14.1	-16	0
1082	36.1	334.76	76.82	1.76	-1.666666667	0
1083	36.14	334.71	76.82	1.76	0	-2
1084	36.17	334.71	76.76	94.52	105	-4
1085	36.2	337.86	76.64	4.28	0	-4.666666667
1086	36.24	337.86	76.5	20.57	-22.66666667	3
1087	36.27	337.18	76.59	11.19	-8	9.666666667
1088	36.3	336.94	76.88	28.16	-31.33333333	-2.333333333
1089	36.34	336	76.81	73.54	71	-40.33333333
1090	36.37	338.13	75.6	38.4	13.66666667	-40.66666667
1091	36.4	338.54	74.38	32.95	-27	25
1092	36.44	337.73	75.13	1.24	1.333333333	0.666666667
1093	36.47	337.77	75.15	30.28	-28	18.66666667
1094	36.5	336.93	75.71	58.78	35.66666667	-54.66666667
1095	36.54	338	74.07	21.41	0	-23.66666667
1096	36.57	338	73.36	11.04	-11	-5.333333333
1097	36.6	337.67	73.2	6.31	-5.666666667	-4.333333333
1098	36.64	337.5	73.07	21.09	-23.33333333	-2.333333333
1099	36.67	336.8	73	30.56	-33.33333333	-6.666666667
1100	36.7	335.8	72.8	6.32	-2.333333333	-6.666666667
1101	36.74	335.73	72.6	0	0	0
1102	36.77	335.73	72.6	11.41	-12.66666667	-0.333333333
1103	36.8	335.35	72.59	2.49	-2	-2
1104	36.84	335.29	72.53	14.21	14	-8
1105	36.87	335.71	72.29	57.18	63	-7.333333333
1106	36.9	337.6	72.07	4.9	-3.333333333	-4.333333333
1107	36.94	337.5	71.94	14.97	5.666666667	-15.66666667
1108	36.97	337.67	71.47	14.13	-15.66666667	-2.333333333
1109	37	337.2	71.4	21.14	-23.33333333	-3
1110	37.04	336.5	71.31	54.61	55	25.66666667
1111	37.07	338.15	72.08	0	0	0
1112	37.1	338.15	72.08	18.02	7	18.66666667
1113	37.14	338.36	72.64	19.67	-17	-13.66666667
1114	37.17	337.85	72.23	21.9	-23.66666667	6.666666667
1115	37.2	337.14	72.43	71.55	49.33333333	62.66666667
1116	37.24	338.62	74.31	14.83	1.666666667	16.33333333
1117	37.27	338.67	74.8	53.4	17.66666667	56.66666667
1118	37.3	339.2	76.5	10.08	-3.666666667	10.66666667
1119	37.34	339.09	76.82	7.55	-5.666666667	6
1120	37.37	338.92	77	9.22	0	10.33333333
1121	37.4	338.92	77.31	7.75	-5.666666667	6.333333333
1122	37.44	338.75	77.5	0	0	0
1123	37.47	338.75	77.5	6.02	-2	6.333333333
1124	37.5	338.69	77.69	14.58	-15.33333333	5.333333333
1125	37.54	338.23	77.85	17.56	7.666666667	17.66666667
1126	37.57	338.46	78.38	11.53	0	13
1127	37.6	338.46	78.77	7.91	-4.333333333	7.666666667
1128	37.64	338.33	79	9.99	-11	0
1129	37.67	338	79	11.53	-10.33333333	7.666666667
1130	37.7	337.69	79.23	9.22	0	10.33333333
1131	37.74	337.69	79.54	7.22	5.666666667	5.666666667
1132	37.77	337.86	79.71	29.12	19	26.33333333
1133	37.8	338.43	80.5	8.72	3.666666667	9
1134	37.84	338.54	80.77	38.73	-34.66666667	-25.66666667
1135	37.87	337.5	80	15.14	-12	12
1136	37.9	337.14	80.36	4.79	-4.666666667	-2.333333333
1137	37.94	337	80.29	7.97	-7.666666667	-4.666666667
1138	37.97	336.77	80.15	13.4	5.333333333	14
1139	38	336.93	80.57	107.66	35.66666667	114.3333333
1140	38.04	338	84	33.51	16.66666667	33.33333333
1141	38.07	338.5	85	14.99	0	16.66666667
1142	38.1	338.5	85.5	8.15	-1.333333333	9
1143	38.14	338.46	85.77	3.26	-2.666666667	-2.666666667
1144	38.17	338.38	85.69	23.74	-23	-12.66666667
1145	38.2	337.69	85.31	13.44	-7.666666667	12.66666667
1146	38.24	337.46	85.69	16.3	-2.666666667	18
1147	38.27	337.38	86.23	3.26	-2.333333333	2.666666667
1148	38.3	337.31	86.31	48.41	-4.666666667	53.66666667
1149	38.34	337.17	87.92	55.83	-44	43.66666667
1150	38.37	335.85	89.23	27.67	-31	0
1151	38.4	334.92	89.23	8.56	-9.333333333	2
1152	38.44	334.64	89.29	14.8	-15.66666667	4.333333333
1153	38.47	334.17	89.42	7.89	-0.666666667	-9
1154	38.5	334.15	89.15	34.89	38.66666667	5.333333333
1155	38.54	335.31	89.31	0	0	0
1156	38.57	335.31	89.31	8.31	-7.666666667	-5.333333333
1157	38.6	335.08	89.15	21.91	-11	-21.66666667
1158	38.64	334.75	88.5	11.13	-4.333333333	-11.66666667
1159	38.67	334.62	88.15	10.02	-9.666666667	6
1160	38.7	334.33	88.33	9.99	-11	0
1161	38.74	334	88.33	0	0	0
1162	38.77	334	88.33	5.85	-2.666666667	-6
1163	38.8	333.92	88.15	13.04	10.33333333	10.33333333
1164	38.84	334.23	88.46	35.1	36.66666667	-13
1165	38.87	335.33	88.07	10.93	-11	4.666666667
1166	38.9	335	88.21	7.45	-6.666666667	-4.666666667
1167	38.94	334.8	88.07	8	-7.666666667	-4.666666667
1168	38.97	334.57	87.93	20.52	21	9
1169	39	335.2	88.2	112.22	104.3333333	68.33333333
1170	39.04	338.33	90.25	24.68	-22	16
1171	39.07	337.67	90.73	9.72	-9.666666667	5
1172	39.1	337.38	90.88	22.56	-25	2
1173	39.14	336.63	90.94	4.19	-4.333333333	2
1174	39.17	336.5	91	20.35	-22.66666667	-2
1175	39.21	335.82	90.94	2.49	-2	2
1176	39.24	335.76	91	16.25	17.66666667	4
1177	39.27	336.29	91.12	6.39	7	-2
1178	39.31	336.5	91.06	49.64	55	3
1179	39.34	338.15	91.15	24.63	-27.33333333	1.666666667
1180	39.37	337.33	91.2	26.54	-27.66666667	10
1181	39.41	336.5	91.5	11.39	10	-7.666666667
1182	39.44	336.8	91.27	8.29	-8	-4.666666667
1183	39.47	336.56	91.13	35.83	37	-15.33333333
1184	39.51	337.67	90.67	22.85	6.333333333	-24.66666667
1185	39.54	337.86	89.93	28.08	-30.66666667	-6
1186	39.57	336.94	89.75	13.35	-14.66666667	-2.666666667
1187	39.61	336.5	89.67	7.96	-8.666666667	-0.666666667
1188	39.64	336.24	89.65	16.73	-17.66666667	-6
1189	39.67	335.71	89.47	6.8	-7	-3
1190	39.71	335.5	89.38	0	0	0
1191	39.74	335.5	89.38	7.46	-7	-4.666666667
1192	39.77	335.29	89.24	10.68	-11.66666667	-2.333333333
1193	39.81	334.94	89.17	0	0	0
1194	39.84	334.94	89.17	95.47	102	-30
1195	39.87	338	88.27	12.79	11	-9
1196	39.91	338.33	88	21.31	-21.33333333	10.33333333
1197	39.94	337.69	88.31	0	0	0
1198	39.97	337.69	88.31	13.05	-14	3
1199	40.01	337.27	88.4	43.99	29.33333333	-39
1200	40.04	338.15	87.23	31.36	10.33333333	-33.33333333
1201	40.07	338.46	86.23	25.84	-28.66666667	1.333333333
1202	40.11	337.6	86.27	7.79	-5.666666667	-6.666666667
1203	40.14	337.43	86.07	15.25	-16.33333333	-4.333333333
1204	40.17	336.94	85.94	10.17	-7	-9
1205	40.21	336.73	85.67	32.22	31.33333333	-18
1206	40.24	337.67	85.13	2	0	2.333333333
1207	40.27	337.67	85.2	43.04	44.33333333	-17.66666667
1208	40.31	339	84.67	15.8	16.66666667	-5.666666667
1209	40.34	339.5	84.5	6.77	2.333333333	7
1210	40.37	339.57	84.71	23.65	-2.333333333	26.33333333
1211	40.41	339.5	85.5	12.68	-13	5.666666667
1212	40.44	339.11	85.67	0	0	0
1213	40.47	339.11	85.67	6	-3.666666667	-5.666666667
1214	40.51	339	85.5	30.89	8.333333333	-33.33333333
1215	40.54	339.25	84.5	15.06	-1.666666667	-16.66666667
1216	40.57	339.2	84	6.35	-3.666666667	-6
1217	40.61	339.09	83.82	7.04	-0.333333333	-8
1218	40.64	339.08	83.58	18.18	-5.333333333	-19.33333333
1219	40.67	338.92	83	0	0	0
1220	40.71	338.92	83	2.5	-3	0
1221	40.74	338.83	83	0	0	0
1222	40.77	338.83	83	0	0	0
1223	40.81	338.83	83	9.99	-11	0
1224	40.84	338.5	83	22.18	-4.666666667	24.33333333
1225	40.87	338.36	83.73	22.43	-23	9
1226	40.91	337.67	84	15.7	-17.66666667	0
1227	40.94	337.14	84	9.19	-9.666666667	-2.666666667
1228	40.97	336.85	83.92	30.97	-34.33333333	-3.333333333
1229	41.01	335.82	83.82	33.18	18.66666667	31.66666667
1230	41.04	336.38	84.77	42.51	31	36
1231	41.07	337.31	85.85	10.68	-10.33333333	-6
1232	41.11	337	85.67	13.33	14.33333333	4
1233	41.14	337.43	85.79	27.91	-31	-2.666666667
1234	41.17	336.5	85.71	24.15	-25.66666667	-8
1235	41.21	335.73	85.47	23.91	25.66666667	7.333333333
1236	41.24	336.5	85.69	11.22	7	10.33333333
1237	41.27	336.71	86	39.26	40.33333333	16.66666667
1238	41.31	337.92	86.5	17.66	13.66666667	14
1239	41.34	338.33	86.92	29.85	-31.66666667	9
1240	41.37	337.38	87.19	15.24	-17	0.333333333
1241	41.41	336.87	87.2	0	0	0
1242	41.44	336.87	87.2	2.83	-2.333333333	-2.333333333
1243	41.47	336.8	87.13	9.65	-10	4
1244	41.51	336.5	87.25	38.79	33.33333333	-27.33333333
1245	41.54	337.5	86.43	39.75	16.66666667	-41
1246	41.57	338	85.2	2	-2.333333333	0
1247	41.61	337.93	85.2	19.66	10	-19.33333333
1248	41.64	338.23	84.62	23.69	-24.33333333	10
1249	41.67	337.5	84.92	32.47	-33.33333333	-14
1250	41.71	336.5	84.5	2.14	-2.333333333	0
1251	41.74	336.43	84.5	2.14	0	-2.333333333
1252	41.77	336.43	84.43	8.39	-7.666666667	-5.333333333
1253	41.81	336.2	84.27	2	0	-2.333333333
1254	41.84	336.2	84.2	8.48	-6.666666667	-6.666666667
1255	41.87	336	84	48.61	53.33333333	-9
1256	41.91	337.6	83.73	5.06	-5.333333333	-1.333333333
1257	41.94	337.44	83.69	38.34	41	-12
1258	41.97	338.67	83.33	4.92	-4.333333333	-3.333333333
1259	42.01	338.54	83.23	30.16	-29	16.66666667
1260	42.04	337.67	83.73	24.14	11	-24.33333333
1261	42.07	338	83	30.02	11	-31.33333333
1262	42.11	338.33	82.06	33.77	24.66666667	-28.66666667
1263	42.14	339.07	81.2	51.57	8.666666667	-56.66666667
1264	42.17	339.33	79.5	15.12	2.333333333	-16.66666667
1265	42.21	339.4	79	0	0	0
1266	42.24	339.4	79	6.65	-4.333333333	-6
1267	42.27	339.27	78.82	0	0	0
1268	42.31	339.27	78.82	2.72	-3	0
1269	42.34	339.18	78.82	9.75	2.333333333	-10.66666667
1270	42.37	339.25	78.5	24.76	-5.666666667	-27
1271	42.41	339.08	77.69	13.44	-7.666666667	-12.66666667
1272	42.44	338.85	77.31	9.66	-3.333333333	-10.33333333
1273	42.47	338.75	77	17.48	-19.33333333	0
1274	42.51	338.17	77	23.89	-26.33333333	-5
1275	42.54	337.38	76.85	2.31	-2.333333333	0
1276	42.58	337.31	76.85	0	0	0
1277	42.61	337.31	76.85	0	0	0
1278	42.64	337.31	76.85	24.3	-27	2.333333333
1279	42.68	336.5	76.92	6.14	-6.333333333	-2.333333333
1280	42.71	336.31	76.85	11.53	-13	0
1281	42.74	335.92	76.85	2.3	-2.333333333	0
1282	42.78	335.85	76.85	0	0	0
1283	42.81	335.85	76.85	18.59	-2.666666667	-20.66666667
1284	42.84	335.77	76.23	25.78	-28.33333333	-5
1285	42.88	334.92	76.08	6.92	-7.666666667	0
1286	42.91	334.69	76.08	0	0	0
1287	42.94	334.69	76.08	2.31	0	-2.666666667
1288	42.98	334.69	76	19.09	-20.66666667	-4.666666667
1289	43.01	334.07	75.86	11.63	-11.33333333	-6.333333333
1290	43.04	333.73	75.67	13.12	-14	3.333333333
1291	43.08	333.31	75.77	0	0	0
1292	43.11	333.31	75.77	9.23	-10.33333333	0.666666667
1293	43.14	333	75.79	8.75	-9	-4
1294	43.18	332.73	75.67	5.06	-5.333333333	1.333333333
1295	43.21	332.57	75.71	28.62	31	7.666666667
1296	43.24	333.5	75.94	2.65	-2	-2
1297	43.28	333.44	75.88	15.45	16.66666667	4
1298	43.31	333.94	76	18.11	-20.33333333	0
1299	43.34	333.33	76	20.57	-20	-11
1300	43.38	332.73	75.67	2.83	2.333333333	-2.333333333
1301	43.41	332.8	75.6	2.83	-2.333333333	2.333333333
1302	43.44	332.73	75.67	19.89	-22	1.333333333
1303	43.48	332.07	75.71	8.26	-9	-1.333333333
1304	43.51	331.8	75.67	2.83	-2.333333333	-2.333333333
1305	43.54	331.73	75.6	2.83	-2	2.333333333
1306	43.58	331.67	75.67	17.29	19	3
1307	43.61	332.24	75.76	10.35	10.66666667	4
1308	43.64	332.56	75.88	95.53	105.6666667	10.66666667
1309	43.68	335.73	76.2	34.95	33.33333333	20
1310	43.71	336.73	76.8	16.11	-15.33333333	9
1311	43.74	336.27	77.07	7.27	7.666666667	-2.333333333
1312	43.78	336.5	77	9.84	10	-4.333333333
1313	43.81	336.8	76.87	41.75	45	-11
1314	43.84	338.15	76.54	6.85	-7.333333333	-1.333333333
1315	43.88	337.93	76.5	23.61	-24.33333333	10
1316	43.91	337.2	76.8	15.9	-17	4.666666667
1317	43.94	336.69	76.94	5.32	4.333333333	-4
1318	43.98	336.82	76.82	9.82	-10.66666667	2
1319	44.01	336.5	76.88	21.1	-23.33333333	-2.666666667
1320	44.04	335.8	76.8	9	-10	0.333333333
1321	44.08	335.5	76.81	1.87	0	-2
1322	44.11	335.5	76.75	1.87	0	2
1323	44.14	335.5	76.81	31.4	33.33333333	-10.33333333
1324	44.18	336.5	76.5	57.89	52.66666667	-37.33333333
1325	44.21	338.08	75.38	14.38	-16	-1.666666667
1326	44.24	337.6	75.33	0	0	0
1327	44.28	337.6	75.33	18.16	-20	-2.666666667
1328	44.31	337	75.25	20.14	22.33333333	2.666666667
1329	44.34	337.67	75.33	20.14	22	-2.666666667
1330	44.38	338.33	75.25	0	0	0
1331	44.41	338.33	75.25	14.63	-15.66666667	-3.666666667
1332	44.44	337.86	75.14	2.14	0	-2.333333333
1333	44.48	337.86	75.07	2.14	0	2.333333333
1334	44.51	337.86	75.14	40.27	31.33333333	32
1335	44.54	338.8	76.1	0	0	0
1336	44.58	338.8	76.1	0	0	0
1337	44.61	338.8	76.1	10.02	10.33333333	4
1338	44.64	339.11	76.22	7.17	3	-7.333333333
1339	44.68	339.2	76	17.75	-18.66666667	6
1340	44.71	338.64	76.18	0	0	0
1341	44.74	338.64	76.18	0	0	0
1342	44.78	338.64	76.18	0	0	0
1343	44.81	338.64	76.18	10.59	-10.33333333	-6
1344	44.84	338.33	76	27.45	-30	-4.666666667
1345	44.88	337.43	75.86	29.12	-31	-9.666666667
1346	44.91	336.5	75.57	15.14	-16.66666667	-2.333333333
1347	44.94	336	75.5	6.7	-6.666666667	-3.333333333
1348	44.98	335.8	75.4	1.03	-1	-0.666666667
1349	45.01	335.77	75.38	53.04	55.33333333	20.66666667
1350	45.04	337.43	76	20.46	-21	-9
1351	45.08	336.8	75.73	9.1	-10	-1.333333333
1352	45.11	336.5	75.69	11.16	-10	-7.333333333
1353	45.14	336.2	75.47	30.24	-33.33333333	-4.666666667
1354	45.18	335.2	75.33	16.11	-15.66666667	-8.666666667
1355	45.21	334.73	75.07	15.98	-17.66666667	0
1356	45.24	334.2	75.07	6.32	-6.666666667	-2.333333333
1357	45.28	334	75	0	0	0
1358	45.31	334	75	8.94	-9	-4.333333333
1359	45.34	333.73	74.87	64.04	67.66666667	22
1360	45.38	335.76	75.53	49.98	55.66666667	3.666666667
1361	45.41	337.43	75.64	6.89	-7.666666667	1
1362	45.44	337.2	75.67	2	0	2
1363	45.48	337.2	75.73	2	0	-2
1364	45.51	337.2	75.67	23.13	22	13.33333333
1365	45.54	337.86	76.07	43.25	44.66666667	17.66666667
1366	45.58	339.2	76.6	3	-3.333333333	0
1367	45.61	339.1	76.6	3	3.333333333	0
1368	45.64	339.2	76.6	38.65	-35	-25
1369	45.68	338.15	75.85	34.89	-38.33333333	5
1370	45.71	337	76	0	0	0
1371	45.74	337	76	7.2	6.666666667	4.333333333
1372	45.78	337.2	76.13	0	0	0
1373	45.81	337.2	76.13	34.34	36.33333333	12.33333333
1374	45.84	338.29	76.5	15.05	1.333333333	16.66666667
1375	45.88	338.33	77	30.01	-30	-14.33333333
1376	45.91	337.43	76.57	8.39	-7.666666667	5.333333333
1377	45.94	337.2	76.73	7.99	-8.666666667	-1.333333333
1378	45.98	336.94	76.69	8.05	-7.666666667	4.333333333
1379	46.01	336.71	76.82	1.76	0	-2
1380	46.05	336.71	76.76	0	0	0
1381	46.08	336.71	76.76	0	0	0
1382	46.11	336.71	76.76	0	0	0
1383	46.15	336.71	76.76	11.31	7.666666667	10
1384	46.18	336.94	77.06	41.84	46.33333333	0.666666667
1385	46.21	338.33	77.08	2.5	0	-2.666666667
1386	46.25	338.33	77	20.86	-22	-6.666666667
1387	46.28	337.67	76.8	8.48	-5.666666667	-7.666666667
1388	46.31	337.5	76.57	8.48	5.666666667	7.666666667
1389	46.35	337.67	76.8	36	35.33333333	18.66666667
1390	46.38	338.73	77.36	14.49	-13.33333333	-9.333333333
1391	46.41	338.33	77.08	7.21	-6	-5.333333333
1392	46.45	338.15	76.92	0	0	0
1393	46.48	338.15	76.92	9.8	-9.666666667	-4.333333333
1394	46.51	337.86	76.79	5.26	-5.666666667	2
1395	46.55	337.69	76.85	4.38	-4	2.666666667
1396	46.58	337.57	76.93	4.28	0	4.666666667
1397	46.61	337.57	77.07	19.74	16.66666667	14.33333333
1398	46.65	338.07	77.5	41.42	10.33333333	45
1399	46.68	338.38	78.85	105.8	23.33333333	115.3333333
1400	46.71	339.08	82.31	11.53	0	12.66666667
1401	46.75	339.08	82.69	0	0	0
1402	46.78	339.08	82.69	2.31	-2.666666667	0
1403	46.81	339	82.69	7.9	0	-8.666666667
1404	46.85	339	82.43	76.95	-27.66666667	-81
1405	46.88	338.17	80	11.78	-11.66666667	6
1406	46.91	337.82	80.18	10.62	-8	-8.666666667
1407	46.95	337.58	79.92	2.5	-2.666666667	0
1408	46.98	337.5	79.92	2.5	-2.666666667	0
1409	47.01	337.42	79.92	17.48	-19.66666667	0
1410	47.05	336.83	79.92	13.01	-12.33333333	-7.666666667
1411	47.08	336.46	79.69	6.82	1.333333333	7.666666667
1412	47.11	336.5	79.92	6.99	-4.666666667	-6.333333333
1413	47.15	336.36	79.73	24.88	10.33333333	25.66666667
1414	47.18	336.67	80.5	43.14	4.333333333	47.66666667
1415	47.21	336.8	81.93	37.09	-41	-4.666666667
1416	47.25	335.57	81.79	9.81	-10	-4
1417	47.28	335.27	81.67	29	-32	-4.333333333
1418	47.31	334.31	81.54	13.31	12	8.666666667
1419	47.35	334.67	81.8	58.69	51.33333333	40
1420	47.38	336.21	83	21.19	-16.66666667	-16.66666667
1421	47.41	335.71	82.5	2.14	2.666666667	0
1422	47.45	335.79	82.5	6.14	-4	5.666666667
1423	47.48	335.67	82.67	11.73	-12	-5.666666667
1424	47.51	335.31	82.5	10.61	-10.33333333	-5.666666667
1425	47.55	335	82.33	8.14	-7	5.666666667
1426	47.58	334.79	82.5	13.38	13.66666667	5.666666667
1427	47.61	335.2	82.67	7.8	-6.666666667	-5.666666667
1428	47.65	335	82.5	64.29	60	39
1429	47.68	336.8	83.67	36.72	35.33333333	20.66666667
1430	47.71	337.86	84.29	15.23	-16	-5.333333333
1431	47.75	337.38	84.13	14.58	-16.33333333	-0.666666667
1432	47.78	336.89	84.11	13.64	-13	-7.666666667
1433	47.81	336.5	83.88	5.62	0	6
1434	47.85	336.5	84.06	62.42	68.33333333	13
1435	47.88	338.55	84.45	10.72	-7.333333333	-9.333333333
1436	47.91	338.33	84.17	9.07	-6	-8.333333333
1437	47.95	338.15	83.92	0	0	0
1438	47.98	338.15	83.92	0	0	0
1439	48.01	338.15	83.92	20.09	-21.66666667	5
1440	48.05	337.5	84.07	0	0	0
1441	48.08	337.5	84.07	0	0	0
1442	48.11	337.5	84.07	0	0	0
1443	48.15	337.5	84.07	9.3	-5.666666667	8.666666667
1444	48.18	337.33	84.33	10.39	-11	3.333333333
1445	48.21	337	84.43	6.1	6.666666667	1.333333333
1446	48.25	337.2	84.47	6.65	-6.666666667	3
1447	48.28	337	84.56	1.87	0	-2
1448	48.31	337	84.5	42.82	28.66666667	38
1449	48.35	337.86	85.64	24.97	-4.333333333	27.66666667
1450	48.38	337.73	86.47	26.66	-28.66666667	-6.666666667
1451	48.41	336.87	86.27	2.83	-2.333333333	2
1452	48.45	336.8	86.33	17.33	-19	-3.333333333
1453	48.48	336.23	86.23	7.89	-7.666666667	4.333333333
1454	48.51	336	86.36	11.96	-4.333333333	12.33333333
1455	48.55	335.87	86.73	52.45	44.33333333	38
1456	48.58	337.2	87.87	12.63	6	12.66666667
1457	48.61	337.38	88.25	39.98	34.66666667	27.66666667
1458	48.65	338.42	89.08	20.14	11	19.66666667
1459	48.68	338.75	89.67	27	-29.66666667	4
1460	48.71	337.86	89.79	14.36	-14.33333333	7
1461	48.75	337.43	90	0	0	0
1462	48.78	337.43	90	2.14	0	2.333333333
1463	48.81	337.43	90.07	2.14	0	2.333333333
1464	48.85	337.43	90.14	7.79	-7.666666667	4.333333333
1465	48.88	337.2	90.27	4	0	4.333333333
1466	48.91	337.2	90.4	12.64	13.33333333	4.333333333
1467	48.95	337.6	90.53	3.21	-3.333333333	1.333333333
1468	48.98	337.5	90.57	29.51	21.66666667	24.66666667
1469	49.01	338.15	91.31	53.27	31.33333333	50.33333333
1470	49.05	339.09	92.82	4.02	-3	3.333333333
1471	49.08	339	92.92	12.49	0	-14
1472	49.11	339	92.5	13.45	-5.666666667	-14
1473	49.15	338.83	92.08	13.42	-7	-13
1474	49.18	338.62	91.69	19.09	-20.66666667	5.666666667
1475	49.21	338	91.86	14.27	0	15.66666667
1476	49.25	338	92.33	2.5	0	3
1477	49.28	338	92.42	13.67	5	14.33333333
1478	49.31	338.15	92.85	19.75	-21.66666667	2.666666667
1479	49.35	337.5	92.93	19.27	-21.33333333	0
1480	49.38	336.86	92.93	10.92	-12	2.333333333
1481	49.42	336.5	93	5.76	4	5
1482	49.45	336.62	93.15	7.25	-6.333333333	-5
1483	49.48	336.43	93	9.44	-9.333333333	5
1484	49.52	336.15	93.15	3.26	2.666666667	2.666666667
1485	49.55	336.23	93.23	7.17	5.666666667	5.666666667
1486	49.58	336.4	93.4	12.36	-13.33333333	3.333333333
1487	49.62	336	93.5	0	0	0
1488	49.65	336	93.5	20.78	-23	-1.333333333
1489	49.68	335.31	93.46	35.75	39.66666667	1.333333333
1490	49.72	336.5	93.5	50.64	55	-11.66666667
1491	49.75	338.15	93.15	2.31	0	2.666666667
1492	49.78	338.15	93.23	2.31	0	-2.666666667
1493	49.82	338.15	93.15	27.86	-28	13
1494	49.85	337.31	93.54	74.93	-77	32
1495	49.88	335	94.5	5.3	-4	-4
1496	49.92	334.88	94.38	5.34	-5	-3.666666667
1497	49.95	334.73	94.27	14.55	-15.33333333	4.333333333
1498	49.98	334.27	94.4	11.99	-13.33333333	0
1499	50.02	333.87	94.4	8.89	-10	1
1500	50.05	333.57	94.43	23.15	-25.66666667	1.333333333
1501	50.08	332.8	94.47	0	0	0
1502	50.12	332.8	94.47	0	0	0
1503	50.15	332.8	94.47	4	0	-4.666666667
1504	50.18	332.8	94.33	56.24	59	-20.66666667
1505	50.22	334.57	93.71	14.58	-12.33333333	-10.33333333
1506	50.25	334.2	93.4	0	0	0
1507	50.28	334.2	93.4	6.7	-6.666666667	3.333333333
1508	50.32	334	93.5	10.43	-11	-3.333333333
1509	50.35	333.67	93.4	14.13	-15.66666667	-2.333333333
1510	50.38	333.2	93.33	2	0	2.333333333
1511	50.42	333.2	93.4	24.01	26.66666667	1.333333333
1512	50.45	334	93.44	15.08	16.66666667	2
1513	50.48	334.5	93.5	78.5	87.33333333	3
1514	50.52	337.12	93.59	3.94	2	4
1515	50.55	337.18	93.71	14.1	-15.66666667	0
1516	50.58	336.71	93.71	20.1	22.33333333	1.333333333
1517	50.62	337.38	93.75	1.87	0	2
1518	50.65	337.38	93.81	33.58	36	-9
1519	50.68	338.46	93.54	33.18	-36	7
1520	50.72	337.38	93.75	37.53	-39	15.33333333
1521	50.75	336.21	94.21	6.32	-7	0.333333333
1522	50.78	336	94.22	23.69	-26.33333333	1.333333333
1523	50.82	335.21	94.26	8.25	-9	2.333333333
1524	50.85	334.94	94.33	19.5	-21.66666667	0.666666667
1525	50.88	334.29	94.35	17.63	-19.33333333	0
1526	50.92	333.71	94.35	0	0	0
1527	50.95	333.71	94.35	6.21	-7	1
1528	50.98	333.5	94.38	7.96	8.666666667	-1
1529	51.02	333.76	94.35	131.1	145.6666667	-7.333333333
1530	51.05	338.13	94.13	7.65	-6.666666667	5.333333333
1531	51.08	337.93	94.29	20	-22	-3
1532	51.12	337.27	94.2	8.06	-7	6
1533	51.15	337.06	94.38	7.72	-2	-8.333333333
1534	51.18	337	94.13	62.35	58.33333333	-37.66666667
1535	51.22	338.75	93	21.48	-14	-19.33333333
1536	51.25	338.33	92.42	10.15	-11	-2
1537	51.28	338	92.36	0	0	0
1538	51.32	338	92.36	11.05	-10.33333333	-7
1539	51.35	337.69	92.15	10.34	-11	-2.666666667
1540	51.38	337.36	92.07	9.82	-4.333333333	-10
1541	51.42	337.23	91.77	15.54	12.33333333	12
1542	51.45	337.6	92.13	6.51	-5.666666667	-4.333333333
1543	51.48	337.43	92	25.78	28.66666667	-2.333333333
1544	51.52	338.29	91.93	2.14	0	2.333333333
1545	51.55	338.29	92	26.04	-28.66666667	-4.666666667
1546	51.58	337.43	91.86	12.91	-14.33333333	-1.666666667
1547	51.62	337	91.81	5.92	-2	6.333333333
1548	51.65	336.94	92	7.79	-7.666666667	4
1549	51.68	336.71	92.12	12.47	-14	-2
1550	51.72	336.29	92.06	6.37	7	1.666666667
1551	51.75	336.5	92.11	0	0	0
1552	51.78	336.5	92.11	13.12	-14.66666667	0.666666667
1553	51.82	336.06	92.13	7.89	-8	3.666666667
1554	51.85	335.82	92.24	45.26	50.33333333	-1.333333333
1555	51.88	337.33	92.2	33.84	37.66666667	-1.666666667
1556	51.92	338.46	92.15	26.08	-26.33333333	-11.66666667
1557	51.95	337.67	91.8	2	0	2.333333333
1558	51.98	337.67	91.87	21.08	-22.33333333	-7.666666667
1559	52.02	337	91.64	38.12	33.33333333	26.33333333
1560	52.05	338	92.43	13.34	5	14
1561	52.08	338.15	92.85	13.66	-9.666666667	-11.66666667
1562	52.12	337.86	92.5	9.03	-6.333333333	-7.666666667
1563	52.15	337.67	92.27	26.05	-29	-2.333333333
1564	52.18	336.8	92.2	8.14	0.666666667	9
1565	52.22	336.82	92.47	7.54	-6.333333333	5.333333333
1566	52.25	336.63	92.63	14.3	6.333333333	14.33333333
1567	52.28	336.82	93.06	6.55	6	4.333333333
1568	52.32	337	93.19	60.72	37.66666667	56
1569	52.35	338.13	94.87	111.73	7.333333333	124
1570	52.38	338.35	98.59	12.53	-11.66666667	7.333333333
1571	52.42	338	98.81	6.9	4.333333333	6.333333333
1572	52.45	338.13	99	12.92	-12	7.666666667
1573	52.48	337.77	99.23	9.97	7.666666667	8
1574	52.52	338	99.47	27.5	-28.66666667	-11
1575	52.55	337.14	99.14	11.76	-11.33333333	6.333333333
1576	52.58	336.8	99.33	8.48	-7.666666667	5.666666667
1577	52.62	336.57	99.5	0	0	0
1578	52.65	336.57	99.5	9.78	-8.666666667	-6.333333333
1579	52.68	336.31	99.31	52.91	6.333333333	58.33333333
1580	52.72	336.5	101.06	32.54	-31	-18.66666667
1581	52.75	335.57	100.5	4.79	-4.666666667	2.333333333
1582	52.79	335.43	100.57	13.71	-12	9.666666667
1583	52.82	335.07	100.86	10.32	-10	-5.666666667
1584	52.85	334.77	100.69	22.86	-19	17
1585	52.89	334.2	101.2	6.32	-6.666666667	2.333333333
1586	52.92	334	101.27	7.25	-4.666666667	-6.666666667
1587	52.95	333.86	101.07	16.72	-14.33333333	12
1588	52.99	333.43	101.43	10.09	-10	-5.333333333
1589	53.02	333.13	101.27	18.85	-17.66666667	11
1590	53.05	332.6	101.6	6.32	-3.333333333	6.333333333
1591	53.09	332.5	101.79	5.01	5.666666667	0.333333333
1592	53.12	332.67	101.8	5.01	-5.666666667	-0.333333333
1593	53.15	332.5	101.79	12.32	10	9.333333333
1594	53.19	332.8	102.07	22.78	-24.66666667	6
1595	53.22	332.06	102.25	16.89	-18.66666667	1.333333333
1596	53.25	331.5	102.29	0	0	0
1597	53.29	331.5	102.29	0	0	0
1598	53.32	331.5	102.29	16.3	-16.66666667	7
1599	53.35	331	102.5	13.25	-14.66666667	2
1600	53.39	330.56	102.56	35.1	39	-1
1601	53.42	331.73	102.53	31.16	34.33333333	-5
1602	53.45	332.76	102.38	50.56	55.66666667	8.666666667
1603	53.49	334.43	102.64	63.07	70	-5.666666667
1604	53.52	336.53	102.47	23.86	-25.66666667	8
1605	53.55	335.76	102.71	13.39	15	1
1606	53.59	336.21	102.74	13.31	9.666666667	-11.33333333
1607	53.62	336.5	102.4	32.28	33.33333333	-13.33333333
1608	53.65	337.5	102	15.51	16.66666667	4.333333333
1609	53.69	338	102.13	47.86	-53	4.666666667
1610	53.72	336.41	102.27	14.36	-15	5.666666667
1611	53.75	335.96	102.44	8.01	6.333333333	6.333333333
1612	53.79	336.15	102.63	10.77	-12	-1.666666667
1613	53.82	335.79	102.58	7.68	-7.333333333	4.333333333
1614	53.85	335.57	102.71	45.25	49.33333333	-9.666666667
1615	53.89	337.05	102.42	5.87	5	4.333333333
1616	53.92	337.2	102.55	9.12	-1.666666667	10
1617	53.95	337.15	102.85	14.14	-13.33333333	-8.333333333
1618	53.99	336.75	102.6	20.91	-23.33333333	-0.666666667
1619	54.02	336.05	102.58	11.15	2	-12.33333333
1620	54.05	336.11	102.21	43.49	-48	6.333333333
1621	54.09	334.67	102.4	9.24	-9.666666667	3.333333333
1622	54.12	334.38	102.5	1.87	0	-2
1623	54.15	334.38	102.44	11.39	-12.66666667	2
1624	54.19	334	102.5	5.92	-2	-6.333333333
1625	54.22	333.94	102.31	18.73	16.66666667	-12.33333333
1626	54.25	334.44	101.94	38.97	43	-5.666666667
1627	54.29	335.73	101.77	14.17	-15.33333333	-3.333333333
1628	54.32	335.27	101.67	36.19	37.66666667	-14
1629	54.35	336.4	101.25	17.7	-19.66666667	-0.333333333
1630	54.39	335.81	101.24	50.56	-55.66666667	8.666666667
1631	54.42	334.14	101.5	0	0	0
1632	54.45	334.14	101.5	7.59	6.333333333	-5.666666667
1633	54.49	334.33	101.33	13.99	-15.33333333	0
1634	54.52	333.87	101.33	17.19	-15.66666667	-11
1635	54.55	333.4	101	0	0	0
1636	54.59	333.4	101	4.47	-2.333333333	-4.333333333
1637	54.62	333.33	100.87	2	2.333333333	0
1638	54.65	333.4	100.87	25.79	14	-25
1639	54.69	333.82	100.12	27.72	-29.66666667	-8.333333333
1640	54.72	332.93	99.87	11.31	-12.33333333	2.333333333
1641	54.75	332.56	99.94	19.91	16.66666667	-14.66666667
1642	54.79	333.06	99.5	1.87	0	-2
1643	54.82	333.06	99.44	81.78	85.66666667	-31.33333333
1644	54.85	335.63	98.5	60.52	62.33333333	-25
1645	54.89	337.5	97.75	23.9	-26.33333333	2.333333333
1646	54.92	336.71	97.82	12.47	-14	-2
1647	54.95	336.29	97.76	24.56	-26.33333333	-6.666666667
1648	54.99	335.5	97.56	21.21	-23.33333333	3.666666667
1649	55.02	334.8	97.67	22.78	-20	-15.66666667
1650	55.05	334.2	97.2	6.4	-6.666666667	-2.333333333
1651	55.09	334	97.13	15.1	16.66666667	-2.333333333
1652	55.12	334.5	97.06	4.19	-2	-4
1653	55.15	334.44	96.94	70.67	75.66666667	-21.66666667
1654	55.19	336.71	96.29	32.51	34.66666667	-9.666666667
1655	55.22	337.75	96	16.96	-18.33333333	4.333333333
1656	55.25	337.2	96.13	5.99	0	-6.666666667
1657	55.29	337.2	95.93	2	0	2.333333333
1658	55.32	337.2	96	21.48	22	-9.666666667
1659	55.35	337.86	95.71	34.25	0	-38
1660	55.39	337.86	94.57	29.1	-32.33333333	-2.333333333
1661	55.42	336.89	94.5	1.67	0	2
1662	55.45	336.89	94.56	6.98	-6	-5
1663	55.49	336.71	94.41	7.86	-9	-0.666666667
1664	55.52	336.44	94.39	7.04	-7.666666667	-0.666666667
1665	55.55	336.21	94.37	6.34	-7	0.666666667
1666	55.59	336	94.39	0	0	0
1667	55.62	336	94.39	0	0	0
1668	55.65	336	94.39	0	0	0
1669	55.69	336	94.39	69.49	76.33333333	-13
1670	55.72	338.29	94	0	0	0
1671	55.75	338.29	94	15.44	-14.33333333	9.666666667
1672	55.79	337.86	94.29	0	0	0
1673	55.82	337.86	94.29	19.86	-22	-3
1674	55.85	337.2	94.2	14.79	-8.666666667	-14
1675	55.89	336.94	93.78	42.98	45	17
1676	55.92	338.29	94.29	25.56	5	28
1677	55.95	338.44	95.13	37.66	27	31.66666667
1678	55.99	339.25	96.08	8.21	-2.333333333	-8.666666667
1679	56.02	339.18	95.82	54.14	-53.66666667	-27.33333333
1680	56.05	337.57	95	15.25	3.333333333	16.66666667
1681	56.09	337.67	95.5	0	0	0
1682	56.12	337.67	95.5	0	0	0
1683	56.15	337.67	95.5	22.92	-22.33333333	-12.33333333
1684	56.19	337	95.13	8.64	6	7.333333333
1685	56.22	337.18	95.35	1.76	0	2
1686	56.26	337.18	95.41	7.18	-6	-5.333333333
1687	56.29	337	95.25	1.87	0	-2
1688	56.32	337	95.19	1.87	-2	0
1689	56.36	336.94	95.19	18.63	-20.33333333	4.666666667
1690	56.39	336.33	95.33	40.37	35	28.66666667
1691	56.42	337.38	96.19	50.59	19	52.66666667
1692	56.46	337.95	97.77	22.06	20.33333333	14
1693	56.49	338.56	98.19	35.27	12	37.33333333
1694	56.52	338.92	99.31	17.67	-18.66666667	-5.666666667
1695	56.56	338.36	99.14	11.53	-12	-4.666666667
1696	56.59	338	99	15.08	2	16.66666667
1697	56.62	338.06	99.5	8.19	-8.333333333	-4
1698	56.66	337.81	99.38	12.57	-12.33333333	-6.333333333
1699	56.69	337.44	99.19	8.45	-8.666666667	3.333333333
1700	56.72	337.18	99.29	6.18	-6	-3.333333333
1701	56.76	337	99.19	1.87	0	2
1702	56.79	337	99.25	8.47	6	7.333333333
1703	56.82	337.18	99.47	22.09	11.66666667	21.66666667
1704	56.86	337.53	100.12	68.18	9.333333333	75.33333333
1705	56.89	337.81	102.38	26.42	-29	-5.333333333
1706	56.92	336.94	102.22	8.55	-8.666666667	-3.666666667
1707	56.96	336.68	102.11	7.09	-4.333333333	6.333333333
1708	56.99	336.55	102.3	10.93	-12	-2
1709	57.02	336.19	102.24	12.14	1.666666667	13.33333333
1710	57.06	336.24	102.64	18.65	-15	-14.33333333
1711	57.09	335.79	102.21	26.06	19	21.66666667
1712	57.12	336.36	102.86	11.43	10.33333333	8
1713	57.16	336.67	103.1	47.2	44.33333333	27.66666667
1714	57.19	338	103.93	18.92	-20.66666667	-4
1715	57.22	337.38	103.81	26.71	-29.33333333	4.333333333
1716	57.26	336.5	103.94	6.34	-1.666666667	7
1717	57.29	336.45	104.15	4.24	-3.333333333	3.333333333
1718	57.32	336.35	104.25	11.75	11.66666667	6
1719	57.36	336.7	104.43	13.6	-10.66666667	11
1720	57.39	336.38	104.76	11.11	0.333333333	-12.33333333
1721	57.42	336.39	104.39	11.63	-11.33333333	6
1722	57.46	336.05	104.57	21.62	19.66666667	-13.66666667
1723	57.49	336.64	104.16	26.46	21.66666667	20
1724	57.52	337.29	104.76	38.03	36.66666667	21
1725	57.56	338.39	105.39	47.96	-48.33333333	22.33333333
1726	57.59	336.94	106.06	14.85	-16.66666667	1.666666667
1727	57.62	336.44	106.11	3.72	2	3.666666667
1728	57.66	336.5	106.22	8.22	-8.666666667	2.333333333
1729	57.69	336.24	106.29	76.45	77.33333333	-34.66666667
1730	57.72	338.56	105.25	19.37	-14.33333333	16
1731	57.76	338.13	105.73	22.45	-20	15
1732	57.79	337.53	106.18	16.63	-15.66666667	9.666666667
1733	57.82	337.06	106.47	19.17	-12	17.66666667
1734	57.86	336.7	107	29.92	-32	-8.666666667
1735	57.89	335.74	106.74	3.53	-2	-3.666666667
1736	57.92	335.68	106.63	1.58	0	1.666666667
1737	57.96	335.68	106.68	10.96	-6	10.66666667
1738	57.99	335.5	107	5.74	-6	-1.666666667
1739	58.02	335.32	106.95	2.23	-2	-2
1740	58.06	335.26	106.89	22.81	22.66666667	-11
1741	58.09	335.94	106.56	15.8	16.66666667	-5.666666667
1742	58.12	336.44	106.39	21.16	22.66666667	-7
1743	58.16	337.12	106.18	10.03	-9.666666667	-6
1744	58.19	336.83	106	35.01	-38.33333333	-7
1745	58.22	335.68	105.79	50.34	49.66666667	-26.33333333
1746	58.26	337.17	105	12.46	-5.666666667	-12.66666667
1747	58.29	337	104.62	41.81	41.66666667	-20.66666667
1748	58.32	338.25	104	9.9	9.333333333	-6
1749	58.36	338.53	103.82	23.14	-25	6
1750	58.39	337.78	104	11.54	-8.333333333	9.666666667
1751	58.42	337.53	104.29	3.01	-2	-2.666666667
1752	58.46	337.47	104.21	1.58	0	-1.666666667
1753	58.49	337.47	104.16	15.94	-17.33333333	3
1754	58.52	336.95	104.25	22.69	-23.66666667	-8.333333333
1755	58.56	336.24	104	28.43	15.66666667	-27.33333333
1756	58.59	336.71	103.18	29.88	-2.333333333	-33.33333333
1757	58.62	336.64	102.18	20.59	6.666666667	-21.66666667
1758	58.66	336.84	101.53	75.86	5.333333333	-84.33333333
1759	58.69	337	99	50.77	-36	-43.66666667
1760	58.72	335.92	97.69	13.93	-14	-6.333333333
1761	58.76	335.5	97.5	0	0	0
1762	58.79	335.5	97.5	13.02	-2.333333333	-14.33333333
1763	58.82	335.43	97.07	2.8	-1.666666667	2.666666667
1764	58.86	335.38	97.15	26.89	-25.33333333	-15.33333333
1765	58.89	334.62	96.69	13.44	-8	-12.66666667
1766	58.92	334.38	96.31	0	0	0
1767	58.96	334.38	96.31	4.61	-5	0
1768	58.99	334.23	96.31	29.35	-3.333333333	-32.66666667
1769	59.02	334.13	95.33	60.16	-21	-63.33333333
1770	59.06	333.5	93.43	15.14	-16.66666667	-2.333333333
1771	59.09	333	93.36	2.14	0	-2.333333333
1772	59.12	333	93.29	17.13	-19	0
1773	59.16	332.43	93.29	14.36	-14.33333333	-7.333333333
1774	59.19	332	93.07	11.77	-6.666666667	-11.33333333
1775	59.22	331.8	92.73	18.42	-20	-4.333333333
1776	59.26	331.2	92.6	6.9	-6.666666667	3.666666667
1777	59.29	331	92.71	6.16	-6.666666667	-1.333333333
1778	59.32	330.8	92.67	4.47	-2.333333333	-4.666666667
1779	59.36	330.73	92.53	15.02	-16.33333333	2
1780	59.39	330.24	92.59	10	-10	-5
1781	59.42	329.94	92.44	4.19	4	2
1782	59.46	330.06	92.5	6.81	7	-3.333333333
1783	59.49	330.27	92.4	61.01	65.66666667	-17.33333333
1784	59.52	332.24	91.88	68.84	75.33333333	-12.66666667
1785	59.56	334.5	91.5	14.99	-16.66666667	0
1786	59.59	334	91.5	1.66	-2	0
1787	59.63	333.94	91.5	7.62	-7.666666667	-3
1788	59.66	333.71	91.41	1.76	0	-2
1789	59.69	333.71	91.35	14.21	-15.66666667	2
1790	59.73	333.24	91.41	7.65	-8	-3.333333333
1791	59.76	333	91.31	7.16	-8	1.333333333
1792	59.79	332.76	91.35	2.49	-1.666666667	-2
1793	59.83	332.71	91.29	0	0	0
1794	59.86	332.71	91.29	12.34	-14	0
1795	59.89	332.29	91.29	58.2	65	2
1796	59.93	334.24	91.35	30.07	33.33333333	1
1797	59.96	335.24	91.38	31.66	35	-1
1798	59.99	336.29	91.35	16.63	15.66666667	-9.666666667
1799	60.03	336.76	91.06	8.13	-8.666666667	-2
1800	60.06	336.5	91	1.87	2	0
1801	60.09	336.56	91	18.82	18.33333333	10.66666667
1802	60.13	337.11	91.32	24.86	25.66666667	10.33333333
1803	60.16	337.88	91.63	35.36	29	26.33333333
1804	60.19	338.75	92.42	17.13	-9.666666667	-16.66666667
1805	60.23	338.46	91.92	13.04	-10.33333333	10.33333333
1806	60.26	338.15	92.23	2.31	0	2.666666667
1807	60.29	338.15	92.31	2.31	0	2.333333333
1808	60.33	338.15	92.38	6.4	6	4
1809	60.36	338.33	92.5	28.45	13.33333333	-28.66666667
1810	60.39	338.73	91.64	5.45	-6	0
1811	60.43	338.55	91.64	20.76	-23	2.333333333
1812	60.46	337.86	91.71	0	0	0
1813	60.49	337.86	91.71	19.99	-22	-3.666666667
1814	60.53	337.2	91.6	8.42	-8.666666667	-3.333333333
1815	60.56	336.94	91.5	1.87	0	-2
1816	60.59	336.94	91.44	0	0	0
1817	60.63	336.94	91.44	0	0	0
1818	60.66	336.94	91.44	6.98	-7.666666667	-1
1819	60.69	336.71	91.41	6.22	-7	1
1820	60.73	336.5	91.44	8	-8.666666667	1
1821	60.76	336.24	91.47	1.76	-2	0
1822	60.79	336.18	91.47	14.21	-15.66666667	-2
1823	60.83	335.71	91.41	7.18	7.666666667	-0.666666667
1824	60.86	335.94	91.39	7.69	-7.666666667	-3.333333333
1825	60.89	335.71	91.29	1.76	1.666666667	0
1826	60.93	335.76	91.29	19.25	21.33333333	-3
1827	60.96	336.4	91.2	29.83	32.66666667	-6.666666667
1828	60.99	337.38	91	23.46	25.66666667	2.666666667
1829	61.03	338.15	91.08	15.22	-16	-5
1830	61.06	337.67	90.93	2	-2.333333333	0
1831	61.09	337.6	90.93	0	0	0
1832	61.13	337.6	90.93	2	2.333333333	0
1833	61.16	337.67	90.93	32.16	18.66666667	30.66666667
1834	61.19	338.23	91.85	9.67	-7.666666667	7.333333333
1835	61.23	338	92.07	17.26	-16.66666667	-9.333333333
1836	61.26	337.5	91.79	15.14	-16.66666667	-2.666666667
1837	61.29	337	91.71	4.28	0	-4.666666667
1838	61.33	337	91.57	0	0	0
1839	61.36	337	91.57	10.69	6.666666667	10
1840	61.39	337.2	91.87	8.24	-9	2
1841	61.43	336.93	91.93	0	0	0
1842	61.46	336.93	91.93	5.99	0	6.666666667
1843	61.49	336.93	92.13	11.56	-12	-4.333333333
1844	61.53	336.57	92	0	0	0
1845	61.56	336.57	92	0	0	0
1846	61.59	336.57	92	3.03	-2.333333333	2.333333333
1847	61.63	336.5	92.07	2.14	-2.333333333	0
1848	61.66	336.43	92.07	10.7	7	9.666666667
1849	61.69	336.64	92.36	82.86	66.66666667	63.66666667
1850	61.73	338.64	94.27	25.85	-26	12.33333333
1851	61.76	337.86	94.64	25.7	-28.66666667	1
1852	61.79	337	94.67	11.26	-12.33333333	0.666666667
1853	61.83	336.63	94.69	13.02	-12	8
1854	61.86	336.27	94.93	70.65	76.66666667	16.66666667
1855	61.89	338.57	95.43	15.44	-9.333333333	14.33333333
1856	61.93	338.29	95.86	0	0	0
1857	61.96	338.29	95.86	2.14	0	2.333333333
1858	61.99	338.29	95.93	42.93	-47.33333333	-6.666666667
1859	62.03	336.87	95.73	44.94	-47.66666667	15.33333333
1860	62.06	335.44	96.19	13.64	-14.66666667	-4.333333333
1861	62.09	335	96.06	1.87	0	2.333333333
1862	62.13	335	96.13	18.48	-20	4.666666667
1863	62.16	334.4	96.27	6.32	-6.666666667	-2.333333333
1864	62.19	334.2	96.2	18.01	-19	6
1865	62.23	333.63	96.38	10.77	-12	0.666666667
1866	62.26	333.27	96.4	0	0	0
1867	62.29	333.27	96.4	2.83	-2.333333333	-2.333333333
1868	62.33	333.2	96.33	6.76	-6.666666667	3.666666667
1869	62.36	333	96.44	108.4	118.6666667	-21
1870	62.39	336.56	95.81	16.77	18.66666667	2.333333333
1871	62.43	337.12	95.88	12.34	-13.66666667	0
1872	62.46	336.71	95.88	8.05	-9	0
1873	62.49	336.44	95.88	21.44	-22.66666667	8
1874	62.53	335.76	96.12	93.4	84.33333333	-61
1875	62.56	338.29	94.29	14.58	-7	-14.66666667
1876	62.59	338.08	93.85	37.59	-39.66666667	-13.66666667
1877	62.63	336.89	93.44	6.98	-6	5
1878	62.66	336.71	93.59	31.78	-33.33333333	-11.66666667
1879	62.69	335.71	93.24	36.29	-40.33333333	-3.666666667
1880	62.73	334.5	93.13	7.93	-7.666666667	-4.333333333
1881	62.76	334.27	93	7.17	-7	-4
1882	62.79	334.06	92.88	7.43	-8	2
1883	62.83	333.82	92.94	9.9	-10.66666667	-2
1884	62.86	333.5	92.88	15.1	-14.66666667	-8.333333333
1885	62.89	333.06	92.63	29.08	31.33333333	8.333333333
1886	62.93	334	92.88	23.67	26.33333333	0.333333333
1887	62.96	334.79	92.89	30.72	33.66666667	6
1888	63	335.8	93.07	35.97	40	0
1889	63.03	337	93.07	21.29	-23	5.333333333
1890	63.06	336.31	93.23	0	0	0
1891	63.1	336.31	93.23	31.37	29	-19.33333333
1892	63.13	337.18	92.65	20.52	7.333333333	-21.66666667
1893	63.16	337.4	92	46.43	27.66666667	-43.66666667
1894	63.2	338.23	90.69	22.26	9	-23
1895	63.23	338.5	90	7.73	4	-7.666666667
1896	63.26	338.62	89.77	0	0	0
1897	63.3	338.62	89.77	0	0	0
1898	63.33	338.62	89.77	0	0	0
1899	63.36	338.62	89.77	19.83	-13	-18
1900	63.4	338.23	89.23	14.76	-10.33333333	-12.66666667
1901	63.43	337.92	88.85	13.37	0.333333333	-15
1902	63.46	337.93	88.4	10.05	2.333333333	-11
1903	63.5	338	88.07	12.13	0	-13.33333333
1904	63.53	338	87.67	22.34	-11	-22.33333333
1905	63.56	337.67	87	0	0	0
1906	63.6	337.67	87	2.5	-3	0
1907	63.63	337.58	87	0	0	0
1908	63.66	337.58	87	3.53	-2.666666667	-2.666666667
1909	63.7	337.5	86.92	19.02	-8.333333333	-19.66666667
1910	63.73	337.25	86.33	4.99	-5.666666667	0
1911	63.76	337.08	86.33	2.5	-2.666666667	0
1912	63.8	337	86.33	7.09	-6	-5
1913	63.83	336.82	86.18	2.72	-3	0
1914	63.86	336.73	86.18	13	-13.33333333	-6
1915	63.9	336.33	86	5.3	-5	-3
1916	63.93	336.18	85.91	0	0	0
1917	63.96	336.18	85.91	0	0	0
1918	64	336.18	85.91	9.92	10.66666667	3
1919	64.03	336.5	86	30.89	-33.33333333	-8.333333333
1920	64.06	335.5	85.75	40.47	-41	-18.33333333
1921	64.1	334.27	85.2	6.52	-7	-2.333333333
1922	64.13	334.06	85.13	13.12	-14	-4.333333333
1923	64.16	333.64	85	13.64	-11	-10.33333333
1924	64.2	333.31	84.69	22.36	-24.66666667	-4
1925	64.23	332.57	84.57	5.69	-6.333333333	-1
1926	64.26	332.38	84.54	24.74	27.33333333	4.333333333
1927	64.3	333.2	84.67	11.94	10	8.666666667
1928	64.33	333.5	84.93	64.72	71	12.66666667
1929	64.36	335.63	85.31	23	21.33333333	14
1930	64.4	336.27	85.73	30.29	-23.33333333	-24.33333333
1931	64.43	335.57	85	7.51	6.666666667	5
1932	64.46	335.77	85.15	9.29	-9	-5
1933	64.5	335.5	85	64.26	62	35.66666667
1934	64.53	337.36	86.07	39.15	36.66666667	23.33333333
1935	64.56	338.46	86.77	32.11	-12.66666667	-33.33333333
1936	64.6	338.08	85.77	2.3	2.333333333	0
1937	64.63	338.15	85.77	9.29	-5	-9
1938	64.66	338	85.5	7.38	-5	-6.333333333
1939	64.7	337.85	85.31	0	0	0
1940	64.73	337.85	85.31	6.27	2.666666667	6.333333333
1941	64.76	337.93	85.5	9.78	-4.333333333	10
1942	64.8	337.8	85.8	23.98	0	26.66666667
1943	64.83	337.8	86.6	29.18	-12.33333333	30
1944	64.86	337.43	87.5	62.96	-66.66666667	-21.33333333
1945	64.9	335.43	86.86	11.64	-11.66666667	-5.666666667
1946	64.93	335.08	86.69	17.13	11.66666667	15
1947	64.96	335.43	87.14	9.32	8.666666667	5.666666667
1948	65	335.69	87.31	76.77	56.33333333	64
1949	65.03	337.38	89.23	17.56	8	18
1950	65.06	337.62	89.77	22.3	-8.666666667	-23.33333333
1951	65.1	337.36	89.07	7.72	-7.333333333	-4.666666667
1952	65.13	337.14	88.93	5.45	3	-5.333333333
1953	65.16	337.23	88.77	3.26	-2.666666667	-2.666666667
1954	65.2	337.15	88.69	21.13	-21.66666667	-8.666666667
1955	65.23	336.5	88.43	15.44	9.666666667	14.33333333
1956	65.26	336.79	88.86	29.96	16	29
1957	65.3	337.27	89.73	2	2	0
1958	65.33	337.33	89.73	48.37	33.33333333	42.33333333
1959	65.36	338.33	91	42.48	-35.33333333	31
1960	65.4	337.27	91.93	27.39	-30.66666667	0.333333333
1961	65.43	336.35	91.94	0	0	0
1962	65.46	336.35	91.94	7.84	-7.333333333	-4.333333333
1963	65.5	336.13	91.81	8.23	-8.333333333	4.333333333
1964	65.53	335.88	91.94	18.54	-20.33333333	2
1965	65.56	335.27	92	2	0	-2.333333333
1966	65.6	335.27	91.93	0	0	0
1967	65.63	335.27	91.93	7.99	-9	0
1968	65.66	335	91.93	8.87	-9	-4.333333333
1969	65.7	334.73	91.8	2	2.333333333	0
1970	65.73	334.8	91.8	54.81	58.66666667	-16.33333333
1971	65.76	336.56	91.31	0	0	0
1972	65.8	336.56	91.31	21.27	23.66666667	3
1973	65.83	337.27	91.4	15.22	-15.66666667	-6.666666667
1974	65.86	336.8	91.2	37.12	-41.33333333	1.666666667
1975	65.9	335.56	91.25	5.85	5	-4.333333333
1976	65.93	335.71	91.12	0	0	0
1977	65.96	335.71	91.12	13.17	-14.66666667	0.333333333
1978	66	335.27	91.13	8.94	-9	-4.333333333
1979	66.03	335	91	47.39	50	-16.66666667
1980	66.06	336.5	90.5	55.04	59.66666667	-14.33333333
1981	66.1	338.29	90.07	2.14	0	-2.333333333
1982	66.13	338.29	90	2.14	0	-2.333333333
1983	66.16	338.29	89.93	33.54	-36.33333333	9
1984	66.2	337.2	90.2	5.99	0	-6.666666667
1985	66.23	337.2	90	27.18	29	-9
1986	66.26	338.07	89.73	2	-2.333333333	0
1987	66.3	338	89.73	23.14	14	-21.66666667
1988	66.33	338.42	89.08	29.51	-27.33333333	-18.33333333
1989	66.36	337.6	88.53	34.56	-36.66666667	-11.33333333
1990	66.4	336.5	88.19	17.27	-18.66666667	-4.333333333
1991	66.43	335.94	88.06	7.16	8	0
1992	66.47	336.18	88.06	7.38	-8	-2
1993	66.5	335.94	88	1.87	0	2
1994	66.53	335.94	88.06	97.04	93.66666667	53.66666667
1995	66.57	338.75	89.67	0	0	0
1996	66.6	338.75	89.67	0	0	0
1997	66.63	338.75	89.67	6.58	5.333333333	5
1998	66.67	338.91	89.82	6.35	-3.666666667	6
1999	66.7	338.8	90	48.98	-53.33333333	-11
2000	66.73	337.2	89.67	7.89	-8.666666667	0.666666667
[truncated: 24,973 more rows]
