# Supplementary material for: Statistical Mechanics of Zooplankton
Source: PLoS One. 2015 Aug 13;10(8):e0135258. doi: 10.1371/journal.pone.0135258 (PMC4535848; doi:10.1371/journal.pone.0135258)
Supplement: S2 Data Files — (ZIP) [file pone.0135258.s002.zip › temperature/3C-Light/exp5.txt]

1	0.03	332	29	24.35	0	-27
2	0.07	332	28.19	6.21	6.666666667	-2
3	0.1	332.2	28.13	84.63	93.33333333	12.33333333
4	0.13	335	28.5	96.04	-106.6666667	-5.666666667
5	0.17	331.8	28.33	79.1	87.66666667	8
6	0.2	334.43	28.57	17.26	19	-2.333333333
7	0.23	335	28.5	6.81	6	4.666666667
8	0.27	335.18	28.64	2.72	3	0
9	0.3	335.27	28.64	9.14	-9	-4.666666667
10	0.33	335	28.5	0	0	0
11	0.37	335	28.5	0	0	0
12	0.4	335	28.5	0	0	0
13	0.43	335	28.5	2.5	0	-2.666666667
14	0.47	335	28.42	0	0	0
15	0.5	335	28.42	0	0	0
16	0.53	335	28.42	0	0	0
17	0.57	335	28.42	0	0	0
18	0.6	335	28.42	0	0	0
19	0.63	335	28.42	0	0	0
20	0.67	335	28.42	9.78	-10.33333333	-3.666666667
21	0.7	334.69	28.31	6.92	0	7.666666667
22	0.73	334.69	28.54	0	0	0
23	0.77	334.69	28.54	2.31	0	2.666666667
24	0.8	334.69	28.62	0	0	0
25	0.83	334.69	28.62	14.76	-16.33333333	-0.666666667
26	0.87	334.2	28.6	21.54	-23.33333333	-5.333333333
27	0.9	333.5	28.44	0	0	0
28	0.93	333.5	28.44	0	0	0
29	0.97	333.5	28.44	1.87	0	-2
30	1	333.5	28.38	0	0	0
31	1.03	333.5	28.38	7.46	-7	-4.666666667
32	1.07	333.29	28.24	0	0	0
33	1.1	333.29	28.24	0	0	0
34	1.13	333.29	28.24	1.76	0	1.666666667
35	1.17	333.29	28.29	7.64	-7.666666667	-3.333333333
36	1.2	333.06	28.19	2.3	-2	-1.666666667
37	1.23	333	28.14	2.14	0	2.333333333
38	1.27	333	28.21	0	0	0
39	1.3	333	28.21	32.75	35.66666667	7.333333333
40	1.33	334.07	28.43	62.51	56	41.33333333
41	1.37	335.75	29.67	17.36	-17.33333333	8.333333333
42	1.4	335.23	29.92	6.52	-5.333333333	5
43	1.43	335.07	30.07	0	0	0
44	1.47	335.07	30.07	0	0	0
45	1.5	335.07	30.07	12.14	0.333333333	-13.33333333
46	1.53	335.08	29.67	2.5	3	0
47	1.57	335.17	29.67	0	0	0
48	1.6	335.17	29.67	2.5	0	-3
49	1.63	335.17	29.58	2.5	0	-2.666666667
50	1.67	335.17	29.5	0	0	0
51	1.7	335.17	29.5	3.53	2.666666667	-2.666666667
52	1.74	335.25	29.42	0	0	0
53	1.77	335.25	29.42	0	0	0
54	1.8	335.25	29.42	0	0	0
55	1.84	335.25	29.42	50.51	-8.333333333	55.33333333
56	1.87	335	31.08	5	0	5.666666667
57	1.9	335	31.25	0	0	0
58	1.94	335	31.25	3.53	2.666666667	-2.666666667
59	1.97	335.08	31.17	9.65	-7.666666667	7
60	2	334.85	31.38	29.29	-7	-31.66666667
61	2.04	334.64	30.43	4.79	2.333333333	-4.666666667
62	2.07	334.71	30.29	2.14	2.666666667	0
63	2.1	334.79	30.29	5.71	4.333333333	-4.666666667
64	2.14	334.92	30.15	6.41	5	-5
65	2.17	335.07	30	8.4	5.333333333	-7.666666667
66	2.2	335.23	29.77	6.49	-3	-6.666666667
67	2.24	335.14	29.57	6.13	5.666666667	4
68	2.27	335.31	29.69	7.15	-4.666666667	-6.333333333
69	2.3	335.17	29.5	2.5	0	-2.666666667
70	2.34	335.17	29.42	9.19	6.333333333	-8
71	2.37	335.36	29.18	0	0	0
72	2.4	335.36	29.18	0	0	0
73	2.44	335.36	29.18	5.04	4.666666667	-3.333333333
74	2.47	335.5	29.08	2.5	2.666666667	0
75	2.5	335.58	29.08	0	0	0
76	2.54	335.58	29.08	0	0	0
77	2.57	335.58	29.08	0	0	0
78	2.6	335.58	29.08	0	0	0
79	2.64	335.58	29.08	2.5	0	-2.666666667
80	2.67	335.58	29	0	0	0
81	2.7	335.58	29	5.68	2	-6
82	2.74	335.64	28.82	5.68	-2	6
83	2.77	335.58	29	0	0	0
84	2.8	335.58	29	2.5	0	2.666666667
85	2.84	335.58	29.08	29.97	0	33.33333333
86	2.87	335.58	30.08	35.68	2	39.66666667
87	2.9	335.64	31.27	17.74	-16.33333333	11.66666667
88	2.94	335.15	31.62	6.92	0	7.666666667
89	2.97	335.15	31.85	30.91	-33.66666667	-7
90	3	334.14	31.64	17.13	0	-19
91	3.04	334.14	31.07	8.75	8.666666667	-4.666666667
92	3.07	334.4	30.93	0	0	0
93	3.1	334.4	30.93	6.78	5.666666667	-4.666666667
94	3.14	334.57	30.79	4.28	0	-5
95	3.17	334.57	30.64	13.7	6.666666667	-13.66666667
96	3.2	334.77	30.23	0	0	0
97	3.24	334.77	30.23	0	0	0
98	3.27	334.77	30.23	0	0	0
99	3.3	334.77	30.23	0	0	0
100	3.34	334.77	30.23	5.15	5	-2.666666667
101	3.37	334.92	30.15	10.74	8.333333333	9
102	3.4	335.17	30.42	2.5	0	2.666666667
103	3.44	335.17	30.5	9.01	6.333333333	7.666666667
104	3.47	335.36	30.73	21.97	12.33333333	21
105	3.5	335.73	31.36	19.55	-5	21.33333333
106	3.54	335.58	32	13.67	-14.33333333	-5
107	3.57	335.15	31.85	9.73	-9.666666667	-4.666666667
108	3.6	334.86	31.71	12.85	-14.33333333	0
109	3.64	334.43	31.71	8.83	2.333333333	-9.333333333
110	3.67	334.5	31.43	10.7	0	-12
111	3.7	334.5	31.07	2.14	0	-2.333333333
112	3.74	334.5	31	7.38	-6.333333333	-5
113	3.77	334.31	30.85	2.31	2.333333333	0
114	3.8	334.38	30.85	6.4	4	-6
115	3.84	334.5	30.67	5.97	6.333333333	-1.666666667
116	3.87	334.69	30.62	0	0	0
117	3.9	334.69	30.62	0	0	0
118	3.94	334.69	30.62	7.63	1.333333333	8.333333333
119	3.97	334.73	30.87	6.32	6.666666667	-2.333333333
120	4	334.93	30.8	18.99	19	9.333333333
121	4.04	335.5	31.08	9.34	4.666666667	9.333333333
122	4.07	335.64	31.36	5.45	6	0
123	4.1	335.82	31.36	17.45	12	15.33333333
124	4.14	336.18	31.82	0	0	0
125	4.17	336.18	31.82	21.78	-12.66666667	-20.66666667
126	4.2	335.8	31.2	33.21	-37	1
127	4.24	334.69	31.23	10.74	-6.333333333	-10
128	4.27	334.5	30.93	4.79	-2.333333333	4.666666667
129	4.3	334.43	31.07	10.4	8.666666667	-7.333333333
130	4.34	334.69	30.85	11.53	0	-13
131	4.37	334.69	30.46	0	0	0
132	4.4	334.69	30.46	0	0	0
133	4.44	334.69	30.46	2.31	0	2.666666667
134	4.47	334.69	30.54	0	0	0
135	4.5	334.69	30.54	7.22	5.666666667	5.666666667
136	4.54	334.86	30.71	9.08	-7.333333333	7.333333333
137	4.57	334.64	30.93	4.52	4.333333333	-2.666666667
138	4.6	334.77	30.85	10.48	10.33333333	5
139	4.64	335.08	31	30.07	25	22.33333333
140	4.67	335.83	31.67	11.39	11.66666667	5
141	4.7	336.18	31.82	0	0	0
142	4.74	336.18	31.82	18.93	-18.66666667	-9.333333333
143	4.77	335.62	31.54	8.56	-6.666666667	-7
144	4.8	335.42	31.33	21.76	-24.33333333	1.666666667
145	4.84	334.69	31.38	12.08	-4	-12.66666667
146	4.87	334.57	31	16.24	3.333333333	-17.66666667
147	4.9	334.67	30.47	9.06	-5.666666667	-8.666666667
148	4.94	334.5	30.21	3.49	-4	0.666666667
149	4.97	334.38	30.23	3.49	4	-0.666666667
150	5	334.5	30.21	8.56	0	9.666666667
151	5.04	334.5	30.5	9.92	6.333333333	9
152	5.07	334.69	30.77	0	0	0
153	5.1	334.69	30.77	7.81	-4	7.666666667
154	5.14	334.57	31	2.14	0	-2.333333333
155	5.17	334.57	30.93	21.57	20	13.33333333
156	5.21	335.17	31.33	31.28	30.66666667	16.33333333
157	5.24	336.09	31.82	7.04	-0.333333333	-8
158	5.27	336.08	31.58	17.66	14	14
159	5.31	336.5	32	14.99	0	-16.66666667
160	5.34	336.5	31.5	13.49	-10.66666667	10.66666667
161	5.37	336.18	31.82	28.52	-31.66666667	1
162	5.41	335.23	31.85	3.26	-2.666666667	2.333333333
163	5.44	335.15	31.92	13.83	-15.33333333	0
164	5.47	334.69	31.92	13.83	15.33333333	0
165	5.51	335.15	31.92	13.74	14.33333333	5.333333333
166	5.54	335.58	32.08	26.85	-28.33333333	-9.333333333
167	5.57	334.73	31.8	7.79	4.333333333	-7.666666667
168	5.61	334.86	31.57	18.17	-14.33333333	-14.33333333
169	5.64	334.43	31.14	3.03	2.333333333	-2.333333333
170	5.67	334.5	31.07	2.14	0	-2.333333333
171	5.71	334.5	31	0	0	0
172	5.74	334.5	31	0	0	0
173	5.77	334.5	31	0	0	0
174	5.81	334.5	31	0	0	0
175	5.84	334.5	31	2.14	2.333333333	0
176	5.87	334.57	31	9.44	9.333333333	5
177	5.91	334.85	31.15	2.3	2.333333333	0
178	5.94	334.92	31.15	13.23	14.66666667	1
179	5.97	335.36	31.18	21.32	21.33333333	10.66666667
180	6.01	336	31.5	17.71	18.33333333	-7.666666667
181	6.04	336.55	31.27	31.89	-12.33333333	-33.33333333
182	6.07	336.18	30.27	16.27	-11	-14
183	6.11	335.85	29.85	15.09	-9	-14.33333333
184	6.14	335.58	29.42	8.03	-4.333333333	-8
185	6.17	335.45	29.18	0	0	0
186	6.21	335.45	29.18	6.98	5	-6
187	6.24	335.6	29	6.98	-5	6
188	6.27	335.45	29.18	0	0	0
189	6.31	335.45	29.18	0	0	0
190	6.34	335.45	29.18	0	0	0
191	6.37	335.45	29.18	0	0	0
192	6.41	335.45	29.18	9.82	6.333333333	-9
193	6.44	335.64	28.91	5.46	-2	5.666666667
194	6.47	335.58	29.08	0	0	0
195	6.51	335.58	29.08	0	0	0
196	6.54	335.58	29.08	8.1	2	-8.666666667
197	6.57	335.64	28.82	0	0	0
198	6.61	335.64	28.82	0	0	0
199	6.64	335.64	28.82	0	0	0
200	6.67	335.64	28.82	17.54	2	19.33333333
201	6.71	335.7	29.4	24.25	7	26
202	6.74	335.91	30.18	9.92	3	10.66666667
203	6.77	336	30.5	14.99	0	16.66666667
204	6.81	336	31	16.14	6.666666667	16.66666667
205	6.84	336.2	31.5	26.51	-18.66666667	-22.66666667
206	6.87	335.64	30.82	37.25	-33.33333333	-25
207	6.91	334.64	30.07	4.69	1.666666667	-5
208	6.94	334.69	29.92	2.3	2.666666667	0
209	6.97	334.77	29.92	0	0	0
210	7.01	334.77	29.92	0	0	0
211	7.04	334.77	29.92	5.84	-4.333333333	5
212	7.07	334.64	30.07	0	0	0
213	7.11	334.64	30.07	0	0	0
214	7.14	334.64	30.07	2.14	-2.333333333	0
215	7.17	334.57	30.07	9.23	6.666666667	8
216	7.21	334.77	30.31	0	0	0
217	7.24	334.77	30.31	0	0	0
218	7.27	334.77	30.31	0	0	0
219	7.31	334.77	30.31	5.16	2.666666667	-5.333333333
220	7.34	334.85	30.15	42.4	32.33333333	34.33333333
221	7.37	335.82	31.18	9.88	9.666666667	5
222	7.41	336.11	31.33	5.66	3	5.666666667
223	7.44	336.2	31.5	8.99	10	0
224	7.47	336.5	31.5	21.71	2	-24
225	7.51	336.56	30.78	69.66	-32.66666667	-70.33333333
226	7.54	335.58	28.67	0	0	0
227	7.57	335.58	28.67	9.01	-5.333333333	8.333333333
228	7.61	335.42	28.92	5.79	1	-6.333333333
229	7.64	335.45	28.73	2.81	3	1.333333333
230	7.67	335.54	28.77	2.81	-3	-1.333333333
231	7.71	335.45	28.73	5.79	-1	6.333333333
232	7.74	335.42	28.92	2.5	-3	0
233	7.77	335.33	28.92	0	0	0
234	7.81	335.33	28.92	0	0	0
235	7.84	335.33	28.92	0	0	0
236	7.87	335.33	28.92	4.68	1.666666667	-5
237	7.91	335.38	28.77	12.54	2.333333333	13.66666667
238	7.94	335.45	29.18	10.49	5	10.66666667
239	7.97	335.6	29.5	17.53	16.33333333	10.66666667
240	8.01	336.09	29.82	35.97	7	39.33333333
241	8.04	336.3	31	5.99	6.666666667	0
242	8.07	336.5	31	0	0	0
243	8.11	336.5	31	6.86	2	-7.333333333
244	8.14	336.56	30.78	60.73	-32.66666667	-59.33333333
245	8.17	335.58	29	16.75	-16.66666667	8.333333333
246	8.21	335.08	29.25	5.98	5	4.333333333
247	8.24	335.23	29.38	10.05	-5	-10
248	8.27	335.08	29.08	0	0	0
249	8.31	335.08	29.08	0	0	0
250	8.34	335.08	29.08	3.53	3	-2.666666667
251	8.37	335.17	29	2.5	-3	0
252	8.41	335.08	29	2.5	0	2.666666667
253	8.44	335.08	29.08	10.05	5	10
254	8.47	335.23	29.38	0	0	0
255	8.51	335.23	29.38	10.31	5	10.33333333
256	8.54	335.38	29.69	7.56	4	7.666666667
257	8.58	335.5	29.92	0	0	0
258	8.61	335.5	29.92	16.25	13.66666667	11.66666667
259	8.64	335.91	30.27	21.97	3	24.33333333
260	8.68	336	31	17.48	10	16.66666667
261	8.71	336.3	31.5	14.99	-10	-13.33333333
262	8.74	336	31.1	32.93	-35.66666667	-8
263	8.78	334.93	30.86	10.7	-9.666666667	7
264	8.81	334.64	31.07	2.14	-2.333333333	0
265	8.84	334.57	31.07	25.81	-6.333333333	-28
266	8.88	334.38	30.23	3.26	2.666666667	-2.666666667
267	8.91	334.46	30.15	0	0	0
268	8.94	334.46	30.15	5.97	6	-2.666666667
269	8.98	334.64	30.07	4.79	-2.333333333	4.666666667
270	9.01	334.57	30.21	5.62	-6.333333333	0.666666667
271	9.04	334.38	30.23	13.51	4	14.66666667
272	9.08	334.5	30.67	0	0	0
273	9.11	334.5	30.67	6.4	-4	6
274	9.14	334.38	30.85	16.62	15.66666667	10
275	9.18	334.85	31.15	44.71	44.33333333	22.33333333
276	9.21	336.18	31.82	10.98	10.66666667	6
277	9.24	336.5	32	0	0	0
278	9.28	336.5	32	6.86	2	-7.333333333
279	9.31	336.56	31.78	6.86	-2	7.333333333
280	9.34	336.5	32	23.79	-25.66666667	-6
281	9.38	335.73	31.82	31.03	-34.66666667	1
282	9.41	334.69	31.85	8.84	-8.666666667	-4.666666667
283	9.44	334.43	31.71	14.36	-14.33333333	-7
284	9.48	334	31.5	9.42	9	-5.666666667
285	9.51	334.27	31.33	23.85	1.333333333	-26.33333333
286	9.54	334.31	30.54	4.61	0	-5.333333333
287	9.58	334.31	30.38	0	0	0
288	9.61	334.31	30.38	0	0	0
289	9.64	334.31	30.38	8.29	6.333333333	6.666666667
290	9.68	334.5	30.58	14.78	2.333333333	16.33333333
291	9.71	334.57	31.07	2.14	2.333333333	0
292	9.74	334.64	31.07	15.14	12	12
293	9.78	335	31.43	12.67	14	2.333333333
294	9.81	335.42	31.5	23.67	26	3.333333333
295	9.84	336.2	31.6	18.84	-3	20.66666667
296	9.88	336.11	32.22	11.33	-0.333333333	12.66666667
297	9.91	336.1	32.6	8	0.333333333	-9
298	9.94	336.11	32.33	0	0	0
299	9.98	336.11	32.33	16.11	-17	5.666666667
300	10.01	335.6	32.5	73.15	-67.66666667	-45.33333333
301	10.04	333.57	31.14	40.21	-42	-15
302	10.08	332.31	30.69	2.31	0	-2.333333333
303	10.11	332.31	30.62	8.44	-4.333333333	-8.666666667
304	10.14	332.18	30.36	15.96	-16.33333333	-7
305	10.18	331.69	30.15	13.07	-14	4
306	10.21	331.27	30.27	8.03	-6.333333333	-6.333333333
307	10.24	331.08	30.08	0	0	0
308	10.28	331.08	30.08	0	0	0
309	10.31	331.08	30.08	2.5	-2.666666667	0
310	10.34	331	30.08	9.46	-10.33333333	2.333333333
311	10.38	330.69	30.15	14.76	-12.66666667	-10
312	10.41	330.31	29.85	9.15	6.333333333	7.666666667
313	10.44	330.5	30.08	9.99	0	11.33333333
314	10.48	330.5	30.42	9.47	7.666666667	7.333333333
315	10.51	330.73	30.64	139.59	119.3333333	99.33333333
316	10.54	334.31	33.62	33.67	23	29.33333333
317	10.58	335	34.5	0	0	0
318	10.61	335	34.5	0	0	0
319	10.64	335	34.5	9.29	-5	-9
320	10.68	334.85	34.23	23.89	-25.66666667	-7.666666667
321	10.71	334.08	34	2.5	-2.666666667	0
322	10.74	334	34	6.52	-5	5
323	10.78	333.85	34.15	9.44	-9.333333333	-5
324	10.81	333.57	34	0	0	0
325	10.84	333.57	34	10.47	-11.33333333	2.666666667
326	10.88	333.23	34.08	14.58	-15.33333333	5
327	10.91	332.77	34.23	2.31	0	2.666666667
328	10.94	332.77	34.31	2.31	0	2.333333333
329	10.98	332.77	34.38	8.78	-9	4
330	11.01	332.5	34.5	9.05	-10	-1
331	11.04	332.2	34.47	12.91	-14.33333333	-0.333333333
332	11.08	331.77	34.46	0	0	0
333	11.11	331.77	34.46	6.78	-6.666666667	3.666666667
334	11.14	331.57	34.57	34.97	33	20.66666667
335	11.18	332.56	35.19	93.47	86.33333333	57.66666667
336	11.21	335.15	36.92	3.26	-2.333333333	2.666666667
337	11.24	335.08	37	12.46	-13.66666667	-2.333333333
338	11.28	334.67	36.93	10.04	-5.666666667	-9.666666667
339	11.31	334.5	36.64	16.3	-16.66666667	7.333333333
340	11.34	334	36.86	10.22	-6.666666667	9
341	11.38	333.8	37.13	4.47	-2.333333333	4.666666667
342	11.41	333.73	37.27	0	0	0
343	11.44	333.73	37.27	0	0	0
344	11.48	333.73	37.27	4	0	4.333333333
345	11.51	333.73	37.4	14.13	-15.33333333	2.333333333
346	11.54	333.27	37.47	8.59	-9	3.333333333
347	11.58	333	37.57	8.07	-9	-1.333333333
348	11.61	332.73	37.53	6.76	7	-3
349	11.64	332.94	37.44	13.64	-14.66666667	4
350	11.68	332.5	37.56	3.75	0	4.333333333
351	11.71	332.5	37.69	7.13	7.666666667	1.333333333
352	11.74	332.73	37.73	22.23	23.66666667	7
353	11.78	333.44	37.94	29.54	33	2
354	11.81	334.43	38	28.13	30	8.333333333
355	11.84	335.33	38.25	11.17	-11	-5.666666667
356	11.88	335	38.08	10.23	-10.33333333	5
357	11.91	334.69	38.23	2.31	0	2.666666667
358	11.95	334.69	38.31	2.31	0	2.333333333
359	11.98	334.69	38.38	0	0	0
360	12.01	334.69	38.38	6.72	-6.333333333	4
361	12.05	334.5	38.5	0	0	0
362	12.08	334.5	38.5	8.78	-9	4
363	12.11	334.23	38.62	7.73	-7.666666667	-4
364	12.15	334	38.5	6.08	-6.666666667	1
365	12.18	333.8	38.53	9.05	-10	-1
366	12.21	333.5	38.5	0	0	0
367	12.25	333.5	38.5	2.14	-2.333333333	0
368	12.28	333.43	38.5	0	0	0
369	12.31	333.43	38.5	8.27	-6.666666667	6.333333333
370	12.35	333.23	38.69	16.62	15.33333333	-10.33333333
371	12.38	333.69	38.38	32.39	27	-23.66666667
372	12.41	334.5	37.67	2.5	-2.666666667	0
373	12.45	334.42	37.67	9.35	10.33333333	-1
374	12.48	334.73	37.64	38.8	-37.66666667	-21.33333333
375	12.51	333.6	37	36.21	-36.66666667	-16.66666667
376	12.55	332.5	36.5	0	0	0
377	12.58	332.5	36.5	10.37	-10.66666667	-4.666666667
378	12.61	332.18	36.36	0	0	0
379	12.65	332.18	36.36	5.04	-3.333333333	4.666666667
380	12.68	332.08	36.5	11.43	-11.66666667	-4.666666667
381	12.71	331.73	36.36	7.62	-7.666666667	-3.666666667
382	12.75	331.5	36.25	0	0	0
383	12.78	331.5	36.25	0	0	0
384	12.81	331.5	36.25	21.96	16.66666667	18
385	12.85	332	36.79	33.91	25.66666667	27.66666667
386	12.88	332.77	37.62	0	0	0
387	12.91	332.77	37.62	0	0	0
388	12.95	332.77	37.62	2.3	-2.666666667	0
389	12.98	332.69	37.62	4.61	0	5
390	13.01	332.69	37.77	57.68	-64	2.666666667
391	13.05	330.77	37.85	17.07	-19	0.666666667
392	13.08	330.2	37.87	0	0	0
393	13.11	330.2	37.87	13.02	-14.33333333	1.666666667
394	13.15	329.77	37.92	6.36	-6.666666667	2.666666667
395	13.18	329.57	38	0	0	0
396	13.21	329.57	38	44.69	49.66666667	0
397	13.25	331.06	38	35.26	39.33333333	-1.666666667
398	13.28	332.24	37.95	30.29	33.33333333	5.666666667
399	13.31	333.24	38.12	48.74	54	-4
400	13.35	334.86	38	26.3	-28.66666667	6.333333333
401	13.38	334	38.19	16	-16.66666667	6.333333333
402	13.41	333.5	38.38	1.87	0	-2.333333333
403	13.45	333.5	38.31	7.4	-7	-4.333333333
404	13.48	333.29	38.18	17.98	-19.33333333	-4
405	13.51	332.71	38.06	7.16	-7	-4
406	13.55	332.5	37.94	0	0	0
407	13.58	332.5	37.94	6.39	-7	-2
408	13.61	332.29	37.88	3.53	0	-4
409	13.65	332.29	37.76	6.96	-7.666666667	-0.333333333
410	13.68	332.06	37.75	44.15	48	-10.66666667
411	13.71	333.5	37.43	32.61	33.33333333	-14.33333333
412	13.75	334.5	37	10.87	-6.333333333	10.33333333
413	13.78	334.31	37.31	0	0	0
414	13.81	334.31	37.31	22.81	-24.66666667	6.333333333
415	13.85	333.57	37.5	29.97	-33.33333333	0
416	13.88	332.57	37.5	15.34	17	0
417	13.91	333.08	37.5	27.26	28.66666667	-10.33333333
418	13.95	333.94	37.19	23.87	22.66666667	-14
419	13.98	334.62	36.77	41.56	43.33333333	-15.33333333
420	14.01	335.92	36.31	47.53	-41	-33.33333333
421	14.05	334.69	35.31	31.36	-28	-20.66666667
422	14.08	333.85	34.69	10.05	-9.333333333	-6.333333333
423	14.11	333.57	34.5	0	0	0
424	14.15	333.57	34.5	11.72	-11.33333333	-6.333333333
425	14.18	333.23	34.31	8.11	-7.666666667	-4.666666667
426	14.21	333	34.17	10.6	-8.333333333	8.333333333
427	14.25	332.75	34.42	8.44	-7	-6.333333333
428	14.28	332.54	34.23	2.3	-2.666666667	0
429	14.31	332.46	34.23	0	0	0
430	14.35	332.46	34.23	5.16	-2.666666667	5
431	14.38	332.38	34.38	2.31	-2.333333333	0
432	14.41	332.31	34.38	0	0	0
433	14.45	332.31	34.38	2.31	0	-2.333333333
434	14.48	332.31	34.31	12.21	6.333333333	12
435	14.51	332.5	34.67	19.51	16.66666667	13.66666667
436	14.55	333	35.08	12.74	2.666666667	14
437	14.58	333.08	35.5	11.04	-10.33333333	-6.333333333
438	14.61	332.77	35.31	0	0	0
439	14.65	332.77	35.31	14.02	-15.33333333	-2.666666667
440	14.68	332.31	35.23	9.24	-10.33333333	0.666666667
441	14.71	332	35.25	7.13	-7.666666667	2
442	14.75	331.77	35.31	0	0	0
443	14.78	331.77	35.31	2.31	0	2.333333333
444	14.81	331.77	35.38	2.3	-2.666666667	0
445	14.85	331.69	35.38	13.83	-15.33333333	0
446	14.88	331.23	35.38	14.02	15.33333333	2.666666667
447	14.91	331.69	35.46	3.23	3.666666667	0.333333333
448	14.95	331.8	35.47	7.99	6.666666667	5.666666667
449	14.98	332	35.64	28.77	23	22.33333333
450	15.01	332.69	36.31	18.59	18	10.33333333
451	15.05	333.23	36.62	13.83	-15.33333333	0
452	15.08	332.77	36.62	8.6	7.666666667	5.666666667
453	15.11	333	36.79	23.42	-25.66666667	4.333333333
454	15.15	332.23	36.92	0	0	0
455	15.18	332.23	36.92	6.92	-7.666666667	0.333333333
456	15.21	332	36.93	0	0	0
457	15.25	332	36.93	2.14	0	-2.333333333
458	15.28	332	36.86	0	0	0
459	15.31	332	36.86	26.68	26.66666667	-13
460	15.35	332.8	36.47	111.31	90	-85
461	15.38	335.5	33.92	9.67	4	-10
462	15.42	335.62	33.62	23.85	-25.33333333	8
463	15.45	334.86	33.86	8.07	-6.333333333	-6.333333333
464	15.48	334.67	33.67	34.31	-36.66666667	11
465	15.52	333.57	34	23.89	-25.66666667	-6.666666667
466	15.55	332.8	33.8	4.47	-4.333333333	-2.333333333
467	15.58	332.67	33.73	8.04	-8	4.333333333
468	15.62	332.43	33.86	2.14	0	-2.333333333
469	15.65	332.43	33.79	13.71	-12	-9.666666667
470	15.68	332.07	33.5	2.14	-2.333333333	0
471	15.72	332	33.5	0	0	0
472	15.75	332	33.5	14.3	6.666666667	-14.33333333
473	15.78	332.2	33.07	0	0	0
474	15.82	332.2	33.07	44.81	41	-28.66666667
475	15.85	333.43	32.21	54.05	46.66666667	-37.66666667
476	15.88	334.83	31.08	25.47	-27.66666667	-5.333333333
477	15.92	334	30.92	8.15	-5	-7.666666667
478	15.95	333.85	30.69	9.76	-9	-6.333333333
479	15.98	333.58	30.5	5	-5.333333333	0
480	16.02	333.42	30.5	33.97	36	-11
481	16.05	334.5	30.17	25.1	27.66666667	-3
482	16.08	335.33	30.08	5	0	-5.333333333
483	16.12	335.33	29.92	10.53	7.333333333	-9.333333333
484	16.15	335.55	29.64	8.65	8.333333333	-4.666666667
485	16.18	335.8	29.5	14.85	-15.66666667	-5.666666667
486	16.22	335.33	29.33	28.75	-31.66666667	1.666666667
487	16.25	334.38	29.38	26.29	-29.33333333	-2.333333333
488	16.28	333.5	29.31	3.75	0	4.333333333
489	16.32	333.5	29.44	30.03	-33.33333333	-2
490	16.35	332.5	29.38	15.45	-16.66666667	4
491	16.38	332	29.5	10.81	-6.666666667	-10
492	16.42	331.8	29.2	7.13	-8	-0.333333333
493	16.45	331.56	29.19	0	0	0
494	16.48	331.56	29.19	2.65	-2	2
495	16.52	331.5	29.25	1.87	0	-2
496	16.55	331.5	29.19	5.92	2	6.333333333
497	16.58	331.56	29.38	7.9	8.666666667	1
498	16.62	331.82	29.41	39.99	44.33333333	-3.333333333
499	16.65	333.15	29.31	10.99	11.66666667	4
500	16.68	333.5	29.43	44.96	-50	0
501	16.72	332	29.43	15.07	-16.66666667	-1.666666667
502	16.75	331.5	29.38	15.07	16.66666667	1.666666667
503	16.78	332	29.43	0	0	0
504	16.82	332	29.43	45.09	50	-4
505	16.85	333.5	29.31	61.31	68.33333333	-1.333333333
506	16.88	335.55	29.27	6.39	-7.333333333	-0.666666667
507	16.92	335.33	29.25	28.78	-31.66666667	-2
508	16.95	334.38	29.19	1.87	0	2
509	16.98	334.38	29.25	34.18	-38	1.333333333
510	17.02	333.24	29.29	22.45	-24.66666667	5
511	17.05	332.5	29.44	7.08	-7.666666667	-1.333333333
512	17.08	332.27	29.4	0	0	0
513	17.12	332.27	29.4	2	-2.333333333	0
514	17.15	332.2	29.4	14.81	-16.33333333	0.333333333
515	17.18	331.71	29.41	6.71	-7	3
516	17.22	331.5	29.5	0	0	0
517	17.25	331.5	29.5	30.02	33.33333333	-2
518	17.28	332.5	29.44	7.99	8.666666667	-1
519	17.32	332.76	29.41	63.91	70	-13.66666667
520	17.35	334.86	29	11.27	9.666666667	-7.666666667
521	17.38	335.15	28.77	28.75	-31.66666667	-3.333333333
522	17.42	334.2	28.67	15	-16.33333333	-2.666666667
523	17.45	333.71	28.59	6.71	-7	-3
524	17.48	333.5	28.5	16.86	-18.66666667	0
525	17.52	332.94	28.5	209.6	53.33333333	227
526	17.55	334.54	35.31	212.98	-68	-227
527	17.58	332.5	28.5	0	0	0
528	17.62	332.5	28.5	0	0	0
529	17.65	332.5	28.5	0	0	0
530	17.68	332.5	28.5	13.25	14.66666667	-2
531	17.72	332.94	28.44	32.54	35.33333333	-7.666666667
532	17.75	334	28.21	7.14	-8	-1
533	17.78	333.76	28.18	41.97	46.33333333	-6
534	17.82	335.15	28	26.16	16.33333333	-24.33333333
535	17.85	335.64	27.27	28.31	-31.66666667	1.333333333
536	17.88	334.69	27.31	21.53	-23	6.333333333
537	17.92	334	27.5	2.5	-2.666666667	0
538	17.95	333.92	27.5	0	0	0
539	17.98	333.92	27.5	7.26	-5	-6.333333333
540	18.02	333.77	27.31	15.47	-15.33333333	7.666666667
541	18.05	333.31	27.54	11.78	-13	-1.333333333
542	18.08	332.92	27.5	2.5	2.666666667	0
543	18.12	333	27.5	2.5	-2.666666667	0
544	18.15	332.92	27.5	36.73	31.33333333	-26.33333333
545	18.18	333.86	26.71	62.35	59.33333333	-35.66666667
546	18.22	335.64	25.64	14.56	-16.33333333	1.666666667
547	18.25	335.15	25.69	28.52	-30.33333333	8.333333333
548	18.28	334.24	25.94	12.46	-12.33333333	6.333333333
549	18.32	333.87	26.13	28.2	-29	12.33333333
550	18.35	333	26.5	24	-26.66666667	1
551	18.38	332.2	26.53	6.08	-6.666666667	-1
552	18.42	332	26.5	6.08	-6.666666667	-1
553	18.45	331.8	26.47	2	0	-2.333333333
554	18.48	331.8	26.4	9.03	-10	1
555	18.52	331.5	26.43	21.01	-23.33333333	1.333333333
556	18.55	330.8	26.47	2	0	-2.333333333
557	18.58	330.8	26.4	7.9	8.666666667	-0.666666667
558	18.62	331.06	26.38	11.08	7	-10.33333333
559	18.65	331.27	26.07	69.06	74.33333333	-19
560	18.68	333.5	25.5	34.59	35.66666667	-14.33333333
561	18.72	334.57	25.07	23.55	-24	-10
562	18.75	333.85	24.77	355.17	-31	393.6666667
563	18.79	332.92	36.58	9.46	10.33333333	1.333333333
564	18.82	333.23	36.62	360.97	-3	-401.6666667
565	18.85	333.14	24.57	97.59	56	93
566	18.89	334.82	27.36	6.11	-5	4.666666667
567	18.92	334.67	27.5	30.3	-32.66666667	9
568	18.95	333.69	27.77	0	0	0
569	18.99	333.69	27.77	32.11	-33.33333333	12.66666667
570	19.02	332.69	28.15	23.2	-23	11.66666667
571	19.05	332	28.5	0	0	0
572	19.09	332	28.5	7.01	-7.666666667	-1.333333333
573	19.12	331.77	28.46	0	0	0
574	19.15	331.77	28.46	3.26	-2.666666667	-2.666666667
575	19.19	331.69	28.38	15.47	-15.33333333	8
576	19.22	331.23	28.62	9.82	9	-6.333333333
577	19.25	331.5	28.43	37.4	41.33333333	-5.666666667
578	19.29	332.74	28.26	25.66	25.33333333	-12.66666667
579	19.32	333.5	27.88	47.58	52.66666667	-6.333333333
580	19.35	335.08	27.69	9.22	0	-10.33333333
581	19.39	335.08	27.38	34.66	-38	-6.333333333
582	19.42	333.94	27.19	7.25	-7.666666667	-2.333333333
583	19.45	333.71	27.12	12.47	-14	-2
584	19.49	333.29	27.06	23.26	21.66666667	-14.33333333
585	19.52	333.94	26.63	39.88	42.33333333	12.33333333
586	19.55	335.21	27	30.46	-33.66666667	2.333333333
587	19.59	334.2	27.07	14.89	-16.33333333	1.666666667
588	19.62	333.71	27.12	1.76	0	-2
589	19.65	333.71	27.06	23.35	-25.66666667	4.333333333
590	19.69	332.94	27.19	30.2	-33.33333333	4
591	19.72	331.94	27.31	1.87	0	-2
592	19.75	331.94	27.25	7.07	-7.666666667	1.333333333
593	19.79	331.71	27.29	0	0	0
594	19.82	331.71	27.29	1.76	0	-1.666666667
595	19.85	331.71	27.24	13.49	-14.66666667	3
596	19.89	331.27	27.33	0	0	0
597	19.92	331.27	27.33	0	0	0
598	19.95	331.27	27.33	0	0	0
599	19.99	331.27	27.33	43.62	48	-7
600	20.02	332.71	27.12	63.46	66	-24.66666667
601	20.05	334.69	26.38	15.76	-16.33333333	-6
602	20.09	334.2	26.2	14.83	-16.33333333	-0.666666667
603	20.12	333.71	26.18	0	0	0
604	20.15	333.71	26.18	23.28	-25.66666667	-4
605	20.19	332.94	26.06	68.74	75.66666667	-9
606	20.22	335.21	25.79	21.01	18	-15.33333333
607	20.25	335.75	25.33	5.07	-4.333333333	-3.333333333
608	20.29	335.62	25.23	9.66	0.666666667	-10.66666667
609	20.32	335.64	24.91	21.53	-23.66666667	-4
610	20.35	334.93	24.79	67.35	-73.33333333	16
611	20.39	332.73	25.27	16.48	-17.66666667	4.333333333
612	20.42	332.2	25.4	6.9	-6.666666667	-3.666666667
613	20.45	332	25.29	2.14	0	-2.666666667
614	20.49	332	25.21	8.14	-9	2
615	20.52	331.73	25.27	22.29	-24.33333333	-4.333333333
616	20.55	331	25.14	0	0	0
617	20.59	331	25.14	15.04	-16.66666667	1.666666667
618	20.62	330.5	25.19	0	0	0
619	20.65	330.5	25.19	1.87	0	-2
620	20.69	330.5	25.13	7.49	0	-8.333333333
621	20.72	330.5	24.88	46.34	50	-12.66666667
622	20.75	332	24.5	35.49	38	-10.33333333
623	20.79	333.14	24.19	46.41	48.66666667	-17.33333333
624	20.82	334.6	23.67	16.67	18.33333333	-1.666666667
625	20.85	335.15	23.62	38.06	-40.33333333	-12.33333333
626	20.89	333.94	23.25	21.42	-23.33333333	-4.333333333
627	20.92	333.24	23.12	8.09	-8	4.333333333
628	20.95	333	23.25	8.83	-9.666666667	-0.333333333
629	20.99	332.71	23.24	6.33	-7	-1.666666667
630	21.02	332.5	23.19	9.72	-8.666666667	-6.333333333
631	21.05	332.24	23	0	0	0
632	21.09	332.24	23	7.3	-8	2
633	21.12	332	23.06	1.87	-2	0
634	21.15	331.94	23.06	13.92	11.66666667	-10
635	21.19	332.29	22.76	77.22	85.66666667	-8.666666667
636	21.22	334.86	22.5	6.45	-6.333333333	-3.333333333
637	21.25	334.67	22.4	9.13	-9.666666667	-3
638	21.29	334.38	22.31	0	0	0
639	21.32	334.38	22.31	26.49	-29.33333333	-4
640	21.35	333.5	22.19	14.99	-16.66666667	0
641	21.39	333	22.19	48.09	53.33333333	-4
642	21.42	334.6	22.07	0	0	0
643	21.45	334.6	22.07	20.37	20.33333333	9.666666667
644	21.49	335.21	22.36	8.31	-7	5.666666667
645	21.52	335	22.53	80.33	-83.33333333	32.33333333
646	21.55	332.5	23.5	16.86	-18.66666667	0
647	21.59	331.94	23.5	14.27	-14.66666667	6.333333333
648	21.62	331.5	23.69	0	0	0
649	21.65	331.5	23.69	3.75	0	4
650	21.69	331.5	23.81	22.04	-24.66666667	0.333333333
651	21.72	330.76	23.82	0	0	0
652	21.75	330.76	23.82	0	0	0
653	21.79	330.76	23.82	7.94	-8.666666667	-0.333333333
654	21.82	330.5	23.81	6.95	-7	-3.333333333
655	21.85	330.29	23.71	159.87	73.66666667	161.6666667
656	21.89	332.5	28.56	164.88	-93	-158
657	21.92	329.71	23.82	0	0	0
658	21.95	329.71	23.82	0	0	0
659	21.99	329.71	23.82	62.11	68.33333333	-7.666666667
660	22.02	331.76	23.59	85.32	94.66666667	-8.666666667
661	22.05	334.6	23.33	11.99	-13.33333333	0
662	22.09	334.2	23.33	15	-16.33333333	2.666666667
663	22.12	333.71	23.41	12.83	-14	-4
664	22.16	333.29	23.29	16.83	-18.66666667	-0.666666667
665	22.19	332.73	23.27	63.65	71	0.666666667
666	22.22	334.86	23.29	19.73	-5.666666667	21
667	22.26	334.69	23.92	8.15	-8.666666667	-2
668	22.29	334.43	23.86	4.28	0	4.666666667
669	22.32	334.43	24	45.36	-47.66666667	-16.66666667
670	22.36	333	23.5	60.28	-66.66666667	-7
671	22.39	331	23.29	13.44	-14.66666667	-3.333333333
672	22.42	330.56	23.19	0	0	0
673	22.46	330.56	23.19	1.87	-2	0
674	22.49	330.5	23.19	9.14	-10	-2
675	22.52	330.2	23.13	21.04	-23.33333333	2
676	22.56	329.5	23.19	7.18	-7.666666667	-2
677	22.59	329.27	23.13	2	-2.333333333	0
678	22.62	329.2	23.13	2	0	-2
679	22.66	329.2	23.07	19.45	-21.33333333	4
680	22.69	328.56	23.19	9.01	-9.666666667	-2
681	22.72	328.27	23.13	8	-9	0.333333333
682	22.76	328	23.14	2.14	0	2.333333333
683	22.79	328	23.21	0	0	0
684	22.82	328	23.21	83.44	89.66666667	23.66666667
685	22.86	330.69	23.92	124.15	133.3333333	36
686	22.89	334.69	25	7.37	-4	-7
687	22.92	334.57	24.79	11.17	-10	7
688	22.96	334.27	25	6.23	-6.666666667	2.333333333
689	22.99	334.07	25.07	9.78	-7.333333333	8
690	23.02	333.85	25.31	17.27	-19.33333333	1.666666667
691	23.06	333.27	25.36	8.26	3.666666667	8.666666667
692	23.09	333.38	25.62	8.84	-7	-6.666666667
693	23.12	333.17	25.42	18.8	-17.66666667	-11.66666667
694	23.16	332.64	25.07	24.19	-21.33333333	-16.33333333
695	23.19	332	24.58	22.33	-23	-9
696	23.22	331.31	24.31	19.29	-21.33333333	-2
697	23.26	330.67	24.25	2.5	-3	0
698	23.29	330.58	24.25	3.53	-2.666666667	-2.666666667
699	23.32	330.5	24.17	0	0	0
700	23.36	330.5	24.17	15.05	-14.33333333	8.666666667
701	23.39	330.07	24.43	9.76	-10	-4
702	23.42	329.77	24.31	2.31	0	-2.666666667
703	23.46	329.77	24.23	0	0	0
704	23.49	329.77	24.23	16.14	-18	0
705	23.52	329.23	24.23	14.02	-15.33333333	2.666666667
706	23.56	328.77	24.31	9.11	-9	-4.666666667
707	23.59	328.5	24.17	13.76	9	12.33333333
708	23.62	328.77	24.54	0	0	0
709	23.66	328.77	24.54	39.4	41	15.33333333
710	23.69	330	25	85.23	85.66666667	40.33333333
711	23.72	332.57	26.21	15.25	-12.33333333	-11.33333333
712	23.76	332.2	25.87	6.94	-6.666666667	-4
713	23.79	332	25.75	17.99	-20	-0.666666667
714	23.82	331.4	25.73	2	0	2.333333333
715	23.86	331.4	25.8	4	-4.333333333	0
716	23.89	331.27	25.8	8.3	-9	2.666666667
717	23.92	331	25.88	0	0	0
718	23.96	331	25.88	7.07	-6.666666667	4
719	23.99	330.8	26	6.85	-7.666666667	0
720	24.02	330.57	26	9.1	7.666666667	6.666666667
721	24.06	330.8	26.2	31.33	34	7
722	24.09	331.82	26.41	16.86	16.66666667	9
723	24.12	332.32	26.68	44.57	47	15
724	24.16	333.73	27.13	20.92	23.33333333	-2
725	24.19	334.43	27.07	15.45	-7.666666667	15.33333333
726	24.22	334.2	27.53	8.08	-6.666666667	6
727	24.26	334	27.71	0	0	0
728	24.29	334	27.71	2.14	0	2.666666667
729	24.32	334	27.79	9.23	-10.33333333	-0.666666667
730	24.36	333.69	27.77	39.14	10.33333333	-42.33333333
731	24.39	334	26.5	21.15	-6	-22.66666667
732	24.42	333.82	25.82	3.85	3	-3
733	24.46	333.91	25.73	22.41	5.666666667	-24.33333333
734	24.49	334.08	25	15.19	-2.666666667	-16.66666667
735	24.52	334	24.5	21.19	-16.66666667	-16.66666667
736	24.56	333.5	24	8.72	-7.666666667	6
737	24.59	333.27	24.18	8.34	-5.666666667	7.333333333
738	24.62	333.1	24.4	3	-3.333333333	0
739	24.66	333	24.4	0	0	0
740	24.69	333	24.4	12.71	-12	-7.333333333
741	24.72	332.64	24.18	14.62	-14.66666667	7.333333333
742	24.76	332.2	24.4	3	0	3.333333333
743	24.79	332.2	24.5	3	0	-3.333333333
744	24.82	332.2	24.4	14.99	10	13.33333333
745	24.86	332.5	24.8	24.87	-22.66666667	15.66666667
746	24.89	331.82	25.27	14.55	-16.33333333	-0.666666667
747	24.92	331.33	25.25	11.17	-11	5.666666667
748	24.96	331	25.42	5.68	-6	-2
749	24.99	330.82	25.36	6.81	6	4.666666667
750	25.02	331	25.5	91.62	95	37.33333333
751	25.06	333.85	26.62	13.37	11	9.666666667
752	25.09	334.18	26.91	7.24	-6	-5.333333333
753	25.12	334	26.75	8.43	-9	2.333333333
754	25.16	333.73	26.82	26.1	-27	-10.66666667
755	25.19	332.92	26.5	34.56	-38.33333333	-4
756	25.22	331.77	26.38	2.3	-2.666666667	0
757	25.26	331.69	26.38	0	0	0
758	25.29	331.69	26.38	0	0	0
759	25.32	331.69	26.38	5.91	-6.333333333	1.666666667
760	25.36	331.5	26.43	15.58	-16.66666667	-4.666666667
761	25.39	331	26.29	2.14	0	2.333333333
762	25.42	331	26.36	0	0	0
763	25.46	331	26.36	6.97	-7.666666667	0.666666667
764	25.49	330.77	26.38	7.52	7.666666667	-3
765	25.52	331	26.29	96.37	106.6666667	10.33333333
766	25.56	334.2	26.6	19.99	22	3.666666667
767	25.59	334.86	26.71	13.8	-6.333333333	14
768	25.63	334.67	27.13	2.87	-3.333333333	0.333333333
769	25.66	334.57	27.14	27.02	-21.66666667	21
770	25.69	333.92	27.77	25.97	-28.33333333	5.333333333
771	25.73	333.07	27.93	0	0	0
772	25.76	333.07	27.93	5.09	-5	-2.666666667
773	25.79	332.92	27.85	6.83	7.333333333	-2
774	25.83	333.14	27.79	9.07	-9.666666667	2
775	25.86	332.85	27.85	6.57	-7	2.666666667
776	25.89	332.64	27.93	19.85	-21.33333333	-5.333333333
777	25.93	332	27.77	0	0	0
778	25.96	332	27.77	0	0	0
779	25.99	332	27.77	4.61	-5	0
780	26.03	331.85	27.77	8.5	-7	-6.666666667
781	26.06	331.64	27.57	9.55	-8.666666667	-6.333333333
782	26.09	331.38	27.38	0	0	0
783	26.13	331.38	27.38	0	0	0
784	26.16	331.38	27.38	2.31	-2.333333333	0
785	26.19	331.31	27.38	22.08	-24.66666667	-0.666666667
786	26.23	330.57	27.36	6.76	-6.333333333	-4.333333333
787	26.26	330.38	27.23	3.26	-2.333333333	2.666666667
788	26.29	330.31	27.31	0	0	0
789	26.33	330.31	27.31	10.01	-8	-8
790	26.36	330.07	27.07	20.21	-22.33333333	2
791	26.39	329.4	27.13	0	0	0
792	26.43	329.4	27.13	10.63	-11	-4.333333333
793	26.46	329.07	27	0	0	0
794	26.49	329.07	27	7.32	-6.666666667	4.333333333
795	26.53	328.87	27.13	2.83	-2.333333333	-2
796	26.56	328.8	27.07	63.04	63.66666667	-29.66666667
797	26.59	330.71	26.18	33.07	35	-10.66666667
798	26.63	331.76	25.86	30.57	31.66666667	-13
799	26.66	332.71	25.47	24.27	26.33333333	-5.333333333
800	26.69	333.5	25.31	11.77	-7	11.33333333
801	26.73	333.29	25.65	28.79	-26.33333333	18
802	26.76	332.5	26.19	1.87	0	2
803	26.79	332.5	26.25	13.64	-14.66666667	4.333333333
804	26.83	332.06	26.38	2.65	-2	-2.333333333
805	26.86	332	26.31	14.27	-14.66666667	-6
806	26.89	331.56	26.13	2.65	-2	-2.333333333
807	26.93	331.5	26.06	0	0	0
808	26.96	331.5	26.06	7.31	-7.666666667	2.333333333
809	26.99	331.27	26.13	6.12	-7	0
810	27.03	331.06	26.13	17.27	-18.66666667	-4.333333333
811	27.06	330.5	26	1.87	0	-2
812	27.09	330.5	25.94	3.75	0	-4.333333333
813	27.13	330.5	25.81	0	0	0
814	27.16	330.5	25.81	6.33	-7	-1.666666667
815	27.19	330.29	25.76	23.8	-26.33333333	-0.333333333
816	27.23	329.5	25.75	6.9	-7	-3.333333333
817	27.26	329.29	25.65	0	0	0
818	27.29	329.29	25.65	0	0	0
819	27.33	329.29	25.65	16.25	-17.66666667	3.666666667
820	27.36	328.76	25.76	11.22	-8.666666667	-8.666666667
821	27.39	328.5	25.5	53.26	58	-12.66666667
822	27.43	330.24	25.12	16.45	16.66666667	-7.666666667
823	27.46	330.74	24.89	38.71	42	-8.666666667
824	27.49	332	24.63	22.01	24.33333333	1.333333333
825	27.53	332.73	24.67	31.35	-34	-6.666666667
826	27.56	331.71	24.47	6.76	-7	3
827	27.59	331.5	24.56	3.75	0	-4
828	27.63	331.5	24.44	0	0	0
829	27.66	331.5	24.44	0	0	0
830	27.69	331.5	24.44	7.97	-8.666666667	-1
831	27.73	331.24	24.41	14.21	-16	2
832	27.76	330.76	24.47	0	0	0
833	27.79	330.76	24.47	8	-8.666666667	-1
834	27.83	330.5	24.44	0	0	0
835	27.86	330.5	24.44	0	0	0
836	27.89	330.5	24.44	0	0	0
837	27.93	330.5	24.44	0	0	0
838	27.96	330.5	24.44	9.73	-10.66666667	-1
839	27.99	330.18	24.41	24.69	27.33333333	1
840	28.03	331	24.44	96.32	106.6666667	9.666666667
841	28.06	334.2	24.73	0	0	0
842	28.09	334.2	24.73	22.78	-23.33333333	-9.666666667
843	28.13	333.5	24.44	9.06	-10	-1.333333333
844	28.16	333.2	24.4	36.13	-40	-3.666666667
845	28.19	332	24.29	6.9	-6.666666667	3.666666667
846	28.23	331.8	24.4	0	0	0
847	28.26	331.8	24.4	0	0	0
848	28.29	331.8	24.4	6.9	-7.666666667	1
849	28.33	331.57	24.43	2.14	0	2.333333333
850	28.36	331.57	24.5	4.79	-4.666666667	2.333333333
851	28.39	331.43	24.57	14.36	-14.33333333	-7
852	28.43	331	24.36	0	0	0
853	28.46	331	24.36	2.14	0	2.333333333
854	28.49	331	24.43	6.99	-7.666666667	1
855	28.53	330.77	24.46	17.19	-19	2.333333333
856	28.56	330.2	24.53	7.13	1	8
857	28.59	330.23	24.77	7.11	-7.666666667	-2
858	28.63	330	24.71	0	0	0
859	28.66	330	24.71	13.02	-14.33333333	-2.333333333
860	28.69	329.57	24.64	6.77	-2.333333333	7.333333333
861	28.73	329.5	24.86	21.31	-23.33333333	-4.333333333
862	28.76	328.8	24.73	2	0	2.333333333
863	28.79	328.8	24.8	2	0	2.333333333
864	28.83	328.8	24.87	7.27	-7.666666667	-2.666666667
865	28.86	328.57	24.79	11.01	-11.33333333	4.333333333
866	28.89	328.23	24.92	2.31	0	2.666666667
867	28.93	328.23	25	6.3	6.666666667	-2.333333333
868	28.96	328.43	24.93	4.28	0	4.666666667
869	29	328.43	25.07	54.56	60.33333333	7.333333333
870	29.03	330.24	25.29	68.15	75.33333333	7
871	29.06	332.5	25.5	3.75	0	-4
872	29.1	332.5	25.38	15.13	-16.66666667	2
873	29.13	332	25.44	8.85	-9.666666667	1
874	29.16	331.71	25.47	6.25	-7	-1
875	29.2	331.5	25.44	0	0	0
876	29.23	331.5	25.44	6.76	-7	3
877	29.26	331.29	25.53	15.96	-17.66666667	2
878	29.3	330.76	25.59	0	0	0
879	29.33	330.76	25.59	7.97	-8.666666667	-1
880	29.36	330.5	25.56	1.87	0	-2
881	29.4	330.5	25.5	1.87	0	-2
882	29.43	330.5	25.44	7.65	-7	5
883	29.46	330.29	25.59	1.76	-1.666666667	0
884	29.5	330.24	25.59	22.05	-24.66666667	-1
885	29.53	329.5	25.56	0	0	0
886	29.56	329.5	25.56	7.97	-8.666666667	1
887	29.6	329.24	25.59	0	0	0
888	29.63	329.24	25.59	22.05	-24.66666667	-1
889	29.66	328.5	25.56	0	0	0
890	29.7	328.5	25.56	15.4	-16.66666667	-4
891	29.73	328	25.44	15.4	-16.66666667	4
892	29.76	327.5	25.56	14.99	16.66666667	0
893	29.8	328	25.56	0	0	0
894	29.83	328	25.56	45.45	50	-7.666666667
895	29.86	329.5	25.33	121.75	133.3333333	-23.33333333
896	29.9	333.5	24.63	3.75	0	4
897	29.93	333.5	24.75	13.35	-14.66666667	-1
898	29.96	333.06	24.72	18.84	-15	15
899	30	332.61	25.17	18.83	-20.33333333	4.666666667
900	30.03	332	25.31	19.91	-16.66666667	-14.33333333
901	30.06	331.5	24.88	3.75	0	-4.333333333
902	30.1	331.5	24.75	0	0	0
903	30.13	331.5	24.75	0	0	0
904	30.16	331.5	24.75	7.95	-5	-7.333333333
905	30.2	331.35	24.53	8.75	-9.666666667	-1
906	30.23	331.06	24.5	17.27	-18.66666667	4.333333333
907	30.26	330.5	24.63	0	0	0
908	30.3	330.5	24.63	0	0	0
909	30.33	330.5	24.63	5.26	-5	-3.333333333
910	30.36	330.35	24.53	14.05	-13.66666667	-7.333333333
911	30.4	329.94	24.31	0	0	0
912	30.43	329.94	24.31	1.87	2	0
913	30.46	330	24.31	1.87	0	-2
914	30.5	330	24.25	28.15	23	-21
915	30.53	330.69	23.62	123.83	120.6666667	-66.66666667
916	30.56	334.31	21.62	12.38	6.333333333	-12.33333333
917	30.6	334.5	21.25	40.58	-7	44.66666667
918	30.63	334.29	22.59	56.28	-16.33333333	60.33333333
919	30.66	333.8	24.4	99.87	-5.333333333	-111
920	30.7	333.64	21.07	37.79	-42	2.666666667
921	30.73	332.38	21.15	0	0	0
922	30.76	332.38	21.15	7.59	4	-7.333333333
923	30.8	332.5	20.93	9.13	-6.333333333	-8
924	30.83	332.31	20.69	7.15	-4.666666667	-6.333333333
925	30.86	332.17	20.5	14.26	-16	1.333333333
926	30.9	331.69	20.54	10.31	-10.33333333	-5.333333333
927	30.93	331.38	20.38	0	0	0
928	30.96	331.38	20.38	2.31	0	-2.333333333
929	31	331.38	20.31	3.26	-2.333333333	-2.666666667
930	31.03	331.31	20.23	13.25	-8	-12.33333333
931	31.06	331.07	19.86	17.14	-19	-1
932	31.1	330.5	19.83	0	0	0
933	31.13	330.5	19.83	0	0	0
934	31.16	330.5	19.83	15.05	-16.66666667	-1.333333333
935	31.2	330	19.79	6.93	-7.666666667	-0.666666667
936	31.23	329.77	19.77	11.76	-13	-2.666666667
937	31.26	329.38	19.69	0	0	0
938	31.3	329.38	19.69	4.61	-5	0
939	31.33	329.23	19.69	2.31	0	-2.333333333
940	31.36	329.23	19.62	10.49	-1	-11.66666667
941	31.4	329.2	19.27	42.65	43.33333333	-19.33333333
942	31.43	330.5	18.69	28.77	25.33333333	-19.33333333
943	31.46	331.26	18.11	35.6	37.33333333	-14
944	31.5	332.38	17.69	25.15	27.33333333	-5.333333333
945	31.53	333.2	17.53	16.73	-18.66666667	-1
946	31.56	332.64	17.5	13.27	-12.33333333	7.666666667
947	31.6	332.27	17.73	6.93	-6.666666667	4.333333333
948	31.63	332.07	17.86	2.14	0	-2.333333333
949	31.66	332.07	17.79	6.42	0	-7.333333333
950	31.7	332.07	17.57	14.36	-14.33333333	-7
951	31.73	331.64	17.36	2.14	0	-2.333333333
952	31.76	331.64	17.29	8.59	-8	-5.333333333
953	31.8	331.4	17.13	6.85	-6.333333333	-4.333333333
954	31.83	331.21	17	9.32	-9.333333333	4.333333333
955	31.86	330.93	17.13	21.61	19	-14.66666667
956	31.9	331.5	16.69	49.77	52	-18.66666667
957	31.93	333.06	16.13	5.62	0	-6.333333333
958	31.96	333.06	15.94	31.01	31.33333333	-14.66666667
959	32	334	15.5	9.2	-9.666666667	-3
960	32.03	333.71	15.41	63.2	-66	-24.66666667
961	32.06	331.73	14.67	13.99	-15.33333333	0
962	32.1	331.27	14.67	0	0	0
963	32.13	331.27	14.67	6.87	-7	-3.666666667
964	32.16	331.06	14.56	7.95	-8.666666667	1.333333333
965	32.2	330.8	14.6	2	0	2.333333333
966	32.23	330.8	14.67	2	-2.333333333	0
967	32.26	330.73	14.67	0	0	0
968	32.3	330.73	14.67	15.22	-15.33333333	-6.666666667
969	32.33	330.27	14.47	8.05	-9	1
970	32.37	330	14.5	6.4	-4.333333333	5.666666667
971	32.4	329.87	14.67	0	0	0
972	32.43	329.87	14.67	0	0	0
973	32.47	329.87	14.67	0	0	0
974	32.5	329.87	14.67	26.54	21	20.66666667
975	32.53	330.5	15.29	119.77	116.6666667	64
976	32.57	334	17.21	2.14	0	2.666666667
977	32.6	334	17.29	6.16	-6.666666667	1.333333333
978	32.63	333.8	17.33	2.83	-2.333333333	2.333333333
979	32.67	333.73	17.4	16.48	-17.66666667	4.333333333
980	32.7	333.2	17.53	6.08	-6.666666667	-1
981	32.73	333	17.5	0	0	0
982	32.77	333	17.5	2.14	0	2.333333333
983	32.8	333	17.57	0	0	0
984	32.83	333	17.57	22	-24.33333333	1
985	32.87	332.27	17.6	2.83	-2.333333333	2.333333333
986	32.9	332.2	17.67	0	0	0
987	32.93	332.2	17.67	0	0	0
988	32.97	332.2	17.67	6.64	-6.666666667	-3.333333333
989	33	332	17.57	13.21	-14.66666667	2
990	33.03	331.56	17.63	8.95	-9.666666667	1.333333333
991	33.07	331.27	17.67	2	-2.333333333	0
992	33.1	331.2	17.67	24.03	26.66666667	-2
993	33.13	332	17.61	14.99	16.66666667	0.666666667
994	33.17	332.5	17.63	45.11	50	-4.333333333
995	33.2	334	17.5	9.42	-9	5.666666667
996	33.23	333.73	17.67	27.97	-31	0
997	33.27	332.8	17.67	2	0	2
998	33.3	332.8	17.73	9	-10	0.666666667
999	33.33	332.5	17.75	7.43	-7.666666667	-2.666666667
1000	33.37	332.27	17.67	12.15	-13.33333333	-2.333333333
1001	33.4	331.87	17.6	4.47	-4.666666667	-2.333333333
1002	33.43	331.73	17.53	0	0	0
1003	33.47	331.73	17.53	7.51	-7.666666667	3.333333333
1004	33.5	331.5	17.63	5.26	-5	-3.333333333
1005	33.53	331.35	17.53	9.13	-9.666666667	-3
1006	33.57	331.06	17.44	20.75	22.33333333	-5.666666667
1007	33.6	331.73	17.27	33.3	33.66666667	-16
1008	33.63	332.74	16.79	38.84	42	-9.666666667
1009	33.67	334	16.5	21.91	22.33333333	-10
1010	33.7	334.67	16.2	37.87	-39	-16.33333333
1011	33.73	333.5	15.71	321.89	-95.66666667	345
1012	33.77	330.63	26.06	13.64	14.33333333	4.333333333
1013	33.8	331.06	26.19	325.51	57	-357.6666667
1014	33.83	332.77	15.46	17.16	-19	-2
1015	33.87	332.2	15.4	6.06	-6.666666667	1
1016	33.9	332	15.43	6.99	-7.666666667	1
1017	33.93	331.77	15.46	0	0	0
1018	33.97	331.77	15.46	8.15	-9	1.333333333
1019	34	331.5	15.5	5.88	6.333333333	-1.333333333
1020	34.03	331.69	15.46	87.71	91.33333333	34.66666667
1021	34.07	334.43	16.5	14.84	16.33333333	2.666666667
1022	34.1	334.92	16.58	8.74	-8.333333333	5
1023	34.13	334.67	16.73	6.22	-5.666666667	4.333333333
1024	34.17	334.5	16.86	30.14	-33.33333333	-3.666666667
1025	34.2	333.5	16.75	38.99	-43.33333333	1.666666667
1026	34.23	332.2	16.8	2	0	2.333333333
1027	34.27	332.2	16.87	8.15	-8.666666667	2.333333333
1028	34.3	331.94	16.94	0	0	0
1029	34.33	331.94	16.94	7.24	-7	4.333333333
1030	34.37	331.73	17.07	7.27	-7.666666667	-2.333333333
1031	34.4	331.5	17	9.21	-10	-2.333333333
1032	34.43	331.2	16.93	2	2.333333333	0
1033	34.47	331.27	16.93	2	-2.333333333	0
1034	34.5	331.2	16.93	14.13	-15.66666667	2.333333333
1035	34.53	330.73	17	30.04	33.33333333	-2.333333333
1036	34.57	331.73	16.93	74.36	82.33333333	-8.666666667
1037	34.6	334.2	16.67	4	0	4.333333333
1038	34.63	334.2	16.8	15.76	16.33333333	-6
1039	34.67	334.69	16.62	7.95	-8.666666667	0.666666667
1040	34.7	334.43	16.64	37.28	-40	-11
1041	34.73	333.23	16.31	10.98	-12	-1.333333333
1042	34.77	332.87	16.27	2	-2.333333333	0
1043	34.8	332.8	16.27	0	0	0
1044	34.83	332.8	16.27	14.81	-16.33333333	1.333333333
1045	34.87	332.31	16.31	0	0	0
1046	34.9	332.31	16.31	2.3	-2.666666667	0
1047	34.93	332.23	16.31	0	0	0
1048	34.97	332.23	16.31	0	0	0
1049	35	332.23	16.31	9.23	-5.333333333	8.666666667
1050	35.03	332.07	16.57	81.54	90	11.66666667
1051	35.07	334.77	16.92	22.47	18.66666667	16.66666667
1052	35.1	335.33	17.42	0	0	0
1053	35.13	335.33	17.42	2.5	0	2.666666667
1054	35.17	335.33	17.5	6.4	-6	4
1055	35.2	335.15	17.62	25.78	-28	5
1056	35.23	334.31	17.77	0	0	0
1057	35.27	334.31	17.77	0	0	0
1058	35.3	334.31	17.77	0	0	0
1059	35.33	334.31	17.77	0	0	0
1060	35.37	334.31	17.77	2.3	-2.666666667	0
1061	35.4	334.23	17.77	13.27	-14.33333333	-3.333333333
1062	35.43	333.8	17.67	0	0	0
1063	35.47	333.8	17.67	0	0	0
1064	35.5	333.8	17.67	6.04	6.666666667	-1
1065	35.53	334	17.64	48.91	50	-21.33333333
1066	35.57	335.5	17	6.81	4.666666667	6
1067	35.6	335.64	17.18	19.27	-15.33333333	-15
1068	35.63	335.18	16.73	6.95	-6	-5
1069	35.67	335	16.58	7.65	-7.666666667	3.666666667
1070	35.7	334.77	16.69	11.76	-13	-2.333333333
1071	35.73	334.38	16.62	0	0	0
1072	35.77	334.38	16.62	0	0	0
1073	35.8	334.38	16.62	0	0	0
1074	35.84	334.38	16.62	7.39	-7	-4
1075	35.87	334.17	16.5	0	0	0
1076	35.9	334.17	16.5	3.53	-3	2.666666667
1077	35.94	334.08	16.58	2.5	-2.666666667	0
1078	35.97	334	16.58	2.5	2.666666667	0
1079	36	334.08	16.58	5.46	-5.666666667	2
1080	36.04	333.91	16.64	17.84	6.333333333	18.66666667
1081	36.07	334.1	17.2	39.08	36.66666667	23.33333333
1082	36.1	335.2	17.9	20.1	10	20
1083	36.14	335.5	18.5	22.04	21.33333333	12
1084	36.17	336.14	18.86	22.04	12	21.33333333
1085	36.2	336.5	19.5	15.45	4.333333333	16.66666667
1086	36.24	336.63	20	6.98	-2.333333333	-7.333333333
1087	36.27	336.56	19.78	6.98	2.333333333	7.333333333
1088	36.3	336.63	20	3.75	-4.333333333	0
1089	36.34	336.5	20	14.99	0	16.66666667
1090	36.37	336.5	20.5	21.19	-16.66666667	-16.66666667
1091	36.4	336	20	20.26	-3.666666667	22.33333333
1092	36.44	335.89	20.67	0	0	0
1093	36.47	335.89	20.67	0	0	0
1094	36.5	335.89	20.67	3.33	0	3.666666667
1095	36.54	335.89	20.78	33.96	-7.333333333	37
1096	36.57	335.67	21.89	10.14	4.333333333	10.33333333
1097	36.6	335.8	22.2	10.81	-10	6.666666667
1098	36.64	335.5	22.4	3	0	3.333333333
1099	36.67	335.5	22.5	20.48	-22.66666667	-1.666666667
1100	36.7	334.82	22.45	36.53	-40.66666667	1.666666667
1101	36.74	333.6	22.5	3	-3.333333333	0
1102	36.77	333.5	22.5	7.06	-5.666666667	-5.666666667
1103	36.8	333.33	22.33	19.98	-22	0
1104	36.84	332.67	22.33	19.09	-15.66666667	-14.33333333
1105	36.87	332.2	21.9	21.61	-20	-13.33333333
1106	36.9	331.6	21.5	3	-3.333333333	0
1107	36.94	331.5	21.5	0	0	0
1108	36.97	331.5	21.5	7.06	-5.666666667	-5.666666667
1109	37	331.33	21.33	15.47	-17	1
1110	37.04	330.82	21.36	14.56	-16.33333333	-1
1111	37.07	330.33	21.33	3.33	3.666666667	0
1112	37.1	330.44	21.33	6.46	2	-6.666666667
1113	37.14	330.5	21.13	8.66	5.666666667	-8
1114	37.17	330.67	20.89	16.65	18.33333333	0
1115	37.2	331.22	20.89	14.89	-14.66666667	7.333333333
1116	37.24	330.78	21.11	8.97	-9.333333333	-3.666666667
1117	37.27	330.5	21	7.34	-7.666666667	3
1118	37.3	330.27	21.09	3.12	-1.666666667	-3
1119	37.34	330.22	21	14.89	-14.66666667	7.333333333
1120	37.37	329.78	21.22	8.35	-9.333333333	-0.666666667
1121	37.4	329.5	21.2	8.74	-9.333333333	-3
1122	37.44	329.22	21.11	8.74	9.333333333	3
1123	37.47	329.5	21.2	14.99	-16.66666667	0
1124	37.5	329	21.2	6.69	-7.333333333	0.666666667
1125	37.54	328.78	21.22	0	0	0
1126	37.57	328.78	21.22	1.94	-1.666666667	-1.333333333
1127	37.6	328.73	21.18	38.2	42.33333333	2.333333333
1128	37.64	330	21.25	8.86	9	3.666666667
1129	37.67	330.27	21.36	60	66.66666667	3
1130	37.7	332.27	21.45	23.09	3.666666667	-25.33333333
1131	37.74	332.38	20.69	11.85	-12.66666667	-3
1132	37.77	332	20.6	0	0	0
1133	37.8	332	20.6	0	0	0
1134	37.84	332	20.6	5.99	0	-6.666666667
1135	37.87	332	20.4	14.99	-16.66666667	0.666666667
1136	37.9	331.5	20.42	6.91	-7.666666667	1
1137	37.94	331.27	20.45	2.72	0	-3
1138	37.97	331.27	20.36	0	0	0
1139	38	331.27	20.36	13.62	15.33333333	0
1140	38.04	331.73	20.36	29.97	33.33333333	0
1141	38.07	332.73	20.36	9.23	-7.666666667	7
1142	38.1	332.5	20.57	4.28	0	-4.666666667
1143	38.14	332.5	20.43	0	0	0
1144	38.17	332.5	20.43	5.91	-6.333333333	-1.666666667
1145	38.2	332.31	20.38	39.21	-43.66666667	1.666666667
1146	38.24	331	20.43	15.14	-16.66666667	2.333333333
1147	38.27	330.5	20.5	0	0	0
1148	38.3	330.5	20.5	15.14	-16.66666667	2.333333333
1149	38.34	330	20.57	11.6	-12.66666667	1.666666667
1150	38.37	329.62	20.62	18.46	-20.66666667	0.666666667
1151	38.4	329	20.64	6.97	-7.666666667	-0.666666667
1152	38.44	328.77	20.62	2.95	3	-1.666666667
1153	38.47	328.86	20.57	7.36	-8	1.666666667
1154	38.5	328.62	20.62	4.89	-4	-4
1155	38.54	328.5	20.5	74.93	83.33333333	0
1156	38.57	331	20.5	47.87	52.33333333	-9.666666667
1157	38.6	332.57	20.21	6.77	-2.333333333	-7
1158	38.64	332.5	20	23.32	25.66666667	-4.333333333
1159	38.67	333.27	19.87	25.47	-25.66666667	-12.33333333
1160	38.7	332.5	19.5	41.27	-27	-37.33333333
1161	38.74	331.69	18.38	5.01	-4	4
1162	38.77	331.57	18.5	6.58	-6.333333333	4
1163	38.8	331.38	18.62	5.75	6.333333333	-1.666666667
1164	38.84	331.57	18.57	8.01	-8.666666667	1.666666667
1165	38.87	331.31	18.62	51.49	49.66666667	28.33333333
1166	38.9	332.8	19.47	54.63	54.33333333	27.33333333
1167	38.94	334.43	20.29	6.18	5.666666667	3.666666667
1168	38.97	334.6	20.4	20.01	19.33333333	11
1169	39	335.18	20.73	22.01	-22.66666667	9
1170	39.04	334.5	21	55.31	-59	17.66666667
1171	39.07	332.73	21.53	7.06	-7.666666667	-1
1172	39.1	332.5	21.5	0	0	0
1173	39.14	332.5	21.5	7.61	-7.666666667	3.333333333
1174	39.17	332.27	21.6	6.81	-7	-3.333333333
1175	39.21	332.06	21.5	8.42	-8.666666667	3.333333333
1176	39.24	331.8	21.6	9.03	-10	-1
1177	39.27	331.5	21.57	7.05	7.666666667	1
1178	39.31	331.73	21.6	2	2.333333333	0
1179	39.34	331.8	21.6	27.97	31	0
1180	39.37	332.73	21.6	69.68	75.66666667	-17.33333333
1181	39.41	335	21.08	2.5	0	-2.666666667
1182	39.44	335	21	19.74	-14.33333333	-16.66666667
1183	39.47	334.57	20.5	19.23	-16.33333333	-14
1184	39.51	334.08	20.08	12.74	-13.66666667	-2.666666667
1185	39.54	333.67	20	84.92	44.33333333	83.33333333
1186	39.57	335	22.5	67.25	27.66666667	69.33333333
1187	39.61	335.83	24.58	2.5	-2.666666667	0
1188	39.64	335.75	24.58	7.82	-3.666666667	8
1189	39.67	335.64	24.82	26.29	-24	-17
1190	39.71	334.92	24.31	55.9	-61.33333333	-10.33333333
1191	39.74	333.08	24	8.42	-5.333333333	7.666666667
1192	39.77	332.92	24.23	2.3	-2.333333333	0
1193	39.81	332.85	24.23	2.31	-2.666666667	0
1194	39.84	332.77	24.23	13.83	-15.33333333	0
1195	39.87	332.31	24.23	16.3	-2.666666667	18
1196	39.91	332.23	24.77	23.17	-25.66666667	2.666666667
1197	39.94	331.46	24.85	2.31	-2.666666667	0
1198	39.97	331.38	24.85	2.31	-2.333333333	0
1199	40.01	331.31	24.85	0	0	0
1200	40.04	331.31	24.85	22.54	-24.66666667	5
1201	40.07	330.57	25	4.79	-2.333333333	4.666666667
1202	40.11	330.5	25.14	0	0	0
1203	40.14	330.5	25.14	5.28	-5.666666667	2
1204	40.17	330.33	25.2	11.48	8	10
1205	40.21	330.57	25.5	120.05	114.3333333	69
1206	40.24	334	27.57	32.71	30.66666667	19.33333333
1207	40.27	334.92	28.15	0	0	0
1208	40.31	334.92	28.15	7.8	8.666666667	1
1209	40.34	335.18	28.18	0	0	0
1210	40.37	335.18	28.18	0	0	0
1211	40.41	335.18	28.18	10.98	-6	10.66666667
1212	40.44	335	28.5	0	0	0
1213	40.47	335	28.5	0	0	0
1214	40.51	335	28.5	2.5	0	-2.666666667
1215	40.54	335	28.42	25.1	-27.66666667	2.666666667
1216	40.57	334.17	28.5	2.5	-3	0
1217	40.61	334.08	28.5	2.5	-2.666666667	0
1218	40.64	334	28.5	0	0	0
1219	40.67	334	28.5	9.29	-10.33333333	-1.333333333
1220	40.71	333.69	28.46	5.88	-6.333333333	1.333333333
1221	40.74	333.5	28.5	22.76	16.66666667	19
1222	40.77	334	29.07	2.14	0	2.333333333
1223	40.81	334	29.14	12.34	12.66666667	5.666666667
1224	40.84	334.38	29.31	19.41	-21.66666667	3
1225	40.87	333.73	29.4	59.94	-66.66666667	0
1226	40.91	331.73	29.4	7.47	-7.666666667	-3
1227	40.94	331.5	29.31	0	0	0
1228	40.97	331.5	29.31	1.87	0	2.333333333
1229	41.01	331.5	29.38	21.02	-23.33333333	-1.666666667
1230	41.04	330.8	29.33	15.34	-17	2.666666667
1231	41.07	330.29	29.41	0	0	0
1232	41.11	330.29	29.41	6.98	-7.666666667	1
1233	41.14	330.06	29.44	9.93	-11	-1.333333333
1234	41.17	329.73	29.4	2	0	2.333333333
1235	41.21	329.73	29.47	20.13	-22.33333333	1
1236	41.24	329.06	29.5	9.92	-11	-1
1237	41.27	328.73	29.47	8.05	9	1
1238	41.31	329	29.5	0	0	0
1239	41.34	329	29.5	53.77	58.66666667	10.66666667
1240	41.37	330.76	29.82	112.8	124.6666667	15.66666667
1241	41.41	334.5	30.29	15.14	-16.66666667	-2.666666667
1242	41.44	334	30.21	15.01	-16.66666667	-0.666666667
1243	41.47	333.5	30.19	21.43	-23.33333333	4.666666667
1244	41.51	332.8	30.33	10	-10	-4.666666667
1245	41.54	332.5	30.19	73.03	56.66666667	58
1246	41.57	334.2	31.93	71.02	48	63
1247	41.61	335.64	33.82	0	0	0
1248	41.64	335.64	33.82	24.43	14.66666667	22.66666667
1249	41.67	336.08	34.5	7.42	3.333333333	7.666666667
1250	41.71	336.18	34.73	2.72	-3	0
1251	41.74	336.09	34.73	0	0	0
1252	41.77	336.09	34.73	0	0	0
1253	41.81	336.09	34.73	8.62	-3	9
1254	41.84	336	35	7.71	-6	6
1255	41.87	335.82	35.18	0	0	0
1256	41.91	335.82	35.18	8.17	-9	0
1257	41.94	335.55	35.18	16.57	3	18.33333333
1258	41.97	335.64	35.73	8.33	-2	9
1259	42.01	335.58	36	21.22	-10.33333333	21.33333333
1260	42.04	335.27	36.64	15.69	-9	14.66666667
1261	42.07	335	37.08	32.47	-33.33333333	-13.66666667
1262	42.11	334	36.67	12.32	2.333333333	13.33333333
1263	42.14	334.07	37.07	3.03	-2.333333333	-2.333333333
1264	42.17	334	37	21.34	-22.33333333	-8.333333333
1265	42.21	333.33	36.75	14.13	-11	11
1266	42.24	333	37.08	10.4	-10.33333333	-5.333333333
1267	42.27	332.69	36.92	5.74	-4	5
1268	42.31	332.57	37.07	0	0	0
1269	42.34	332.57	37.07	4.79	-4.666666667	2.333333333
1270	42.37	332.43	37.14	25.78	-28.66666667	-2.333333333
1271	42.41	331.57	37.07	4.79	-2.333333333	4.666666667
1272	42.44	331.5	37.21	7.7	6.333333333	5.666666667
1273	42.47	331.69	37.38	2.31	0	2.666666667
1274	42.51	331.69	37.46	18.64	-20.66666667	1.333333333
1275	42.54	331.07	37.5	65.11	64.33333333	33.33333333
1276	42.58	333	38.5	55.85	55.66666667	27.66666667
1277	42.61	334.67	39.33	0	0	0
1278	42.64	334.67	39.33	20.6	22	5.666666667
1279	42.68	335.33	39.5	14.9	-15.66666667	4.666666667
1280	42.71	334.86	39.64	28.6	-28.66666667	14
1281	42.74	334	40.06	1.87	-2	0
1282	42.78	333.94	40.06	1.87	0	2.333333333
1283	42.81	333.94	40.13	1.87	0	-2.333333333
1284	42.84	333.94	40.06	7.74	-7.666666667	4
1285	42.88	333.71	40.18	0	0	0
1286	42.91	333.71	40.18	7.05	-7	-4
1287	42.94	333.5	40.06	1.87	0	2.333333333
1288	42.98	333.5	40.13	0	0	0
1289	43.01	333.5	40.13	27.85	29.33333333	-10.66666667
1290	43.04	334.38	39.81	48.9	54	-4.666666667
1291	43.08	336	39.67	20.6	-22.33333333	5.333333333
1292	43.11	335.33	39.83	11.71	-8.333333333	-9.666666667
1293	43.14	335.08	39.54	12.88	-13.66666667	4.333333333
1294	43.18	334.67	39.67	9.28	-9.666666667	-3.666666667
1295	43.21	334.38	39.56	51.4	54	18.33333333
1296	43.24	336	40.11	20.26	20	-10.33333333
1297	43.28	336.6	39.8	16.25	-5.666666667	-17
1298	43.31	336.43	39.29	0	0	0
1299	43.34	336.43	39.29	32.84	-36.66666667	-1.333333333
1300	43.38	335.33	39.25	34.26	-37.66666667	5
1301	43.41	334.2	39.4	13.99	-15.66666667	0
1302	43.44	333.73	39.4	7.61	-7.666666667	3.333333333
1303	43.48	333.5	39.5	0	0	0
1304	43.51	333.5	39.5	9.05	-10	1
1305	43.54	333.2	39.53	14.13	-15.66666667	-2
1306	43.58	332.73	39.47	0	0	0
1307	43.61	332.73	39.47	2	0	2
1308	43.64	332.73	39.53	8.07	9	1.333333333
1309	43.68	333	39.57	43.76	46	16.33333333
1310	43.71	334.38	40.06	43.89	47.33333333	11.33333333
1311	43.74	335.8	40.4	19.56	-21.66666667	-3
1312	43.78	335.15	40.31	0	0	0
1313	43.81	335.15	40.31	2.31	0	-2.666666667
1314	43.84	335.15	40.23	10.09	-9.666666667	-5.333333333
1315	43.88	334.86	40.07	10.92	-12	2.333333333
1316	43.91	334.5	40.14	3.03	-2.333333333	2.333333333
1317	43.94	334.43	40.21	7.72	-7.666666667	4
1318	43.98	334.2	40.33	0	0	0
1319	44.01	334.2	40.33	7.99	0	9
1320	44.04	334.2	40.6	0	0	0
1321	44.08	334.2	40.6	7.49	-6.666666667	5
1322	44.11	334	40.75	1.87	0	2
1323	44.14	334	40.81	0	0	0
1324	44.18	334	40.81	17.61	14.33333333	13.33333333
1325	44.21	334.43	41.21	36.29	34.33333333	21.33333333
1326	44.24	335.46	41.85	11.06	-4.333333333	-11.66666667
1327	44.28	335.33	41.5	12.13	-13.33333333	0
1328	44.31	334.93	41.5	2.14	-2.333333333	0
1329	44.34	334.86	41.5	16.72	-12	-14.33333333
1330	44.38	334.5	41.07	20.98	-23.33333333	0
1331	44.41	333.8	41.07	2	0	2
1332	44.44	333.8	41.13	0	0	0
1333	44.48	333.8	41.13	12.15	-13.33333333	2.333333333
1334	44.51	333.4	41.2	2.83	-2.333333333	2.333333333
1335	44.54	333.33	41.27	15.99	-17.66666667	0
1336	44.58	332.8	41.27	6.17	-5.666666667	3.666666667
1337	44.61	332.63	41.38	1.87	0	2
1338	44.64	332.63	41.44	0	0	0
1339	44.68	332.63	41.44	26.53	29	4.333333333
1340	44.71	333.5	41.57	70.12	76.66666667	14.33333333
1341	44.74	335.8	42	12.28	-11.33333333	-7.666666667
1342	44.78	335.46	41.77	27.1	-26.33333333	14.33333333
1343	44.81	334.67	42.2	10.8	-12	1
1344	44.84	334.31	42.23	2.3	-2.666666667	0
1345	44.88	334.23	42.23	15.15	11.33333333	-12.33333333
1346	44.91	334.57	41.86	60.89	50.33333333	-45.33333333
1347	44.94	336.08	40.5	8.34	2.333333333	-9
1348	44.98	336.15	40.23	31.02	13.33333333	-32
1349	45.01	336.55	39.27	7.01	1.666666667	7.666666667
1350	45.04	336.6	39.5	23.22	-1.666666667	25.66666667
1351	45.08	336.55	40.27	9.32	-7.333333333	7.666666667
1352	45.11	336.33	40.5	2.5	-2.666666667	0
1353	45.14	336.25	40.5	0	0	0
1354	45.18	336.25	40.5	6.44	-3.333333333	-6.333333333
1355	45.21	336.15	40.31	7.38	-5	6.333333333
1356	45.24	336	40.5	14.99	0	-16.66666667
1357	45.28	336	40	17.65	4.666666667	-19
1358	45.31	336.14	39.43	19.76	0.333333333	-22
1359	45.34	336.15	38.77	31.85	7	-34.66666667
1360	45.38	336.36	37.73	29.45	-8.333333333	-31.66666667
1361	45.41	336.11	36.78	21.97	-23.66666667	-6
1362	45.44	335.4	36.6	7.86	-7.333333333	-5
1363	45.48	335.18	36.45	20.76	-22.66666667	-4
1364	45.51	334.5	36.33	15.19	-16.66666667	-2.666666667
1365	45.54	334	36.25	15.19	-16.66666667	-2.666666667
1366	45.58	333.5	36.17	0	0	0
1367	45.61	333.5	36.17	0	0	0
1368	45.64	333.5	36.17	1.21	1.333333333	-0.666666667
1369	45.68	333.54	36.15	21.33	-23.66666667	3.333333333
1370	45.71	332.83	36.25	10.3	-11	-2.666666667
1371	45.74	332.5	36.17	0	0	0
1372	45.78	332.5	36.17	0	0	0
1373	45.81	332.5	36.17	2.24	1.333333333	2
1374	45.84	332.54	36.23	16.15	-18	0.666666667
1375	45.88	332	36.25	15.19	-16.66666667	-2.666666667
1376	45.91	331.5	36.17	0	0	0
1377	45.94	331.5	36.17	0	0	0
1378	45.98	331.5	36.17	9.01	-7.666666667	6.333333333
1379	46.01	331.27	36.36	7.62	7.666666667	-3.666666667
1380	46.05	331.5	36.25	110.52	122.6666667	6.666666667
1381	46.08	335.18	36.45	19.03	20.66666667	5
1382	46.11	335.8	36.6	15.03	-15.66666667	-6
1383	46.15	335.33	36.42	12.49	-11	-8.333333333
1384	46.18	335	36.17	15.19	-16.66666667	2.666666667
1385	46.21	334.5	36.25	19.6	-21.66666667	-0.666666667
1386	46.25	333.85	36.23	10.39	-11.66666667	0.666666667
1387	46.28	333.5	36.25	0	0	0
1388	46.31	333.5	36.25	0	0	0
1389	46.35	333.5	36.25	0	0	0
1390	46.38	333.5	36.25	24.54	-27	4.333333333
1391	46.41	332.69	36.38	3.26	2.666666667	-2.333333333
1392	46.45	332.77	36.31	8.25	-9	-2
1393	46.48	332.5	36.25	0	0	0
1394	46.51	332.5	36.25	7.04	-6.333333333	4.333333333
1395	46.55	332.31	36.38	16.14	-18	0
1396	46.58	331.77	36.38	9.02	-9	-4.333333333
1397	46.61	331.5	36.25	7.04	-6.333333333	4.333333333
1398	46.65	331.31	36.38	0	0	0
1399	46.68	331.31	36.38	2.31	0	2.666666667
1400	46.71	331.31	36.46	132.02	134	59.66666667
1401	46.75	335.33	38.25	26.23	19.33333333	22
1402	46.78	335.91	38.91	0	0	0
1403	46.81	335.91	38.91	0	0	0
1404	46.85	335.91	38.91	2.72	0	3
1405	46.88	335.91	39	0	0	0
1406	46.91	335.91	39	4.44	-3.666666667	3.333333333
1407	46.95	335.8	39.1	8.99	0	10
1408	46.98	335.8	39.4	3	0	3.333333333
1409	47.01	335.8	39.5	0	0	0
1410	47.05	335.8	39.5	10.23	-8.333333333	-7.666666667
1411	47.08	335.55	39.27	26.84	-28.66666667	-9
1412	47.11	334.69	39	0	0	0
1413	47.15	334.69	39	14.02	-15.33333333	-2.666666667
1414	47.18	334.23	38.92	7.19	-7.666666667	-2
1415	47.21	334	38.86	6.92	-7.666666667	-0.333333333
1416	47.25	333.77	38.85	8.08	-9	-0.666666667
1417	47.28	333.5	38.83	0	0	0
1418	47.31	333.5	38.83	8.29	-9	-2
1419	47.35	333.23	38.77	4.61	0	5
1420	47.38	333.23	38.92	15.1	-16.66666667	-0.333333333
1421	47.41	332.73	38.91	2.72	0	3
1422	47.45	332.73	39	0	0	0
1423	47.48	332.73	39	15.58	-16.66666667	-5
1424	47.51	332.23	38.85	2.31	0	2.333333333
1425	47.55	332.23	38.92	23.21	25.66666667	-3
1426	47.58	333	38.83	20.75	23	0.666666667
1427	47.61	333.69	38.85	6.04	-6.333333333	-2
1428	47.65	333.5	38.79	0	0	0
1429	47.68	333.5	38.79	6.77	-7	2.333333333
1430	47.71	333.29	38.86	31.68	-35.33333333	2
1431	47.75	332.23	38.92	16.79	18.66666667	2.666666667
1432	47.78	332.79	39	33.1	36.66666667	2
1433	47.81	333.89	39.06	21.38	23.66666667	-2
1434	47.85	334.6	39	39.61	43.66666667	6
1435	47.88	335.91	39.18	18.64	-19.33333333	8
1436	47.91	335.33	39.42	29.52	-32.33333333	-4.333333333
1437	47.95	334.36	39.29	27.57	-30.66666667	0.666666667
1438	47.98	333.44	39.31	13.25	-14.66666667	-2
1439	48.01	333	39.25	9.17	-9	5
1440	48.05	332.73	39.4	28.04	-31	-2.333333333
1441	48.08	331.8	39.33	2	0	2.333333333
1442	48.11	331.8	39.4	2	0	-2.333333333
1443	48.15	331.8	39.33	0	0	0
1444	48.18	331.8	39.33	66.09	71.33333333	18.33333333
1445	48.21	333.94	39.88	45.84	46.33333333	20.66666667
1446	48.25	335.33	40.5	6.4	-6	4
1447	48.28	335.15	40.62	3.26	-2.333333333	2.333333333
1448	48.31	335.08	40.69	9.67	-7.333333333	8
1449	48.35	334.86	40.93	2.14	0	2.333333333
1450	48.38	334.86	41	8.5	-5.666666667	7.666666667
1451	48.41	334.69	41.23	0	0	0
1452	48.45	334.69	41.23	0	0	0
1453	48.48	334.69	41.23	14.78	-16.33333333	-1
1454	48.51	334.2	41.2	2	0	2.333333333
1455	48.55	334.2	41.27	2	0	2
1456	48.58	334.2	41.33	0	26.66666667	-14.66666667
1457	48.61	335	40.89	1.67	0	-2
1458	48.65	335	40.83	66.65	69.66666667	25.33333333
1459	48.68	337.09	41.59	18.46	9.666666667	-18
1460	48.71	337.38	41.05	10.09	-11	-1.666666667
1461	48.75	337.05	41	42.48	-23.33333333	-41.33333333
1462	48.78	336.35	39.76	22.58	-19.66666667	-15.66666667
1463	48.81	335.76	39.29	10.58	0	12
1464	48.85	335.76	39.65	38.91	-25.33333333	-21.66666667
1465	48.88	335	39	27.86	12.66666667	28.33333333
1466	48.91	335.38	39.85	81.83	42	80.66666667
1467	48.95	336.64	42.27	2.72	3	0
1468	48.98	336.73	42.27	90.2	42.33333333	91
1469	49.01	338	45	29.97	-33.33333333	0
1470	49.05	337	45	0	0	0
1471	49.08	337	45	34.14	-33.33333333	-18.33333333
1472	49.11	336	44.45	3.85	-3	-3
1473	49.15	335.91	44.36	8.62	-9	-3
1474	49.18	335.64	44.27	7.94	-4.666666667	7.666666667
1475	49.21	335.5	44.5	7.06	-5.666666667	5.666666667
1476	49.25	335.33	44.67	0	0	0
1477	49.28	335.33	44.67	6.2	-3.333333333	6
1478	49.31	335.23	44.85	7.23	-7.666666667	2.333333333
1479	49.35	335	44.92	2.5	0	2.666666667
1480	49.38	335	45	9.51	-10.33333333	-2.666666667
1481	49.42	334.69	44.92	12.42	5.333333333	13
1482	49.45	334.85	45.31	11.76	2.333333333	12.66666667
1483	49.48	334.92	45.69	13.46	11	10.33333333
1484	49.52	335.25	46	59.2	28.66666667	59.33333333
1485	49.55	336.11	47.78	24.79	3	27.33333333
1486	49.58	336.2	48.6	19.19	-13.33333333	16.66666667
1487	49.62	335.8	49.1	19.39	-20.66666667	-6.333333333
1488	49.65	335.18	48.91	10.67	-8.666666667	8
1489	49.68	334.92	49.15	7.29	-7.666666667	-2.333333333
1490	49.72	334.69	49.08	29.97	-33.33333333	0
1491	49.75	333.69	49.08	12.58	-14	0.333333333
1492	49.78	333.27	49.09	12.92	-14	2
1493	49.82	332.85	49.15	5.15	-5.333333333	-2.333333333
1494	49.85	332.69	49.08	6.36	-6.333333333	3
1495	49.88	332.5	49.17	24.72	-27	-5.666666667
1496	49.92	331.69	49	12.87	-14	3
1497	49.95	331.27	49.09	0	0	0
1498	49.98	331.27	49.09	8.48	-9	2.666666667
1499	50.02	331	49.17	9.61	-10.33333333	-3
1500	50.05	330.69	49.08	20.92	-23	3
1501	50.08	330	49.17	21.91	-24.33333333	-2.666666667
1502	50.12	329.27	49.09	0	0	0
1503	50.15	329.27	49.09	10.91	-11.66666667	2.666666667
1504	50.18	328.92	49.17	13.45	-14	-5.666666667
1505	50.22	328.5	49	24.32	-27	2.666666667
1506	50.25	327.69	49.08	12.58	-14	0.333333333
1507	50.28	327.27	49.09	0	0	0
1508	50.32	327.27	49.09	8.48	-9	2.666666667
1509	50.35	327	49.17	11.84	-12.66666667	-3
1510	50.38	326.62	49.08	21.11	-23.33333333	3
1511	50.42	325.92	49.17	13.45	-14	-5.666666667
1512	50.45	325.5	49	13.45	-14	5.666666667
1513	50.48	325.08	49.17	2.5	-2.666666667	0
1514	50.52	325	49.17	15.8	-16.66666667	-5.666666667
1515	50.55	324.5	49	24.64	-27	5
1516	50.58	323.69	49.15	12.72	-14	-2
1517	50.62	323.27	49.09	0	0	0
1518	50.65	323.27	49.09	11.69	-11.66666667	5.333333333
1519	50.68	322.92	49.25	19.88	-21.66666667	-5.333333333
1520	50.72	322.27	49.09	16.35	-18	0
1521	50.75	321.73	49.09	13.62	-15.33333333	0
1522	50.78	321.27	49.09	2.72	-3	0
1523	50.82	321.18	49.09	10.69	-11.66666667	2.666666667
1524	50.85	320.83	49.17	11.17	-11	-5.666666667
1525	50.88	320.5	49	29.97	-33.33333333	0
1526	50.92	319.5	49	16.75	-16.66666667	8.333333333
1527	50.95	319	49.25	2.5	-2.666666667	0
1528	50.98	318.92	49.25	2.5	-3	0
1529	51.02	318.83	49.25	12.49	-11	-8.333333333
1530	51.05	318.5	49	21.34	-22.33333333	8.333333333
1531	51.08	317.83	49.25	12.49	-11	-8.333333333
1532	51.12	317.5	49	15.8	-16.66666667	5.666666667
1533	51.15	317	49.17	0	0	0
1534	51.18	317	49.17	11.53	-12.66666667	-0.666666667
1535	51.22	316.62	49.15	18.45	-20.66666667	0.666666667
1536	51.25	316	49.17	5.58	-5.666666667	2.666666667
1537	51.28	315.83	49.25	2.5	0	-2.666666667
1538	51.32	315.83	49.17	3.91	-3.333333333	-2.666666667
1539	51.35	315.73	49.09	22.31	-24.33333333	5.333333333
1540	51.38	315	49.25	9.46	-9	-5.333333333
1541	51.42	314.73	49.09	12.18	-12.33333333	6
1542	51.45	314.36	49.27	11.35	-12	-3.333333333
1543	51.48	314	49.17	3.53	-2.666666667	-3
1544	51.52	313.92	49.08	3.53	-3	-2.666666667
1545	51.55	313.83	49	25.1	-27.66666667	-2.666666667
1546	51.58	313	48.92	6.2	-6	-3.333333333
1547	51.62	312.82	48.82	2.72	-3	0
1548	51.65	312.73	48.82	2.72	-3	0
1549	51.68	312.64	48.82	21.77	-24	3.333333333
1550	51.72	311.92	48.92	10.6	-8.333333333	-8.333333333
1551	51.75	311.67	48.67	24.6	-25	11
1552	51.78	310.92	49	6.2	-3.333333333	-6
1553	51.82	310.82	48.82	6.42	-5	-5
1554	51.85	310.67	48.67	4.99	-5.666666667	0
1555	51.88	310.5	48.67	24.98	-27.66666667	0
1556	51.92	309.67	48.67	0	0	0
1557	51.95	309.67	48.67	20.97	-22.33333333	-7.333333333
1558	51.98	309	48.45	0	0	0
1559	52.02	309	48.45	9.83	-8.333333333	7.333333333
1560	52.05	308.75	48.67	20.14	-19.33333333	-11.33333333
1561	52.08	308.17	48.33	15.99	-14	11.33333333
1562	52.12	307.75	48.67	10.61	-9.666666667	-7
1563	52.15	307.46	48.46	12.99	-7	-12.66666667
1564	52.18	307.25	48.08	15.48	-15.33333333	-7.333333333
1565	52.22	306.79	47.86	13.02	-14.33333333	-2.333333333
1566	52.25	306.36	47.79	13.68	-14.66666667	-4
1567	52.28	305.92	47.67	6.77	-7.666666667	0.666666667
1568	52.32	305.69	47.69	6.81	-6.333333333	-4
1569	52.35	305.5	47.57	4.28	-4.666666667	0
1570	52.38	305.36	47.57	14.99	-16.66666667	0
1571	52.42	304.86	47.57	4.28	0	-4.666666667
1572	52.45	304.86	47.43	7.49	-6.333333333	-5.333333333
1573	52.48	304.67	47.27	10.83	-12	1.333333333
1574	52.52	304.31	47.31	5.15	-2.666666667	-5.333333333
1575	52.55	304.23	47.15	17.24	-18.66666667	4
1576	52.58	303.67	47.27	11.28	-12	-4
1577	52.62	303.31	47.15	14.27	-15	-5
1578	52.65	302.86	47	6.76	-5.666666667	-5
1579	52.68	302.69	46.85	2.31	-2.333333333	0
1580	52.72	302.62	46.85	25.36	-28.33333333	0
1581	52.75	301.77	46.85	9.22	-10.33333333	0
1582	52.79	301.46	46.85	6	-4.333333333	5
1583	52.82	301.33	47	0	0	0
1584	52.85	301.33	47	9.99	-11	0
1585	52.89	301	47	19.98	-22.33333333	0
1586	52.92	300.33	47	7.85	-8.666666667	0
1587	52.95	300.07	47	2.14	-2.333333333	0
1588	52.99	300	47	12.42	-12.66666667	-5
1589	53.02	299.62	46.85	7.53	-6.666666667	5
1590	53.05	299.42	47	24.45	-26.66666667	-5
1591	53.09	298.62	46.85	9.63	-9.666666667	5
1592	53.12	298.33	47	7.09	-6	-5
1593	53.15	298.15	46.85	9.22	-10	0
1594	53.19	297.85	46.85	9.22	-10.33333333	0
1595	53.22	297.54	46.85	23.17	-25.66666667	-2.666666667
1596	53.25	296.77	46.77	7.29	-7.666666667	2.666666667
1597	53.29	296.54	46.85	14.76	-13	-10.33333333
1598	53.32	296.15	46.54	11.53	-10	7.666666667
1599	53.35	295.85	46.77	9.22	-10.33333333	0
1600	53.39	295.54	46.77	16.43	-18	-3.333333333
1601	53.42	295	46.67	14.17	-15.33333333	3.333333333
1602	53.45	294.54	46.77	11.53	-10.33333333	-7.666666667
1603	53.49	294.23	46.54	0	0	0
1604	53.52	294.23	46.54	17.99	-19.66666667	-3
1605	53.55	293.64	46.45	14.68	-16.33333333	3
1606	53.59	293.15	46.54	15.71	-17	-3
1607	53.62	292.64	46.45	7.63	-7.333333333	4.333333333
1608	53.65	292.42	46.58	6.66	-6.333333333	-4
1609	53.69	292.23	46.46	9.25	-7.666666667	7
1610	53.72	292	46.67	14.99	-16.66666667	0
1611	53.75	291.5	46.67	14.99	-16.66666667	0
1612	53.79	291	46.67	0	0	0
1613	53.82	291	46.67	4.99	-5.666666667	0
1614	53.85	290.83	46.67	8.46	-7	6
1615	53.89	290.62	46.85	24.05	-26.33333333	-6
1616	53.92	289.83	46.67	8.46	-7	6
1617	53.95	289.62	46.85	4.61	-5.333333333	0
1618	53.99	289.46	46.85	0	0	0
1619	54.02	289.46	46.85	14.58	-15.33333333	5
1620	54.05	289	47	19.98	-22.33333333	0
1621	54.09	288.33	47	12.51	9.666666667	-10.33333333
1622	54.12	288.62	46.69	22.93	-1.666666667	-25.33333333
1623	54.15	288.57	45.93	18.16	14.33333333	-14.33333333
1624	54.19	289	45.5	4.79	-4.666666667	-2.333333333
1625	54.22	288.86	45.43	30.8	-14.66666667	-31
1626	54.25	288.42	44.5	6.62	-3.666666667	6.333333333
1627	54.29	288.31	44.69	10.87	-10.33333333	-6.333333333
1628	54.32	288	44.5	6.42	-7	0
1629	54.35	287.79	44.5	8.56	-9.666666667	0
1630	54.39	287.5	44.5	33.92	-37.33333333	6.333333333
1631	54.42	286.38	44.69	29.75	-29.33333333	15
1632	54.45	285.5	45.14	2.14	0	-2.333333333
1633	54.49	285.5	45.07	10.51	-7.666666667	8.666666667
1634	54.52	285.27	45.33	23.68	-25.66666667	-6.333333333
1635	54.55	284.5	45.14	13.51	-14.33333333	4.333333333
1636	54.59	284.07	45.27	14.41	-13.33333333	-9
1637	54.62	283.67	45	6.43	-3.666666667	6.333333333
1638	54.65	283.56	45.19	10.52	-11.66666667	-1.666666667
1639	54.69	283.21	45.14	10.7	-11.66666667	0
1640	54.72	282.86	45.14	27.91	-31	-2.333333333
1641	54.75	281.93	45.07	10.02	-6.666666667	-9
1642	54.79	281.73	44.8	2	0	2.333333333
1643	54.82	281.73	44.87	21.98	-24.33333333	-0.333333333
1644	54.85	281	44.86	8.17	-9	-2
1645	54.89	280.73	44.8	22.05	-24.33333333	2
1646	54.92	280	44.86	8.81	-9	-4.333333333
1647	54.95	279.73	44.73	12.36	-11.66666667	7
1648	54.99	279.38	44.94	8.06	-6	-7
1649	55.02	279.2	44.73	13.99	-15.66666667	0
1650	55.05	278.73	44.73	15.98	-17.66666667	0
1651	55.09	278.2	44.73	13.99	-15.66666667	0
1652	55.12	277.73	44.73	9.83	-9.666666667	5
1653	55.15	277.44	44.88	8.07	-5.666666667	-7
1654	55.19	277.27	44.67	16.11	-18	2
1655	55.22	276.73	44.73	15.98	-17.66666667	0
1656	55.25	276.2	44.73	17.98	-20	0
1657	55.29	275.6	44.73	7.15	-7.333333333	2.666666667
1658	55.32	275.38	44.81	5.44	-3.666666667	-4.666666667
1659	55.35	275.27	44.67	18.09	-20	2
1660	55.39	274.67	44.73	16.56	-18	-3.333333333
1661	55.42	274.13	44.63	17.78	-20	1.333333333
1662	55.45	273.53	44.67	5.9	-3.333333333	-5.666666667
1663	55.49	273.43	44.5	6.96	-5.333333333	5.666666667
1664	55.52	273.27	44.67	22.07	-24.66666667	2
1665	55.55	272.53	44.73	15.01	-15.66666667	-5.666666667
1666	55.59	272.06	44.56	19.09	-21	-2
1667	55.62	271.43	44.5	0	0	0
1668	55.65	271.43	44.5	0	0	0
1669	55.69	271.43	44.5	20.2	19	-12
1670	55.72	272	44.14	114.41	125.6666667	-20
1671	55.75	275.77	43.54	26.29	28.33333333	-7.666666667
1672	55.79	276.62	43.31	2.31	0	-2.666666667
1673	55.82	276.62	43.23	0	0	0
1674	55.85	276.62	43.23	14.76	-10.33333333	-12.66666667
1675	55.89	276.31	42.85	22.42	-24.66666667	-4.666666667
1676	55.92	275.57	42.71	8.83	-9.333333333	2.666666667
1677	55.95	275.29	42.79	9.57	-9.666666667	-5
1678	55.99	275	42.64	14.34	-15.33333333	4.333333333
1679	56.02	274.54	42.77	24.83	-25.66666667	-10.33333333
1680	56.05	273.77	42.46	30.06	-33.33333333	-2.666666667
1681	56.09	272.77	42.38	0	0	0
1682	56.12	272.77	42.38	10.24	-11.33333333	-0.666666667
1683	56.15	272.43	42.36	13.02	-14.33333333	-2.333333333
1684	56.19	272	42.29	7.52	-7.666666667	3
1685	56.22	271.77	42.38	23.24	-25.66666667	-3
1686	56.26	271	42.29	7.52	-7.666666667	3
1687	56.29	270.77	42.38	4.61	0	-5
1688	56.32	270.77	42.23	8.09	-9	0.666666667
1689	56.36	270.5	42.25	15.02	-16.66666667	1.333333333
1690	56.39	270	42.29	29.97	-33.33333333	0
1691	56.42	269	42.29	4.28	0	-5
1692	56.46	269	42.14	6.92	-7.666666667	0.333333333
1693	56.49	268.77	42.15	23.13	-25.66666667	2
1694	56.52	268	42.21	6.05	-4.666666667	5
1695	56.56	267.86	42.36	25.78	-28.66666667	-2.333333333
1696	56.59	267	42.29	7.11	-7.666666667	-2
1697	56.62	266.77	42.23	8.24	-9	2
1698	56.66	266.5	42.29	7.02	-7.666666667	-0.666666667
1699	56.69	266.27	42.27	8.81	-9	-4.333333333
1700	56.72	266	42.14	43.66	47.66666667	-9.333333333
1701	56.76	267.43	41.86	37.97	42	-3
1702	56.79	268.69	41.77	8.03	8	-4.333333333
1703	56.82	268.93	41.64	2.14	2.333333333	0
1704	56.86	269	41.64	7.89	-7.666666667	4.333333333
1705	56.89	268.77	41.77	23.06	-25.66666667	0.666666667
1706	56.92	268	41.79	2.14	0	-2.666666667
1707	56.96	268	41.71	7.97	-7.666666667	4.666666667
1708	56.99	267.77	41.85	0	0	0
1709	57.02	267.77	41.85	13.32	-14.66666667	2.666666667
1710	57.06	267.33	41.93	17.11	-18.66666667	-2.666666667
1711	57.09	266.77	41.85	0	0	0
1712	57.12	266.77	41.85	17.21	16.66666667	9.333333333
1713	57.16	267.27	42.13	17.19	15.33333333	-11
1714	57.19	267.73	41.8	29.92	32	9.333333333
1715	57.22	268.69	42.08	12.3	-6.333333333	-12.33333333
1716	57.26	268.5	41.71	5.99	-6.333333333	2
1717	57.29	268.31	41.77	6.75	-7.666666667	-0.666666667
1718	57.32	268.08	41.75	8.46	4.333333333	8.333333333
1719	57.36	268.21	42	16.6	-18	-2.666666667
1720	57.39	267.67	41.92	17.66	-19.66666667	-3
1721	57.42	267.08	41.83	18.01	-16.66666667	11.33333333
1722	57.46	266.58	42.17	5.97	3.666666667	-5.666666667
1723	57.49	266.69	42	6.28	-6.333333333	2.666666667
1724	57.52	266.5	42.08	8.58	7.666666667	-5.666666667
1725	57.56	266.73	41.91	38.5	42.33333333	5.666666667
1726	57.59	268	42.08	4.64	0	-5
1727	57.62	268	41.93	17.26	-16.66666667	9.333333333
1728	57.66	267.5	42.21	12.99	-14.33333333	-0.333333333
1729	57.69	267.07	42.2	2.63	-2.333333333	-2
1730	57.72	267	42.14	28.22	-31	4.333333333
1731	57.76	266.07	42.27	4.21	-2.333333333	-4.333333333
1732	57.79	266	42.14	0	0	0
1733	57.82	266	42.14	15.58	-16.66666667	5
1734	57.86	265.5	42.29	14.99	-16.66666667	0
1735	57.89	265	42.29	30.05	33.33333333	2.333333333
1736	57.92	266	42.36	70.68	78.66666667	-2.333333333
1737	57.96	268.36	42.29	17.41	19.33333333	0.666666667
1738	57.99	268.94	42.31	30.13	33	-5.666666667
1739	58.02	269.93	42.14	9.06	10	0.333333333
1740	58.06	270.23	42.15	30.32	-33.33333333	-5
1741	58.09	269.23	42	7.24	-7.666666667	-2.333333333
1742	58.12	269	41.93	2.14	0	-2.333333333
1743	58.16	269	41.86	0	0	0
1744	58.19	269	41.86	2.02	2.333333333	0.333333333
1745	58.22	269.07	41.87	31.97	-35.66666667	-0.333333333
1746	58.26	268	41.86	4.45	-4	2.666666667
1747	58.29	267.88	41.94	3.09	-2.666666667	-2.333333333
1748	58.32	267.8	41.87	0	0	0
1749	58.36	267.8	41.87	72.99	81.33333333	0.333333333
1750	58.39	270.24	41.88	68.31	75.33333333	-8.333333333
1751	58.42	272.5	41.63	20.3	-22.66666667	-1.333333333
1752	58.46	271.82	41.59	3.94	-3.666666667	-2
1753	58.49	271.71	41.53	0	0	0
1754	58.52	271.71	41.53	0	0	0
1755	58.56	271.71	41.53	83.78	93	-3
1756	58.59	274.5	41.44	67.02	74.33333333	-3.666666667
1757	58.62	276.73	41.33	8.37	9	-2.666666667
1758	58.66	277	41.25	16	16.66666667	-6.333333333
1759	58.69	277.5	41.06	7.31	-7.666666667	2.333333333
1760	58.72	277.27	41.13	22.98	-25.66666667	0
1761	58.76	276.5	41.13	0	0	0
1762	58.79	276.5	41.13	0	0	0
1763	58.82	276.5	41.13	0	0	0
1764	58.86	276.5	41.13	1.87	0	-2.333333333
1765	58.89	276.5	41.06	30.2	-33.33333333	4.333333333
1766	58.92	275.5	41.19	3.75	0	-4.333333333
1767	58.96	275.5	41.06	1.87	0	2.333333333
1768	58.99	275.5	41.13	1.87	0	-2.333333333
1769	59.02	275.5	41.06	38.29	42	-6
1770	59.06	276.76	40.88	131.49	143.3333333	-29.33333333
1771	59.09	281.06	40	8.57	7	-6.666666667
1772	59.12	281.27	39.8	6.3	-7	-1.666666667
1773	59.16	281.06	39.75	1.87	-2	0
1774	59.19	281	39.75	8.83	-9.666666667	0.333333333
1775	59.22	280.71	39.76	1.76	0	-1.666666667
1776	59.26	280.71	39.71	0	0	0
1777	59.29	280.71	39.71	6.28	-7	-1.333333333
1778	59.32	280.5	39.67	6.2	-7	-0.666666667
1779	59.36	280.29	39.65	7.6	-7.666666667	3.333333333
1780	59.39	280.06	39.75	4.19	-2	-4
1781	59.42	280	39.63	64.7	66.66666667	-27.33333333
1782	59.46	282	38.81	21.46	23.66666667	-1.666666667
1783	59.49	282.71	38.76	47.61	49.66666667	-18.66666667
1784	59.52	284.2	38.2	29.09	31	-9
1785	59.56	285.13	37.93	30.52	-30	-15.66666667
1786	59.59	284.23	37.46	2.3	2.666666667	0
1787	59.63	284.31	37.46	29.57	32.66666667	0.333333333
1788	59.66	285.29	37.47	21.37	23.66666667	3.333333333
1789	59.69	286	37.57	69.42	77	6.666666667
1790	59.73	288.31	37.77	29.97	33.33333333	0
1791	59.76	289.31	37.77	11.48	-12.66666667	-2
1792	59.79	288.93	37.71	0	0	0
1793	59.83	288.93	37.71	2.14	-2.333333333	0
1794	59.86	288.86	37.71	0	0	0
1795	59.89	288.86	37.71	15.44	-14.33333333	9.666666667
1796	59.93	288.43	38	0	0	0
1797	59.96	288.43	38	0	0	0
1798	59.99	288.43	38	2.14	0	2.333333333
1799	60.03	288.43	38.07	13.79	12.33333333	-9
1800	60.06	288.8	37.8	89.73	97.66666667	-20
1801	60.09	291.73	37.2	4.47	2.333333333	4.333333333
1802	60.13	291.8	37.33	7.23	-8	1.666666667
1803	60.16	291.56	37.38	0	0	0
1804	60.19	291.56	37.38	8.9	-9.666666667	0.666666667
1805	60.23	291.27	37.4	25.04	24.33333333	-13.33333333
1806	60.26	292	37	72.74	66.66666667	-45.66666667
1807	60.29	294	35.63	13.84	14.66666667	-4.333333333
1808	60.33	294.44	35.5	36.95	37.66666667	-16.66666667
1809	60.36	295.57	35	18.16	14.33333333	-14.33333333
1810	60.39	296	34.57	23.55	-26.33333333	0
1811	60.43	295.21	34.57	5.37	2	-5.666666667
1812	60.46	295.27	34.4	8.54	-9	3.333333333
1813	60.49	295	34.5	5.38	2.333333333	-5.666666667
1814	60.53	295.07	34.33	8.95	-10	-0.666666667
1815	60.56	294.77	34.31	9.46	-9	-5.666666667
1816	60.59	294.5	34.14	4.28	0	-4.666666667
1817	60.63	294.5	34	2.23	2	-8.333333333
1818	60.66	294.56	33.75	68.51	73.66666667	-20
1819	60.69	296.77	33.15	54.43	-83.33333333	24
1820	60.73	294.27	33.87	126.39	135.3333333	-37.33333333
1821	60.76	298.33	32.75	21.34	22.33333333	-8.333333333
1822	60.79	299	32.5	16.75	-16.66666667	-8.333333333
1823	60.83	298.5	32.25	15.65	-16.66666667	-5
1824	60.86	298	32.1	0	0	0
1825	60.89	298	32.1	59.64	60.66666667	27
1826	60.93	299.82	32.91	61.47	66.66666667	15
1827	60.96	301.82	33.36	0	0	0
1828	60.99	301.82	33.36	11.56	9	9.333333333
1829	61.03	302.09	33.64	18.28	-18	9
1830	61.06	301.55	33.91	8.62	-3.333333333	9
1831	61.09	301.45	34.18	7.63	-6.666666667	5
1832	61.13	301.25	34.33	7.9	-8.333333333	3
1833	61.16	301	34.42	0	0	0
1834	61.19	301	34.42	0	0	0
1835	61.23	301	34.42	17.48	-19.33333333	0
1836	61.26	300.42	34.42	5.58	-5.666666667	-3
1837	61.29	300.25	34.33	7.49	8.333333333	0
1838	61.33	300.5	34.33	8.19	7.666666667	-5
1839	61.36	300.73	34.18	29.29	25.66666667	-20
1840	61.39	301.5	33.58	8.86	9	-4
1841	61.43	301.77	33.46	8.94	-9	-4.333333333
1842	61.46	301.5	33.33	0	0	0
1843	61.49	301.5	33.33	7.72	-7.666666667	4
1844	61.53	301.27	33.45	15.47	14	-10
1845	61.56	301.69	33.15	133.66	143.6666667	-38.33333333
1846	61.59	306	32	15.89	15	-9
1847	61.63	306.45	31.73	3.85	-3	3
1848	61.66	306.36	31.82	10.01	-9.333333333	6
1849	61.69	306.08	32	9.64	-8.666666667	6
1850	61.73	305.82	32.18	2.72	-3	0
1851	61.76	305.73	32.18	2.72	-3	0
1852	61.79	305.64	32.18	14.46	14.66666667	-6
1853	61.83	306.08	32	18.01	11.33333333	-16.66666667
1854	61.86	306.42	31.5	78.09	75.66666667	-42.33333333
1855	61.89	308.69	30.23	67.19	70.33333333	-25.33333333
1856	61.93	310.8	29.47	11.88	-7.666666667	-11
1857	61.96	310.57	29.14	8.11	-5.666666667	-7
1858	61.99	310.4	28.93	9.85	-11	0
1859	62.03	310.07	28.93	14.37	-9	-13.33333333
1860	62.06	309.8	28.53	6.92	-7.666666667	-1
1861	62.09	309.57	28.5	0	0	0
1862	62.13	309.57	28.5	2.14	0	-2.333333333
1863	62.16	309.57	28.43	0	0	0
1864	62.19	309.57	28.43	2.14	-2.333333333	0
1865	62.23	309.5	28.43	15.58	-16.66666667	-4.666666667
1866	62.26	309	28.29	2.14	0	2.333333333
1867	62.29	309	28.36	30.84	33.33333333	8
1868	62.33	310	28.6	24.31	26.66666667	4.333333333
1869	62.36	310.8	28.73	73.68	80	18
1870	62.39	313.2	29.27	18.85	17.66666667	-11.33333333
1871	62.43	313.73	28.93	13.99	-15.33333333	0
1872	62.46	313.27	28.93	13.99	15.33333333	0
1873	62.49	313.73	28.93	0	0	0
1874	62.53	313.73	28.93	60.91	67.66666667	2.333333333
1875	62.56	315.76	29	110.14	122.3333333	-9.666666667
1876	62.59	319.43	28.71	4.28	0	5
1877	62.63	319.43	28.86	7.31	-6.666666667	4.666666667
1878	62.66	319.23	29	0	0	0
1879	62.69	319.23	29	9.44	-7.666666667	7
1880	62.73	319	29.21	0	0	0
1881	62.76	319	29.21	2.14	0	-2.333333333
1882	62.79	319	29.14	13.54	-14.33333333	-4.666666667
1883	62.83	318.57	29	0	0	0
1884	62.86	318.57	29	9.15	-8.666666667	5
1885	62.89	318.31	29.15	3.26	-2.666666667	-2.333333333
1886	62.93	318.23	29.08	25.49	25.66666667	-12.33333333
1887	62.96	319	28.71	22.92	25.33333333	0
1888	63	319.76	28.71	23.55	24.66666667	-9.333333333
1889	63.03	320.5	28.43	22.69	24.33333333	-6.666666667
1890	63.06	321.23	28.23	11.53	-12.66666667	0
1891	63.1	320.85	28.23	0	0	0
1892	63.13	320.85	28.23	11.76	12.66666667	2.666666667
1893	63.16	321.23	28.31	11.55	9	9
1894	63.2	321.5	28.58	73.22	57.66666667	57.66666667
1895	63.23	323.23	30.31	75.27	54	64
1896	63.26	324.85	32.23	21.51	-22.66666667	-7.666666667
1897	63.3	324.17	32	0	0	0
1898	63.33	324.17	32	3.53	-3	2.666666667
1899	63.36	324.08	32.08	5	-5.333333333	0
1900	63.4	323.92	32.08	17.66	-14	14
1901	63.43	323.5	32.5	2.5	0	2.666666667
1902	63.46	323.5	32.58	2.5	0	3
1903	63.5	323.5	32.67	0	0	0
1904	63.53	323.5	32.67	8.43	-4	8.333333333
1905	63.56	323.38	32.92	78.58	67.33333333	56
1906	63.6	325.4	34.6	69.27	64.33333333	42.33333333
1907	63.63	327.33	35.87	18.85	18	11
1908	63.66	327.87	36.2	13.87	9	12.33333333
1909	63.7	328.14	36.57	4.28	-4.666666667	0
1910	63.73	328	36.57	13.47	9	12
1911	63.76	328.27	36.93	86.01	82	49
1912	63.8	330.73	38.4	17.51	16	11.33333333
1913	63.83	331.21	38.74	47.95	48.66666667	22
1914	63.86	332.67	39.4	13.73	11	10.33333333
1915	63.9	333	39.71	35.99	-40	-1.333333333
1916	63.93	331.8	39.67	9.88	6.666666667	8.666666667
1917	63.96	332	39.93	0	0	0
1918	64	332	39.93	2.14	0	2.333333333
1919	64.03	332	40	8.24	-9	-2.333333333
1920	64.06	331.73	39.93	7.99	0	9
1921	64.1	331.73	40.2	7.15	-7.666666667	1.666666667
1922	64.13	331.5	40.25	31.86	33.33333333	12
1923	64.16	332.5	40.61	14.99	16.66666667	0.666666667
1924	64.2	333	40.63	66.28	69.33333333	25
1925	64.23	335.08	41.38	23.18	15.66666667	20.66666667
1926	64.26	335.55	42	20.74	-23	2.333333333
1927	64.3	334.86	42.07	4.28	0	4.666666667
1928	64.33	334.86	42.21	5.92	-6.333333333	2
1929	64.36	334.67	42.27	6.96	-5.666666667	5.333333333
1930	64.4	334.5	42.43	51.34	32	47.33333333
1931	64.43	335.46	43.85	8.08	-4.333333333	7.666666667
1932	64.46	335.33	44.08	21.01	-22	-7
1933	64.5	334.67	43.87	9.3	-3.333333333	-10
1934	64.53	334.57	43.57	19.07	-21	2
1935	64.56	333.94	43.63	43.25	-48	4
1936	64.6	332.5	43.75	7.01	-7.666666667	-0.666666667
1937	64.63	332.27	43.73	11.8	-13	-2.666666667
1938	64.66	331.88	43.65	3.94	-2	3.666666667
1939	64.7	331.82	43.76	8.49	-8.666666667	4
1940	64.73	331.56	43.88	16.96	-18.66666667	2
1941	64.76	331	43.94	22.08	-24.33333333	-2.333333333
1942	64.8	330.27	43.87	4	0	4.333333333
1943	64.83	330.27	44	6.12	-7	0
1944	64.86	330.06	44	2.65	-2	2
1945	64.9	330	44.06	5.92	2	6.333333333
1946	64.93	330.06	44.25	58.55	64.66666667	8.333333333
1947	64.96	332	44.5	23.78	26.33333333	-2.666666667
1948	65	332.79	44.42	51.46	57	5
1949	65.03	334.5	44.57	19.01	19.33333333	-8.666666667
1950	65.06	335.08	44.31	33.23	-36	8.666666667
1951	65.1	334	44.57	0	0	0
1952	65.13	334	44.57	7.66	-7.666666667	-3.666666667
1953	65.16	333.77	44.46	2.31	0	2.666666667
1954	65.2	333.77	44.54	8.13	-9	1
1955	65.23	333.5	44.57	0	0	0
1956	65.26	333.5	44.57	15.58	-16.66666667	4.666666667
1957	65.3	333	44.71	15.01	16.66666667	-0.666666667
1958	65.33	333.5	44.69	7.02	7.666666667	-0.666666667
1959	65.36	333.73	44.67	14.93	16.66666667	0.666666667
1960	65.4	334.23	44.69	18.78	21	0.666666667
1961	65.43	334.86	44.71	6.66	-6.333333333	-3.666666667
1962	65.46	334.67	44.6	2.83	-2.333333333	-2.333333333
1963	65.5	334.6	44.53	0	0	0
1964	65.53	334.6	44.53	18	-20	1
1965	65.56	334	44.56	25.8	28.66666667	2.666666667
1966	65.6	334.86	44.64	28.58	31.33333333	-4.666666667
1967	65.63	335.8	44.5	0	0	0
1968	65.66	335.8	44.5	16.95	13.33333333	13.33333333
1969	65.7	336.2	44.9	32.59	-3.666666667	-36
1970	65.73	336.09	43.82	24.49	-15.66666667	-22.33333333
1971	65.76	335.62	43.15	0	0	0
1972	65.8	335.62	43.15	5.76	-4	-5
1973	65.83	335.5	43	0	0	0
1974	65.86	335.5	43	6.81	-4.666666667	6
1975	65.9	335.36	43.18	0	0	0
1976	65.93	335.36	43.18	10.01	-9.333333333	-6
1977	65.96	335.08	43	5	0	5.666666667
1978	66	335.08	43.17	2.5	-2.666666667	0
1979	66.03	335	43.17	8.03	6	6.333333333
1980	66.06	335.18	43.36	16.57	3	-18
1981	66.1	335.27	42.82	9.82	-9	6
1982	66.13	335	43	15.19	-16.66666667	2.666666667
1983	66.16	334.5	43.08	5.58	-5.666666667	3
1984	66.2	334.33	43.17	32.33	-35.33333333	6.333333333
1985	66.23	333.27	43.36	18.5	-19.33333333	-7
1986	66.26	332.69	43.15	16.94	-18.33333333	4.666666667
1987	66.3	332.14	43.29	4.28	-4.666666667	0
1988	66.33	332	43.29	6.16	6.666666667	1.333333333
1989	66.36	332.2	43.33	6.64	-6.666666667	3.333333333
1990	66.4	332	43.43	6.06	6.666666667	-1
1991	66.43	332.2	43.4	65.37	72.66666667	5.333333333
1992	66.47	334.38	43.56	0	0	0
1993	66.5	334.38	43.56	23.94	25.66666667	-6
1994	66.53	335.15	43.38	6.72	6	-4.333333333
1995	66.57	335.33	43.25	35.22	-30	-25
1996	66.6	334.43	42.5	7.48	-7.666666667	3.333333333
1997	66.63	334.2	42.6	2	0	2.333333333
1998	66.67	334.2	42.67	6.64	-6.666666667	-3.333333333
1999	66.7	334	42.57	0	0	0
2000	66.73	334	42.57	8.59	-9	-3.333333333
[truncated: 24,914 more rows]
